# Supplementary material for: Comparative Single-Cell Transcriptomics Reveals Novel Genes Involved in Bivalve Embryonic Shell Formation and Questions Ontogenetic Homology of Molluscan Shell Types
Source: Front Cell Dev Biol. 2022 Jun 9;10:883755. doi: 10.3389/fcell.2022.883755 (PMC9261976; doi:10.3389/fcell.2022.883755)
Supplement: Supplementary file 1 [file DataSheet1.ZIP]

Archive with 369 entries (364 files):
- Supplementary_File1/
- Supplementary_File1/s_f_1/
- Supplementary_File1/s_f_1/04ba1c39c63d8cd1.final.pdb
- Supplementary_File1/s_f_1/05f4843d1b56829f.final.pdb
- Supplementary_File1/s_f_1/07394e5f4a709e09.final.pdb
- Supplementary_File1/s_f_1/084ff3df12adb60f.final.pdb
- Supplementary_File1/s_f_1/0c779ead81abc732.final.pdb
- Supplementary_File1/s_f_1/0e21f2b8b408c6fd.final.pdb
- Supplementary_File1/s_f_1/1257cf4f8e424abe.final.pdb
- Supplementary_File1/s_f_1/12585b79237e1a13.final.pdb
- Supplementary_File1/s_f_1/1568b586774ee232.final.pdb
- Supplementary_File1/s_f_1/183d958e385ec86a.final.pdb
- Supplementary_File1/s_f_1/1c92418ae8976dd7.final.pdb
- Supplementary_File1/s_f_1/1cbe02072d2b237d.final.pdb
- Supplementary_File1/s_f_1/1df8664a5e6232b4.final.pdb
- Supplementary_File1/s_f_1/21a5df818fa74caa.final.pdb
- Supplementary_File1/s_f_1/21cc1ba912e97a7b.final.pdb
- Supplementary_File1/s_f_1/21e7f23298341aa2.final.pdb
- Supplementary_File1/s_f_1/24855f42663e2e3c.final.pdb
- Supplementary_File1/s_f_1/29a5650ea5f50ac9.final.pdb
- Supplementary_File1/s_f_1/29dbbdea0e49c1cc.final.pdb
- Supplementary_File1/s_f_1/2a5db9cd2c8abf4e.final.pdb
- Supplementary_File1/s_f_1/2a81f82866d6c622.final.pdb
- Supplementary_File1/s_f_1/2acd4f7091c99500.final.pdb
- Supplementary_File1/s_f_1/330499f9061248f0.final.pdb
- Supplementary_File1/s_f_1/37b230d15d52a36e.final.pdb
- Supplementary_File1/s_f_1/396409fcf90c6b8f.final.pdb
- Supplementary_File1/s_f_1/3a5f52da36071260.final.pdb
- Supplementary_File1/s_f_1/3bc0d2066b490ec8.final.pdb
- Supplementary_File1/s_f_1/3e37be5e93d04a57.final.pdb
- Supplementary_File1/s_f_1/43e9802bdd3be569.final.pdb
- Supplementary_File1/s_f_1/45181a4a24c4bfc1.final.pdb
- Supplementary_File1/s_f_1/4d535b428326ad30.final.pdb
- Supplementary_File1/s_f_1/500f3bce5cd78e00.final.pdb
- Supplementary_File1/s_f_1/5053dbf040f137bb.final.pdb
- Supplementary_File1/s_f_1/535b6c2a3534692d.final.pdb
- Supplementary_File1/s_f_1/555a490cf2c8afc6.final.pdb
- Supplementary_File1/s_f_1/56d7b5cb45fa69d1.final.pdb
- Supplementary_File1/s_f_1/5ab9fd7a41afe34a.final.pdb
- Supplementary_File1/s_f_1/5c8514a025903c75.final.pdb
- Supplementary_File1/s_f_1/627bd6470a071688.final.pdb
- Supplementary_File1/s_f_1/6ce2615027414928.final.pdb
- Supplementary_File1/s_f_1/6e0b6fc6592bcc83.final.pdb
- Supplementary_File1/s_f_1/7162858e047834cc.final.pdb
- Supplementary_File1/s_f_1/71c51b98806da952.final.pdb
- Supplementary_File1/s_f_1/793295e5ccb95425.final.pdb
- Supplementary_File1/s_f_1/7deb360215ed9bb1.final.pdb
- Supplementary_File1/s_f_1/811b5e1e2b4bd44e.final.pdb
- Supplementary_File1/s_f_1/846b35b58d1a70ee.final.pdb
- Supplementary_File1/s_f_1/84b9dbfeacda5a07.final.pdb
- Supplementary_File1/s_f_1/8743bd5e53559771.final.pdb
- Supplementary_File1/s_f_1/881d8ab5a85b6e60.final.pdb
- Supplementary_File1/s_f_1/8a9bd43459184f8d.final.pdb
- Supplementary_File1/s_f_1/8cdc1c62467a7a5f.final.pdb
- Supplementary_File1/s_f_1/8cff23fbb1f18476.final.pdb
- Supplementary_File1/s_f_1/911ad959615c15b5.final.pdb
- Supplementary_File1/s_f_1/9223264de7e87249.final.pdb
- Supplementary_File1/s_f_1/943b8fa701c2ec83.final.pdb
- Supplementary_File1/s_f_1/95264d710d1d76ff.final.pdb
- Supplementary_File1/s_f_1/9babfce58e2ce429.final.pdb
- Supplementary_File1/s_f_1/9d7561a22615c9f4.final.pdb
- Supplementary_File1/s_f_1/9f14d46312772d27.final.pdb
- Supplementary_File1/s_f_1/9fd42c9c779c77b1.final.pdb
- Supplementary_File1/s_f_1/a0d543f3d5a74968.final.pdb
- Supplementary_File1/s_f_1/a46281802cd1976d.final.pdb
- Supplementary_File1/s_f_1/a535e30687750356.final.pdb
- Supplementary_File1/s_f_1/aa37c37b9ed89ad2.final.pdb
- Supplementary_File1/s_f_1/ad75ba65f8817b46.final.pdb
- Supplementary_File1/s_f_1/afba23d2010ad134.final.pdb
- Supplementary_File1/s_f_1/b3eb4836fa2aab1a.final.pdb
- Supplementary_File1/s_f_1/b48c0542a56662f4.final.pdb
- Supplementary_File1/s_f_1/bd306480b4fb4ef0.final.pdb
- Supplementary_File1/s_f_1/bfa00966c190c04c.final.pdb
- Supplementary_File1/s_f_1/c08d49e0fb8e8032.final.pdb
- Supplementary_File1/s_f_1/c1ba7b7bd130ab7e.final.pdb
- Supplementary_File1/s_f_1/c2d9a970fc5d2f17.final.pdb
- Supplementary_File1/s_f_1/c443427f4a8b164e.final.pdb
- Supplementary_File1/s_f_1/ca1d8fc11ade37ed.final.pdb
- Supplementary_File1/s_f_1/cea93dffa91e3f93.final.pdb
- Supplementary_File1/s_f_1/d076e55e65d10bbd.final.pdb
- Supplementary_File1/s_f_1/d10891c621c89ee2.final.pdb
- Supplementary_File1/s_f_1/d3b565e3c51d980d.final.pdb
- Supplementary_File1/s_f_1/dba8cf174cbe5c7b.final.pdb
- Supplementary_File1/s_f_1/dd8521e58f1fb0c8.final.pdb
- Supplementary_File1/s_f_1/ddc19121ea97b359.final.pdb
- Supplementary_File1/s_f_1/e3effc9873d28291.final.pdb
- Supplementary_File1/s_f_1/e49a838a0a42122f.final.pdb
- Supplementary_File1/s_f_1/e52298cd5028e556.final.pdb
- Supplementary_File1/s_f_1/e6551e14fb34903d.final.pdb
- Supplementary_File1/s_f_1/e7dceac94d6c7b9a.final.pdb
- Supplementary_File1/s_f_1/ecb2dec6c9b93c10.final.pdb
- Supplementary_File1/s_f_1/ed0c2f223d22de06.final.pdb
- Supplementary_File1/s_f_1/ef57db3c1d9d8c88.final.pdb
- Supplementary_File1/s_f_1/f243b46bc23c094e.final.pdb
- Supplementary_File1/s_f_1/f32799a06f4bc32a.final.pdb
- Supplementary_File1/s_f_1/f5012f965e9be9a2.final.pdb
- Supplementary_File1/s_f_1/f52d0e8466d232f2.final.pdb
- Supplementary_File1/s_f_1/f6049419ec45d997.final.pdb
- Supplementary_File1/s_f_1/f7e58b0501e5bf91.final.pdb
- Supplementary_File1/s_f_1/fec77fab0b39c5ed.final.pdb
- Supplementary_File1/s_f_1/summaryinfo
- Supplementary_File1/s_f_1/summaryinfo_extended
- Supplementary_File1/s_f_2/
- Supplementary_File1/s_f_2/0597041fceaeb962.final.pdb
- Supplementary_File1/s_f_2/06ffa33e55792f06.final.pdb
- Supplementary_File1/s_f_2/0a0116fe216c7118.final.pdb
- Supplementary_File1/s_f_2/0af9c300a987aa1d.final.pdb
- Supplementary_File1/s_f_2/0de46c4eef8bc58e.final.pdb
- Supplementary_File1/s_f_2/10bcba81e2a94a10.final.pdb
- Supplementary_File1/s_f_2/128ee0dafa7f97e1.final.pdb
- Supplementary_File1/s_f_2/12d899bd23d6bf04.final.pdb
- Supplementary_File1/s_f_2/196e424f608b0e28.final.pdb
- Supplementary_File1/s_f_2/1b0a12c69825721b.final.pdb
- Supplementary_File1/s_f_2/1e2c57398ea0d37b.final.pdb
- Supplementary_File1/s_f_2/22871d8e27da6933.final.pdb
- Supplementary_File1/s_f_2/24e3dd8a4d7d0130.final.pdb
- Supplementary_File1/s_f_2/2c84275f33eb4df2.final.pdb
- Supplementary_File1/s_f_2/2ce464e069c34e0c.final.pdb
- Supplementary_File1/s_f_2/32fa21eb76f45ceb.final.pdb
- Supplementary_File1/s_f_2/3372f95b2ba46d55.final.pdb
- Supplementary_File1/s_f_2/33bfe8e9068f51a5.final.pdb
- Supplementary_File1/s_f_2/33e7a321046065fd.final.pdb
- Supplementary_File1/s_f_2/392c5ed251e93004.final.pdb
- Supplementary_File1/s_f_2/3bda6c2ee7c79bdb.final.pdb
- Supplementary_File1/s_f_2/3cb6bf3552761fff.final.pdb
- Supplementary_File1/s_f_2/3ea75918dab9de7f.final.pdb
- Supplementary_File1/s_f_2/3eddf22b43e5b47e.final.pdb
- Supplementary_File1/s_f_2/40c6deb0bd8e930d.final.pdb
- Supplementary_File1/s_f_2/4c8ff2bc216194be.final.pdb
- Supplementary_File1/s_f_2/4de60b2b25065f38.final.pdb
- Supplementary_File1/s_f_2/4ec379eeff072a4f.final.pdb
- Supplementary_File1/s_f_2/513900a98fbc69ef.final.pdb
- Supplementary_File1/s_f_2/555a0414c382eb96.final.pdb
- Supplementary_File1/s_f_2/580de078c4ae0b28.final.pdb
- Supplementary_File1/s_f_2/5acd143a4f5c261b.final.pdb
- Supplementary_File1/s_f_2/61e98d926d5d359f.final.pdb
- Supplementary_File1/s_f_2/6a3aaf4621768a65.final.pdb
- Supplementary_File1/s_f_2/6d397a7b6813599b.final.pdb
- Supplementary_File1/s_f_2/6eb09db0041a9d20.final.pdb
- Supplementary_File1/s_f_2/6f1a87df5f74d376.final.pdb
- Supplementary_File1/s_f_2/7026db6428a508f9.final.pdb
- Supplementary_File1/s_f_2/71b1438280455e01.final.pdb
- Supplementary_File1/s_f_2/73da4be8c298669a.final.pdb
- Supplementary_File1/s_f_2/7851265ec0eee884.final.pdb
- Supplementary_File1/s_f_2/7a77f6bb4db42cbc.final.pdb
- Supplementary_File1/s_f_2/7b2b835bf677fd99.final.pdb
- Supplementary_File1/s_f_2/7bd5128280036580.final.pdb
- Supplementary_File1/s_f_2/7e4b2d9241296e55.final.pdb
- Supplementary_File1/s_f_2/819a31fd12f5b275.final.pdb
- Supplementary_File1/s_f_2/82cd232d6e83e541.final.pdb
- Supplementary_File1/s_f_2/8c375beadd60a0f2.final.pdb
- Supplementary_File1/s_f_2/8ff2ea22ffdcea72.final.pdb
- Supplementary_File1/s_f_2/909077c9a0af6aa5.final.pdb
- Supplementary_File1/s_f_2/90a0a5b7c06198e0.final.pdb
- Supplementary_File1/s_f_2/93c2aa7a02a51c7f.final.pdb
- Supplementary_File1/s_f_2/a13ee60ad2ae32ac.final.pdb
- Supplementary_File1/s_f_2/a842a2ee5725b860.final.pdb
- Supplementary_File1/s_f_2/a8a9c405f17ced69.final.pdb
- Supplementary_File1/s_f_2/aa17028b5f39aeb6.final.pdb
- Supplementary_File1/s_f_2/ac0710e54e0b7305.final.pdb
- Supplementary_File1/s_f_2/ac0d55f8ad7daff1.final.pdb
- Supplementary_File1/s_f_2/aec84852ed21ba4f.final.pdb
- Supplementary_File1/s_f_2/b18d83fa8c423de8.final.pdb
- Supplementary_File1/s_f_2/b3a76c4c004dd691.final.pdb
- Supplementary_File1/s_f_2/b507f06a72e28bbf.final.pdb
- Supplementary_File1/s_f_2/b52348b55d1004c4.final.pdb
- Supplementary_File1/s_f_2/b606be4a6ebeba63.final.pdb
- Supplementary_File1/s_f_2/b8bd348d063d98f1.final.pdb
- Supplementary_File1/s_f_2/bdcdf55ab67b648b.final.pdb
- Supplementary_File1/s_f_2/beff0c5810a20562.final.pdb
- Supplementary_File1/s_f_2/c3bc033b305bf159.final.pdb
- Supplementary_File1/s_f_2/c6395fa4108af8fd.final.pdb
- Supplementary_File1/s_f_2/c6c5079373f95afd.final.pdb
- Supplementary_File1/s_f_2/c81d8e1201a659d8.final.pdb
- Supplementary_File1/s_f_2/ccff1484f33fcd89.final.pdb
- Supplementary_File1/s_f_2/ce823febe126c6c3.final.pdb
- Supplementary_File1/s_f_2/cf1a3eb0e5a6149b.final.pdb
- Supplementary_File1/s_f_2/d50a23f6c0e4d2bd.final.pdb
- Supplementary_File1/s_f_2/d7e9c520fa3b0a88.final.pdb
- Supplementary_File1/s_f_2/dbb288817cc15621.final.pdb
- Supplementary_File1/s_f_2/e2cc11b6187fa109.final.pdb
- Supplementary_File1/s_f_2/e7f2ffea052062fb.final.pdb
- Supplementary_File1/s_f_2/ef0d92705b749c4a.final.pdb
- Supplementary_File1/s_f_2/efd37e3cf07f6d19.final.pdb
- Supplementary_File1/s_f_2/f3ca929d30ee94eb.final.pdb
- Supplementary_File1/s_f_2/f62a162b715151b8.final.pdb
- Supplementary_File1/s_f_2/f8167c5b0176c562.final.pdb
- Supplementary_File1/s_f_2/f9dc4fb7f8738d90.final.pdb
- Supplementary_File1/s_f_2/f9f74c05bd6e695e.final.pdb
- Supplementary_File1/s_f_2/fa3660846f10dfb2.final.pdb
- Supplementary_File1/s_f_2/faf904e8878b0c21.final.pdb
- Supplementary_File1/s_f_2/fd0c3bde93e4fc5d.final.pdb
- Supplementary_File1/s_f_2/feb4b64c43b34918.final.pdb
- Supplementary_File1/s_f_2/summaryinfo
- Supplementary_File1/s_f_2/summaryinfo_extended
- Supplementary_File1/s_f_3/
- Supplementary_File1/s_f_3/0242e016d4091b86.final.pdb
- Supplementary_File1/s_f_3/066de7f813f57269.final.pdb
- Supplementary_File1/s_f_3/083fbd4941dd423b.final.pdb
- Supplementary_File1/s_f_3/0ef5e1df3ca2355c.final.pdb
- Supplementary_File1/s_f_3/0efa2a1df66fa35c.final.pdb
- Supplementary_File1/s_f_3/0efdbe9ed8f69359.final.pdb
- Supplementary_File1/s_f_3/11d7e1ba1d13c8ad.final.pdb
- Supplementary_File1/s_f_3/17e47540e57626b9.final.pdb
- Supplementary_File1/s_f_3/18158131155d1b4f.final.pdb
- Supplementary_File1/s_f_3/187a31b8b99dc2ad.final.pdb
- Supplementary_File1/s_f_3/1b5e00495e9a3c73.final.pdb
- Supplementary_File1/s_f_3/1c857d3889bddb50.final.pdb
- Supplementary_File1/s_f_3/1cd828ed04ae519b.final.pdb
- Supplementary_File1/s_f_3/1dbeeaba04b880d7.final.pdb
- Supplementary_File1/s_f_3/1f379f1cae2c2029.final.pdb
- Supplementary_File1/s_f_3/219b974858c3d12d.final.pdb
- Supplementary_File1/s_f_3/21b4f914d259dd83.final.pdb
- Supplementary_File1/s_f_3/288adf6e2b79395b.final.pdb
- Supplementary_File1/s_f_3/289d69efed9e0d53.final.pdb
- Supplementary_File1/s_f_3/2ae9931a5fe99e7d.final.pdb
- Supplementary_File1/s_f_3/3116e33631a04ca5.final.pdb
- Supplementary_File1/s_f_3/316d8f589b3c8401.final.pdb
- Supplementary_File1/s_f_3/33a18cfc1a1dfa37.final.pdb
- Supplementary_File1/s_f_3/349f1a51017e1498.final.pdb
- Supplementary_File1/s_f_3/36a9a0b173d10bf4.final.pdb
- Supplementary_File1/s_f_3/39ad6060aa0ad1aa.final.pdb
- Supplementary_File1/s_f_3/3c6b05072d7d88fd.final.pdb
- Supplementary_File1/s_f_3/40b7b2588ad3eb0d.final.pdb
- Supplementary_File1/s_f_3/42761fa14a5f46a9.final.pdb
- Supplementary_File1/s_f_3/429135a72a4bc3b9.final.pdb
- Supplementary_File1/s_f_3/44526666ae8f80c5.final.pdb
- Supplementary_File1/s_f_3/46a4e3e1b631c03b.final.pdb
- Supplementary_File1/s_f_3/4ad03d1c06246d92.final.pdb
- Supplementary_File1/s_f_3/4fe411db390ea022.final.pdb
- Supplementary_File1/s_f_3/5188ee50f040e663.final.pdb
- Supplementary_File1/s_f_3/51ab9204629ede52.final.pdb
- Supplementary_File1/s_f_3/52ba61f68f999c6f.final.pdb
- Supplementary_File1/s_f_3/55ed831cdb3b2b3a.final.pdb
- Supplementary_File1/s_f_3/5c1ebc27c73190f1.final.pdb
- Supplementary_File1/s_f_3/5c2648611e4dc07b.final.pdb
- Supplementary_File1/s_f_3/5e1819e027345484.final.pdb
- Supplementary_File1/s_f_3/6139fcf6d7f3bd79.final.pdb
- Supplementary_File1/s_f_3/65c94edc3adee84d.final.pdb
- Supplementary_File1/s_f_3/6e0bc13d1ed37ee9.final.pdb
- Supplementary_File1/s_f_3/70a7b7934bfd770b.final.pdb
- Supplementary_File1/s_f_3/75c11fa1618c09a1.final.pdb
- Supplementary_File1/s_f_3/798ad56832f8f75a.final.pdb
- Supplementary_File1/s_f_3/7b938338ef1518fb.final.pdb
- Supplementary_File1/s_f_3/7fe9040a4b2a6676.final.pdb
- Supplementary_File1/s_f_3/8483a6fb8a223ef8.final.pdb
- Supplementary_File1/s_f_3/848dae721e0c6677.final.pdb
- Supplementary_File1/s_f_3/849477171efdcfdc.final.pdb
- Supplementary_File1/s_f_3/9033b76b4b16dd88.final.pdb
- Supplementary_File1/s_f_3/93edf6a0d1a416ef.final.pdb
- Supplementary_File1/s_f_3/9808e28a59643d0e.final.pdb
- Supplementary_File1/s_f_3/9918123a5de1b23c.final.pdb
- Supplementary_File1/s_f_3/99dd853295d7ad46.final.pdb
- Supplementary_File1/s_f_3/9c84b48d61e405dd.final.pdb
- Supplementary_File1/s_f_3/9d25aebc2c23f7f9.final.pdb
- Supplementary_File1/s_f_3/9d2e4fea04201000.final.pdb
- Supplementary_File1/s_f_3/a09254a29849a3e8.final.pdb
- Supplementary_File1/s_f_3/a17c5ffe49979a72.final.pdb
- Supplementary_File1/s_f_3/a864ece8a740867a.final.pdb
- Supplementary_File1/s_f_3/aea2f09f524581ae.final.pdb
- Supplementary_File1/s_f_3/b16c5021954bb2f3.final.pdb
- Supplementary_File1/s_f_3/b54db6b2d99282aa.final.pdb
- Supplementary_File1/s_f_3/b5d9e7f9241f76ed.final.pdb
- Supplementary_File1/s_f_3/b615512ab4b2226f.final.pdb
- Supplementary_File1/s_f_3/baf6a03f65686f31.final.pdb
- Supplementary_File1/s_f_3/bcd832e7a2af060e.final.pdb
- Supplementary_File1/s_f_3/bfd1206ba7d97c4e.final.pdb
- Supplementary_File1/s_f_3/c0102e9cf02f1649.final.pdb
- Supplementary_File1/s_f_3/c2693ea79ee67c9e.final.pdb
- Supplementary_File1/s_f_3/c2d6b0fa1990f86f.final.pdb
- Supplementary_File1/s_f_3/c424ca93804e91b7.final.pdb
- Supplementary_File1/s_f_3/cb47b6c40d8b8685.final.pdb
- Supplementary_File1/s_f_3/cb4d95e0f652d5cd.final.pdb
- Supplementary_File1/s_f_3/cbea7703e127a10f.final.pdb
- Supplementary_File1/s_f_3/ccdf2d48384c925d.final.pdb
- Supplementary_File1/s_f_3/ce51fedb8ae3848a.final.pdb
- Supplementary_File1/s_f_3/d7d0969986c8698b.final.pdb
- Supplementary_File1/s_f_3/d7e82af674825536.final.pdb
- Supplementary_File1/s_f_3/d83d358b5099a955.final.pdb
- Supplementary_File1/s_f_3/decf256b77adf4a4.final.pdb
- Supplementary_File1/s_f_3/df2fef2e1645af51.final.pdb
- Supplementary_File1/s_f_3/e028777403464f06.final.pdb
- Supplementary_File1/s_f_3/e3045e63c9c89dba.final.pdb
- Supplementary_File1/s_f_3/e41a6abd72fab5b4.final.pdb
- Supplementary_File1/s_f_3/e5a03017aee3d388.final.pdb
- Supplementary_File1/s_f_3/e90a9728a73e77da.final.pdb
- Supplementary_File1/s_f_3/ed3e7ae77a1b9f5d.final.pdb
- Supplementary_File1/s_f_3/ed438ca20fc35c27.final.pdb
- Supplementary_File1/s_f_3/ed82ce2f86057e9c.final.pdb
- Supplementary_File1/s_f_3/edd49140d3a35e5d.final.pdb
- Supplementary_File1/s_f_3/f773e9f4013ebbbc.final.pdb
- Supplementary_File1/s_f_3/fa860c154f909358.final.pdb
- Supplementary_File1/s_f_3/ff4f95fd3b841e28.final.pdb
- Supplementary_File1/s_f_3/ff5e606305af98e4.final.pdb
- Supplementary_File1/s_f_3/summaryinfo
- Supplementary_File1/s_f_3/summaryinfo_extended
- Supplementary_File1/s_f_4/
- Supplementary_File1/s_f_4/02433aae95f456ee.final.pdb
- Supplementary_File1/s_f_4/0d9adc7d601cb39e.final.pdb
- Supplementary_File1/s_f_4/1f6958614c833668.final.pdb
[truncated: 69 more entries]
