# Supplementary material for: Comparative Single-Cell Transcriptomics Reveals Novel Genes Involved in Bivalve Embryonic Shell Formation and Questions Ontogenetic Homology of Molluscan Shell Types
Source: Front Cell Dev Biol. 2022 Jun 9;10:883755. doi: 10.3389/fcell.2022.883755 (PMC9261976; doi:10.3389/fcell.2022.883755)
Supplement: Supplementary file 1 [file DataSheet1.ZIP › Supplementary_File1/s_f_1/04ba1c39c63d8cd1.final.pdb]

SSBOND   1 CYS    512    CYS    600
ATOM      1  N   SER   289     -84.797 -52.525  99.801  1.00                 N  
ATOM      2  CA  SER   289     -85.434 -53.538  98.899  1.00                 C  
ATOM      3  C   SER   289     -84.440 -54.671  98.588  1.00                 C  
ATOM      4  O   SER   289     -83.256 -54.592  98.906  1.00                 O  
ATOM      5  CB  SER   289     -85.917 -52.876  97.607  1.00                 C  
ATOM      6  OG  SER   289     -84.824 -52.447  96.814  1.00                 O  
ATOM      7  N   LEU   290     -84.936 -55.732  97.948  1.00                 N  
ATOM      8  CA  LEU   290     -84.114 -56.872  97.615  1.00                 C  
ATOM      9  C   LEU   290     -83.634 -56.764  96.160  1.00                 C  
ATOM     10  O   LEU   290     -82.738 -57.510  95.779  1.00                 O  
ATOM     11  CB  LEU   290     -84.888 -58.173  97.834  1.00                 C  
ATOM     12  CG  LEU   290     -85.353 -58.453  99.265  1.00                 C  
ATOM     13  CD1 LEU   290     -86.177 -59.730  99.323  1.00                 C  
ATOM     14  CD2 LEU   290     -84.163 -58.548 100.208  1.00                 C  
ATOM     15  N   SER   291     -84.232 -55.861  95.364  1.00                 N  
ATOM     16  CA  SER   291     -83.832 -55.643  93.966  1.00                 C  
ATOM     17  C   SER   291     -83.809 -54.146  93.648  1.00                 C  
ATOM     18  O   SER   291     -84.688 -53.387  94.070  1.00                 O  
ATOM     19  CB  SER   291     -84.780 -56.379  93.017  1.00                 C  
ATOM     20  OG  SER   291     -84.432 -56.142  91.664  1.00                 O  
ATOM     21  N   GLY   292     -82.785 -53.746  92.893  1.00                 N  
ATOM     22  CA  GLY   292     -82.646 -52.393  92.413  1.00                 C  
ATOM     23  C   GLY   292     -82.124 -52.428  90.978  1.00                 C  
ATOM     24  O   GLY   292     -81.654 -53.470  90.477  1.00                 O  
ATOM     25  N   GLU   293     -82.221 -51.272  90.324  1.00                 N  
ATOM     26  CA  GLU   293     -81.855 -51.141  88.931  1.00                 C  
ATOM     27  C   GLU   293     -81.436 -49.697  88.682  1.00                 C  
ATOM     28  O   GLU   293     -81.870 -48.774  89.390  1.00                 O  
ATOM     29  CB  GLU   293     -83.021 -51.553  88.030  1.00                 C  
ATOM     30  CD  GLU   293     -84.365 -53.275  89.298  1.00                 C  
ATOM     31  CG  GLU   293     -83.410 -53.018  88.149  1.00                 C  
ATOM     32  OE1 GLU   293     -85.299 -52.467  89.487  1.00                 O  
ATOM     33  OE2 GLU   293     -84.179 -54.284  90.010  1.00                 O  
ATOM     34  N   ALA   294     -80.572 -49.543  87.684  1.00                 N  
ATOM     35  CA  ALA   294     -80.033 -48.284  87.289  1.00                 C  
ATOM     36  C   ALA   294     -79.920 -48.266  85.758  1.00                 C  
ATOM     37  O   ALA   294     -79.384 -49.220  85.161  1.00                 O  
ATOM     38  CB  ALA   294     -78.684 -48.053  87.953  1.00                 C  
ATOM     39  N   MET   295     -80.469 -47.216  85.146  1.00                 N  
ATOM     40  CA  MET   295     -80.253 -46.898  83.747  1.00                 C  
ATOM     41  C   MET   295     -79.152 -45.826  83.663  1.00                 C  
ATOM     42  O   MET   295     -79.317 -44.709  84.135  1.00                 O  
ATOM     43  CB  MET   295     -81.555 -46.422  83.098  1.00                 C  
ATOM     44  SD  MET   295     -81.159 -47.584  80.614  1.00                 S  
ATOM     45  CE  MET   295     -80.604 -46.851  79.077  1.00                 C  
ATOM     46  CG  MET   295     -81.431 -46.110  81.616  1.00                 C  
ATOM     47  N   PHE   296     -78.026 -46.167  83.041  1.00                 N  
ATOM     48  CA  PHE   296     -76.908 -45.244  82.877  1.00                 C  
ATOM     49  C   PHE   296     -77.068 -44.509  81.543  1.00                 C  
ATOM     50  O   PHE   296     -77.255 -45.140  80.511  1.00                 O  
ATOM     51  CB  PHE   296     -75.578 -45.997  82.942  1.00                 C  
ATOM     52  CG  PHE   296     -75.257 -46.544  84.303  1.00                 C  
ATOM     53  CZ  PHE   296     -74.660 -47.551  86.825  1.00                 C  
ATOM     54  CD1 PHE   296     -75.593 -47.844  84.640  1.00                 C  
ATOM     55  CE1 PHE   296     -75.298 -48.347  85.893  1.00                 C  
ATOM     56  CD2 PHE   296     -74.618 -45.760  85.247  1.00                 C  
ATOM     57  CE2 PHE   296     -74.323 -46.263  86.500  1.00                 C  
ATOM     58  N   SER   297     -76.943 -43.181  81.600  1.00                 N  
ATOM     59  CA  SER   297     -76.943 -42.299  80.438  1.00                 C  
ATOM     60  C   SER   297     -75.913 -41.194  80.688  1.00                 C  
ATOM     61  O   SER   297     -75.608 -40.859  81.838  1.00                 O  
ATOM     62  CB  SER   297     -78.342 -41.729  80.198  1.00                 C  
ATOM     63  OG  SER   297     -78.748 -40.902  81.275  1.00                 O  
ATOM     64  N   ASP   298     -75.386 -40.616  79.603  1.00                 N  
ATOM     65  CA  ASP   298     -74.513 -39.443  79.699  1.00                 C  
ATOM     66  C   ASP   298     -74.617 -38.556  78.474  1.00                 C  
ATOM     67  O   ASP   298     -75.507 -38.709  77.671  1.00                 O  
ATOM     68  CB  ASP   298     -73.058 -39.873  79.900  1.00                 C  
ATOM     69  CG  ASP   298     -72.126 -38.695  80.102  1.00                 C  
ATOM     70  OD1 ASP   298     -71.941 -38.276  81.264  1.00                 O  
ATOM     71  OD2 ASP   298     -71.579 -38.190  79.098  1.00                 O  
ATOM     72  N   GLU   299     -74.292 -39.116  77.333  1.00                 N  
ATOM     73  CA  GLU   299     -74.593 -38.495  76.034  1.00                 C  
ATOM     74  C   GLU   299     -74.285 -39.567  75.033  1.00                 C  
ATOM     75  O   GLU   299     -75.063 -39.904  74.137  1.00                 O  
ATOM     76  CB  GLU   299     -73.767 -37.221  75.845  1.00                 C  
ATOM     77  CD  GLU   299     -73.281 -35.181  74.436  1.00                 C  
ATOM     78  CG  GLU   299     -74.065 -36.474  74.555  1.00                 C  
ATOM     79  OE1 GLU   299     -72.492 -34.879  75.355  1.00                 O  
ATOM     80  OE2 GLU   299     -73.457 -34.471  73.424  1.00                 O  
ATOM     81  N   GLY   300     -73.056 -40.134  75.213  1.00                 N  
ATOM     82  CA  GLY   300     -72.853 -41.483  74.707  1.00                 C  
ATOM     83  C   GLY   300     -73.028 -42.528  75.804  1.00                 C  
ATOM     84  O   GLY   300     -73.977 -42.442  76.588  1.00                 O  
ATOM     85  N   VAL   301     -72.243 -43.556  75.983  1.00                 N  
ATOM     86  CA  VAL   301     -72.245 -44.602  77.022  1.00                 C  
ATOM     87  C   VAL   301     -73.668 -44.742  77.581  1.00                 C  
ATOM     88  O   VAL   301     -74.272 -43.760  78.049  1.00                 O  
ATOM     89  CB  VAL   301     -71.239 -44.285  78.144  1.00                 C  
ATOM     90  CG1 VAL   301     -71.316 -45.336  79.241  1.00                 C  
ATOM     91  CG2 VAL   301     -69.828 -44.196  77.585  1.00                 C  
ATOM     92  N   SER   302     -74.191 -45.969  77.526  1.00                 N  
ATOM     93  CA  SER   302     -75.458 -46.294  78.116  1.00                 C  
ATOM     94  C   SER   302     -75.492 -47.763  78.528  1.00                 C  
ATOM     95  O   SER   302     -74.821 -48.624  77.950  1.00                 O  
ATOM     96  CB  SER   302     -76.597 -45.985  77.143  1.00                 C  
ATOM     97  OG  SER   302     -77.855 -46.308  77.710  1.00                 O  
ATOM     98  N   GLY   303     -76.299 -48.029  79.549  1.00                 N  
ATOM     99  CA  GLY   303     -76.448 -49.356  80.063  1.00                 C  
ATOM    100  C   GLY   303     -77.544 -49.456  81.098  1.00                 C  
ATOM    101  O   GLY   303     -78.136 -48.450  81.517  1.00                 O  
ATOM    102  N   SER   304     -77.787 -50.702  81.494  1.00                 N  
ATOM    103  CA  SER   304     -78.684 -51.077  82.541  1.00                 C  
ATOM    104  C   SER   304     -77.913 -51.990  83.502  1.00                 C  
ATOM    105  O   SER   304     -77.358 -53.018  83.066  1.00                 O  
ATOM    106  CB  SER   304     -79.923 -51.766  81.964  1.00                 C  
ATOM    107  OG  SER   304     -80.791 -52.200  82.996  1.00                 O  
ATOM    108  N   LEU   305     -77.906 -51.629  84.790  1.00                 N  
ATOM    109  CA  LEU   305     -77.265 -52.438  85.814  1.00                 C  
ATOM    110  C   LEU   305     -78.324 -52.855  86.835  1.00                 C  
ATOM    111  O   LEU   305     -79.053 -52.012  87.352  1.00                 O  
ATOM    112  CB  LEU   305     -76.124 -51.661  86.475  1.00                 C  
ATOM    113  CG  LEU   305     -75.399 -52.367  87.622  1.00                 C  
ATOM    114  CD1 LEU   305     -74.661 -53.597  87.116  1.00                 C  
ATOM    115  CD2 LEU   305     -74.433 -51.417  88.312  1.00                 C  
ATOM    116  N   VAL   306     -78.370 -54.164  87.116  1.00                 N  
ATOM    117  CA  VAL   306     -79.283 -54.771  88.091  1.00                 C  
ATOM    118  C   VAL   306     -78.539 -55.054  89.398  1.00                 C  
ATOM    119  O   VAL   306     -77.334 -55.332  89.390  1.00                 O  
ATOM    120  CB  VAL   306     -79.916 -56.064  87.543  1.00                 C  
ATOM    121  CG1 VAL   306     -80.796 -56.715  88.599  1.00                 C  
ATOM    122  CG2 VAL   306     -80.717 -55.772  86.283  1.00                 C  
ATOM    123  N   MET   307     -79.274 -54.958  90.511  1.00                 N  
ATOM    124  CA  MET   307     -78.765 -55.289  91.831  1.00                 C  
ATOM    125  C   MET   307     -79.766 -56.230  92.512  1.00                 C  
ATOM    126  O   MET   307     -80.983 -56.062  92.379  1.00                 O  
ATOM    127  CB  MET   307     -78.539 -54.018  92.652  1.00                 C  
ATOM    128  SD  MET   307     -77.243 -51.607  93.079  1.00                 S  
ATOM    129  CE  MET   307     -76.465 -52.305  94.533  1.00                 C  
ATOM    130  CG  MET   307     -77.484 -53.087  92.078  1.00                 C  
ATOM    131  N   SER   308     -79.237 -57.232  93.226  1.00                 N  
ATOM    132  CA  SER   308     -80.061 -58.177  93.963  1.00                 C  
ATOM    133  C   SER   308     -79.381 -58.500  95.294  1.00                 C  
ATOM    134  O   SER   308     -78.197 -58.836  95.318  1.00                 O  
ATOM    135  CB  SER   308     -80.291 -59.445  93.138  1.00                 C  
ATOM    136  OG  SER   308     -81.055 -60.393  93.862  1.00                 O  
ATOM    137  N   GLN   309     -80.138 -58.346  96.384  1.00                 N  
ATOM    138  CA  GLN   309     -79.686 -58.667  97.727  1.00                 C  
ATOM    139  C   GLN   309     -80.779 -59.475  98.437  1.00                 C  
ATOM    140  O   GLN   309     -81.730 -58.884  98.952  1.00                 O  
ATOM    141  CB  GLN   309     -79.349 -57.390  98.499  1.00                 C  
ATOM    142  CD  GLN   309     -78.397 -56.351 100.595  1.00                 C  
ATOM    143  CG  GLN   309     -78.796 -57.634  99.893  1.00                 C  
ATOM    144  OE1 GLN   309     -77.933 -55.404  99.961  1.00                 O  
ATOM    145  NE2 GLN   309     -78.578 -56.317 101.910  1.00                 N  
ATOM    146  N   GLN   310     -80.608 -60.807  98.459  1.00                 N  
ATOM    147  CA  GLN   310     -81.604 -61.767  98.988  1.00                 C  
ATOM    148  C   GLN   310     -81.667 -61.715 100.520  1.00                 C  
ATOM    149  O   GLN   310     -82.754 -61.699 101.083  1.00                 O  
ATOM    150  CB  GLN   310     -81.277 -63.188  98.525  1.00                 C  
ATOM    151  CD  GLN   310     -83.657 -63.999  98.286  1.00                 C  
ATOM    152  CG  GLN   310     -82.307 -64.228  98.937  1.00                 C  
ATOM    153  OE1 GLN   310     -83.762 -63.924  97.062  1.00                 O  
ATOM    154  NE2 GLN   310     -84.696 -63.889  99.106  1.00                 N  
ATOM    155  N   SER   311     -80.506 -61.703 101.181  1.00                 N  
ATOM    156  CA  SER   311     -80.429 -61.598 102.636  1.00                 C  
ATOM    157  C   SER   311     -80.116 -60.141 102.992  1.00                 C  
ATOM    158  O   SER   311     -79.208 -59.558 102.424  1.00                 O  
ATOM    159  CB  SER   311     -79.370 -62.555 103.187  1.00                 C  
ATOM    160  OG  SER   311     -79.212 -62.390 104.585  1.00                 O  
ATOM    161  N   PRO   312     -80.853 -59.592 103.963  1.00                 N  
ATOM    162  CA  PRO   312     -81.036 -58.143 104.123  1.00                 C  
ATOM    163  C   PRO   312     -79.713 -57.414 104.410  1.00                 C  
ATOM    164  O   PRO   312     -79.621 -56.205 104.170  1.00                 O  
ATOM    165  CB  PRO   312     -81.997 -58.020 105.307  1.00                 C  
ATOM    166  CD  PRO   312     -81.734 -60.365 104.906  1.00                 C  
ATOM    167  CG  PRO   312     -82.728 -59.320 105.332  1.00                 C  
ATOM    168  N   LEU   313     -78.701 -58.121 104.927  1.00                 N  
ATOM    169  CA  LEU   313     -77.351 -57.554 104.978  1.00                 C  
ATOM    170  C   LEU   313     -76.337 -58.632 104.570  1.00                 C  
ATOM    171  O   LEU   313     -75.254 -58.734 105.138  1.00                 O  
ATOM    172  CB  LEU   313     -77.049 -57.014 106.377  1.00                 C  
ATOM    173  CG  LEU   313     -77.931 -55.862 106.864  1.00                 C  
ATOM    174  CD1 LEU   313     -77.631 -55.532 108.318  1.00                 C  
ATOM    175  CD2 LEU   313     -77.738 -54.631 105.992  1.00                 C  
ATOM    176  N   ASP   314     -76.700 -59.400 103.537  1.00                 N  
ATOM    177  CA  ASP   314     -75.778 -60.248 102.789  1.00                 C  
ATOM    178  C   ASP   314     -75.178 -59.508 101.590  1.00                 C  
ATOM    179  O   ASP   314     -75.340 -58.296 101.445  1.00                 O  
ATOM    180  CB  ASP   314     -76.485 -61.519 102.313  1.00                 C  
ATOM    181  CG  ASP   314     -75.520 -62.660 102.054  1.00                 C  
ATOM    182  OD1 ASP   314     -74.295 -62.432 102.137  1.00                 O  
ATOM    183  OD2 ASP   314     -75.990 -63.781 101.768  1.00                 O  
ATOM    184  N   VAL   315     -74.464 -60.214 100.686  1.00                 N  
ATOM    185  CA  VAL   315     -73.790 -59.557  99.569  1.00                 C  
ATOM    186  C   VAL   315     -74.792 -59.165  98.475  1.00                 C  
ATOM    187  O   VAL   315     -75.861 -59.783  98.362  1.00                 O  
ATOM    188  CB  VAL   315     -72.687 -60.450  98.971  1.00                 C  
ATOM    189  CG1 VAL   315     -71.632 -60.768 100.019  1.00                 C  
ATOM    190  CG2 VAL   315     -73.285 -61.730  98.408  1.00                 C  
ATOM    191  N   ALA   316     -74.434 -58.131  97.701  1.00                 N  
ATOM    192  CA  ALA   316     -75.263 -57.618  96.614  1.00                 C  
ATOM    193  C   ALA   316     -74.672 -58.148  95.304  1.00                 C  
ATOM    194  O   ALA   316     -73.496 -57.933  95.021  1.00                 O  
ATOM    195  CB  ALA   316     -75.306 -56.098  96.652  1.00                 C  
ATOM    196  N   VAL   317     -75.483 -58.891  94.550  1.00                 N  
ATOM    197  CA  VAL   317     -75.178 -59.260  93.178  1.00                 C  
ATOM    198  C   VAL   317     -75.417 -58.025  92.294  1.00                 C  
ATOM    199  O   VAL   317     -76.455 -57.392  92.401  1.00                 O  
ATOM    200  CB  VAL   317     -76.025 -60.460  92.715  1.00                 C  
ATOM    201  CG1 VAL   317     -75.760 -60.765  91.248  1.00                 C  
ATOM    202  CG2 VAL   317     -75.736 -61.680  93.576  1.00                 C  
ATOM    203  N   ILE   318     -74.426 -57.687  91.467  1.00                 N  
ATOM    204  CA  ILE   318     -74.485 -56.548  90.536  1.00                 C  
ATOM    205  C   ILE   318     -74.197 -57.084  89.133  1.00                 C  
ATOM    206  O   ILE   318     -73.136 -57.665  88.908  1.00                 O  
ATOM    207  CB  ILE   318     -73.496 -55.438  90.938  1.00                 C  
ATOM    208  CD1 ILE   318     -72.771 -53.981  92.901  1.00                 C  
ATOM    209  CG1 ILE   318     -73.816 -54.922  92.343  1.00                 C  
ATOM    210  CG2 ILE   318     -73.503 -54.320  89.908  1.00                 C  
ATOM    211  N   LYS   319     -75.140 -56.908  88.197  1.00                 N  
ATOM    212  CA  LYS   319     -74.929 -57.425  86.855  1.00                 C  
ATOM    213  C   LYS   319     -75.701 -56.618  85.809  1.00                 C  
ATOM    214  O   LYS   319     -76.753 -56.052  86.075  1.00                 O  
ATOM    215  CB  LYS   319     -75.338 -58.897  86.777  1.00                 C  
ATOM    216  CD  LYS   319     -77.146 -60.627  86.975  1.00                 C  
ATOM    217  CE  LYS   319     -78.630 -60.872  87.192  1.00                 C  
ATOM    218  CG  LYS   319     -76.817 -59.144  87.031  1.00                 C  
ATOM    219  NZ  LYS   319     -78.973 -62.319  87.109  1.00                 N  
ATOM    220  N   LEU   320     -75.174 -56.663  84.585  1.00                 N  
ATOM    221  CA  LEU   320     -75.816 -56.076  83.445  1.00                 C  
ATOM    222  C   LEU   320     -74.805 -55.785  82.362  1.00                 C  
ATOM    223  O   LEU   320     -73.809 -56.481  82.245  1.00                 O  
ATOM    224  CB  LEU   320     -76.554 -54.797  83.845  1.00                 C  
ATOM    225  CG  LEU   320     -75.680 -53.577  84.147  1.00                 C  
ATOM    226  CD1 LEU   320     -74.681 -53.891  85.249  1.00                 C  
ATOM    227  CD2 LEU   320     -74.956 -53.110  82.894  1.00                 C  
ATOM    228  N   ASN   321     -75.074 -54.729  81.597  1.00                 N  
ATOM    229  CA  ASN   321     -74.366 -54.432  80.399  1.00                 C  
ATOM    230  C   ASN   321     -74.278 -52.912  80.212  1.00                 C  
ATOM    231  O   ASN   321     -75.260 -52.204  80.441  1.00                 O  
ATOM    232  CB  ASN   321     -75.038 -55.103  79.199  1.00                 C  
ATOM    233  CG  ASN   321     -74.228 -54.964  77.925  1.00                 C  
ATOM    234  OD1 ASN   321     -73.039 -54.649  77.965  1.00                 O  
ATOM    235  ND2 ASN   321     -74.872 -55.199  76.788  1.00                 N  
ATOM    236  N   LEU   322     -73.084 -52.429  79.847  1.00                 N  
ATOM    237  CA  LEU   322     -72.840 -51.053  79.442  1.00                 C  
ATOM    238  C   LEU   322     -72.201 -51.070  78.054  1.00                 C  
ATOM    239  O   LEU   322     -71.228 -51.799  77.850  1.00                 O  
ATOM    240  CB  LEU   322     -71.950 -50.343  80.464  1.00                 C  
ATOM    241  CG  LEU   322     -72.501 -50.240  81.888  1.00                 C  
ATOM    242  CD1 LEU   322     -71.468 -49.629  82.821  1.00                 C  
ATOM    243  CD2 LEU   322     -73.784 -49.423  81.910  1.00                 C  
ATOM    244  N   THR   323     -72.719 -50.253  77.131  1.00                 N  
ATOM    245  CA  THR   323     -72.146 -50.140  75.794  1.00                 C  
ATOM    246  C   THR   323     -71.679 -48.706  75.541  1.00                 C  
ATOM    247  O   THR   323     -71.896 -47.831  76.347  1.00                 O  
ATOM    248  CB  THR   323     -73.155 -50.562  74.710  1.00                 C  
ATOM    249  OG1 THR   323     -74.262 -49.652  74.704  1.00                 O  
ATOM    250  CG2 THR   323     -73.678 -51.963  74.986  1.00                 C  
ATOM    251  N   GLY   324     -70.997 -48.504  74.410  1.00                 N  
ATOM    252  CA  GLY   324     -70.464 -47.210  74.031  1.00                 C  
ATOM    253  C   GLY   324     -69.177 -46.850  74.744  1.00                 C  
ATOM    254  O   GLY   324     -68.772 -45.659  74.737  1.00                 O  
ATOM    255  N   LEU   325     -68.482 -47.853  75.308  1.00                 N  
ATOM    256  CA  LEU   325     -67.227 -47.604  76.042  1.00                 C  
ATOM    257  C   LEU   325     -66.040 -47.880  75.120  1.00                 C  
ATOM    258  O   LEU   325     -66.158 -48.639  74.186  1.00                 O  
ATOM    259  CB  LEU   325     -67.160 -48.473  77.299  1.00                 C  
ATOM    260  CG  LEU   325     -68.294 -48.290  78.311  1.00                 C  
ATOM    261  CD1 LEU   325     -68.146 -49.268  79.467  1.00                 C  
ATOM    262  CD2 LEU   325     -68.326 -46.860  78.829  1.00                 C  
ATOM    263  N   GLY   326     -64.899 -47.246  75.409  1.00                 N  
ATOM    264  CA  GLY   326     -63.615 -47.654  74.819  1.00                 C  
ATOM    265  C   GLY   326     -63.208 -49.005  75.428  1.00                 C  
ATOM    266  O   GLY   326     -63.434 -49.259  76.616  1.00                 O  
ATOM    267  N   ASN   327     -62.627 -49.875  74.598  1.00                 N  
ATOM    268  CA  ASN   327     -62.085 -51.173  75.041  1.00                 C  
ATOM    269  C   ASN   327     -61.151 -50.929  76.226  1.00                 C  
ATOM    270  O   ASN   327     -60.361 -49.982  76.210  1.00                 O  
ATOM    271  CB  ASN   327     -61.374 -51.879  73.885  1.00                 C  
ATOM    272  CG  ASN   327     -60.946 -53.290  74.239  1.00                 C  
ATOM    273  OD1 ASN   327     -60.126 -53.494  75.134  1.00                 O  
ATOM    274  ND2 ASN   327     -61.501 -54.270  73.536  1.00                 N  
ATOM    275  N   LYS   328     -61.250 -51.776  77.250  1.00                 N  
ATOM    276  CA  LYS   328     -60.398 -51.638  78.440  1.00                 C  
ATOM    277  C   LYS   328     -61.197 -51.365  79.705  1.00                 C  
ATOM    278  O   LYS   328     -62.431 -51.491  79.731  1.00                 O  
ATOM    279  CB  LYS   328     -59.374 -50.519  78.239  1.00                 C  
ATOM    280  CD  LYS   328     -57.347 -49.666  77.030  1.00                 C  
ATOM    281  CE  LYS   328     -56.323 -49.949  75.942  1.00                 C  
ATOM    282  CG  LYS   328     -58.346 -50.805  77.157  1.00                 C  
ATOM    283  NZ  LYS   328     -55.350 -48.832  75.792  1.00                 N  
ATOM    284  N   ALA   329     -60.470 -50.972  80.754  1.00                 N  
ATOM    285  CA  ALA   329     -60.987 -50.879  82.114  1.00                 C  
ATOM    286  C   ALA   329     -61.564 -49.487  82.351  1.00                 C  
ATOM    287  O   ALA   329     -60.972 -48.495  81.945  1.00                 O  
ATOM    288  CB  ALA   329     -59.890 -51.190  83.121  1.00                 C  
ATOM    289  N   GLY   330     -62.690 -49.443  83.069  1.00                 N  
ATOM    290  CA  GLY   330     -63.384 -48.206  83.396  1.00                 C  
ATOM    291  C   GLY   330     -63.793 -48.232  84.870  1.00                 C  
ATOM    292  O   GLY   330     -64.427 -49.181  85.302  1.00                 O  
ATOM    293  N   GLY   331     -63.448 -47.171  85.604  1.00                 N  
ATOM    294  CA  GLY   331     -63.894 -46.968  86.991  1.00                 C  
ATOM    295  C   GLY   331     -65.403 -47.103  87.103  1.00                 C  
ATOM    296  O   GLY   331     -66.124 -46.726  86.186  1.00                 O  
ATOM    297  N   TYR   332     -65.878 -47.664  88.223  1.00                 N  
ATOM    298  CA  TYR   332     -67.282 -48.040  88.394  1.00                 C  
ATOM    299  C   TYR   332     -67.643 -47.867  89.869  1.00                 C  
ATOM    300  O   TYR   332     -67.249 -48.685  90.710  1.00                 O  
ATOM    301  CB  TYR   332     -67.514 -49.476  87.919  1.00                 C  
ATOM    302  CG  TYR   332     -68.959 -49.917  87.984  1.00                 C  
ATOM    303  OH  TYR   332     -72.935 -51.120  88.148  1.00                 O  
ATOM    304  CZ  TYR   332     -71.619 -50.723  88.095  1.00                 C  
ATOM    305  CD1 TYR   332     -69.872 -49.503  87.023  1.00                 C  
ATOM    306  CE1 TYR   332     -71.194 -49.901  87.074  1.00                 C  
ATOM    307  CD2 TYR   332     -69.405 -50.745  89.006  1.00                 C  
ATOM    308  CE2 TYR   332     -70.723 -51.153  89.073  1.00                 C  
ATOM    309  N   HIS   333     -68.366 -46.787  90.174  1.00                 N  
ATOM    310  CA  HIS   333     -68.547 -46.345  91.535  1.00                 C  
ATOM    311  C   HIS   333     -69.985 -45.909  91.795  1.00                 C  
ATOM    312  O   HIS   333     -70.702 -45.451  90.893  1.00                 O  
ATOM    313  CB  HIS   333     -67.589 -45.196  91.857  1.00                 C  
ATOM    314  CG  HIS   333     -66.143 -45.569  91.757  1.00                 C  
ATOM    315  ND1 HIS   333     -65.451 -46.155  92.794  1.00                 N  
ATOM    316  CE1 HIS   333     -64.181 -46.371  92.408  1.00                 C  
ATOM    317  CD2 HIS   333     -65.115 -45.476  90.729  1.00                 C  
ATOM    318  NE2 HIS   333     -63.973 -45.965  91.170  1.00                 N  
ATOM    319  N   VAL   334     -70.352 -46.005  93.075  1.00                 N  
ATOM    320  CA  VAL   334     -71.508 -45.364  93.619  1.00                 C  
ATOM    321  C   VAL   334     -71.064 -44.035  94.214  1.00                 C  
ATOM    322  O   VAL   334     -70.206 -44.000  95.118  1.00                 O  
ATOM    323  CB  VAL   334     -72.204 -46.251  94.668  1.00                 C  
ATOM    324  CG1 VAL   334     -73.397 -45.526  95.272  1.00                 C  
ATOM    325  CG2 VAL   334     -72.637 -47.570  94.047  1.00                 C  
ATOM    326  N   HIS   335     -71.678 -42.957  93.716  1.00                 N  
ATOM    327  CA  HIS   335     -71.491 -41.635  94.236  1.00                 C  
ATOM    328  C   HIS   335     -72.669 -41.288  95.140  1.00                 C  
ATOM    329  O   HIS   335     -73.724 -41.902  95.056  1.00                 O  
ATOM    330  CB  HIS   335     -71.351 -40.625  93.095  1.00                 C  
ATOM    331  CG  HIS   335     -70.110 -40.805  92.278  1.00                 C  
ATOM    332  ND1 HIS   335     -69.309 -39.749  91.898  1.00                 N  
ATOM    333  CE1 HIS   335     -68.276 -40.220  91.178  1.00                 C  
ATOM    334  CD2 HIS   335     -69.409 -41.937  91.689  1.00                 C  
ATOM    335  NE2 HIS   335     -68.329 -41.532  91.049  1.00                 N  
ATOM    336  N   ILE   336     -72.471 -40.251  95.958  1.00                 N  
ATOM    337  CA  ILE   336     -73.230 -40.072  97.182  1.00                 C  
ATOM    338  C   ILE   336     -74.692 -39.682  96.917  1.00                 C  
ATOM    339  O   ILE   336     -75.590 -40.168  97.615  1.00                 O  
ATOM    340  CB  ILE   336     -72.586 -39.013  98.096  1.00                 C  
ATOM    341  CD1 ILE   336     -70.416 -38.442  99.306  1.00                 C  
ATOM    342  CG1 ILE   336     -71.237 -39.511  98.621  1.00                 C  
ATOM    343  CG2 ILE   336     -73.531 -38.639  99.227  1.00                 C  
ATOM    344  N   TRP   337     -74.903 -38.740  95.990  1.00                 N  
ATOM    345  CA  TRP   337     -76.208 -38.145  95.740  1.00                 C  
ATOM    346  C   TRP   337     -76.790 -38.702  94.433  1.00                 C  
ATOM    347  O   TRP   337     -76.058 -38.832  93.427  1.00                 O  
ATOM    348  CB  TRP   337     -76.099 -36.620  95.680  1.00                 C  
ATOM    349  CG  TRP   337     -75.713 -35.995  96.986  1.00                 C  
ATOM    350  CD1 TRP   337     -75.994 -36.467  98.235  1.00                 C  
ATOM    351  NE1 TRP   337     -75.476 -35.623  99.189  1.00                 N  
ATOM    352  CD2 TRP   337     -74.974 -34.781  97.171  1.00                 C  
ATOM    353  CE2 TRP   337     -74.845 -34.580  98.557  1.00                 C  
ATOM    354  CH2 TRP   337     -73.632 -32.583  98.219  1.00                 C  
ATOM    355  CZ2 TRP   337     -74.175 -33.482  99.093  1.00                 C  
ATOM    356  CE3 TRP   337     -74.409 -33.845  96.299  1.00                 C  
ATOM    357  CZ3 TRP   337     -73.745 -32.758  96.835  1.00                 C  
ATOM    358  N   PRO   338     -77.537 -37.877  93.708  1.00                 N  
ATOM    359  CA  PRO   338     -78.156 -38.224  92.428  1.00                 C  
ATOM    360  C   PRO   338     -78.553 -36.925  91.715  1.00                 C  
ATOM    361  O   PRO   338     -78.395 -35.810  92.221  1.00                 O  
ATOM    362  CB  PRO   338     -79.365 -39.075  92.820  1.00                 C  
ATOM    363  CD  PRO   338     -78.228 -38.574  94.866  1.00                 C  
ATOM    364  CG  PRO   338     -79.006 -39.644  94.152  1.00                 C  
ATOM    365  N   VAL   339     -79.078 -37.097  90.514  1.00                 N  
ATOM    366  CA  VAL   339     -79.518 -35.950  89.680  1.00                 C  
ATOM    367  C   VAL   339     -80.838 -35.391  90.219  1.00                 C  
ATOM    368  O   VAL   339     -81.952 -35.679  89.773  1.00                 O  
ATOM    369  CB  VAL   339     -79.668 -36.352  88.201  1.00                 C  
ATOM    370  CG1 VAL   339     -80.126 -35.164  87.370  1.00                 C  
ATOM    371  CG2 VAL   339     -78.357 -36.909  87.665  1.00                 C  
ATOM    372  N   PRO   340     -80.626 -34.563  91.222  1.00                 N  
ATOM    373  CA  PRO   340     -81.674 -33.861  91.993  1.00                 C  
ATOM    374  C   PRO   340     -80.983 -32.606  92.521  1.00                 C  
ATOM    375  O   PRO   340     -79.765 -32.587  92.716  1.00                 O  
ATOM    376  CB  PRO   340     -82.070 -34.864  93.078  1.00                 C  
ATOM    377  CD  PRO   340     -80.189 -35.809  91.939  1.00                 C  
ATOM    378  CG  PRO   340     -80.846 -35.693  93.285  1.00                 C  
ATOM    379  N   VAL   341     -81.721 -31.550  92.762  1.00                 N  
ATOM    380  CA  VAL   341     -81.122 -30.316  93.298  1.00                 C  
ATOM    381  C   VAL   341     -80.410 -30.646  94.607  1.00                 C  
ATOM    382  O   VAL   341     -80.773 -31.576  95.331  1.00                 O  
ATOM    383  CB  VAL   341     -82.182 -29.218  93.505  1.00                 C  
ATOM    384  CG1 VAL   341     -83.133 -29.601  94.628  1.00                 C  
ATOM    385  CG2 VAL   341     -81.515 -27.883  93.799  1.00                 C  
ATOM    386  N   LYS   342     -79.383 -29.877  94.918  1.00                 N  
ATOM    387  CA  LYS   342     -78.620 -30.068  96.185  1.00                 C  
ATOM    388  C   LYS   342     -78.649 -28.735  96.916  1.00                 C  
ATOM    389  O   LYS   342     -79.340 -27.809  96.484  1.00                 O  
ATOM    390  CB  LYS   342     -77.196 -30.540  95.887  1.00                 C  
ATOM    391  CD  LYS   342     -74.981 -30.097  94.793  1.00                 C  
ATOM    392  CE  LYS   342     -75.012 -31.314  93.882  1.00                 C  
ATOM    393  CG  LYS   342     -76.381 -29.565  95.052  1.00                 C  
ATOM    394  NZ  LYS   342     -73.643 -31.755  93.497  1.00                 N  
ATOM    395  N   THR   343     -77.933 -28.568  98.013  1.00                 N  
ATOM    396  CA  THR   343     -78.006 -27.283  98.755  1.00                 C  
ATOM    397  C   THR   343     -77.229 -26.154  98.102  1.00                 C  
ATOM    398  O   THR   343     -77.322 -24.977  98.459  1.00                 O  
ATOM    399  CB  THR   343     -77.495 -27.436 100.200  1.00                 C  
ATOM    400  OG1 THR   343     -76.125 -27.857 100.183  1.00                 O  
ATOM    401  CG2 THR   343     -78.314 -28.475 100.948  1.00                 C  
ATOM    402  N   SER   344     -76.453 -26.545  97.128  1.00                 N  
ATOM    403  CA  SER   344     -75.588 -25.602  96.407  1.00                 C  
ATOM    404  C   SER   344     -76.032 -25.438  94.975  1.00                 C  
ATOM    405  O   SER   344     -75.408 -24.732  94.178  1.00                 O  
ATOM    406  CB  SER   344     -74.131 -26.068  96.453  1.00                 C  
ATOM    407  OG  SER   344     -73.972 -27.309  95.788  1.00                 O  
ATOM    408  N   SER   345     -77.113 -26.084  94.624  1.00                 N  
ATOM    409  CA  SER   345     -77.575 -26.023  93.207  1.00                 C  
ATOM    410  C   SER   345     -78.935 -26.698  93.149  1.00                 C  
ATOM    411  O   SER   345     -79.082 -27.906  93.359  1.00                 O  
ATOM    412  CB  SER   345     -76.557 -26.694  92.282  1.00                 C  
ATOM    413  OG  SER   345     -76.995 -26.663  90.935  1.00                 O  
ATOM    414  N   ARG   346     -79.934 -25.914  92.861  1.00                 N  
ATOM    415  CA  ARG   346     -81.290 -26.384  92.789  1.00                 C  
ATOM    416  C   ARG   346     -81.658 -27.047  91.470  1.00                 C  
ATOM    417  O   ARG   346     -82.844 -27.163  91.150  1.00                 O  
ATOM    418  CB  ARG   346     -82.269 -25.235  93.037  1.00                 C  
ATOM    419  CD  ARG   346     -83.213 -23.534  94.623  1.00                 C  
ATOM    420  NE  ARG   346     -83.156 -22.959  95.965  1.00                 N  
ATOM    421  CG  ARG   346     -82.216 -24.667  94.446  1.00                 C  
ATOM    422  CZ  ARG   346     -83.933 -21.966  96.386  1.00                 C  
ATOM    423  NH1 ARG   346     -83.810 -21.508  97.624  1.00                 N  
ATOM    424  NH2 ARG   346     -84.831 -21.434  95.567  1.00                 N  
ATOM    425  N   GLY   347     -80.719 -27.495  90.674  1.00                 N  
ATOM    426  CA  GLY   347     -81.004 -28.192  89.417  1.00                 C  
ATOM    427  C   GLY   347     -79.966 -29.306  89.216  1.00                 C  
ATOM    428  O   GLY   347     -78.891 -29.350  89.820  1.00                 O  
ATOM    429  N   HIS   348     -80.342 -30.218  88.325  1.00                 N  
ATOM    430  CA  HIS   348     -79.506 -31.364  87.961  1.00                 C  
ATOM    431  C   HIS   348     -78.314 -30.773  87.215  1.00                 C  
ATOM    432  O   HIS   348     -78.368 -29.699  86.610  1.00                 O  
ATOM    433  CB  HIS   348     -80.304 -32.364  87.122  1.00                 C  
ATOM    434  CG  HIS   348     -80.672 -31.855  85.764  1.00                 C  
ATOM    435  ND1 HIS   348     -79.785 -31.835  84.710  1.00                 N  
ATOM    436  CE1 HIS   348     -80.400 -31.327  83.628  1.00                 C  
ATOM    437  CD2 HIS   348     -81.871 -31.297  85.154  1.00                 C  
ATOM    438  NE2 HIS   348     -81.652 -31.001  83.887  1.00                 N  
ATOM    439  N   CYS   349     -77.237 -31.574  87.319  1.00                 N  
ATOM    440  CA  CYS   349     -76.090 -31.073  86.548  1.00                 C  
ATOM    441  C   CYS   349     -75.301 -32.268  86.013  1.00                 C  
ATOM    442  O   CYS   349     -74.149 -32.452  86.361  1.00                 O  
ATOM    443  CB  CYS   349     -75.213 -30.170  87.418  1.00                 C  
ATOM    444  SG  CYS   349     -73.943 -29.261  86.507  1.00                 S  
ATOM    445  N   SER   350     -75.962 -33.100  85.213  1.00                 N  
ATOM    446  CA  SER   350     -75.401 -34.353  84.728  1.00                 C  
ATOM    447  C   SER   350     -74.853 -35.196  85.865  1.00                 C  
ATOM    448  O   SER   350     -75.426 -35.246  86.931  1.00                 O  
ATOM    449  CB  SER   350     -74.298 -34.085  83.702  1.00                 C  
ATOM    450  OG  SER   350     -73.893 -35.283  83.063  1.00                 O  
ATOM    451  N   ASP   351     -73.677 -35.787  85.651  1.00                 N  
ATOM    452  CA  ASP   351     -73.074 -36.693  86.600  1.00                 C  
ATOM    453  C   ASP   351     -72.318 -35.903  87.688  1.00                 C  
ATOM    454  O   ASP   351     -71.985 -36.472  88.744  1.00                 O  
ATOM    455  CB  ASP   351     -72.130 -37.664  85.888  1.00                 C  
ATOM    456  CG  ASP   351     -72.866 -38.650  85.004  1.00                 C  
ATOM    457  OD1 ASP   351     -74.063 -38.900  85.261  1.00                 O  
ATOM    458  OD2 ASP   351     -72.247 -39.174  84.054  1.00                 O  
ATOM    459  N   SER   352     -72.064 -34.600  87.459  1.00                 N  
ATOM    460  CA  SER   352     -71.266 -33.777  88.392  1.00                 C  
ATOM    461  C   SER   352     -71.997 -33.611  89.725  1.00                 C  
ATOM    462  O   SER   352     -71.386 -33.647  90.789  1.00                 O  
ATOM    463  CB  SER   352     -70.965 -32.409  87.777  1.00                 C  
ATOM    464  OG  SER   352     -70.119 -32.533  86.647  1.00                 O  
ATOM    465  N   ASP   353     -73.320 -33.460  89.661  1.00                 N  
ATOM    466  CA  ASP   353     -74.117 -33.181  90.852  1.00                 C  
ATOM    467  C   ASP   353     -74.284 -34.440  91.723  1.00                 C  
ATOM    468  O   ASP   353     -74.803 -34.356  92.818  1.00                 O  
ATOM    469  CB  ASP   353     -75.490 -32.631  90.461  1.00                 C  
ATOM    470  CG  ASP   353     -76.310 -33.625  89.663  1.00                 C  
ATOM    471  OD1 ASP   353     -75.821 -34.752  89.435  1.00                 O  
ATOM    472  OD2 ASP   353     -77.443 -33.278  89.266  1.00                 O  
ATOM    473  N   VAL   354     -73.816 -35.601  91.251  1.00                 N  
ATOM    474  CA  VAL   354     -73.749 -36.834  92.066  1.00                 C  
ATOM    475  C   VAL   354     -72.763 -36.705  93.251  1.00                 C  
ATOM    476  O   VAL   354     -72.753 -37.554  94.140  1.00                 O  
ATOM    477  CB  VAL   354     -73.353 -38.053  91.213  1.00                 C  
ATOM    478  CG1 VAL   354     -74.374 -38.287  90.110  1.00                 C  
ATOM    479  CG2 VAL   354     -71.962 -37.863  90.626  1.00                 C  
ATOM    480  N   SER   355     -71.922 -35.661  93.258  1.00                 N  
ATOM    481  CA  SER   355     -70.945 -35.442  94.307  1.00                 C  
ATOM    482  C   SER   355     -69.864 -36.524  94.327  1.00                 C  
ATOM    483  O   SER   355     -69.606 -37.199  93.320  1.00                 O  
ATOM    484  CB  SER   355     -71.631 -35.381  95.673  1.00                 C  
ATOM    485  OG  SER   355     -70.743 -34.902  96.669  1.00                 O  
ATOM    486  N   GLY   356     -69.201 -36.727  95.489  1.00                 N  
ATOM    487  CA  GLY   356     -68.068 -37.648  95.582  1.00                 C  
ATOM    488  C   GLY   356     -68.533 -39.101  95.735  1.00                 C  
ATOM    489  O   GLY   356     -69.725 -39.365  95.743  1.00                 O  
ATOM    490  N   HIS   357     -67.575 -40.019  95.865  1.00                 N  
ATOM    491  CA  HIS   357     -67.872 -41.424  96.133  1.00                 C  
ATOM    492  C   HIS   357     -68.699 -41.538  97.419  1.00                 C  
ATOM    493  O   HIS   357     -68.538 -40.738  98.338  1.00                 O  
ATOM    494  CB  HIS   357     -66.578 -42.234  96.242  1.00                 C  
ATOM    495  CG  HIS   357     -65.849 -42.384  94.944  1.00                 C  
ATOM    496  ND1 HIS   357     -66.380 -43.055  93.864  1.00                 N  
ATOM    497  CE1 HIS   357     -65.497 -43.023  92.850  1.00                 C  
ATOM    498  CD2 HIS   357     -64.555 -41.964  94.425  1.00                 C  
ATOM    499  NE2 HIS   357     -64.400 -42.369  93.180  1.00                 N  
ATOM    500  N   PHE   358     -69.643 -42.484  97.432  1.00                 N  
ATOM    501  CA  PHE   358     -70.419 -42.769  98.628  1.00                 C  
ATOM    502  C   PHE   358     -69.485 -43.387  99.676  1.00                 C  
ATOM    503  O   PHE   358     -68.911 -44.452  99.414  1.00                 O  
ATOM    504  CB  PHE   358     -71.588 -43.700  98.299  1.00                 C  
ATOM    505  CG  PHE   358     -72.470 -44.004  99.476  1.00                 C  
ATOM    506  CZ  PHE   358     -74.106 -44.572 101.651  1.00                 C  
ATOM    507  CD1 PHE   358     -72.472 -43.182 100.589  1.00                 C  
ATOM    508  CE1 PHE   358     -73.284 -43.461 101.672  1.00                 C  
ATOM    509  CD2 PHE   358     -73.299 -45.112  99.470  1.00                 C  
ATOM    510  CE2 PHE   358     -74.111 -45.391 100.553  1.00                 C  
ATOM    511  N   ASN   359     -69.353 -42.707 100.828  1.00                 N  
ATOM    512  CA  ASN   359     -68.267 -42.946 101.804  1.00                 C  
ATOM    513  C   ASN   359     -68.711 -42.562 103.216  1.00                 C  
ATOM    514  O   ASN   359     -68.160 -41.648 103.828  1.00                 O  
ATOM    515  CB  ASN   359     -67.007 -42.176 101.403  1.00                 C  
ATOM    516  CG  ASN   359     -65.795 -42.575 102.222  1.00                 C  
ATOM    517  OD1 ASN   359     -65.922 -43.230 103.257  1.00                 O  
ATOM    518  ND2 ASN   359     -64.615 -42.179 101.761  1.00                 N  
ATOM    519  N   PRO   360     -69.706 -43.254 103.806  1.00                 N  
ATOM    520  CA  PRO   360     -70.184 -42.883 105.142  1.00                 C  
ATOM    521  C   PRO   360     -69.073 -42.973 106.216  1.00                 C  
ATOM    522  O   PRO   360     -69.097 -42.214 107.196  1.00                 O  
ATOM    523  CB  PRO   360     -71.302 -43.888 105.428  1.00                 C  
ATOM    524  CD  PRO   360     -70.412 -44.421 103.270  1.00                 C  
ATOM    525  CG  PRO   360     -71.027 -45.025 104.501  1.00                 C  
ATOM    526  N   PHE   361     -68.075 -43.845 106.001  1.00                 N  
ATOM    527  CA  PHE   361     -67.021 -44.154 106.995  1.00                 C  
ATOM    528  C   PHE   361     -65.848 -43.159 106.967  1.00                 C  
ATOM    529  O   PHE   361     -64.959 -43.261 107.813  1.00                 O  
ATOM    530  CB  PHE   361     -66.477 -45.567 106.777  1.00                 C  
ATOM    531  CG  PHE   361     -67.456 -46.653 107.122  1.00                 C  
ATOM    532  CZ  PHE   361     -69.265 -48.662 107.767  1.00                 C  
ATOM    533  CD1 PHE   361     -68.204 -47.270 106.134  1.00                 C  
ATOM    534  CE1 PHE   361     -69.104 -48.269 106.452  1.00                 C  
ATOM    535  CD2 PHE   361     -67.629 -47.058 108.434  1.00                 C  
ATOM    536  CE2 PHE   361     -68.529 -48.057 108.751  1.00                 C  
ATOM    537  N   ASN   362     -65.821 -42.223 106.009  1.00                 N  
ATOM    538  CA  ASN   362     -64.715 -41.244 105.865  1.00                 C  
ATOM    539  C   ASN   362     -63.358 -41.966 105.793  1.00                 C  
ATOM    540  O   ASN   362     -62.393 -41.532 106.420  1.00                 O  
ATOM    541  CB  ASN   362     -64.737 -40.237 107.017  1.00                 C  
ATOM    542  CG  ASN   362     -65.986 -39.379 107.016  1.00                 C  
ATOM    543  OD1 ASN   362     -66.461 -38.957 105.962  1.00                 O  
ATOM    544  ND2 ASN   362     -66.523 -39.117 108.202  1.00                 N  
ATOM    545  N   VAL   363     -63.298 -43.067 105.031  1.00                 N  
ATOM    546  CA  VAL   363     -62.050 -43.805 104.747  1.00                 C  
ATOM    547  C   VAL   363     -61.441 -43.310 103.426  1.00                 C  
ATOM    548  O   VAL   363     -62.072 -42.560 102.688  1.00                 O  
ATOM    549  CB  VAL   363     -62.293 -45.325 104.692  1.00                 C  
ATOM    550  CG1 VAL   363     -61.010 -46.057 104.331  1.00                 C  
ATOM    551  CG2 VAL   363     -62.840 -45.825 106.020  1.00                 C  
ATOM    552  N   ASN   364     -60.195 -43.718 103.157  1.00                 N  
ATOM    553  CA  ASN   364     -59.527 -43.424 101.881  1.00                 C  
ATOM    554  C   ASN   364     -60.085 -44.373 100.810  1.00                 C  
ATOM    555  O   ASN   364     -60.545 -45.483 101.126  1.00                 O  
ATOM    556  CB  ASN   364     -58.010 -43.553 102.028  1.00                 C  
ATOM    557  CG  ASN   364     -57.415 -42.465 102.901  1.00                 C  
ATOM    558  OD1 ASN   364     -57.706 -41.283 102.722  1.00                 O  
ATOM    559  ND2 ASN   364     -56.577 -42.863 103.852  1.00                 N  
ATOM    560  N   VAL   365     -59.975 -43.926  99.562  1.00                 N  
ATOM    561  CA  VAL   365     -60.391 -44.704  98.407  1.00                 C  
ATOM    562  C   VAL   365     -59.109 -45.209  97.722  1.00                 C  
ATOM    563  O   VAL   365     -59.101 -46.230  97.029  1.00                 O  
ATOM    564  CB  VAL   365     -61.268 -43.872  97.452  1.00                 C  
ATOM    565  CG1 VAL   365     -60.427 -42.834  96.725  1.00                 C  
ATOM    566  CG2 VAL   365     -61.980 -44.777  96.459  1.00                 C  
ATOM    567  N   SER   366     -58.008 -44.483  97.918  1.00                 N  
ATOM    568  CA  SER   366     -56.695 -44.838  97.354  1.00                 C  
ATOM    569  C   SER   366     -55.680 -45.036  98.482  1.00                 C  
ATOM    570  O   SER   366     -55.784 -44.456  99.566  1.00                 O  
ATOM    571  CB  SER   366     -56.220 -43.757  96.381  1.00                 C  
ATOM    572  OG  SER   366     -57.094 -43.650  95.271  1.00                 O  
ATOM    573  N   ASN   367     -54.672 -45.879  98.219  1.00                 N  
ATOM    574  CA  ASN   367     -53.576 -46.121  99.166  1.00                 C  
ATOM    575  C   ASN   367     -52.595 -44.992  98.893  1.00                 C  
ATOM    576  O   ASN   367     -52.840 -44.104  98.073  1.00                 O  
ATOM    577  CB  ASN   367     -52.996 -47.523  98.967  1.00                 C  
ATOM    578  CG  ASN   367     -52.295 -47.679  97.632  1.00                 C  
ATOM    579  OD1 ASN   367     -51.990 -46.693  96.961  1.00                 O  
ATOM    580  ND2 ASN   367     -52.038 -48.922  97.242  1.00                 N  
ATOM    581  N   ASN   368     -51.460 -45.011  99.583  1.00                 N  
ATOM    582  CA  ASN   368     -50.446 -43.976  99.404  1.00                 C  
ATOM    583  C   ASN   368     -49.829 -43.959  98.008  1.00                 C  
ATOM    584  O   ASN   368     -49.327 -42.938  97.531  1.00                 O  
ATOM    585  CB  ASN   368     -49.335 -44.129 100.445  1.00                 C  
ATOM    586  CG  ASN   368     -49.776 -43.712 101.834  1.00                 C  
ATOM    587  OD1 ASN   368     -50.758 -42.987 101.992  1.00                 O  
ATOM    588  ND2 ASN   368     -49.050 -44.171 102.846  1.00                 N  
ATOM    589  N   TYR   369     -49.864 -45.098  97.339  1.00                 N  
ATOM    590  CA  TYR   369     -49.341 -45.186  95.990  1.00                 C  
ATOM    591  C   TYR   369     -50.338 -44.578  94.994  1.00                 C  
ATOM    592  O   TYR   369     -50.228 -44.746  93.777  1.00                 O  
ATOM    593  CB  TYR   369     -49.038 -46.641  95.627  1.00                 C  
ATOM    594  CG  TYR   369     -47.890 -47.241  96.406  1.00                 C  
ATOM    595  OH  TYR   369     -44.742 -48.899  98.558  1.00                 O  
ATOM    596  CZ  TYR   369     -45.782 -48.349  97.845  1.00                 C  
ATOM    597  CD1 TYR   369     -48.117 -48.206  97.379  1.00                 C  
ATOM    598  CE1 TYR   369     -47.074 -48.759  98.096  1.00                 C  
ATOM    599  CD2 TYR   369     -46.581 -46.840  96.167  1.00                 C  
ATOM    600  CE2 TYR   369     -45.525 -47.382  96.874  1.00                 C  
ATOM    601  N   PRO   370     -51.332 -43.859  95.519  1.00                 N  
ATOM    602  CA  PRO   370     -52.373 -43.222  94.710  1.00                 C  
ATOM    603  C   PRO   370     -53.169 -44.198  93.864  1.00                 C  
ATOM    604  O   PRO   370     -53.661 -43.869  92.781  1.00                 O  
ATOM    605  CB  PRO   370     -51.603 -42.247  93.817  1.00                 C  
ATOM    606  CD  PRO   370     -49.959 -43.518  95.005  1.00                 C  
ATOM    607  CG  PRO   370     -50.245 -42.851  93.689  1.00                 C  
ATOM    608  N   ALA   371     -53.308 -45.423  94.353  1.00                 N  
ATOM    609  CA  ALA   371     -54.084 -46.447  93.647  1.00                 C  
ATOM    610  C   ALA   371     -55.304 -46.743  94.515  1.00                 C  
ATOM    611  O   ALA   371     -55.222 -46.755  95.746  1.00                 O  
ATOM    612  CB  ALA   371     -53.231 -47.682  93.399  1.00                 C  
ATOM    613  N   ALA   372     -56.469 -46.992  93.898  1.00                 N  
ATOM    614  CA  ALA   372     -57.658 -47.153  94.734  1.00                 C  
ATOM    615  C   ALA   372     -57.571 -48.389  95.602  1.00                 C  
ATOM    616  O   ALA   372     -56.971 -49.405  95.238  1.00                 O  
ATOM    617  CB  ALA   372     -58.908 -47.218  93.870  1.00                 C  
ATOM    618  N   ALA   373     -58.177 -48.313  96.774  1.00                 N  
ATOM    619  CA  ALA   373     -58.220 -49.438  97.684  1.00                 C  
ATOM    620  C   ALA   373     -58.830 -50.625  96.935  1.00                 C  
ATOM    621  O   ALA   373     -58.274 -51.726  96.894  1.00                 O  
ATOM    622  CB  ALA   373     -59.019 -49.083  98.929  1.00                 C  
ATOM    623  N   SER   374     -59.968 -50.399  96.410  1.00                 N  
ATOM    624  CA  SER   374     -60.690 -51.348  95.579  1.00                 C  
ATOM    625  C   SER   374     -61.769 -52.055  96.395  1.00                 C  
ATOM    626  O   SER   374     -61.841 -51.858  97.607  1.00                 O  
ATOM    627  CB  SER   374     -59.726 -52.367  94.969  1.00                 C  
ATOM    628  OG  SER   374     -60.414 -53.287  94.139  1.00                 O  
ATOM    629  N   THR   375     -62.635 -52.883  95.762  1.00                 N  
ATOM    630  CA  THR   375     -63.701 -53.589  96.479  1.00                 C  
ATOM    631  C   THR   375     -63.194 -54.540  97.583  1.00                 C  
ATOM    632  O   THR   375     -63.379 -54.252  98.763  1.00                 O  
ATOM    633  CB  THR   375     -64.579 -54.412  95.518  1.00                 C  
ATOM    634  OG1 THR   375     -65.210 -53.537  94.575  1.00                 O  
ATOM    635  CG2 THR   375     -65.658 -55.158  96.288  1.00                 C  
ATOM    636  N   THR   376     -62.563 -55.657  97.198  1.00                 N  
ATOM    637  CA  THR   376     -62.096 -56.683  98.150  1.00                 C  
ATOM    638  C   THR   376     -60.822 -56.167  98.839  1.00                 C  
ATOM    639  O   THR   376     -59.716 -56.623  98.547  1.00                 O  
ATOM    640  CB  THR   376     -61.831 -58.027  97.446  1.00                 C  
ATOM    641  OG1 THR   376     -60.921 -57.828  96.357  1.00                 O  
ATOM    642  CG2 THR   376     -63.126 -58.606  96.898  1.00                 C  
ATOM    643  N   PRO   377     -61.006 -55.216  99.766  1.00                 N  
ATOM    644  CA  PRO   377     -59.933 -54.380 100.313  1.00                 C  
ATOM    645  C   PRO   377     -60.513 -53.541 101.462  1.00                 C  
ATOM    646  O   PRO   377     -61.521 -52.847 101.288  1.00                 O  
ATOM    647  CB  PRO   377     -59.487 -53.526  99.125  1.00                 C  
ATOM    648  CD  PRO   377     -61.159 -55.010  98.271  1.00                 C  
ATOM    649  CG  PRO   377     -59.865 -54.328  97.925  1.00                 C  
ATOM    650  N   ASP   378     -59.847 -53.594 102.624  1.00                 N  
ATOM    651  CA  ASP   378     -60.418 -53.162 103.914  1.00                 C  
ATOM    652  C   ASP   378     -60.579 -51.630 103.956  1.00                 C  
ATOM    653  O   ASP   378     -61.639 -51.136 104.352  1.00                 O  
ATOM    654  CB  ASP   378     -59.539 -53.634 105.074  1.00                 C  
ATOM    655  CG  ASP   378     -59.616 -55.132 105.292  1.00                 C  
ATOM    656  OD1 ASP   378     -60.540 -55.766 104.739  1.00                 O  
ATOM    657  OD2 ASP   378     -58.753 -55.673 106.014  1.00                 O  
ATOM    658  N   ARG   379     -59.539 -50.885 103.555  1.00                 N  
ATOM    659  CA  ARG   379     -59.621 -49.417 103.434  1.00                 C  
ATOM    660  C   ARG   379     -60.125 -49.044 102.030  1.00                 C  
ATOM    661  O   ARG   379     -59.364 -49.051 101.056  1.00                 O  
ATOM    662  CB  ARG   379     -58.258 -48.779 103.713  1.00                 C  
ATOM    663  CD  ARG   379     -56.345 -48.449 105.303  1.00                 C  
ATOM    664  NE  ARG   379     -55.385 -49.199 104.497  1.00                 N  
ATOM    665  CG  ARG   379     -57.761 -48.974 105.136  1.00                 C  
ATOM    666  CZ  ARG   379     -54.104 -48.871 104.363  1.00                 C  
ATOM    667  NH1 ARG   379     -53.304 -49.613 103.609  1.00                 N  
ATOM    668  NH2 ARG   379     -53.625 -47.801 104.983  1.00                 N  
ATOM    669  N   TYR   380     -61.415 -48.694 101.958  1.00                 N  
ATOM    670  CA  TYR   380     -62.094 -48.296 100.721  1.00                 C  
ATOM    671  C   TYR   380     -63.282 -47.390 101.071  1.00                 C  
ATOM    672  O   TYR   380     -63.623 -47.225 102.258  1.00                 O  
ATOM    673  CB  TYR   380     -62.551 -49.530  99.940  1.00                 C  
ATOM    674  CG  TYR   380     -63.605 -50.348 100.649  1.00                 C  
ATOM    675  OH  TYR   380     -66.517 -52.592 102.593  1.00                 O  
ATOM    676  CZ  TYR   380     -65.552 -51.850 101.951  1.00                 C  
ATOM    677  CD1 TYR   380     -64.956 -50.134 100.406  1.00                 C  
ATOM    678  CE1 TYR   380     -65.927 -50.877 101.050  1.00                 C  
ATOM    679  CD2 TYR   380     -63.247 -51.333 101.561  1.00                 C  
ATOM    680  CE2 TYR   380     -64.204 -52.086 102.214  1.00                 C  
ATOM    681  N   GLU   381     -63.897 -46.807 100.030  1.00                 N  
ATOM    682  CA  GLU   381     -65.220 -46.174 100.135  1.00                 C  
ATOM    683  C   GLU   381     -66.287 -47.270 100.031  1.00                 C  
ATOM    684  O   GLU   381     -66.064 -48.335  99.431  1.00                 O  
ATOM    685  CB  GLU   381     -65.394 -45.113  99.046  1.00                 C  
ATOM    686  CD  GLU   381     -64.679 -42.881  98.105  1.00                 C  
ATOM    687  CG  GLU   381     -64.456 -43.925  99.181  1.00                 C  
ATOM    688  OE1 GLU   381     -64.934 -43.269  96.945  1.00                 O  
ATOM    689  OE2 GLU   381     -64.598 -41.676  98.421  1.00                 O  
ATOM    690  N   VAL   382     -67.452 -47.026 100.627  1.00                 N  
ATOM    691  CA  VAL   382     -68.540 -47.966 100.432  1.00                 C  
ATOM    692  C   VAL   382     -68.780 -48.095  98.913  1.00                 C  
ATOM    693  O   VAL   382     -68.874 -49.222  98.399  1.00                 O  
ATOM    694  CB  VAL   382     -69.813 -47.517 101.173  1.00                 C  
ATOM    695  CG1 VAL   382     -70.993 -48.396 100.786  1.00                 C  
ATOM    696  CG2 VAL   382     -69.593 -47.547 102.677  1.00                 C  
ATOM    697  N   GLY   383     -68.732 -46.956  98.197  1.00                 N  
ATOM    698  CA  GLY   383     -69.058 -46.876  96.755  1.00                 C  
ATOM    699  C   GLY   383     -67.959 -47.301  95.775  1.00                 C  
ATOM    700  O   GLY   383     -68.145 -47.148  94.572  1.00                 O  
ATOM    701  N   ASP   384     -66.820 -47.801  96.275  1.00                 N  
ATOM    702  CA  ASP   384     -65.706 -48.278  95.427  1.00                 C  
ATOM    703  C   ASP   384     -66.009 -49.683  94.910  1.00                 C  
ATOM    704  O   ASP   384     -65.708 -50.664  95.585  1.00                 O  
ATOM    705  CB  ASP   384     -64.392 -48.262  96.210  1.00                 C  
ATOM    706  CG  ASP   384     -63.201 -48.655  95.358  1.00                 C  
ATOM    707  OD1 ASP   384     -63.415 -49.181  94.245  1.00                 O  
ATOM    708  OD2 ASP   384     -62.054 -48.437  95.803  1.00                 O  
ATOM    709  N   PHE   385     -66.585 -49.783  93.704  1.00                 N  
ATOM    710  CA  PHE   385     -66.885 -51.098  93.097  1.00                 C  
ATOM    711  C   PHE   385     -65.799 -51.532  92.097  1.00                 C  
ATOM    712  O   PHE   385     -65.971 -52.526  91.417  1.00                 O  
ATOM    713  CB  PHE   385     -68.245 -51.067  92.397  1.00                 C  
ATOM    714  CG  PHE   385     -69.403 -50.861  93.331  1.00                 C  
ATOM    715  CZ  PHE   385     -71.550 -50.478  95.054  1.00                 C  
ATOM    716  CD1 PHE   385     -69.255 -51.054  94.693  1.00                 C  
ATOM    717  CE1 PHE   385     -70.321 -50.865  95.552  1.00                 C  
ATOM    718  CD2 PHE   385     -70.640 -50.473  92.847  1.00                 C  
ATOM    719  CE2 PHE   385     -71.706 -50.284  93.707  1.00                 C  
ATOM    720  N   SER   386     -64.672 -50.821  92.029  1.00                 N  
ATOM    721  CA  SER   386     -63.555 -51.257  91.190  1.00                 C  
ATOM    722  C   SER   386     -63.750 -50.877  89.727  1.00                 C  
ATOM    723  O   SER   386     -64.132 -49.743  89.413  1.00                 O  
ATOM    724  CB  SER   386     -63.359 -52.770  91.302  1.00                 C  
ATOM    725  OG  SER   386     -63.001 -53.142  92.622  1.00                 O  
ATOM    726  N   GLY   387     -63.486 -51.831  88.835  1.00                 N  
ATOM    727  CA  GLY   387     -63.418 -51.569  87.413  1.00                 C  
ATOM    728  C   GLY   387     -64.306 -52.544  86.660  1.00                 C  
ATOM    729  O   GLY   387     -64.420 -53.696  87.050  1.00                 O  
ATOM    730  N   LYS   388     -64.931 -52.049  85.584  1.00                 N  
ATOM    731  CA  LYS   388     -65.539 -52.911  84.591  1.00                 C  
ATOM    732  C   LYS   388     -64.623 -52.895  83.361  1.00                 C  
ATOM    733  O   LYS   388     -63.864 -51.938  83.153  1.00                 O  
ATOM    734  CB  LYS   388     -66.956 -52.436  84.264  1.00                 C  
ATOM    735  CD  LYS   388     -68.173 -53.748  86.024  1.00                 C  
ATOM    736  CE  LYS   388     -69.069 -53.674  87.249  1.00                 C  
ATOM    737  CG  LYS   388     -67.880 -52.364  85.469  1.00                 C  
ATOM    738  NZ  LYS   388     -70.387 -53.057  86.937  1.00                 N  
ATOM    739  N   PHE   389     -64.713 -53.960  82.564  1.00                 N  
ATOM    740  CA  PHE   389     -63.884 -54.169  81.378  1.00                 C  
ATOM    741  C   PHE   389     -64.773 -54.193  80.139  1.00                 C  
ATOM    742  O   PHE   389     -65.643 -55.044  80.006  1.00                 O  
ATOM    743  CB  PHE   389     -63.084 -55.467  81.505  1.00                 C  
ATOM    744  CG  PHE   389     -62.097 -55.462  82.638  1.00                 C  
ATOM    745  CZ  PHE   389     -60.267 -55.451  84.730  1.00                 C  
ATOM    746  CD1 PHE   389     -62.490 -55.810  83.919  1.00                 C  
ATOM    747  CE1 PHE   389     -61.583 -55.805  84.961  1.00                 C  
ATOM    748  CD2 PHE   389     -60.777 -55.110  82.423  1.00                 C  
ATOM    749  CE2 PHE   389     -59.869 -55.106  83.465  1.00                 C  
ATOM    750  N   GLY   390     -64.534 -53.248  79.236  1.00                 N  
ATOM    751  CA  GLY   390     -65.226 -53.241  77.973  1.00                 C  
ATOM    752  C   GLY   390     -64.375 -54.015  76.968  1.00                 C  
ATOM    753  O   GLY   390     -63.169 -53.813  76.908  1.00                 O  
ATOM    754  N   SER   391     -65.051 -54.870  76.200  1.00                 N  
ATOM    755  CA  SER   391     -64.486 -55.697  75.152  1.00                 C  
ATOM    756  C   SER   391     -64.263 -54.833  73.902  1.00                 C  
ATOM    757  O   SER   391     -64.441 -53.610  73.937  1.00                 O  
ATOM    758  CB  SER   391     -65.405 -56.882  74.850  1.00                 C  
ATOM    759  OG  SER   391     -64.871 -57.692  73.818  1.00                 O  
ATOM    760  N   LEU   392     -63.863 -55.479  72.803  1.00                 N  
ATOM    761  CA  LEU   392     -63.538 -54.778  71.562  1.00                 C  
ATOM    762  C   LEU   392     -64.806 -54.219  70.880  1.00                 C  
ATOM    763  O   LEU   392     -64.682 -53.420  69.977  1.00                 O  
ATOM    764  CB  LEU   392     -62.796 -55.708  70.600  1.00                 C  
ATOM    765  CG  LEU   392     -62.397 -55.108  69.250  1.00                 C  
ATOM    766  CD1 LEU   392     -61.456 -53.929  69.443  1.00                 C  
ATOM    767  CD2 LEU   392     -61.750 -56.162  68.364  1.00                 C  
ATOM    768  N   ALA   393     -65.609 -55.106  70.298  1.00                 N  
ATOM    769  CA  ALA   393     -66.825 -54.696  69.601  1.00                 C  
ATOM    770  C   ALA   393     -68.120 -55.180  70.250  1.00                 C  
ATOM    771  O   ALA   393     -69.222 -54.944  69.745  1.00                 O  
ATOM    772  CB  ALA   393     -66.801 -55.185  68.161  1.00                 C  
ATOM    773  N   ASN   394     -68.007 -55.866  71.382  1.00                 N  
ATOM    774  CA  ASN   394     -69.197 -56.352  72.063  1.00                 C  
ATOM    775  C   ASN   394     -69.004 -56.442  73.566  1.00                 C  
ATOM    776  O   ASN   394     -67.881 -56.524  74.071  1.00                 O  
ATOM    777  CB  ASN   394     -69.614 -57.715  71.507  1.00                 C  
ATOM    778  CG  ASN   394     -68.592 -58.798  71.793  1.00                 C  
ATOM    779  OD1 ASN   394     -68.546 -59.345  72.895  1.00                 O  
ATOM    780  ND2 ASN   394     -67.769 -59.111  70.800  1.00                 N  
ATOM    781  N   MET   395     -70.105 -56.427  74.312  1.00                 N  
ATOM    782  CA  MET   395     -70.039 -56.529  75.769  1.00                 C  
ATOM    783  C   MET   395     -71.340 -57.148  76.269  1.00                 C  
ATOM    784  O   MET   395     -72.431 -56.850  75.777  1.00                 O  
ATOM    785  CB  MET   395     -69.797 -55.153  76.392  1.00                 C  
ATOM    786  SD  MET   395     -68.220 -52.905  76.764  1.00                 S  
ATOM    787  CE  MET   395     -69.316 -51.932  75.735  1.00                 C  
ATOM    788  CG  MET   395     -68.447 -54.545  76.049  1.00                 C  
ATOM    789  N   ASN   396     -71.238 -58.024  77.263  1.00                 N  
ATOM    790  CA  ASN   396     -72.413 -58.682  77.832  1.00                 C  
ATOM    791  C   ASN   396     -72.493 -58.336  79.318  1.00                 C  
ATOM    792  O   ASN   396     -71.480 -58.095  79.979  1.00                 O  
ATOM    793  CB  ASN   396     -72.347 -60.193  77.598  1.00                 C  
ATOM    794  CG  ASN   396     -72.416 -60.558  76.128  1.00                 C  
ATOM    795  OD1 ASN   396     -73.356 -60.182  75.429  1.00                 O  
ATOM    796  ND2 ASN   396     -71.417 -61.295  75.656  1.00                 N  
ATOM    797  N   MET   397     -73.707 -58.305  79.869  1.00                 N  
ATOM    798  CA  MET   397     -73.901 -57.962  81.277  1.00                 C  
ATOM    799  C   MET   397     -72.973 -58.715  82.231  1.00                 C  
ATOM    800  O   MET   397     -72.510 -58.165  83.234  1.00                 O  
ATOM    801  CB  MET   397     -75.349 -58.224  81.698  1.00                 C  
ATOM    802  SD  MET   397     -77.400 -59.965  82.359  1.00                 S  
ATOM    803  CE  MET   397     -78.355 -59.379  80.962  1.00                 C  
ATOM    804  CG  MET   397     -75.720 -59.696  81.760  1.00                 C  
ATOM    805  N   VAL   398     -72.677 -59.991  81.944  1.00                 N  
ATOM    806  CA  VAL   398     -71.786 -60.741  82.834  1.00                 C  
ATOM    807  C   VAL   398     -70.437 -60.058  83.049  1.00                 C  
ATOM    808  O   VAL   398     -69.729 -60.315  84.027  1.00                 O  
ATOM    809  CB  VAL   398     -71.537 -62.168  82.311  1.00                 C  
ATOM    810  CG1 VAL   398     -72.840 -62.949  82.252  1.00                 C  
ATOM    811  CG2 VAL   398     -70.874 -62.126  80.943  1.00                 C  
ATOM    812  N   VAL   399     -70.063 -59.173  82.130  1.00                 N  
ATOM    813  CA  VAL   399     -68.790 -58.466  82.230  1.00                 C  
ATOM    814  C   VAL   399     -68.720 -57.461  83.378  1.00                 C  
ATOM    815  O   VAL   399     -67.654 -56.940  83.714  1.00                 O  
ATOM    816  CB  VAL   399     -68.454 -57.722  80.924  1.00                 C  
ATOM    817  CG1 VAL   399     -69.338 -56.495  80.767  1.00                 C  
ATOM    818  CG2 VAL   399     -66.984 -57.331  80.898  1.00                 C  
ATOM    819  N   LYS   400     -69.860 -57.173  84.000  1.00                 N  
ATOM    820  CA  LYS   400     -69.872 -56.275  85.145  1.00                 C  
ATOM    821  C   LYS   400     -70.296 -57.096  86.359  1.00                 C  
ATOM    822  O   LYS   400     -70.401 -56.616  87.491  1.00                 O  
ATOM    823  CB  LYS   400     -70.812 -55.095  84.890  1.00                 C  
ATOM    824  CD  LYS   400     -71.311 -53.001  83.600  1.00                 C  
ATOM    825  CE  LYS   400     -71.057 -51.962  84.680  1.00                 C  
ATOM    826  CG  LYS   400     -70.377 -54.191  83.748  1.00                 C  
ATOM    827  NZ  LYS   400     -69.726 -51.313  84.525  1.00                 N  
ATOM    828  N   ASN   401     -70.575 -58.369  86.132  1.00                 N  
ATOM    829  CA  ASN   401     -70.938 -59.443  87.055  1.00                 C  
ATOM    830  C   ASN   401     -70.069 -59.308  88.309  1.00                 C  
ATOM    831  O   ASN   401     -68.907 -59.660  88.311  1.00                 O  
ATOM    832  CB  ASN   401     -70.774 -60.807  86.381  1.00                 C  
ATOM    833  CG  ASN   401     -71.264 -61.949  87.250  1.00                 C  
ATOM    834  OD1 ASN   401     -71.257 -61.854  88.477  1.00                 O  
ATOM    835  ND2 ASN   401     -71.692 -63.033  86.614  1.00                 N  
ATOM    836  N   PHE   402     -70.649 -58.714  89.341  1.00                 N  
ATOM    837  CA  PHE   402     -69.980 -58.373  90.567  1.00                 C  
ATOM    838  C   PHE   402     -70.801 -58.966  91.709  1.00                 C  
ATOM    839  O   PHE   402     -72.034 -59.085  91.624  1.00                 O  
ATOM    840  CB  PHE   402     -69.830 -56.855  90.691  1.00                 C  
ATOM    841  CG  PHE   402     -69.117 -56.417  91.939  1.00                 C  
ATOM    842  CZ  PHE   402     -67.803 -55.602  94.248  1.00                 C  
ATOM    843  CD1 PHE   402     -67.850 -56.891  92.232  1.00                 C  
ATOM    844  CE1 PHE   402     -67.195 -56.488  93.380  1.00                 C  
ATOM    845  CD2 PHE   402     -69.713 -55.531  92.818  1.00                 C  
ATOM    846  CE2 PHE   402     -69.057 -55.127  93.966  1.00                 C  
ATOM    847  N   SER   403     -70.090 -59.305  92.781  1.00                 N  
ATOM    848  CA  SER   403     -70.682 -59.570  94.054  1.00                 C  
ATOM    849  C   SER   403     -69.917 -58.719  95.062  1.00                 C  
ATOM    850  O   SER   403     -68.695 -58.717  95.067  1.00                 O  
ATOM    851  CB  SER   403     -70.618 -61.065  94.374  1.00                 C  
ATOM    852  OG  SER   403     -71.145 -61.334  95.662  1.00                 O  
ATOM    853  N   ASP   404     -70.644 -57.938  95.856  1.00                 N  
ATOM    854  CA  ASP   404     -70.011 -57.033  96.788  1.00                 C  
ATOM    855  C   ASP   404     -70.764 -57.076  98.115  1.00                 C  
ATOM    856  O   ASP   404     -71.987 -57.078  98.124  1.00                 O  
ATOM    857  CB  ASP   404     -69.977 -55.614  96.218  1.00                 C  
ATOM    858  CG  ASP   404     -69.119 -54.675  97.042  1.00                 C  
ATOM    859  OD1 ASP   404     -69.563 -54.273  98.139  1.00                 O  
ATOM    860  OD2 ASP   404     -68.003 -54.340  96.593  1.00                 O  
ATOM    861  N   PRO   405     -69.994 -57.080  99.210  1.00                 N  
ATOM    862  CA  PRO   405     -70.499 -57.247 100.578  1.00                 C  
ATOM    863  C   PRO   405     -70.574 -55.909 101.315  1.00                 C  
ATOM    864  O   PRO   405     -71.216 -55.836 102.360  1.00                 O  
ATOM    865  CB  PRO   405     -69.487 -58.188 101.234  1.00                 C  
ATOM    866  CD  PRO   405     -68.574 -57.622  99.095  1.00                 C  
ATOM    867  CG  PRO   405     -68.205 -57.912 100.523  1.00                 C  
ATOM    868  N   THR   406     -69.906 -54.873 100.797  1.00                 N  
ATOM    869  CA  THR   406     -69.827 -53.588 101.493  1.00                 C  
ATOM    870  C   THR   406     -71.040 -52.705 101.155  1.00                 C  
ATOM    871  O   THR   406     -71.533 -51.990 102.035  1.00                 O  
ATOM    872  CB  THR   406     -68.530 -52.835 101.143  1.00                 C  
ATOM    873  OG1 THR   406     -67.397 -53.619 101.539  1.00                 O  
ATOM    874  CG2 THR   406     -68.476 -51.500 101.870  1.00                 C  
ATOM    875  N   LEU   407     -71.477 -52.696  99.885  1.00                 N  
ATOM    876  CA  LEU   407     -72.696 -51.963  99.510  1.00                 C  
ATOM    877  C   LEU   407     -73.886 -52.758 100.044  1.00                 C  
ATOM    878  O   LEU   407     -73.782 -53.975 100.206  1.00                 O  
ATOM    879  CB  LEU   407     -72.763 -51.775  97.993  1.00                 C  
ATOM    880  CG  LEU   407     -73.947 -50.964  97.462  1.00                 C  
ATOM    881  CD1 LEU   407     -73.856 -49.517  97.922  1.00                 C  
ATOM    882  CD2 LEU   407     -74.008 -51.033  95.944  1.00                 C  
ATOM    883  N   GLN   408     -75.006 -52.071 100.286  1.00                 N  
ATOM    884  CA  GLN   408     -76.284 -52.743 100.566  1.00                 C  
ATOM    885  C   GLN   408     -77.433 -52.059  99.815  1.00                 C  
ATOM    886  O   GLN   408     -77.293 -50.934  99.326  1.00                 O  
ATOM    887  CB  GLN   408     -76.565 -52.754 102.070  1.00                 C  
ATOM    888  CD  GLN   408     -75.614 -55.012 102.684  1.00                 C  
ATOM    889  CG  GLN   408     -75.533 -53.512 102.889  1.00                 C  
ATOM    890  OE1 GLN   408     -76.677 -55.549 102.375  1.00                 O  
ATOM    891  NE2 GLN   408     -74.486 -55.692 102.856  1.00                 N  
ATOM    892  N   LEU   409     -78.574 -52.753  99.754  1.00                 N  
ATOM    893  CA  LEU   409     -79.830 -52.196  99.269  1.00                 C  
ATOM    894  C   LEU   409     -80.747 -51.801 100.435  1.00                 C  
ATOM    895  O   LEU   409     -81.901 -51.447 100.222  1.00                 O  
ATOM    896  CB  LEU   409     -80.543 -53.196  98.356  1.00                 C  
ATOM    897  CG  LEU   409     -79.802 -53.594  97.078  1.00                 C  
ATOM    898  CD1 LEU   409     -80.582 -54.651  96.311  1.00                 C  
ATOM    899  CD2 LEU   409     -79.553 -52.378  96.199  1.00                 C  
ATOM    900  N   PHE   410     -80.227 -51.861 101.666  1.00                 N  
ATOM    901  CA  PHE   410     -80.966 -51.421 102.847  1.00                 C  
ATOM    902  C   PHE   410     -79.980 -51.002 103.931  1.00                 C  
ATOM    903  O   PHE   410     -78.824 -51.390 103.880  1.00                 O  
ATOM    904  CB  PHE   410     -81.891 -52.533 103.345  1.00                 C  
ATOM    905  CG  PHE   410     -82.744 -52.133 104.515  1.00                 C  
ATOM    906  CZ  PHE   410     -84.319 -51.396 106.683  1.00                 C  
ATOM    907  CD1 PHE   410     -83.897 -51.391 104.327  1.00                 C  
ATOM    908  CE1 PHE   410     -84.682 -51.023 105.403  1.00                 C  
ATOM    909  CD2 PHE   410     -82.395 -52.499 105.803  1.00                 C  
ATOM    910  CE2 PHE   410     -83.180 -52.131 106.879  1.00                 C  
ATOM    911  N   GLY   411     -80.471 -50.190 104.874  1.00                 N  
ATOM    912  CA  GLY   411     -79.706 -49.654 105.991  1.00                 C  
ATOM    913  C   GLY   411     -79.063 -48.324 105.634  1.00                 C  
ATOM    914  O   GLY   411     -79.268 -47.799 104.547  1.00                 O  
ATOM    915  N   LYS   412     -78.265 -47.777 106.557  1.00                 N  
ATOM    916  CA  LYS   412     -77.616 -46.466 106.353  1.00                 C  
ATOM    917  C   LYS   412     -76.519 -46.568 105.276  1.00                 C  
ATOM    918  O   LYS   412     -76.072 -45.524 104.793  1.00                 O  
ATOM    919  CB  LYS   412     -77.027 -45.950 107.667  1.00                 C  
ATOM    920  CD  LYS   412     -77.414 -45.076 109.988  1.00                 C  
ATOM    921  CE  LYS   412     -78.456 -44.700 111.030  1.00                 C  
ATOM    922  CG  LYS   412     -78.068 -45.580 108.711  1.00                 C  
ATOM    923  NZ  LYS   412     -77.829 -44.224 112.294  1.00                 N  
ATOM    924  N   ASN   413     -76.113 -47.804 104.916  1.00                 N  
ATOM    925  CA  ASN   413     -75.168 -48.122 103.803  1.00                 C  
ATOM    926  C   ASN   413     -75.887 -48.484 102.481  1.00                 C  
ATOM    927  O   ASN   413     -75.275 -49.045 101.539  1.00                 O  
ATOM    928  CB  ASN   413     -74.231 -49.263 104.205  1.00                 C  
ATOM    929  CG  ASN   413     -73.249 -48.857 105.286  1.00                 C  
ATOM    930  OD1 ASN   413     -72.669 -47.772 105.235  1.00                 O  
ATOM    931  ND2 ASN   413     -73.059 -49.729 106.269  1.00                 N  
ATOM    932  N   SER   414     -77.175 -48.140 102.384  1.00                 N  
ATOM    933  CA  SER   414     -77.965 -48.419 101.193  1.00                 C  
ATOM    934  C   SER   414     -77.533 -47.488 100.048  1.00                 C  
ATOM    935  O   SER   414     -77.403 -46.282 100.224  1.00                 O  
ATOM    936  CB  SER   414     -79.457 -48.256 101.490  1.00                 C  
ATOM    937  OG  SER   414     -80.234 -48.456 100.321  1.00                 O  
ATOM    938  N   ILE   415     -77.413 -48.064  98.853  1.00                 N  
ATOM    939  CA  ILE   415     -77.113 -47.304  97.638  1.00                 C  
ATOM    940  C   ILE   415     -78.400 -46.887  96.889  1.00                 C  
ATOM    941  O   ILE   415     -78.311 -46.224  95.863  1.00                 O  
ATOM    942  CB  ILE   415     -76.200 -48.099  96.686  1.00                 C  
ATOM    943  CD1 ILE   415     -78.049 -49.332  95.436  1.00                 C  
ATOM    944  CG1 ILE   415     -76.838 -49.445  96.336  1.00                 C  
ATOM    945  CG2 ILE   415     -74.816 -48.268  97.293  1.00                 C  
ATOM    946  N   LEU   416     -79.585 -47.240  97.405  1.00                 N  
ATOM    947  CA  LEU   416     -80.852 -46.841  96.799  1.00                 C  
ATOM    948  C   LEU   416     -80.959 -45.316  96.868  1.00                 C  
ATOM    949  O   LEU   416     -80.806 -44.740  97.927  1.00                 O  
ATOM    950  CB  LEU   416     -82.024 -47.520  97.511  1.00                 C  
ATOM    951  CG  LEU   416     -82.411 -48.911  97.005  1.00                 C  
ATOM    952  CD1 LEU   416     -81.235 -49.870  97.116  1.00                 C  
ATOM    953  CD2 LEU   416     -83.608 -49.449  97.773  1.00                 C  
ATOM    954  N   GLY   417     -81.268 -44.672  95.736  1.00                 N  
ATOM    955  CA  GLY   417     -81.419 -43.234  95.671  1.00                 C  
ATOM    956  C   GLY   417     -80.089 -42.500  95.495  1.00                 C  
ATOM    957  O   GLY   417     -80.056 -41.282  95.524  1.00                 O  
ATOM    958  N   ARG   418     -78.995 -43.245  95.344  1.00                 N  
ATOM    959  CA  ARG   418     -77.679 -42.692  95.054  1.00                 C  
ATOM    960  C   ARG   418     -77.397 -42.892  93.552  1.00                 C  
ATOM    961  O   ARG   418     -78.248 -43.393  92.850  1.00                 O  
ATOM    962  CB  ARG   418     -76.613 -43.361  95.924  1.00                 C  
ATOM    963  CD  ARG   418     -75.695 -43.807  98.217  1.00                 C  
ATOM    964  NE  ARG   418     -75.880 -43.630  99.655  1.00                 N  
ATOM    965  CG  ARG   418     -76.768 -43.092  97.412  1.00                 C  
ATOM    966  CZ  ARG   418     -75.376 -42.618 100.354  1.00                 C  
ATOM    967  NH1 ARG   418     -75.597 -42.539 101.659  1.00                 N  
ATOM    968  NH2 ARG   418     -74.654 -41.687  99.746  1.00                 N  
ATOM    969  N   SER   419     -76.228 -42.452  93.065  1.00                 N  
ATOM    970  CA  SER   419     -75.880 -42.506  91.629  1.00                 C  
ATOM    971  C   SER   419     -74.775 -43.530  91.361  1.00                 C  
ATOM    972  O   SER   419     -73.730 -43.525  92.012  1.00                 O  
ATOM    973  CB  SER   419     -75.445 -41.126  91.131  1.00                 C  
ATOM    974  OG  SER   419     -75.015 -41.183  89.782  1.00                 O  
ATOM    975  N   LEU   420     -75.017 -44.396  90.377  1.00                 N  
ATOM    976  CA  LEU   420     -73.996 -45.252  89.799  1.00                 C  
ATOM    977  C   LEU   420     -73.323 -44.479  88.655  1.00                 C  
ATOM    978  O   LEU   420     -74.038 -43.866  87.827  1.00                 O  
ATOM    979  CB  LEU   420     -74.611 -46.566  89.312  1.00                 C  
ATOM    980  CG  LEU   420     -75.279 -47.437  90.377  1.00                 C  
ATOM    981  CD1 LEU   420     -75.928 -48.658  89.743  1.00                 C  
ATOM    982  CD2 LEU   420     -74.271 -47.863  91.433  1.00                 C  
ATOM    983  N   VAL   421     -71.979 -44.485  88.639  1.00                 N  
ATOM    984  CA  VAL   421     -71.168 -43.776  87.651  1.00                 C  
ATOM    985  C   VAL   421     -70.190 -44.747  86.989  1.00                 C  
ATOM    986  O   VAL   421     -69.500 -45.533  87.661  1.00                 O  
ATOM    987  CB  VAL   421     -70.409 -42.596  88.286  1.00                 C  
ATOM    988  CG1 VAL   421     -69.528 -41.912  87.252  1.00                 C  
ATOM    989  CG2 VAL   421     -71.384 -41.604  88.901  1.00                 C  
ATOM    990  N   ILE   422     -70.083 -44.651  85.667  1.00                 N  
ATOM    991  CA  ILE   422     -68.992 -45.283  84.963  1.00                 C  
ATOM    992  C   ILE   422     -68.069 -44.183  84.421  1.00                 C  
ATOM    993  O   ILE   422     -68.542 -43.158  83.900  1.00                 O  
ATOM    994  CB  ILE   422     -69.503 -46.196  83.833  1.00                 C  
ATOM    995  CD1 ILE   422     -71.812 -46.943  84.615  1.00                 C  
ATOM    996  CG1 ILE   422     -70.362 -47.324  84.407  1.00                 C  
ATOM    997  CG2 ILE   422     -68.339 -46.731  83.013  1.00                 C  
ATOM    998  N   HIS   423     -66.755 -44.415  84.561  1.00                 N  
ATOM    999  CA  HIS   423     -65.719 -43.411  84.354  1.00                 C  
ATOM   1000  C   HIS   423     -64.952 -43.656  83.048  1.00                 C  
ATOM   1001  O   HIS   423     -65.004 -44.715  82.430  1.00                 O  
ATOM   1002  CB  HIS   423     -64.745 -43.395  85.534  1.00                 C  
ATOM   1003  CG  HIS   423     -65.364 -42.947  86.822  1.00                 C  
ATOM   1004  ND1 HIS   423     -65.300 -41.644  87.265  1.00                 N  
ATOM   1005  CE1 HIS   423     -65.942 -41.550  88.443  1.00                 C  
ATOM   1006  CD2 HIS   423     -66.120 -43.588  87.888  1.00                 C  
ATOM   1007  NE2 HIS   423     -66.437 -42.712  88.823  1.00                 N  
ATOM   1008  N   TYR   424     -64.280 -42.593  82.620  1.00                 N  
ATOM   1009  CA  TYR   424     -63.474 -42.546  81.414  1.00                 C  
ATOM   1010  C   TYR   424     -62.314 -43.552  81.507  1.00                 C  
ATOM   1011  O   TYR   424     -62.049 -44.282  80.559  1.00                 O  
ATOM   1012  CB  TYR   424     -62.939 -41.131  81.182  1.00                 C  
ATOM   1013  CG  TYR   424     -62.090 -40.994  79.938  1.00                 C  
ATOM   1014  OH  TYR   424     -59.768 -40.610  76.510  1.00                 O  
ATOM   1015  CZ  TYR   424     -60.535 -40.738  77.645  1.00                 C  
ATOM   1016  CD1 TYR   424     -62.629 -40.492  78.761  1.00                 C  
ATOM   1017  CE1 TYR   424     -61.861 -40.362  77.619  1.00                 C  
ATOM   1018  CD2 TYR   424     -60.752 -41.367  79.946  1.00                 C  
ATOM   1019  CE2 TYR   424     -59.969 -41.245  78.814  1.00                 C  
ATOM   1020  N   ALA   425     -61.640 -43.586  82.662  1.00                 N  
ATOM   1021  CA  ALA   425     -60.391 -44.312  82.807  1.00                 C  
ATOM   1022  C   ALA   425     -60.520 -45.369  83.903  1.00                 C  
ATOM   1023  O   ALA   425     -61.501 -45.393  84.656  1.00                 O  
ATOM   1024  CB  ALA   425     -59.253 -43.352  83.119  1.00                 C  
ATOM   1025  N   THR   426     -59.656 -46.370  83.991  1.00                 N  
ATOM   1026  CA  THR   426     -59.704 -47.337  85.091  1.00                 C  
ATOM   1027  C   THR   426     -59.548 -46.665  86.434  1.00                 C  
ATOM   1028  O   THR   426     -60.050 -47.141  87.456  1.00                 O  
ATOM   1029  CB  THR   426     -58.617 -48.417  84.941  1.00                 C  
ATOM   1030  OG1 THR   426     -58.860 -49.477  85.874  1.00                 O  
ATOM   1031  CG2 THR   426     -57.241 -47.830  85.219  1.00                 C  
ATOM   1032  N   ALA   427     -58.837 -45.525  86.466  1.00                 N  
ATOM   1033  CA  ALA   427     -58.677 -44.728  87.671  1.00                 C  
ATOM   1034  C   ALA   427     -59.771 -43.668  87.809  1.00                 C  
ATOM   1035  O   ALA   427     -59.594 -42.679  88.525  1.00                 O  
ATOM   1036  CB  ALA   427     -57.312 -44.057  87.686  1.00                 C  
ATOM   1037  N   GLY   428     -60.919 -43.827  87.146  1.00                 N  
ATOM   1038  CA  GLY   428     -62.063 -42.954  87.291  1.00                 C  
ATOM   1039  C   GLY   428     -62.066 -41.541  86.689  1.00                 C  
ATOM   1040  O   GLY   428     -62.611 -40.602  87.276  1.00                 O  
ATOM   1041  N   SER   429     -61.463 -41.357  85.515  1.00                 N  
ATOM   1042  CA  SER   429     -61.494 -39.997  84.934  1.00                 C  
ATOM   1043  C   SER   429     -62.930 -39.639  84.559  1.00                 C  
ATOM   1044  O   SER   429     -63.871 -40.378  84.858  1.00                 O  
ATOM   1045  CB  SER   429     -60.572 -39.914  83.716  1.00                 C  
ATOM   1046  OG  SER   429     -59.220 -40.128  84.084  1.00                 O  
ATOM   1047  N   PRO   430     -63.120 -38.572  83.924  1.00                 N  
ATOM   1048  CA  PRO   430     -64.453 -38.065  83.613  1.00                 C  
ATOM   1049  C   PRO   430     -65.531 -39.098  83.942  1.00                 C  
ATOM   1050  O   PRO   430     -65.325 -40.312  83.773  1.00                 O  
ATOM   1051  CB  PRO   430     -64.397 -37.774  82.112  1.00                 C  
ATOM   1052  CD  PRO   430     -62.201 -38.505  82.720  1.00                 C  
ATOM   1053  CG  PRO   430     -62.949 -37.555  81.827  1.00                 C  
ATOM   1054  N   ARG   431     -66.707 -38.567  84.290  1.00                 N  
ATOM   1055  CA  ARG   431     -67.910 -39.335  84.467  1.00                 C  
ATOM   1056  C   ARG   431     -68.626 -39.447  83.115  1.00                 C  
ATOM   1057  O   ARG   431     -69.170 -38.480  82.622  1.00                 O  
ATOM   1058  CB  ARG   431     -68.809 -38.687  85.522  1.00                 C  
ATOM   1059  CD  ARG   431     -69.141 -37.980  87.907  1.00                 C  
ATOM   1060  NE  ARG   431     -68.546 -37.874  89.237  1.00                 N  
ATOM   1061  CG  ARG   431     -68.201 -38.644  86.914  1.00                 C  
ATOM   1062  CZ  ARG   431     -69.168 -37.365  90.295  1.00                 C  
ATOM   1063  NH1 ARG   431     -68.548 -37.309  91.466  1.00                 N  
ATOM   1064  NH2 ARG   431     -70.410 -36.914  90.181  1.00                 N  
ATOM   1065  N   TRP   432     -68.618 -40.646  82.531  1.00                 N  
ATOM   1066  CA  TRP   432     -69.105 -40.854  81.162  1.00                 C  
ATOM   1067  C   TRP   432     -70.630 -41.021  81.140  1.00                 C  
ATOM   1068  O   TRP   432     -71.309 -40.639  80.171  1.00                 O  
ATOM   1069  CB  TRP   432     -68.432 -42.076  80.534  1.00                 C  
ATOM   1070  CG  TRP   432     -66.990 -41.858  80.193  1.00                 C  
ATOM   1071  CD1 TRP   432     -66.201 -40.820  80.596  1.00                 C  
ATOM   1072  NE1 TRP   432     -64.934 -40.960  80.083  1.00                 N  
ATOM   1073  CD2 TRP   432     -66.164 -42.698  79.378  1.00                 C  
ATOM   1074  CE2 TRP   432     -64.888 -42.108  79.331  1.00                 C  
ATOM   1075  CH2 TRP   432     -64.069 -43.838  77.949  1.00                 C  
ATOM   1076  CZ2 TRP   432     -63.830 -42.670  78.618  1.00                 C  
ATOM   1077  CE3 TRP   432     -66.379 -43.893  78.684  1.00                 C  
ATOM   1078  CZ3 TRP   432     -65.328 -44.446  77.978  1.00                 C  
ATOM   1079  N   ILE   433     -71.158 -41.667  82.177  1.00                 N  
ATOM   1080  CA  ILE   433     -72.568 -41.959  82.265  1.00                 C  
ATOM   1081  C   ILE   433     -72.904 -42.283  83.718  1.00                 C  
ATOM   1082  O   ILE   433     -72.032 -42.730  84.491  1.00                 O  
ATOM   1083  CB  ILE   433     -72.965 -43.115  81.328  1.00                 C  
ATOM   1084  CD1 ILE   433     -72.687 -45.623  80.968  1.00                 C  
ATOM   1085  CG1 ILE   433     -72.211 -44.391  81.706  1.00                 C  
ATOM   1086  CG2 ILE   433     -72.730 -42.727  79.876  1.00                 C  
ATOM   1087  N   CYS   434     -74.152 -42.001  84.080  1.00                 N  
ATOM   1088  CA  CYS   434     -74.624 -42.235  85.407  1.00                 C  
ATOM   1089  C   CYS   434     -76.143 -42.394  85.404  1.00                 C  
ATOM   1090  O   CYS   434     -76.826 -42.112  84.421  1.00                 O  
ATOM   1091  CB  CYS   434     -74.204 -41.093  86.334  1.00                 C  
ATOM   1092  SG  CYS   434     -74.921 -39.487  85.914  1.00                 S  
ATOM   1093  N   SER   435     -76.656 -42.863  86.536  1.00                 N  
ATOM   1094  CA  SER   435     -78.069 -42.961  86.756  1.00                 C  
ATOM   1095  C   SER   435     -78.346 -43.087  88.237  1.00                 C  
ATOM   1096  O   SER   435     -77.466 -43.485  88.982  1.00                 O  
ATOM   1097  CB  SER   435     -78.649 -44.152  85.990  1.00                 C  
ATOM   1098  OG  SER   435     -78.169 -45.378  86.513  1.00                 O  
ATOM   1099  N   THR   436     -79.560 -42.734  88.637  1.00                 N  
ATOM   1100  CA  THR   436     -80.008 -42.942  89.986  1.00                 C  
ATOM   1101  C   THR   436     -80.431 -44.417  90.149  1.00                 C  
ATOM   1102  O   THR   436     -81.147 -45.001  89.291  1.00                 O  
ATOM   1103  CB  THR   436     -81.173 -42.001  90.345  1.00                 C  
ATOM   1104  OG1 THR   436     -82.255 -42.203  89.428  1.00                 O  
ATOM   1105  CG2 THR   436     -80.729 -40.548  90.262  1.00                 C  
ATOM   1106  N   ILE   437     -79.991 -45.017  91.262  1.00                 N  
ATOM   1107  CA  ILE   437     -80.299 -46.412  91.603  1.00                 C  
ATOM   1108  C   ILE   437     -81.703 -46.468  92.214  1.00                 C  
ATOM   1109  O   ILE   437     -81.998 -45.839  93.230  1.00                 O  
ATOM   1110  CB  ILE   437     -79.250 -47.003  92.563  1.00                 C  
ATOM   1111  CD1 ILE   437     -76.742 -47.363  92.849  1.00                 C  
ATOM   1112  CG1 ILE   437     -77.870 -47.018  91.901  1.00                 C  
ATOM   1113  CG2 ILE   437     -79.672 -48.390  93.025  1.00                 C  
ATOM   1114  N   ARG   438     -82.605 -47.198  91.567  1.00                 N  
ATOM   1115  CA  ARG   438     -83.968 -47.326  92.068  1.00                 C  
ATOM   1116  C   ARG   438     -83.954 -48.031  93.417  1.00                 C  
ATOM   1117  O   ARG   438     -83.042 -48.796  93.742  1.00                 O  
ATOM   1118  CB  ARG   438     -84.838 -48.086  91.065  1.00                 C  
ATOM   1119  CD  ARG   438     -87.110 -48.931  90.414  1.00                 C  
ATOM   1120  NE  ARG   438     -87.163 -48.224  89.137  1.00                 N  
ATOM   1121  CG  ARG   438     -86.305 -48.169  91.454  1.00                 C  
ATOM   1122  CZ  ARG   438     -88.039 -47.266  88.849  1.00                 C  
ATOM   1123  NH1 ARG   438     -88.011 -46.679  87.661  1.00                 N  
ATOM   1124  NH2 ARG   438     -88.939 -46.898  89.750  1.00                 N  
ATOM   1125  N   HIS   439     -84.978 -47.778  94.225  1.00                 N  
ATOM   1126  CA  HIS   439     -85.074 -48.396  95.540  1.00                 C  
ATOM   1127  C   HIS   439     -86.520 -48.382  96.021  1.00                 C  
ATOM   1128  O   HIS   439     -87.028 -47.377  96.528  1.00                 O  
ATOM   1129  CB  HIS   439     -84.167 -47.674  96.539  1.00                 C  
ATOM   1130  CG  HIS   439     -84.110 -48.327  97.885  1.00                 C  
ATOM   1131  ND1 HIS   439     -84.042 -47.609  99.058  1.00                 N  
ATOM   1132  CE1 HIS   439     -84.003 -48.466 100.095  1.00                 C  
ATOM   1133  CD2 HIS   439     -84.106 -49.699  98.374  1.00                 C  
ATOM   1134  NE2 HIS   439     -84.042 -49.721  99.691  1.00                 N  
ATOM   1135  N   LYS   440     -87.206 -49.513  95.865  1.00                 N  
ATOM   1136  CA  LYS   440     -88.602 -49.636  96.288  1.00                 C  
ATOM   1137  C   LYS   440     -88.689 -49.233  97.753  1.00                 C  
ATOM   1138  O   LYS   440     -89.603 -48.527  98.188  1.00                 O  
ATOM   1139  CB  LYS   440     -89.106 -51.063  96.063  1.00                 C  
ATOM   1140  CD  LYS   440     -91.016 -52.691  96.130  1.00                 C  
ATOM   1141  CE  LYS   440     -92.462 -52.912  96.543  1.00                 C  
ATOM   1142  CG  LYS   440     -90.564 -51.273  96.440  1.00                 C  
ATOM   1143  NZ  LYS   440     -92.918 -54.298  96.246  1.00                 N  
ATOM   1144  N   GLU   441     -87.717 -49.690  98.534  1.00                 N  
ATOM   1145  CA  GLU   441     -87.644 -49.341  99.944  1.00                 C  
ATOM   1146  C   GLU   441     -86.802 -48.065  99.960  1.00                 C  
ATOM   1147  O   GLU   441     -85.589 -48.082 100.184  1.00                 O  
ATOM   1148  CB  GLU   441     -87.040 -50.493 100.750  1.00                 C  
ATOM   1149  CD  GLU   441     -87.245 -52.882 101.545  1.00                 C  
ATOM   1150  CG  GLU   441     -87.876 -51.762 100.740  1.00                 C  
ATOM   1151  OE1 GLU   441     -86.086 -52.719 101.982  1.00                 O  
ATOM   1152  OE2 GLU   441     -87.909 -53.922 101.738  1.00                 O  
ATOM   1153  N   ASN   442     -87.461 -46.937  99.715  1.00                 N  
ATOM   1154  CA  ASN   442     -86.789 -45.650  99.665  1.00                 C  
ATOM   1155  C   ASN   442     -85.575 -45.436 100.549  1.00                 C  
ATOM   1156  O   ASN   442     -85.487 -45.928 101.678  1.00                 O  
ATOM   1157  CB  ASN   442     -87.769 -44.521  99.990  1.00                 C  
ATOM   1158  CG  ASN   442     -88.296 -44.597 101.409  1.00                 C  
ATOM   1159  OD1 ASN   442     -88.962 -45.563 101.783  1.00                 O  
ATOM   1160  ND2 ASN   442     -88.000 -43.576 102.205  1.00                 N  
ATOM   1161  N   VAL   443     -84.612 -44.682 100.026  1.00                 N  
ATOM   1162  CA  VAL   443     -83.396 -44.359 100.761  1.00                 C  
ATOM   1163  C   VAL   443     -83.781 -43.550 101.993  1.00                 C  
ATOM   1164  O   VAL   443     -84.938 -43.509 102.420  1.00                 O  
ATOM   1165  CB  VAL   443     -82.391 -43.593  99.881  1.00                 C  
ATOM   1166  CG1 VAL   443     -81.174 -43.182 100.696  1.00                 C  
ATOM   1167  CG2 VAL   443     -81.976 -44.439  98.687  1.00                 C  
ATOM   1168  N   ALA   444     -82.768 -42.973 102.557  1.00                 N  
ATOM   1169  CA  ALA   444     -83.004 -42.004 103.654  1.00                 C  
ATOM   1170  C   ALA   444     -82.245 -40.682 103.450  1.00                 C  
ATOM   1171  O   ALA   444     -81.041 -40.694 103.204  1.00                 O  
ATOM   1172  CB  ALA   444     -82.607 -42.610 104.991  1.00                 C  
ATOM   1173  N   MET   445     -82.949 -39.554 103.643  1.00                 N  
ATOM   1174  CA  MET   445     -82.424 -38.202 103.380  1.00                 C  
ATOM   1175  C   MET   445     -83.396 -37.126 103.890  1.00                 C  
ATOM   1176  O   MET   445     -84.541 -37.429 104.196  1.00                 O  
ATOM   1177  CB  MET   445     -82.162 -38.010 101.885  1.00                 C  
ATOM   1178  SD  MET   445     -79.491 -38.740 101.980  1.00                 S  
ATOM   1179  CE  MET   445     -79.050 -37.167 101.247  1.00                 C  
ATOM   1180  CG  MET   445     -81.145 -38.979 101.304  1.00                 C  
ATOM   1181  N   THR   446     -82.923 -35.872 103.946  1.00                 N  
ATOM   1182  CA  THR   446     -83.744 -34.685 104.271  1.00                 C  
ATOM   1183  C   THR   446     -84.040 -33.825 103.025  1.00                 C  
ATOM   1184  O   THR   446     -84.887 -32.954 103.075  1.00                 O  
ATOM   1185  CB  THR   446     -83.064 -33.802 105.334  1.00                 C  
ATOM   1186  OG1 THR   446     -81.801 -33.340 104.839  1.00                 O  
ATOM   1187  CG2 THR   446     -82.825 -34.594 106.610  1.00                 C  
ATOM   1188  N   THR   447     -83.330 -34.052 101.912  1.00                 N  
ATOM   1189  CA  THR   447     -83.646 -33.408 100.614  1.00                 C  
ATOM   1190  C   THR   447     -83.533 -34.471  99.525  1.00                 C  
ATOM   1191  O   THR   447     -82.660 -35.339  99.601  1.00                 O  
ATOM   1192  CB  THR   447     -82.708 -32.220 100.330  1.00                 C  
ATOM   1193  OG1 THR   447     -81.356 -32.685 100.245  1.00                 O  
ATOM   1194  CG2 THR   447     -82.800 -31.191 101.447  1.00                 C  
ATOM   1195  N   ALA   448     -84.425 -34.403  98.530  1.00                 N  
ATOM   1196  CA  ALA   448     -84.322 -35.283  97.395  1.00                 C  
ATOM   1197  C   ALA   448     -84.623 -34.493  96.123  1.00                 C  
ATOM   1198  O   ALA   448     -85.124 -33.397  96.175  1.00                 O  
ATOM   1199  CB  ALA   448     -85.271 -36.461  97.550  1.00                 C  
ATOM   1200  N   TYR   449     -84.336 -35.102  94.972  1.00                 N  
ATOM   1201  CA  TYR   449     -84.529 -34.392  93.745  1.00                 C  
ATOM   1202  C   TYR   449     -84.865 -35.420  92.680  1.00                 C  
ATOM   1203  O   TYR   449     -84.461 -36.601  92.784  1.00                 O  
ATOM   1204  CB  TYR   449     -83.280 -33.582  93.392  1.00                 C  
ATOM   1205  CG  TYR   449     -83.419 -32.758  92.132  1.00                 C  
ATOM   1206  OH  TYR   449     -83.817 -30.484  88.674  1.00                 O  
ATOM   1207  CZ  TYR   449     -83.684 -31.238  89.817  1.00                 C  
ATOM   1208  CD1 TYR   449     -84.454 -31.842  91.993  1.00                 C  
ATOM   1209  CE1 TYR   449     -84.590 -31.085  90.845  1.00                 C  
ATOM   1210  CD2 TYR   449     -82.516 -32.899  91.087  1.00                 C  
ATOM   1211  CE2 TYR   449     -82.636 -32.150  89.931  1.00                 C  
ATOM   1212  N   ALA   450     -85.582 -34.947  91.662  1.00                 N  
ATOM   1213  CA  ALA   450     -86.014 -35.787  90.579  1.00                 C  
ATOM   1214  C   ALA   450     -85.880 -35.005  89.277  1.00                 C  
ATOM   1215  O   ALA   450     -86.437 -33.913  89.173  1.00                 O  
ATOM   1216  CB  ALA   450     -87.444 -36.252  90.806  1.00                 C  
ATOM   1217  N   LYS   451     -85.197 -35.601  88.299  1.00                 N  
ATOM   1218  CA  LYS   451     -85.141 -35.045  86.938  1.00                 C  
ATOM   1219  C   LYS   451     -86.168 -35.797  86.098  1.00                 C  
ATOM   1220  O   LYS   451     -85.983 -36.972  85.880  1.00                 O  
ATOM   1221  CB  LYS   451     -83.727 -35.169  86.366  1.00                 C  
ATOM   1222  CD  LYS   451     -82.130 -34.693  84.490  1.00                 C  
ATOM   1223  CE  LYS   451     -81.966 -34.095  83.102  1.00                 C  
ATOM   1224  CG  LYS   451     -83.559 -34.553  84.987  1.00                 C  
ATOM   1225  NZ  LYS   451     -80.573 -34.235  82.598  1.00                 N  
ATOM   1226  N   PHE   452     -87.240 -35.115  85.674  1.00                 N  
ATOM   1227  CA  PHE   452     -88.288 -35.740  84.855  1.00                 C  
ATOM   1228  C   PHE   452     -87.930 -35.621  83.366  1.00                 C  
ATOM   1229  O   PHE   452     -87.613 -34.536  82.906  1.00                 O  
ATOM   1230  CB  PHE   452     -89.646 -35.094  85.138  1.00                 C  
ATOM   1231  CG  PHE   452     -90.184 -35.392  86.509  1.00                 C  
ATOM   1232  CZ  PHE   452     -91.187 -35.942  89.042  1.00                 C  
ATOM   1233  CD1 PHE   452     -89.337 -35.463  87.601  1.00                 C  
ATOM   1234  CE1 PHE   452     -89.832 -35.737  88.861  1.00                 C  
ATOM   1235  CD2 PHE   452     -91.538 -35.600  86.706  1.00                 C  
ATOM   1236  CE2 PHE   452     -92.033 -35.874  87.967  1.00                 C  
ATOM   1237  N   THR   453     -88.017 -36.742  82.649  1.00                 N  
ATOM   1238  CA  THR   453     -87.833 -36.821  81.200  1.00                 C  
ATOM   1239  C   THR   453     -88.831 -37.839  80.641  1.00                 C  
ATOM   1240  O   THR   453     -89.240 -38.741  81.359  1.00                 O  
ATOM   1241  CB  THR   453     -86.389 -37.211  80.835  1.00                 C  
ATOM   1242  OG1 THR   453     -86.114 -38.535  81.310  1.00                 O  
ATOM   1243  CG2 THR   453     -85.399 -36.250  81.475  1.00                 C  
ATOM   1244  N   TYR   454     -88.405 -38.570  79.614  1.00                 N  
ATOM   1245  CA  TYR   454     -89.266 -39.575  79.016  1.00                 C  
ATOM   1246  C   TYR   454     -90.588 -38.837  78.817  1.00                 C  
ATOM   1247  O   TYR   454     -91.656 -39.207  79.313  1.00                 O  
ATOM   1248  CB  TYR   454     -89.367 -40.803  79.923  1.00                 C  
ATOM   1249  CG  TYR   454     -88.038 -41.467  80.206  1.00                 C  
ATOM   1250  OH  TYR   454     -84.384 -43.286  80.997  1.00                 O  
ATOM   1251  CZ  TYR   454     -85.593 -42.685  80.733  1.00                 C  
ATOM   1252  CD1 TYR   454     -87.407 -41.302  81.432  1.00                 C  
ATOM   1253  CE1 TYR   454     -86.192 -41.905  81.699  1.00                 C  
ATOM   1254  CD2 TYR   454     -87.419 -42.256  79.245  1.00                 C  
ATOM   1255  CE2 TYR   454     -86.204 -42.866  79.494  1.00                 C  
ATOM   1256  N   PRO   455     -90.469 -37.752  78.052  1.00                 N  
ATOM   1257  CA  PRO   455     -91.601 -36.905  77.740  1.00                 C  
ATOM   1258  C   PRO   455     -91.486 -35.502  78.303  1.00                 C  
ATOM   1259  O   PRO   455     -90.914 -34.592  77.696  1.00                 O  
ATOM   1260  CB  PRO   455     -92.792 -37.634  78.365  1.00                 C  
ATOM   1261  CD  PRO   455     -90.835 -38.833  79.043  1.00                 C  
ATOM   1262  CG  PRO   455     -92.204 -38.410  79.496  1.00                 C  
ATOM   1263  N   VAL   456     -92.048 -35.319  79.501  1.00                 N  
ATOM   1264  CA  VAL   456     -92.081 -34.031  80.201  1.00                 C  
ATOM   1265  C   VAL   456     -90.827 -33.706  81.004  1.00                 C  
ATOM   1266  O   VAL   456     -90.579 -34.251  82.083  1.00                 O  
ATOM   1267  CB  VAL   456     -93.285 -33.939  81.157  1.00                 C  
ATOM   1268  CG1 VAL   456     -93.276 -32.610  81.898  1.00                 C  
ATOM   1269  CG2 VAL   456     -94.587 -34.118  80.392  1.00                 C  
ATOM   1270  N   ILE   457     -90.018 -32.801  80.467  1.00                 N  
ATOM   1271  CA  ILE   457     -88.794 -32.420  81.145  1.00                 C  
ATOM   1272  C   ILE   457     -89.054 -31.407  82.255  1.00                 C  
ATOM   1273  O   ILE   457     -89.819 -30.450  82.111  1.00                 O  
ATOM   1274  CB  ILE   457     -87.758 -31.848  80.160  1.00                 C  
ATOM   1275  CD1 ILE   457     -86.525 -32.370  77.991  1.00                 C  
ATOM   1276  CG1 ILE   457     -87.348 -32.911  79.140  1.00                 C  
ATOM   1277  CG2 ILE   457     -86.559 -31.291  80.912  1.00                 C  
ATOM   1278  N   GLY   458     -88.472 -31.677  83.400  1.00                 N  
ATOM   1279  CA  GLY   458     -88.402 -30.767  84.504  1.00                 C  
ATOM   1280  C   GLY   458     -87.606 -31.326  85.646  1.00                 C  
ATOM   1281  O   GLY   458     -87.056 -32.411  85.560  1.00                 O  
ATOM   1282  N   MET   459     -87.557 -30.523  86.702  1.00                 N  
ATOM   1283  CA  MET   459     -86.840 -30.827  87.896  1.00                 C  
ATOM   1284  C   MET   459     -87.748 -30.536  89.091  1.00                 C  
ATOM   1285  O   MET   459     -88.346 -29.459  89.197  1.00                 O  
ATOM   1286  CB  MET   459     -85.544 -30.016  87.964  1.00                 C  
ATOM   1287  SD  MET   459     -83.089 -29.285  86.909  1.00                 S  
ATOM   1288  CE  MET   459     -83.749 -27.762  86.238  1.00                 C  
ATOM   1289  CG  MET   459     -84.550 -30.341  86.861  1.00                 C  
ATOM   1290  N   ILE   460     -87.834 -31.524  89.983  1.00                 N  
ATOM   1291  CA  ILE   460     -88.667 -31.414  91.175  1.00                 C  
ATOM   1292  C   ILE   460     -87.788 -31.692  92.393  1.00                 C  
ATOM   1293  O   ILE   460     -87.076 -32.696  92.452  1.00                 O  
ATOM   1294  CB  ILE   460     -89.869 -32.375  91.114  1.00                 C  
ATOM   1295  CD1 ILE   460     -91.380 -30.733  89.881  1.00                 C  
ATOM   1296  CG1 ILE   460     -90.715 -32.092  89.871  1.00                 C  
ATOM   1297  CG2 ILE   460     -90.690 -32.282  92.391  1.00                 C  
ATOM   1298  N   VAL   461     -87.902 -30.792  93.358  1.00                 N  
ATOM   1299  CA  VAL   461     -87.178 -30.808  94.614  1.00                 C  
ATOM   1300  C   VAL   461     -88.113 -31.265  95.728  1.00                 C  
ATOM   1301  O   VAL   461     -89.296 -30.910  95.727  1.00                 O  
ATOM   1302  CB  VAL   461     -86.577 -29.427  94.937  1.00                 C  
ATOM   1303  CG1 VAL   461     -87.677 -28.384  95.063  1.00                 C  
ATOM   1304  CG2 VAL   461     -85.750 -29.491  96.212  1.00                 C  
ATOM   1305  N   LEU   462     -87.564 -32.062  96.644  1.00                 N  
ATOM   1306  CA  LEU   462     -88.271 -32.524  97.844  1.00                 C  
ATOM   1307  C   LEU   462     -87.454 -32.118  99.078  1.00                 C  
ATOM   1308  O   LEU   462     -86.241 -32.331  99.111  1.00                 O  
ATOM   1309  CB  LEU   462     -88.487 -34.038  97.789  1.00                 C  
ATOM   1310  CG  LEU   462     -89.321 -34.561  96.618  1.00                 C  
ATOM   1311  CD1 LEU   462     -89.351 -36.082  96.616  1.00                 C  
ATOM   1312  CD2 LEU   462     -90.735 -34.004  96.673  1.00                 C  
ATOM   1313  N   ARG   463     -88.126 -31.552 100.086  1.00                 N  
ATOM   1314  CA  ARG   463     -87.460 -31.155 101.337  1.00                 C  
ATOM   1315  C   ARG   463     -88.349 -31.570 102.518  1.00                 C  
ATOM   1316  O   ARG   463     -89.545 -31.276 102.533  1.00                 O  
ATOM   1317  CB  ARG   463     -87.187 -29.649 101.345  1.00                 C  
ATOM   1318  CD  ARG   463     -86.020 -27.701 102.411  1.00                 C  
ATOM   1319  NE  ARG   463     -87.196 -26.836 102.471  1.00                 N  
ATOM   1320  CG  ARG   463     -86.385 -29.170 102.543  1.00                 C  
ATOM   1321  CZ  ARG   463     -87.185 -25.538 102.186  1.00                 C  
ATOM   1322  NH1 ARG   463     -88.304 -24.832 102.269  1.00                 N  
ATOM   1323  NH2 ARG   463     -86.055 -24.950 101.818  1.00                 N  
ATOM   1324  N   GLN   464     -87.743 -32.279 103.475  1.00                 N  
ATOM   1325  CA  GLN   464     -88.390 -32.723 104.704  1.00                 C  
ATOM   1326  C   GLN   464     -87.468 -32.422 105.896  1.00                 C  
ATOM   1327  O   GLN   464     -86.644 -33.264 106.269  1.00                 O  
ATOM   1328  CB  GLN   464     -88.722 -34.215 104.626  1.00                 C  
ATOM   1329  CD  GLN   464     -89.859 -36.206 105.685  1.00                 C  
ATOM   1330  CG  GLN   464     -89.476 -34.746 105.834  1.00                 C  
ATOM   1331  OE1 GLN   464     -90.105 -36.683 104.578  1.00                 O  
ATOM   1332  NE2 GLN   464     -89.911 -36.920 106.804  1.00                 N  
ATOM   1333  N   PRO   465     -88.026 -32.063 107.051  1.00                 N  
ATOM   1334  CA  PRO   465     -87.183 -31.766 108.209  1.00                 C  
ATOM   1335  C   PRO   465     -87.038 -33.039 109.031  1.00                 C  
ATOM   1336  O   PRO   465     -87.956 -33.861 109.107  1.00                 O  
ATOM   1337  CB  PRO   465     -87.947 -30.667 108.950  1.00                 C  
ATOM   1338  CD  PRO   465     -89.436 -31.482 107.263  1.00                 C  
ATOM   1339  CG  PRO   465     -89.383 -30.956 108.670  1.00                 C  
ATOM   1340  N   LYS   466     -85.888 -33.231 109.660  1.00                 N  
ATOM   1341  CA  LYS   466     -85.639 -34.460 110.422  1.00                 C  
ATOM   1342  C   LYS   466     -86.161 -34.419 111.844  1.00                 C  
ATOM   1343  O   LYS   466     -86.712 -35.395 112.362  1.00                 O  
ATOM   1344  CB  LYS   466     -84.142 -34.771 110.463  1.00                 C  
ATOM   1345  CD  LYS   466     -82.309 -36.367 111.091  1.00                 C  
ATOM   1346  CE  LYS   466     -81.963 -37.660 111.812  1.00                 C  
ATOM   1347  CG  LYS   466     -83.795 -36.063 111.185  1.00                 C  
ATOM   1348  NZ  LYS   466     -80.509 -37.969 111.730  1.00                 N  
ATOM   1349  N   ASP   467     -85.996 -33.279 112.505  1.00                 N  
ATOM   1350  CA  ASP   467     -86.498 -33.136 113.868  1.00                 C  
ATOM   1351  C   ASP   467     -87.927 -32.589 113.794  1.00                 C  
ATOM   1352  O   ASP   467     -88.195 -31.394 113.946  1.00                 O  
ATOM   1353  CB  ASP   467     -85.583 -32.219 114.683  1.00                 C  
ATOM   1354  CG  ASP   467     -85.962 -32.173 116.150  1.00                 C  
ATOM   1355  OD1 ASP   467     -86.975 -32.801 116.522  1.00                 O  
ATOM   1356  OD2 ASP   467     -85.245 -31.509 116.928  1.00                 O  
ATOM   1357  N   GLN   468     -88.853 -33.512 113.552  1.00                 N  
ATOM   1358  CA  GLN   468     -90.273 -33.229 113.426  1.00                 C  
ATOM   1359  C   GLN   468     -90.965 -34.581 113.267  1.00                 C  
ATOM   1360  O   GLN   468     -90.539 -35.435 112.484  1.00                 O  
ATOM   1361  CB  GLN   468     -90.530 -32.292 112.244  1.00                 C  
ATOM   1362  CD  GLN   468     -92.580 -31.147 113.174  1.00                 C  
ATOM   1363  CG  GLN   468     -91.995 -31.951 112.029  1.00                 C  
ATOM   1364  OE1 GLN   468     -92.071 -30.080 113.519  1.00                 O  
ATOM   1365  NE2 GLN   468     -93.653 -31.658 113.767  1.00                 N  
ATOM   1366  N   TRP   469     -92.047 -34.798 114.010  1.00                 N  
ATOM   1367  CA  TRP   469     -92.764 -36.066 113.928  1.00                 C  
ATOM   1368  C   TRP   469     -93.461 -36.263 112.585  1.00                 C  
ATOM   1369  O   TRP   469     -93.012 -37.034 111.733  1.00                 O  
ATOM   1370  CB  TRP   469     -93.797 -36.171 115.052  1.00                 C  
ATOM   1371  CG  TRP   469     -94.564 -37.458 115.043  1.00                 C  
ATOM   1372  CD1 TRP   469     -95.787 -37.679 114.477  1.00                 C  
ATOM   1373  NE1 TRP   469     -96.170 -38.984 114.672  1.00                 N  
ATOM   1374  CD2 TRP   469     -94.160 -38.702 115.627  1.00                 C  
ATOM   1375  CE2 TRP   469     -95.186 -39.632 115.376  1.00                 C  
ATOM   1376  CH2 TRP   469     -94.002 -41.336 116.502  1.00                 C  
ATOM   1377  CZ2 TRP   469     -95.117 -40.955 115.810  1.00                 C  
ATOM   1378  CE3 TRP   469     -93.030 -39.120 116.336  1.00                 C  
ATOM   1379  CZ3 TRP   469     -92.967 -40.433 116.765  1.00                 C  
ATOM   1380  N   TYR   470     -94.575 -35.567 112.375  1.00                 N  
ATOM   1381  CA  TYR   470     -95.317 -35.680 111.122  1.00                 C  
ATOM   1382  C   TYR   470     -94.486 -35.197 109.941  1.00                 C  
ATOM   1383  O   TYR   470     -94.249 -33.999 109.759  1.00                 O  
ATOM   1384  CB  TYR   470     -96.624 -34.888 111.200  1.00                 C  
ATOM   1385  CG  TYR   470     -97.645 -35.482 112.144  1.00                 C  
ATOM   1386  OH  TYR   470    -100.447 -37.106 114.752  1.00                 O  
ATOM   1387  CZ  TYR   470     -99.520 -36.570 113.888  1.00                 C  
ATOM   1388  CD1 TYR   470     -97.790 -34.991 113.435  1.00                 C  
ATOM   1389  CE1 TYR   470     -98.720 -35.528 114.305  1.00                 C  
ATOM   1390  CD2 TYR   470     -98.460 -36.532 111.741  1.00                 C  
ATOM   1391  CE2 TYR   470     -99.396 -37.081 112.597  1.00                 C  
ATOM   1392  N   ALA   471     -94.026 -36.141 109.111  1.00                 N  
ATOM   1393  CA  ALA   471     -93.203 -35.888 107.919  1.00                 C  
ATOM   1394  C   ALA   471     -93.824 -35.020 106.816  1.00                 C  
ATOM   1395  O   ALA   471     -94.362 -35.531 105.830  1.00                 O  
ATOM   1396  CB  ALA   471     -92.792 -37.201 107.270  1.00                 C  
ATOM   1397  N   ASP   472     -93.764 -33.699 106.957  1.00                 N  
ATOM   1398  CA  ASP   472     -94.333 -32.837 105.920  1.00                 C  
ATOM   1399  C   ASP   472     -93.288 -32.558 104.831  1.00                 C  
ATOM   1400  O   ASP   472     -92.306 -31.847 105.058  1.00                 O  
ATOM   1401  CB  ASP   472     -94.838 -31.527 106.529  1.00                 C  
ATOM   1402  CG  ASP   472     -95.503 -30.628 105.507  1.00                 C  
ATOM   1403  OD1 ASP   472     -95.428 -30.942 104.300  1.00                 O  
ATOM   1404  OD2 ASP   472     -96.100 -29.608 105.912  1.00                 O  
ATOM   1405  N   THR   473     -93.416 -33.040 103.623  1.00                 N  
ATOM   1406  CA  THR   473     -92.454 -32.909 102.543  1.00                 C  
ATOM   1407  C   THR   473     -92.917 -31.764 101.645  1.00                 C  
ATOM   1408  O   THR   473     -94.039 -31.801 101.136  1.00                 O  
ATOM   1409  CB  THR   473     -92.316 -34.221 101.748  1.00                 C  
ATOM   1410  OG1 THR   473     -91.846 -35.261 102.614  1.00                 O  
ATOM   1411  CG2 THR   473     -91.323 -34.051 100.609  1.00                 C  
ATOM   1412  N   GLN   474     -92.066 -30.747 101.474  1.00                 N  
ATOM   1413  CA  GLN   474     -92.312 -29.681 100.510  1.00                 C  
ATOM   1414  C   GLN   474     -91.855 -30.208  99.153  1.00                 C  
ATOM   1415  O   GLN   474     -90.820 -30.831  99.053  1.00                 O  
ATOM   1416  CB  GLN   474     -91.574 -28.406 100.922  1.00                 C  
ATOM   1417  CD  GLN   474     -91.313 -26.535 102.599  1.00                 C  
ATOM   1418  CG  GLN   474     -92.067 -27.796 102.224  1.00                 C  
ATOM   1419  OE1 GLN   474     -90.122 -26.581 102.907  1.00                 O  
ATOM   1420  NE2 GLN   474     -92.007 -25.403 102.574  1.00                 N  
ATOM   1421  N   ILE   475     -92.656 -29.942  98.129  1.00                 N  
ATOM   1422  CA  ILE   475     -92.402 -30.456  96.788  1.00                 C  
ATOM   1423  C   ILE   475     -92.462 -29.248  95.871  1.00                 C  
ATOM   1424  O   ILE   475     -93.506 -28.567  95.833  1.00                 O  
ATOM   1425  CB  ILE   475     -93.414 -31.551  96.402  1.00                 C  
ATOM   1426  CD1 ILE   475     -94.439 -33.742  97.207  1.00                 C  
ATOM   1427  CG1 ILE   475     -93.345 -32.714  97.394  1.00                 C  
ATOM   1428  CG2 ILE   475     -93.181 -32.011  94.971  1.00                 C  
ATOM   1429  N   TYR   476     -91.347 -28.932  95.199  1.00                 N  
ATOM   1430  CA  TYR   476     -91.359 -27.719  94.378  1.00                 C  
ATOM   1431  C   TYR   476     -90.416 -27.870  93.183  1.00                 C  
ATOM   1432  O   TYR   476     -89.455 -28.632  93.225  1.00                 O  
ATOM   1433  CB  TYR   476     -90.966 -26.501  95.216  1.00                 C  
ATOM   1434  CG  TYR   476     -91.005 -25.195  94.455  1.00                 C  
ATOM   1435  OH  TYR   476     -91.125 -21.601  92.367  1.00                 O  
ATOM   1436  CZ  TYR   476     -91.084 -22.791  93.057  1.00                 C  
ATOM   1437  CD1 TYR   476     -92.083 -24.329  94.582  1.00                 C  
ATOM   1438  CE1 TYR   476     -92.126 -23.133  93.890  1.00                 C  
ATOM   1439  CD2 TYR   476     -89.963 -24.833  93.610  1.00                 C  
ATOM   1440  CE2 TYR   476     -89.989 -23.642  92.910  1.00                 C  
ATOM   1441  N   VAL   477     -90.741 -27.160  92.105  1.00                 N  
ATOM   1442  CA  VAL   477     -89.912 -27.125  90.923  1.00                 C  
ATOM   1443  C   VAL   477     -90.711 -26.735  89.710  1.00                 C  
ATOM   1444  O   VAL   477     -91.783 -26.183  89.847  1.00                 O  
ATOM   1445  CB  VAL   477     -89.222 -28.480  90.677  1.00                 C  
ATOM   1446  CG1 VAL   477     -88.431 -28.447  89.379  1.00                 C  
ATOM   1447  CG2 VAL   477     -88.318 -28.837  91.847  1.00                 C  
ATOM   1448  N   GLU   478     -90.190 -27.076  88.530  1.00                 N  
ATOM   1449  CA  GLU   478     -90.784 -26.691  87.268  1.00                 C  
ATOM   1450  C   GLU   478     -90.739 -27.865  86.310  1.00                 C  
ATOM   1451  O   GLU   478     -89.769 -28.598  86.280  1.00                 O  
ATOM   1452  CB  GLU   478     -90.058 -25.478  86.682  1.00                 C  
ATOM   1453  CD  GLU   478     -89.967 -23.712  84.879  1.00                 C  
ATOM   1454  CG  GLU   478     -90.663 -24.959  85.388  1.00                 C  
ATOM   1455  OE1 GLU   478     -89.077 -23.197  85.588  1.00                 O  
ATOM   1456  OE2 GLU   478     -90.311 -23.250  83.771  1.00                 O  
ATOM   1457  N   LEU   479     -91.832 -28.012  85.558  1.00                 N  
ATOM   1458  CA  LEU   479     -91.967 -28.958  84.480  1.00                 C  
ATOM   1459  C   LEU   479     -92.453 -28.168  83.267  1.00                 C  
ATOM   1460  O   LEU   479     -93.411 -27.387  83.374  1.00                 O  
ATOM   1461  CB  LEU   479     -92.929 -30.082  84.871  1.00                 C  
ATOM   1462  CG  LEU   479     -92.513 -30.946  86.063  1.00                 C  
ATOM   1463  CD1 LEU   479     -93.626 -31.911  86.441  1.00                 C  
ATOM   1464  CD2 LEU   479     -91.234 -31.708  85.754  1.00                 C  
ATOM   1465  N   ASP   480     -91.816 -28.373  82.113  1.00                 N  
ATOM   1466  CA  ASP   480     -92.216 -27.635  80.935  1.00                 C  
ATOM   1467  C   ASP   480     -92.627 -28.633  79.860  1.00                 C  
ATOM   1468  O   ASP   480     -92.402 -29.829  79.986  1.00                 O  
ATOM   1469  CB  ASP   480     -91.078 -26.731  80.457  1.00                 C  
ATOM   1470  CG  ASP   480     -90.766 -25.619  81.439  1.00                 C  
ATOM   1471  OD1 ASP   480     -91.643 -25.292  82.265  1.00                 O  
ATOM   1472  OD2 ASP   480     -89.643 -25.074  81.382  1.00                 O  
ATOM   1473  N   TYR   481     -93.208 -28.099  78.785  1.00                 N  
ATOM   1474  CA  TYR   481     -93.592 -28.900  77.640  1.00                 C  
ATOM   1475  C   TYR   481     -94.963 -29.537  77.816  1.00                 C  
ATOM   1476  O   TYR   481     -95.336 -30.395  77.034  1.00                 O  
ATOM   1477  CB  TYR   481     -92.553 -29.992  77.377  1.00                 C  
ATOM   1478  CG  TYR   481     -91.145 -29.468  77.205  1.00                 C  
ATOM   1479  OH  TYR   481     -87.269 -28.034  76.746  1.00                 O  
ATOM   1480  CZ  TYR   481     -88.552 -28.508  76.896  1.00                 C  
ATOM   1481  CD1 TYR   481     -90.211 -29.591  78.225  1.00                 C  
ATOM   1482  CE1 TYR   481     -88.921 -29.115  78.077  1.00                 C  
ATOM   1483  CD2 TYR   481     -90.754 -28.853  76.022  1.00                 C  
ATOM   1484  CE2 TYR   481     -89.470 -28.372  75.856  1.00                 C  
ATOM   1485  N   GLY   482     -95.738 -29.082  78.812  1.00                 N  
ATOM   1486  CA  GLY   482     -97.064 -29.647  79.097  1.00                 C  
ATOM   1487  C   GLY   482     -98.133 -28.856  78.358  1.00                 C  
ATOM   1488  O   GLY   482     -97.963 -27.685  78.095  1.00                 O  
ATOM   1489  N   THR   483     -99.281 -29.503  78.120  1.00                 N  
ATOM   1490  CA  THR   483    -100.489 -28.790  77.706  1.00                 C  
ATOM   1491  C   THR   483    -101.034 -28.005  78.892  1.00                 C  
ATOM   1492  O   THR   483    -101.017 -28.475  80.041  1.00                 O  
ATOM   1493  CB  THR   483    -101.557 -29.757  77.163  1.00                 C  
ATOM   1494  OG1 THR   483    -101.881 -30.728  78.166  1.00                 O  
ATOM   1495  CG2 THR   483    -101.040 -30.485  75.931  1.00                 C  
ATOM   1496  N   ASN   484    -101.571 -26.825  78.601  1.00                 N  
ATOM   1497  CA  ASN   484    -102.168 -25.979  79.587  1.00                 C  
ATOM   1498  C   ASN   484    -103.221 -26.760  80.390  1.00                 C  
ATOM   1499  O   ASN   484    -104.002 -27.497  79.823  1.00                 O  
ATOM   1500  CB  ASN   484    -102.782 -24.741  78.930  1.00                 C  
ATOM   1501  CG  ASN   484    -103.237 -23.709  79.943  1.00                 C  
ATOM   1502  OD1 ASN   484    -102.654 -23.583  81.020  1.00                 O  
ATOM   1503  ND2 ASN   484    -104.283 -22.966  79.600  1.00                 N  
ATOM   1504  N   SER   485    -103.621 -26.209  81.531  1.00                 N  
ATOM   1505  CA  SER   485    -104.633 -26.831  82.375  1.00                 C  
ATOM   1506  C   SER   485    -106.014 -26.626  81.741  1.00                 C  
ATOM   1507  O   SER   485    -106.920 -27.454  81.866  1.00                 O  
ATOM   1508  CB  SER   485    -104.584 -26.248  83.789  1.00                 C  
ATOM   1509  OG  SER   485    -104.955 -24.881  83.790  1.00                 O  
ATOM   1510  N   SER   486    -106.177 -25.501  81.048  1.00                 N  
ATOM   1511  CA  SER   486    -107.439 -25.165  80.389  1.00                 C  
ATOM   1512  C   SER   486    -107.897 -26.235  79.394  1.00                 C  
ATOM   1513  O   SER   486    -109.083 -26.559  79.290  1.00                 O  
ATOM   1514  CB  SER   486    -107.324 -23.823  79.662  1.00                 C  
ATOM   1515  OG  SER   486    -107.143 -22.760  80.581  1.00                 O  
ATOM   1516  N   THR   487    -106.949 -26.796  78.650  1.00                 N  
ATOM   1517  CA  THR   487    -107.249 -27.840  77.674  1.00                 C  
ATOM   1518  C   THR   487    -107.552 -29.195  78.312  1.00                 C  
ATOM   1519  O   THR   487    -108.297 -30.010  77.759  1.00                 O  
ATOM   1520  CB  THR   487    -106.092 -28.028  76.675  1.00                 C  
ATOM   1521  OG1 THR   487    -104.900 -28.392  77.382  1.00                 O  
ATOM   1522  CG2 THR   487    -105.831 -26.737  75.914  1.00                 C  
ATOM   1523  N   LYS   488    -106.983 -29.466  79.482  1.00                 N  
ATOM   1524  CA  LYS   488    -107.206 -30.752  80.132  1.00                 C  
ATOM   1525  C   LYS   488    -108.372 -30.782  81.108  1.00                 C  
ATOM   1526  O   LYS   488    -108.951 -31.834  81.391  1.00                 O  
ATOM   1527  CB  LYS   488    -105.949 -31.198  80.882  1.00                 C  
ATOM   1528  CD  LYS   488    -104.961 -32.649  79.089  1.00                 C  
ATOM   1529  CE  LYS   488    -103.723 -32.947  78.258  1.00                 C  
ATOM   1530  CG  LYS   488    -104.746 -31.442  79.987  1.00                 C  
ATOM   1531  NZ  LYS   488    -102.585 -33.404  79.102  1.00                 N  
ATOM   1532  N   THR   489    -108.738 -29.625  81.640  1.00                 N  
ATOM   1533  CA  THR   489    -109.813 -29.584  82.610  1.00                 C  
ATOM   1534  C   THR   489    -109.319 -30.186  83.917  1.00                 C  
ATOM   1535  O   THR   489    -110.090 -30.498  84.829  1.00                 O  
ATOM   1536  CB  THR   489    -111.059 -30.335  82.104  1.00                 C  
ATOM   1537  OG1 THR   489    -110.854 -31.747  82.232  1.00                 O  
ATOM   1538  CG2 THR   489    -111.317 -30.011  80.640  1.00                 C  
ATOM   1539  N   VAL   490    -108.004 -30.355  84.016  1.00                 N  
ATOM   1540  CA  VAL   490    -107.378 -30.913  85.203  1.00                 C  
ATOM   1541  C   VAL   490    -105.939 -30.422  85.269  1.00                 C  
ATOM   1542  O   VAL   490    -105.377 -29.916  84.293  1.00                 O  
ATOM   1543  CB  VAL   490    -107.441 -32.452  85.204  1.00                 C  
ATOM   1544  CG1 VAL   490    -106.613 -33.019  84.061  1.00                 C  
ATOM   1545  CG2 VAL   490    -106.963 -33.004  86.538  1.00                 C  
ATOM   1546  N   ASN   491    -105.322 -30.568  86.434  1.00                 N  
ATOM   1547  CA  ASN   491    -103.936 -30.155  86.622  1.00                 C  
ATOM   1548  C   ASN   491    -103.052 -31.396  86.564  1.00                 C  
ATOM   1549  O   ASN   491    -102.683 -31.994  87.578  1.00                 O  
ATOM   1550  CB  ASN   491    -103.777 -29.396  87.941  1.00                 C  
ATOM   1551  CG  ASN   491    -104.528 -28.080  87.950  1.00                 C  
ATOM   1552  OD1 ASN   491    -104.799 -27.501  86.898  1.00                 O  
ATOM   1553  ND2 ASN   491    -104.867 -27.601  89.142  1.00                 N  
ATOM   1554  N   HIS   492    -102.642 -31.793  85.301  1.00                 N  
ATOM   1555  CA  HIS   492    -101.908 -33.003  85.022  1.00                 C  
ATOM   1556  C   HIS   492    -101.711 -33.792  86.315  1.00                 C  
ATOM   1557  O   HIS   492    -101.192 -33.252  87.302  1.00                 O  
ATOM   1558  CB  HIS   492    -100.562 -32.676  84.372  1.00                 C  
ATOM   1559  CG  HIS   492    -100.682 -32.045  83.020  1.00                 C  
ATOM   1560  ND1 HIS   492     -99.616 -31.456  82.375  1.00                 N  
ATOM   1561  CE1 HIS   492    -100.030 -30.981  81.187  1.00                 C  
ATOM   1562  CD2 HIS   492    -101.756 -31.849  82.057  1.00                 C  
ATOM   1563  NE2 HIS   492    -101.313 -31.213  80.990  1.00                 N  
ATOM   1564  N   ASN   493    -102.070 -35.088  86.262  1.00                 N  
ATOM   1565  CA  ASN   493    -101.860 -35.992  87.393  1.00                 C  
ATOM   1566  C   ASN   493    -100.378 -36.089  87.726  1.00                 C  
ATOM   1567  O   ASN   493     -99.530 -36.021  86.829  1.00                 O  
ATOM   1568  CB  ASN   493    -102.446 -37.373  87.091  1.00                 C  
ATOM   1569  CG  ASN   493    -103.962 -37.366  87.051  1.00                 C  
ATOM   1570  OD1 ASN   493    -104.565 -36.820  86.127  1.00                 O  
ATOM   1571  ND2 ASN   493    -104.582 -37.973  88.056  1.00                 N  
ATOM   1572  N   TRP   494    -100.086 -36.229  89.022  1.00                 N  
ATOM   1573  CA  TRP   494     -98.750 -36.124  89.552  1.00                 C  
ATOM   1574  C   TRP   494     -98.621 -37.119  90.701  1.00                 C  
ATOM   1575  O   TRP   494     -99.220 -36.883  91.761  1.00                 O  
ATOM   1576  CB  TRP   494     -98.465 -34.691  90.007  1.00                 C  
ATOM   1577  CG  TRP   494     -97.061 -34.482  90.486  1.00                 C  
ATOM   1578  CD1 TRP   494     -96.633 -34.450  91.782  1.00                 C  
ATOM   1579  NE1 TRP   494     -95.277 -34.236  91.828  1.00                 N  
ATOM   1580  CD2 TRP   494     -95.899 -34.275  89.673  1.00                 C  
ATOM   1581  CE2 TRP   494     -94.804 -34.126  90.544  1.00                 C  
ATOM   1582  CH2 TRP   494     -93.320 -33.840  88.730  1.00                 C  
ATOM   1583  CZ2 TRP   494     -93.507 -33.907  90.082  1.00                 C  
ATOM   1584  CE3 TRP   494     -95.679 -34.202  88.295  1.00                 C  
ATOM   1585  CZ3 TRP   494     -94.391 -33.985  87.841  1.00                 C  
ATOM   1586  N   HIS   495     -97.839 -38.190  90.516  1.00                 N  
ATOM   1587  CA  HIS   495     -97.811 -39.290  91.511  1.00                 C  
ATOM   1588  C   HIS   495     -96.417 -39.893  91.654  1.00                 C  
ATOM   1589  O   HIS   495     -95.615 -39.904  90.707  1.00                 O  
ATOM   1590  CB  HIS   495     -98.808 -40.385  91.127  1.00                 C  
ATOM   1591  CG  HIS   495    -100.232 -39.922  91.097  1.00                 C  
ATOM   1592  ND1 HIS   495    -101.027 -39.887  92.221  1.00                 N  
ATOM   1593  CE1 HIS   495    -102.246 -39.429  91.881  1.00                 C  
ATOM   1594  CD2 HIS   495    -101.141 -39.429  90.072  1.00                 C  
ATOM   1595  NE2 HIS   495    -102.321 -39.153  90.594  1.00                 N  
ATOM   1596  N   VAL   496     -96.182 -40.473  92.833  1.00                 N  
ATOM   1597  CA  VAL   496     -95.064 -41.348  93.042  1.00                 C  
ATOM   1598  C   VAL   496     -95.507 -42.780  92.737  1.00                 C  
ATOM   1599  O   VAL   496     -96.450 -43.271  93.353  1.00                 O  
ATOM   1600  CB  VAL   496     -94.513 -41.228  94.475  1.00                 C  
ATOM   1601  CG1 VAL   496     -93.367 -42.204  94.689  1.00                 C  
ATOM   1602  CG2 VAL   496     -94.063 -39.802  94.755  1.00                 C  
ATOM   1603  N   HIS   497     -94.791 -43.439  91.817  1.00                 N  
ATOM   1604  CA  HIS   497     -95.021 -44.827  91.450  1.00                 C  
ATOM   1605  C   HIS   497     -94.021 -45.707  92.193  1.00                 C  
ATOM   1606  O   HIS   497     -92.992 -45.258  92.672  1.00                 O  
ATOM   1607  CB  HIS   497     -94.901 -45.008  89.935  1.00                 C  
ATOM   1608  CG  HIS   497     -95.973 -44.310  89.157  1.00                 C  
ATOM   1609  ND1 HIS   497     -96.206 -44.561  87.822  1.00                 N  
ATOM   1610  CE1 HIS   497     -97.224 -43.788  87.403  1.00                 C  
ATOM   1611  CD2 HIS   497     -96.979 -43.300  89.451  1.00                 C  
ATOM   1612  NE2 HIS   497     -97.692 -43.029  88.375  1.00                 N  
ATOM   1613  N   GLN   498     -94.336 -46.993  92.255  1.00                 N  
ATOM   1614  CA  GLN   498     -93.698 -47.881  93.191  1.00                 C  
ATOM   1615  C   GLN   498     -92.225 -48.125  92.858  1.00                 C  
ATOM   1616  O   GLN   498     -91.410 -48.170  93.779  1.00                 O  
ATOM   1617  CB  GLN   498     -94.433 -49.222  93.244  1.00                 C  
ATOM   1618  CD  GLN   498     -96.544 -50.478  93.833  1.00                 C  
ATOM   1619  CG  GLN   498     -95.826 -49.143  93.848  1.00                 C  
ATOM   1620  OE1 GLN   498     -95.915 -51.533  93.918  1.00                 O  
ATOM   1621  NE2 GLN   498     -97.867 -50.435  93.724  1.00                 N  
ATOM   1622  N   SER   499     -91.897 -49.307  92.347  1.00                 N  
ATOM   1623  CA  SER   499     -90.534 -49.609  91.890  1.00                 C  
ATOM   1624  C   SER   499     -90.581 -50.711  90.831  1.00                 C  
ATOM   1625  O   SER   499     -91.569 -51.441  90.713  1.00                 O  
ATOM   1626  CB  SER   499     -89.653 -50.023  93.070  1.00                 C  
ATOM   1627  OG  SER   499     -88.333 -50.315  92.644  1.00                 O  
ATOM   1628  N   LEU   500     -89.507 -50.858  90.030  1.00                 N  
ATOM   1629  CA  LEU   500     -89.580 -51.851  88.953  1.00                 C  
ATOM   1630  C   LEU   500     -89.758 -53.311  89.441  1.00                 C  
ATOM   1631  O   LEU   500     -90.365 -54.144  88.763  1.00                 O  
ATOM   1632  CB  LEU   500     -88.326 -51.786  88.078  1.00                 C  
ATOM   1633  CG  LEU   500     -88.356 -50.783  86.924  1.00                 C  
ATOM   1634  CD1 LEU   500     -89.448 -51.142  85.928  1.00                 C  
ATOM   1635  CD2 LEU   500     -88.560 -49.369  87.445  1.00                 C  
ATOM   1636  N   ALA   501     -89.233 -53.629  90.616  1.00                 N  
ATOM   1637  CA  ALA   501     -89.453 -54.948  91.220  1.00                 C  
ATOM   1638  C   ALA   501     -90.919 -55.284  91.390  1.00                 C  
ATOM   1639  O   ALA   501     -91.325 -56.447  91.314  1.00                 O  
ATOM   1640  CB  ALA   501     -88.763 -55.034  92.573  1.00                 C  
ATOM   1641  N   GLY   502     -91.756 -54.267  91.627  1.00                 N  
ATOM   1642  CA  GLY   502     -93.167 -54.489  91.823  1.00                 C  
ATOM   1643  C   GLY   502     -93.868 -54.929  90.541  1.00                 C  
ATOM   1644  O   GLY   502     -94.938 -55.543  90.586  1.00                 O  
ATOM   1645  N   ALA   503     -93.300 -54.636  89.373  1.00                 N  
ATOM   1646  CA  ALA   503     -93.800 -55.256  88.118  1.00                 C  
ATOM   1647  C   ALA   503     -92.905 -56.363  87.537  1.00                 C  
ATOM   1648  O   ALA   503     -93.117 -56.854  86.426  1.00                 O  
ATOM   1649  CB  ALA   503     -93.993 -54.197  87.044  1.00                 C  
ATOM   1650  N   ASP   504     -91.891 -56.761  88.298  1.00                 N  
ATOM   1651  CA  ASP   504     -90.954 -57.824  87.917  1.00                 C  
ATOM   1652  C   ASP   504     -89.865 -57.350  86.968  1.00                 C  
ATOM   1653  O   ASP   504     -89.162 -58.147  86.340  1.00                 O  
ATOM   1654  CB  ASP   504     -91.702 -58.992  87.271  1.00                 C  
ATOM   1655  CG  ASP   504     -92.659 -59.673  88.230  1.00                 C  
ATOM   1656  OD1 ASP   504     -92.310 -59.807  89.422  1.00                 O  
ATOM   1657  OD2 ASP   504     -93.758 -60.071  87.790  1.00                 O  
ATOM   1658  N   PHE   505     -89.707 -56.033  86.848  1.00                 N  
ATOM   1659  CA  PHE   505     -88.816 -55.451  85.852  1.00                 C  
ATOM   1660  C   PHE   505     -87.599 -54.764  86.429  1.00                 C  
ATOM   1661  O   PHE   505     -87.262 -54.882  87.611  1.00                 O  
ATOM   1662  CB  PHE   505     -89.570 -54.442  84.983  1.00                 C  
ATOM   1663  CG  PHE   505     -90.666 -55.054  84.157  1.00                 C  
ATOM   1664  CZ  PHE   505     -92.690 -56.188  82.626  1.00                 C  
ATOM   1665  CD1 PHE   505     -91.995 -54.788  84.439  1.00                 C  
ATOM   1666  CE1 PHE   505     -93.003 -55.350  83.680  1.00                 C  
ATOM   1667  CD2 PHE   505     -90.369 -55.894  83.100  1.00                 C  
ATOM   1668  CE2 PHE   505     -91.377 -56.457  82.340  1.00                 C  
ATOM   1669  N   MET   506     -86.922 -54.020  85.555  1.00                 N  
ATOM   1670  CA  MET   506     -85.670 -53.333  85.827  1.00                 C  
ATOM   1671  C   MET   506     -85.912 -51.826  85.913  1.00                 C  
ATOM   1672  O   MET   506     -86.724 -51.255  85.180  1.00                 O  
ATOM   1673  CB  MET   506     -84.636 -53.655  84.746  1.00                 C  
ATOM   1674  SD  MET   506     -82.993 -55.451  83.423  1.00                 S  
ATOM   1675  CE  MET   506     -82.747 -57.212  83.643  1.00                 C  
ATOM   1676  CG  MET   506     -84.229 -55.118  84.693  1.00                 C  
ATOM   1677  N   ALA   507     -85.203 -51.164  86.820  1.00                 N  
ATOM   1678  CA  ALA   507     -85.343 -49.725  87.005  1.00                 C  
ATOM   1679  C   ALA   507     -84.785 -48.997  85.805  1.00                 C  
ATOM   1680  O   ALA   507     -83.730 -49.347  85.268  1.00                 O  
ATOM   1681  CB  ALA   507     -84.641 -49.284  88.280  1.00                 C  
ATOM   1682  N   GLN   508     -85.490 -47.954  85.351  1.00                 N  
ATOM   1683  CA  GLN   508     -84.939 -47.047  84.346  1.00                 C  
ATOM   1684  C   GLN   508     -84.587 -47.788  83.047  1.00                 C  
ATOM   1685  O   GLN   508     -83.473 -47.701  82.522  1.00                 O  
ATOM   1686  CB  GLN   508     -83.698 -46.335  84.889  1.00                 C  
ATOM   1687  CD  GLN   508     -82.721 -44.749  86.595  1.00                 C  
ATOM   1688  CG  GLN   508     -83.967 -45.459  86.102  1.00                 C  
ATOM   1689  OE1 GLN   508     -81.601 -45.180  86.322  1.00                 O  
ATOM   1690  NE2 GLN   508     -82.914 -43.657  87.326  1.00                 N  
ATOM   1691  N   GLU   509     -85.562 -48.531  82.523  1.00                 N  
ATOM   1692  CA  GLU   509     -85.380 -49.337  81.312  1.00                 C  
ATOM   1693  C   GLU   509     -86.505 -49.305  80.288  1.00                 C  
ATOM   1694  O   GLU   509     -86.256 -49.115  79.095  1.00                 O  
ATOM   1695  CB  GLU   509     -85.152 -50.806  81.675  1.00                 C  
ATOM   1696  CD  GLU   509     -84.586 -53.137  80.884  1.00                 C  
ATOM   1697  CG  GLU   509     -84.883 -51.706  80.480  1.00                 C  
ATOM   1698  OE1 GLU   509     -83.559 -53.362  81.558  1.00                 O  
ATOM   1699  OE2 GLU   509     -85.380 -54.032  80.526  1.00                 O  
ATOM   1700  N   SER   510     -87.816 -49.510  80.768  1.00                 N  
ATOM   1701  CA  SER   510     -88.745 -49.434  79.645  1.00                 C  
ATOM   1702  C   SER   510     -89.446 -48.069  79.622  1.00                 C  
ATOM   1703  O   SER   510     -90.625 -47.993  79.333  1.00                 O  
ATOM   1704  CB  SER   510     -89.775 -50.563  79.724  1.00                 C  
ATOM   1705  OG  SER   510     -89.151 -51.831  79.618  1.00                 O  
ATOM   1706  N   ARG   511     -88.719 -46.999  79.953  1.00                 N  
ATOM   1707  CA  ARG   511     -89.326 -45.699  80.135  1.00                 C  
ATOM   1708  C   ARG   511     -90.205 -45.694  81.380  1.00                 C  
ATOM   1709  O   ARG   511     -89.982 -46.472  82.315  1.00                 O  
ATOM   1710  CB  ARG   511     -90.143 -45.312  78.901  1.00                 C  
ATOM   1711  CD  ARG   511     -90.187 -44.797  76.445  1.00                 C  
ATOM   1712  NE  ARG   511     -89.415 -44.711  75.207  1.00                 N  
ATOM   1713  CG  ARG   511     -89.344 -45.295  77.608  1.00                 C  
ATOM   1714  CZ  ARG   511     -89.855 -44.138  74.091  1.00                 C  
ATOM   1715  NH1 ARG   511     -89.082 -44.106  73.014  1.00                 N  
ATOM   1716  NH2 ARG   511     -91.066 -43.600  74.055  1.00                 N  
ATOM   1717  N   CYS   512     -91.241 -44.857  81.353  1.00                 N  
ATOM   1718  CA  CYS   512     -92.100 -44.610  82.492  1.00                 C  
ATOM   1719  C   CYS   512     -92.983 -45.834  82.792  1.00                 C  
ATOM   1720  O   CYS   512     -93.450 -46.005  83.924  1.00                 O  
ATOM   1721  CB  CYS   512     -92.973 -43.378  82.247  1.00                 C  
ATOM   1722  SG  CYS   512     -92.059 -41.820  82.165  1.00                 S  
ATOM   1723  N   SER   513     -93.166 -46.702  81.794  1.00                 N  
ATOM   1724  CA  SER   513     -94.011 -47.917  81.923  1.00                 C  
ATOM   1725  C   SER   513     -93.486 -48.836  83.027  1.00                 C  
ATOM   1726  O   SER   513     -94.260 -49.438  83.755  1.00                 O  
ATOM   1727  CB  SER   513     -94.070 -48.672  80.594  1.00                 C  
ATOM   1728  OG  SER   513     -94.743 -47.912  79.605  1.00                 O  
ATOM   1729  N   SER   514     -92.162 -48.929  83.167  1.00                 N  
ATOM   1730  CA  SER   514     -91.576 -49.907  84.082  1.00                 C  
ATOM   1731  C   SER   514     -91.647 -49.428  85.542  1.00                 C  
ATOM   1732  O   SER   514     -91.325 -50.171  86.458  1.00                 O  
ATOM   1733  CB  SER   514     -90.123 -50.195  83.700  1.00                 C  
ATOM   1734  OG  SER   514     -89.310 -49.049  83.885  1.00                 O  
ATOM   1735  N   ALA   515     -92.133 -48.208  85.766  1.00                 N  
ATOM   1736  CA  ALA   515     -92.233 -47.634  87.133  1.00                 C  
ATOM   1737  C   ALA   515     -93.354 -48.313  87.929  1.00                 C  
ATOM   1738  O   ALA   515     -93.466 -48.133  89.158  1.00                 O  
ATOM   1739  CB  ALA   515     -92.471 -46.133  87.062  1.00                 C  
ATOM   1740  N   GLY   516     -94.231 -49.026  87.215  1.00                 N  
ATOM   1741  CA  GLY   516     -95.273 -49.824  87.841  1.00                 C  
ATOM   1742  C   GLY   516     -96.424 -48.946  88.310  1.00                 C  
ATOM   1743  O   GLY   516     -96.585 -47.820  87.824  1.00                 O  
ATOM   1744  N   ALA   517     -97.264 -49.432  89.253  1.00                 N  
ATOM   1745  CA  ALA   517     -98.434 -48.673  89.699  1.00                 C  
ATOM   1746  C   ALA   517     -98.050 -47.598  90.726  1.00                 C  
ATOM   1747  O   ALA   517     -96.881 -47.466  91.090  1.00                 O  
ATOM   1748  CB  ALA   517     -99.477 -49.607  90.292  1.00                 C  
ATOM   1749  N   HIS   518     -99.045 -46.875  91.220  1.00                 N  
ATOM   1750  CA  HIS   518     -98.856 -45.918  92.292  1.00                 C  
ATOM   1751  C   HIS   518     -98.282 -46.599  93.535  1.00                 C  
ATOM   1752  O   HIS   518     -98.663 -47.702  93.889  1.00                 O  
ATOM   1753  CB  HIS   518    -100.177 -45.225  92.631  1.00                 C  
ATOM   1754  CG  HIS   518    -100.665 -44.298  91.562  1.00                 C  
ATOM   1755  ND1 HIS   518     -99.972 -43.169  91.183  1.00                 N  
ATOM   1756  CE1 HIS   518    -100.655 -42.543  90.208  1.00                 C  
ATOM   1757  CD2 HIS   518    -101.827 -44.243  90.686  1.00                 C  
ATOM   1758  NE2 HIS   518    -101.769 -43.181  89.905  1.00                 N  
ATOM   1759  N   PHE   519     -97.344 -45.910  94.189  1.00                 N  
ATOM   1760  CA  PHE   519     -96.755 -46.419  95.403  1.00                 C  
ATOM   1761  C   PHE   519     -97.850 -46.524  96.469  1.00                 C  
ATOM   1762  O   PHE   519     -98.445 -45.510  96.842  1.00                 O  
ATOM   1763  CB  PHE   519     -95.610 -45.514  95.864  1.00                 C  
ATOM   1764  CG  PHE   519     -94.905 -46.008  97.094  1.00                 C  
ATOM   1765  CZ  PHE   519     -93.598 -46.915  99.373  1.00                 C  
ATOM   1766  CD1 PHE   519     -94.981 -47.339  97.467  1.00                 C  
ATOM   1767  CE1 PHE   519     -94.333 -47.793  98.599  1.00                 C  
ATOM   1768  CD2 PHE   519     -94.166 -45.142  97.880  1.00                 C  
ATOM   1769  CE2 PHE   519     -93.517 -45.596  99.013  1.00                 C  
ATOM   1770  N   ASN   520     -98.159 -47.760  96.886  1.00                 N  
ATOM   1771  CA  ASN   520     -99.372 -48.011  97.670  1.00                 C  
ATOM   1772  C   ASN   520     -99.108 -49.078  98.732  1.00                 C  
ATOM   1773  O   ASN   520     -99.674 -50.163  98.692  1.00                 O  
ATOM   1774  CB  ASN   520    -100.527 -48.422  96.754  1.00                 C  
ATOM   1775  CG  ASN   520    -100.262 -49.729  96.033  1.00                 C  
ATOM   1776  OD1 ASN   520     -99.111 -50.126  95.850  1.00                 O  
ATOM   1777  ND2 ASN   520    -101.329 -50.403  95.621  1.00                 N  
ATOM   1778  N   PRO   521     -98.241 -48.805  99.721  1.00                 N  
ATOM   1779  CA  PRO   521     -97.883 -49.817 100.714  1.00                 C  
ATOM   1780  C   PRO   521     -99.050 -50.218 101.639  1.00                 C  
ATOM   1781  O   PRO   521     -99.046 -51.332 102.126  1.00                 O  
ATOM   1782  CB  PRO   521     -96.762 -49.161 101.523  1.00                 C  
ATOM   1783  CD  PRO   521     -97.530 -47.511  99.969  1.00                 C  
ATOM   1784  CG  PRO   521     -96.992 -47.696 101.360  1.00                 C  
ATOM   1785  N   TYR   522    -100.042 -49.337 101.827  1.00                 N  
ATOM   1786  CA  TYR   522    -101.190 -49.589 102.711  1.00                 C  
ATOM   1787  C   TYR   522    -102.377 -50.208 101.949  1.00                 C  
ATOM   1788  O   TYR   522    -103.457 -50.339 102.528  1.00                 O  
ATOM   1789  CB  TYR   522    -101.635 -48.294 103.393  1.00                 C  
ATOM   1790  CG  TYR   522    -100.626 -47.738 104.371  1.00                 C  
ATOM   1791  OH  TYR   522     -97.849 -46.195 107.054  1.00                 O  
ATOM   1792  CZ  TYR   522     -98.767 -46.707 106.167  1.00                 C  
ATOM   1793  CD1 TYR   522    -100.198 -46.420 104.280  1.00                 C  
ATOM   1794  CE1 TYR   522     -99.275 -45.903 105.170  1.00                 C  
ATOM   1795  CD2 TYR   522    -100.103 -48.534 105.383  1.00                 C  
ATOM   1796  CE2 TYR   522     -99.180 -48.034 106.282  1.00                 C  
ATOM   1797  N   GLY   523    -102.200 -50.545 100.662  1.00                 N  
ATOM   1798  CA  GLY   523    -103.223 -51.206  99.834  1.00                 C  
ATOM   1799  C   GLY   523    -104.566 -50.474  99.860  1.00                 C  
ATOM   1800  O   GLY   523    -105.614 -51.105  99.987  1.00                 O  
ATOM   1801  N   VAL   524    -104.729 -49.378 100.618  1.00                 N  
ATOM   1802  CA  VAL   524    -105.994 -48.652 100.697  1.00                 C  
ATOM   1803  C   VAL   524    -106.240 -47.998  99.346  1.00                 C  
ATOM   1804  O   VAL   524    -107.357 -48.004  98.822  1.00                 O  
ATOM   1805  CB  VAL   524    -105.979 -47.614 101.834  1.00                 C  
ATOM   1806  CG1 VAL   524    -107.231 -46.752 101.786  1.00                 C  
ATOM   1807  CG2 VAL   524    -105.855 -48.304 103.184  1.00                 C  
ATOM   1808  N   ASP   525    -105.198 -47.417  98.754  1.00                 N  
ATOM   1809  CA  ASP   525    -105.318 -46.774  97.442  1.00                 C  
ATOM   1810  C   ASP   525    -105.531 -47.752  96.287  1.00                 C  
ATOM   1811  O   ASP   525    -106.238 -47.463  95.319  1.00                 O  
ATOM   1812  CB  ASP   525    -104.076 -45.932  97.142  1.00                 C  
ATOM   1813  CG  ASP   525    -104.255 -45.041  95.929  1.00                 C  
ATOM   1814  OD1 ASP   525    -104.798 -43.927  96.085  1.00                 O  
ATOM   1815  OD2 ASP   525    -103.853 -45.457  94.822  1.00                 O  
ATOM   1816  N   LEU   526    -104.916 -48.933  96.376  1.00                 N  
ATOM   1817  CA  LEU   526    -105.098 -49.972  95.355  1.00                 C  
ATOM   1818  C   LEU   526    -106.585 -50.344  95.417  1.00                 C  
ATOM   1819  O   LEU   526    -107.261 -50.505  94.397  1.00                 O  
ATOM   1820  CB  LEU   526    -104.170 -51.158  95.626  1.00                 C  
ATOM   1821  CG  LEU   526    -104.239 -52.315  94.627  1.00                 C  
ATOM   1822  CD1 LEU   526    -103.870 -51.842  93.229  1.00                 C  
ATOM   1823  CD2 LEU   526    -103.327 -53.453  95.058  1.00                 C  
ATOM   1824  N   ASN   527    -107.103 -50.482  96.632  1.00                 N  
ATOM   1825  CA  ASN   527    -108.503 -50.813  96.817  1.00                 C  
ATOM   1826  C   ASN   527    -109.411 -49.691  96.354  1.00                 C  
ATOM   1827  O   ASN   527    -110.513 -49.931  95.853  1.00                 O  
ATOM   1828  CB  ASN   527    -108.784 -51.153  98.282  1.00                 C  
ATOM   1829  CG  ASN   527    -108.230 -52.506  98.683  1.00                 C  
ATOM   1830  OD1 ASN   527    -107.997 -53.368  97.836  1.00                 O  
ATOM   1831  ND2 ASN   527    -108.018 -52.696  99.980  1.00                 N  
ATOM   1832  N   SER   528    -108.985 -48.444  96.503  1.00                 N  
ATOM   1833  CA  SER   528    -109.828 -47.336  96.089  1.00                 C  
ATOM   1834  C   SER   528    -109.950 -47.401  94.588  1.00                 C  
ATOM   1835  O   SER   528    -111.025 -47.202  94.015  1.00                 O  
ATOM   1836  CB  SER   528    -109.236 -46.007  96.561  1.00                 C  
ATOM   1837  OG  SER   528    -109.250 -45.915  97.975  1.00                 O  
ATOM   1838  N   ASN   529    -108.841 -47.683  93.916  1.00                 N  
ATOM   1839  CA  ASN   529    -108.867 -47.771  92.466  1.00                 C  
ATOM   1840  C   ASN   529    -109.816 -48.859  91.987  1.00                 C  
ATOM   1841  O   ASN   529    -110.687 -48.629  91.145  1.00                 O  
ATOM   1842  CB  ASN   529    -107.459 -48.014  91.919  1.00                 C  
ATOM   1843  CG  ASN   529    -106.579 -46.784  92.008  1.00                 C  
ATOM   1844  OD1 ASN   529    -107.071 -45.665  92.157  1.00                 O  
ATOM   1845  ND2 ASN   529    -105.269 -46.987  91.917  1.00                 N  
ATOM   1846  N   TYR   530    -109.666 -50.067  92.514  1.00                 N  
ATOM   1847  CA  TYR   530    -110.524 -51.169  92.104  1.00                 C  
ATOM   1848  C   TYR   530    -111.990 -50.998  92.471  1.00                 C  
ATOM   1849  O   TYR   530    -112.878 -51.572  91.834  1.00                 O  
ATOM   1850  CB  TYR   530    -110.030 -52.486  92.707  1.00                 C  
ATOM   1851  CG  TYR   530    -108.742 -52.992  92.101  1.00                 C  
ATOM   1852  OH  TYR   530    -105.191 -54.389  90.447  1.00                 O  
ATOM   1853  CZ  TYR   530    -106.367 -53.926  90.992  1.00                 C  
ATOM   1854  CD1 TYR   530    -107.672 -53.360  92.907  1.00                 C  
ATOM   1855  CE1 TYR   530    -106.490 -53.824  92.361  1.00                 C  
ATOM   1856  CD2 TYR   530    -108.599 -53.102  90.723  1.00                 C  
ATOM   1857  CE2 TYR   530    -107.425 -53.565  90.160  1.00                 C  
ATOM   1858  N   SER   531    -112.284 -50.208  93.504  1.00                 N  
ATOM   1859  CA  SER   531    -113.676 -50.012  93.927  1.00                 C  
ATOM   1860  C   SER   531    -114.287 -48.700  93.442  1.00                 C  
ATOM   1861  O   SER   531    -115.401 -48.330  93.821  1.00                 O  
ATOM   1862  CB  SER   531    -113.786 -50.068  95.452  1.00                 C  
ATOM   1863  OG  SER   531    -113.063 -49.009  96.055  1.00                 O  
ATOM   1864  N   ILE   532    -113.566 -47.976  92.595  1.00                 N  
ATOM   1865  CA  ILE   532    -114.076 -46.714  92.074  1.00                 C  
ATOM   1866  C   ILE   532    -114.102 -45.494  92.998  1.00                 C  
ATOM   1867  O   ILE   532    -114.709 -44.466  92.687  1.00                 O  
ATOM   1868  CB  ILE   532    -115.515 -46.862  91.547  1.00                 C  
ATOM   1869  CD1 ILE   532    -114.708 -47.518  89.220  1.00                 C  
ATOM   1870  CG1 ILE   532    -115.565 -47.886  90.411  1.00                 C  
ATOM   1871  CG2 ILE   532    -116.066 -45.511  91.116  1.00                 C  
ATOM   1872  N   GLU   533    -113.445 -45.589  94.146  1.00                 N  
ATOM   1873  CA  GLU   533    -113.402 -44.499  95.104  1.00                 C  
ATOM   1874  C   GLU   533    -112.377 -43.458  94.668  1.00                 C  
ATOM   1875  O   GLU   533    -111.207 -43.755  94.413  1.00                 O  
ATOM   1876  CB  GLU   533    -113.073 -45.027  96.502  1.00                 C  
ATOM   1877  CD  GLU   533    -113.801 -46.401  98.492  1.00                 C  
ATOM   1878  CG  GLU   533    -114.147 -45.924  97.096  1.00                 C  
ATOM   1879  OE1 GLU   533    -112.656 -46.165  98.934  1.00                 O  
ATOM   1880  OE2 GLU   533    -114.673 -47.012  99.144  1.00                 O  
ATOM   1881  N   CYS   534    -112.823 -42.217  94.581  1.00                 N  
ATOM   1882  CA  CYS   534    -111.958 -41.128  94.176  1.00                 C  
ATOM   1883  C   CYS   534    -110.750 -40.919  95.068  1.00                 C  
ATOM   1884  O   CYS   534    -110.729 -41.296  96.243  1.00                 O  
ATOM   1885  CB  CYS   534    -112.741 -39.815  94.116  1.00                 C  
ATOM   1886  SG  CYS   534    -113.238 -39.168  95.730  1.00                 S  
ATOM   1887  N   THR   535    -109.720 -40.307  94.505  1.00                 N  
ATOM   1888  CA  THR   535    -108.484 -40.129  95.218  1.00                 C  
ATOM   1889  C   THR   535    -107.822 -38.781  95.108  1.00                 C  
ATOM   1890  O   THR   535    -107.721 -38.191  94.028  1.00                 O  
ATOM   1891  CB  THR   535    -107.427 -41.161  94.782  1.00                 C  
ATOM   1892  OG1 THR   535    -107.133 -40.989  93.390  1.00                 O  
ATOM   1893  CG2 THR   535    -107.943 -42.575  94.998  1.00                 C  
ATOM   1894  N   SER   536    -107.314 -38.218  96.232  1.00                 N  
ATOM   1895  CA  SER   536    -106.630 -36.958  96.251  1.00                 C  
ATOM   1896  C   SER   536    -105.698 -36.888  97.449  1.00                 C  
ATOM   1897  O   SER   536    -105.831 -37.669  98.385  1.00                 O  
ATOM   1898  CB  SER   536    -107.634 -35.804  96.281  1.00                 C  
ATOM   1899  OG  SER   536    -108.352 -35.784  97.502  1.00                 O  
ATOM   1900  N   ASP   537    -104.720 -35.958  97.457  1.00                 N  
ATOM   1901  CA  ASP   537    -103.798 -35.859  98.579  1.00                 C  
ATOM   1902  C   ASP   537    -104.474 -35.574  99.932  1.00                 C  
ATOM   1903  O   ASP   537    -103.937 -35.986 100.945  1.00                 O  
ATOM   1904  CB  ASP   537    -102.757 -34.768  98.322  1.00                 C  
ATOM   1905  CG  ASP   537    -101.638 -34.777  99.346  1.00                 C  
ATOM   1906  OD1 ASP   537    -100.908 -35.787  99.418  1.00                 O  
ATOM   1907  OD2 ASP   537    -101.493 -33.774 100.076  1.00                 O  
ATOM   1908  N   THR   538    -105.631 -34.907  99.924  1.00                 N  
ATOM   1909  CA  THR   538    -106.339 -34.500 101.146  1.00                 C  
ATOM   1910  C   THR   538    -107.224 -35.625 101.695  1.00                 C  
ATOM   1911  O   THR   538    -107.826 -35.450 102.730  1.00                 O  
ATOM   1912  CB  THR   538    -107.208 -33.252 100.905  1.00                 C  
ATOM   1913  OG1 THR   538    -108.185 -33.533  99.895  1.00                 O  
ATOM   1914  CG2 THR   538    -106.349 -32.086 100.440  1.00                 C  
ATOM   1915  N   GLN   539    -107.333 -36.756 100.992  1.00                 N  
ATOM   1916  CA  GLN   539    -108.226 -37.830 101.412  1.00                 C  
ATOM   1917  C   GLN   539    -107.502 -38.798 102.341  1.00                 C  
ATOM   1918  O   GLN   539    -106.296 -38.979 102.249  1.00                 O  
ATOM   1919  CB  GLN   539    -108.779 -38.574 100.195  1.00                 C  
ATOM   1920  CD  GLN   539    -110.183 -38.491  98.097  1.00                 C  
ATOM   1921  CG  GLN   539    -109.662 -37.724  99.296  1.00                 C  
ATOM   1922  OE1 GLN   539    -110.800 -39.546  98.243  1.00                 O  
ATOM   1923  NE2 GLN   539    -109.935 -37.962  96.904  1.00                 N  
ATOM   1924  N   PHE   540    -108.293 -39.455 103.195  1.00                 N  
ATOM   1925  CA  PHE   540    -107.818 -40.531 104.060  1.00                 C  
ATOM   1926  C   PHE   540    -107.554 -41.751 103.179  1.00                 C  
ATOM   1927  O   PHE   540    -106.502 -42.393 103.269  1.00                 O  
ATOM   1928  CB  PHE   540    -108.843 -40.829 105.156  1.00                 C  
ATOM   1929  CG  PHE   540    -108.430 -41.933 106.088  1.00                 C  
ATOM   1930  CZ  PHE   540    -107.671 -43.981 107.807  1.00                 C  
ATOM   1931  CD1 PHE   540    -107.512 -41.700 107.096  1.00                 C  
ATOM   1932  CE1 PHE   540    -107.132 -42.716 107.953  1.00                 C  
ATOM   1933  CD2 PHE   540    -108.961 -43.204 105.955  1.00                 C  
ATOM   1934  CE2 PHE   540    -108.581 -44.220 106.812  1.00                 C  
ATOM   1935  N   ARG   541    -108.512 -42.055 102.299  1.00                 N  
ATOM   1936  CA  ARG   541    -108.355 -43.136 101.342  1.00                 C  
ATOM   1937  C   ARG   541    -107.536 -42.603 100.153  1.00                 C  
ATOM   1938  O   ARG   541    -108.067 -41.951  99.273  1.00                 O  
ATOM   1939  CB  ARG   541    -109.722 -43.662 100.899  1.00                 C  
ATOM   1940  CD  ARG   541    -111.938 -44.640 101.556  1.00                 C  
ATOM   1941  NE  ARG   541    -112.712 -43.428 101.297  1.00                 N  
ATOM   1942  CG  ARG   541    -110.521 -44.325 102.008  1.00                 C  
ATOM   1943  CZ  ARG   541    -113.917 -43.417 100.737  1.00                 C  
ATOM   1944  NH1 ARG   541    -114.546 -42.266 100.541  1.00                 N  
ATOM   1945  NH2 ARG   541    -114.490 -44.556 100.375  1.00                 N  
ATOM   1946  N   CYS   542    -106.237 -42.904 100.149  1.00                 N  
ATOM   1947  CA  CYS   542    -105.351 -42.542  99.048  1.00                 C  
ATOM   1948  C   CYS   542    -104.181 -43.514  99.044  1.00                 C  
ATOM   1949  O   CYS   542    -103.907 -44.214 100.051  1.00                 O  
ATOM   1950  CB  CYS   542    -104.882 -41.093  99.192  1.00                 C  
ATOM   1951  SG  CYS   542    -103.912 -40.766 100.683  1.00                 S  
ATOM   1952  N   GLU   543    -103.492 -43.550  97.900  1.00                 N  
ATOM   1953  CA  GLU   543    -102.170 -44.147  97.822  1.00                 C  
ATOM   1954  C   GLU   543    -101.172 -43.192  98.491  1.00                 C  
ATOM   1955  O   GLU   543    -101.365 -41.984  98.490  1.00                 O  
ATOM   1956  CB  GLU   543    -101.793 -44.427  96.366  1.00                 C  
ATOM   1957  CD  GLU   543    -101.211 -43.492  94.093  1.00                 C  
ATOM   1958  CG  GLU   543    -101.560 -43.176  95.534  1.00                 C  
ATOM   1959  OE1 GLU   543    -100.623 -44.565  93.846  1.00                 O  
ATOM   1960  OE2 GLU   543    -101.525 -42.665  93.211  1.00                 O  
ATOM   1961  N   LEU   544    -100.083 -43.733  99.036  1.00                 N  
ATOM   1962  CA  LEU   544     -99.010 -42.870  99.521  1.00                 C  
ATOM   1963  C   LEU   544     -98.553 -41.940  98.390  1.00                 C  
ATOM   1964  O   LEU   544     -98.388 -40.755  98.630  1.00                 O  
ATOM   1965  CB  LEU   544     -97.843 -43.709 100.046  1.00                 C  
ATOM   1966  CG  LEU   544     -96.648 -42.934 100.604  1.00                 C  
ATOM   1967  CD1 LEU   544     -97.070 -42.072 101.784  1.00                 C  
ATOM   1968  CD2 LEU   544     -95.535 -43.886 101.015  1.00                 C  
ATOM   1969  N   GLY   545     -98.446 -42.469  97.159  1.00                 N  
ATOM   1970  CA  GLY   545     -97.902 -41.694  96.030  1.00                 C  
ATOM   1971  C   GLY   545     -98.867 -40.694  95.391  1.00                 C  
ATOM   1972  O   GLY   545     -98.518 -40.082  94.376  1.00                 O  
ATOM   1973  N   ASP   546    -100.080 -40.516  95.927  1.00                 N  
ATOM   1974  CA  ASP   546    -101.110 -39.751  95.209  1.00                 C  
ATOM   1975  C   ASP   546    -101.079 -38.267  95.610  1.00                 C  
ATOM   1976  O   ASP   546    -101.820 -37.835  96.494  1.00                 O  
ATOM   1977  CB  ASP   546    -102.497 -40.338  95.476  1.00                 C  
ATOM   1978  CG  ASP   546    -103.586 -39.648  94.678  1.00                 C  
ATOM   1979  OD1 ASP   546    -103.320 -38.558  94.130  1.00                 O  
ATOM   1980  OD2 ASP   546    -104.705 -40.197  94.601  1.00                 O  
ATOM   1981  N   LEU   547    -100.254 -37.485  94.886  1.00                 N  
ATOM   1982  CA  LEU   547    -100.004 -36.067  95.126  1.00                 C  
ATOM   1983  C   LEU   547    -100.966 -35.149  94.360  1.00                 C  
ATOM   1984  O   LEU   547    -100.816 -33.929  94.395  1.00                 O  
ATOM   1985  CB  LEU   547     -98.565 -35.706  94.751  1.00                 C  
ATOM   1986  CG  LEU   547     -97.461 -36.444  95.511  1.00                 C  
ATOM   1987  CD1 LEU   547     -96.090 -36.058  94.976  1.00                 C  
ATOM   1988  CD2 LEU   547     -97.548 -36.154  97.001  1.00                 C  
ATOM   1989  N   SER   548    -102.051 -34.715  95.024  1.00                 N  
ATOM   1990  CA  SER   548    -103.086 -33.872  94.428  1.00                 C  
ATOM   1991  C   SER   548    -103.215 -32.549  95.223  1.00                 C  
ATOM   1992  O   SER   548    -104.117 -32.380  96.048  1.00                 O  
ATOM   1993  CB  SER   548    -104.424 -34.612  94.391  1.00                 C  
ATOM   1994  OG  SER   548    -104.352 -35.755  93.556  1.00                 O  
ATOM   1995  N   GLY   549    -102.310 -31.601  94.978  1.00                 N  
ATOM   1996  CA  GLY   549    -102.362 -30.324  95.707  1.00                 C  
ATOM   1997  C   GLY   549    -103.621 -29.478  95.539  1.00                 C  
ATOM   1998  O   GLY   549    -103.860 -28.532  96.295  1.00                 O  
ATOM   1999  N   LYS   550    -104.454 -29.796  94.546  1.00                 N  
ATOM   2000  CA  LYS   550    -105.672 -29.039  94.351  1.00                 C  
ATOM   2001  C   LYS   550    -106.892 -29.868  94.730  1.00                 C  
ATOM   2002  O   LYS   550    -108.015 -29.610  94.289  1.00                 O  
ATOM   2003  CB  LYS   550    -105.783 -28.567  92.900  1.00                 C  
ATOM   2004  CD  LYS   550    -104.673 -26.339  93.216  1.00                 C  
ATOM   2005  CE  LYS   550    -103.619 -25.379  92.689  1.00                 C  
ATOM   2006  CG  LYS   550    -104.652 -27.654  92.455  1.00                 C  
ATOM   2007  NZ  LYS   550    -103.553 -24.129  93.494  1.00                 N  
ATOM   2008  N   HIS   551    -106.681 -30.888  95.564  1.00                 N  
ATOM   2009  CA  HIS   551    -107.776 -31.750  95.981  1.00                 C  
ATOM   2010  C   HIS   551    -108.141 -32.754  94.903  1.00                 C  
ATOM   2011  O   HIS   551    -107.422 -32.952  93.920  1.00                 O  
ATOM   2012  CB  HIS   551    -109.005 -30.916  96.349  1.00                 C  
ATOM   2013  CG  HIS   551    -108.773 -29.966  97.482  1.00                 C  
ATOM   2014  ND1 HIS   551    -108.667 -30.381  98.792  1.00                 N  
ATOM   2015  CE1 HIS   551    -108.462 -29.309  99.576  1.00                 C  
ATOM   2016  CD2 HIS   551    -108.604 -28.526  97.612  1.00                 C  
ATOM   2017  NE2 HIS   551    -108.423 -28.192  98.875  1.00                 N  
ATOM   2018  N   GLY   552    -109.281 -33.405  95.083  1.00                 N  
ATOM   2019  CA  GLY   552    -109.698 -34.422  94.149  1.00                 C  
ATOM   2020  C   GLY   552    -110.009 -33.950  92.739  1.00                 C  
ATOM   2021  O   GLY   552    -110.625 -32.903  92.519  1.00                 O  
ATOM   2022  N   ASN   553    -109.576 -34.736  91.756  1.00                 N  
ATOM   2023  CA  ASN   553    -109.863 -34.433  90.356  1.00                 C  
ATOM   2024  C   ASN   553    -108.870 -33.594  89.557  1.00                 C  
ATOM   2025  O   ASN   553    -109.023 -33.408  88.346  1.00                 O  
ATOM   2026  CB  ASN   553    -111.214 -33.727  90.227  1.00                 C  
ATOM   2027  CG  ASN   553    -112.370 -34.590  90.693  1.00                 C  
ATOM   2028  OD1 ASN   553    -112.480 -35.756  90.312  1.00                 O  
ATOM   2029  ND2 ASN   553    -113.236 -34.020  91.522  1.00                 N  
ATOM   2030  N   VAL   554    -107.835 -33.069  90.208  1.00                 N  
ATOM   2031  CA  VAL   554    -106.852 -32.213  89.563  1.00                 C  
ATOM   2032  C   VAL   554    -105.422 -32.574  89.966  1.00                 C  
ATOM   2033  O   VAL   554    -105.188 -33.336  90.908  1.00                 O  
ATOM   2034  CB  VAL   554    -107.107 -30.727  89.875  1.00                 C  
ATOM   2035  CG1 VAL   554    -108.471 -30.300  89.357  1.00                 C  
ATOM   2036  CG2 VAL   554    -106.996 -30.470  91.370  1.00                 C  
ATOM   2037  N   ASN   555    -104.444 -32.028  89.253  1.00                 N  
ATOM   2038  CA  ASN   555    -103.056 -32.295  89.564  1.00                 C  
ATOM   2039  C   ASN   555    -102.266 -31.052  89.163  1.00                 C  
ATOM   2040  O   ASN   555    -102.832 -30.034  88.756  1.00                 O  
ATOM   2041  CB  ASN   555    -102.580 -33.560  88.847  1.00                 C  
ATOM   2042  CG  ASN   555    -103.226 -34.818  89.395  1.00                 C  
ATOM   2043  OD1 ASN   555    -102.872 -35.290  90.475  1.00                 O  
ATOM   2044  ND2 ASN   555    -104.179 -35.365  88.649  1.00                 N  
ATOM   2045  N   ILE   556    -100.901 -31.150  89.190  1.00                 N  
ATOM   2046  CA  ILE   556    -100.151 -29.902  88.978  1.00                 C  
ATOM   2047  C   ILE   556    -100.775 -29.207  87.773  1.00                 C  
ATOM   2048  O   ILE   556    -101.390 -29.868  86.946  1.00                 O  
ATOM   2049  CB  ILE   556     -98.649 -30.174  88.777  1.00                 C  
ATOM   2050  CD1 ILE   556     -96.973 -31.137  87.114  1.00                 C  
ATOM   2051  CG1 ILE   556     -98.424 -31.031  87.529  1.00                 C  
ATOM   2052  CG2 ILE   556     -98.052 -30.815  90.020  1.00                 C  
ATOM   2053  N   ARG   557    -100.614 -27.883  87.702  1.00                 N  
ATOM   2054  CA  ARG   557    -101.233 -27.065  86.703  1.00                 C  
ATOM   2055  C   ARG   557    -100.159 -26.399  85.838  1.00                 C  
ATOM   2056  O   ARG   557     -99.302 -25.671  86.366  1.00                 O  
ATOM   2057  CB  ARG   557    -102.134 -26.014  87.354  1.00                 C  
ATOM   2058  CD  ARG   557    -103.771 -24.134  87.063  1.00                 C  
ATOM   2059  NE  ARG   557    -104.941 -24.856  87.558  1.00                 N  
ATOM   2060  CG  ARG   557    -102.784 -25.057  86.368  1.00                 C  
ATOM   2061  CZ  ARG   557    -105.846 -24.338  88.381  1.00                 C  
ATOM   2062  NH1 ARG   557    -106.877 -25.070  88.779  1.00                 N  
ATOM   2063  NH2 ARG   557    -105.718 -23.088  88.806  1.00                 N  
ATOM   2064  N   THR   558    -100.258 -26.632  84.522  1.00                 N  
ATOM   2065  CA  THR   558     -99.446 -25.997  83.530  1.00                 C  
ATOM   2066  C   THR   558    -100.149 -24.709  83.080  1.00                 C  
ATOM   2067  O   THR   558    -101.349 -24.689  82.911  1.00                 O  
ATOM   2068  CB  THR   558     -99.188 -26.928  82.331  1.00                 C  
ATOM   2069  OG1 THR   558    -100.436 -27.300  81.734  1.00                 O  
ATOM   2070  CG2 THR   558     -98.470 -28.191  82.782  1.00                 C  
ATOM   2071  N   SER   559     -99.370 -23.632  82.926  1.00                 N  
ATOM   2072  CA  SER   559     -99.864 -22.331  82.495  1.00                 C  
ATOM   2073  C   SER   559     -99.937 -22.320  80.964  1.00                 C  
ATOM   2074  O   SER   559     -99.613 -23.320  80.335  1.00                 O  
ATOM   2075  CB  SER   559     -98.960 -21.214  83.020  1.00                 C  
ATOM   2076  OG  SER   559     -97.692 -21.245  82.389  1.00                 O  
ATOM   2077  N   ASN   560    -100.321 -21.175  80.375  1.00                 N  
ATOM   2078  CA  ASN   560    -100.524 -21.083  78.911  1.00                 C  
ATOM   2079  C   ASN   560     -99.212 -21.300  78.135  1.00                 C  
ATOM   2080  O   ASN   560     -99.264 -21.604  76.936  1.00                 O  
ATOM   2081  CB  ASN   560    -101.141 -19.733  78.539  1.00                 C  
ATOM   2082  CG  ASN   560    -102.602 -19.632  78.932  1.00                 C  
ATOM   2083  OD1 ASN   560    -103.267 -20.644  79.150  1.00                 O  
ATOM   2084  ND2 ASN   560    -103.105 -18.407  79.023  1.00                 N  
ATOM   2085  N   ASP   561     -98.058 -21.202  78.806  1.00                 N  
ATOM   2086  CA  ASP   561     -96.763 -21.456  78.176  1.00                 C  
ATOM   2087  C   ASP   561     -96.331 -22.918  78.322  1.00                 C  
ATOM   2088  O   ASP   561     -95.236 -23.273  77.890  1.00                 O  
ATOM   2089  CB  ASP   561     -95.690 -20.542  78.770  1.00                 C  
ATOM   2090  CG  ASP   561     -95.909 -19.083  78.422  1.00                 C  
ATOM   2091  OD1 ASP   561     -96.527 -18.809  77.371  1.00                 O  
ATOM   2092  OD2 ASP   561     -95.463 -18.213  79.199  1.00                 O  
ATOM   2093  N   GLY   562     -97.161 -23.743  78.964  1.00                 N  
ATOM   2094  CA  GLY   562     -96.886 -25.167  79.131  1.00                 C  
ATOM   2095  C   GLY   562     -96.009 -25.457  80.339  1.00                 C  
ATOM   2096  O   GLY   562     -95.415 -26.516  80.421  1.00                 O  
ATOM   2097  N   LYS   563     -95.939 -24.514  81.280  1.00                 N  
ATOM   2098  CA  LYS   563     -95.065 -24.636  82.430  1.00                 C  
ATOM   2099  C   LYS   563     -95.903 -24.848  83.696  1.00                 C  
ATOM   2100  O   LYS   563     -96.764 -24.053  84.023  1.00                 O  
ATOM   2101  CB  LYS   563     -94.180 -23.395  82.565  1.00                 C  
ATOM   2102  CD  LYS   563     -92.343 -21.966  81.625  1.00                 C  
ATOM   2103  CE  LYS   563     -91.400 -21.746  80.454  1.00                 C  
ATOM   2104  CG  LYS   563     -93.201 -23.203  81.418  1.00                 C  
ATOM   2105  NZ  LYS   563     -90.583 -20.513  80.623  1.00                 N  
ATOM   2106  N   GLN   564     -95.585 -25.912  84.430  1.00                 N  
ATOM   2107  CA  GLN   564     -96.149 -26.143  85.756  1.00                 C  
ATOM   2108  C   GLN   564     -95.097 -25.770  86.797  1.00                 C  
ATOM   2109  O   GLN   564     -94.108 -26.484  86.937  1.00                 O  
ATOM   2110  CB  GLN   564     -96.594 -27.600  85.903  1.00                 C  
ATOM   2111  CD  GLN   564     -96.523 -28.091  88.379  1.00                 C  
ATOM   2112  CG  GLN   564     -97.400 -27.879  87.161  1.00                 C  
ATOM   2113  OE1 GLN   564     -95.530 -28.816  88.323  1.00                 O  
ATOM   2114  NE2 GLN   564     -96.889 -27.458  89.488  1.00                 N  
ATOM   2115  N   LYS   565     -95.325 -24.660  87.499  1.00                 N  
ATOM   2116  CA  LYS   565     -94.497 -24.284  88.650  1.00                 C  
ATOM   2117  C   LYS   565     -95.097 -24.980  89.869  1.00                 C  
ATOM   2118  O   LYS   565     -96.003 -24.460  90.498  1.00                 O  
ATOM   2119  CB  LYS   565     -94.458 -22.763  88.808  1.00                 C  
ATOM   2120  CD  LYS   565     -93.775 -20.533  87.879  1.00                 C  
ATOM   2121  CE  LYS   565     -93.075 -19.809  86.741  1.00                 C  
ATOM   2122  CG  LYS   565     -93.771 -22.037  87.662  1.00                 C  
ATOM   2123  NZ  LYS   565     -93.046 -18.336  86.954  1.00                 N  
ATOM   2124  N   TYR   566     -94.586 -26.176  90.152  1.00                 N  
ATOM   2125  CA  TYR   566     -95.096 -27.054  91.200  1.00                 C  
ATOM   2126  C   TYR   566     -94.785 -26.462  92.586  1.00                 C  
ATOM   2127  O   TYR   566     -93.641 -26.082  92.915  1.00                 O  
ATOM   2128  CB  TYR   566     -94.494 -28.454  91.066  1.00                 C  
ATOM   2129  CG  TYR   566     -94.998 -29.439  92.097  1.00                 C  
ATOM   2130  OH  TYR   566     -96.398 -32.143  94.928  1.00                 O  
ATOM   2131  CZ  TYR   566     -95.933 -31.249  93.992  1.00                 C  
ATOM   2132  CD1 TYR   566     -96.359 -29.656  92.268  1.00                 C  
ATOM   2133  CE1 TYR   566     -96.828 -30.554  93.207  1.00                 C  
ATOM   2134  CD2 TYR   566     -94.110 -30.148  92.896  1.00                 C  
ATOM   2135  CE2 TYR   566     -94.562 -31.050  93.841  1.00                 C  
ATOM   2136  N   PHE   567     -95.823 -26.393  93.424  1.00                 N  
ATOM   2137  CA  PHE   567     -95.647 -26.030  94.821  1.00                 C  
ATOM   2138  C   PHE   567     -96.661 -26.803  95.663  1.00                 C  
ATOM   2139  O   PHE   567     -97.819 -26.451  95.664  1.00                 O  
ATOM   2140  CB  PHE   567     -95.807 -24.520  95.006  1.00                 C  
ATOM   2141  CG  PHE   567     -95.534 -24.049  96.406  1.00                 C  
ATOM   2142  CZ  PHE   567     -95.035 -23.175  98.998  1.00                 C  
ATOM   2143  CD1 PHE   567     -94.253 -24.093  96.930  1.00                 C  
ATOM   2144  CE1 PHE   567     -94.002 -23.659  98.218  1.00                 C  
ATOM   2145  CD2 PHE   567     -96.557 -23.561  97.200  1.00                 C  
ATOM   2146  CE2 PHE   567     -96.306 -23.128  98.488  1.00                 C  
ATOM   2147  N   PHE   568     -96.190 -27.864  96.321  1.00                 N  
ATOM   2148  CA  PHE   568     -97.028 -28.815  97.020  1.00                 C  
ATOM   2149  C   PHE   568     -96.392 -29.078  98.389  1.00                 C  
ATOM   2150  O   PHE   568     -95.172 -29.022  98.529  1.00                 O  
ATOM   2151  CB  PHE   568     -97.176 -30.100  96.203  1.00                 C  
ATOM   2152  CG  PHE   568     -98.054 -31.132  96.851  1.00                 C  
ATOM   2153  CZ  PHE   568     -99.673 -33.047  98.051  1.00                 C  
ATOM   2154  CD1 PHE   568     -99.355 -30.828  97.212  1.00                 C  
ATOM   2155  CE1 PHE   568    -100.162 -31.778  97.809  1.00                 C  
ATOM   2156  CD2 PHE   568     -97.579 -32.408  97.101  1.00                 C  
ATOM   2157  CE2 PHE   568     -98.386 -33.358  97.697  1.00                 C  
ATOM   2158  N   THR   569     -97.236 -29.355  99.391  1.00                 N  
ATOM   2159  CA  THR   569     -96.785 -29.850 100.686  1.00                 C  
ATOM   2160  C   THR   569     -97.626 -31.079 101.045  1.00                 C  
ATOM   2161  O   THR   569     -98.838 -31.031 101.008  1.00                 O  
ATOM   2162  CB  THR   569     -96.897 -28.767 101.775  1.00                 C  
ATOM   2163  OG1 THR   569     -98.264 -28.355 101.904  1.00                 O  
ATOM   2164  CG2 THR   569     -96.056 -27.554 101.408  1.00                 C  
ATOM   2165  N   ASP   570     -96.969 -32.199 101.327  1.00                 N  
ATOM   2166  CA  ASP   570     -97.662 -33.426 101.619  1.00                 C  
ATOM   2167  C   ASP   570     -97.067 -34.048 102.883  1.00                 C  
ATOM   2168  O   ASP   570     -95.847 -34.111 103.029  1.00                 O  
ATOM   2169  CB  ASP   570     -97.570 -34.389 100.433  1.00                 C  
ATOM   2170  CG  ASP   570     -98.450 -35.611 100.606  1.00                 C  
ATOM   2171  OD1 ASP   570     -99.520 -35.488 101.237  1.00                 O  
ATOM   2172  OD2 ASP   570     -98.068 -36.692 100.110  1.00                 O  
ATOM   2173  N   ILE   571     -97.942 -34.597 103.734  1.00                 N  
ATOM   2174  CA  ILE   571     -97.522 -35.232 104.986  1.00                 C  
ATOM   2175  C   ILE   571     -97.649 -36.761 104.933  1.00                 C  
ATOM   2176  O   ILE   571     -97.370 -37.410 105.934  1.00                 O  
ATOM   2177  CB  ILE   571     -98.325 -34.698 106.187  1.00                 C  
ATOM   2178  CD1 ILE   571    -100.627 -34.779 107.278  1.00                 C  
ATOM   2179  CG1 ILE   571     -99.807 -35.048 106.036  1.00                 C  
ATOM   2180  CG2 ILE   571     -98.110 -33.201 106.348  1.00                 C  
ATOM   2181  N   GLN   572     -98.060 -37.343 103.794  1.00                 N  
ATOM   2182  CA  GLN   572     -98.190 -38.793 103.719  1.00                 C  
ATOM   2183  C   GLN   572     -96.912 -39.398 103.127  1.00                 C  
ATOM   2184  O   GLN   572     -96.435 -40.432 103.580  1.00                 O  
ATOM   2185  CB  GLN   572     -99.412 -39.179 102.883  1.00                 C  
ATOM   2186  CD  GLN   572    -101.017 -39.326 104.827  1.00                 C  
ATOM   2187  CG  GLN   572    -100.736 -38.716 103.468  1.00                 C  
ATOM   2188  OE1 GLN   572    -101.032 -40.548 104.979  1.00                 O  
ATOM   2189  NE2 GLN   572    -101.242 -38.475 105.822  1.00                 N  
ATOM   2190  N   LEU   573     -96.356 -38.752 102.092  1.00                 N  
ATOM   2191  CA  LEU   573     -95.073 -39.167 101.596  1.00                 C  
ATOM   2192  C   LEU   573     -94.025 -38.829 102.664  1.00                 C  
ATOM   2193  O   LEU   573     -94.228 -37.942 103.491  1.00                 O  
ATOM   2194  CB  LEU   573     -94.767 -38.483 100.262  1.00                 C  
ATOM   2195  CG  LEU   573     -95.706 -38.813  99.100  1.00                 C  
ATOM   2196  CD1 LEU   573     -95.363 -37.976  97.877  1.00                 C  
ATOM   2197  CD2 LEU   573     -95.642 -40.294  98.762  1.00                 C  
ATOM   2198  N   PRO   574     -92.877 -39.490 102.550  1.00                 N  
ATOM   2199  CA  PRO   574     -91.733 -39.275 103.398  1.00                 C  
ATOM   2200  C   PRO   574     -90.435 -39.505 102.604  1.00                 C  
ATOM   2201  O   PRO   574     -90.451 -40.176 101.588  1.00                 O  
ATOM   2202  CB  PRO   574     -91.906 -40.300 104.520  1.00                 C  
ATOM   2203  CD  PRO   574     -93.842 -40.518 103.130  1.00                 C  
ATOM   2204  CG  PRO   574     -93.373 -40.570 104.557  1.00                 C  
ATOM   2205  N   LEU   575     -89.328 -38.909 103.069  1.00                 N  
ATOM   2206  CA  LEU   575     -88.006 -39.178 102.527  1.00                 C  
ATOM   2207  C   LEU   575     -87.229 -40.170 103.403  1.00                 C  
ATOM   2208  O   LEU   575     -86.054 -40.405 103.157  1.00                 O  
ATOM   2209  CB  LEU   575     -87.211 -37.879 102.383  1.00                 C  
ATOM   2210  CG  LEU   575     -87.791 -36.831 101.431  1.00                 C  
ATOM   2211  CD1 LEU   575     -86.949 -35.564 101.448  1.00                 C  
ATOM   2212  CD2 LEU   575     -87.885 -37.384 100.017  1.00                 C  
ATOM   2213  N   THR   576     -87.892 -40.776 104.395  1.00                 N  
ATOM   2214  CA  THR   576     -87.306 -41.889 105.135  1.00                 C  
ATOM   2215  C   THR   576     -88.406 -42.782 105.715  1.00                 C  
ATOM   2216  O   THR   576     -89.572 -42.429 105.714  1.00                 O  
ATOM   2217  CB  THR   576     -86.387 -41.393 106.267  1.00                 C  
ATOM   2218  OG1 THR   576     -85.641 -42.495 106.798  1.00                 O  
ATOM   2219  CG2 THR   576     -87.209 -40.776 107.388  1.00                 C  
ATOM   2220  N   GLY   577     -88.001 -43.954 106.202  1.00                 N  
ATOM   2221  CA  GLY   577     -88.922 -44.938 106.751  1.00                 C  
ATOM   2222  C   GLY   577     -89.584 -45.741 105.651  1.00                 C  
ATOM   2223  O   GLY   577     -89.164 -45.698 104.487  1.00                 O  
ATOM   2224  N   PRO   578     -90.658 -46.450 105.999  1.00                 N  
ATOM   2225  CA  PRO   578     -91.221 -47.437 105.084  1.00                 C  
ATOM   2226  C   PRO   578     -92.096 -46.763 104.013  1.00                 C  
ATOM   2227  O   PRO   578     -92.380 -47.380 103.016  1.00                 O  
ATOM   2228  CB  PRO   578     -92.047 -48.352 105.990  1.00                 C  
ATOM   2229  CD  PRO   578     -91.302 -46.550 107.377  1.00                 C  
ATOM   2230  CG  PRO   578     -92.456 -47.480 107.129  1.00                 C  
ATOM   2231  N   LEU   579     -92.507 -45.508 104.225  1.00                 N  
ATOM   2232  CA  LEU   579     -93.208 -44.711 103.209  1.00                 C  
ATOM   2233  C   LEU   579     -92.245 -43.776 102.453  1.00                 C  
ATOM   2234  O   LEU   579     -92.680 -42.777 101.827  1.00                 O  
ATOM   2235  CB  LEU   579     -94.328 -43.890 103.851  1.00                 C  
ATOM   2236  CG  LEU   579     -95.449 -44.683 104.525  1.00                 C  
ATOM   2237  CD1 LEU   579     -96.442 -43.746 105.197  1.00                 C  
ATOM   2238  CD2 LEU   579     -96.160 -45.573 103.517  1.00                 C  
ATOM   2239  N   SER   580     -90.948 -44.094 102.498  1.00                 N  
ATOM   2240  CA  SER   580     -89.955 -43.322 101.766  1.00                 C  
ATOM   2241  C   SER   580     -90.179 -43.461 100.249  1.00                 C  
ATOM   2242  O   SER   580     -90.321 -44.565  99.732  1.00                 O  
ATOM   2243  CB  SER   580     -88.542 -43.773 102.142  1.00                 C  
ATOM   2244  OG  SER   580     -87.567 -43.078 101.384  1.00                 O  
ATOM   2245  N   ILE   581     -90.059 -42.334  99.555  1.00                 N  
ATOM   2246  CA  ILE   581     -90.178 -42.271  98.088  1.00                 C  
ATOM   2247  C   ILE   581     -88.793 -42.228  97.423  1.00                 C  
ATOM   2248  O   ILE   581     -88.717 -42.168  96.193  1.00                 O  
ATOM   2249  CB  ILE   581     -91.011 -41.056  97.641  1.00                 C  
ATOM   2250  CD1 ILE   581     -90.929 -38.518  97.413  1.00                 C  
ATOM   2251  CG1 ILE   581     -90.302 -39.754  98.020  1.00                 C  
ATOM   2252  CG2 ILE   581     -92.414 -41.127  98.225  1.00                 C  
ATOM   2253  N   ILE   582     -87.717 -42.320  98.218  1.00                 N  
ATOM   2254  CA  ILE   582     -86.363 -42.365  97.682  1.00                 C  
ATOM   2255  C   ILE   582     -86.239 -43.665  96.889  1.00                 C  
ATOM   2256  O   ILE   582     -86.585 -44.738  97.391  1.00                 O  
ATOM   2257  CB  ILE   582     -85.309 -42.267  98.801  1.00                 C  
ATOM   2258  CD1 ILE   582     -85.280 -39.719  98.715  1.00                 C  
ATOM   2259  CG1 ILE   582     -85.469 -40.953  99.570  1.00                 C  
ATOM   2260  CG2 ILE   582     -83.909 -42.422  98.229  1.00                 C  
ATOM   2261  N   GLY   583     -85.766 -43.553  95.642  1.00                 N  
ATOM   2262  CA  GLY   583     -85.522 -44.705  94.796  1.00                 C  
ATOM   2263  C   GLY   583     -86.788 -45.193  94.096  1.00                 C  
ATOM   2264  O   GLY   583     -86.771 -46.239  93.460  1.00                 O  
ATOM   2265  N   LYS   584     -87.867 -44.413  94.197  1.00                 N  
ATOM   2266  CA  LYS   584     -89.126 -44.661  93.488  1.00                 C  
ATOM   2267  C   LYS   584     -89.243 -43.624  92.359  1.00                 C  
ATOM   2268  O   LYS   584     -88.323 -42.850  92.187  1.00                 O  
ATOM   2269  CB  LYS   584     -90.309 -44.585  94.455  1.00                 C  
ATOM   2270  CD  LYS   584     -91.538 -45.570  96.409  1.00                 C  
ATOM   2271  CE  LYS   584     -91.477 -46.569  97.553  1.00                 C  
ATOM   2272  CG  LYS   584     -90.296 -45.652  95.537  1.00                 C  
ATOM   2273  NZ  LYS   584     -91.468 -47.975  97.063  1.00                 N  
ATOM   2274  N   SER   585     -90.308 -43.674  91.549  1.00                 N  
ATOM   2275  CA  SER   585     -90.402 -42.830  90.351  1.00                 C  
ATOM   2276  C   SER   585     -91.498 -41.793  90.548  1.00                 C  
ATOM   2277  O   SER   585     -92.592 -42.110  90.967  1.00                 O  
ATOM   2278  CB  SER   585     -90.673 -43.686  89.112  1.00                 C  
ATOM   2279  OG  SER   585     -89.583 -44.549  88.839  1.00                 O  
ATOM   2280  N   VAL   586     -91.176 -40.540  90.238  1.00                 N  
ATOM   2281  CA  VAL   586     -92.165 -39.508  90.126  1.00                 C  
ATOM   2282  C   VAL   586     -92.644 -39.453  88.662  1.00                 C  
ATOM   2283  O   VAL   586     -91.829 -39.462  87.747  1.00                 O  
ATOM   2284  CB  VAL   586     -91.614 -38.146  90.586  1.00                 C  
ATOM   2285  CG1 VAL   586     -92.653 -37.054  90.382  1.00                 C  
ATOM   2286  CG2 VAL   586     -91.182 -38.210  92.043  1.00                 C  
ATOM   2287  N   THR   587     -93.961 -39.388  88.447  1.00                 N  
ATOM   2288  CA  THR   587     -94.560 -39.403  87.109  1.00                 C  
ATOM   2289  C   THR   587     -95.477 -38.199  86.961  1.00                 C  
ATOM   2290  O   THR   587     -96.295 -37.933  87.833  1.00                 O  
ATOM   2291  CB  THR   587     -95.338 -40.707  86.853  1.00                 C  
ATOM   2292  OG1 THR   587     -94.452 -41.827  86.975  1.00                 O  
ATOM   2293  CG2 THR   587     -95.932 -40.707  85.453  1.00                 C  
ATOM   2294  N   ILE   588     -95.369 -37.498  85.822  1.00                 N  
ATOM   2295  CA  ILE   588     -96.380 -36.547  85.447  1.00                 C  
ATOM   2296  C   ILE   588     -97.175 -37.107  84.256  1.00                 C  
ATOM   2297  O   ILE   588     -96.591 -37.672  83.330  1.00                 O  
ATOM   2298  CB  ILE   588     -95.767 -35.176  85.107  1.00                 C  
ATOM   2299  CD1 ILE   588     -96.380 -32.715  84.851  1.00                 C  
ATOM   2300  CG1 ILE   588     -96.870 -34.146  84.854  1.00                 C  
ATOM   2301  CG2 ILE   588     -94.820 -35.295  83.922  1.00                 C  
ATOM   2302  N   HIS   589     -98.493 -36.877  84.288  1.00                 N  
ATOM   2303  CA  HIS   589     -99.459 -37.553  83.429  1.00                 C  
ATOM   2304  C   HIS   589    -100.056 -36.627  82.356  1.00                 C  
ATOM   2305  O   HIS   589    -100.081 -35.404  82.466  1.00                 O  
ATOM   2306  CB  HIS   589    -100.594 -38.149  84.264  1.00                 C  
ATOM   2307  CG  HIS   589    -100.157 -39.251  85.178  1.00                 C  
ATOM   2308  ND1 HIS   589    -100.212 -40.581  84.820  1.00                 N  
ATOM   2309  CE1 HIS   589     -99.756 -41.329  85.840  1.00                 C  
ATOM   2310  CD2 HIS   589     -99.614 -39.329  86.527  1.00                 C  
ATOM   2311  NE2 HIS   589     -99.395 -40.584  86.868  1.00                 N  
ATOM   2312  N   THR   590    -100.260 -37.181  81.170  1.00                 N  
ATOM   2313  CA  THR   590    -100.849 -36.430  80.074  1.00                 C  
ATOM   2314  C   THR   590    -102.260 -36.948  79.825  1.00                 C  
ATOM   2315  O   THR   590    -102.480 -37.874  79.040  1.00                 O  
ATOM   2316  CB  THR   590     -99.998 -36.537  78.795  1.00                 C  
ATOM   2317  OG1 THR   590     -98.684 -36.024  79.047  1.00                 O  
ATOM   2318  CG2 THR   590    -100.627 -35.732  77.668  1.00                 C  
ATOM   2319  N   GLU   591    -103.251 -36.347  80.500  1.00                 N  
ATOM   2320  CA  GLU   591    -104.649 -36.757  80.337  1.00                 C  
ATOM   2321  C   GLU   591    -105.014 -36.809  78.856  1.00                 C  
ATOM   2322  O   GLU   591    -105.836 -37.615  78.415  1.00                 O  
ATOM   2323  CB  GLU   591    -105.579 -35.801  81.086  1.00                 C  
ATOM   2324  CD  GLU   591    -104.274 -35.014  83.101  1.00                 C  
ATOM   2325  CG  GLU   591    -105.433 -35.851  82.599  1.00                 C  
ATOM   2326  OE1 GLU   591    -103.595 -34.379  82.267  1.00                 O  
ATOM   2327  OE2 GLU   591    -104.044 -34.994  84.328  1.00                 O  
ATOM   2328  N   ASN   592    -104.394 -35.935  78.068  1.00                 N  
ATOM   2329  CA  ASN   592    -104.663 -35.880  76.634  1.00                 C  
ATOM   2330  C   ASN   592    -104.370 -37.175  75.877  1.00                 C  
ATOM   2331  O   ASN   592    -104.931 -37.429  74.809  1.00                 O  
ATOM   2332  CB  ASN   592    -103.870 -34.745  75.983  1.00                 C  
ATOM   2333  CG  ASN   592    -104.280 -34.498  74.545  1.00                 C  
ATOM   2334  OD1 ASN   592    -105.432 -34.165  74.265  1.00                 O  
ATOM   2335  ND2 ASN   592    -103.335 -34.661  73.626  1.00                 N  
ATOM   2336  N   ALA   593    -103.489 -38.018  76.409  1.00                 N  
ATOM   2337  CA  ALA   593    -103.194 -39.270  75.721  1.00                 C  
ATOM   2338  C   ALA   593    -103.436 -40.499  76.595  1.00                 C  
ATOM   2339  O   ALA   593    -102.514 -41.221  76.984  1.00                 O  
ATOM   2340  CB  ALA   593    -101.754 -39.280  75.233  1.00                 C  
ATOM   2341  N   GLY   594    -104.707 -40.740  76.910  1.00                 N  
ATOM   2342  CA  GLY   594    -105.081 -41.894  77.707  1.00                 C  
ATOM   2343  C   GLY   594    -104.498 -41.931  79.103  1.00                 C  
ATOM   2344  O   GLY   594    -104.115 -42.987  79.613  1.00                 O  
ATOM   2345  N   ALA   595    -104.417 -40.774  79.758  1.00                 N  
ATOM   2346  CA  ALA   595    -103.859 -40.723  81.100  1.00                 C  
ATOM   2347  C   ALA   595    -102.499 -41.397  81.157  1.00                 C  
ATOM   2348  O   ALA   595    -102.124 -42.033  82.146  1.00                 O  
ATOM   2349  CB  ALA   595    -104.807 -41.377  82.094  1.00                 C  
ATOM   2350  N   PRO   596    -101.743 -41.340  80.146  1.00                 N  
ATOM   2351  CA  PRO   596    -100.406 -41.843  79.915  1.00                 C  
ATOM   2352  C   PRO   596     -99.363 -41.021  80.706  1.00                 C  
ATOM   2353  O   PRO   596     -99.620 -39.944  81.208  1.00                 O  
ATOM   2354  CB  PRO   596    -100.211 -41.696  78.405  1.00                 C  
ATOM   2355  CD  PRO   596    -102.308 -40.659  78.911  1.00                 C  
ATOM   2356  CG  PRO   596    -101.100 -40.561  78.022  1.00                 C  
ATOM   2357  N   ARG   597     -98.171 -41.596  80.808  1.00                 N  
ATOM   2358  CA  ARG   597     -97.075 -41.078  81.560  1.00                 C  
ATOM   2359  C   ARG   597     -96.195 -40.266  80.605  1.00                 C  
ATOM   2360  O   ARG   597     -95.516 -40.826  79.769  1.00                 O  
ATOM   2361  CB  ARG   597     -96.296 -42.215  82.225  1.00                 C  
ATOM   2362  CD  ARG   597     -96.251 -44.080  83.904  1.00                 C  
ATOM   2363  NE  ARG   597     -95.842 -45.103  82.944  1.00                 N  
ATOM   2364  CG  ARG   597     -97.096 -42.995  83.255  1.00                 C  
ATOM   2365  CZ  ARG   597     -96.593 -46.142  82.595  1.00                 C  
ATOM   2366  NH1 ARG   597     -96.138 -47.022  81.713  1.00                 N  
ATOM   2367  NH2 ARG   597     -97.797 -46.299  83.128  1.00                 N  
ATOM   2368  N   LEU   598     -96.237 -38.944  80.737  1.00                 N  
ATOM   2369  CA  LEU   598     -95.534 -38.055  79.817  1.00                 C  
ATOM   2370  C   LEU   598     -94.052 -37.961  80.160  1.00                 C  
ATOM   2371  O   LEU   598     -93.229 -37.762  79.278  1.00                 O  
ATOM   2372  CB  LEU   598     -96.163 -36.660  79.834  1.00                 C  
ATOM   2373  CG  LEU   598     -95.542 -35.625  78.893  1.00                 C  
ATOM   2374  CD1 LEU   598     -95.635 -36.089  77.447  1.00                 C  
ATOM   2375  CD2 LEU   598     -96.219 -34.273  79.060  1.00                 C  
ATOM   2376  N   SER   599     -93.724 -37.989  81.455  1.00                 N  
ATOM   2377  CA  SER   599     -92.352 -37.898  81.859  1.00                 C  
ATOM   2378  C   SER   599     -92.229 -38.438  83.282  1.00                 C  
ATOM   2379  O   SER   599     -93.191 -38.414  84.059  1.00                 O  
ATOM   2380  CB  SER   599     -91.860 -36.452  81.764  1.00                 C  
ATOM   2381  OG  SER   599     -90.506 -36.347  82.167  1.00                 O  
ATOM   2382  N   CYS   600     -91.030 -38.910  83.589  1.00                 N  
ATOM   2383  CA  CYS   600     -90.771 -39.461  84.872  1.00                 C  
ATOM   2384  C   CYS   600     -89.278 -39.407  85.174  1.00                 C  
ATOM   2385  O   CYS   600     -88.436 -39.151  84.279  1.00                 O  
ATOM   2386  CB  CYS   600     -91.285 -40.900  84.951  1.00                 C  
ATOM   2387  SG  CYS   600     -90.458 -42.051  83.828  1.00                 S  
ATOM   2388  N   ALA   601     -88.965 -39.688  86.442  1.00                 N  
ATOM   2389  CA  ALA   601     -87.603 -39.906  86.867  1.00                 C  
ATOM   2390  C   ALA   601     -87.549 -40.531  88.256  1.00                 C  
ATOM   2391  O   ALA   601     -88.530 -40.490  89.032  1.00                 O  
ATOM   2392  CB  ALA   601     -86.828 -38.597  86.854  1.00                 C  
ATOM   2393  N   ASN   602     -86.373 -41.055  88.571  1.00                 N  
ATOM   2394  CA  ASN   602     -86.106 -41.703  89.826  1.00                 C  
ATOM   2395  C   ASN   602     -85.747 -40.636  90.864  1.00                 C  
ATOM   2396  O   ASN   602     -85.001 -39.703  90.589  1.00                 O  
ATOM   2397  CB  ASN   602     -84.994 -42.742  89.667  1.00                 C  
ATOM   2398  CG  ASN   602     -84.771 -43.554  90.927  1.00                 C  
ATOM   2399  OD1 ASN   602     -85.724 -43.966  91.588  1.00                 O  
ATOM   2400  ND2 ASN   602     -83.508 -43.788  91.263  1.00                 N  
ATOM   2401  N   ILE   603     -86.357 -40.756  92.044  1.00                 N  
ATOM   2402  CA  ILE   603     -86.207 -39.794  93.117  1.00                 C  
ATOM   2403  C   ILE   603     -84.925 -40.156  93.869  1.00                 C  
ATOM   2404  O   ILE   603     -84.809 -41.260  94.427  1.00                 O  
ATOM   2405  CB  ILE   603     -87.438 -39.785  94.043  1.00                 C  
ATOM   2406  CD1 ILE   603     -89.976 -39.557  94.034  1.00                 C  
ATOM   2407  CG1 ILE   603     -88.687 -39.368  93.265  1.00                 C  
ATOM   2408  CG2 ILE   603     -87.193 -38.886  95.245  1.00                 C  
ATOM   2409  N   ILE   604     -83.973 -39.220  93.854  1.00                 N  
ATOM   2410  CA  ILE   604     -82.644 -39.417  94.372  1.00                 C  
ATOM   2411  C   ILE   604     -82.382 -38.562  95.601  1.00                 C  
ATOM   2412  O   ILE   604     -82.911 -37.454  95.740  1.00                 O  
ATOM   2413  CB  ILE   604     -81.573 -39.122  93.306  1.00                 C  
ATOM   2414  CD1 ILE   604     -81.706 -41.480  92.346  1.00                 C  
ATOM   2415  CG1 ILE   604     -81.796 -39.995  92.069  1.00                 C  
ATOM   2416  CG2 ILE   604     -80.179 -39.306  93.885  1.00                 C  
ATOM   2417  N   GLU   605     -81.475 -39.056  96.438  1.00                 N  
ATOM   2418  CA  GLU   605     -80.971 -38.299  97.592  1.00                 C  
ATOM   2419  C   GLU   605     -80.212 -37.068  97.083  1.00                 C  
ATOM   2420  O   GLU   605     -79.272 -37.191  96.300  1.00                 O  
ATOM   2421  CB  GLU   605     -80.076 -39.183  98.463  1.00                 C  
ATOM   2422  CD  GLU   605     -77.907 -40.457  98.693  1.00                 C  
ATOM   2423  CG  GLU   605     -78.791 -39.626  97.783  1.00                 C  
ATOM   2424  OE1 GLU   605     -78.450 -41.138  99.588  1.00                 O  
ATOM   2425  OE2 GLU   605     -76.672 -40.427  98.510  1.00                 O  
ATOM   2426  N   ARG   606     -80.596 -35.903  97.601  1.00                 N  
ATOM   2427  CA  ARG   606     -79.997 -34.615  97.262  1.00                 C  
ATOM   2428  C   ARG   606     -79.152 -34.028  98.403  1.00                 C  
ATOM   2429  O   ARG   606     -78.190 -33.338  98.138  1.00                 O  
ATOM   2430  CB  ARG   606     -81.080 -33.607  96.872  1.00                 C  
ATOM   2431  CD  ARG   606     -83.107 -32.283  97.534  1.00                 C  
ATOM   2432  NE  ARG   606     -82.560 -30.977  97.173  1.00                 N  
ATOM   2433  CG  ARG   606     -82.026 -33.243  98.004  1.00                 C  
ATOM   2434  CZ  ARG   606     -82.330 -29.998  98.041  1.00                 C  
ATOM   2435  NH1 ARG   606     -81.831 -28.843  97.622  1.00                 N  
ATOM   2436  NH2 ARG   606     -82.599 -30.175  99.328  1.00                 N  
ATOM   2437  N   LYS   607     -79.550 -34.287  99.651  1.00                 N  
ATOM   2438  CA  LYS   607     -79.299 -33.395 100.829  1.00                 C  
ATOM   2439  C   LYS   607     -77.807 -33.194 101.093  1.00                 C  
ATOM   2440  O   LYS   607     -77.441 -32.221 101.751  1.00                 O  
ATOM   2441  CB  LYS   607     -79.968 -33.962 102.083  1.00                 C  
ATOM   2442  CD  LYS   607     -78.741 -33.025 104.062  1.00                 C  
ATOM   2443  CE  LYS   607     -78.835 -32.126 105.284  1.00                 C  
ATOM   2444  CG  LYS   607     -80.025 -32.990 103.250  1.00                 C  
ATOM   2445  NZ  LYS   607     -77.567 -32.115 106.065  1.00                 N  
TER
