# Supplementary material for: Comparative Single-Cell Transcriptomics Reveals Novel Genes Involved in Bivalve Embryonic Shell Formation and Questions Ontogenetic Homology of Molluscan Shell Types
Source: Front Cell Dev Biol. 2022 Jun 9;10:883755. doi: 10.3389/fcell.2022.883755 (PMC9261976; doi:10.3389/fcell.2022.883755)
Supplement: Supplementary file 1 [file DataSheet1.ZIP › Supplementary_File1/s_f_1/05f4843d1b56829f.final.pdb]

ATOM      1  N   SER     7       6.486 -13.668  -0.414  1.00                 N  
ATOM      2  CA  SER     7       5.409 -13.751  -1.464  1.00                 C  
ATOM      3  C   SER     7       4.201 -12.852  -1.110  1.00                 C  
ATOM      4  O   SER     7       3.791 -12.767   0.051  1.00                 O  
ATOM      5  CB  SER     7       4.945 -15.198  -1.643  1.00                 C  
ATOM      6  OG  SER     7       3.878 -15.281  -2.572  1.00                 O  
ATOM      7  N   GLU     8       3.671 -12.159  -2.128  1.00                 N  
ATOM      8  CA  GLU     8       2.485 -11.321  -1.975  1.00                 C  
ATOM      9  C   GLU     8       1.242 -12.230  -1.839  1.00                 C  
ATOM     10  O   GLU     8       1.027 -13.081  -2.688  1.00                 O  
ATOM     11  CB  GLU     8       2.346 -10.367  -3.163  1.00                 C  
ATOM     12  CD  GLU     8       1.110  -8.431  -4.214  1.00                 C  
ATOM     13  CG  GLU     8       1.191  -9.387  -3.040  1.00                 C  
ATOM     14  OE1 GLU     8       1.923  -8.572  -5.152  1.00                 O  
ATOM     15  OE2 GLU     8       0.234  -7.541  -4.197  1.00                 O  
ATOM     16  N   VAL     9       0.437 -12.033  -0.813  1.00                 N  
ATOM     17  CA  VAL     9      -0.811 -12.822  -0.622  1.00                 C  
ATOM     18  C   VAL     9      -2.020 -12.123  -1.263  1.00                 C  
ATOM     19  O   VAL     9      -2.355 -10.993  -0.894  1.00                 O  
ATOM     20  CB  VAL     9      -1.094 -13.079   0.870  1.00                 C  
ATOM     21  CG1 VAL     9      -2.401 -13.836   1.042  1.00                 C  
ATOM     22  CG2 VAL     9       0.057 -13.843   1.506  1.00                 C  
ATOM     23  N   PRO    10      -2.674 -12.807  -2.231  1.00                 N  
ATOM     24  CA  PRO    10      -3.789 -12.180  -2.935  1.00                 C  
ATOM     25  C   PRO    10      -4.793 -11.901  -1.879  1.00                 C  
ATOM     26  O   PRO    10      -5.019 -12.750  -0.981  1.00                 O  
ATOM     27  CB  PRO    10      -4.227 -13.237  -3.951  1.00                 C  
ATOM     28  CD  PRO    10      -2.319 -14.154  -2.833  1.00                 C  
ATOM     29  CG  PRO    10      -3.011 -14.075  -4.165  1.00                 C  
ATOM     30  N   GLY    11      -5.371 -10.712  -1.921  1.00                 N  
ATOM     31  CA  GLY    11      -6.383 -10.399  -0.953  1.00                 C  
ATOM     32  C   GLY    11      -5.834  -9.891   0.355  1.00                 C  
ATOM     33  O   GLY    11      -6.629  -9.558   1.235  1.00                 O  
ATOM     34  N   GLY    12      -4.498  -9.849   0.493  1.00                 N  
ATOM     35  CA  GLY    12      -3.819  -9.321   1.657  1.00                 C  
ATOM     36  C   GLY    12      -3.845 -10.284   2.855  1.00                 C  
ATOM     37  O   GLY    12      -4.464 -11.349   2.776  1.00                 O  
ATOM     38  N   GLY    13      -3.198  -9.892   3.957  1.00                 N  
ATOM     39  CA  GLY    13      -3.320 -10.616   5.234  1.00                 C  
ATOM     40  C   GLY    13      -2.421 -11.843   5.295  1.00                 C  
ATOM     41  O   GLY    13      -1.813 -12.222   4.294  1.00                 O  
ATOM     42  N   THR    14      -2.294 -12.439   6.480  1.00                 N  
ATOM     43  CA  THR    14      -1.542 -13.671   6.542  1.00                 C  
ATOM     44  C   THR    14      -2.421 -14.715   7.178  1.00                 C  
ATOM     45  O   THR    14      -1.883 -15.678   7.740  1.00                 O  
ATOM     46  CB  THR    14      -0.231 -13.493   7.329  1.00                 C  
ATOM     47  OG1 THR    14      -0.525 -13.040   8.657  1.00                 O  
ATOM     48  CG2 THR    14       0.662 -12.464   6.652  1.00                 C  
ATOM     49  N   GLU    15      -3.741 -14.597   7.141  1.00                 N  
ATOM     50  CA  GLU    15      -4.464 -15.671   7.830  1.00                 C  
ATOM     51  C   GLU    15      -5.087 -16.627   6.843  1.00                 C  
ATOM     52  O   GLU    15      -5.334 -16.267   5.726  1.00                 O  
ATOM     53  CB  GLU    15      -5.540 -15.089   8.748  1.00                 C  
ATOM     54  CD  GLU    15      -6.087 -13.698  10.784  1.00                 C  
ATOM     55  CG  GLU    15      -4.994 -14.243   9.887  1.00                 C  
ATOM     56  OE1 GLU    15      -7.187 -13.406  10.271  1.00                 O  
ATOM     57  OE2 GLU    15      -5.843 -13.561  12.002  1.00                 O  
ATOM     58  N   GLY    16      -5.376 -17.834   7.302  1.00                 N  
ATOM     59  CA  GLY    16      -6.003 -18.775   6.409  1.00                 C  
ATOM     60  C   GLY    16      -6.237 -20.044   7.240  1.00                 C  
ATOM     61  O   GLY    16      -6.113 -20.044   8.457  1.00                 O  
ATOM     62  N   TYR    17      -6.615 -21.103   6.562  1.00                 N  
ATOM     63  CA  TYR    17      -6.921 -22.335   7.263  1.00                 C  
ATOM     64  C   TYR    17      -5.729 -23.294   7.292  1.00                 C  
ATOM     65  O   TYR    17      -5.430 -23.893   6.257  1.00                 O  
ATOM     66  CB  TYR    17      -8.122 -23.032   6.622  1.00                 C  
ATOM     67  CG  TYR    17      -9.419 -22.267   6.758  1.00                 C  
ATOM     68  OH  TYR    17     -12.983 -20.156   7.120  1.00                 O  
ATOM     69  CZ  TYR    17     -11.804 -20.855   7.002  1.00                 C  
ATOM     70  CD1 TYR    17      -9.780 -21.306   5.823  1.00                 C  
ATOM     71  CE1 TYR    17     -10.963 -20.602   5.940  1.00                 C  
ATOM     72  CD2 TYR    17     -10.279 -22.510   7.822  1.00                 C  
ATOM     73  CE2 TYR    17     -11.467 -21.815   7.955  1.00                 C  
ATOM     74  N   HIS    18      -5.150 -23.457   8.466  1.00                 N  
ATOM     75  CA  HIS    18      -3.941 -24.329   8.626  1.00                 C  
ATOM     76  C   HIS    18      -4.422 -25.783   8.553  1.00                 C  
ATOM     77  O   HIS    18      -5.334 -26.179   9.283  1.00                 O  
ATOM     78  CB  HIS    18      -3.229 -24.021   9.944  1.00                 C  
ATOM     79  CG  HIS    18      -1.908 -24.710  10.093  1.00                 C  
ATOM     80  ND1 HIS    18      -1.797 -26.066  10.310  1.00                 N  
ATOM     81  CE1 HIS    18      -0.494 -26.390  10.401  1.00                 C  
ATOM     82  CD2 HIS    18      -0.512 -24.297  10.071  1.00                 C  
ATOM     83  NE2 HIS    18       0.282 -25.333  10.258  1.00                 N  
ATOM     84  N   VAL    19      -3.782 -26.600   7.688  1.00                 N  
ATOM     85  CA  VAL    19      -4.158 -27.996   7.515  1.00                 C  
ATOM     86  C   VAL    19      -3.409 -28.738   8.606  1.00                 C  
ATOM     87  O   VAL    19      -2.187 -28.692   8.598  1.00                 O  
ATOM     88  CB  VAL    19      -3.822 -28.500   6.099  1.00                 C  
ATOM     89  CG1 VAL    19      -4.171 -29.974   5.961  1.00                 C  
ATOM     90  CG2 VAL    19      -4.554 -27.675   5.052  1.00                 C  
ATOM     91  N   LEU    20      -4.140 -29.435   9.485  1.00                 N  
ATOM     92  CA  LEU    20      -3.534 -30.252  10.565  1.00                 C  
ATOM     93  C   LEU    20      -3.448 -31.720  10.333  1.00                 C  
ATOM     94  O   LEU    20      -2.429 -32.317  10.740  1.00                 O  
ATOM     95  CB  LEU    20      -4.295 -30.054  11.878  1.00                 C  
ATOM     96  CG  LEU    20      -4.266 -28.645  12.472  1.00                 C  
ATOM     97  CD1 LEU    20      -5.146 -28.565  13.710  1.00                 C  
ATOM     98  CD2 LEU    20      -2.841 -28.232  12.808  1.00                 C  
ATOM     99  N   ARG    21      -4.470 -32.304   9.737  1.00                 N  
ATOM    100  CA  ARG    21      -4.533 -33.765   9.430  1.00                 C  
ATOM    101  C   ARG    21      -5.106 -33.924   8.083  1.00                 C  
ATOM    102  O   ARG    21      -5.999 -33.170   7.701  1.00                 O  
ATOM    103  CB  ARG    21      -5.360 -34.499  10.487  1.00                 C  
ATOM    104  CD  ARG    21      -3.498 -35.313  11.960  1.00                 C  
ATOM    105  NE  ARG    21      -2.956 -35.364  13.316  1.00                 N  
ATOM    106  CG  ARG    21      -4.756 -34.464  11.882  1.00                 C  
ATOM    107  CZ  ARG    21      -2.136 -34.452  13.827  1.00                 C  
ATOM    108  NH1 ARG    21      -1.693 -34.581  15.071  1.00                 N  
ATOM    109  NH2 ARG    21      -1.760 -33.413  13.095  1.00                 N  
ATOM    110  N   VAL    22      -4.560 -34.888   7.344  1.00                 N  
ATOM    111  CA  VAL    22      -5.109 -35.241   6.050  1.00                 C  
ATOM    112  C   VAL    22      -5.274 -36.791   6.053  1.00                 C  
ATOM    113  O   VAL    22      -4.273 -37.521   6.130  1.00                 O  
ATOM    114  CB  VAL    22      -4.209 -34.749   4.902  1.00                 C  
ATOM    115  CG1 VAL    22      -4.796 -35.146   3.556  1.00                 C  
ATOM    116  CG2 VAL    22      -4.020 -33.242   4.981  1.00                 C  
ATOM    117  N   GLN    23      -6.507 -37.239   5.946  1.00                 N  
ATOM    118  CA  GLN    23      -6.783 -38.697   5.973  1.00                 C  
ATOM    119  C   GLN    23      -6.287 -39.364   4.693  1.00                 C  
ATOM    120  O   GLN    23      -6.373 -38.815   3.575  1.00                 O  
ATOM    121  CB  GLN    23      -8.279 -38.956   6.161  1.00                 C  
ATOM    122  CD  GLN    23     -10.115 -40.632   6.610  1.00                 C  
ATOM    123  CG  GLN    23      -8.638 -40.422   6.335  1.00                 C  
ATOM    124  OE1 GLN    23     -10.918 -39.710   6.472  1.00                 O  
ATOM    125  NE2 GLN    23     -10.475 -41.849   7.000  1.00                 N  
ATOM    126  N   ASP    24      -5.626 -40.521   4.879  1.00                 N  
ATOM    127  CA  ASP    24      -5.128 -41.243   3.704  1.00                 C  
ATOM    128  C   ASP    24      -6.211 -41.504   2.657  1.00                 C  
ATOM    129  O   ASP    24      -7.304 -41.880   2.994  1.00                 O  
ATOM    130  CB  ASP    24      -4.505 -42.577   4.119  1.00                 C  
ATOM    131  CG  ASP    24      -3.191 -42.403   4.855  1.00                 C  
ATOM    132  OD1 ASP    24      -2.659 -41.272   4.862  1.00                 O  
ATOM    133  OD2 ASP    24      -2.692 -43.396   5.425  1.00                 O  
ATOM    134  N   ASN    25      -5.864 -41.293   1.390  1.00                 N  
ATOM    135  CA  ASN    25      -6.782 -41.573   0.270  1.00                 C  
ATOM    136  C   ASN    25      -8.031 -40.650   0.238  1.00                 C  
ATOM    137  O   ASN    25      -9.049 -40.970  -0.428  1.00                 O  
ATOM    138  CB  ASN    25      -7.238 -43.033   0.303  1.00                 C  
ATOM    139  CG  ASN    25      -6.093 -44.006   0.098  1.00                 C  
ATOM    140  OD1 ASN    25      -5.332 -43.890  -0.862  1.00                 O  
ATOM    141  ND2 ASN    25      -5.967 -44.969   1.004  1.00                 N  
ATOM    142  N   SER    26      -8.009 -39.553   1.025  1.00                 N  
ATOM    143  CA  SER    26      -9.111 -38.589   0.944  1.00                 C  
ATOM    144  C   SER    26      -8.951 -37.676  -0.309  1.00                 C  
ATOM    145  O   SER    26      -7.888 -37.572  -0.939  1.00                 O  
ATOM    146  CB  SER    26      -9.175 -37.741   2.216  1.00                 C  
ATOM    147  OG  SER    26      -8.053 -36.881   2.312  1.00                 O  
ATOM    148  N   PRO    27      -9.999 -36.919  -0.605  1.00                 N  
ATOM    149  CA  PRO    27      -9.838 -35.892  -1.660  1.00                 C  
ATOM    150  C   PRO    27      -8.706 -34.929  -1.348  1.00                 C  
ATOM    151  O   PRO    27      -7.961 -34.552  -2.224  1.00                 O  
ATOM    152  CB  PRO    27     -11.187 -35.170  -1.682  1.00                 C  
ATOM    153  CD  PRO    27     -11.454 -36.967  -0.124  1.00                 C  
ATOM    154  CG  PRO    27     -12.163 -36.187  -1.195  1.00                 C  
ATOM    155  N   GLY    28      -8.602 -34.520  -0.082  1.00                 N  
ATOM    156  CA  GLY    28      -7.434 -33.669   0.290  1.00                 C  
ATOM    157  C   GLY    28      -6.055 -34.274   0.039  1.00                 C  
ATOM    158  O   GLY    28      -5.156 -33.587  -0.426  1.00                 O  
ATOM    159  N   SER    29      -5.929 -35.575   0.321  1.00                 N  
ATOM    160  CA  SER    29      -4.674 -36.301   0.092  1.00                 C  
ATOM    161  C   SER    29      -4.441 -36.298  -1.430  1.00                 C  
ATOM    162  O   SER    29      -3.359 -35.960  -1.886  1.00                 O  
ATOM    163  CB  SER    29      -4.760 -37.715   0.670  1.00                 C  
ATOM    164  OG  SER    29      -3.562 -38.435   0.436  1.00                 O  
ATOM    165  N   GLU    30      -5.469 -36.629  -2.204  1.00                 N  
ATOM    166  CA  GLU    30      -5.300 -36.561  -3.699  1.00                 C  
ATOM    167  C   GLU    30      -4.965 -35.230  -4.307  1.00                 C  
ATOM    168  O   GLU    30      -4.270 -35.153  -5.340  1.00                 O  
ATOM    169  CB  GLU    30      -6.567 -37.050  -4.404  1.00                 C  
ATOM    170  CD  GLU    30      -8.106 -38.981  -4.933  1.00                 C  
ATOM    171  CG  GLU    30      -6.820 -38.542  -4.261  1.00                 C  
ATOM    172  OE1 GLU    30      -8.979 -38.119  -5.167  1.00                 O  
ATOM    173  OE2 GLU    30      -8.242 -40.188  -5.225  1.00                 O  
ATOM    174  N   ALA    31      -5.414 -34.148  -3.667  1.00                 N  
ATOM    175  CA  ALA    31      -5.109 -32.806  -4.081  1.00                 C  
ATOM    176  C   ALA    31      -3.711 -32.400  -3.676  1.00                 C  
ATOM    177  O   ALA    31      -3.250 -31.315  -4.045  1.00                 O  
ATOM    178  CB  ALA    31      -6.119 -31.829  -3.498  1.00                 C  
ATOM    179  N   GLY    32      -3.069 -33.227  -2.829  1.00                 N  
ATOM    180  CA  GLY    32      -1.709 -32.896  -2.466  1.00                 C  
ATOM    181  C   GLY    32      -1.589 -32.040  -1.189  1.00                 C  
ATOM    182  O   GLY    32      -0.489 -31.439  -1.002  1.00                 O  
ATOM    183  N   LEU    33      -2.625 -31.944  -0.357  1.00                 N  
ATOM    184  CA  LEU    33      -2.510 -31.148   0.869  1.00                 C  
ATOM    185  C   LEU    33      -1.597 -31.838   1.866  1.00                 C  
ATOM    186  O   LEU    33      -1.543 -33.113   1.881  1.00                 O  
ATOM    187  CB  LEU    33      -3.890 -30.910   1.485  1.00                 C  
ATOM    188  CG  LEU    33      -4.866 -30.070   0.658  1.00                 C  
ATOM    189  CD1 LEU    33      -6.232 -30.020   1.325  1.00                 C  
ATOM    190  CD2 LEU    33      -4.325 -28.663   0.455  1.00                 C  
ATOM    191  N   GLU    34      -0.726 -31.035   2.471  1.00                 N  
ATOM    192  CA  GLU    34       0.340 -31.525   3.431  1.00                 C  
ATOM    193  C   GLU    34       0.065 -31.026   4.820  1.00                 C  
ATOM    194  O   GLU    34      -0.029 -29.833   5.001  1.00                 O  
ATOM    195  CB  GLU    34       1.727 -31.075   2.967  1.00                 C  
ATOM    196  CD  GLU    34       4.225 -31.130   3.337  1.00                 C  
ATOM    197  CG  GLU    34       2.865 -31.562   3.849  1.00                 C  
ATOM    198  OE1 GLU    34       4.409 -29.920   3.089  1.00                 O  
ATOM    199  OE2 GLU    34       5.106 -32.002   3.183  1.00                 O  
ATOM    200  N   ALA    35      -0.074 -31.946   5.791  1.00                 N  
ATOM    201  CA  ALA    35      -0.312 -31.505   7.139  1.00                 C  
ATOM    202  C   ALA    35       0.820 -30.599   7.573  1.00                 C  
ATOM    203  O   ALA    35       2.002 -30.767   7.184  1.00                 O  
ATOM    204  CB  ALA    35      -0.448 -32.699   8.071  1.00                 C  
ATOM    205  N   PHE    36       0.467 -29.626   8.390  1.00                 N  
ATOM    206  CA  PHE    36       1.395 -28.744   9.084  1.00                 C  
ATOM    207  C   PHE    36       1.960 -27.590   8.253  1.00                 C  
ATOM    208  O   PHE    36       2.035 -26.515   8.727  1.00                 O  
ATOM    209  CB  PHE    36       2.580 -29.540   9.635  1.00                 C  
ATOM    210  CG  PHE    36       2.199 -30.547  10.682  1.00                 C  
ATOM    211  CZ  PHE    36       1.493 -32.407  12.624  1.00                 C  
ATOM    212  CD1 PHE    36       2.197 -31.901  10.392  1.00                 C  
ATOM    213  CE1 PHE    36       1.847 -32.828  11.356  1.00                 C  
ATOM    214  CD2 PHE    36       1.843 -30.142  11.956  1.00                 C  
ATOM    215  CE2 PHE    36       1.492 -31.069  12.919  1.00                 C  
ATOM    216  N   PHE    37       2.335 -27.848   7.023  1.00                 N  
ATOM    217  CA  PHE    37       2.876 -26.796   6.169  1.00                 C  
ATOM    218  C   PHE    37       1.854 -26.055   5.346  1.00                 C  
ATOM    219  O   PHE    37       2.131 -24.894   5.008  1.00                 O  
ATOM    220  CB  PHE    37       3.925 -27.368   5.214  1.00                 C  
ATOM    221  CG  PHE    37       5.188 -27.812   5.896  1.00                 C  
ATOM    222  CZ  PHE    37       7.526 -28.627   7.159  1.00                 C  
ATOM    223  CD1 PHE    37       5.449 -29.157   6.094  1.00                 C  
ATOM    224  CE1 PHE    37       6.610 -29.565   6.722  1.00                 C  
ATOM    225  CD2 PHE    37       6.115 -26.885   6.339  1.00                 C  
ATOM    226  CE2 PHE    37       7.276 -27.294   6.967  1.00                 C  
ATOM    227  N   ASP    38       0.727 -26.674   5.028  1.00                 N  
ATOM    228  CA  ASP    38      -0.211 -25.960   4.118  1.00                 C  
ATOM    229  C   ASP    38      -1.244 -25.143   4.885  1.00                 C  
ATOM    230  O   ASP    38      -1.768 -25.528   5.907  1.00                 O  
ATOM    231  CB  ASP    38      -0.924 -26.953   3.198  1.00                 C  
ATOM    232  CG  ASP    38       0.011 -27.585   2.186  1.00                 C  
ATOM    233  OD1 ASP    38       1.108 -27.030   1.963  1.00                 O  
ATOM    234  OD2 ASP    38      -0.352 -28.635   1.617  1.00                 O  
ATOM    235  N   PHE    39      -1.586 -24.011   4.263  1.00                 N  
ATOM    236  CA  PHE    39      -2.621 -23.100   4.723  1.00                 C  
ATOM    237  C   PHE    39      -3.545 -22.826   3.529  1.00                 C  
ATOM    238  O   PHE    39      -3.054 -22.338   2.526  1.00                 O  
ATOM    239  CB  PHE    39      -1.998 -21.818   5.278  1.00                 C  
ATOM    240  CG  PHE    39      -1.098 -22.043   6.460  1.00                 C  
ATOM    241  CZ  PHE    39       0.561 -22.459   8.650  1.00                 C  
ATOM    242  CD1 PHE    39       0.238 -22.354   6.281  1.00                 C  
ATOM    243  CE1 PHE    39       1.066 -22.561   7.368  1.00                 C  
ATOM    244  CD2 PHE    39      -1.589 -21.944   7.750  1.00                 C  
ATOM    245  CE2 PHE    39      -0.761 -22.151   8.837  1.00                 C  
ATOM    246  N   ILE    40      -4.854 -23.107   3.676  1.00                 N  
ATOM    247  CA  ILE    40      -5.752 -22.787   2.571  1.00                 C  
ATOM    248  C   ILE    40      -6.006 -21.236   2.630  1.00                 C  
ATOM    249  O   ILE    40      -6.546 -20.729   3.642  1.00                 O  
ATOM    250  CB  ILE    40      -7.060 -23.596   2.654  1.00                 C  
ATOM    251  CD1 ILE    40      -7.962 -25.972   2.855  1.00                 C  
ATOM    252  CG1 ILE    40      -6.768 -25.094   2.549  1.00                 C  
ATOM    253  CG2 ILE    40      -8.041 -23.134   1.588  1.00                 C  
ATOM    254  N   VAL    41      -5.698 -20.514   1.548  1.00                 N  
ATOM    255  CA  VAL    41      -5.748 -19.068   1.547  1.00                 C  
ATOM    256  C   VAL    41      -7.046 -18.647   0.827  1.00                 C  
ATOM    257  O   VAL    41      -7.653 -17.689   1.303  1.00                 O  
ATOM    258  CB  VAL    41      -4.502 -18.461   0.876  1.00                 C  
ATOM    259  CG1 VAL    41      -4.632 -16.948   0.781  1.00                 C  
ATOM    260  CG2 VAL    41      -3.245 -18.844   1.641  1.00                 C  
ATOM    261  N   ALA    42      -7.425 -19.327  -0.294  1.00                 N  
ATOM    262  CA  ALA    42      -8.664 -18.936  -1.032  1.00                 C  
ATOM    263  C   ALA    42      -9.284 -20.162  -1.625  1.00                 C  
ATOM    264  O   ALA    42      -8.615 -21.191  -1.794  1.00                 O  
ATOM    265  CB  ALA    42      -8.340 -17.907  -2.104  1.00                 C  
ATOM    266  N   ILE    43     -10.602 -20.117  -1.861  1.00                 N  
ATOM    267  CA  ILE    43     -11.289 -21.168  -2.574  1.00                 C  
ATOM    268  C   ILE    43     -12.012 -20.522  -3.772  1.00                 C  
ATOM    269  O   ILE    43     -12.748 -19.532  -3.588  1.00                 O  
ATOM    270  CB  ILE    43     -12.267 -21.926  -1.657  1.00                 C  
ATOM    271  CD1 ILE    43     -13.641 -24.069  -1.521  1.00                 C  
ATOM    272  CG1 ILE    43     -12.918 -23.085  -2.414  1.00                 C  
ATOM    273  CG2 ILE    43     -13.303 -20.974  -1.080  1.00                 C  
ATOM    274  N   GLY    44     -11.741 -21.057  -4.965  1.00                 N  
ATOM    275  CA  GLY    44     -12.330 -20.470  -6.216  1.00                 C  
ATOM    276  C   GLY    44     -12.074 -18.897  -6.321  1.00                 C  
ATOM    277  O   GLY    44     -12.858 -18.120  -6.947  1.00                 O  
ATOM    278  N   ASN    45     -10.977 -18.436  -5.761  1.00                 N  
ATOM    279  CA  ASN    45     -10.561 -17.047  -5.753  1.00                 C  
ATOM    280  C   ASN    45     -11.163 -16.227  -4.615  1.00                 C  
ATOM    281  O   ASN    45     -10.704 -15.057  -4.377  1.00                 O  
ATOM    282  CB  ASN    45     -10.902 -16.378  -7.086  1.00                 C  
ATOM    283  CG  ASN    45     -10.172 -17.006  -8.257  1.00                 C  
ATOM    284  OD1 ASN    45      -8.961 -17.218  -8.204  1.00                 O  
ATOM    285  ND2 ASN    45     -10.910 -17.307  -9.320  1.00                 N  
ATOM    286  N   THR    46     -12.100 -16.843  -3.877  1.00                 N  
ATOM    287  CA  THR    46     -12.658 -16.142  -2.670  1.00                 C  
ATOM    288  C   THR    46     -11.687 -16.232  -1.525  1.00                 C  
ATOM    289  O   THR    46     -11.385 -17.365  -1.082  1.00                 O  
ATOM    290  CB  THR    46     -14.018 -16.732  -2.253  1.00                 C  
ATOM    291  OG1 THR    46     -14.957 -16.580  -3.324  1.00                 O  
ATOM    292  CG2 THR    46     -14.558 -16.012  -1.027  1.00                 C  
ATOM    293  N   ARG    47     -11.227 -15.077  -1.009  1.00                 N  
ATOM    294  CA  ARG    47     -10.169 -15.097   0.016  1.00                 C  
ATOM    295  C   ARG    47     -10.692 -15.500   1.388  1.00                 C  
ATOM    296  O   ARG    47     -11.743 -14.956   1.881  1.00                 O  
ATOM    297  CB  ARG    47      -9.493 -13.728   0.115  1.00                 C  
ATOM    298  CD  ARG    47      -7.128 -14.417   0.596  1.00                 C  
ATOM    299  NE  ARG    47      -5.937 -14.138   1.394  1.00                 N  
ATOM    300  CG  ARG    47      -8.348 -13.672   1.113  1.00                 C  
ATOM    301  CZ  ARG    47      -5.523 -14.891   2.408  1.00                 C  
ATOM    302  NH1 ARG    47      -4.428 -14.559   3.077  1.00                 N  
ATOM    303  NH2 ARG    47      -6.206 -15.975   2.750  1.00                 N  
ATOM    304  N   LEU    48     -10.051 -16.503   2.015  1.00                 N  
ATOM    305  CA  LEU    48     -10.507 -17.032   3.318  1.00                 C  
ATOM    306  C   LEU    48      -9.780 -16.405   4.479  1.00                 C  
ATOM    307  O   LEU    48      -8.889 -17.016   5.109  1.00                 O  
ATOM    308  CB  LEU    48     -10.332 -18.551   3.370  1.00                 C  
ATOM    309  CG  LEU    48     -11.086 -19.357   2.311  1.00                 C  
ATOM    310  CD1 LEU    48     -10.752 -20.837   2.423  1.00                 C  
ATOM    311  CD2 LEU    48     -12.586 -19.143   2.439  1.00                 C  
ATOM    312  N   ASN    49     -10.092 -15.109   4.713  1.00                 N  
ATOM    313  CA  ASN    49      -9.376 -14.375   5.718  1.00                 C  
ATOM    314  C   ASN    49     -10.215 -14.025   6.896  1.00                 C  
ATOM    315  O   ASN    49      -9.842 -13.173   7.659  1.00                 O  
ATOM    316  CB  ASN    49      -8.773 -13.101   5.123  1.00                 C  
ATOM    317  CG  ASN    49      -9.830 -12.124   4.646  1.00                 C  
ATOM    318  OD1 ASN    49     -11.001 -12.479   4.511  1.00                 O  
ATOM    319  ND2 ASN    49      -9.419 -10.888   4.387  1.00                 N  
ATOM    320  N   GLN    50     -11.342 -14.730   7.066  1.00                 N  
ATOM    321  CA  GLN    50     -12.225 -14.582   8.197  1.00                 C  
ATOM    322  C   GLN    50     -12.519 -15.950   8.784  1.00                 C  
ATOM    323  O   GLN    50     -12.828 -16.904   8.055  1.00                 O  
ATOM    324  CB  GLN    50     -13.515 -13.873   7.780  1.00                 C  
ATOM    325  CD  GLN    50     -14.613 -11.764   6.929  1.00                 C  
ATOM    326  CG  GLN    50     -13.310 -12.448   7.291  1.00                 C  
ATOM    327  OE1 GLN    50     -15.674 -12.388   6.928  1.00                 O  
ATOM    328  NE2 GLN    50     -14.537 -10.474   6.620  1.00                 N  
ATOM    329  N   ASP    51     -12.596 -16.055  10.110  1.00                 N  
ATOM    330  CA  ASP    51     -13.031 -17.291  10.731  1.00                 C  
ATOM    331  C   ASP    51     -14.584 -17.384  10.726  1.00                 C  
ATOM    332  O   ASP    51     -15.235 -17.083  11.728  1.00                 O  
ATOM    333  CB  ASP    51     -12.494 -17.390  12.160  1.00                 C  
ATOM    334  CG  ASP    51     -12.781 -18.735  12.798  1.00                 C  
ATOM    335  OD1 ASP    51     -13.541 -19.526  12.200  1.00                 O  
ATOM    336  OD2 ASP    51     -12.246 -18.999  13.896  1.00                 O  
ATOM    337  N   ASN    52     -15.167 -17.775   9.615  1.00                 N  
ATOM    338  CA  ASN    52     -16.646 -17.778   9.413  1.00                 C  
ATOM    339  C   ASN    52     -17.026 -19.124   8.737  1.00                 C  
ATOM    340  O   ASN    52     -16.188 -20.081   8.655  1.00                 O  
ATOM    341  CB  ASN    52     -17.076 -16.565   8.585  1.00                 C  
ATOM    342  CG  ASN    52     -16.490 -16.577   7.187  1.00                 C  
ATOM    343  OD1 ASN    52     -16.493 -17.605   6.511  1.00                 O  
ATOM    344  ND2 ASN    52     -15.986 -15.429   6.749  1.00                 N  
ATOM    345  N   ASP    53     -18.278 -19.221   8.240  1.00                 N  
ATOM    346  CA  ASP    53     -18.739 -20.482   7.655  1.00                 C  
ATOM    347  C   ASP    53     -18.540 -20.567   6.164  1.00                 C  
ATOM    348  O   ASP    53     -19.023 -21.517   5.554  1.00                 O  
ATOM    349  CB  ASP    53     -20.220 -20.706   7.965  1.00                 C  
ATOM    350  CG  ASP    53     -21.114 -19.663   7.323  1.00                 C  
ATOM    351  OD1 ASP    53     -20.579 -18.745   6.667  1.00                 O  
ATOM    352  OD2 ASP    53     -22.350 -19.764   7.476  1.00                 O  
ATOM    353  N   THR    54     -17.844 -19.629   5.538  1.00                 N  
ATOM    354  CA  THR    54     -17.748 -19.595   4.109  1.00                 C  
ATOM    355  C   THR    54     -17.087 -20.890   3.579  1.00                 C  
ATOM    356  O   THR    54     -17.554 -21.496   2.665  1.00                 O  
ATOM    357  CB  THR    54     -16.950 -18.369   3.626  1.00                 C  
ATOM    358  OG1 THR    54     -17.626 -17.169   4.022  1.00                 O  
ATOM    359  CG2 THR    54     -16.825 -18.379   2.110  1.00                 C  
ATOM    360  N   LEU    55     -15.999 -21.295   4.205  1.00                 N  
ATOM    361  CA  LEU    55     -15.338 -22.479   3.665  1.00                 C  
ATOM    362  C   LEU    55     -16.262 -23.724   3.765  1.00                 C  
ATOM    363  O   LEU    55     -16.423 -24.468   2.758  1.00                 O  
ATOM    364  CB  LEU    55     -14.021 -22.739   4.399  1.00                 C  
ATOM    365  CG  LEU    55     -13.238 -23.980   3.967  1.00                 C  
ATOM    366  CD1 LEU    55     -12.833 -23.878   2.504  1.00                 C  
ATOM    367  CD2 LEU    55     -12.009 -24.173   4.843  1.00                 C  
ATOM    368  N   LYS    56     -16.830 -23.975   4.944  1.00                 N  
ATOM    369  CA  LYS    56     -17.748 -25.118   5.140  1.00                 C  
ATOM    370  C   LYS    56     -18.896 -25.103   4.125  1.00                 C  
ATOM    371  O   LYS    56     -19.149 -26.086   3.431  1.00                 O  
ATOM    372  CB  LYS    56     -18.314 -25.113   6.561  1.00                 C  
ATOM    373  CD  LYS    56     -19.742 -26.228   8.298  1.00                 C  
ATOM    374  CE  LYS    56     -20.711 -27.364   8.586  1.00                 C  
ATOM    375  CG  LYS    56     -19.251 -26.272   6.861  1.00                 C  
ATOM    376  NZ  LYS    56     -21.200 -27.333   9.992  1.00                 N  
ATOM    377  N   GLU    57     -19.476 -23.904   3.964  1.00                 N  
ATOM    378  CA  GLU    57     -20.631 -23.830   3.074  1.00                 C  
ATOM    379  C   GLU    57     -20.278 -24.003   1.607  1.00                 C  
ATOM    380  O   GLU    57     -21.048 -24.605   0.847  1.00                 O  
ATOM    381  CB  GLU    57     -21.359 -22.496   3.251  1.00                 C  
ATOM    382  CD  GLU    57     -23.165 -23.370   4.785  1.00                 C  
ATOM    383  CG  GLU    57     -22.064 -22.347   4.589  1.00                 C  
ATOM    384  OE1 GLU    57     -24.028 -23.493   3.891  1.00                 O  
ATOM    385  OE2 GLU    57     -23.164 -24.050   5.833  1.00                 O  
ATOM    386  N   LEU    58     -19.125 -23.476   1.169  1.00                 N  
ATOM    387  CA  LEU    58     -18.731 -23.650  -0.229  1.00                 C  
ATOM    388  C   LEU    58     -18.327 -25.086  -0.515  1.00                 C  
ATOM    389  O   LEU    58     -18.520 -25.584  -1.599  1.00                 O  
ATOM    390  CB  LEU    58     -17.582 -22.704  -0.584  1.00                 C  
ATOM    391  CG  LEU    58     -17.915 -21.211  -0.604  1.00                 C  
ATOM    392  CD1 LEU    58     -16.658 -20.382  -0.819  1.00                 C  
ATOM    393  CD2 LEU    58     -18.942 -20.903  -1.683  1.00                 C  
ATOM    394  N   LEU    59     -17.718 -25.755   0.485  1.00                 N  
ATOM    395  CA  LEU    59     -17.393 -27.154   0.220  1.00                 C  
ATOM    396  C   LEU    59     -18.682 -27.961   0.083  1.00                 C  
ATOM    397  O   LEU    59     -18.735 -28.773  -0.859  1.00                 O  
ATOM    398  CB  LEU    59     -16.510 -27.719   1.334  1.00                 C  
ATOM    399  CG  LEU    59     -15.091 -27.157   1.426  1.00                 C  
ATOM    400  CD1 LEU    59     -14.387 -27.672   2.673  1.00                 C  
ATOM    401  CD2 LEU    59     -14.290 -27.512   0.183  1.00                 C  
ATOM    402  N   LYS    60     -19.657 -27.765   0.939  1.00                 N  
ATOM    403  CA  LYS    60     -20.946 -28.464   0.757  1.00                 C  
ATOM    404  C   LYS    60     -21.609 -28.125  -0.603  1.00                 C  
ATOM    405  O   LYS    60     -22.113 -29.027  -1.363  1.00                 O  
ATOM    406  CB  LYS    60     -21.909 -28.118   1.895  1.00                 C  
ATOM    407  CD  LYS    60     -22.638 -28.537   4.259  1.00                 C  
ATOM    408  CE  LYS    60     -22.740 -27.085   4.695  1.00                 C  
ATOM    409  CG  LYS    60     -21.532 -28.730   3.234  1.00                 C  
ATOM    410  NZ  LYS    60     -23.730 -26.902   5.792  1.00                 N  
ATOM    411  N   SER    61     -21.549 -26.849  -0.983  1.00                 N  
ATOM    412  CA  SER    61     -22.218 -26.462  -2.248  1.00                 C  
ATOM    413  C   SER    61     -21.561 -27.145  -3.457  1.00                 C  
ATOM    414  O   SER    61     -22.201 -27.382  -4.500  1.00                 O  
ATOM    415  CB  SER    61     -22.190 -24.943  -2.426  1.00                 C  
ATOM    416  OG  SER    61     -20.865 -24.475  -2.612  1.00                 O  
ATOM    417  N   ASN    62     -20.289 -27.489  -3.335  1.00                 N  
ATOM    418  CA  ASN    62     -19.527 -28.045  -4.386  1.00                 C  
ATOM    419  C   ASN    62     -19.257 -29.530  -4.299  1.00                 C  
ATOM    420  O   ASN    62     -18.353 -30.012  -4.983  1.00                 O  
ATOM    421  CB  ASN    62     -18.180 -27.330  -4.507  1.00                 C  
ATOM    422  CG  ASN    62     -18.320 -25.903  -4.999  1.00                 C  
ATOM    423  OD1 ASN    62     -18.583 -25.664  -6.177  1.00                 O  
ATOM    424  ND2 ASN    62     -18.144 -24.947  -4.093  1.00                 N  
ATOM    425  N   LEU    63     -20.281 -30.235  -3.755  1.00                 N  
ATOM    426  CA  LEU    63     -20.258 -31.684  -3.600  1.00                 C  
ATOM    427  C   LEU    63     -20.280 -32.385  -4.960  1.00                 C  
ATOM    428  O   LEU    63     -21.096 -32.102  -5.841  1.00                 O  
ATOM    429  CB  LEU    63     -21.441 -32.151  -2.750  1.00                 C  
ATOM    430  CG  LEU    63     -21.510 -33.649  -2.449  1.00                 C  
ATOM    431  CD1 LEU    63     -20.342 -34.076  -1.573  1.00                 C  
ATOM    432  CD2 LEU    63     -22.830 -34.003  -1.780  1.00                 C  
ATOM    433  N   GLY    64     -19.342 -33.331  -5.120  1.00                 N  
ATOM    434  CA  GLY    64     -19.117 -34.106  -6.342  1.00                 C  
ATOM    435  C   GLY    64     -18.702 -33.236  -7.525  1.00                 C  
ATOM    436  O   GLY    64     -18.905 -33.588  -8.690  1.00                 O  
ATOM    437  N   ARG    65     -18.107 -32.074  -7.237  1.00                 N  
ATOM    438  CA  ARG    65     -17.653 -31.171  -8.282  1.00                 C  
ATOM    439  C   ARG    65     -16.161 -30.896  -8.181  1.00                 C  
ATOM    440  O   ARG    65     -15.512 -31.282  -7.205  1.00                 O  
ATOM    441  CB  ARG    65     -18.426 -29.852  -8.224  1.00                 C  
ATOM    442  CD  ARG    65     -20.357 -30.467  -9.704  1.00                 C  
ATOM    443  NE  ARG    65     -21.810 -30.522  -9.843  1.00                 N  
ATOM    444  CG  ARG    65     -19.935 -30.012  -8.317  1.00                 C  
ATOM    445  CZ  ARG    65     -22.442 -31.060 -10.882  1.00                 C  
ATOM    446  NH1 ARG    65     -23.767 -31.065 -10.922  1.00                 N  
ATOM    447  NH2 ARG    65     -21.746 -31.591 -11.878  1.00                 N  
ATOM    448  N   PRO    66     -15.568 -30.224  -9.178  1.00                 N  
ATOM    449  CA  PRO    66     -14.147 -29.890  -9.122  1.00                 C  
ATOM    450  C   PRO    66     -13.958 -28.559  -8.403  1.00                 C  
ATOM    451  O   PRO    66     -14.712 -27.598  -8.578  1.00                 O  
ATOM    452  CB  PRO    66     -13.726 -29.815 -10.591  1.00                 C  
ATOM    453  CD  PRO    66     -16.113 -29.992 -10.579  1.00                 C  
ATOM    454  CG  PRO    66     -14.956 -29.371 -11.310  1.00                 C  
ATOM    455  N   VAL    67     -12.922 -28.512  -7.575  1.00                 N  
ATOM    456  CA  VAL    67     -12.646 -27.352  -6.750  1.00                 C  
ATOM    457  C   VAL    67     -11.158 -27.036  -6.708  1.00                 C  
ATOM    458  O   VAL    67     -10.293 -27.913  -6.790  1.00                 O  
ATOM    459  CB  VAL    67     -13.172 -27.542  -5.315  1.00                 C  
ATOM    460  CG1 VAL    67     -12.827 -26.334  -4.457  1.00                 C  
ATOM    461  CG2 VAL    67     -14.674 -27.781  -5.326  1.00                 C  
ATOM    462  N   GLN    68     -10.855 -25.738  -6.577  1.00                 N  
ATOM    463  CA  GLN    68      -9.489 -25.242  -6.466  1.00                 C  
ATOM    464  C   GLN    68      -9.338 -24.482  -5.153  1.00                 C  
ATOM    465  O   GLN    68     -10.208 -23.723  -4.716  1.00                 O  
ATOM    466  CB  GLN    68      -9.143 -24.352  -7.661  1.00                 C  
ATOM    467  CD  GLN    68      -7.382 -23.032  -8.900  1.00                 C  
ATOM    468  CG  GLN    68      -7.711 -23.843  -7.663  1.00                 C  
ATOM    469  OE1 GLN    68      -8.039 -22.032  -9.192  1.00                 O  
ATOM    470  NE2 GLN    68      -6.362 -23.461  -9.634  1.00                 N  
ATOM    471  N   MET    69      -8.187 -24.703  -4.513  1.00                 N  
ATOM    472  CA  MET    69      -7.777 -24.046  -3.273  1.00                 C  
ATOM    473  C   MET    69      -6.472 -23.311  -3.582  1.00                 C  
ATOM    474  O   MET    69      -5.564 -23.927  -4.148  1.00                 O  
ATOM    475  CB  MET    69      -7.620 -25.072  -2.149  1.00                 C  
ATOM    476  SD  MET    69      -8.665 -27.050  -0.514  1.00                 S  
ATOM    477  CE  MET    69      -7.919 -28.350  -1.494  1.00                 C  
ATOM    478  CG  MET    69      -8.911 -25.777  -1.767  1.00                 C  
ATOM    479  N   THR    70      -6.252 -22.061  -3.362  1.00                 N  
ATOM    480  CA  THR    70      -4.965 -21.417  -3.332  1.00                 C  
ATOM    481  C   THR    70      -4.385 -21.736  -1.958  1.00                 C  
ATOM    482  O   THR    70      -5.004 -21.490  -0.935  1.00                 O  
ATOM    483  CB  THR    70      -5.086 -19.902  -3.583  1.00                 C  
ATOM    484  OG1 THR    70      -5.659 -19.673  -4.876  1.00                 O  
ATOM    485  CG2 THR    70      -3.716 -19.243  -3.534  1.00                 C  
ATOM    486  N   VAL    71      -3.148 -22.258  -2.016  1.00                 N  
ATOM    487  CA  VAL    71      -2.450 -22.778  -0.834  1.00                 C  
ATOM    488  C   VAL    71      -1.155 -22.015  -0.572  1.00                 C  
ATOM    489  O   VAL    71      -0.358 -21.751  -1.501  1.00                 O  
ATOM    490  CB  VAL    71      -2.145 -24.281  -0.974  1.00                 C  
ATOM    491  CG1 VAL    71      -1.358 -24.779   0.228  1.00                 C  
ATOM    492  CG2 VAL    71      -3.433 -25.073  -1.138  1.00                 C  
ATOM    493  N   TYR    72      -0.904 -21.690   0.699  1.00                 N  
ATOM    494  CA  TYR    72       0.446 -21.166   1.060  1.00                 C  
ATOM    495  C   TYR    72       1.132 -22.289   1.815  1.00                 C  
ATOM    496  O   TYR    72       0.518 -22.942   2.682  1.00                 O  
ATOM    497  CB  TYR    72       0.320 -19.883   1.883  1.00                 C  
ATOM    498  CG  TYR    72       1.647 -19.292   2.304  1.00                 C  
ATOM    499  OH  TYR    72       5.298 -17.662   3.446  1.00                 O  
ATOM    500  CZ  TYR    72       4.090 -18.202   3.069  1.00                 C  
ATOM    501  CD1 TYR    72       2.441 -18.607   1.393  1.00                 C  
ATOM    502  CE1 TYR    72       3.655 -18.064   1.769  1.00                 C  
ATOM    503  CD2 TYR    72       2.101 -19.421   3.611  1.00                 C  
ATOM    504  CE2 TYR    72       3.312 -18.884   4.004  1.00                 C  
ATOM    505  N   SER    73       2.367 -22.578   1.384  1.00                 N  
ATOM    506  CA  SER    73       3.177 -23.535   2.155  1.00                 C  
ATOM    507  C   SER    73       4.274 -22.874   2.970  1.00                 C  
ATOM    508  O   SER    73       5.099 -22.124   2.471  1.00                 O  
ATOM    509  CB  SER    73       3.808 -24.574   1.226  1.00                 C  
ATOM    510  OG  SER    73       4.669 -25.442   1.941  1.00                 O  
ATOM    511  N   SER    74       4.339 -23.219   4.265  1.00                 N  
ATOM    512  CA  SER    74       5.394 -22.733   5.136  1.00                 C  
ATOM    513  C   SER    74       6.678 -23.560   4.993  1.00                 C  
ATOM    514  O   SER    74       7.684 -23.301   5.709  1.00                 O  
ATOM    515  CB  SER    74       4.933 -22.745   6.595  1.00                 C  
ATOM    516  OG  SER    74       4.719 -24.070   7.051  1.00                 O  
ATOM    517  N   LYS    75       6.589 -24.603   4.166  1.00                 N  
ATOM    518  CA  LYS    75       7.790 -25.381   3.725  1.00                 C  
ATOM    519  C   LYS    75       8.499 -24.661   2.570  1.00                 C  
ATOM    520  O   LYS    75       9.706 -24.274   2.757  1.00                 O  
ATOM    521  CB  LYS    75       7.387 -26.796   3.306  1.00                 C  
ATOM    522  CD  LYS    75       8.102 -29.092   2.586  1.00                 C  
ATOM    523  CE  LYS    75       7.274 -29.178   1.314  1.00                 C  
ATOM    524  CG  LYS    75       8.551 -27.666   2.858  1.00                 C  
ATOM    525  NZ  LYS    75       6.938 -30.585   0.964  1.00                 N  
ATOM    526  N   THR    76       7.828 -24.435   1.428  1.00                 N  
ATOM    527  CA  THR    76       8.394 -23.798   0.235  1.00                 C  
ATOM    528  C   THR    76       8.402 -22.246   0.307  1.00                 C  
ATOM    529  O   THR    76       9.147 -21.635  -0.461  1.00                 O  
ATOM    530  CB  THR    76       7.636 -24.213  -1.040  1.00                 C  
ATOM    531  OG1 THR    76       6.269 -23.794  -0.944  1.00                 O  
ATOM    532  CG2 THR    76       7.670 -25.724  -1.212  1.00                 C  
ATOM    533  N   GLN    77       7.546 -21.699   1.175  1.00                 N  
ATOM    534  CA  GLN    77       7.223 -20.266   1.303  1.00                 C  
ATOM    535  C   GLN    77       6.594 -19.770   0.012  1.00                 C  
ATOM    536  O   GLN    77       6.673 -18.559  -0.244  1.00                 O  
ATOM    537  CB  GLN    77       8.479 -19.462   1.643  1.00                 C  
ATOM    538  CD  GLN    77       8.267 -19.538   4.159  1.00                 C  
ATOM    539  CG  GLN    77       9.133 -19.858   2.957  1.00                 C  
ATOM    540  OE1 GLN    77       7.933 -18.379   4.404  1.00                 O  
ATOM    541  NE2 GLN    77       7.900 -20.568   4.913  1.00                 N  
ATOM    542  N   SER    78       5.987 -20.664  -0.784  1.00                 N  
ATOM    543  CA  SER    78       5.292 -20.262  -2.025  1.00                 C  
ATOM    544  C   SER    78       3.784 -20.495  -1.938  1.00                 C  
ATOM    545  O   SER    78       3.273 -21.313  -1.101  1.00                 O  
ATOM    546  CB  SER    78       5.860 -21.020  -3.227  1.00                 C  
ATOM    547  OG  SER    78       5.614 -22.411  -3.115  1.00                 O  
ATOM    548  N   VAL    79       3.082 -19.765  -2.810  1.00                 N  
ATOM    549  CA  VAL    79       1.684 -20.118  -3.124  1.00                 C  
ATOM    550  C   VAL    79       1.617 -21.116  -4.256  1.00                 C  
ATOM    551  O   VAL    79       2.486 -21.130  -5.196  1.00                 O  
ATOM    552  CB  VAL    79       0.853 -18.871  -3.479  1.00                 C  
ATOM    553  CG1 VAL    79       0.811 -17.907  -2.303  1.00                 C  
ATOM    554  CG2 VAL    79       1.419 -18.187  -4.713  1.00                 C  
ATOM    555  N   ARG    80       0.588 -21.919  -4.226  1.00                 N  
ATOM    556  CA  ARG    80       0.216 -22.771  -5.357  1.00                 C  
ATOM    557  C   ARG    80      -1.286 -22.920  -5.481  1.00                 C  
ATOM    558  O   ARG    80      -2.047 -22.752  -4.498  1.00                 O  
ATOM    559  CB  ARG    80       0.861 -24.152  -5.223  1.00                 C  
ATOM    560  CD  ARG    80       1.151 -26.249  -3.875  1.00                 C  
ATOM    561  NE  ARG    80       0.632 -27.074  -2.786  1.00                 N  
ATOM    562  CG  ARG    80       0.379 -24.948  -4.021  1.00                 C  
ATOM    563  CZ  ARG    80       1.032 -26.978  -1.522  1.00                 C  
ATOM    564  NH1 ARG    80       0.504 -27.770  -0.598  1.00                 N  
ATOM    565  NH2 ARG    80       1.958 -26.091  -1.184  1.00                 N  
ATOM    566  N   GLU    81      -1.731 -23.280  -6.692  1.00                 N  
ATOM    567  CA  GLU    81      -3.153 -23.595  -6.833  1.00                 C  
ATOM    568  C   GLU    81      -3.321 -25.086  -7.048  1.00                 C  
ATOM    569  O   GLU    81      -2.487 -25.672  -7.811  1.00                 O  
ATOM    570  CB  GLU    81      -3.765 -22.803  -7.990  1.00                 C  
ATOM    571  CD  GLU    81      -4.396 -20.547  -8.936  1.00                 C  
ATOM    572  CG  GLU    81      -3.763 -21.297  -7.780  1.00                 C  
ATOM    573  OE1 GLU    81      -4.741 -21.195  -9.947  1.00                 O  
ATOM    574  OE2 GLU    81      -4.548 -19.312  -8.831  1.00                 O  
ATOM    575  N   VAL    82      -4.297 -25.704  -6.403  1.00                 N  
ATOM    576  CA  VAL    82      -4.539 -27.129  -6.649  1.00                 C  
ATOM    577  C   VAL    82      -6.038 -27.352  -6.655  1.00                 C  
ATOM    578  O   VAL    82      -6.798 -26.596  -6.061  1.00                 O  
ATOM    579  CB  VAL    82      -3.840 -28.010  -5.597  1.00                 C  
ATOM    580  CG1 VAL    82      -2.332 -27.826  -5.664  1.00                 C  
ATOM    581  CG2 VAL    82      -4.358 -27.688  -4.203  1.00                 C  
ATOM    582  N   HIS    83      -6.487 -28.326  -7.376  1.00                 N  
ATOM    583  CA  HIS    83      -7.893 -28.587  -7.435  1.00                 C  
ATOM    584  C   HIS    83      -8.192 -29.722  -6.508  1.00                 C  
ATOM    585  O   HIS    83      -7.381 -30.680  -6.373  1.00                 O  
ATOM    586  CB  HIS    83      -8.320 -28.900  -8.870  1.00                 C  
ATOM    587  CG  HIS    83      -8.191 -27.739  -9.806  1.00                 C  
ATOM    588  ND1 HIS    83      -9.071 -26.679  -9.803  1.00                 N  
ATOM    589  CE1 HIS    83      -8.699 -25.798 -10.749  1.00                 C  
ATOM    590  CD2 HIS    83      -7.270 -27.358 -10.867  1.00                 C  
ATOM    591  NE2 HIS    83      -7.619 -26.199 -11.391  1.00                 N  
ATOM    592  N   ILE    84      -9.384 -29.645  -5.929  1.00                 N  
ATOM    593  CA  ILE    84      -9.947 -30.729  -5.091  1.00                 C  
ATOM    594  C   ILE    84     -11.390 -30.896  -5.346  1.00                 C  
ATOM    595  O   ILE    84     -12.145 -29.924  -5.599  1.00                 O  
ATOM    596  CB  ILE    84      -9.705 -30.468  -3.593  1.00                 C  
ATOM    597  CD1 ILE    84      -9.670 -31.643  -1.331  1.00                 C  
ATOM    598  CG1 ILE    84     -10.162 -31.668  -2.761  1.00                 C  
ATOM    599  CG2 ILE    84     -10.392 -29.183  -3.158  1.00                 C  
ATOM    600  N   THR    85     -11.805 -32.170  -5.306  1.00                 N  
ATOM    601  CA  THR    85     -13.197 -32.474  -5.446  1.00                 C  
ATOM    602  C   THR    85     -13.790 -32.969  -4.109  1.00                 C  
ATOM    603  O   THR    85     -13.607 -34.158  -3.721  1.00                 O  
ATOM    604  CB  THR    85     -13.436 -33.533  -6.538  1.00                 C  
ATOM    605  OG1 THR    85     -12.952 -33.046  -7.795  1.00                 O  
ATOM    606  CG2 THR    85     -14.921 -33.833  -6.672  1.00                 C  
ATOM    607  N   PRO    86     -14.476 -32.065  -3.352  1.00                 N  
ATOM    608  CA  PRO    86     -15.124 -32.476  -2.109  1.00                 C  
ATOM    609  C   PRO    86     -16.144 -33.554  -2.453  1.00                 C  
ATOM    610  O   PRO    86     -16.711 -33.507  -3.531  1.00                 O  
ATOM    611  CB  PRO    86     -15.768 -31.191  -1.585  1.00                 C  
ATOM    612  CD  PRO    86     -14.584 -30.568  -3.570  1.00                 C  
ATOM    613  CG  PRO    86     -14.961 -30.093  -2.194  1.00                 C  
ATOM    614  N   SER    87     -16.269 -34.536  -1.572  1.00                 N  
ATOM    615  CA  SER    87     -17.091 -35.664  -1.924  1.00                 C  
ATOM    616  C   SER    87     -17.686 -36.330  -0.683  1.00                 C  
ATOM    617  O   SER    87     -17.068 -36.479   0.379  1.00                 O  
ATOM    618  CB  SER    87     -16.283 -36.686  -2.727  1.00                 C  
ATOM    619  OG  SER    87     -17.075 -37.813  -3.061  1.00                 O  
ATOM    620  N   MET    88     -18.916 -36.784  -0.896  1.00                 N  
ATOM    621  CA  MET    88     -19.564 -37.647   0.050  1.00                 C  
ATOM    622  C   MET    88     -19.391 -39.113  -0.254  1.00                 C  
ATOM    623  O   MET    88     -19.833 -39.921   0.539  1.00                 O  
ATOM    624  CB  MET    88     -21.060 -37.334   0.124  1.00                 C  
ATOM    625  SD  MET    88     -23.589 -37.310  -1.006  1.00                 S  
ATOM    626  CE  MET    88     -24.097 -38.503   0.231  1.00                 C  
ATOM    627  CG  MET    88     -21.830 -37.684  -1.138  1.00                 C  
ATOM    628  N   SER    89     -18.631 -39.421  -1.295  1.00                 N  
ATOM    629  CA  SER    89     -18.589 -40.806  -1.839  1.00                 C  
ATOM    630  C   SER    89     -17.308 -41.516  -1.551  1.00                 C  
ATOM    631  O   SER    89     -17.213 -42.704  -1.890  1.00                 O  
ATOM    632  CB  SER    89     -18.819 -40.795  -3.352  1.00                 C  
ATOM    633  OG  SER    89     -17.783 -40.097  -4.020  1.00                 O  
ATOM    634  N   TRP    90     -16.355 -40.853  -0.916  1.00                 N  
ATOM    635  CA  TRP    90     -15.031 -41.415  -0.854  1.00                 C  
ATOM    636  C   TRP    90     -14.799 -42.416   0.216  1.00                 C  
ATOM    637  O   TRP    90     -13.828 -43.162   0.094  1.00                 O  
ATOM    638  CB  TRP    90     -13.987 -40.310  -0.680  1.00                 C  
ATOM    639  CG  TRP    90     -13.834 -39.435  -1.886  1.00                 C  
ATOM    640  CD1 TRP    90     -14.303 -38.162  -2.040  1.00                 C  
ATOM    641  NE1 TRP    90     -13.969 -37.680  -3.283  1.00                 N  
ATOM    642  CD2 TRP    90     -13.166 -39.767  -3.109  1.00                 C  
ATOM    643  CE2 TRP    90     -13.269 -38.650  -3.957  1.00                 C  
ATOM    644  CH2 TRP    90     -12.067 -39.754  -5.663  1.00                 C  
ATOM    645  CZ2 TRP    90     -12.722 -38.632  -5.240  1.00                 C  
ATOM    646  CE3 TRP    90     -12.490 -40.902  -3.569  1.00                 C  
ATOM    647  CZ3 TRP    90     -11.949 -40.879  -4.841  1.00                 C  
ATOM    648  N   GLY    91     -15.665 -42.456   1.237  1.00                 N  
ATOM    649  CA  GLY    91     -15.529 -43.526   2.253  1.00                 C  
ATOM    650  C   GLY    91     -15.120 -43.135   3.674  1.00                 C  
ATOM    651  O   GLY    91     -15.173 -43.963   4.613  1.00                 O  
ATOM    652  N   GLY    92     -14.637 -41.902   3.848  1.00                 N  
ATOM    653  CA  GLY    92     -14.110 -41.479   5.142  1.00                 C  
ATOM    654  C   GLY    92     -14.892 -40.275   5.656  1.00                 C  
ATOM    655  O   GLY    92     -15.923 -39.886   5.120  1.00                 O  
ATOM    656  N   GLN    93     -14.364 -39.647   6.702  1.00                 N  
ATOM    657  CA  GLN    93     -15.123 -38.537   7.306  1.00                 C  
ATOM    658  C   GLN    93     -14.715 -37.181   6.714  1.00                 C  
ATOM    659  O   GLN    93     -13.554 -36.920   6.452  1.00                 O  
ATOM    660  CB  GLN    93     -14.928 -38.518   8.823  1.00                 C  
ATOM    661  CD  GLN    93     -16.888 -40.003   9.400  1.00                 C  
ATOM    662  CG  GLN    93     -15.393 -39.784   9.525  1.00                 C  
ATOM    663  OE1 GLN    93     -17.685 -39.172   9.834  1.00                 O  
ATOM    664  NE2 GLN    93     -17.273 -41.127   8.806  1.00                 N  
ATOM    665  N   GLY    94     -15.727 -36.361   6.505  1.00                 N  
ATOM    666  CA  GLY    94     -15.466 -35.048   5.889  1.00                 C  
ATOM    667  C   GLY    94     -15.634 -35.077   4.369  1.00                 C  
ATOM    668  O   GLY    94     -15.502 -36.123   3.716  1.00                 O  
ATOM    669  N   LEU    95     -15.874 -33.897   3.798  1.00                 N  
ATOM    670  CA  LEU    95     -15.935 -33.845   2.337  1.00                 C  
ATOM    671  C   LEU    95     -14.548 -33.806   1.752  1.00                 C  
ATOM    672  O   LEU    95     -14.306 -34.338   0.666  1.00                 O  
ATOM    673  CB  LEU    95     -16.742 -32.629   1.877  1.00                 C  
ATOM    674  CG  LEU    95     -18.239 -32.649   2.196  1.00                 C  
ATOM    675  CD1 LEU    95     -18.884 -31.322   1.829  1.00                 C  
ATOM    676  CD2 LEU    95     -18.928 -33.792   1.466  1.00                 C  
ATOM    677  N   LEU    96     -13.616 -33.107   2.401  1.00                 N  
ATOM    678  CA  LEU    96     -12.219 -33.158   1.984  1.00                 C  
ATOM    679  C   LEU    96     -11.433 -34.275   2.679  1.00                 C  
ATOM    680  O   LEU    96     -10.385 -34.691   2.192  1.00                 O  
ATOM    681  CB  LEU    96     -11.531 -31.818   2.251  1.00                 C  
ATOM    682  CG  LEU    96     -12.053 -30.618   1.459  1.00                 C  
ATOM    683  CD1 LEU    96     -11.365 -29.337   1.906  1.00                 C  
ATOM    684  CD2 LEU    96     -11.855 -30.831  -0.034  1.00                 C  
ATOM    685  N   GLY    97     -11.857 -34.654   3.902  1.00                 N  
ATOM    686  CA  GLY    97     -11.049 -35.569   4.695  1.00                 C  
ATOM    687  C   GLY    97      -9.889 -34.863   5.411  1.00                 C  
ATOM    688  O   GLY    97      -8.835 -35.458   5.612  1.00                 O  
ATOM    689  N   VAL    98      -9.999 -33.564   5.702  1.00                 N  
ATOM    690  CA  VAL    98      -8.871 -32.828   6.243  1.00                 C  
ATOM    691  C   VAL    98      -9.354 -32.031   7.471  1.00                 C  
ATOM    692  O   VAL    98     -10.503 -31.570   7.504  1.00                 O  
ATOM    693  CB  VAL    98      -8.244 -31.900   5.186  1.00                 C  
ATOM    694  CG1 VAL    98      -7.103 -31.097   5.793  1.00                 C  
ATOM    695  CG2 VAL    98      -7.757 -32.705   3.991  1.00                 C  
ATOM    696  N   SER    99      -8.510 -31.924   8.492  1.00                 N  
ATOM    697  CA  SER    99      -8.865 -31.173   9.671  1.00                 C  
ATOM    698  C   SER    99      -8.117 -29.863   9.581  1.00                 C  
ATOM    699  O   SER    99      -6.912 -29.882   9.273  1.00                 O  
ATOM    700  CB  SER    99      -8.518 -31.963  10.934  1.00                 C  
ATOM    701  OG  SER    99      -8.766 -31.197  12.100  1.00                 O  
ATOM    702  N   ILE   100      -8.812 -28.747   9.804  1.00                 N  
ATOM    703  CA  ILE   100      -8.181 -27.410   9.688  1.00                 C  
ATOM    704  C   ILE   100      -8.390 -26.553  10.902  1.00                 C  
ATOM    705  O   ILE   100      -9.227 -26.855  11.754  1.00                 O  
ATOM    706  CB  ILE   100      -8.694 -26.649   8.451  1.00                 C  
ATOM    707  CD1 ILE   100     -10.750 -25.488   7.491  1.00                 C  
ATOM    708  CG1 ILE   100     -10.199 -26.400   8.565  1.00                 C  
ATOM    709  CG2 ILE   100      -8.339 -27.401   7.178  1.00                 C  
ATOM    710  N   ARG   101      -7.621 -25.502  10.998  1.00                 N  
ATOM    711  CA  ARG   101      -7.777 -24.547  12.091  1.00                 C  
ATOM    712  C   ARG   101      -7.465 -23.153  11.510  1.00                 C  
ATOM    713  O   ARG   101      -6.435 -22.963  10.889  1.00                 O  
ATOM    714  CB  ARG   101      -6.856 -24.912  13.257  1.00                 C  
ATOM    715  CD  ARG   101      -6.089 -24.451  15.602  1.00                 C  
ATOM    716  NE  ARG   101      -6.201 -23.578  16.768  1.00                 N  
ATOM    717  CG  ARG   101      -7.014 -24.018  14.476  1.00                 C  
ATOM    718  CZ  ARG   101      -5.406 -23.646  17.831  1.00                 C  
ATOM    719  NH1 ARG   101      -5.583 -22.811  18.846  1.00                 N  
ATOM    720  NH2 ARG   101      -4.436 -24.550  17.877  1.00                 N  
ATOM    721  N   PHE   102      -8.356 -22.167  11.737  1.00                 N  
ATOM    722  CA  PHE   102      -8.078 -20.855  11.217  1.00                 C  
ATOM    723  C   PHE   102      -6.938 -20.219  11.997  1.00                 C  
ATOM    724  O   PHE   102      -6.988 -20.185  13.231  1.00                 O  
ATOM    725  CB  PHE   102      -9.330 -19.978  11.277  1.00                 C  
ATOM    726  CG  PHE   102      -9.137 -18.604  10.703  1.00                 C  
ATOM    727  CZ  PHE   102      -8.777 -16.059   9.646  1.00                 C  
ATOM    728  CD1 PHE   102      -9.137 -18.404   9.333  1.00                 C  
ATOM    729  CE1 PHE   102      -8.959 -17.140   8.805  1.00                 C  
ATOM    730  CD2 PHE   102      -8.954 -17.511  11.531  1.00                 C  
ATOM    731  CE2 PHE   102      -8.776 -16.247  11.003  1.00                 C  
ATOM    732  N   CYS   103      -5.901 -19.768  11.308  1.00                 N  
ATOM    733  CA  CYS   103      -4.591 -19.418  11.939  1.00                 C  
ATOM    734  C   CYS   103      -3.803 -18.448  11.042  1.00                 C  
ATOM    735  O   CYS   103      -4.087 -18.250   9.880  1.00                 O  
ATOM    736  CB  CYS   103      -3.771 -20.682  12.208  1.00                 C  
ATOM    737  SG  CYS   103      -3.288 -21.589  10.721  1.00                 S  
ATOM    738  N   SER   104      -2.729 -17.914  11.579  1.00                 N  
ATOM    739  CA  SER   104      -1.855 -17.101  10.766  1.00                 C  
ATOM    740  C   SER   104      -0.654 -17.910  10.281  1.00                 C  
ATOM    741  O   SER   104      -0.087 -18.661  11.060  1.00                 O  
ATOM    742  CB  SER   104      -1.384 -15.873  11.548  1.00                 C  
ATOM    743  OG  SER   104      -0.445 -15.121  10.800  1.00                 O  
ATOM    744  N   PHE   105      -0.240 -17.720   9.018  1.00                 N  
ATOM    745  CA  PHE   105       1.007 -18.341   8.596  1.00                 C  
ATOM    746  C   PHE   105       2.235 -17.447   8.703  1.00                 C  
ATOM    747  O   PHE   105       3.333 -17.862   8.329  1.00                 O  
ATOM    748  CB  PHE   105       0.900 -18.828   7.150  1.00                 C  
ATOM    749  CG  PHE   105       0.588 -17.738   6.164  1.00                 C  
ATOM    750  CZ  PHE   105       0.004 -15.723   4.341  1.00                 C  
ATOM    751  CD1 PHE   105       1.588 -16.908   5.689  1.00                 C  
ATOM    752  CE1 PHE   105       1.301 -15.905   4.783  1.00                 C  
ATOM    753  CD2 PHE   105      -0.705 -17.544   5.713  1.00                 C  
ATOM    754  CE2 PHE   105      -0.992 -16.541   4.806  1.00                 C  
ATOM    755  N   GLU   106       2.051 -16.228   9.193  1.00                 N  
ATOM    756  CA  GLU   106       3.222 -15.337   9.413  1.00                 C  
ATOM    757  C   GLU   106       4.214 -15.956  10.389  1.00                 C  
ATOM    758  O   GLU   106       3.846 -16.312  11.490  1.00                 O  
ATOM    759  CB  GLU   106       2.766 -13.970   9.928  1.00                 C  
ATOM    760  CD  GLU   106       3.398 -11.610  10.567  1.00                 C  
ATOM    761  CG  GLU   106       3.892 -12.963  10.095  1.00                 C  
ATOM    762  OE1 GLU   106       2.181 -11.475  10.815  1.00                 O  
ATOM    763  OE2 GLU   106       4.227 -10.684  10.689  1.00                 O  
ATOM    764  N   GLY   107       5.454 -16.145   9.945  1.00                 N  
ATOM    765  CA  GLY   107       6.450 -16.705  10.809  1.00                 C  
ATOM    766  C   GLY   107       6.394 -18.191  10.990  1.00                 C  
ATOM    767  O   GLY   107       7.141 -18.727  11.763  1.00                 O  
ATOM    768  N   ALA   108       5.521 -18.900  10.252  1.00                 N  
ATOM    769  CA  ALA   108       5.282 -20.316  10.619  1.00                 C  
ATOM    770  C   ALA   108       6.524 -21.172  10.300  1.00                 C  
ATOM    771  O   ALA   108       6.853 -22.148  10.999  1.00                 O  
ATOM    772  CB  ALA   108       4.062 -20.855   9.888  1.00                 C  
ATOM    773  N   ASN   109       7.274 -20.739   9.343  1.00                 N  
ATOM    774  CA  ASN   109       8.492 -21.489   8.923  1.00                 C  
ATOM    775  C   ASN   109       9.704 -21.255   9.899  1.00                 C  
ATOM    776  O   ASN   109      10.710 -21.966   9.824  1.00                 O  
ATOM    777  CB  ASN   109       8.890 -21.109   7.495  1.00                 C  
ATOM    778  CG  ASN   109       9.309 -19.657   7.375  1.00                 C  
ATOM    779  OD1 ASN   109       8.603 -18.757   7.831  1.00                 O  
ATOM    780  ND2 ASN   109      10.462 -19.424   6.758  1.00                 N  
ATOM    781  N   GLU   110       9.518 -20.329  10.849  1.00                 N  
ATOM    782  CA  GLU   110      10.594 -19.972  11.803  1.00                 C  
ATOM    783  C   GLU   110      10.619 -20.826  13.027  1.00                 C  
ATOM    784  O   GLU   110      11.678 -20.934  13.703  1.00                 O  
ATOM    785  CB  GLU   110      10.468 -18.508  12.230  1.00                 C  
ATOM    786  CD  GLU   110      12.054 -17.547  10.516  1.00                 C  
ATOM    787  CG  GLU   110      10.654 -17.513  11.097  1.00                 C  
ATOM    788  OE1 GLU   110      13.024 -17.559  11.303  1.00                 O  
ATOM    789  OE2 GLU   110      12.182 -17.561   9.274  1.00                 O  
ATOM    790  N   ASN   111       9.537 -21.452  13.398  1.00                 N  
ATOM    791  CA  ASN   111       9.590 -22.129  14.683  1.00                 C  
ATOM    792  C   ASN   111       9.766 -23.615  14.446  1.00                 C  
ATOM    793  O   ASN   111       8.838 -24.405  14.608  1.00                 O  
ATOM    794  CB  ASN   111       8.332 -21.827  15.500  1.00                 C  
ATOM    795  CG  ASN   111       8.223 -20.365  15.884  1.00                 C  
ATOM    796  OD1 ASN   111       9.216 -19.733  16.246  1.00                 O  
ATOM    797  ND2 ASN   111       7.014 -19.822  15.805  1.00                 N  
ATOM    798  N   VAL   112      10.986 -23.957  14.030  1.00                 N  
ATOM    799  CA  VAL   112      11.390 -25.343  13.790  1.00                 C  
ATOM    800  C   VAL   112      12.753 -25.566  14.411  1.00                 C  
ATOM    801  O   VAL   112      13.575 -24.640  14.483  1.00                 O  
ATOM    802  CB  VAL   112      11.405 -25.674  12.286  1.00                 C  
ATOM    803  CG1 VAL   112      11.884 -27.100  12.059  1.00                 C  
ATOM    804  CG2 VAL   112      10.025 -25.470  11.682  1.00                 C  
ATOM    805  N   TRP   113      12.969 -26.774  14.939  1.00                 N  
ATOM    806  CA  TRP   113      14.214 -27.148  15.589  1.00                 C  
ATOM    807  C   TRP   113      14.892 -28.204  14.822  1.00                 C  
ATOM    808  O   TRP   113      14.409 -29.330  14.745  1.00                 O  
ATOM    809  CB  TRP   113      13.952 -27.611  17.023  1.00                 C  
ATOM    810  CG  TRP   113      13.464 -26.519  17.926  1.00                 C  
ATOM    811  CD1 TRP   113      12.167 -26.230  18.236  1.00                 C  
ATOM    812  NE1 TRP   113      12.112 -25.160  19.096  1.00                 N  
ATOM    813  CD2 TRP   113      14.269 -25.570  18.637  1.00                 C  
ATOM    814  CE2 TRP   113      13.392 -24.738  19.356  1.00                 C  
ATOM    815  CH2 TRP   113      15.195 -23.496  20.240  1.00                 C  
ATOM    816  CZ2 TRP   113      13.846 -23.695  20.163  1.00                 C  
ATOM    817  CE3 TRP   113      15.645 -25.344  18.735  1.00                 C  
ATOM    818  CZ3 TRP   113      16.090 -24.309  19.536  1.00                 C  
ATOM    819  N   HIS   114      16.114 -27.900  14.321  1.00                 N  
ATOM    820  CA  HIS   114      16.791 -28.824  13.469  1.00                 C  
ATOM    821  C   HIS   114      17.601 -29.853  14.252  1.00                 C  
ATOM    822  O   HIS   114      18.440 -29.492  15.087  1.00                 O  
ATOM    823  CB  HIS   114      17.715 -28.082  12.501  1.00                 C  
ATOM    824  CG  HIS   114      18.382 -28.974  11.500  1.00                 C  
ATOM    825  ND1 HIS   114      19.702 -28.823  11.132  1.00                 N  
ATOM    826  CE1 HIS   114      20.013 -29.764  10.223  1.00                 C  
ATOM    827  CD2 HIS   114      17.976 -30.115  10.692  1.00                 C  
ATOM    828  NE2 HIS   114      18.983 -30.542   9.955  1.00                 N  
ATOM    829  N   VAL   115      17.337 -31.137  14.028  1.00                 N  
ATOM    830  CA  VAL   115      18.149 -32.176  14.708  1.00                 C  
ATOM    831  C   VAL   115      19.513 -32.317  14.047  1.00                 C  
ATOM    832  O   VAL   115      19.634 -32.535  12.838  1.00                 O  
ATOM    833  CB  VAL   115      17.429 -33.537  14.720  1.00                 C  
ATOM    834  CG1 VAL   115      18.312 -34.602  15.353  1.00                 C  
ATOM    835  CG2 VAL   115      16.103 -33.432  15.457  1.00                 C  
ATOM    836  N   LEU   116      20.555 -32.161  14.868  1.00                 N  
ATOM    837  CA  LEU   116      21.954 -32.247  14.433  1.00                 C  
ATOM    838  C   LEU   116      22.512 -33.642  14.707  1.00                 C  
ATOM    839  O   LEU   116      21.825 -34.630  14.449  1.00                 O  
ATOM    840  CB  LEU   116      22.800 -31.185  15.137  1.00                 C  
ATOM    841  CG  LEU   116      22.420 -29.727  14.868  1.00                 C  
ATOM    842  CD1 LEU   116      23.256 -28.787  15.723  1.00                 C  
ATOM    843  CD2 LEU   116      22.588 -29.392  13.394  1.00                 C  
ATOM    844  N   ASP   117      23.737 -33.752  15.229  1.00                 N  
ATOM    845  CA  ASP   117      24.217 -35.085  15.520  1.00                 C  
ATOM    846  C   ASP   117      23.368 -35.707  16.639  1.00                 C  
ATOM    847  O   ASP   117      22.952 -35.021  17.566  1.00                 O  
ATOM    848  CB  ASP   117      25.695 -35.048  15.914  1.00                 C  
ATOM    849  CG  ASP   117      26.602 -34.726  14.742  1.00                 C  
ATOM    850  OD1 ASP   117      26.123 -34.771  13.590  1.00                 O  
ATOM    851  OD2 ASP   117      27.792 -34.429  14.977  1.00                 O  
ATOM    852  N   VAL   118      23.218 -37.031  16.598  1.00                 N  
ATOM    853  CA  VAL   118      22.428 -37.750  17.598  1.00                 C  
ATOM    854  C   VAL   118      23.383 -38.793  18.228  1.00                 C  
ATOM    855  O   VAL   118      23.900 -39.617  17.543  1.00                 O  
ATOM    856  CB  VAL   118      21.178 -38.396  16.972  1.00                 C  
ATOM    857  CG1 VAL   118      20.389 -39.160  18.025  1.00                 C  
ATOM    858  CG2 VAL   118      20.307 -37.340  16.310  1.00                 C  
ATOM    859  N   GLN   119      23.525 -38.719  19.525  1.00                 N  
ATOM    860  CA  GLN   119      24.465 -39.612  20.257  1.00                 C  
ATOM    861  C   GLN   119      23.821 -41.011  20.355  1.00                 C  
ATOM    862  O   GLN   119      22.591 -41.159  20.575  1.00                 O  
ATOM    863  CB  GLN   119      24.782 -39.038  21.639  1.00                 C  
ATOM    864  CD  GLN   119      26.851 -37.749  20.980  1.00                 C  
ATOM    865  CG  GLN   119      25.472 -37.684  21.606  1.00                 C  
ATOM    866  OE1 GLN   119      27.729 -38.465  21.460  1.00                 O  
ATOM    867  NE2 GLN   119      27.046 -36.998  19.902  1.00                 N  
ATOM    868  N   PRO   120      24.644 -42.043  20.134  1.00                 N  
ATOM    869  CA  PRO   120      24.182 -43.438  20.248  1.00                 C  
ATOM    870  C   PRO   120      23.566 -43.690  21.620  1.00                 C  
ATOM    871  O   PRO   120      24.029 -43.145  22.644  1.00                 O  
ATOM    872  CB  PRO   120      25.451 -44.267  20.036  1.00                 C  
ATOM    873  CD  PRO   120      26.105 -41.982  19.749  1.00                 C  
ATOM    874  CG  PRO   120      26.350 -43.377  19.245  1.00                 C  
ATOM    875  N   ASN   121      22.494 -44.474  21.635  1.00                 N  
ATOM    876  CA  ASN   121      21.770 -44.812  22.898  1.00                 C  
ATOM    877  C   ASN   121      21.208 -43.689  23.713  1.00                 C  
ATOM    878  O   ASN   121      20.907 -43.821  24.926  1.00                 O  
ATOM    879  CB  ASN   121      22.671 -45.623  23.831  1.00                 C  
ATOM    880  CG  ASN   121      23.030 -46.981  23.260  1.00                 C  
ATOM    881  OD1 ASN   121      22.177 -47.680  22.713  1.00                 O  
ATOM    882  ND2 ASN   121      24.297 -47.357  23.385  1.00                 N  
ATOM    883  N   SER   122      21.028 -42.534  23.057  1.00                 N  
ATOM    884  CA  SER   122      20.481 -41.398  23.768  1.00                 C  
ATOM    885  C   SER   122      18.935 -41.452  23.692  1.00                 C  
ATOM    886  O   SER   122      18.391 -42.219  22.906  1.00                 O  
ATOM    887  CB  SER   122      21.019 -40.090  23.183  1.00                 C  
ATOM    888  OG  SER   122      20.519 -39.873  21.875  1.00                 O  
ATOM    889  N   PRO   123      18.243 -40.621  24.504  1.00                 N  
ATOM    890  CA  PRO   123      16.782 -40.489  24.384  1.00                 C  
ATOM    891  C   PRO   123      16.401 -40.153  22.935  1.00                 C  
ATOM    892  O   PRO   123      15.451 -40.722  22.382  1.00                 O  
ATOM    893  CB  PRO   123      16.433 -39.352  25.346  1.00                 C  
ATOM    894  CD  PRO   123      18.761 -39.769  25.711  1.00                 C  
ATOM    895  CG  PRO   123      17.475 -39.430  26.411  1.00                 C  
ATOM    896  N   ALA   124      17.185 -39.269  22.301  1.00                 N  
ATOM    897  CA  ALA   124      16.903 -38.935  20.908  1.00                 C  
ATOM    898  C   ALA   124      17.022 -40.127  19.976  1.00                 C  
ATOM    899  O   ALA   124      16.149 -40.376  19.149  1.00                 O  
ATOM    900  CB  ALA   124      17.835 -37.833  20.428  1.00                 C  
ATOM    901  N   ASP   125      18.096 -40.923  20.133  1.00                 N  
ATOM    902  CA  ASP   125      18.280 -42.103  19.292  1.00                 C  
ATOM    903  C   ASP   125      17.169 -43.142  19.550  1.00                 C  
ATOM    904  O   ASP   125      16.659 -43.685  18.629  1.00                 O  
ATOM    905  CB  ASP   125      19.655 -42.728  19.539  1.00                 C  
ATOM    906  CG  ASP   125      19.983 -43.824  18.545  1.00                 C  
ATOM    907  OD1 ASP   125      20.068 -43.524  17.335  1.00                 O  
ATOM    908  OD2 ASP   125      20.156 -44.984  18.976  1.00                 O  
ATOM    909  N   LEU   126      16.790 -43.310  20.824  1.00                 N  
ATOM    910  CA  LEU   126      15.726 -44.296  21.211  1.00                 C  
ATOM    911  C   LEU   126      14.381 -43.898  20.648  1.00                 C  
ATOM    912  O   LEU   126      13.584 -44.786  20.270  1.00                 O  
ATOM    913  CB  LEU   126      15.640 -44.422  22.733  1.00                 C  
ATOM    914  CG  LEU   126      16.841 -45.067  23.429  1.00                 C  
ATOM    915  CD1 LEU   126      16.691 -44.991  24.941  1.00                 C  
ATOM    916  CD2 LEU   126      17.006 -46.513  22.986  1.00                 C  
ATOM    917  N   ALA   127      14.131 -42.586  20.550  1.00                 N  
ATOM    918  CA  ALA   127      12.909 -42.069  19.956  1.00                 C  
ATOM    919  C   ALA   127      12.945 -42.178  18.425  1.00                 C  
ATOM    920  O   ALA   127      11.912 -41.998  17.788  1.00                 O  
ATOM    921  CB  ALA   127      12.689 -40.622  20.371  1.00                 C  
ATOM    922  N   GLY   128      14.103 -42.419  17.823  1.00                 N  
ATOM    923  CA  GLY   128      14.125 -42.512  16.373  1.00                 C  
ATOM    924  C   GLY   128      14.444 -41.174  15.669  1.00                 C  
ATOM    925  O   GLY   128      14.324 -41.099  14.432  1.00                 O  
ATOM    926  N   LEU   129      14.894 -40.180  16.422  1.00                 N  
ATOM    927  CA  LEU   129      15.357 -38.890  15.722  1.00                 C  
ATOM    928  C   LEU   129      16.565 -39.178  14.836  1.00                 C  
ATOM    929  O   LEU   129      17.494 -39.966  15.198  1.00                 O  
ATOM    930  CB  LEU   129      15.691 -37.811  16.754  1.00                 C  
ATOM    931  CG  LEU   129      14.519 -37.275  17.578  1.00                 C  
ATOM    932  CD1 LEU   129      15.011 -36.328  18.661  1.00                 C  
ATOM    933  CD2 LEU   129      13.507 -36.576  16.684  1.00                 C  
ATOM    934  N   LYS   130      16.580 -38.552  13.661  1.00                 N  
ATOM    935  CA  LYS   130      17.536 -38.874  12.610  1.00                 C  
ATOM    936  C   LYS   130      18.405 -37.623  12.392  1.00                 C  
ATOM    937  O   LYS   130      17.903 -36.517  12.177  1.00                 O  
ATOM    938  CB  LYS   130      16.807 -39.302  11.335  1.00                 C  
ATOM    939  CD  LYS   130      15.360 -40.984  10.162  1.00                 C  
ATOM    940  CE  LYS   130      14.525 -42.245  10.316  1.00                 C  
ATOM    941  CG  LYS   130      16.011 -40.589  11.477  1.00                 C  
ATOM    942  NZ  LYS   130      13.865 -42.633   9.039  1.00                 N  
ATOM    943  N   SER   131      19.717 -37.782  12.477  1.00                 N  
ATOM    944  CA  SER   131      20.617 -36.652  12.386  1.00                 C  
ATOM    945  C   SER   131      20.513 -35.905  11.043  1.00                 C  
ATOM    946  O   SER   131      20.438 -36.530   9.932  1.00                 O  
ATOM    947  CB  SER   131      22.064 -37.101  12.596  1.00                 C  
ATOM    948  OG  SER   131      22.964 -36.021  12.424  1.00                 O  
ATOM    949  N   ASN   132      20.457 -34.583  11.179  1.00                 N  
ATOM    950  CA  ASN   132      20.515 -33.626  10.032  1.00                 C  
ATOM    951  C   ASN   132      19.295 -33.567   9.118  1.00                 C  
ATOM    952  O   ASN   132      18.994 -32.508   8.589  1.00                 O  
ATOM    953  CB  ASN   132      21.731 -33.918   9.151  1.00                 C  
ATOM    954  CG  ASN   132      23.043 -33.715   9.884  1.00                 C  
ATOM    955  OD1 ASN   132      23.203 -32.753  10.635  1.00                 O  
ATOM    956  ND2 ASN   132      23.988 -34.623   9.666  1.00                 N  
ATOM    957  N   SER   133      18.573 -34.682   8.936  1.00                 N  
ATOM    958  CA  SER   133      17.399 -34.641   8.052  1.00                 C  
ATOM    959  C   SER   133      16.096 -34.351   8.839  1.00                 C  
ATOM    960  O   SER   133      15.120 -33.925   8.249  1.00                 O  
ATOM    961  CB  SER   133      17.258 -35.959   7.288  1.00                 C  
ATOM    962  OG  SER   133      16.953 -37.028   8.166  1.00                 O  
ATOM    963  N   ASP   134      16.099 -34.574  10.141  1.00                 N  
ATOM    964  CA  ASP   134      14.865 -34.300  10.935  1.00                 C  
ATOM    965  C   ASP   134      14.795 -32.863  11.403  1.00                 C  
ATOM    966  O   ASP   134      15.810 -32.256  11.827  1.00                 O  
ATOM    967  CB  ASP   134      14.787 -35.235  12.143  1.00                 C  
ATOM    968  CG  ASP   134      14.541 -36.678  11.748  1.00                 C  
ATOM    969  OD1 ASP   134      14.076 -36.912  10.613  1.00                 O  
ATOM    970  OD2 ASP   134      14.814 -37.575  12.574  1.00                 O  
ATOM    971  N   TYR   135      13.572 -32.321  11.371  1.00                 N  
ATOM    972  CA  TYR   135      13.233 -31.011  11.928  1.00                 C  
ATOM    973  C   TYR   135      12.002 -31.180  12.822  1.00                 C  
ATOM    974  O   TYR   135      10.989 -31.618  12.351  1.00                 O  
ATOM    975  CB  TYR   135      12.984 -30.000  10.807  1.00                 C  
ATOM    976  CG  TYR   135      14.184 -29.762   9.919  1.00                 C  
ATOM    977  OH  TYR   135      17.481 -29.122   7.467  1.00                 O  
ATOM    978  CZ  TYR   135      16.391 -29.332   8.279  1.00                 C  
ATOM    979  CD1 TYR   135      14.450 -30.600   8.843  1.00                 C  
ATOM    980  CE1 TYR   135      15.545 -30.391   8.026  1.00                 C  
ATOM    981  CD2 TYR   135      15.047 -28.701  10.158  1.00                 C  
ATOM    982  CE2 TYR   135      16.147 -28.476   9.352  1.00                 C  
ATOM    983  N   ILE   136      12.170 -30.816  14.088  1.00                 N  
ATOM    984  CA  ILE   136      11.021 -30.866  14.999  1.00                 C  
ATOM    985  C   ILE   136      10.184 -29.599  14.709  1.00                 C  
ATOM    986  O   ILE   136      10.673 -28.461  14.807  1.00                 O  
ATOM    987  CB  ILE   136      11.470 -30.952  16.470  1.00                 C  
ATOM    988  CD1 ILE   136      12.942 -32.292  18.062  1.00                 C  
ATOM    989  CG1 ILE   136      12.264 -32.237  16.710  1.00                 C  
ATOM    990  CG2 ILE   136      10.271 -30.844  17.400  1.00                 C  
ATOM    991  N   ILE   137       8.917 -29.796  14.284  1.00                 N  
ATOM    992  CA  ILE   137       8.135 -28.661  13.868  1.00                 C  
ATOM    993  C   ILE   137       6.977 -28.347  14.805  1.00                 C  
ATOM    994  O   ILE   137       6.321 -27.309  14.636  1.00                 O  
ATOM    995  CB  ILE   137       7.576 -28.852  12.446  1.00                 C  
ATOM    996  CD1 ILE   137       5.833 -30.150  11.114  1.00                 C  
ATOM    997  CG1 ILE   137       6.613 -30.040  12.406  1.00                 C  
ATOM    998  CG2 ILE   137       8.710 -29.007  11.444  1.00                 C  
ATOM    999  N   GLY   138       6.776 -29.193  15.803  1.00                 N  
ATOM   1000  CA  GLY   138       5.649 -28.905  16.749  1.00                 C  
ATOM   1001  C   GLY   138       5.570 -29.936  17.807  1.00                 C  
ATOM   1002  O   GLY   138       6.281 -30.937  17.802  1.00                 O  
ATOM   1003  N   ALA   139       4.572 -29.697  18.685  1.00                 N  
ATOM   1004  CA  ALA   139       4.195 -30.619  19.781  1.00                 C  
ATOM   1005  C   ALA   139       2.698 -30.344  20.028  1.00                 C  
ATOM   1006  O   ALA   139       2.098 -29.600  19.265  1.00                 O  
ATOM   1007  CB  ALA   139       5.066 -30.373  21.004  1.00                 C  
ATOM   1008  N   ASP   140       2.119 -31.043  20.998  1.00                 N  
ATOM   1009  CA  ASP   140       0.688 -30.771  21.348  1.00                 C  
ATOM   1010  C   ASP   140       0.485 -29.427  22.085  1.00                 C  
ATOM   1011  O   ASP   140      -0.651 -28.974  22.384  1.00                 O  
ATOM   1012  CB  ASP   140       0.124 -31.901  22.212  1.00                 C  
ATOM   1013  CG  ASP   140      -0.048 -33.194  21.440  1.00                 C  
ATOM   1014  OD1 ASP   140      -0.044 -33.146  20.192  1.00                 O  
ATOM   1015  OD2 ASP   140      -0.188 -34.256  22.083  1.00                 O  
ATOM   1016  N   SER   141       1.564 -28.740  22.374  1.00                 N  
ATOM   1017  CA  SER   141       1.529 -27.416  22.927  1.00                 C  
ATOM   1018  C   SER   141       2.263 -26.485  21.971  1.00                 C  
ATOM   1019  O   SER   141       3.101 -26.968  21.181  1.00                 O  
ATOM   1020  CB  SER   141       2.155 -27.402  24.323  1.00                 C  
ATOM   1021  OG  SER   141       3.533 -27.728  24.267  1.00                 O  
ATOM   1022  N   VAL   142       2.041 -25.175  22.100  1.00                 N  
ATOM   1023  CA  VAL   142       2.566 -24.238  21.112  1.00                 C  
ATOM   1024  C   VAL   142       3.901 -23.629  21.565  1.00                 C  
ATOM   1025  O   VAL   142       4.036 -23.098  22.671  1.00                 O  
ATOM   1026  CB  VAL   142       1.561 -23.110  20.814  1.00                 C  
ATOM   1027  CG1 VAL   142       2.156 -22.111  19.833  1.00                 C  
ATOM   1028  CG2 VAL   142       0.261 -23.684  20.272  1.00                 C  
ATOM   1029  N   LEU   143       4.902 -23.707  20.694  1.00                 N  
ATOM   1030  CA  LEU   143       6.215 -23.159  21.007  1.00                 C  
ATOM   1031  C   LEU   143       6.221 -21.636  20.931  1.00                 C  
ATOM   1032  O   LEU   143       5.565 -21.016  20.089  1.00                 O  
ATOM   1033  CB  LEU   143       7.273 -23.729  20.061  1.00                 C  
ATOM   1034  CG  LEU   143       7.532 -25.234  20.160  1.00                 C  
ATOM   1035  CD1 LEU   143       8.506 -25.685  19.083  1.00                 C  
ATOM   1036  CD2 LEU   143       8.061 -25.598  21.539  1.00                 C  
ATOM   1037  N   HIS   144       6.985 -21.017  21.839  1.00                 N  
ATOM   1038  CA  HIS   144       7.187 -19.566  21.855  1.00                 C  
ATOM   1039  C   HIS   144       8.637 -19.316  22.249  1.00                 C  
ATOM   1040  O   HIS   144       9.376 -20.233  22.617  1.00                 O  
ATOM   1041  CB  HIS   144       6.204 -18.899  22.819  1.00                 C  
ATOM   1042  CG  HIS   144       4.768 -19.071  22.434  1.00                 C  
ATOM   1043  ND1 HIS   144       4.186 -18.372  21.398  1.00                 N  
ATOM   1044  CE1 HIS   144       2.896 -18.738  21.294  1.00                 C  
ATOM   1045  CD2 HIS   144       3.656 -19.881  22.909  1.00                 C  
ATOM   1046  NE2 HIS   144       2.571 -19.643  22.196  1.00                 N  
ATOM   1047  N   GLU   145       9.068 -18.057  22.175  1.00                 N  
ATOM   1048  CA  GLU   145      10.440 -17.740  22.585  1.00                 C  
ATOM   1049  C   GLU   145      10.748 -18.230  24.010  1.00                 C  
ATOM   1050  O   GLU   145      11.850 -18.699  24.309  1.00                 O  
ATOM   1051  CB  GLU   145      10.691 -16.233  22.498  1.00                 C  
ATOM   1052  CD  GLU   145      12.337 -14.328  22.695  1.00                 C  
ATOM   1053  CG  GLU   145      12.110 -15.819  22.851  1.00                 C  
ATOM   1054  OE1 GLU   145      11.377 -13.615  22.336  1.00                 O  
ATOM   1055  OE2 GLU   145      13.476 -13.873  22.931  1.00                 O  
ATOM   1056  N   SER   146       9.765 -18.123  24.908  1.00                 N  
ATOM   1057  CA  SER   146       9.923 -18.567  26.295  1.00                 C  
ATOM   1058  C   SER   146       9.333 -19.960  26.547  1.00                 C  
ATOM   1059  O   SER   146       9.242 -20.437  27.682  1.00                 O  
ATOM   1060  CB  SER   146       9.274 -17.567  27.255  1.00                 C  
ATOM   1061  OG  SER   146       7.875 -17.495  27.047  1.00                 O  
ATOM   1062  N   GLU   147       8.924 -20.625  25.466  1.00                 N  
ATOM   1063  CA  GLU   147       8.374 -21.977  25.542  1.00                 C  
ATOM   1064  C   GLU   147       8.886 -22.834  24.384  1.00                 C  
ATOM   1065  O   GLU   147       8.114 -23.378  23.589  1.00                 O  
ATOM   1066  CB  GLU   147       6.845 -21.934  25.536  1.00                 C  
ATOM   1067  CD  GLU   147       4.723 -21.221  26.706  1.00                 C  
ATOM   1068  CG  GLU   147       6.239 -21.214  26.729  1.00                 C  
ATOM   1069  OE1 GLU   147       4.146 -21.723  25.718  1.00                 O  
ATOM   1070  OE2 GLU   147       4.112 -20.724  27.675  1.00                 O  
ATOM   1071  N   ASP   148      10.134 -23.021  24.229  1.00                 N  
ATOM   1072  CA  ASP   148      10.859 -23.636  23.107  1.00                 C  
ATOM   1073  C   ASP   148      10.967 -25.117  23.361  1.00                 C  
ATOM   1074  O   ASP   148      10.381 -25.626  24.333  1.00                 O  
ATOM   1075  CB  ASP   148      12.238 -22.994  22.944  1.00                 C  
ATOM   1076  CG  ASP   148      13.159 -23.287  24.112  1.00                 C  
ATOM   1077  OD1 ASP   148      12.863 -24.226  24.881  1.00                 O  
ATOM   1078  OD2 ASP   148      14.177 -22.578  24.259  1.00                 O  
ATOM   1079  N   LEU   149      11.764 -25.787  22.531  1.00                 N  
ATOM   1080  CA  LEU   149      11.983 -27.214  22.698  1.00                 C  
ATOM   1081  C   LEU   149      12.542 -27.563  24.112  1.00                 C  
ATOM   1082  O   LEU   149      12.128 -28.536  24.751  1.00                 O  
ATOM   1083  CB  LEU   149      12.941 -27.738  21.627  1.00                 C  
ATOM   1084  CG  LEU   149      13.301 -29.223  21.706  1.00                 C  
ATOM   1085  CD1 LEU   149      12.059 -30.086  21.546  1.00                 C  
ATOM   1086  CD2 LEU   149      14.335 -29.583  20.651  1.00                 C  
ATOM   1087  N   PHE   150      13.539 -26.830  24.574  1.00                 N  
ATOM   1088  CA  PHE   150      14.244 -27.217  25.814  1.00                 C  
ATOM   1089  C   PHE   150      13.361 -26.999  27.049  1.00                 C  
ATOM   1090  O   PHE   150      13.416 -27.815  28.000  1.00                 O  
ATOM   1091  CB  PHE   150      15.547 -26.428  25.958  1.00                 C  
ATOM   1092  CG  PHE   150      16.630 -26.871  25.016  1.00                 C  
ATOM   1093  CZ  PHE   150      18.636 -27.695  23.277  1.00                 C  
ATOM   1094  CD1 PHE   150      16.953 -26.112  23.904  1.00                 C  
ATOM   1095  CE1 PHE   150      17.950 -26.519  23.038  1.00                 C  
ATOM   1096  CD2 PHE   150      17.326 -28.045  25.242  1.00                 C  
ATOM   1097  CE2 PHE   150      18.323 -28.452  24.375  1.00                 C  
ATOM   1098  N   THR   151      12.582 -25.925  27.031  1.00                 N  
ATOM   1099  CA  THR   151      11.587 -25.745  28.114  1.00                 C  
ATOM   1100  C   THR   151      10.620 -26.896  28.158  1.00                 C  
ATOM   1101  O   THR   151      10.227 -27.365  29.216  1.00                 O  
ATOM   1102  CB  THR   151      10.806 -24.428  27.950  1.00                 C  
ATOM   1103  OG1 THR   151      11.712 -23.320  28.027  1.00                 O  
ATOM   1104  CG2 THR   151       9.767 -24.284  29.051  1.00                 C  
ATOM   1105  N   LEU   152      10.182 -27.347  26.986  1.00                 N  
ATOM   1106  CA  LEU   152       9.193 -28.407  26.964  1.00                 C  
ATOM   1107  C   LEU   152       9.848 -29.705  27.454  1.00                 C  
ATOM   1108  O   LEU   152       9.251 -30.475  28.213  1.00                 O  
ATOM   1109  CB  LEU   152       8.616 -28.572  25.557  1.00                 C  
ATOM   1110  CG  LEU   152       7.528 -29.635  25.391  1.00                 C  
ATOM   1111  CD1 LEU   152       6.339 -29.332  26.290  1.00                 C  
ATOM   1112  CD2 LEU   152       7.083 -29.727  23.939  1.00                 C  
ATOM   1113  N   ILE   153      11.089 -29.968  27.038  1.00                 N  
ATOM   1114  CA  ILE   153      11.780 -31.161  27.479  1.00                 C  
ATOM   1115  C   ILE   153      11.971 -31.101  28.999  1.00                 C  
ATOM   1116  O   ILE   153      11.864 -32.122  29.664  1.00                 O  
ATOM   1117  CB  ILE   153      13.133 -31.327  26.762  1.00                 C  
ATOM   1118  CD1 ILE   153      14.174 -31.535  24.444  1.00                 C  
ATOM   1119  CG1 ILE   153      12.916 -31.635  25.279  1.00                 C  
ATOM   1120  CG2 ILE   153      13.970 -32.397  27.446  1.00                 C  
ATOM   1121  N   GLU   154      12.207 -29.914  29.554  1.00                 N  
ATOM   1122  CA  GLU   154      12.294 -29.801  31.035  1.00                 C  
ATOM   1123  C   GLU   154      11.024 -30.246  31.766  1.00                 C  
ATOM   1124  O   GLU   154      11.077 -30.991  32.760  1.00                 O  
ATOM   1125  CB  GLU   154      12.613 -28.362  31.445  1.00                 C  
ATOM   1126  CD  GLU   154      13.104 -26.731  33.310  1.00                 C  
ATOM   1127  CG  GLU   154      12.757 -28.161  32.945  1.00                 C  
ATOM   1128  OE1 GLU   154      13.209 -25.892  32.391  1.00                 O  
ATOM   1129  OE2 GLU   154      13.270 -26.450  34.516  1.00                 O  
ATOM   1130  N   SER   155       9.884 -29.721  31.321  1.00                 N  
ATOM   1131  CA  SER   155       8.627 -30.086  31.933  1.00                 C  
ATOM   1132  C   SER   155       8.341 -31.591  31.721  1.00                 C  
ATOM   1133  O   SER   155       7.554 -32.144  32.448  1.00                 O  
ATOM   1134  CB  SER   155       7.487 -29.239  31.362  1.00                 C  
ATOM   1135  OG  SER   155       7.257 -29.547  29.999  1.00                 O  
ATOM   1136  N   HIS   156       8.948 -32.245  30.712  1.00                 N  
ATOM   1137  CA  HIS   156       8.716 -33.686  30.479  1.00                 C  
ATOM   1138  C   HIS   156       9.827 -34.564  30.919  1.00                 C  
ATOM   1139  O   HIS   156       9.996 -35.656  30.416  1.00                 O  
ATOM   1140  CB  HIS   156       8.451 -33.953  28.996  1.00                 C  
ATOM   1141  CG  HIS   156       7.200 -33.313  28.480  1.00                 C  
ATOM   1142  ND1 HIS   156       7.131 -31.978  28.146  1.00                 N  
ATOM   1143  CE1 HIS   156       5.887 -31.698  27.717  1.00                 C  
ATOM   1144  CD2 HIS   156       5.846 -33.763  28.192  1.00                 C  
ATOM   1145  NE2 HIS   156       5.111 -32.764  27.742  1.00                 N  
ATOM   1146  N   GLU   157      10.546 -34.156  31.973  1.00                 N  
ATOM   1147  CA  GLU   157      11.563 -35.090  32.435  1.00                 C  
ATOM   1148  C   GLU   157      10.938 -36.391  32.912  1.00                 C  
ATOM   1149  O   GLU   157       9.995 -36.343  33.719  1.00                 O  
ATOM   1150  CB  GLU   157      12.394 -34.465  33.557  1.00                 C  
ATOM   1151  CD  GLU   157      14.600 -35.586  33.052  1.00                 C  
ATOM   1152  CG  GLU   157      13.507 -35.360  34.078  1.00                 C  
ATOM   1153  OE1 GLU   157      15.034 -34.601  32.419  1.00                 O  
ATOM   1154  OE2 GLU   157      15.023 -36.749  32.880  1.00                 O  
ATOM   1155  N   SER   158      11.485 -37.517  32.463  1.00                 N  
ATOM   1156  CA  SER   158      10.929 -38.878  32.707  1.00                 C  
ATOM   1157  C   SER   158       9.491 -39.135  32.229  1.00                 C  
ATOM   1158  O   SER   158       8.820 -40.049  32.718  1.00                 O  
ATOM   1159  CB  SER   158      10.969 -39.214  34.199  1.00                 C  
ATOM   1160  OG  SER   158      12.299 -39.201  34.689  1.00                 O  
ATOM   1161  N   LYS   159       9.001 -38.357  31.259  1.00                 N  
ATOM   1162  CA  LYS   159       7.608 -38.532  30.810  1.00                 C  
ATOM   1163  C   LYS   159       7.691 -38.646  29.281  1.00                 C  
ATOM   1164  O   LYS   159       8.466 -37.875  28.657  1.00                 O  
ATOM   1165  CB  LYS   159       6.742 -37.362  31.282  1.00                 C  
ATOM   1166  CD  LYS   159       5.681 -36.122  33.188  1.00                 C  
ATOM   1167  CE  LYS   159       5.572 -35.998  34.699  1.00                 C  
ATOM   1168  CG  LYS   159       6.610 -37.257  32.792  1.00                 C  
ATOM   1169  NZ  LYS   159       4.649 -34.901  35.101  1.00                 N  
ATOM   1170  N   PRO   160       6.932 -39.588  28.652  1.00                 N  
ATOM   1171  CA  PRO   160       6.879 -39.519  27.179  1.00                 C  
ATOM   1172  C   PRO   160       6.321 -38.162  26.652  1.00                 C  
ATOM   1173  O   PRO   160       5.390 -37.567  27.198  1.00                 O  
ATOM   1174  CB  PRO   160       5.953 -40.673  26.787  1.00                 C  
ATOM   1175  CD  PRO   160       6.180 -40.794  29.167  1.00                 C  
ATOM   1176  CG  PRO   160       6.050 -41.632  27.926  1.00                 C  
ATOM   1177  N   LEU   161       6.943 -37.674  25.569  1.00                 N  
ATOM   1178  CA  LEU   161       6.614 -36.373  25.018  1.00                 C  
ATOM   1179  C   LEU   161       6.471 -36.599  23.505  1.00                 C  
ATOM   1180  O   LEU   161       7.340 -37.168  22.857  1.00                 O  
ATOM   1181  CB  LEU   161       7.696 -35.351  25.374  1.00                 C  
ATOM   1182  CG  LEU   161       7.514 -33.944  24.801  1.00                 C  
ATOM   1183  CD1 LEU   161       6.278 -33.280  25.389  1.00                 C  
ATOM   1184  CD2 LEU   161       8.747 -33.094  25.063  1.00                 C  
ATOM   1185  N   LYS   162       5.319 -36.187  22.945  1.00                 N  
ATOM   1186  CA  LYS   162       5.112 -36.365  21.512  1.00                 C  
ATOM   1187  C   LYS   162       5.620 -35.086  20.745  1.00                 C  
ATOM   1188  O   LYS   162       5.296 -33.905  21.099  1.00                 O  
ATOM   1189  CB  LYS   162       3.635 -36.632  21.213  1.00                 C  
ATOM   1190  CD  LYS   162       1.915 -37.414  19.561  1.00                 C  
ATOM   1191  CE  LYS   162       0.915 -36.278  19.703  1.00                 C  
ATOM   1192  CG  LYS   162       3.341 -36.921  19.750  1.00                 C  
ATOM   1193  NZ  LYS   162      -0.477 -36.726  19.421  1.00                 N  
ATOM   1194  N   LEU   163       6.445 -35.372  19.744  1.00                 N  
ATOM   1195  CA  LEU   163       6.921 -34.288  18.866  1.00                 C  
ATOM   1196  C   LEU   163       6.467 -34.597  17.421  1.00                 C  
ATOM   1197  O   LEU   163       6.380 -35.764  17.059  1.00                 O  
ATOM   1198  CB  LEU   163       8.442 -34.151  18.960  1.00                 C  
ATOM   1199  CG  LEU   163       9.010 -33.844  20.347  1.00                 C  
ATOM   1200  CD1 LEU   163      10.531 -33.864  20.321  1.00                 C  
ATOM   1201  CD2 LEU   163       8.507 -32.499  20.848  1.00                 C  
ATOM   1202  N   TYR   164       6.144 -33.555  16.639  1.00                 N  
ATOM   1203  CA  TYR   164       5.869 -33.748  15.221  1.00                 C  
ATOM   1204  C   TYR   164       7.120 -33.348  14.444  1.00                 C  
ATOM   1205  O   TYR   164       7.708 -32.321  14.742  1.00                 O  
ATOM   1206  CB  TYR   164       4.649 -32.929  14.796  1.00                 C  
ATOM   1207  CG  TYR   164       3.349 -33.404  15.405  1.00                 C  
ATOM   1208  OH  TYR   164      -0.222 -34.700  17.095  1.00                 O  
ATOM   1209  CZ  TYR   164       0.959 -34.273  16.534  1.00                 C  
ATOM   1210  CD1 TYR   164       2.898 -32.886  16.612  1.00                 C  
ATOM   1211  CE1 TYR   164       1.712 -33.314  17.177  1.00                 C  
ATOM   1212  CD2 TYR   164       2.577 -34.370  14.772  1.00                 C  
ATOM   1213  CE2 TYR   164       1.388 -34.810  15.322  1.00                 C  
ATOM   1214  N   VAL   165       7.567 -34.278  13.598  1.00                 N  
ATOM   1215  CA  VAL   165       8.927 -34.196  12.986  1.00                 C  
ATOM   1216  C   VAL   165       8.846 -34.347  11.519  1.00                 C  
ATOM   1217  O   VAL   165       8.292 -35.359  11.010  1.00                 O  
ATOM   1218  CB  VAL   165       9.876 -35.257  13.575  1.00                 C  
ATOM   1219  CG1 VAL   165      11.242 -35.177  12.910  1.00                 C  
ATOM   1220  CG2 VAL   165      10.001 -35.082  15.080  1.00                 C  
ATOM   1221  N   TYR   166       9.415 -33.375  10.803  1.00                 N  
ATOM   1222  CA  TYR   166       9.550 -33.425   9.349  1.00                 C  
ATOM   1223  C   TYR   166      10.902 -34.012   8.957  1.00                 C  
ATOM   1224  O   TYR   166      11.902 -33.699   9.598  1.00                 O  
ATOM   1225  CB  TYR   166       9.380 -32.029   8.747  1.00                 C  
ATOM   1226  CG  TYR   166       9.492 -31.994   7.239  1.00                 C  
ATOM   1227  OH  TYR   166       9.783 -31.906   3.092  1.00                 O  
ATOM   1228  CZ  TYR   166       9.688 -31.934   4.465  1.00                 C  
ATOM   1229  CD1 TYR   166       8.455 -32.457   6.439  1.00                 C  
ATOM   1230  CE1 TYR   166       8.548 -32.429   5.060  1.00                 C  
ATOM   1231  CD2 TYR   166      10.633 -31.499   6.622  1.00                 C  
ATOM   1232  CE2 TYR   166      10.744 -31.463   5.245  1.00                 C  
ATOM   1233  N   ASN   167      10.930 -34.857   7.941  1.00                 N  
ATOM   1234  CA  ASN   167      12.208 -35.411   7.517  1.00                 C  
ATOM   1235  C   ASN   167      12.473 -35.094   6.051  1.00                 C  
ATOM   1236  O   ASN   167      11.559 -35.242   5.223  1.00                 O  
ATOM   1237  CB  ASN   167      12.246 -36.921   7.763  1.00                 C  
ATOM   1238  CG  ASN   167      13.591 -37.532   7.426  1.00                 C  
ATOM   1239  OD1 ASN   167      13.946 -37.667   6.255  1.00                 O  
ATOM   1240  ND2 ASN   167      14.345 -37.905   8.454  1.00                 N  
ATOM   1241  N   VAL   168      13.649 -34.596   5.712  1.00                 N  
ATOM   1242  CA  VAL   168      13.871 -34.198   4.328  1.00                 C  
ATOM   1243  C   VAL   168      14.015 -35.371   3.370  1.00                 C  
ATOM   1244  O   VAL   168      13.756 -35.236   2.192  1.00                 O  
ATOM   1245  CB  VAL   168      15.118 -33.305   4.191  1.00                 C  
ATOM   1246  CG1 VAL   168      15.434 -33.053   2.724  1.00                 C  
ATOM   1247  CG2 VAL   168      14.916 -31.991   4.929  1.00                 C  
ATOM   1248  N   ASP   169      14.449 -36.521   3.877  1.00                 N  
ATOM   1249  CA  ASP   169      14.649 -37.668   2.952  1.00                 C  
ATOM   1250  C   ASP   169      13.322 -38.222   2.513  1.00                 C  
ATOM   1251  O   ASP   169      13.182 -38.648   1.360  1.00                 O  
ATOM   1252  CB  ASP   169      15.489 -38.757   3.622  1.00                 C  
ATOM   1253  CG  ASP   169      16.941 -38.353   3.787  1.00                 C  
ATOM   1254  OD1 ASP   169      17.359 -37.364   3.150  1.00                 O  
ATOM   1255  OD2 ASP   169      17.662 -39.027   4.554  1.00                 O  
ATOM   1256  N   SER   170      12.353 -38.308   3.461  1.00                 N  
ATOM   1257  CA  SER   170      11.014 -38.804   3.121  1.00                 C  
ATOM   1258  C   SER   170      10.041 -37.692   2.666  1.00                 C  
ATOM   1259  O   SER   170       9.018 -38.001   2.058  1.00                 O  
ATOM   1260  CB  SER   170      10.397 -39.541   4.312  1.00                 C  
ATOM   1261  OG  SER   170      10.134 -38.650   5.382  1.00                 O  
ATOM   1262  N   ASP   171      10.443 -36.442   2.943  1.00                 N  
ATOM   1263  CA  ASP   171       9.547 -35.268   2.695  1.00                 C  
ATOM   1264  C   ASP   171       8.169 -35.451   3.284  1.00                 C  
ATOM   1265  O   ASP   171       7.103 -35.157   2.677  1.00                 O  
ATOM   1266  CB  ASP   171       9.421 -34.998   1.194  1.00                 C  
ATOM   1267  CG  ASP   171       8.878 -33.614   0.895  1.00                 C  
ATOM   1268  OD1 ASP   171       9.091 -32.701   1.720  1.00                 O  
ATOM   1269  OD2 ASP   171       8.239 -33.443  -0.165  1.00                 O  
ATOM   1270  N   SER   172       8.167 -35.999   4.486  1.00                 N  
ATOM   1271  CA  SER   172       6.912 -36.070   5.241  1.00                 C  
ATOM   1272  C   SER   172       7.098 -35.940   6.683  1.00                 C  
ATOM   1273  O   SER   172       8.255 -35.853   7.182  1.00                 O  
ATOM   1274  CB  SER   172       6.186 -37.385   4.952  1.00                 C  
ATOM   1275  OG  SER   172       6.915 -38.492   5.455  1.00                 O  
ATOM   1276  N   CYS   173       5.946 -35.840   7.373  1.00                 N  
ATOM   1277  CA  CYS   173       5.971 -35.668   8.830  1.00                 C  
ATOM   1278  C   CYS   173       5.552 -36.926   9.540  1.00                 C  
ATOM   1279  O   CYS   173       4.747 -37.685   9.009  1.00                 O  
ATOM   1280  CB  CYS   173       5.065 -34.508   9.248  1.00                 C  
ATOM   1281  SG  CYS   173       5.542 -32.904   8.563  1.00                 S  
ATOM   1282  N   ARG   174       6.072 -37.094  10.752  1.00                 N  
ATOM   1283  CA  ARG   174       5.684 -38.277  11.581  1.00                 C  
ATOM   1284  C   ARG   174       5.620 -37.861  13.047  1.00                 C  
ATOM   1285  O   ARG   174       6.097 -36.753  13.441  1.00                 O  
ATOM   1286  CB  ARG   174       6.676 -39.424  11.376  1.00                 C  
ATOM   1287  CD  ARG   174       9.044 -40.244  11.504  1.00                 C  
ATOM   1288  NE  ARG   174      10.382 -40.013  12.045  1.00                 N  
ATOM   1289  CG  ARG   174       8.086 -39.118  11.854  1.00                 C  
ATOM   1290  CZ  ARG   174      11.335 -39.334  11.415  1.00                 C  
ATOM   1291  NH1 ARG   174      12.521 -39.174  11.985  1.00                 N  
ATOM   1292  NH2 ARG   174      11.099 -38.816  10.218  1.00                 N  
ATOM   1293  N   GLU   175       4.988 -38.705  13.896  1.00                 N  
ATOM   1294  CA  GLU   175       4.969 -38.382  15.271  1.00                 C  
ATOM   1295  C   GLU   175       6.107 -39.179  15.933  1.00                 C  
ATOM   1296  O   GLU   175       6.320 -40.366  15.623  1.00                 O  
ATOM   1297  CB  GLU   175       3.603 -38.706  15.879  1.00                 C  
ATOM   1298  CD  GLU   175       1.128 -38.207  15.958  1.00                 C  
ATOM   1299  CG  GLU   175       2.461 -37.873  15.318  1.00                 C  
ATOM   1300  OE1 GLU   175       0.881 -39.400  16.230  1.00                 O  
ATOM   1301  OE2 GLU   175       0.330 -37.274  16.188  1.00                 O  
ATOM   1302  N   ILE   176       6.868 -38.536  16.796  1.00                 N  
ATOM   1303  CA  ILE   176       7.935 -39.222  17.503  1.00                 C  
ATOM   1304  C   ILE   176       7.650 -39.075  18.979  1.00                 C  
ATOM   1305  O   ILE   176       7.235 -38.003  19.448  1.00                 O  
ATOM   1306  CB  ILE   176       9.317 -38.661  17.120  1.00                 C  
ATOM   1307  CD1 ILE   176      10.802 -38.123  15.119  1.00                 C  
ATOM   1308  CG1 ILE   176       9.571 -38.845  15.623  1.00                 C  
ATOM   1309  CG2 ILE   176      10.406 -39.307  17.963  1.00                 C  
ATOM   1310  N   THR   177       7.765 -40.197  19.733  1.00                 N  
ATOM   1311  CA  THR   177       7.549 -40.072  21.167  1.00                 C  
ATOM   1312  C   THR   177       8.942 -40.211  21.857  1.00                 C  
ATOM   1313  O   THR   177       9.640 -41.246  21.665  1.00                 O  
ATOM   1314  CB  THR   177       6.555 -41.130  21.682  1.00                 C  
ATOM   1315  OG1 THR   177       5.290 -40.958  21.032  1.00                 O  
ATOM   1316  CG2 THR   177       6.354 -40.985  23.183  1.00                 C  
ATOM   1317  N   ILE   178       9.336 -39.168  22.551  1.00                 N  
ATOM   1318  CA  ILE   178      10.669 -39.230  23.238  1.00                 C  
ATOM   1319  C   ILE   178      10.476 -39.172  24.718  1.00                 C  
ATOM   1320  O   ILE   178       9.590 -38.485  25.155  1.00                 O  
ATOM   1321  CB  ILE   178      11.600 -38.097  22.768  1.00                 C  
ATOM   1322  CD1 ILE   178      14.058 -37.430  22.677  1.00                 C  
ATOM   1323  CG1 ILE   178      13.005 -38.287  23.343  1.00                 C  
ATOM   1324  CG2 ILE   178      11.016 -36.741  23.134  1.00                 C  
ATOM   1325  N   THR   179      11.311 -39.876  25.515  1.00                 N  
ATOM   1326  CA  THR   179      11.281 -39.732  26.973  1.00                 C  
ATOM   1327  C   THR   179      12.589 -39.075  27.425  1.00                 C  
ATOM   1328  O   THR   179      13.664 -39.746  27.415  1.00                 O  
ATOM   1329  CB  THR   179      11.083 -41.091  27.670  1.00                 C  
ATOM   1330  OG1 THR   179       9.843 -41.671  27.248  1.00                 O  
ATOM   1331  CG2 THR   179      11.048 -40.914  29.181  1.00                 C  
ATOM   1332  N   PRO   180      12.528 -37.764  27.750  1.00                 N  
ATOM   1333  CA  PRO   180      13.712 -37.047  28.213  1.00                 C  
ATOM   1334  C   PRO   180      14.257 -37.825  29.465  1.00                 C  
ATOM   1335  O   PRO   180      13.446 -38.281  30.289  1.00                 O  
ATOM   1336  CB  PRO   180      13.190 -35.649  28.550  1.00                 C  
ATOM   1337  CD  PRO   180      11.317 -36.853  27.671  1.00                 C  
ATOM   1338  CG  PRO   180      11.964 -35.496  27.714  1.00                 C  
ATOM   1339  N   ASN   181      15.586 -37.904  29.604  1.00                 N  
ATOM   1340  CA  ASN   181      16.194 -38.715  30.695  1.00                 C  
ATOM   1341  C   ASN   181      17.532 -38.025  31.047  1.00                 C  
ATOM   1342  O   ASN   181      18.500 -38.158  30.313  1.00                 O  
ATOM   1343  CB  ASN   181      16.361 -40.170  30.252  1.00                 C  
ATOM   1344  CG  ASN   181      16.876 -41.062  31.364  1.00                 C  
ATOM   1345  OD1 ASN   181      17.557 -40.600  32.279  1.00                 O  
ATOM   1346  ND2 ASN   181      16.551 -42.348  31.288  1.00                 N  
ATOM   1347  N   ALA   182      17.576 -37.212  32.104  1.00                 N  
ATOM   1348  CA  ALA   182      18.820 -36.557  32.471  1.00                 C  
ATOM   1349  C   ALA   182      19.903 -37.541  32.951  1.00                 C  
ATOM   1350  O   ALA   182      21.039 -37.104  33.118  1.00                 O  
ATOM   1351  CB  ALA   182      18.574 -35.522  33.558  1.00                 C  
ATOM   1352  N   ALA   183      19.545 -38.811  33.148  1.00                 N  
ATOM   1353  CA  ALA   183      20.454 -39.858  33.606  1.00                 C  
ATOM   1354  C   ALA   183      21.079 -40.568  32.402  1.00                 C  
ATOM   1355  O   ALA   183      21.831 -41.538  32.562  1.00                 O  
ATOM   1356  CB  ALA   183      19.717 -40.849  34.494  1.00                 C  
ATOM   1357  N   TRP   184      20.773 -40.120  31.192  1.00                 N  
ATOM   1358  CA  TRP   184      21.195 -40.925  30.004  1.00                 C  
ATOM   1359  C   TRP   184      22.735 -41.107  29.878  1.00                 C  
ATOM   1360  O   TRP   184      23.212 -42.069  29.198  1.00                 O  
ATOM   1361  CB  TRP   184      20.674 -40.289  28.714  1.00                 C  
ATOM   1362  CG  TRP   184      21.246 -38.932  28.440  1.00                 C  
ATOM   1363  CD1 TRP   184      21.015 -37.788  29.147  1.00                 C  
ATOM   1364  NE1 TRP   184      21.714 -36.741  28.596  1.00                 N  
ATOM   1365  CD2 TRP   184      22.146 -38.577  27.383  1.00                 C  
ATOM   1366  CE2 TRP   184      22.417 -37.203  27.511  1.00                 C  
ATOM   1367  CH2 TRP   184      23.840 -37.243  25.628  1.00                 C  
ATOM   1368  CZ2 TRP   184      23.264 -36.524  26.637  1.00                 C  
ATOM   1369  CE3 TRP   184      22.749 -39.288  26.341  1.00                 C  
ATOM   1370  CZ3 TRP   184      23.588 -38.611  25.477  1.00                 C  
ATOM   1371  N   GLY   185      23.495 -40.175  30.473  1.00                 N  
ATOM   1372  CA  GLY   185      24.933 -40.322  30.618  1.00                 C  
ATOM   1373  C   GLY   185      25.661 -39.082  30.188  1.00                 C  
ATOM   1374  O   GLY   185      26.746 -38.754  30.719  1.00                 O  
ATOM   1375  N   GLY   186      25.072 -38.344  29.253  1.00                 N  
ATOM   1376  CA  GLY   186      25.660 -37.118  28.818  1.00                 C  
ATOM   1377  C   GLY   186      25.011 -35.921  29.452  1.00                 C  
ATOM   1378  O   GLY   186      24.250 -36.042  30.430  1.00                 O  
ATOM   1379  N   GLU   187      25.276 -34.752  28.868  1.00                 N  
ATOM   1380  CA  GLU   187      24.710 -33.511  29.330  1.00                 C  
ATOM   1381  C   GLU   187      23.266 -33.390  28.877  1.00                 C  
ATOM   1382  O   GLU   187      22.910 -33.937  27.824  1.00                 O  
ATOM   1383  CB  GLU   187      25.533 -32.325  28.822  1.00                 C  
ATOM   1384  CD  GLU   187      27.718 -31.061  28.881  1.00                 C  
ATOM   1385  CG  GLU   187      26.945 -32.265  29.381  1.00                 C  
ATOM   1386  OE1 GLU   187      27.220 -30.373  27.965  1.00                 O  
ATOM   1387  OE2 GLU   187      28.823 -30.804  29.405  1.00                 O  
ATOM   1388  N   GLY   188      22.462 -32.714  29.698  1.00                 N  
ATOM   1389  CA  GLY   188      21.027 -32.484  29.418  1.00                 C  
ATOM   1390  C   GLY   188      20.226 -33.786  29.406  1.00                 C  
ATOM   1391  O   GLY   188      20.628 -34.783  29.985  1.00                 O  
ATOM   1392  N   SER   189      19.067 -33.745  28.742  1.00                 N  
ATOM   1393  CA  SER   189      18.112 -34.885  28.787  1.00                 C  
ATOM   1394  C   SER   189      17.753 -35.403  27.418  1.00                 C  
ATOM   1395  O   SER   189      16.852 -36.223  27.284  1.00                 O  
ATOM   1396  CB  SER   189      16.832 -34.483  29.522  1.00                 C  
ATOM   1397  OG  SER   189      17.105 -34.135  30.869  1.00                 O  
ATOM   1398  N   LEU   190      18.456 -34.964  26.400  1.00                 N  
ATOM   1399  CA  LEU   190      17.984 -35.226  25.007  1.00                 C  
ATOM   1400  C   LEU   190      19.018 -36.077  24.244  1.00                 C  
ATOM   1401  O   LEU   190      18.750 -37.134  23.607  1.00                 O  
ATOM   1402  CB  LEU   190      17.726 -33.909  24.272  1.00                 C  
ATOM   1403  CG  LEU   190      17.217 -34.024  22.834  1.00                 C  
ATOM   1404  CD1 LEU   190      15.884 -34.755  22.792  1.00                 C  
ATOM   1405  CD2 LEU   190      17.086 -32.648  22.198  1.00                 C  
ATOM   1406  N   GLY   191      20.274 -35.648  24.243  1.00                 N  
ATOM   1407  CA  GLY   191      21.314 -36.471  23.609  1.00                 C  
ATOM   1408  C   GLY   191      21.510 -36.266  22.106  1.00                 C  
ATOM   1409  O   GLY   191      22.077 -37.101  21.435  1.00                 O  
ATOM   1410  N   CYS   192      20.976 -35.131  21.584  1.00                 N  
ATOM   1411  CA  CYS   192      21.318 -34.726  20.194  1.00                 C  
ATOM   1412  C   CYS   192      21.557 -33.219  20.213  1.00                 C  
ATOM   1413  O   CYS   192      21.076 -32.499  21.065  1.00                 O  
ATOM   1414  CB  CYS   192      20.198 -35.123  19.230  1.00                 C  
ATOM   1415  SG  CYS   192      18.612 -34.319  19.556  1.00                 S  
ATOM   1416  N   GLY   193      22.294 -32.749  19.217  1.00                 N  
ATOM   1417  CA  GLY   193      22.411 -31.283  19.004  1.00                 C  
ATOM   1418  C   GLY   193      21.115 -30.771  18.375  1.00                 C  
ATOM   1419  O   GLY   193      20.378 -31.515  17.713  1.00                 O  
ATOM   1420  N   ILE   194      20.946 -29.483  18.486  1.00                 N  
ATOM   1421  CA  ILE   194      19.736 -28.804  17.998  1.00                 C  
ATOM   1422  C   ILE   194      20.209 -27.479  17.433  1.00                 C  
ATOM   1423  O   ILE   194      20.901 -26.696  18.114  1.00                 O  
ATOM   1424  CB  ILE   194      18.692 -28.637  19.118  1.00                 C  
ATOM   1425  CD1 ILE   194      17.586 -30.897  18.714  1.00                 C  
ATOM   1426  CG1 ILE   194      18.307 -30.000  19.696  1.00                 C  
ATOM   1427  CG2 ILE   194      17.480 -27.874  18.606  1.00                 C  
ATOM   1428  N   GLY   195      19.740 -27.211  16.229  1.00                 N  
ATOM   1429  CA  GLY   195      19.876 -25.901  15.565  1.00                 C  
ATOM   1430  C   GLY   195      18.538 -25.140  15.512  1.00                 C  
ATOM   1431  O   GLY   195      17.456 -25.743  15.415  1.00                 O  
ATOM   1432  N   TYR   196      18.577 -23.811  15.616  1.00                 N  
ATOM   1433  CA  TYR   196      17.391 -22.995  15.473  1.00                 C  
ATOM   1434  C   TYR   196      17.778 -21.689  14.839  1.00                 C  
ATOM   1435  O   TYR   196      18.850 -21.169  15.154  1.00                 O  
ATOM   1436  CB  TYR   196      16.723 -22.778  16.832  1.00                 C  
ATOM   1437  CG  TYR   196      15.455 -21.956  16.767  1.00                 C  
ATOM   1438  OH  TYR   196      11.961 -19.709  16.584  1.00                 O  
ATOM   1439  CZ  TYR   196      13.118 -20.451  16.645  1.00                 C  
ATOM   1440  CD1 TYR   196      14.258 -22.526  16.353  1.00                 C  
ATOM   1441  CE1 TYR   196      13.095 -21.783  16.291  1.00                 C  
ATOM   1442  CD2 TYR   196      15.460 -20.613  17.121  1.00                 C  
ATOM   1443  CE2 TYR   196      14.306 -19.854  17.065  1.00                 C  
ATOM   1444  N   GLY   197      16.903 -21.154  14.006  1.00                 N  
ATOM   1445  CA  GLY   197      17.090 -19.848  13.396  1.00                 C  
ATOM   1446  C   GLY   197      17.270 -19.916  11.902  1.00                 C  
ATOM   1447  O   GLY   197      17.162 -20.967  11.256  1.00                 O  
ATOM   1448  N   TYR   198      17.663 -18.784  11.297  1.00                 N  
ATOM   1449  CA  TYR   198      17.753 -18.783   9.836  1.00                 C  
ATOM   1450  C   TYR   198      18.798 -19.685   9.204  1.00                 C  
ATOM   1451  O   TYR   198      18.711 -19.981   7.963  1.00                 O  
ATOM   1452  CB  TYR   198      18.021 -17.369   9.317  1.00                 C  
ATOM   1453  CG  TYR   198      16.840 -16.434   9.450  1.00                 C  
ATOM   1454  OH  TYR   198      13.600 -13.855   9.829  1.00                 O  
ATOM   1455  CZ  TYR   198      14.672 -14.709   9.702  1.00                 C  
ATOM   1456  CD1 TYR   198      16.785 -15.499  10.476  1.00                 C  
ATOM   1457  CE1 TYR   198      15.710 -14.641  10.606  1.00                 C  
ATOM   1458  CD2 TYR   198      15.784 -16.488   8.549  1.00                 C  
ATOM   1459  CE2 TYR   198      14.701 -15.638   8.663  1.00                 C  
ATOM   1460  N   LEU   199      19.742 -20.160  10.019  1.00                 N  
ATOM   1461  CA  LEU   199      20.707 -21.069   9.528  1.00                 C  
ATOM   1462  C   LEU   199      20.274 -22.538   9.626  1.00                 C  
ATOM   1463  O   LEU   199      21.062 -23.431   9.300  1.00                 O  
ATOM   1464  CB  LEU   199      22.033 -20.897  10.273  1.00                 C  
ATOM   1465  CG  LEU   199      22.724 -19.541  10.122  1.00                 C  
ATOM   1466  CD1 LEU   199      23.971 -19.474  10.990  1.00                 C  
ATOM   1467  CD2 LEU   199      23.078 -19.276   8.666  1.00                 C  
ATOM   1468  N   HIS   200      19.037 -22.724  10.126  1.00                 N  
ATOM   1469  CA  HIS   200      18.531 -24.083  10.420  1.00                 C  
ATOM   1470  C   HIS   200      17.060 -24.190  10.025  1.00                 C  
ATOM   1471  O   HIS   200      16.270 -24.778  10.774  1.00                 O  
ATOM   1472  CB  HIS   200      18.718 -24.415  11.902  1.00                 C  
ATOM   1473  CG  HIS   200      20.146 -24.397  12.350  1.00                 C  
ATOM   1474  ND1 HIS   200      21.050 -25.375  11.995  1.00                 N  
ATOM   1475  CE1 HIS   200      22.244 -25.088  12.545  1.00                 C  
ATOM   1476  CD2 HIS   200      20.966 -23.516  13.168  1.00                 C  
ATOM   1477  NE2 HIS   200      22.201 -23.974  13.250  1.00                 N  
ATOM   1478  N   ARG   201      16.761 -23.644   8.851  1.00                 N  
ATOM   1479  CA  ARG   201      15.346 -23.800   8.424  1.00                 C  
ATOM   1480  C   ARG   201      15.184 -24.976   7.497  1.00                 C  
ATOM   1481  O   ARG   201      16.133 -25.448   6.891  1.00                 O  
ATOM   1482  CB  ARG   201      14.848 -22.523   7.744  1.00                 C  
ATOM   1483  CD  ARG   201      14.282 -20.085   7.925  1.00                 C  
ATOM   1484  NE  ARG   201      15.181 -19.648   6.859  1.00                 N  
ATOM   1485  CG  ARG   201      14.815 -21.307   8.654  1.00                 C  
ATOM   1486  CZ  ARG   201      14.904 -18.671   6.002  1.00                 C  
ATOM   1487  NH1 ARG   201      15.782 -18.343   5.064  1.00                 N  
ATOM   1488  NH2 ARG   201      13.749 -18.025   6.084  1.00                 N  
ATOM   1489  N   ILE   202      13.933 -25.426   7.399  1.00                 N  
ATOM   1490  CA  ILE   202      13.637 -26.507   6.428  1.00                 C  
ATOM   1491  C   ILE   202      14.004 -26.123   4.986  1.00                 C  
ATOM   1492  O   ILE   202      13.655 -25.046   4.496  1.00                 O  
ATOM   1493  CB  ILE   202      12.154 -26.918   6.475  1.00                 C  
ATOM   1494  CD1 ILE   202      10.330 -27.744   8.053  1.00                 C  
ATOM   1495  CG1 ILE   202      11.811 -27.525   7.837  1.00                 C  
ATOM   1496  CG2 ILE   202      11.827 -27.868   5.333  1.00                 C  
ATOM   1497  N   PRO   203      14.659 -27.014   4.230  1.00                 N  
ATOM   1498  CA  PRO   203      15.010 -26.693   2.855  1.00                 C  
ATOM   1499  C   PRO   203      13.706 -26.403   2.061  1.00                 C  
ATOM   1500  O   PRO   203      12.703 -27.171   2.189  1.00                 O  
ATOM   1501  CB  PRO   203      15.734 -27.945   2.356  1.00                 C  
ATOM   1502  CD  PRO   203      15.226 -28.357   4.658  1.00                 C  
ATOM   1503  CG  PRO   203      16.261 -28.591   3.594  1.00                 C  
ATOM   1504  N   ARG   204      13.722 -25.345   1.239  1.00                 N  
ATOM   1505  CA  ARG   204      12.477 -24.853   0.599  1.00                 C  
ATOM   1506  C   ARG   204      12.164 -25.503  -0.743  1.00                 C  
ATOM   1507  O   ARG   204      11.142 -25.197  -1.361  1.00                 O  
ATOM   1508  CB  ARG   204      12.541 -23.338   0.397  1.00                 C  
ATOM   1509  CD  ARG   204      12.659 -21.047   1.417  1.00                 C  
ATOM   1510  NE  ARG   204      11.458 -20.548   0.752  1.00                 N  
ATOM   1511  CG  ARG   204      12.579 -22.540   1.691  1.00                 C  
ATOM   1512  CZ  ARG   204      11.367 -19.355   0.172  1.00                 C  
ATOM   1513  NH1 ARG   204      10.234 -18.986  -0.409  1.00                 N  
ATOM   1514  NH2 ARG   204      12.409 -18.535   0.175  1.00                 N  
ATOM   1515  N   CYS   205      13.022 -26.393  -1.260  1.00                 N  
ATOM   1516  CA  CYS   205      12.770 -26.981  -2.603  1.00                 C  
ATOM   1517  C   CYS   205      12.806 -28.495  -2.612  1.00                 C  
ATOM   1518  O   CYS   205      13.687 -29.129  -3.239  1.00                 O  
ATOM   1519  CB  CYS   205      13.788 -26.456  -3.617  1.00                 C  
ATOM   1520  SG  CYS   205      13.743 -24.665  -3.862  1.00                 S  
ATOM   1521  N   GLN   206      11.830 -29.128  -1.967  1.00                 N  
ATOM   1522  CA  GLN   206      11.820 -30.572  -1.910  1.00                 C  
ATOM   1523  C   GLN   206      11.738 -31.200  -3.306  1.00                 C  
ATOM   1524  O   GLN   206      12.153 -32.348  -3.435  1.00                 O  
ATOM   1525  CB  GLN   206      10.652 -31.066  -1.055  1.00                 C  
ATOM   1526  CD  GLN   206      11.976 -31.418   1.067  1.00                 C  
ATOM   1527  CG  GLN   206      10.783 -30.739   0.424  1.00                 C  
ATOM   1528  OE1 GLN   206      12.856 -30.757   1.619  1.00                 O  
ATOM   1529  NE2 GLN   206      12.010 -32.744   0.998  1.00                 N  
ATOM   1530  N   PHE   207      11.187 -30.499  -4.328  1.00                 N  
ATOM   1531  CA  PHE   207      11.155 -31.059  -5.694  1.00                 C  
ATOM   1532  C   PHE   207      11.923 -30.163  -6.668  1.00                 C  
ATOM   1533  O   PHE   207      11.732 -28.954  -6.678  1.00                 O  
ATOM   1534  CB  PHE   207       9.711 -31.238  -6.166  1.00                 C  
ATOM   1535  CG  PHE   207       8.931 -32.242  -5.367  1.00                 C  
ATOM   1536  CZ  PHE   207       7.491 -34.106  -3.891  1.00                 C  
ATOM   1537  CD1 PHE   207       8.283 -31.869  -4.202  1.00                 C  
ATOM   1538  CE1 PHE   207       7.566 -32.793  -3.466  1.00                 C  
ATOM   1539  CD2 PHE   207       8.847 -33.560  -5.778  1.00                 C  
ATOM   1540  CE2 PHE   207       8.129 -34.485  -5.042  1.00                 C  
ATOM   1541  N   PRO   208      12.701 -30.776  -7.515  1.00                 N  
ATOM   1542  CA  PRO   208      13.354 -30.041  -8.598  1.00                 C  
ATOM   1543  C   PRO   208      12.381 -30.224  -9.784  1.00                 C  
ATOM   1544  O   PRO   208      11.363 -30.934  -9.760  1.00                 O  
ATOM   1545  CB  PRO   208      14.703 -30.744  -8.762  1.00                 C  
ATOM   1546  CD  PRO   208      13.416 -32.143  -7.307  1.00                 C  
ATOM   1547  CG  PRO   208      14.425 -32.170  -8.421  1.00                 C  
TER
