# Supplementary material for: Comparative Single-Cell Transcriptomics Reveals Novel Genes Involved in Bivalve Embryonic Shell Formation and Questions Ontogenetic Homology of Molluscan Shell Types
Source: Front Cell Dev Biol. 2022 Jun 9;10:883755. doi: 10.3389/fcell.2022.883755 (PMC9261976; doi:10.3389/fcell.2022.883755)
Supplement: Supplementary file 1 [file DataSheet1.ZIP › Supplementary_File1/s_f_1/07394e5f4a709e09.final.pdb]

ATOM      1  N   ARG     2      99.097  13.025  52.342  1.00                 N  
ATOM      2  CA  ARG     2     100.204  12.771  51.369  1.00                 C  
ATOM      3  C   ARG     2      99.639  12.755  49.955  1.00                 C  
ATOM      4  O   ARG     2      98.421  12.815  49.778  1.00                 O  
ATOM      5  CB  ARG     2     100.910  11.453  51.693  1.00                 C  
ATOM      6  CD  ARG     2     102.368  10.135  53.254  1.00                 C  
ATOM      7  NE  ARG     2     103.108  10.130  54.514  1.00                 N  
ATOM      8  CG  ARG     2     101.687  11.470  52.999  1.00                 C  
ATOM      9  CZ  ARG     2     103.806   9.093  54.966  1.00                 C  
ATOM     10  NH1 ARG     2     104.447   9.180  56.123  1.00                 N  
ATOM     11  NH2 ARG     2     103.861   7.972  54.260  1.00                 N  
ATOM     12  N   GLU     3     100.519  12.654  48.955  1.00                 N  
ATOM     13  CA  GLU     3     100.107  12.650  47.544  1.00                 C  
ATOM     14  C   GLU     3     101.117  12.015  46.581  1.00                 C  
ATOM     15  O   GLU     3     102.225  11.658  46.965  1.00                 O  
ATOM     16  CB  GLU     3      99.825  14.075  47.064  1.00                 C  
ATOM     17  CD  GLU     3     100.702  16.416  46.702  1.00                 C  
ATOM     18  CG  GLU     3     101.039  14.990  47.089  1.00                 C  
ATOM     19  OE1 GLU     3      99.540  16.669  46.321  1.00                 O  
ATOM     20  OE2 GLU     3     101.600  17.281  46.780  1.00                 O  
ATOM     21  N   ILE     4     100.712  11.907  45.319  1.00                 N  
ATOM     22  CA  ILE     4     101.533  11.358  44.231  1.00                 C  
ATOM     23  C   ILE     4     100.959  11.883  42.903  1.00                 C  
ATOM     24  O   ILE     4      99.797  12.305  42.844  1.00                 O  
ATOM     25  CB  ILE     4     101.565   9.819  44.270  1.00                 C  
ATOM     26  CD1 ILE     4     102.967   7.824  43.524  1.00                 C  
ATOM     27  CG1 ILE     4     102.629   9.283  43.309  1.00                 C  
ATOM     28  CG2 ILE     4     100.188   9.249  43.965  1.00                 C  
ATOM     29  N   VAL     5     101.761  11.860  41.842  1.00                 N  
ATOM     30  CA  VAL     5     101.272  12.287  40.532  1.00                 C  
ATOM     31  C   VAL     5     101.737  11.328  39.425  1.00                 C  
ATOM     32  O   VAL     5     102.884  11.334  38.990  1.00                 O  
ATOM     33  CB  VAL     5     101.725  13.721  40.201  1.00                 C  
ATOM     34  CG1 VAL     5     101.208  14.140  38.833  1.00                 C  
ATOM     35  CG2 VAL     5     101.251  14.690  41.273  1.00                 C  
ATOM     36  N   HIS     6     100.804  10.485  39.008  1.00                 N  
ATOM     37  CA  HIS     6     101.032   9.480  37.991  1.00                 C  
ATOM     38  C   HIS     6     101.603  10.084  36.732  1.00                 C  
ATOM     39  O   HIS     6     101.390  11.264  36.461  1.00                 O  
ATOM     40  CB  HIS     6      99.732   8.740  37.668  1.00                 C  
ATOM     41  CG  HIS     6      99.916   7.565  36.759  1.00                 C  
ATOM     42  ND1 HIS     6     100.061   7.696  35.394  1.00                 N  
ATOM     43  CE1 HIS     6     100.207   6.474  34.851  1.00                 C  
ATOM     44  CD2 HIS     6      99.996   6.122  36.930  1.00                 C  
ATOM     45  NE2 HIS     6     100.169   5.525  35.766  1.00                 N  
ATOM     46  N   LEU     7     102.323   9.270  35.962  1.00                 N  
ATOM     47  CA  LEU     7     102.916   9.716  34.699  1.00                 C  
ATOM     48  C   LEU     7     102.824   8.630  33.606  1.00                 C  
ATOM     49  O   LEU     7     103.511   7.611  33.675  1.00                 O  
ATOM     50  CB  LEU     7     104.378  10.117  34.906  1.00                 C  
ATOM     51  CG  LEU     7     105.140  10.570  33.658  1.00                 C  
ATOM     52  CD1 LEU     7     104.530  11.841  33.088  1.00                 C  
ATOM     53  CD2 LEU     7     106.611  10.785  33.975  1.00                 C  
ATOM     54  N   GLN     8     101.972   8.873  32.603  1.00                 N  
ATOM     55  CA  GLN     8     101.739   7.949  31.478  1.00                 C  
ATOM     56  C   GLN     8     102.659   8.169  30.278  1.00                 C  
ATOM     57  O   GLN     8     102.198   8.613  29.223  1.00                 O  
ATOM     58  CB  GLN     8     100.290   8.047  30.996  1.00                 C  
ATOM     59  CD  GLN     8      97.841   7.707  31.508  1.00                 C  
ATOM     60  CG  GLN     8      99.263   7.599  32.022  1.00                 C  
ATOM     61  OE1 GLN     8      97.587   7.542  30.315  1.00                 O  
ATOM     62  NE2 GLN     8      96.907   7.987  32.410  1.00                 N  
ATOM     63  N   ALA     9     103.936   7.835  30.419  1.00                 N  
ATOM     64  CA  ALA     9     104.899   8.019  29.335  1.00                 C  
ATOM     65  C   ALA     9     104.765   7.023  28.179  1.00                 C  
ATOM     66  O   ALA     9     104.704   5.812  28.384  1.00                 O  
ATOM     67  CB  ALA     9     106.321   7.934  29.869  1.00                 C  
ATOM     68  N   GLY    10     104.732   7.542  26.959  1.00                 N  
ATOM     69  CA  GLY    10     104.619   6.674  25.802  1.00                 C  
ATOM     70  C   GLY    10     103.218   6.147  25.582  1.00                 C  
ATOM     71  O   GLY    10     102.282   6.604  26.232  1.00                 O  
ATOM     72  N   GLN    11     103.063   5.202  24.656  1.00                 N  
ATOM     73  CA  GLN    11     101.753   4.617  24.375  1.00                 C  
ATOM     74  C   GLN    11     101.460   3.596  25.446  1.00                 C  
ATOM     75  O   GLN    11     100.474   3.706  26.169  1.00                 O  
ATOM     76  CB  GLN    11     101.733   3.995  22.977  1.00                 C  
ATOM     77  CD  GLN    11     100.392   2.848  21.170  1.00                 C  
ATOM     78  CG  GLN    11     100.386   3.416  22.575  1.00                 C  
ATOM     79  OE1 GLN    11     100.761   1.693  20.958  1.00                 O  
ATOM     80  NE2 GLN    11      99.983   3.660  20.203  1.00                 N  
ATOM     81  N   CYS    12     102.322   2.594  25.544  1.00                 N  
ATOM     82  CA  CYS    12     102.128   1.558  26.537  1.00                 C  
ATOM     83  C   CYS    12     101.812   2.197  27.861  1.00                 C  
ATOM     84  O   CYS    12     100.692   2.112  28.351  1.00                 O  
ATOM     85  CB  CYS    12     103.370   0.671  26.635  1.00                 C  
ATOM     86  SG  CYS    12     103.216  -0.704  27.800  1.00                 S  
ATOM     87  N   GLY    13     102.815   2.851  28.432  1.00                 N  
ATOM     88  CA  GLY    13     102.629   3.512  29.710  1.00                 C  
ATOM     89  C   GLY    13     101.301   4.227  29.722  1.00                 C  
ATOM     90  O   GLY    13     100.668   4.380  30.764  1.00                 O  
ATOM     91  N   ASN    14     100.871   4.646  28.540  1.00                 N  
ATOM     92  CA  ASN    14      99.614   5.348  28.403  1.00                 C  
ATOM     93  C   ASN    14      98.457   4.351  28.416  1.00                 C  
ATOM     94  O   ASN    14      97.562   4.447  29.258  1.00                 O  
ATOM     95  CB  ASN    14      99.607   6.190  27.126  1.00                 C  
ATOM     96  CG  ASN    14      98.368   7.055  27.005  1.00                 C  
ATOM     97  OD1 ASN    14      98.131   7.935  27.832  1.00                 O  
ATOM     98  ND2 ASN    14      97.573   6.807  25.971  1.00                 N  
ATOM     99  N   GLN    15      98.484   3.395  27.489  1.00                 N  
ATOM    100  CA  GLN    15      97.448   2.371  27.397  1.00                 C  
ATOM    101  C   GLN    15      97.131   1.882  28.800  1.00                 C  
ATOM    102  O   GLN    15      95.971   1.785  29.192  1.00                 O  
ATOM    103  CB  GLN    15      97.906   1.225  26.493  1.00                 C  
ATOM    104  CD  GLN    15      97.345  -0.971  25.377  1.00                 C  
ATOM    105  CG  GLN    15      96.868   0.131  26.303  1.00                 C  
ATOM    106  OE1 GLN    15      98.023  -1.905  25.806  1.00                 O  
ATOM    107  NE2 GLN    15      96.992  -0.865  24.102  1.00                 N  
ATOM    108  N   ILE    16      98.189   1.586  29.548  1.00                 N  
ATOM    109  CA  ILE    16      98.086   1.124  30.932  1.00                 C  
ATOM    110  C   ILE    16      97.455   2.188  31.829  1.00                 C  
ATOM    111  O   ILE    16      96.726   1.863  32.770  1.00                 O  
ATOM    112  CB  ILE    16      99.461   0.719  31.496  1.00                 C  
ATOM    113  CD1 ILE    16     101.428  -0.847  31.079  1.00                 C  
ATOM    114  CG1 ILE    16      99.975  -0.540  30.794  1.00                 C  
ATOM    115  CG2 ILE    16      99.385   0.537  33.004  1.00                 C  
ATOM    116  N   GLY    17      97.757   3.450  31.547  1.00                 N  
ATOM    117  CA  GLY    17      97.180   4.515  32.331  1.00                 C  
ATOM    118  C   GLY    17      95.683   4.280  32.356  1.00                 C  
ATOM    119  O   GLY    17      95.047   4.256  33.414  1.00                 O  
ATOM    120  N   ALA    18      95.119   4.063  31.176  1.00                 N  
ATOM    121  CA  ALA    18      93.693   3.836  31.067  1.00                 C  
ATOM    122  C   ALA    18      93.244   2.693  31.942  1.00                 C  
ATOM    123  O   ALA    18      92.137   2.726  32.465  1.00                 O  
ATOM    124  CB  ALA    18      93.309   3.562  29.621  1.00                 C  
ATOM    125  N   LYS    19      94.089   1.680  32.110  1.00                 N  
ATOM    126  CA  LYS    19      93.700   0.539  32.936  1.00                 C  
ATOM    127  C   LYS    19      93.989   0.814  34.399  1.00                 C  
ATOM    128  O   LYS    19      93.225   0.403  35.271  1.00                 O  
ATOM    129  CB  LYS    19      94.429  -0.726  32.479  1.00                 C  
ATOM    130  CD  LYS    19      92.613  -1.559  30.960  1.00                 C  
ATOM    131  CE  LYS    19      92.281  -2.078  29.570  1.00                 C  
ATOM    132  CG  LYS    19      94.078  -1.169  31.068  1.00                 C  
ATOM    133  NZ  LYS    19      90.842  -2.437  29.440  1.00                 N  
ATOM    134  N   PHE    20      95.079   1.515  34.680  1.00                 N  
ATOM    135  CA  PHE    20      95.392   1.823  36.065  1.00                 C  
ATOM    136  C   PHE    20      94.347   2.760  36.629  1.00                 C  
ATOM    137  O   PHE    20      94.021   2.708  37.814  1.00                 O  
ATOM    138  CB  PHE    20      96.789   2.437  36.175  1.00                 C  
ATOM    139  CG  PHE    20      97.218   2.720  37.586  1.00                 C  
ATOM    140  CZ  PHE    20      98.010   3.249  40.198  1.00                 C  
ATOM    141  CD1 PHE    20      97.602   1.690  38.427  1.00                 C  
ATOM    142  CE1 PHE    20      97.997   1.950  39.726  1.00                 C  
ATOM    143  CD2 PHE    20      97.237   4.014  38.073  1.00                 C  
ATOM    144  CE2 PHE    20      97.631   4.274  39.372  1.00                 C  
ATOM    145  N   TRP    21      93.822   3.628  35.780  1.00                 N  
ATOM    146  CA  TRP    21      92.819   4.558  36.240  1.00                 C  
ATOM    147  C   TRP    21      91.439   3.959  36.128  1.00                 C  
ATOM    148  O   TRP    21      90.529   4.345  36.852  1.00                 O  
ATOM    149  CB  TRP    21      92.895   5.864  35.446  1.00                 C  
ATOM    150  CG  TRP    21      94.122   6.672  35.736  1.00                 C  
ATOM    151  CD1 TRP    21      95.216   6.817  34.932  1.00                 C  
ATOM    152  NE1 TRP    21      96.142   7.634  35.535  1.00                 N  
ATOM    153  CD2 TRP    21      94.382   7.446  36.913  1.00                 C  
ATOM    154  CE2 TRP    21      95.651   8.033  36.753  1.00                 C  
ATOM    155  CH2 TRP    21      95.497   9.089  38.859  1.00                 C  
ATOM    156  CZ2 TRP    21      96.219   8.858  37.722  1.00                 C  
ATOM    157  CE3 TRP    21      93.665   7.700  38.086  1.00                 C  
ATOM    158  CZ3 TRP    21      94.233   8.519  39.044  1.00                 C  
ATOM    159  N   GLU    22      91.287   3.012  35.213  1.00                 N  
ATOM    160  CA  GLU    22      90.019   2.324  35.054  1.00                 C  
ATOM    161  C   GLU    22      89.757   1.751  36.431  1.00                 C  
ATOM    162  O   GLU    22      88.733   2.022  37.049  1.00                 O  
ATOM    163  CB  GLU    22      90.115   1.272  33.947  1.00                 C  
ATOM    164  CD  GLU    22      88.933  -0.460  32.539  1.00                 C  
ATOM    165  CG  GLU    22      88.813   0.537  33.675  1.00                 C  
ATOM    166  OE1 GLU    22      89.788  -0.250  31.652  1.00                 O  
ATOM    167  OE2 GLU    22      88.174  -1.451  32.536  1.00                 O  
ATOM    168  N   VAL    23      90.718   0.960  36.902  1.00                 N  
ATOM    169  CA  VAL    23      90.651   0.313  38.206  1.00                 C  
ATOM    170  C   VAL    23      90.513   1.327  39.329  1.00                 C  
ATOM    171  O   VAL    23      89.416   1.666  39.763  1.00                 O  
ATOM    172  CB  VAL    23      91.886  -0.571  38.462  1.00                 C  
ATOM    173  CG1 VAL    23      91.881  -1.092  39.891  1.00                 C  
ATOM    174  CG2 VAL    23      91.931  -1.723  37.470  1.00                 C  
ATOM    175  N   ILE    24      91.668   1.788  39.788  1.00                 N  
ATOM    176  CA  ILE    24      91.789   2.755  40.855  1.00                 C  
ATOM    177  C   ILE    24      90.533   3.582  41.112  1.00                 C  
ATOM    178  O   ILE    24      90.126   3.754  42.263  1.00                 O  
ATOM    179  CB  ILE    24      92.952   3.732  40.602  1.00                 C  
ATOM    180  CD1 ILE    24      94.598   5.262  41.806  1.00                 C  
ATOM    181  CG1 ILE    24      93.297   4.494  41.883  1.00                 C  
ATOM    182  CG2 ILE    24      92.618   4.673  39.455  1.00                 C  
ATOM    183  N   SER    25      89.921   4.095  40.051  1.00                 N  
ATOM    184  CA  SER    25      88.719   4.905  40.198  1.00                 C  
ATOM    185  C   SER    25      87.633   4.116  40.918  1.00                 C  
ATOM    186  O   SER    25      87.114   4.558  41.943  1.00                 O  
ATOM    187  CB  SER    25      88.221   5.377  38.831  1.00                 C  
ATOM    188  OG  SER    25      89.145   6.267  38.230  1.00                 O  
ATOM    189  N   ASP    26      87.291   2.953  40.365  1.00                 N  
ATOM    190  CA  ASP    26      86.283   2.058  40.942  1.00                 C  
ATOM    191  C   ASP    26      86.675   1.709  42.378  1.00                 C  
ATOM    192  O   ASP    26      85.817   1.468  43.229  1.00                 O  
ATOM    193  CB  ASP    26      86.138   0.795  40.091  1.00                 C  
ATOM    194  CG  ASP    26      85.443   1.059  38.770  1.00                 C  
ATOM    195  OD1 ASP    26      84.837   2.141  38.623  1.00                 O  
ATOM    196  OD2 ASP    26      85.505   0.183  37.881  1.00                 O  
ATOM    197  N   GLU    27      87.984   1.681  42.629  1.00                 N  
ATOM    198  CA  GLU    27      88.539   1.397  43.951  1.00                 C  
ATOM    199  C   GLU    27      88.535   2.727  44.705  1.00                 C  
ATOM    200  O   GLU    27      89.252   2.918  45.683  1.00                 O  
ATOM    201  CB  GLU    27      89.938   0.791  43.826  1.00                 C  
ATOM    202  CD  GLU    27      89.226  -1.631  43.899  1.00                 C  
ATOM    203  CG  GLU    27      89.970  -0.559  43.128  1.00                 C  
ATOM    204  OE1 GLU    27      89.433  -1.732  45.127  1.00                 O  
ATOM    205  OE2 GLU    27      88.434  -2.369  43.276  1.00                 O  
ATOM    206  N   HIS    28      87.709   3.643  44.224  1.00                 N  
ATOM    207  CA  HIS    28      87.580   4.956  44.820  1.00                 C  
ATOM    208  C   HIS    28      86.276   5.611  44.369  1.00                 C  
ATOM    209  O   HIS    28      86.109   6.826  44.483  1.00                 O  
ATOM    210  CB  HIS    28      88.779   5.832  44.451  1.00                 C  
ATOM    211  CG  HIS    28      90.088   5.308  44.955  1.00                 C  
ATOM    212  ND1 HIS    28      90.803   4.333  44.294  1.00                 N  
ATOM    213  CE1 HIS    28      91.928   4.072  44.984  1.00                 C  
ATOM    214  CD2 HIS    28      90.939   5.572  46.106  1.00                 C  
ATOM    215  NE2 HIS    28      92.015   4.811  46.072  1.00                 N  
ATOM    216  N   GLY    29      85.362   4.794  43.846  1.00                 N  
ATOM    217  CA  GLY    29      84.056   5.270  43.397  1.00                 C  
ATOM    218  C   GLY    29      83.965   6.543  42.567  1.00                 C  
ATOM    219  O   GLY    29      83.060   7.360  42.757  1.00                 O  
ATOM    220  N   ILE    30      84.891   6.711  41.633  1.00                 N  
ATOM    221  CA  ILE    30      84.889   7.885  40.777  1.00                 C  
ATOM    222  C   ILE    30      84.494   7.506  39.355  1.00                 C  
ATOM    223  O   ILE    30      85.263   6.881  38.626  1.00                 O  
ATOM    224  CB  ILE    30      86.259   8.588  40.779  1.00                 C  
ATOM    225  CD1 ILE    30      85.716   9.845  42.929  1.00                 C  
ATOM    226  CG1 ILE    30      86.681   8.928  42.210  1.00                 C  
ATOM    227  CG2 ILE    30      86.228   9.820  39.889  1.00                 C  
ATOM    228  N   ASP    31      83.269   7.874  38.986  1.00                 N  
ATOM    229  CA  ASP    31      82.720   7.600  37.661  1.00                 C  
ATOM    230  C   ASP    31      83.364   8.549  36.658  1.00                 C  
ATOM    231  O   ASP    31      83.850   9.613  37.038  1.00                 O  
ATOM    232  CB  ASP    31      81.197   7.749  37.671  1.00                 C  
ATOM    233  CG  ASP    31      80.508   6.639  38.438  1.00                 C  
ATOM    234  OD1 ASP    31      81.175   5.632  38.754  1.00                 O  
ATOM    235  OD2 ASP    31      79.300   6.776  38.725  1.00                 O  
ATOM    236  N   PRO    32      83.372   8.179  35.365  1.00                 N  
ATOM    237  CA  PRO    32      83.972   9.017  34.323  1.00                 C  
ATOM    238  C   PRO    32      84.265  10.441  34.781  1.00                 C  
ATOM    239  O   PRO    32      85.386  10.741  35.187  1.00                 O  
ATOM    240  CB  PRO    32      82.929   9.019  33.204  1.00                 C  
ATOM    241  CD  PRO    32      82.077   7.528  34.871  1.00                 C  
ATOM    242  CG  PRO    32      82.182   7.741  33.387  1.00                 C  
ATOM    243  N   THR    33      83.266  11.314  34.723  1.00                 N  
ATOM    244  CA  THR    33      83.451  12.692  35.171  1.00                 C  
ATOM    245  C   THR    33      82.735  12.832  36.513  1.00                 C  
ATOM    246  O   THR    33      82.930  13.811  37.239  1.00                 O  
ATOM    247  CB  THR    33      82.913  13.699  34.137  1.00                 C  
ATOM    248  OG1 THR    33      81.509  13.485  33.944  1.00                 O  
ATOM    249  CG2 THR    33      83.620  13.521  32.802  1.00                 C  
ATOM    250  N   GLY    34      81.911  11.834  36.831  1.00                 N  
ATOM    251  CA  GLY    34      81.174  11.841  38.081  1.00                 C  
ATOM    252  C   GLY    34      82.071  12.059  39.284  1.00                 C  
ATOM    253  O   GLY    34      83.259  12.360  39.150  1.00                 O  
ATOM    254  N   SER    35      81.504  11.897  40.471  1.00                 N  
ATOM    255  CA  SER    35      82.258  12.093  41.698  1.00                 C  
ATOM    256  C   SER    35      82.488  10.803  42.451  1.00                 C  
ATOM    257  O   SER    35      82.803   9.762  41.874  1.00                 O  
ATOM    258  CB  SER    35      81.544  13.091  42.612  1.00                 C  
ATOM    259  OG  SER    35      82.355  13.438  43.721  1.00                 O  
ATOM    260  N   TYR    36      82.313  10.894  43.761  1.00                 N  
ATOM    261  CA  TYR    36      82.495   9.766  44.645  1.00                 C  
ATOM    262  C   TYR    36      81.175   9.057  44.960  1.00                 C  
ATOM    263  O   TYR    36      80.420   9.484  45.836  1.00                 O  
ATOM    264  CB  TYR    36      83.159  10.210  45.950  1.00                 C  
ATOM    265  CG  TYR    36      83.474   9.072  46.895  1.00                 C  
ATOM    266  OH  TYR    36      84.351   5.938  49.484  1.00                 O  
ATOM    267  CZ  TYR    36      84.059   6.976  48.628  1.00                 C  
ATOM    268  CD1 TYR    36      84.525   8.202  46.636  1.00                 C  
ATOM    269  CE1 TYR    36      84.820   7.160  47.494  1.00                 C  
ATOM    270  CD2 TYR    36      82.718   8.871  48.043  1.00                 C  
ATOM    271  CE2 TYR    36      82.998   7.834  48.912  1.00                 C  
ATOM    272  N   HIS    37      80.901   7.977  44.229  1.00                 N  
ATOM    273  CA  HIS    37      79.697   7.172  44.443  1.00                 C  
ATOM    274  C   HIS    37      80.022   6.125  45.502  1.00                 C  
ATOM    275  O   HIS    37      79.147   5.390  45.967  1.00                 O  
ATOM    276  CB  HIS    37      79.239   6.533  43.130  1.00                 C  
ATOM    277  CG  HIS    37      78.778   7.522  42.106  1.00                 C  
ATOM    278  ND1 HIS    37      77.449   7.836  41.919  1.00                 N  
ATOM    279  CE1 HIS    37      77.349   8.749  40.936  1.00                 C  
ATOM    280  CD2 HIS    37      79.426   8.365  41.110  1.00                 C  
ATOM    281  NE2 HIS    37      78.531   9.070  40.446  1.00                 N  
ATOM    282  N   GLY    38      81.305   6.085  45.861  1.00                 N  
ATOM    283  CA  GLY    38      81.827   5.157  46.849  1.00                 C  
ATOM    284  C   GLY    38      80.831   4.389  47.687  1.00                 C  
ATOM    285  O   GLY    38      80.079   4.963  48.475  1.00                 O  
ATOM    286  N   ASP    39      80.837   3.074  47.515  1.00                 N  
ATOM    287  CA  ASP    39      79.947   2.205  48.259  1.00                 C  
ATOM    288  C   ASP    39      80.137   2.497  49.740  1.00                 C  
ATOM    289  O   ASP    39      79.214   2.335  50.539  1.00                 O  
ATOM    290  CB  ASP    39      80.230   0.738  47.929  1.00                 C  
ATOM    291  CG  ASP    39      79.777   0.357  46.533  1.00                 C  
ATOM    292  OD1 ASP    39      79.010   1.133  45.925  1.00                 O  
ATOM    293  OD2 ASP    39      80.189  -0.717  46.047  1.00                 O  
ATOM    294  N   SER    40      81.341   2.932  50.097  1.00                 N  
ATOM    295  CA  SER    40      81.659   3.248  51.483  1.00                 C  
ATOM    296  C   SER    40      81.939   4.736  51.674  1.00                 C  
ATOM    297  O   SER    40      81.549   5.562  50.850  1.00                 O  
ATOM    298  CB  SER    40      82.863   2.431  51.956  1.00                 C  
ATOM    299  OG  SER    40      84.046   2.832  51.287  1.00                 O  
ATOM    300  N   ASP    41      82.619   5.063  52.769  1.00                 N  
ATOM    301  CA  ASP    41      82.951   6.442  53.108  1.00                 C  
ATOM    302  C   ASP    41      84.454   6.563  53.320  1.00                 C  
ATOM    303  O   ASP    41      84.988   7.663  53.450  1.00                 O  
ATOM    304  CB  ASP    41      82.184   6.887  54.355  1.00                 C  
ATOM    305  CG  ASP    41      82.551   6.078  55.584  1.00                 C  
ATOM    306  OD1 ASP    41      83.490   5.260  55.498  1.00                 O  
ATOM    307  OD2 ASP    41      81.899   6.264  56.633  1.00                 O  
ATOM    308  N   LEU    42      85.125   5.413  53.351  1.00                 N  
ATOM    309  CA  LEU    42      86.569   5.352  53.560  1.00                 C  
ATOM    310  C   LEU    42      87.377   5.537  52.278  1.00                 C  
ATOM    311  O   LEU    42      88.547   5.918  52.321  1.00                 O  
ATOM    312  CB  LEU    42      86.962   4.020  54.202  1.00                 C  
ATOM    313  CG  LEU    42      86.445   3.773  55.621  1.00                 C  
ATOM    314  CD1 LEU    42      86.799   2.369  56.086  1.00                 C  
ATOM    315  CD2 LEU    42      87.007   4.807  56.585  1.00                 C  
ATOM    316  N   GLN    43      86.753   5.258  51.139  1.00                 N  
ATOM    317  CA  GLN    43      87.415   5.392  49.842  1.00                 C  
ATOM    318  C   GLN    43      87.493   6.859  49.433  1.00                 C  
ATOM    319  O   GLN    43      87.617   7.175  48.252  1.00                 O  
ATOM    320  CB  GLN    43      86.677   4.579  48.777  1.00                 C  
ATOM    321  CD  GLN    43      85.947   2.307  47.949  1.00                 C  
ATOM    322  CG  GLN    43      86.710   3.077  49.009  1.00                 C  
ATOM    323  OE1 GLN    43      86.447   2.088  46.846  1.00                 O  
ATOM    324  NE2 GLN    43      84.730   1.893  48.282  1.00                 N  
ATOM    325  N   LEU    44      87.449   7.750  50.419  1.00                 N  
ATOM    326  CA  LEU    44      87.447   9.180  50.141  1.00                 C  
ATOM    327  C   LEU    44      88.359  10.031  51.017  1.00                 C  
ATOM    328  O   LEU    44      88.901  11.037  50.564  1.00                 O  
ATOM    329  CB  LEU    44      86.032   9.748  50.266  1.00                 C  
ATOM    330  CG  LEU    44      85.873  11.242  49.976  1.00                 C  
ATOM    331  CD1 LEU    44      86.295  11.562  48.551  1.00                 C  
ATOM    332  CD2 LEU    44      84.438  11.687  50.216  1.00                 C  
ATOM    333  N   GLU    45      88.515   9.634  52.272  1.00                 N  
ATOM    334  CA  GLU    45      89.344  10.385  53.202  1.00                 C  
ATOM    335  C   GLU    45      90.811  10.480  52.784  1.00                 C  
ATOM    336  O   GLU    45      91.569  11.292  53.314  1.00                 O  
ATOM    337  CB  GLU    45      89.274   9.768  54.600  1.00                 C  
ATOM    338  CD  GLU    45      89.805   7.803  56.096  1.00                 C  
ATOM    339  CG  GLU    45      89.938   8.405  54.711  1.00                 C  
ATOM    340  OE1 GLU    45      89.196   8.455  56.971  1.00                 O  
ATOM    341  OE2 GLU    45      90.309   6.680  56.307  1.00                 O  
ATOM    342  N   ARG    46      91.206   9.666  51.816  1.00                 N  
ATOM    343  CA  ARG    46      92.594   9.657  51.380  1.00                 C  
ATOM    344  C   ARG    46      92.768   9.792  49.863  1.00                 C  
ATOM    345  O   ARG    46      93.894   9.762  49.369  1.00                 O  
ATOM    346  CB  ARG    46      93.291   8.375  51.839  1.00                 C  
ATOM    347  CD  ARG    46      94.373   9.270  53.919  1.00                 C  
ATOM    348  NE  ARG    46      94.506   9.149  55.369  1.00                 N  
ATOM    349  CG  ARG    46      93.412   8.240  53.348  1.00                 C  
ATOM    350  CZ  ARG    46      93.729   9.777  56.245  1.00                 C  
ATOM    351  NH1 ARG    46      93.924   9.607  57.546  1.00                 N  
ATOM    352  NH2 ARG    46      92.758  10.574  55.819  1.00                 N  
ATOM    353  N   ILE    47      91.672   9.942  49.122  1.00                 N  
ATOM    354  CA  ILE    47      91.770  10.054  47.665  1.00                 C  
ATOM    355  C   ILE    47      92.842  11.021  47.204  1.00                 C  
ATOM    356  O   ILE    47      93.675  10.672  46.368  1.00                 O  
ATOM    357  CB  ILE    47      90.428  10.478  47.040  1.00                 C  
ATOM    358  CD1 ILE    47      87.978   9.793  46.872  1.00                 C  
ATOM    359  CG1 ILE    47      89.393   9.361  47.190  1.00                 C  
ATOM    360  CG2 ILE    47      90.621  10.880  45.586  1.00                 C  
ATOM    361  N   ASN    48      92.803  12.235  47.748  1.00                 N  
ATOM    362  CA  ASN    48      93.751  13.287  47.401  1.00                 C  
ATOM    363  C   ASN    48      95.000  12.740  46.741  1.00                 C  
ATOM    364  O   ASN    48      95.430  13.251  45.715  1.00                 O  
ATOM    365  CB  ASN    48      94.128  14.099  48.642  1.00                 C  
ATOM    366  CG  ASN    48      94.998  15.296  48.312  1.00                 C  
ATOM    367  OD1 ASN    48      94.577  16.203  47.595  1.00                 O  
ATOM    368  ND2 ASN    48      96.218  15.301  48.837  1.00                 N  
ATOM    369  N   VAL    49      95.567  11.687  47.318  1.00                 N  
ATOM    370  CA  VAL    49      96.759  11.056  46.768  1.00                 C  
ATOM    371  C   VAL    49      96.786  10.992  45.233  1.00                 C  
ATOM    372  O   VAL    49      97.861  11.015  44.629  1.00                 O  
ATOM    373  CB  VAL    49      96.941   9.625  47.308  1.00                 C  
ATOM    374  CG1 VAL    49      98.068   8.918  46.573  1.00                 C  
ATOM    375  CG2 VAL    49      97.209   9.651  48.805  1.00                 C  
ATOM    376  N   TYR    50      95.611  10.928  44.606  1.00                 N  
ATOM    377  CA  TYR    50      95.517  10.834  43.148  1.00                 C  
ATOM    378  C   TYR    50      94.591  11.817  42.437  1.00                 C  
ATOM    379  O   TYR    50      94.465  11.756  41.216  1.00                 O  
ATOM    380  CB  TYR    50      95.069   9.432  42.729  1.00                 C  
ATOM    381  CG  TYR    50      96.016   8.333  43.156  1.00                 C  
ATOM    382  OH  TYR    50      98.612   5.311  44.344  1.00                 O  
ATOM    383  CZ  TYR    50      97.754   6.311  43.950  1.00                 C  
ATOM    384  CD1 TYR    50      95.937   7.780  44.428  1.00                 C  
ATOM    385  CE1 TYR    50      96.798   6.776  44.826  1.00                 C  
ATOM    386  CD2 TYR    50      96.986   7.853  42.286  1.00                 C  
ATOM    387  CE2 TYR    50      97.855   6.849  42.667  1.00                 C  
ATOM    388  N   TYR    51      93.929  12.707  43.167  1.00                 N  
ATOM    389  CA  TYR    51      93.009  13.638  42.515  1.00                 C  
ATOM    390  C   TYR    51      93.135  15.089  42.962  1.00                 C  
ATOM    391  O   TYR    51      94.059  15.449  43.689  1.00                 O  
ATOM    392  CB  TYR    51      91.559  13.202  42.736  1.00                 C  
ATOM    393  CG  TYR    51      91.230  11.849  42.146  1.00                 C  
ATOM    394  OH  TYR    51      90.330   8.121  40.539  1.00                 O  
ATOM    395  CZ  TYR    51      90.627   9.355  41.069  1.00                 C  
ATOM    396  CD1 TYR    51      91.461  10.684  42.867  1.00                 C  
ATOM    397  CE1 TYR    51      91.163   9.443  42.336  1.00                 C  
ATOM    398  CD2 TYR    51      90.690  11.741  40.871  1.00                 C  
ATOM    399  CE2 TYR    51      90.386  10.509  40.324  1.00                 C  
ATOM    400  N   ASN    52      92.200  15.919  42.509  1.00                 N  
ATOM    401  CA  ASN    52      92.176  17.336  42.867  1.00                 C  
ATOM    402  C   ASN    52      90.751  17.869  42.965  1.00                 C  
ATOM    403  O   ASN    52      89.870  17.470  42.199  1.00                 O  
ATOM    404  CB  ASN    52      92.982  18.157  41.858  1.00                 C  
ATOM    405  CG  ASN    52      93.135  19.606  42.277  1.00                 C  
ATOM    406  OD1 ASN    52      92.437  20.485  41.772  1.00                 O  
ATOM    407  ND2 ASN    52      94.052  19.859  43.203  1.00                 N  
ATOM    408  N   GLU    53      90.535  18.780  43.910  1.00                 N  
ATOM    409  CA  GLU    53      89.219  19.375  44.129  1.00                 C  
ATOM    410  C   GLU    53      89.021  20.667  43.335  1.00                 C  
ATOM    411  O   GLU    53      89.752  21.644  43.527  1.00                 O  
ATOM    412  CB  GLU    53      88.999  19.656  45.617  1.00                 C  
ATOM    413  CD  GLU    53      87.439  20.470  47.429  1.00                 C  
ATOM    414  CG  GLU    53      87.628  20.225  45.945  1.00                 C  
ATOM    415  OE1 GLU    53      88.313  20.051  48.216  1.00                 O  
ATOM    416  OE2 GLU    53      86.417  21.083  47.804  1.00                 O  
ATOM    417  N   ALA    54      88.023  20.668  42.452  1.00                 N  
ATOM    418  CA  ALA    54      87.706  21.844  41.640  1.00                 C  
ATOM    419  C   ALA    54      86.212  22.131  41.737  1.00                 C  
ATOM    420  O   ALA    54      85.791  23.075  42.409  1.00                 O  
ATOM    421  CB  ALA    54      88.130  21.622  40.196  1.00                 C  
ATOM    422  N   THR    55      85.415  21.306  41.068  1.00                 N  
ATOM    423  CA  THR    55      83.970  21.474  41.085  1.00                 C  
ATOM    424  C   THR    55      83.398  21.054  42.440  1.00                 C  
ATOM    425  O   THR    55      83.182  21.891  43.319  1.00                 O  
ATOM    426  CB  THR    55      83.294  20.665  39.962  1.00                 C  
ATOM    427  OG1 THR    55      83.618  19.276  40.109  1.00                 O  
ATOM    428  CG2 THR    55      83.780  21.136  38.600  1.00                 C  
ATOM    429  N   GLY    56      83.164  19.754  42.600  1.00                 N  
ATOM    430  CA  GLY    56      82.615  19.231  43.842  1.00                 C  
ATOM    431  C   GLY    56      82.084  17.837  43.588  1.00                 C  
ATOM    432  O   GLY    56      81.553  17.168  44.479  1.00                 O  
ATOM    433  N   GLY    57      82.237  17.416  42.338  1.00                 N  
ATOM    434  CA  GLY    57      81.808  16.108  41.856  1.00                 C  
ATOM    435  C   GLY    57      82.864  15.675  40.850  1.00                 C  
ATOM    436  O   GLY    57      82.840  14.559  40.327  1.00                 O  
ATOM    437  N   LYS    58      83.800  16.578  40.591  1.00                 N  
ATOM    438  CA  LYS    58      84.854  16.316  39.633  1.00                 C  
ATOM    439  C   LYS    58      86.239  16.262  40.273  1.00                 C  
ATOM    440  O   LYS    58      86.938  17.270  40.377  1.00                 O  
ATOM    441  CB  LYS    58      84.853  17.378  38.531  1.00                 C  
ATOM    442  CD  LYS    58      83.669  18.449  36.595  1.00                 C  
ATOM    443  CE  LYS    58      82.410  18.458  35.743  1.00                 C  
ATOM    444  CG  LYS    58      83.600  17.377  37.670  1.00                 C  
ATOM    445  NZ  LYS    58      82.473  19.487  34.669  1.00                 N  
ATOM    446  N   TYR    59      86.608  15.070  40.727  1.00                 N  
ATOM    447  CA  TYR    59      87.917  14.840  41.312  1.00                 C  
ATOM    448  C   TYR    59      88.690  14.312  40.115  1.00                 C  
ATOM    449  O   TYR    59      88.482  13.176  39.694  1.00                 O  
ATOM    450  CB  TYR    59      87.813  13.876  42.495  1.00                 C  
ATOM    451  CG  TYR    59      87.041  14.430  43.671  1.00                 C  
ATOM    452  OH  TYR    59      84.904  15.949  46.899  1.00                 O  
ATOM    453  CZ  TYR    59      85.612  15.447  45.831  1.00                 C  
ATOM    454  CD1 TYR    59      85.661  14.292  43.744  1.00                 C  
ATOM    455  CE1 TYR    59      84.947  14.796  44.815  1.00                 C  
ATOM    456  CD2 TYR    59      87.695  15.089  44.705  1.00                 C  
ATOM    457  CE2 TYR    59      86.997  15.599  45.783  1.00                 C  
ATOM    458  N   VAL    60      89.561  15.140  39.548  1.00                 N  
ATOM    459  CA  VAL    60      90.320  14.735  38.373  1.00                 C  
ATOM    460  C   VAL    60      91.655  14.079  38.644  1.00                 C  
ATOM    461  O   VAL    60      92.461  14.577  39.426  1.00                 O  
ATOM    462  CB  VAL    60      90.584  15.926  37.433  1.00                 C  
ATOM    463  CG1 VAL    60      91.446  15.496  36.257  1.00                 C  
ATOM    464  CG2 VAL    60      89.272  16.522  36.947  1.00                 C  
ATOM    465  N   PRO    61      91.894  12.925  38.013  1.00                 N  
ATOM    466  CA  PRO    61      93.155  12.220  38.192  1.00                 C  
ATOM    467  C   PRO    61      94.322  13.160  37.941  1.00                 C  
ATOM    468  O   PRO    61      94.352  13.899  36.953  1.00                 O  
ATOM    469  CB  PRO    61      93.098  11.092  37.160  1.00                 C  
ATOM    470  CD  PRO    61      90.946  12.134  37.053  1.00                 C  
ATOM    471  CG  PRO    61      91.643  10.803  37.002  1.00                 C  
ATOM    472  N   ARG    62      95.277  13.130  38.857  1.00                 N  
ATOM    473  CA  ARG    62      96.447  13.978  38.771  1.00                 C  
ATOM    474  C   ARG    62      97.624  13.212  38.196  1.00                 C  
ATOM    475  O   ARG    62      98.580  12.882  38.901  1.00                 O  
ATOM    476  CB  ARG    62      96.803  14.542  40.148  1.00                 C  
ATOM    477  CD  ARG    62      96.178  16.013  42.083  1.00                 C  
ATOM    478  NE  ARG    62      96.107  14.972  43.106  1.00                 N  
ATOM    479  CG  ARG    62      95.764  15.497  40.715  1.00                 C  
ATOM    480  CZ  ARG    62      96.542  15.120  44.353  1.00                 C  
ATOM    481  NH1 ARG    62      96.436  14.117  45.215  1.00                 N  
ATOM    482  NH2 ARG    62      97.080  16.269  44.736  1.00                 N  
ATOM    483  N   ALA    63      97.538  12.938  36.899  1.00                 N  
ATOM    484  CA  ALA    63      98.574  12.215  36.178  1.00                 C  
ATOM    485  C   ALA    63      99.024  13.033  34.984  1.00                 C  
ATOM    486  O   ALA    63      98.496  14.118  34.732  1.00                 O  
ATOM    487  CB  ALA    63      98.063  10.850  35.742  1.00                 C  
ATOM    488  N   VAL    64     100.011  12.527  34.258  1.00                 N  
ATOM    489  CA  VAL    64     100.473  13.228  33.070  1.00                 C  
ATOM    490  C   VAL    64     100.434  12.244  31.920  1.00                 C  
ATOM    491  O   VAL    64     100.765  11.071  32.099  1.00                 O  
ATOM    492  CB  VAL    64     101.882  13.815  33.273  1.00                 C  
ATOM    493  CG1 VAL    64     102.367  14.491  32.000  1.00                 C  
ATOM    494  CG2 VAL    64     101.889  14.795  34.436  1.00                 C  
ATOM    495  N   LEU    65     100.023  12.719  30.745  1.00                 N  
ATOM    496  CA  LEU    65      99.953  11.867  29.557  1.00                 C  
ATOM    497  C   LEU    65     100.924  12.400  28.513  1.00                 C  
ATOM    498  O   LEU    65     100.625  13.329  27.762  1.00                 O  
ATOM    499  CB  LEU    65      98.523  11.821  29.014  1.00                 C  
ATOM    500  CG  LEU    65      97.525  10.972  29.805  1.00                 C  
ATOM    501  CD1 LEU    65      97.208  11.621  31.143  1.00                 C  
ATOM    502  CD2 LEU    65      96.249  10.758  29.005  1.00                 C  
ATOM    503  N   VAL    66     102.096  11.784  28.485  1.00                 N  
ATOM    504  CA  VAL    66     103.172  12.167  27.591  1.00                 C  
ATOM    505  C   VAL    66     103.308  11.184  26.421  1.00                 C  
ATOM    506  O   VAL    66     103.468   9.976  26.617  1.00                 O  
ATOM    507  CB  VAL    66     104.516  12.270  28.336  1.00                 C  
ATOM    508  CG1 VAL    66     105.634  12.634  27.372  1.00                 C  
ATOM    509  CG2 VAL    66     104.424  13.290  29.461  1.00                 C  
ATOM    510  N   ASP    67     103.249  11.715  25.202  1.00                 N  
ATOM    511  CA  ASP    67     103.348  10.885  24.005  1.00                 C  
ATOM    512  C   ASP    67     103.495  11.705  22.718  1.00                 C  
ATOM    513  O   ASP    67     102.846  12.736  22.543  1.00                 O  
ATOM    514  CB  ASP    67     102.124   9.976  23.881  1.00                 C  
ATOM    515  CG  ASP    67     102.313   8.882  22.848  1.00                 C  
ATOM    516  OD1 ASP    67     103.471   8.476  22.618  1.00                 O  
ATOM    517  OD2 ASP    67     101.302   8.432  22.268  1.00                 O  
ATOM    518  N   LEU    68     104.339  11.220  21.814  1.00                 N  
ATOM    519  CA  LEU    68     104.611  11.890  20.543  1.00                 C  
ATOM    520  C   LEU    68     103.763  11.348  19.388  1.00                 C  
ATOM    521  O   LEU    68     104.011  11.653  18.221  1.00                 O  
ATOM    522  CB  LEU    68     106.091  11.765  20.178  1.00                 C  
ATOM    523  CG  LEU    68     107.086  12.405  21.149  1.00                 C  
ATOM    524  CD1 LEU    68     108.516  12.135  20.709  1.00                 C  
ATOM    525  CD2 LEU    68     106.840  13.902  21.260  1.00                 C  
ATOM    526  N   GLU    69     102.776  10.530  19.721  1.00                 N  
ATOM    527  CA  GLU    69     101.892   9.926  18.729  1.00                 C  
ATOM    528  C   GLU    69     100.480  10.335  19.115  1.00                 C  
ATOM    529  O   GLU    69      99.937   9.869  20.119  1.00                 O  
ATOM    530  CB  GLU    69     102.079   8.408  18.698  1.00                 C  
ATOM    531  CD  GLU    69     101.484   6.204  17.616  1.00                 C  
ATOM    532  CG  GLU    69     101.235   7.699  17.652  1.00                 C  
ATOM    533  OE1 GLU    69     102.424   5.743  18.297  1.00                 O  
ATOM    534  OE2 GLU    69     100.739   5.495  16.908  1.00                 O  
ATOM    535  N   PRO    70      99.873  11.239  18.344  1.00                 N  
ATOM    536  CA  PRO    70      98.516  11.642  18.696  1.00                 C  
ATOM    537  C   PRO    70      97.551  10.453  18.838  1.00                 C  
ATOM    538  O   PRO    70      97.094  10.160  19.941  1.00                 O  
ATOM    539  CB  PRO    70      98.088  12.549  17.541  1.00                 C  
ATOM    540  CD  PRO    70     100.387  12.037  17.115  1.00                 C  
ATOM    541  CG  PRO    70      99.363  13.134  17.033  1.00                 C  
ATOM    542  N   GLY    71      97.249   9.780  17.726  1.00                 N  
ATOM    543  CA  GLY    71      96.338   8.641  17.741  1.00                 C  
ATOM    544  C   GLY    71      96.174   7.917  19.070  1.00                 C  
ATOM    545  O   GLY    71      95.055   7.582  19.466  1.00                 O  
ATOM    546  N   THR    72      97.284   7.678  19.765  1.00                 N  
ATOM    547  CA  THR    72      97.243   6.987  21.053  1.00                 C  
ATOM    548  C   THR    72      96.376   7.724  22.058  1.00                 C  
ATOM    549  O   THR    72      95.248   7.318  22.323  1.00                 O  
ATOM    550  CB  THR    72      98.654   6.808  21.643  1.00                 C  
ATOM    551  OG1 THR    72      99.448   6.008  20.756  1.00                 O  
ATOM    552  CG2 THR    72      98.583   6.112  22.993  1.00                 C  
ATOM    553  N   MET    73      96.907   8.806  22.621  1.00                 N  
ATOM    554  CA  MET    73      96.168   9.588  23.607  1.00                 C  
ATOM    555  C   MET    73      94.780   9.949  23.083  1.00                 C  
ATOM    556  O   MET    73      93.865  10.226  23.863  1.00                 O  
ATOM    557  CB  MET    73      96.942  10.856  23.974  1.00                 C  
ATOM    558  SD  MET    73      98.942  12.121  25.414  1.00                 S  
ATOM    559  CE  MET    73      99.659  12.787  23.914  1.00                 C  
ATOM    560  CG  MET    73      98.198  10.602  24.791  1.00                 C  
ATOM    561  N   ASP    74      94.633   9.935  21.758  1.00                 N  
ATOM    562  CA  ASP    74      93.358  10.238  21.113  1.00                 C  
ATOM    563  C   ASP    74      92.484   8.993  20.999  1.00                 C  
ATOM    564  O   ASP    74      91.463   8.999  20.309  1.00                 O  
ATOM    565  CB  ASP    74      93.589  10.843  19.727  1.00                 C  
ATOM    566  CG  ASP    74      94.227  12.216  19.789  1.00                 C  
ATOM    567  OD1 ASP    74      94.036  12.914  20.807  1.00                 O  
ATOM    568  OD2 ASP    74      94.919  12.595  18.820  1.00                 O  
ATOM    569  N   SER    75      92.908   7.926  21.672  1.00                 N  
ATOM    570  CA  SER    75      92.170   6.666  21.710  1.00                 C  
ATOM    571  C   SER    75      91.803   6.492  23.176  1.00                 C  
ATOM    572  O   SER    75      90.747   5.963  23.521  1.00                 O  
ATOM    573  CB  SER    75      93.025   5.527  21.151  1.00                 C  
ATOM    574  OG  SER    75      93.329   5.741  19.784  1.00                 O  
ATOM    575  N   VAL    76      92.701   6.969  24.026  1.00                 N  
ATOM    576  CA  VAL    76      92.520   6.911  25.461  1.00                 C  
ATOM    577  C   VAL    76      91.590   8.037  25.870  1.00                 C  
ATOM    578  O   VAL    76      90.854   7.921  26.850  1.00                 O  
ATOM    579  CB  VAL    76      93.866   7.000  26.204  1.00                 C  
ATOM    580  CG1 VAL    76      93.641   7.108  27.704  1.00                 C  
ATOM    581  CG2 VAL    76      94.735   5.794  25.877  1.00                 C  
ATOM    582  N   ARG    77      91.617   9.123  25.108  1.00                 N  
ATOM    583  CA  ARG    77      90.766  10.264  25.411  1.00                 C  
ATOM    584  C   ARG    77      89.425  10.182  24.679  1.00                 C  
ATOM    585  O   ARG    77      88.514  10.966  24.957  1.00                 O  
ATOM    586  CB  ARG    77      91.473  11.571  25.048  1.00                 C  
ATOM    587  CD  ARG    77      92.441  13.051  23.267  1.00                 C  
ATOM    588  NE  ARG    77      91.726  14.267  23.646  1.00                 N  
ATOM    589  CG  ARG    77      91.628  11.799  23.553  1.00                 C  
ATOM    590  CZ  ARG    77      90.879  14.915  22.852  1.00                 C  
ATOM    591  NH1 ARG    77      90.274  16.013  23.283  1.00                 N  
ATOM    592  NH2 ARG    77      90.639  14.462  21.629  1.00                 N  
ATOM    593  N   SER    78      89.300   9.236  23.748  1.00                 N  
ATOM    594  CA  SER    78      88.058   9.084  22.990  1.00                 C  
ATOM    595  C   SER    78      87.283   7.817  23.344  1.00                 C  
ATOM    596  O   SER    78      86.335   7.450  22.647  1.00                 O  
ATOM    597  CB  SER    78      88.344   9.084  21.487  1.00                 C  
ATOM    598  OG  SER    78      89.171   7.992  21.125  1.00                 O  
ATOM    599  N   GLY    79      87.679   7.155  24.426  1.00                 N  
ATOM    600  CA  GLY    79      86.999   5.936  24.832  1.00                 C  
ATOM    601  C   GLY    79      86.239   6.055  26.144  1.00                 C  
ATOM    602  O   GLY    79      85.526   7.038  26.362  1.00                 O  
ATOM    603  N   PRO    80      86.370   5.061  27.043  1.00                 N  
ATOM    604  CA  PRO    80      85.678   5.079  28.341  1.00                 C  
ATOM    605  C   PRO    80      86.075   6.260  29.233  1.00                 C  
ATOM    606  O   PRO    80      85.803   7.417  28.906  1.00                 O  
ATOM    607  CB  PRO    80      86.083   3.757  28.995  1.00                 C  
ATOM    608  CD  PRO    80      87.350   3.927  26.971  1.00                 C  
ATOM    609  CG  PRO    80      87.407   3.430  28.388  1.00                 C  
ATOM    610  N   PHE    81      86.721   5.960  30.354  1.00                 N  
ATOM    611  CA  PHE    81      87.148   6.986  31.306  1.00                 C  
ATOM    612  C   PHE    81      87.995   8.093  30.681  1.00                 C  
ATOM    613  O   PHE    81      88.413   9.025  31.366  1.00                 O  
ATOM    614  CB  PHE    81      87.939   6.356  32.454  1.00                 C  
ATOM    615  CG  PHE    81      87.097   5.542  33.395  1.00                 C  
ATOM    616  CZ  PHE    81      85.536   4.041  35.138  1.00                 C  
ATOM    617  CD1 PHE    81      87.150   4.159  33.374  1.00                 C  
ATOM    618  CE1 PHE    81      86.376   3.410  34.239  1.00                 C  
ATOM    619  CD2 PHE    81      86.252   6.158  34.300  1.00                 C  
ATOM    620  CE2 PHE    81      85.477   5.409  35.165  1.00                 C  
ATOM    621  N   GLY    82      88.243   7.991  29.383  1.00                 N  
ATOM    622  CA  GLY    82      89.063   8.978  28.712  1.00                 C  
ATOM    623  C   GLY    82      88.705  10.437  28.923  1.00                 C  
ATOM    624  O   GLY    82      89.557  11.309  28.756  1.00                 O  
ATOM    625  N   GLN    83      87.461  10.720  29.298  1.00                 N  
ATOM    626  CA  GLN    83      87.044  12.109  29.481  1.00                 C  
ATOM    627  C   GLN    83      87.039  12.606  30.922  1.00                 C  
ATOM    628  O   GLN    83      86.167  13.387  31.306  1.00                 O  
ATOM    629  CB  GLN    83      85.642  12.327  28.908  1.00                 C  
ATOM    630  CD  GLN    83      84.145  12.349  26.874  1.00                 C  
ATOM    631  CG  GLN    83      85.547  12.122  27.405  1.00                 C  
ATOM    632  OE1 GLN    83      83.171  11.835  27.424  1.00                 O  
ATOM    633  NE2 GLN    83      84.039  13.122  25.799  1.00                 N  
ATOM    634  N   ILE    84      88.012  12.161  31.716  1.00                 N  
ATOM    635  CA  ILE    84      88.116  12.586  33.114  1.00                 C  
ATOM    636  C   ILE    84      89.384  13.400  33.324  1.00                 C  
ATOM    637  O   ILE    84      89.472  14.197  34.258  1.00                 O  
ATOM    638  CB  ILE    84      88.088  11.382  34.074  1.00                 C  
ATOM    639  CD1 ILE    84      87.444  10.711  36.447  1.00                 C  
ATOM    640  CG1 ILE    84      87.775  11.842  35.499  1.00                 C  
ATOM    641  CG2 ILE    84      89.399  10.613  34.001  1.00                 C  
ATOM    642  N   PHE    85      90.366  13.189  32.452  1.00                 N  
ATOM    643  CA  PHE    85      91.618  13.923  32.535  1.00                 C  
ATOM    644  C   PHE    85      91.371  15.346  32.049  1.00                 C  
ATOM    645  O   PHE    85      90.723  15.544  31.021  1.00                 O  
ATOM    646  CB  PHE    85      92.703  13.227  31.711  1.00                 C  
ATOM    647  CG  PHE    85      93.193  11.942  32.316  1.00                 C  
ATOM    648  CZ  PHE    85      94.103   9.569  33.440  1.00                 C  
ATOM    649  CD1 PHE    85      92.821  10.722  31.780  1.00                 C  
ATOM    650  CE1 PHE    85      93.271   9.540  32.337  1.00                 C  
ATOM    651  CD2 PHE    85      94.026  11.954  33.420  1.00                 C  
ATOM    652  CE2 PHE    85      94.477  10.773  33.977  1.00                 C  
ATOM    653  N   ARG    86      91.875  16.335  32.779  1.00                 N  
ATOM    654  CA  ARG    86      91.726  17.714  32.340  1.00                 C  
ATOM    655  C   ARG    86      92.648  17.767  31.121  1.00                 C  
ATOM    656  O   ARG    86      93.767  17.257  31.170  1.00                 O  
ATOM    657  CB  ARG    86      92.100  18.679  33.467  1.00                 C  
ATOM    658  CD  ARG    86      91.551  19.666  35.708  1.00                 C  
ATOM    659  NE  ARG    86      90.654  19.639  36.861  1.00                 N  
ATOM    660  CG  ARG    86      91.133  18.669  34.639  1.00                 C  
ATOM    661  CZ  ARG    86      90.805  20.397  37.942  1.00                 C  
ATOM    662  NH1 ARG    86      89.939  20.306  38.943  1.00                 N  
ATOM    663  NH2 ARG    86      91.821  21.246  38.021  1.00                 N  
ATOM    664  N   PRO    87      92.193  18.377  30.012  1.00                 N  
ATOM    665  CA  PRO    87      92.999  18.475  28.786  1.00                 C  
ATOM    666  C   PRO    87      94.424  18.961  29.022  1.00                 C  
ATOM    667  O   PRO    87      95.350  18.610  28.292  1.00                 O  
ATOM    668  CB  PRO    87      92.233  19.476  27.919  1.00                 C  
ATOM    669  CD  PRO    87      90.846  19.111  29.835  1.00                 C  
ATOM    670  CG  PRO    87      90.812  19.332  28.349  1.00                 C  
ATOM    671  N   ASP    88      94.584  19.772  30.055  1.00                 N  
ATOM    672  CA  ASP    88      95.878  20.318  30.410  1.00                 C  
ATOM    673  C   ASP    88      96.881  19.172  30.616  1.00                 C  
ATOM    674  O   ASP    88      98.082  19.335  30.394  1.00                 O  
ATOM    675  CB  ASP    88      95.768  21.181  31.669  1.00                 C  
ATOM    676  CG  ASP    88      95.056  22.495  31.414  1.00                 C  
ATOM    677  OD1 ASP    88      94.889  22.860  30.232  1.00                 O  
ATOM    678  OD2 ASP    88      94.665  23.159  32.397  1.00                 O  
ATOM    679  N   ASN    89      96.364  18.014  31.030  1.00                 N  
ATOM    680  CA  ASN    89      97.174  16.821  31.293  1.00                 C  
ATOM    681  C   ASN    89      97.828  16.239  30.052  1.00                 C  
ATOM    682  O   ASN    89      98.927  15.690  30.129  1.00                 O  
ATOM    683  CB  ASN    89      96.330  15.739  31.970  1.00                 C  
ATOM    684  CG  ASN    89      96.021  16.063  33.418  1.00                 C  
ATOM    685  OD1 ASN    89      96.725  16.849  34.053  1.00                 O  
ATOM    686  ND2 ASN    89      94.963  15.457  33.946  1.00                 N  
ATOM    687  N   PHE    90      97.146  16.349  28.915  1.00                 N  
ATOM    688  CA  PHE    90      97.655  15.809  27.658  1.00                 C  
ATOM    689  C   PHE    90      98.853  16.562  27.083  1.00                 C  
ATOM    690  O   PHE    90      98.685  17.586  26.425  1.00                 O  
ATOM    691  CB  PHE    90      96.551  15.786  26.599  1.00                 C  
ATOM    692  CG  PHE    90      95.463  14.789  26.878  1.00                 C  
ATOM    693  CZ  PHE    90      93.453  12.940  27.391  1.00                 C  
ATOM    694  CD1 PHE    90      94.370  15.135  27.653  1.00                 C  
ATOM    695  CE1 PHE    90      93.369  14.218  27.910  1.00                 C  
ATOM    696  CD2 PHE    90      95.533  13.506  26.366  1.00                 C  
ATOM    697  CE2 PHE    90      94.532  12.588  26.623  1.00                 C  
ATOM    698  N   VAL    91     100.060  16.068  27.323  1.00                 N  
ATOM    699  CA  VAL    91     101.231  16.716  26.753  1.00                 C  
ATOM    700  C   VAL    91     101.644  15.873  25.560  1.00                 C  
ATOM    701  O   VAL    91     102.476  14.975  25.668  1.00                 O  
ATOM    702  CB  VAL    91     102.359  16.857  27.791  1.00                 C  
ATOM    703  CG1 VAL    91     103.571  17.537  27.172  1.00                 C  
ATOM    704  CG2 VAL    91     101.872  17.633  29.006  1.00                 C  
ATOM    705  N   PHE    92     101.031  16.172  24.424  1.00                 N  
ATOM    706  CA  PHE    92     101.280  15.463  23.178  1.00                 C  
ATOM    707  C   PHE    92     102.449  16.031  22.384  1.00                 C  
ATOM    708  O   PHE    92     102.925  17.132  22.655  1.00                 O  
ATOM    709  CB  PHE    92     100.030  15.475  22.296  1.00                 C  
ATOM    710  CG  PHE    92      99.574  16.853  21.910  1.00                 C  
ATOM    711  CZ  PHE    92      98.724  19.403  21.202  1.00                 C  
ATOM    712  CD1 PHE    92     100.122  17.499  20.816  1.00                 C  
ATOM    713  CE1 PHE    92      99.702  18.767  20.461  1.00                 C  
ATOM    714  CD2 PHE    92      98.596  17.504  22.642  1.00                 C  
ATOM    715  CE2 PHE    92      98.176  18.772  22.287  1.00                 C  
ATOM    716  N   GLY    93     102.898  15.268  21.396  1.00                 N  
ATOM    717  CA  GLY    93     103.981  15.704  20.539  1.00                 C  
ATOM    718  C   GLY    93     103.618  15.190  19.166  1.00                 C  
ATOM    719  O   GLY    93     104.092  14.134  18.760  1.00                 O  
ATOM    720  N   GLN    94     102.768  15.924  18.452  1.00                 N  
ATOM    721  CA  GLN    94     102.312  15.501  17.129  1.00                 C  
ATOM    722  C   GLN    94     103.431  15.152  16.147  1.00                 C  
ATOM    723  O   GLN    94     103.173  14.701  15.031  1.00                 O  
ATOM    724  CB  GLN    94     101.441  16.585  16.491  1.00                 C  
ATOM    725  CD  GLN    94      99.952  17.270  14.569  1.00                 C  
ATOM    726  CG  GLN    94     100.854  16.196  15.143  1.00                 C  
ATOM    727  OE1 GLN    94      99.710  18.296  15.205  1.00                 O  
ATOM    728  NE2 GLN    94      99.450  17.037  13.362  1.00                 N  
ATOM    729  N   SER    95     104.671  15.351  16.574  1.00                 N  
ATOM    730  CA  SER    95     105.842  15.047  15.756  1.00                 C  
ATOM    731  C   SER    95     105.779  13.584  15.296  1.00                 C  
ATOM    732  O   SER    95     104.745  12.923  15.416  1.00                 O  
ATOM    733  CB  SER    95     107.128  15.320  16.539  1.00                 C  
ATOM    734  OG  SER    95     107.273  14.409  17.615  1.00                 O  
ATOM    735  N   GLY    96     106.885  13.082  14.757  1.00                 N  
ATOM    736  CA  GLY    96     106.917  11.691  14.346  1.00                 C  
ATOM    737  C   GLY    96     107.407  10.911  15.553  1.00                 C  
ATOM    738  O   GLY    96     108.601  10.919  15.845  1.00                 O  
ATOM    739  N   ALA    97     106.500  10.253  16.268  1.00                 N  
ATOM    740  CA  ALA    97     106.878   9.501  17.465  1.00                 C  
ATOM    741  C   ALA    97     107.784   8.299  17.179  1.00                 C  
ATOM    742  O   ALA    97     107.643   7.248  17.805  1.00                 O  
ATOM    743  CB  ALA    97     105.638   9.013  18.198  1.00                 C  
ATOM    744  N   GLY    98     108.711   8.462  16.239  1.00                 N  
ATOM    745  CA  GLY    98     109.620   7.388  15.866  1.00                 C  
ATOM    746  C   GLY    98     109.988   6.461  16.998  1.00                 C  
ATOM    747  O   GLY    98     110.139   6.897  18.141  1.00                 O  
ATOM    748  N   ASN    99     110.154   5.187  16.670  1.00                 N  
ATOM    749  CA  ASN    99     110.480   4.165  17.661  1.00                 C  
ATOM    750  C   ASN    99     111.916   4.210  18.166  1.00                 C  
ATOM    751  O   ASN    99     112.475   3.203  18.599  1.00                 O  
ATOM    752  CB  ASN    99     110.199   2.768  17.103  1.00                 C  
ATOM    753  CG  ASN    99     111.099   2.415  15.936  1.00                 C  
ATOM    754  OD1 ASN    99     112.000   3.176  15.582  1.00                 O  
ATOM    755  ND2 ASN    99     110.858   1.256  15.334  1.00                 N  
ATOM    756  N   ASN   100     112.504   5.394  18.133  1.00                 N  
ATOM    757  CA  ASN   100     113.879   5.553  18.547  1.00                 C  
ATOM    758  C   ASN   100     114.049   6.225  19.903  1.00                 C  
ATOM    759  O   ASN   100     113.554   7.328  20.140  1.00                 O  
ATOM    760  CB  ASN   100     114.666   6.343  17.500  1.00                 C  
ATOM    761  CG  ASN   100     116.140   6.451  17.837  1.00                 C  
ATOM    762  OD1 ASN   100     116.659   5.682  18.647  1.00                 O  
ATOM    763  ND2 ASN   100     116.819   7.408  17.217  1.00                 N  
ATOM    764  N   TRP   101     114.766   5.547  20.793  1.00                 N  
ATOM    765  CA  TRP   101     115.036   6.057  22.135  1.00                 C  
ATOM    766  C   TRP   101     115.637   7.438  21.991  1.00                 C  
ATOM    767  O   TRP   101     115.347   8.353  22.756  1.00                 O  
ATOM    768  CB  TRP   101     115.966   5.107  22.892  1.00                 C  
ATOM    769  CG  TRP   101     116.278   5.557  24.286  1.00                 C  
ATOM    770  CD1 TRP   101     115.563   5.281  25.416  1.00                 C  
ATOM    771  NE1 TRP   101     116.158   5.866  26.508  1.00                 N  
ATOM    772  CD2 TRP   101     117.387   6.365  24.699  1.00                 C  
ATOM    773  CE2 TRP   101     117.280   6.538  26.091  1.00                 C  
ATOM    774  CH2 TRP   101     119.243   7.849  26.143  1.00                 C  
ATOM    775  CZ2 TRP   101     118.205   7.279  26.825  1.00                 C  
ATOM    776  CE3 TRP   101     118.459   6.959  24.027  1.00                 C  
ATOM    777  CZ3 TRP   101     119.374   7.693  24.759  1.00                 C  
ATOM    778  N   ALA   102     116.494   7.564  20.991  1.00                 N  
ATOM    779  CA  ALA   102     117.167   8.801  20.714  1.00                 C  
ATOM    780  C   ALA   102     116.209   9.821  20.170  1.00                 C  
ATOM    781  O   ALA   102     116.394  11.002  20.387  1.00                 O  
ATOM    782  CB  ALA   102     118.309   8.576  19.735  1.00                 C  
ATOM    783  N   LYS   103     115.168   9.383  19.477  1.00                 N  
ATOM    784  CA  LYS   103     114.231  10.340  18.902  1.00                 C  
ATOM    785  C   LYS   103     113.264  10.912  19.924  1.00                 C  
ATOM    786  O   LYS   103     112.649  11.946  19.692  1.00                 O  
ATOM    787  CB  LYS   103     113.434   9.694  17.767  1.00                 C  
ATOM    788  CD  LYS   103     113.409   8.725  15.452  1.00                 C  
ATOM    789  CE  LYS   103     114.238   8.391  14.223  1.00                 C  
ATOM    790  CG  LYS   103     114.264   9.353  16.541  1.00                 C  
ATOM    791  NZ  LYS   103     113.419   7.748  13.159  1.00                 N  
ATOM    792  N   GLY   104     113.129  10.245  21.063  1.00                 N  
ATOM    793  CA  GLY   104     112.231  10.748  22.086  1.00                 C  
ATOM    794  C   GLY   104     112.959  11.199  23.344  1.00                 C  
ATOM    795  O   GLY   104     112.338  11.545  24.348  1.00                 O  
ATOM    796  N   HIS   105     114.283  11.213  23.291  1.00                 N  
ATOM    797  CA  HIS   105     115.058  11.612  24.446  1.00                 C  
ATOM    798  C   HIS   105     115.978  12.770  24.136  1.00                 C  
ATOM    799  O   HIS   105     116.266  13.563  25.023  1.00                 O  
ATOM    800  CB  HIS   105     115.876  10.433  24.975  1.00                 C  
ATOM    801  CG  HIS   105     116.635  10.738  26.229  1.00                 C  
ATOM    802  ND1 HIS   105     116.196  10.354  27.478  1.00                 N  
ATOM    803  CE1 HIS   105     117.083  10.768  28.400  1.00                 C  
ATOM    804  CD2 HIS   105     117.880  11.423  26.549  1.00                 C  
ATOM    805  NE2 HIS   105     118.095  11.410  27.850  1.00                 N  
ATOM    806  N   TYR   106     116.448  12.876  22.893  1.00                 N  
ATOM    807  CA  TYR   106     117.352  13.967  22.522  1.00                 C  
ATOM    808  C   TYR   106     116.841  14.936  21.475  1.00                 C  
ATOM    809  O   TYR   106     117.097  16.141  21.548  1.00                 O  
ATOM    810  CB  TYR   106     118.683  13.410  22.012  1.00                 C  
ATOM    811  CG  TYR   106     119.687  14.475  21.632  1.00                 C  
ATOM    812  OH  TYR   106     122.451  17.405  20.600  1.00                 O  
ATOM    813  CZ  TYR   106     121.536  16.435  20.940  1.00                 C  
ATOM    814  CD1 TYR   106     120.414  15.148  22.605  1.00                 C  
ATOM    815  CE1 TYR   106     121.333  16.123  22.266  1.00                 C  
ATOM    816  CD2 TYR   106     119.904  14.803  20.300  1.00                 C  
ATOM    817  CE2 TYR   106     120.819  15.775  19.942  1.00                 C  
ATOM    818  N   THR   107     116.131  14.418  20.491  1.00                 N  
ATOM    819  CA  THR   107     115.695  15.271  19.426  1.00                 C  
ATOM    820  C   THR   107     114.261  15.681  19.413  1.00                 C  
ATOM    821  O   THR   107     113.956  16.862  19.340  1.00                 O  
ATOM    822  CB  THR   107     115.960  14.635  18.049  1.00                 C  
ATOM    823  OG1 THR   107     117.366  14.412  17.885  1.00                 O  
ATOM    824  CG2 THR   107     115.480  15.554  16.936  1.00                 C  
ATOM    825  N   GLU   108     113.362  14.722  19.463  1.00                 N  
ATOM    826  CA  GLU   108     111.963  15.074  19.421  1.00                 C  
ATOM    827  C   GLU   108     111.403  15.315  20.810  1.00                 C  
ATOM    828  O   GLU   108     110.766  16.334  21.049  1.00                 O  
ATOM    829  CB  GLU   108     111.156  13.979  18.721  1.00                 C  
ATOM    830  CD  GLU   108     110.665  12.724  16.585  1.00                 C  
ATOM    831  CG  GLU   108     111.440  13.853  17.233  1.00                 C  
ATOM    832  OE1 GLU   108     110.048  11.926  17.323  1.00                 O  
ATOM    833  OE2 GLU   108     110.673  12.635  15.339  1.00                 O  
ATOM    834  N   GLY   109     111.647  14.389  21.731  1.00                 N  
ATOM    835  CA  GLY   109     111.124  14.545  23.076  1.00                 C  
ATOM    836  C   GLY   109     111.683  15.725  23.839  1.00                 C  
ATOM    837  O   GLY   109     110.956  16.398  24.562  1.00                 O  
ATOM    838  N   ALA   110     112.972  15.981  23.668  1.00                 N  
ATOM    839  CA  ALA   110     113.625  17.070  24.371  1.00                 C  
ATOM    840  C   ALA   110     112.895  18.394  24.225  1.00                 C  
ATOM    841  O   ALA   110     113.028  19.274  25.074  1.00                 O  
ATOM    842  CB  ALA   110     115.056  17.234  23.882  1.00                 C  
ATOM    843  N   GLU   111     112.123  18.545  23.159  1.00                 N  
ATOM    844  CA  GLU   111     111.404  19.787  22.960  1.00                 C  
ATOM    845  C   GLU   111     110.148  19.792  23.813  1.00                 C  
ATOM    846  O   GLU   111     109.909  20.716  24.593  1.00                 O  
ATOM    847  CB  GLU   111     111.059  19.976  21.481  1.00                 C  
ATOM    848  CD  GLU   111     110.098  21.472  19.688  1.00                 C  
ATOM    849  CG  GLU   111     110.356  21.287  21.170  1.00                 C  
ATOM    850  OE1 GLU   111     110.495  20.587  18.901  1.00                 O  
ATOM    851  OE2 GLU   111     109.499  22.502  19.313  1.00                 O  
ATOM    852  N   LEU   112     109.363  18.733  23.671  1.00                 N  
ATOM    853  CA  LEU   112     108.111  18.578  24.389  1.00                 C  
ATOM    854  C   LEU   112     108.277  18.500  25.906  1.00                 C  
ATOM    855  O   LEU   112     107.306  18.616  26.648  1.00                 O  
ATOM    856  CB  LEU   112     107.372  17.326  23.913  1.00                 C  
ATOM    857  CG  LEU   112     106.490  17.489  22.673  1.00                 C  
ATOM    858  CD1 LEU   112     105.341  18.446  22.953  1.00                 C  
ATOM    859  CD2 LEU   112     107.311  17.980  21.491  1.00                 C  
ATOM    860  N   VAL   113     109.512  18.316  26.358  1.00                 N  
ATOM    861  CA  VAL   113     109.807  18.193  27.781  1.00                 C  
ATOM    862  C   VAL   113     109.405  19.398  28.622  1.00                 C  
ATOM    863  O   VAL   113     108.653  19.264  29.595  1.00                 O  
ATOM    864  CB  VAL   113     111.304  17.929  28.026  1.00                 C  
ATOM    865  CG1 VAL   113     111.623  18.007  29.511  1.00                 C  
ATOM    866  CG2 VAL   113     111.705  16.574  27.463  1.00                 C  
ATOM    867  N   ASP   114     109.917  20.574  28.260  1.00                 N  
ATOM    868  CA  ASP   114     109.616  21.793  29.003  1.00                 C  
ATOM    869  C   ASP   114     108.114  21.994  29.157  1.00                 C  
ATOM    870  O   ASP   114     107.656  22.417  30.213  1.00                 O  
ATOM    871  CB  ASP   114     110.236  23.009  28.312  1.00                 C  
ATOM    872  CG  ASP   114     111.746  23.047  28.444  1.00                 C  
ATOM    873  OD1 ASP   114     112.288  22.298  29.284  1.00                 O  
ATOM    874  OD2 ASP   114     112.387  23.826  27.708  1.00                 O  
ATOM    875  N   SER   115     107.349  21.684  28.111  1.00                 N  
ATOM    876  CA  SER   115     105.895  21.827  28.160  1.00                 C  
ATOM    877  C   SER   115     105.278  20.724  29.012  1.00                 C  
ATOM    878  O   SER   115     104.063  20.671  29.181  1.00                 O  
ATOM    879  CB  SER   115     105.306  21.803  26.748  1.00                 C  
ATOM    880  OG  SER   115     105.484  20.533  26.143  1.00                 O  
ATOM    881  N   VAL   116     106.118  19.830  29.527  1.00                 N  
ATOM    882  CA  VAL   116     105.645  18.756  30.386  1.00                 C  
ATOM    883  C   VAL   116     105.998  19.205  31.784  1.00                 C  
ATOM    884  O   VAL   116     105.112  19.436  32.606  1.00                 O  
ATOM    885  CB  VAL   116     106.278  17.406  30.002  1.00                 C  
ATOM    886  CG1 VAL   116     105.849  16.320  30.976  1.00                 C  
ATOM    887  CG2 VAL   116     105.901  17.027  28.577  1.00                 C  
ATOM    888  N   LEU   117     107.296  19.350  32.048  1.00                 N  
ATOM    889  CA  LEU   117     107.765  19.769  33.370  1.00                 C  
ATOM    890  C   LEU   117     106.872  20.874  33.914  1.00                 C  
ATOM    891  O   LEU   117     106.595  20.950  35.112  1.00                 O  
ATOM    892  CB  LEU   117     109.220  20.237  33.299  1.00                 C  
ATOM    893  CG  LEU   117     110.266  19.157  33.016  1.00                 C  
ATOM    894  CD1 LEU   117     111.636  19.780  32.797  1.00                 C  
ATOM    895  CD2 LEU   117     110.319  18.148  34.154  1.00                 C  
ATOM    896  N   ASP   118     106.427  21.722  32.998  1.00                 N  
ATOM    897  CA  ASP   118     105.554  22.844  33.295  1.00                 C  
ATOM    898  C   ASP   118     104.385  22.314  34.108  1.00                 C  
ATOM    899  O   ASP   118     104.115  22.772  35.219  1.00                 O  
ATOM    900  CB  ASP   118     105.092  23.520  32.003  1.00                 C  
ATOM    901  CG  ASP   118     104.263  24.763  32.260  1.00                 C  
ATOM    902  OD1 ASP   118     104.799  25.721  32.856  1.00                 O  
ATOM    903  OD2 ASP   118     103.078  24.779  31.865  1.00                 O  
ATOM    904  N   VAL   119     103.705  21.326  33.547  1.00                 N  
ATOM    905  CA  VAL   119     102.558  20.740  34.203  1.00                 C  
ATOM    906  C   VAL   119     102.953  19.897  35.415  1.00                 C  
ATOM    907  O   VAL   119     102.328  20.005  36.468  1.00                 O  
ATOM    908  CB  VAL   119     101.734  19.874  33.232  1.00                 C  
ATOM    909  CG1 VAL   119     100.640  19.129  33.981  1.00                 C  
ATOM    910  CG2 VAL   119     101.139  20.732  32.126  1.00                 C  
ATOM    911  N   VAL   120     103.986  19.068  35.284  1.00                 N  
ATOM    912  CA  VAL   120     104.415  18.237  36.409  1.00                 C  
ATOM    913  C   VAL   120     104.658  19.112  37.643  1.00                 C  
ATOM    914  O   VAL   120     104.746  18.602  38.764  1.00                 O  
ATOM    915  CB  VAL   120     105.681  17.431  36.065  1.00                 C  
ATOM    916  CG1 VAL   120     106.221  16.732  37.303  1.00                 C  
ATOM    917  CG2 VAL   120     105.388  16.422  34.965  1.00                 C  
ATOM    918  N   ARG   121     104.778  20.426  37.424  1.00                 N  
ATOM    919  CA  ARG   121     104.985  21.389  38.509  1.00                 C  
ATOM    920  C   ARG   121     103.635  21.945  38.914  1.00                 C  
ATOM    921  O   ARG   121     103.395  22.206  40.087  1.00                 O  
ATOM    922  CB  ARG   121     105.941  22.498  38.066  1.00                 C  
ATOM    923  CD  ARG   121     108.260  23.178  37.388  1.00                 C  
ATOM    924  NE  ARG   121     109.638  22.746  37.164  1.00                 N  
ATOM    925  CG  ARG   121     107.372  22.034  37.849  1.00                 C  
ATOM    926  CZ  ARG   121     110.597  23.529  36.682  1.00                 C  
ATOM    927  NH1 ARG   121     111.821  23.049  36.511  1.00                 N  
ATOM    928  NH2 ARG   121     110.330  24.790  36.371  1.00                 N  
ATOM    929  N   LYS   122     102.753  22.128  37.941  1.00                 N  
ATOM    930  CA  LYS   122     101.426  22.631  38.240  1.00                 C  
ATOM    931  C   LYS   122     100.721  21.618  39.141  1.00                 C  
ATOM    932  O   LYS   122      99.945  21.984  40.021  1.00                 O  
ATOM    933  CB  LYS   122     100.643  22.877  36.949  1.00                 C  
ATOM    934  CD  LYS   122     100.332  24.236  34.862  1.00                 C  
ATOM    935  CE  LYS   122     100.831  25.420  34.049  1.00                 C  
ATOM    936  CG  LYS   122     101.150  24.053  36.130  1.00                 C  
ATOM    937  NZ  LYS   122     100.064  25.587  32.784  1.00                 N  
ATOM    938  N   GLU   123     101.007  20.340  38.916  1.00                 N  
ATOM    939  CA  GLU   123     100.394  19.261  39.683  1.00                 C  
ATOM    940  C   GLU   123     101.086  19.033  41.011  1.00                 C  
ATOM    941  O   GLU   123     100.440  18.693  41.999  1.00                 O  
ATOM    942  CB  GLU   123     100.399  17.961  38.877  1.00                 C  
ATOM    943  CD  GLU   123      98.028  18.141  38.026  1.00                 C  
ATOM    944  CG  GLU   123      99.490  17.981  37.659  1.00                 C  
ATOM    945  OE1 GLU   123      97.551  17.391  38.904  1.00                 O  
ATOM    946  OE2 GLU   123      97.360  19.016  37.437  1.00                 O  
ATOM    947  N   ALA   124     102.404  19.197  41.032  1.00                 N  
ATOM    948  CA  ALA   124     103.171  18.995  42.254  1.00                 C  
ATOM    949  C   ALA   124     102.831  20.076  43.263  1.00                 C  
ATOM    950  O   ALA   124     102.616  19.797  44.443  1.00                 O  
ATOM    951  CB  ALA   124     104.661  18.991  41.950  1.00                 C  
ATOM    952  N   GLU   125     102.779  21.313  42.779  1.00                 N  
ATOM    953  CA  GLU   125     102.465  22.471  43.607  1.00                 C  
ATOM    954  C   GLU   125     100.958  22.569  43.816  1.00                 C  
ATOM    955  O   GLU   125     100.434  23.624  44.162  1.00                 O  
ATOM    956  CB  GLU   125     103.006  23.751  42.966  1.00                 C  
ATOM    957  CD  GLU   125     105.208  23.798  44.203  1.00                 C  
ATOM    958  CG  GLU   125     104.521  23.795  42.851  1.00                 C  
ATOM    959  OE1 GLU   125     104.782  24.575  45.084  1.00                 O  
ATOM    960  OE2 GLU   125     106.172  23.025  44.382  1.00                 O  
ATOM    961  N   SER   126     100.269  21.460  43.577  1.00                 N  
ATOM    962  CA  SER   126      98.828  21.392  43.758  1.00                 C  
ATOM    963  C   SER   126      98.583  21.855  45.172  1.00                 C  
ATOM    964  O   SER   126      98.359  23.041  45.416  1.00                 O  
ATOM    965  CB  SER   126      98.321  19.973  43.493  1.00                 C  
ATOM    966  OG  SER   126      96.918  19.890  43.675  1.00                 O  
ATOM    967  N   CYS   127      98.636  20.909  46.107  1.00                 N  
ATOM    968  CA  CYS   127      98.435  21.225  47.511  1.00                 C  
ATOM    969  C   CYS   127      99.069  20.205  48.446  1.00                 C  
ATOM    970  O   CYS   127      99.798  19.310  48.010  1.00                 O  
ATOM    971  CB  CYS   127      96.942  21.333  47.827  1.00                 C  
ATOM    972  SG  CYS   127      96.023  19.789  47.630  1.00                 S  
ATOM    973  N   ASP   128      98.779  20.382  49.735  1.00                 N  
ATOM    974  CA  ASP   128      99.287  19.549  50.816  1.00                 C  
ATOM    975  C   ASP   128     100.761  19.200  50.612  1.00                 C  
ATOM    976  O   ASP   128     101.560  20.049  50.220  1.00                 O  
ATOM    977  CB  ASP   128      98.462  18.266  50.937  1.00                 C  
ATOM    978  CG  ASP   128      97.011  18.537  51.284  1.00                 C  
ATOM    979  OD1 ASP   128      96.750  19.498  52.038  1.00                 O  
ATOM    980  OD2 ASP   128      96.136  17.788  50.802  1.00                 O  
ATOM    981  N   CYS   129     101.113  17.948  50.876  1.00                 N  
ATOM    982  CA  CYS   129     102.492  17.500  50.741  1.00                 C  
ATOM    983  C   CYS   129     102.642  16.367  49.734  1.00                 C  
ATOM    984  O   CYS   129     101.929  15.362  49.794  1.00                 O  
ATOM    985  CB  CYS   129     103.044  17.050  52.095  1.00                 C  
ATOM    986  SG  CYS   129     103.072  18.343  53.358  1.00                 S  
ATOM    987  N   LEU   130     103.584  16.536  48.815  1.00                 N  
ATOM    988  CA  LEU   130     103.855  15.548  47.787  1.00                 C  
ATOM    989  C   LEU   130     104.743  14.431  48.338  1.00                 C  
ATOM    990  O   LEU   130     105.674  14.682  49.118  1.00                 O  
ATOM    991  CB  LEU   130     104.516  16.205  46.573  1.00                 C  
ATOM    992  CG  LEU   130     104.821  15.287  45.388  1.00                 C  
ATOM    993  CD1 LEU   130     103.535  14.762  44.768  1.00                 C  
ATOM    994  CD2 LEU   130     105.653  16.016  44.344  1.00                 C  
ATOM    995  N   GLN   131     104.421  13.223  47.906  1.00                 N  
ATOM    996  CA  GLN   131     105.149  12.010  48.308  1.00                 C  
ATOM    997  C   GLN   131     106.123  11.588  47.200  1.00                 C  
ATOM    998  O   GLN   131     107.336  11.482  47.424  1.00                 O  
ATOM    999  CB  GLN   131     104.170  10.878  48.625  1.00                 C  
ATOM   1000  CD  GLN   131     105.500   9.827  50.498  1.00                 C  
ATOM   1001  CG  GLN   131     104.831   9.615  49.154  1.00                 C  
ATOM   1002  OE1 GLN   131     104.870  10.292  51.449  1.00                 O  
ATOM   1003  NE2 GLN   131     106.780   9.486  50.581  1.00                 N  
ATOM   1004  N   GLY   132     105.559  11.356  46.023  1.00                 N  
ATOM   1005  CA  GLY   132     106.336  10.939  44.840  1.00                 C  
ATOM   1006  C   GLY   132     105.435  10.861  43.601  1.00                 C  
ATOM   1007  O   GLY   132     104.256  11.240  43.644  1.00                 O  
ATOM   1008  N   PHE   133     106.033  10.364  42.525  1.00                 N  
ATOM   1009  CA  PHE   133     105.346  10.208  41.231  1.00                 C  
ATOM   1010  C   PHE   133     105.416   8.763  40.721  1.00                 C  
ATOM   1011  O   PHE   133     106.458   8.096  40.830  1.00                 O  
ATOM   1012  CB  PHE   133     105.946  11.154  40.188  1.00                 C  
ATOM   1013  CG  PHE   133     105.750  12.609  40.506  1.00                 C  
ATOM   1014  CZ  PHE   133     105.383  15.301  41.090  1.00                 C  
ATOM   1015  CD1 PHE   133     106.644  13.280  41.322  1.00                 C  
ATOM   1016  CE1 PHE   133     106.464  14.619  41.614  1.00                 C  
ATOM   1017  CD2 PHE   133     104.673  13.306  39.989  1.00                 C  
ATOM   1018  CE2 PHE   133     104.493  14.645  40.281  1.00                 C  
ATOM   1019  N   GLN   134     104.288   8.338  40.175  1.00                 N  
ATOM   1020  CA  GLN   134     104.142   7.016  39.545  1.00                 C  
ATOM   1021  C   GLN   134     104.470   7.169  38.064  1.00                 C  
ATOM   1022  O   GLN   134     104.028   8.121  37.407  1.00                 O  
ATOM   1023  CB  GLN   134     102.729   6.472  39.763  1.00                 C  
ATOM   1024  CD  GLN   134     101.133   4.527  39.535  1.00                 C  
ATOM   1025  CG  GLN   134     102.514   5.068  39.221  1.00                 C  
ATOM   1026  OE1 GLN   134     100.551   4.850  40.571  1.00                 O  
ATOM   1027  NE2 GLN   134     100.604   3.701  38.640  1.00                 N  
ATOM   1028  N   LEU   135     105.242   6.235  37.553  1.00                 N  
ATOM   1029  CA  LEU   135     105.676   6.287  36.152  1.00                 C  
ATOM   1030  C   LEU   135     105.461   4.946  35.451  1.00                 C  
ATOM   1031  O   LEU   135     106.022   3.918  35.854  1.00                 O  
ATOM   1032  CB  LEU   135     107.149   6.692  36.062  1.00                 C  
ATOM   1033  CG  LEU   135     107.758   6.725  34.659  1.00                 C  
ATOM   1034  CD1 LEU   135     107.082   7.787  33.805  1.00                 C  
ATOM   1035  CD2 LEU   135     109.256   6.978  34.729  1.00                 C  
ATOM   1036  N   THR   136     104.647   5.018  34.412  1.00                 N  
ATOM   1037  CA  THR   136     104.326   3.865  33.561  1.00                 C  
ATOM   1038  C   THR   136     104.897   4.099  32.166  1.00                 C  
ATOM   1039  O   THR   136     104.882   5.227  31.650  1.00                 O  
ATOM   1040  CB  THR   136     102.807   3.623  33.487  1.00                 C  
ATOM   1041  OG1 THR   136     102.161   4.784  32.951  1.00                 O  
ATOM   1042  CG2 THR   136     102.243   3.350  34.873  1.00                 C  
ATOM   1043  N   HIS   137     105.387   3.023  31.594  1.00                 N  
ATOM   1044  CA  HIS   137     105.983   3.048  30.258  1.00                 C  
ATOM   1045  C   HIS   137     106.614   1.698  29.936  1.00                 C  
ATOM   1046  O   HIS   137     106.653   0.794  30.783  1.00                 O  
ATOM   1047  CB  HIS   137     107.024   4.165  30.156  1.00                 C  
ATOM   1048  CG  HIS   137     108.192   3.988  31.076  1.00                 C  
ATOM   1049  ND1 HIS   137     108.127   4.266  32.424  1.00                 N  
ATOM   1050  CE1 HIS   137     109.324   4.010  32.982  1.00                 C  
ATOM   1051  CD2 HIS   137     109.570   3.543  30.930  1.00                 C  
ATOM   1052  NE2 HIS   137     110.194   3.577  32.091  1.00                 N  
ATOM   1053  N   SER   138     107.081   1.621  28.710  1.00                 N  
ATOM   1054  CA  SER   138     107.752   0.434  28.181  1.00                 C  
ATOM   1055  C   SER   138     109.148   0.818  27.741  1.00                 C  
ATOM   1056  O   SER   138     109.351   1.850  27.101  1.00                 O  
ATOM   1057  CB  SER   138     106.949  -0.164  27.024  1.00                 C  
ATOM   1058  OG  SER   138     107.630  -1.265  26.447  1.00                 O  
ATOM   1059  N   LEU   139     110.105  -0.027  28.078  1.00                 N  
ATOM   1060  CA  LEU   139     111.490   0.212  27.737  1.00                 C  
ATOM   1061  C   LEU   139     111.821  -0.320  26.359  1.00                 C  
ATOM   1062  O   LEU   139     112.962  -0.666  26.082  1.00                 O  
ATOM   1063  CB  LEU   139     112.415  -0.424  28.777  1.00                 C  
ATOM   1064  CG  LEU   139     112.306   0.118  30.203  1.00                 C  
ATOM   1065  CD1 LEU   139     113.201  -0.669  31.147  1.00                 C  
ATOM   1066  CD2 LEU   139     112.661   1.596  30.246  1.00                 C  
ATOM   1067  N   GLY   140     110.818  -0.376  25.493  1.00                 N  
ATOM   1068  CA  GLY   140     111.033  -0.867  24.146  1.00                 C  
ATOM   1069  C   GLY   140     110.451   0.018  23.061  1.00                 C  
ATOM   1070  O   GLY   140     109.795  -0.469  22.147  1.00                 O  
ATOM   1071  N   GLY   141     110.703   1.320  23.163  1.00                 N  
ATOM   1072  CA  GLY   141     110.193   2.279  22.191  1.00                 C  
ATOM   1073  C   GLY   141     110.687   3.700  22.432  1.00                 C  
ATOM   1074  O   GLY   141     111.478   3.951  23.343  1.00                 O  
ATOM   1075  N   GLY   142     110.213   4.636  21.620  1.00                 N  
ATOM   1076  CA  GLY   142     110.637   6.017  21.762  1.00                 C  
ATOM   1077  C   GLY   142     109.990   6.719  22.928  1.00                 C  
ATOM   1078  O   GLY   142     110.591   6.854  23.992  1.00                 O  
ATOM   1079  N   THR   143     108.755   7.163  22.737  1.00                 N  
ATOM   1080  CA  THR   143     108.017   7.870  23.780  1.00                 C  
ATOM   1081  C   THR   143     108.028   7.194  25.138  1.00                 C  
ATOM   1082  O   THR   143     107.654   7.791  26.143  1.00                 O  
ATOM   1083  CB  THR   143     106.543   8.080  23.385  1.00                 C  
ATOM   1084  OG1 THR   143     105.920   6.809  23.162  1.00                 O  
ATOM   1085  CG2 THR   143     106.446   8.901  22.108  1.00                 C  
ATOM   1086  N   GLY   144     108.455   5.943  25.171  1.00                 N  
ATOM   1087  CA  GLY   144     108.465   5.225  26.425  1.00                 C  
ATOM   1088  C   GLY   144     109.781   5.310  27.145  1.00                 C  
ATOM   1089  O   GLY   144     109.901   5.994  28.159  1.00                 O  
ATOM   1090  N   SER   145     110.773   4.611  26.612  1.00                 N  
ATOM   1091  CA  SER   145     112.092   4.567  27.223  1.00                 C  
ATOM   1092  C   SER   145     112.850   5.876  27.147  1.00                 C  
ATOM   1093  O   SER   145     113.419   6.319  28.130  1.00                 O  
ATOM   1094  CB  SER   145     112.945   3.474  26.577  1.00                 C  
ATOM   1095  OG  SER   145     113.198   3.763  25.213  1.00                 O  
ATOM   1096  N   GLY   146     112.853   6.501  25.980  1.00                 N  
ATOM   1097  CA  GLY   146     113.577   7.745  25.822  1.00                 C  
ATOM   1098  C   GLY   146     112.935   8.927  26.504  1.00                 C  
ATOM   1099  O   GLY   146     113.439   9.403  27.517  1.00                 O  
ATOM   1100  N   MET   147     111.818   9.396  25.962  1.00                 N  
ATOM   1101  CA  MET   147     111.135  10.551  26.524  1.00                 C  
ATOM   1102  C   MET   147     110.640  10.420  27.964  1.00                 C  
ATOM   1103  O   MET   147     110.570  11.409  28.687  1.00                 O  
ATOM   1104  CB  MET   147     109.925  10.928  25.667  1.00                 C  
ATOM   1105  SD  MET   147     107.881  12.675  25.000  1.00                 S  
ATOM   1106  CE  MET   147     107.321  14.189  25.775  1.00                 C  
ATOM   1107  CG  MET   147     109.236  12.212  26.096  1.00                 C  
ATOM   1108  N   GLY   148     110.267   9.214  28.370  1.00                 N  
ATOM   1109  CA  GLY   148     109.792   9.015  29.726  1.00                 C  
ATOM   1110  C   GLY   148     110.971   8.923  30.669  1.00                 C  
ATOM   1111  O   GLY   148     110.889   9.306  31.833  1.00                 O  
ATOM   1112  N   THR   149     112.079   8.416  30.149  1.00                 N  
ATOM   1113  CA  THR   149     113.274   8.268  30.940  1.00                 C  
ATOM   1114  C   THR   149     113.909   9.627  31.113  1.00                 C  
ATOM   1115  O   THR   149     114.805   9.809  31.940  1.00                 O  
ATOM   1116  CB  THR   149     114.263   7.283  30.290  1.00                 C  
ATOM   1117  OG1 THR   149     114.647   7.770  28.998  1.00                 O  
ATOM   1118  CG2 THR   149     113.619   5.915  30.122  1.00                 C  
ATOM   1119  N   LEU   150     113.457  10.584  30.314  1.00                 N  
ATOM   1120  CA  LEU   150     113.968  11.942  30.434  1.00                 C  
ATOM   1121  C   LEU   150     113.106  12.637  31.473  1.00                 C  
ATOM   1122  O   LEU   150     113.611  13.288  32.386  1.00                 O  
ATOM   1123  CB  LEU   150     113.935  12.649  29.077  1.00                 C  
ATOM   1124  CG  LEU   150     114.454  14.088  29.050  1.00                 C  
ATOM   1125  CD1 LEU   150     115.911  14.142  29.485  1.00                 C  
ATOM   1126  CD2 LEU   150     114.293  14.691  27.663  1.00                 C  
ATOM   1127  N   LEU   151     111.798  12.474  31.322  1.00                 N  
ATOM   1128  CA  LEU   151     110.852  13.069  32.227  1.00                 C  
ATOM   1129  C   LEU   151     111.278  12.865  33.643  1.00                 C  
ATOM   1130  O   LEU   151     111.117  13.752  34.463  1.00                 O  
ATOM   1131  CB  LEU   151     109.456  12.485  32.003  1.00                 C  
ATOM   1132  CG  LEU   151     108.769  12.856  30.687  1.00                 C  
ATOM   1133  CD1 LEU   151     107.479  12.070  30.513  1.00                 C  
ATOM   1134  CD2 LEU   151     108.490  14.350  30.629  1.00                 C  
ATOM   1135  N   ILE   152     111.841  11.706  33.949  1.00                 N  
ATOM   1136  CA  ILE   152     112.264  11.459  35.318  1.00                 C  
ATOM   1137  C   ILE   152     113.583  12.131  35.646  1.00                 C  
ATOM   1138  O   ILE   152     113.716  12.759  36.694  1.00                 O  
ATOM   1139  CB  ILE   152     112.380   9.951  35.610  1.00                 C  
ATOM   1140  CD1 ILE   152     109.950   9.813  36.366  1.00                 C  
ATOM   1141  CG1 ILE   152     111.020   9.270  35.445  1.00                 C  
ATOM   1142  CG2 ILE   152     112.966   9.720  36.994  1.00                 C  
ATOM   1143  N   SER   153     114.554  12.018  34.750  1.00                 N  
ATOM   1144  CA  SER   153     115.863  12.624  34.983  1.00                 C  
ATOM   1145  C   SER   153     115.702  14.094  35.344  1.00                 C  
ATOM   1146  O   SER   153     116.564  14.679  36.008  1.00                 O  
ATOM   1147  CB  SER   153     116.754  12.466  33.749  1.00                 C  
ATOM   1148  OG  SER   153     116.241  13.203  32.652  1.00                 O  
ATOM   1149  N   LYS   154     114.590  14.680  34.894  1.00                 N  
ATOM   1150  CA  LYS   154     114.262  16.079  35.165  1.00                 C  
ATOM   1151  C   LYS   154     113.504  16.158  36.484  1.00                 C  
ATOM   1152  O   LYS   154     113.775  17.015  37.319  1.00                 O  
ATOM   1153  CB  LYS   154     113.443  16.670  34.016  1.00                 C  
ATOM   1154  CD  LYS   154     115.385  17.654  32.767  1.00                 C  
ATOM   1155  CE  LYS   154     116.079  17.772  31.420  1.00                 C  
ATOM   1156  CG  LYS   154     114.184  16.725  32.690  1.00                 C  
ATOM   1157  NZ  LYS   154     117.275  18.657  31.487  1.00                 N  
ATOM   1158  N   ILE   155     112.549  15.259  36.663  1.00                 N  
ATOM   1159  CA  ILE   155     111.779  15.211  37.894  1.00                 C  
ATOM   1160  C   ILE   155     112.755  15.090  39.088  1.00                 C  
ATOM   1161  O   ILE   155     112.678  15.867  40.043  1.00                 O  
ATOM   1162  CB  ILE   155     110.769  14.049  37.883  1.00                 C  
ATOM   1163  CD1 ILE   155     108.808  13.096  36.561  1.00                 C  
ATOM   1164  CG1 ILE   155     109.672  14.305  36.848  1.00                 C  
ATOM   1165  CG2 ILE   155     110.195  13.828  39.274  1.00                 C  
ATOM   1166  N   ARG   156     113.676  14.124  39.012  1.00                 N  
ATOM   1167  CA  ARG   156     114.669  13.861  40.062  1.00                 C  
ATOM   1168  C   ARG   156     115.716  14.943  40.270  1.00                 C  
ATOM   1169  O   ARG   156     116.686  14.739  40.995  1.00                 O  
ATOM   1170  CB  ARG   156     115.410  12.552  39.783  1.00                 C  
ATOM   1171  CD  ARG   156     115.772  11.909  42.182  1.00                 C  
ATOM   1172  NE  ARG   156     116.747  11.581  43.219  1.00                 N  
ATOM   1173  CG  ARG   156     116.436  12.181  40.842  1.00                 C  
ATOM   1174  CZ  ARG   156     117.185  10.351  43.470  1.00                 C  
ATOM   1175  NH1 ARG   156     118.073  10.148  44.434  1.00                 N  
ATOM   1176  NH2 ARG   156     116.733   9.328  42.758  1.00                 N  
ATOM   1177  N   GLU   157     115.530  16.085  39.633  1.00                 N  
ATOM   1178  CA  GLU   157     116.468  17.189  39.751  1.00                 C  
ATOM   1179  C   GLU   157     115.665  18.291  40.384  1.00                 C  
ATOM   1180  O   GLU   157     116.200  19.205  41.004  1.00                 O  
ATOM   1181  CB  GLU   157     117.040  17.555  38.380  1.00                 C  
ATOM   1182  CD  GLU   157     118.405  16.847  36.376  1.00                 C  
ATOM   1183  CG  GLU   157     117.864  16.452  37.736  1.00                 C  
ATOM   1184  OE1 GLU   157     118.086  17.961  35.911  1.00                 O  
ATOM   1185  OE2 GLU   157     119.149  16.042  35.777  1.00                 O  
ATOM   1186  N   GLU   158     114.355  18.170  40.211  1.00                 N  
ATOM   1187  CA  GLU   158     113.400  19.137  40.717  1.00                 C  
ATOM   1188  C   GLU   158     112.911  18.816  42.128  1.00                 C  
ATOM   1189  O   GLU   158     112.504  19.712  42.866  1.00                 O  
ATOM   1190  CB  GLU   158     112.192  19.237  39.783  1.00                 C  
ATOM   1191  CD  GLU   158     111.300  19.872  37.507  1.00                 C  
ATOM   1192  CG  GLU   158     112.512  19.817  38.415  1.00                 C  
ATOM   1193  OE1 GLU   158     110.476  18.935  37.559  1.00                 O  
ATOM   1194  OE2 GLU   158     111.173  20.852  36.743  1.00                 O  
ATOM   1195  N   TYR   159     112.927  17.546  42.504  1.00                 N  
ATOM   1196  CA  TYR   159     112.506  17.191  43.846  1.00                 C  
ATOM   1197  C   TYR   159     113.207  15.920  44.297  1.00                 C  
ATOM   1198  O   TYR   159     112.570  14.883  44.505  1.00                 O  
ATOM   1199  CB  TYR   159     110.987  17.016  43.902  1.00                 C  
ATOM   1200  CG  TYR   159     110.213  18.257  43.518  1.00                 C  
ATOM   1201  OH  TYR   159     108.087  21.665  42.444  1.00                 O  
ATOM   1202  CZ  TYR   159     108.790  20.538  42.801  1.00                 C  
ATOM   1203  CD1 TYR   159     110.025  18.593  42.183  1.00                 C  
ATOM   1204  CE1 TYR   159     109.319  19.724  41.822  1.00                 C  
ATOM   1205  CD2 TYR   159     109.672  19.088  44.490  1.00                 C  
ATOM   1206  CE2 TYR   159     108.963  20.224  44.148  1.00                 C  
ATOM   1207  N   PRO   160     114.538  15.980  44.457  1.00                 N  
ATOM   1208  CA  PRO   160     115.307  14.805  44.892  1.00                 C  
ATOM   1209  C   PRO   160     114.879  14.319  46.283  1.00                 C  
ATOM   1210  O   PRO   160     115.551  13.506  46.918  1.00                 O  
ATOM   1211  CB  PRO   160     116.757  15.294  44.901  1.00                 C  
ATOM   1212  CD  PRO   160     115.446  17.128  44.096  1.00                 C  
ATOM   1213  CG  PRO   160     116.772  16.436  43.941  1.00                 C  
ATOM   1214  N   ASP   161     113.739  14.835  46.728  1.00                 N  
ATOM   1215  CA  ASP   161     113.152  14.487  48.008  1.00                 C  
ATOM   1216  C   ASP   161     111.994  13.514  47.806  1.00                 C  
ATOM   1217  O   ASP   161     111.985  12.414  48.360  1.00                 O  
ATOM   1218  CB  ASP   161     112.678  15.744  48.740  1.00                 C  
ATOM   1219  CG  ASP   161     113.829  16.613  49.210  1.00                 C  
ATOM   1220  OD1 ASP   161     114.977  16.122  49.222  1.00                 O  
ATOM   1221  OD2 ASP   161     113.582  17.785  49.565  1.00                 O  
ATOM   1222  N   ARG   162     111.014  13.920  47.013  1.00                 N  
ATOM   1223  CA  ARG   162     109.872  13.063  46.759  1.00                 C  
ATOM   1224  C   ARG   162     110.359  11.811  46.037  1.00                 C  
ATOM   1225  O   ARG   162     111.330  11.865  45.280  1.00                 O  
ATOM   1226  CB  ARG   162     108.815  13.807  45.940  1.00                 C  
ATOM   1227  CD  ARG   162     108.644  15.725  47.550  1.00                 C  
ATOM   1228  NE  ARG   162     107.750  16.673  48.211  1.00                 N  
ATOM   1229  CG  ARG   162     107.878  14.668  46.772  1.00                 C  
ATOM   1230  CZ  ARG   162     108.158  17.644  49.022  1.00                 C  
ATOM   1231  NH1 ARG   162     107.272  18.458  49.579  1.00                 N  
ATOM   1232  NH2 ARG   162     109.451  17.797  49.274  1.00                 N  
ATOM   1233  N   ILE   163     109.687  10.687  46.278  1.00                 N  
ATOM   1234  CA  ILE   163     110.058   9.407  45.668  1.00                 C  
ATOM   1235  C   ILE   163     109.679   9.257  44.198  1.00                 C  
ATOM   1236  O   ILE   163     108.997  10.106  43.620  1.00                 O  
ATOM   1237  CB  ILE   163     109.443   8.219  46.431  1.00                 C  
ATOM   1238  CD1 ILE   163     107.275   7.731  45.183  1.00                 C  
ATOM   1239  CG1 ILE   163     107.916   8.313  46.423  1.00                 C  
ATOM   1240  CG2 ILE   163     109.999   8.148  47.845  1.00                 C  
ATOM   1241  N   MET   164     110.135   8.153  43.611  1.00                 N  
ATOM   1242  CA  MET   164     109.902   7.845  42.201  1.00                 C  
ATOM   1243  C   MET   164     109.737   6.355  41.896  1.00                 C  
ATOM   1244  O   MET   164     110.708   5.627  41.674  1.00                 O  
ATOM   1245  CB  MET   164     111.044   8.386  41.338  1.00                 C  
ATOM   1246  SD  MET   164     109.802  10.794  40.760  1.00                 S  
ATOM   1247  CE  MET   164     109.977  10.472  39.007  1.00                 C  
ATOM   1248  CG  MET   164     111.219   9.894  41.416  1.00                 C  
ATOM   1249  N   ASN   165     108.496   5.907  41.889  1.00                 N  
ATOM   1250  CA  ASN   165     108.215   4.525  41.585  1.00                 C  
ATOM   1251  C   ASN   165     108.154   4.451  40.085  1.00                 C  
ATOM   1252  O   ASN   165     107.596   5.328  39.431  1.00                 O  
ATOM   1253  CB  ASN   165     106.925   4.076  42.275  1.00                 C  
ATOM   1254  CG  ASN   165     107.059   4.028  43.785  1.00                 C  
ATOM   1255  OD1 ASN   165     108.077   4.440  44.341  1.00                 O  
ATOM   1256  ND2 ASN   165     106.028   3.522  44.453  1.00                 N  
ATOM   1257  N   THR   166     108.736   3.405  39.533  1.00                 N  
ATOM   1258  CA  THR   166     108.716   3.242  38.101  1.00                 C  
ATOM   1259  C   THR   166     108.164   1.877  37.753  1.00                 C  
ATOM   1260  O   THR   166     108.614   0.860  38.280  1.00                 O  
ATOM   1261  CB  THR   166     110.120   3.419  37.493  1.00                 C  
ATOM   1262  OG1 THR   166     110.616   4.727  37.802  1.00                 O  
ATOM   1263  CG2 THR   166     110.069   3.262  35.981  1.00                 C  
ATOM   1264  N   PHE   167     107.154   1.882  36.889  1.00                 N  
ATOM   1265  CA  PHE   167     106.536   0.663  36.397  1.00                 C  
ATOM   1266  C   PHE   167     106.988   0.491  34.946  1.00                 C  
ATOM   1267  O   PHE   167     106.458   1.115  34.025  1.00                 O  
ATOM   1268  CB  PHE   167     105.014   0.744  36.526  1.00                 C  
ATOM   1269  CG  PHE   167     104.530   0.834  37.945  1.00                 C  
ATOM   1270  CZ  PHE   167     103.636   0.993  40.572  1.00                 C  
ATOM   1271  CD1 PHE   167     103.976   2.006  38.430  1.00                 C  
ATOM   1272  CE1 PHE   167     103.531   2.088  39.736  1.00                 C  
ATOM   1273  CD2 PHE   167     104.628  -0.253  38.795  1.00                 C  
ATOM   1274  CE2 PHE   167     104.182  -0.171  40.101  1.00                 C  
ATOM   1275  N   SER   168     107.987  -0.365  34.762  1.00                 N  
ATOM   1276  CA  SER   168     108.551  -0.634  33.448  1.00                 C  
ATOM   1277  C   SER   168     108.144  -1.991  32.867  1.00                 C  
ATOM   1278  O   SER   168     108.082  -3.007  33.563  1.00                 O  
ATOM   1279  CB  SER   168     110.079  -0.561  33.495  1.00                 C  
ATOM   1280  OG  SER   168     110.518   0.750  33.804  1.00                 O  
ATOM   1281  N   VAL   169     107.874  -1.983  31.574  1.00                 N  
ATOM   1282  CA  VAL   169     107.495  -3.184  30.881  1.00                 C  
ATOM   1283  C   VAL   169     108.727  -3.689  30.145  1.00                 C  
ATOM   1284  O   VAL   169     108.803  -3.664  28.912  1.00                 O  
ATOM   1285  CB  VAL   169     106.316  -2.934  29.922  1.00                 C  
ATOM   1286  CG1 VAL   169     105.934  -4.218  29.202  1.00                 C  
ATOM   1287  CG2 VAL   169     105.124  -2.369  30.679  1.00                 C  
ATOM   1288  N   VAL   170     109.705  -4.129  30.928  1.00                 N  
ATOM   1289  CA  VAL   170     110.942  -4.672  30.389  1.00                 C  
ATOM   1290  C   VAL   170     110.629  -5.629  29.234  1.00                 C  
ATOM   1291  O   VAL   170     109.683  -6.408  29.300  1.00                 O  
ATOM   1292  CB  VAL   170     111.764  -5.389  31.476  1.00                 C  
ATOM   1293  CG1 VAL   170     112.168  -4.413  32.570  1.00                 C  
ATOM   1294  CG2 VAL   170     110.977  -6.553  32.059  1.00                 C  
ATOM   1295  N   PRO   171     111.422  -5.565  28.159  1.00                 N  
ATOM   1296  CA  PRO   171     111.303  -6.389  26.954  1.00                 C  
ATOM   1297  C   PRO   171     111.204  -7.869  27.249  1.00                 C  
ATOM   1298  O   PRO   171     112.171  -8.495  27.694  1.00                 O  
ATOM   1299  CB  PRO   171     112.579  -6.082  26.168  1.00                 C  
ATOM   1300  CD  PRO   171     112.759  -4.937  28.262  1.00                 C  
ATOM   1301  CG  PRO   171     113.559  -5.643  27.204  1.00                 C  
ATOM   1302  N   SER   172     110.025  -8.423  26.988  1.00                 N  
ATOM   1303  CA  SER   172     109.765  -9.834  27.212  1.00                 C  
ATOM   1304  C   SER   172     110.763 -10.668  26.421  1.00                 C  
ATOM   1305  O   SER   172     111.218 -10.264  25.346  1.00                 O  
ATOM   1306  CB  SER   172     108.328 -10.183  26.819  1.00                 C  
ATOM   1307  OG  SER   172     107.395  -9.499  27.636  1.00                 O  
ATOM   1308  N   PRO   173     111.147 -11.831  26.960  1.00                 N  
ATOM   1309  CA  PRO   173     112.099 -12.701  26.269  1.00                 C  
ATOM   1310  C   PRO   173     111.594 -13.357  24.975  1.00                 C  
ATOM   1311  O   PRO   173     111.616 -12.729  23.914  1.00                 O  
ATOM   1312  CB  PRO   173     112.421 -13.788  27.297  1.00                 C  
ATOM   1313  CD  PRO   173     110.690 -12.441  28.255  1.00                 C  
ATOM   1314  CG  PRO   173     111.211 -13.848  28.168  1.00                 C  
ATOM   1315  N   LYS   174     111.160 -14.614  25.071  1.00                 N  
ATOM   1316  CA  LYS   174     110.659 -15.389  23.933  1.00                 C  
ATOM   1317  C   LYS   174     110.507 -14.597  22.629  1.00                 C  
ATOM   1318  O   LYS   174     111.191 -14.892  21.646  1.00                 O  
ATOM   1319  CB  LYS   174     109.303 -16.015  24.266  1.00                 C  
ATOM   1320  CD  LYS   174     109.549 -18.106  22.900  1.00                 C  
ATOM   1321  CE  LYS   174     108.899 -19.007  21.862  1.00                 C  
ATOM   1322  CG  LYS   174     108.717 -16.858  23.146  1.00                 C  
ATOM   1323  NZ  LYS   174     109.736 -20.202  21.562  1.00                 N  
ATOM   1324  N   VAL   175     109.626 -13.596  22.616  1.00                 N  
ATOM   1325  CA  VAL   175     109.415 -12.779  21.418  1.00                 C  
ATOM   1326  C   VAL   175     109.389 -11.296  21.737  1.00                 C  
ATOM   1327  O   VAL   175     108.717 -10.871  22.672  1.00                 O  
ATOM   1328  CB  VAL   175     108.112 -13.165  20.694  1.00                 C  
ATOM   1329  CG1 VAL   175     107.897 -12.280  19.476  1.00                 C  
ATOM   1330  CG2 VAL   175     108.140 -14.632  20.292  1.00                 C  
ATOM   1331  N   SER   176     110.111 -10.511  20.946  1.00                 N  
ATOM   1332  CA  SER   176     110.165  -9.068  21.149  1.00                 C  
ATOM   1333  C   SER   176     109.186  -8.337  20.244  1.00                 C  
ATOM   1334  O   SER   176     109.254  -8.445  19.024  1.00                 O  
ATOM   1335  CB  SER   176     111.583  -8.546  20.908  1.00                 C  
ATOM   1336  OG  SER   176     111.627  -7.132  20.994  1.00                 O  
ATOM   1337  N   ASP   177     108.289  -7.575  20.859  1.00                 N  
ATOM   1338  CA  ASP   177     107.263  -6.851  20.131  1.00                 C  
ATOM   1339  C   ASP   177     107.791  -5.661  19.378  1.00                 C  
ATOM   1340  O   ASP   177     107.027  -4.799  18.952  1.00                 O  
ATOM   1341  CB  ASP   177     106.160  -6.383  21.083  1.00                 C  
ATOM   1342  CG  ASP   177     106.660  -5.386  22.109  1.00                 C  
ATOM   1343  OD1 ASP   177     107.873  -5.086  22.104  1.00                 O  
ATOM   1344  OD2 ASP   177     105.840  -4.903  22.917  1.00                 O  
ATOM   1345  N   THR   178     109.111  -5.626  19.228  1.00                 N  
ATOM   1346  CA  THR   178     109.827  -4.580  18.490  1.00                 C  
ATOM   1347  C   THR   178     111.171  -5.171  18.075  1.00                 C  
ATOM   1348  O   THR   178     111.473  -6.310  18.434  1.00                 O  
ATOM   1349  CB  THR   178     110.003  -3.309  19.341  1.00                 C  
ATOM   1350  OG1 THR   178     110.463  -2.235  18.511  1.00                 O  
ATOM   1351  CG2 THR   178     111.025  -3.543  20.443  1.00                 C  
ATOM   1352  N   VAL   179     111.971  -4.425  17.321  1.00                 N  
ATOM   1353  CA  VAL   179     113.238  -4.955  16.853  1.00                 C  
ATOM   1354  C   VAL   179     114.484  -4.412  17.506  1.00                 C  
ATOM   1355  O   VAL   179     115.424  -5.146  17.767  1.00                 O  
ATOM   1356  CB  VAL   179     113.411  -4.748  15.337  1.00                 C  
ATOM   1357  CG1 VAL   179     114.787  -5.217  14.889  1.00                 C  
ATOM   1358  CG2 VAL   179     112.319  -5.479  14.571  1.00                 C  
ATOM   1359  N   VAL   180     114.508  -3.119  17.754  1.00                 N  
ATOM   1360  CA  VAL   180     115.669  -2.510  18.372  1.00                 C  
ATOM   1361  C   VAL   180     115.569  -2.673  19.878  1.00                 C  
ATOM   1362  O   VAL   180     116.536  -2.462  20.601  1.00                 O  
ATOM   1363  CB  VAL   180     115.800  -1.025  17.986  1.00                 C  
ATOM   1364  CG1 VAL   180     115.925  -0.875  16.478  1.00                 C  
ATOM   1365  CG2 VAL   180     114.610  -0.233  18.507  1.00                 C  
ATOM   1366  N   GLU   181     114.377  -3.044  20.325  1.00                 N  
ATOM   1367  CA  GLU   181     114.062  -3.282  21.724  1.00                 C  
ATOM   1368  C   GLU   181     115.222  -3.115  22.702  1.00                 C  
ATOM   1369  O   GLU   181     115.170  -2.243  23.547  1.00                 O  
ATOM   1370  CB  GLU   181     113.498  -4.691  21.914  1.00                 C  
ATOM   1371  CD  GLU   181     111.928  -4.169  23.822  1.00                 C  
ATOM   1372  CG  GLU   181     113.095  -5.011  23.344  1.00                 C  
ATOM   1373  OE1 GLU   181     110.783  -4.454  23.412  1.00                 O  
ATOM   1374  OE2 GLU   181     112.159  -3.226  24.607  1.00                 O  
ATOM   1375  N   PRO   182     116.274  -3.971  22.625  1.00                 N  
ATOM   1376  CA  PRO   182     117.414  -3.849  23.546  1.00                 C  
ATOM   1377  C   PRO   182     118.104  -2.492  23.498  1.00                 C  
ATOM   1378  O   PRO   182     118.791  -2.100  24.445  1.00                 O  
ATOM   1379  CB  PRO   182     118.375  -4.949  23.093  1.00                 C  
ATOM   1380  CD  PRO   182     116.432  -5.154  21.710  1.00                 C  
ATOM   1381  CG  PRO   182     117.505  -5.946  22.404  1.00                 C  
ATOM   1382  N   TYR   183     117.929  -1.791  22.382  1.00                 N  
ATOM   1383  CA  TYR   183     118.483  -0.462  22.210  1.00                 C  
ATOM   1384  C   TYR   183     117.658   0.493  23.055  1.00                 C  
ATOM   1385  O   TYR   183     118.172   1.119  23.982  1.00                 O  
ATOM   1386  CB  TYR   183     118.479  -0.067  20.732  1.00                 C  
ATOM   1387  CG  TYR   183     119.022   1.319  20.467  1.00                 C  
ATOM   1388  OH  TYR   183     120.533   5.124  19.739  1.00                 O  
ATOM   1389  CZ  TYR   183     120.032   3.865  19.979  1.00                 C  
ATOM   1390  CD1 TYR   183     120.391   1.554  20.449  1.00                 C  
ATOM   1391  CE1 TYR   183     120.897   2.818  20.207  1.00                 C  
ATOM   1392  CD2 TYR   183     118.165   2.387  20.235  1.00                 C  
ATOM   1393  CE2 TYR   183     118.653   3.657  19.992  1.00                 C  
ATOM   1394  N   ASN   184     116.370   0.582  22.752  1.00                 N  
ATOM   1395  CA  ASN   184     115.482   1.440  23.520  1.00                 C  
ATOM   1396  C   ASN   184     115.503   1.046  25.002  1.00                 C  
ATOM   1397  O   ASN   184     115.296   1.881  25.877  1.00                 O  
ATOM   1398  CB  ASN   184     114.060   1.380  22.958  1.00                 C  
ATOM   1399  CG  ASN   184     113.921   2.125  21.645  1.00                 C  
ATOM   1400  OD1 ASN   184     114.744   2.979  21.315  1.00                 O  
ATOM   1401  ND2 ASN   184     112.875   1.804  20.892  1.00                 N  
ATOM   1402  N   ALA   185     115.737  -0.232  25.282  1.00                 N  
ATOM   1403  CA  ALA   185     115.745  -0.724  26.660  1.00                 C  
ATOM   1404  C   ALA   185     117.010  -0.384  27.413  1.00                 C  
ATOM   1405  O   ALA   185     116.995   0.433  28.333  1.00                 O  
ATOM   1406  CB  ALA   185     115.548  -2.232  26.686  1.00                 C  
ATOM   1407  N   THR   186     118.103  -1.034  27.039  1.00                 N  
ATOM   1408  CA  THR   186     119.361  -0.795  27.705  1.00                 C  
ATOM   1409  C   THR   186     119.531   0.685  28.003  1.00                 C  
ATOM   1410  O   THR   186     120.016   1.069  29.068  1.00                 O  
ATOM   1411  CB  THR   186     120.549  -1.296  26.863  1.00                 C  
ATOM   1412  OG1 THR   186     120.435  -2.711  26.665  1.00                 O  
ATOM   1413  CG2 THR   186     121.864  -1.009  27.573  1.00                 C  
ATOM   1414  N   LEU   187     119.105   1.518  27.062  1.00                 N  
ATOM   1415  CA  LEU   187     119.218   2.962  27.227  1.00                 C  
ATOM   1416  C   LEU   187     118.313   3.562  28.293  1.00                 C  
ATOM   1417  O   LEU   187     118.660   4.564  28.911  1.00                 O  
ATOM   1418  CB  LEU   187     118.927   3.677  25.906  1.00                 C  
ATOM   1419  CG  LEU   187     119.949   3.474  24.786  1.00                 C  
ATOM   1420  CD1 LEU   187     119.462   4.110  23.492  1.00                 C  
ATOM   1421  CD2 LEU   187     121.301   4.048  25.182  1.00                 C  
ATOM   1422  N   SER   188     117.157   2.959  28.514  1.00                 N  
ATOM   1423  CA  SER   188     116.249   3.485  29.510  1.00                 C  
ATOM   1424  C   SER   188     116.547   2.943  30.899  1.00                 C  
ATOM   1425  O   SER   188     116.432   3.679  31.875  1.00                 O  
ATOM   1426  CB  SER   188     114.800   3.166  29.136  1.00                 C  
ATOM   1427  OG  SER   188     114.562   1.769  29.162  1.00                 O  
ATOM   1428  N   VAL   189     116.926   1.668  31.001  1.00                 N  
ATOM   1429  CA  VAL   189     117.251   1.069  32.308  1.00                 C  
ATOM   1430  C   VAL   189     118.381   1.886  32.947  1.00                 C  
ATOM   1431  O   VAL   189     118.403   2.134  34.148  1.00                 O  
ATOM   1432  CB  VAL   189     117.644  -0.413  32.167  1.00                 C  
ATOM   1433  CG1 VAL   189     118.176  -0.951  33.487  1.00                 C  
ATOM   1434  CG2 VAL   189     116.456  -1.237  31.693  1.00                 C  
ATOM   1435  N   HIS   190     119.311   2.282  32.095  1.00                 N  
ATOM   1436  CA  HIS   190     120.450   3.103  32.431  1.00                 C  
ATOM   1437  C   HIS   190     119.929   4.295  33.258  1.00                 C  
ATOM   1438  O   HIS   190     120.324   4.476  34.421  1.00                 O  
ATOM   1439  CB  HIS   190     121.177   3.556  31.163  1.00                 C  
ATOM   1440  CG  HIS   190     122.373   4.417  31.427  1.00                 C  
ATOM   1441  ND1 HIS   190     123.555   3.916  31.927  1.00                 N  
ATOM   1442  CE1 HIS   190     124.437   4.922  32.056  1.00                 C  
ATOM   1443  CD2 HIS   190     122.685   5.832  31.286  1.00                 C  
ATOM   1444  NE2 HIS   190     123.922   6.075  31.673  1.00                 N  
ATOM   1445  N   GLN   191     119.024   5.072  32.643  1.00                 N  
ATOM   1446  CA  GLN   191     118.394   6.269  33.245  1.00                 C  
ATOM   1447  C   GLN   191     117.647   5.938  34.539  1.00                 C  
ATOM   1448  O   GLN   191     117.618   6.741  35.474  1.00                 O  
ATOM   1449  CB  GLN   191     117.432   6.925  32.252  1.00                 C  
ATOM   1450  CD  GLN   191     119.028   8.703  31.435  1.00                 C  
ATOM   1451  CG  GLN   191     118.115   7.556  31.050  1.00                 C  
ATOM   1452  OE1 GLN   191     118.601   9.658  32.083  1.00                 O  
ATOM   1453  NE2 GLN   191     120.292   8.611  31.035  1.00                 N  
ATOM   1454  N   LEU   192     117.080   4.737  34.592  1.00                 N  
ATOM   1455  CA  LEU   192     116.322   4.271  35.743  1.00                 C  
ATOM   1456  C   LEU   192     117.214   4.023  36.962  1.00                 C  
ATOM   1457  O   LEU   192     116.974   4.589  38.028  1.00                 O  
ATOM   1458  CB  LEU   192     115.560   2.990  35.400  1.00                 C  
ATOM   1459  CG  LEU   192     114.407   3.133  34.403  1.00                 C  
ATOM   1460  CD1 LEU   192     113.858   1.768  34.017  1.00                 C  
ATOM   1461  CD2 LEU   192     113.302   4.004  34.981  1.00                 C  
ATOM   1462  N   VAL   193     118.242   3.189  36.778  1.00                 N  
ATOM   1463  CA  VAL   193     119.213   2.817  37.819  1.00                 C  
ATOM   1464  C   VAL   193     119.821   4.055  38.434  1.00                 C  
ATOM   1465  O   VAL   193     120.619   3.962  39.361  1.00                 O  
ATOM   1466  CB  VAL   193     120.318   1.903  37.259  1.00                 C  
ATOM   1467  CG1 VAL   193     121.404   1.681  38.300  1.00                 C  
ATOM   1468  CG2 VAL   193     119.732   0.575  36.804  1.00                 C  
ATOM   1469  N   GLU   194     119.443   5.215  37.923  1.00                 N  
ATOM   1470  CA  GLU   194     120.049   6.432  38.403  1.00                 C  
ATOM   1471  C   GLU   194     119.163   7.635  38.626  1.00                 C  
ATOM   1472  O   GLU   194     119.642   8.772  38.638  1.00                 O  
ATOM   1473  CB  GLU   194     121.155   6.892  37.451  1.00                 C  
ATOM   1474  CD  GLU   194     121.806   7.596  35.114  1.00                 C  
ATOM   1475  CG  GLU   194     120.683   7.150  36.029  1.00                 C  
ATOM   1476  OE1 GLU   194     122.971   7.605  35.564  1.00                 O  
ATOM   1477  OE2 GLU   194     121.521   7.936  33.947  1.00                 O  
ATOM   1478  N   ASN   195     117.874   7.380  38.809  1.00                 N  
ATOM   1479  CA  ASN   195     116.926   8.446  39.080  1.00                 C  
ATOM   1480  C   ASN   195     115.781   7.893  39.927  1.00                 C  
ATOM   1481  O   ASN   195     115.767   8.122  41.126  1.00                 O  
ATOM   1482  CB  ASN   195     116.419   9.057  37.772  1.00                 C  
ATOM   1483  CG  ASN   195     117.485   9.861  37.053  1.00                 C  
ATOM   1484  OD1 ASN   195     117.789  10.990  37.437  1.00                 O  
ATOM   1485  ND2 ASN   195     118.056   9.279  36.005  1.00                 N  
ATOM   1486  N   THR   196     114.848   7.142  39.352  1.00                 N  
ATOM   1487  CA  THR   196     113.755   6.565  40.157  1.00                 C  
ATOM   1488  C   THR   196     114.350   5.677  41.266  1.00                 C  
ATOM   1489  O   THR   196     115.445   5.152  41.100  1.00                 O  
ATOM   1490  CB  THR   196     112.781   5.751  39.285  1.00                 C  
ATOM   1491  OG1 THR   196     113.494   4.702  38.619  1.00                 O  
ATOM   1492  CG2 THR   196     112.134   6.642  38.236  1.00                 C  
ATOM   1493  N   ASP   197     113.648   5.503  42.387  1.00                 N  
ATOM   1494  CA  ASP   197     114.188   4.675  43.470  1.00                 C  
ATOM   1495  C   ASP   197     113.350   3.471  43.862  1.00                 C  
ATOM   1496  O   ASP   197     113.527   2.916  44.947  1.00                 O  
ATOM   1497  CB  ASP   197     114.404   5.515  44.730  1.00                 C  
ATOM   1498  CG  ASP   197     113.111   6.086  45.279  1.00                 C  
ATOM   1499  OD1 ASP   197     112.066   5.939  44.610  1.00                 O  
ATOM   1500  OD2 ASP   197     113.142   6.679  46.377  1.00                 O  
ATOM   1501  N   GLU   198     112.439   3.085  42.969  1.00                 N  
ATOM   1502  CA  GLU   198     111.544   1.928  43.125  1.00                 C  
ATOM   1503  C   GLU   198     110.991   1.629  41.735  1.00                 C  
ATOM   1504  O   GLU   198     110.245   2.430  41.175  1.00                 O  
ATOM   1505  CB  GLU   198     110.445   2.234  44.145  1.00                 C  
ATOM   1506  CD  GLU   198     108.487   1.381  45.493  1.00                 C  
ATOM   1507  CG  GLU   198     109.512   1.067  44.421  1.00                 C  
ATOM   1508  OE1 GLU   198     108.503   2.515  46.016  1.00                 O  
ATOM   1509  OE2 GLU   198     107.668   0.493  45.810  1.00                 O  
ATOM   1510  N   THR   199     111.366   0.482  41.181  1.00                 N  
ATOM   1511  CA  THR   199     110.912   0.093  39.854  1.00                 C  
ATOM   1512  C   THR   199     110.226  -1.254  39.885  1.00                 C  
ATOM   1513  O   THR   199     110.754  -2.220  40.434  1.00                 O  
ATOM   1514  CB  THR   199     112.078   0.049  38.849  1.00                 C  
ATOM   1515  OG1 THR   199     112.677   1.347  38.751  1.00                 O  
ATOM   1516  CG2 THR   199     111.579  -0.362  37.472  1.00                 C  
ATOM   1517  N   TYR   200     109.046  -1.319  39.287  1.00                 N  
ATOM   1518  CA  TYR   200     108.309  -2.577  39.224  1.00                 C  
ATOM   1519  C   TYR   200     108.211  -3.055  37.756  1.00                 C  
ATOM   1520  O   TYR   200     107.352  -2.612  36.981  1.00                 O  
ATOM   1521  CB  TYR   200     106.916  -2.413  39.835  1.00                 C  
ATOM   1522  CG  TYR   200     106.930  -2.071  41.308  1.00                 C  
ATOM   1523  OH  TYR   200     106.969  -1.115  45.355  1.00                 O  
ATOM   1524  CZ  TYR   200     106.956  -1.433  44.016  1.00                 C  
ATOM   1525  CD1 TYR   200     107.007  -0.750  41.731  1.00                 C  
ATOM   1526  CE1 TYR   200     107.020  -0.429  43.075  1.00                 C  
ATOM   1527  CD2 TYR   200     106.866  -3.070  42.271  1.00                 C  
ATOM   1528  CE2 TYR   200     106.878  -2.767  43.619  1.00                 C  
ATOM   1529  N   CYS   201     109.115  -3.972  37.404  1.00                 N  
ATOM   1530  CA  CYS   201     109.237  -4.544  36.061  1.00                 C  
ATOM   1531  C   CYS   201     108.255  -5.652  35.739  1.00                 C  
ATOM   1532  O   CYS   201     108.257  -6.709  36.366  1.00                 O  
ATOM   1533  CB  CYS   201     110.649  -5.090  35.837  1.00                 C  
ATOM   1534  SG  CYS   201     111.950  -3.836  35.882  1.00                 S  
ATOM   1535  N   ILE   202     107.443  -5.402  34.721  1.00                 N  
ATOM   1536  CA  ILE   202     106.424  -6.337  34.282  1.00                 C  
ATOM   1537  C   ILE   202     106.766  -6.854  32.885  1.00                 C  
ATOM   1538  O   ILE   202     107.340  -6.122  32.078  1.00                 O  
ATOM   1539  CB  ILE   202     105.025  -5.694  34.295  1.00                 C  
ATOM   1540  CD1 ILE   202     103.590  -3.936  33.134  1.00                 C  
ATOM   1541  CG1 ILE   202     104.979  -4.497  33.343  1.00                 C  
ATOM   1542  CG2 ILE   202     104.629  -5.307  35.711  1.00                 C  
ATOM   1543  N   ASP   203     106.419  -8.112  32.607  1.00                 N  
ATOM   1544  CA  ASP   203     106.716  -8.751  31.317  1.00                 C  
ATOM   1545  C   ASP   203     105.482  -9.282  30.600  1.00                 C  
ATOM   1546  O   ASP   203     104.864 -10.250  31.038  1.00                 O  
ATOM   1547  CB  ASP   203     107.707  -9.901  31.504  1.00                 C  
ATOM   1548  CG  ASP   203     109.087  -9.421  31.909  1.00                 C  
ATOM   1549  OD1 ASP   203     109.784  -8.831  31.057  1.00                 O  
ATOM   1550  OD2 ASP   203     109.472  -9.635  33.078  1.00                 O  
ATOM   1551  N   ASN   204     105.145  -8.657  29.483  1.00                 N  
ATOM   1552  CA  ASN   204     103.984  -9.058  28.720  1.00                 C  
ATOM   1553  C   ASN   204     103.789 -10.568  28.599  1.00                 C  
ATOM   1554  O   ASN   204     102.661 -11.030  28.466  1.00                 O  
ATOM   1555  CB  ASN   204     104.034  -8.458  27.314  1.00                 C  
ATOM   1556  CG  ASN   204     103.753  -6.968  27.306  1.00                 C  
ATOM   1557  OD1 ASN   204     103.180  -6.430  28.253  1.00                 O  
ATOM   1558  ND2 ASN   204     104.157  -6.296  26.234  1.00                 N  
ATOM   1559  N   GLU   205     104.873 -11.341  28.638  1.00                 N  
ATOM   1560  CA  GLU   205     104.765 -12.803  28.526  1.00                 C  
ATOM   1561  C   GLU   205     104.768 -13.518  29.885  1.00                 C  
ATOM   1562  O   GLU   205     104.399 -14.685  29.994  1.00                 O  
ATOM   1563  CB  GLU   205     105.904 -13.360  27.670  1.00                 C  
ATOM   1564  CD  GLU   205     107.038 -13.444  25.415  1.00                 C  
ATOM   1565  CG  GLU   205     105.875 -12.901  26.222  1.00                 C  
ATOM   1566  OE1 GLU   205     107.833 -14.228  25.973  1.00                 O  
ATOM   1567  OE2 GLU   205     107.153 -13.085  24.224  1.00                 O  
ATOM   1568  N   ALA   206     105.202 -12.824  30.921  1.00                 N  
ATOM   1569  CA  ALA   206     105.179 -13.413  32.238  1.00                 C  
ATOM   1570  C   ALA   206     103.711 -13.317  32.625  1.00                 C  
ATOM   1571  O   ALA   206     103.205 -14.107  33.407  1.00                 O  
ATOM   1572  CB  ALA   206     106.125 -12.669  33.168  1.00                 C  
ATOM   1573  N   LEU   207     103.047 -12.316  32.060  1.00                 N  
ATOM   1574  CA  LEU   207     101.632 -12.056  32.289  1.00                 C  
ATOM   1575  C   LEU   207     100.805 -13.078  31.543  1.00                 C  
ATOM   1576  O   LEU   207      99.987 -13.756  32.131  1.00                 O  
ATOM   1577  CB  LEU   207     101.271 -10.635  31.852  1.00                 C  
ATOM   1578  CG  LEU   207     101.856  -9.498  32.692  1.00                 C  
ATOM   1579  CD1 LEU   207     101.569  -8.150  32.048  1.00                 C  
ATOM   1580  CD2 LEU   207     101.302  -9.536  34.108  1.00                 C  
ATOM   1581  N   TYR   208     101.007 -13.171  30.239  1.00                 N  
ATOM   1582  CA  TYR   208     100.276 -14.135  29.455  1.00                 C  
ATOM   1583  C   TYR   208     100.241 -15.389  30.286  1.00                 C  
ATOM   1584  O   TYR   208      99.188 -15.781  30.767  1.00                 O  
ATOM   1585  CB  TYR   208     100.946 -14.338  28.095  1.00                 C  
ATOM   1586  CG  TYR   208     100.253 -15.355  27.216  1.00                 C  
ATOM   1587  OH  TYR   208      98.337 -18.141  24.797  1.00                 O  
ATOM   1588  CZ  TYR   208      98.972 -17.220  25.598  1.00                 C  
ATOM   1589  CD1 TYR   208      99.102 -15.022  26.514  1.00                 C  
ATOM   1590  CE1 TYR   208      98.462 -15.945  25.709  1.00                 C  
ATOM   1591  CD2 TYR   208     100.752 -16.645  27.092  1.00                 C  
ATOM   1592  CE2 TYR   208     100.126 -17.582  26.292  1.00                 C  
ATOM   1593  N   ASP   209     101.404 -16.005  30.468  1.00                 N  
ATOM   1594  CA  ASP   209     101.509 -17.220  31.258  1.00                 C  
ATOM   1595  C   ASP   209     100.595 -17.111  32.461  1.00                 C  
ATOM   1596  O   ASP   209      99.558 -17.750  32.522  1.00                 O  
ATOM   1597  CB  ASP   209     102.959 -17.457  31.686  1.00                 C  
ATOM   1598  CG  ASP   209     103.848 -17.866  30.529  1.00                 C  
ATOM   1599  OD1 ASP   209     103.308 -18.230  29.464  1.00                 O  
ATOM   1600  OD2 ASP   209     105.087 -17.823  30.688  1.00                 O  
ATOM   1601  N   ILE   210     100.979 -16.270  33.402  1.00                 N  
ATOM   1602  CA  ILE   210     100.219 -16.058  34.621  1.00                 C  
ATOM   1603  C   ILE   210      98.752 -15.719  34.361  1.00                 C  
ATOM   1604  O   ILE   210      97.924 -15.751  35.271  1.00                 O  
ATOM   1605  CB  ILE   210     100.838 -14.944  35.486  1.00                 C  
ATOM   1606  CD1 ILE   210     102.999 -14.267  36.657  1.00                 C  
ATOM   1607  CG1 ILE   210     102.196 -15.388  36.034  1.00                 C  
ATOM   1608  CG2 ILE   210      99.883 -14.540  36.598  1.00                 C  
ATOM   1609  N   CYS   211      98.433 -15.401  33.114  1.00                 N  
ATOM   1610  CA  CYS   211      97.078 -15.016  32.749  1.00                 C  
ATOM   1611  C   CYS   211      96.350 -16.069  31.933  1.00                 C  
ATOM   1612  O   CYS   211      95.132 -16.007  31.785  1.00                 O  
ATOM   1613  CB  CYS   211      97.087 -13.703  31.964  1.00                 C  
ATOM   1614  SG  CYS   211      97.738 -12.288  32.882  1.00                 S  
ATOM   1615  N   PHE   212      97.094 -17.034  31.404  1.00                 N  
ATOM   1616  CA  PHE   212      96.506 -18.094  30.596  1.00                 C  
ATOM   1617  C   PHE   212      96.529 -19.444  31.327  1.00                 C  
ATOM   1618  O   PHE   212      95.863 -20.389  30.919  1.00                 O  
ATOM   1619  CB  PHE   212      97.239 -18.217  29.259  1.00                 C  
ATOM   1620  CG  PHE   212      96.651 -19.248  28.338  1.00                 C  
ATOM   1621  CZ  PHE   212      95.568 -21.161  26.636  1.00                 C  
ATOM   1622  CD1 PHE   212      95.465 -19.003  27.668  1.00                 C  
ATOM   1623  CE1 PHE   212      94.924 -19.952  26.821  1.00                 C  
ATOM   1624  CD2 PHE   212      97.283 -20.463  28.142  1.00                 C  
ATOM   1625  CE2 PHE   212      96.742 -21.412  27.295  1.00                 C  
ATOM   1626  N   ARG   213      97.266 -19.525  32.426  1.00                 N  
ATOM   1627  CA  ARG   213      97.308 -20.765  33.185  1.00                 C  
ATOM   1628  C   ARG   213      96.863 -20.553  34.637  1.00                 C  
ATOM   1629  O   ARG   213      96.456 -21.500  35.307  1.00                 O  
ATOM   1630  CB  ARG   213      98.716 -21.364  33.156  1.00                 C  
ATOM   1631  CD  ARG   213     100.610 -22.294  31.798  1.00                 C  
ATOM   1632  NE  ARG   213     101.029 -22.831  30.505  1.00                 N  
ATOM   1633  CG  ARG   213      99.162 -21.835  31.781  1.00                 C  
ATOM   1634  CZ  ARG   213     101.450 -22.086  29.488  1.00                 C  
ATOM   1635  NH1 ARG   213     101.811 -22.662  28.349  1.00                 N  
ATOM   1636  NH2 ARG   213     101.508 -20.767  29.611  1.00                 N  
ATOM   1637  N   THR   214      96.940 -19.315  35.119  1.00                 N  
ATOM   1638  CA  THR   214      96.531 -18.997  36.482  1.00                 C  
ATOM   1639  C   THR   214      95.149 -18.353  36.433  1.00                 C  
ATOM   1640  O   THR   214      94.549 -18.023  37.450  1.00                 O  
ATOM   1641  CB  THR   214      97.545 -18.066  37.173  1.00                 C  
ATOM   1642  OG1 THR   214      97.634 -16.832  36.451  1.00                 O  
ATOM   1643  CG2 THR   214      98.922 -18.711  37.207  1.00                 C  
ATOM   1644  N   LEU   215      94.679 -18.183  35.208  1.00                 N  
ATOM   1645  CA  LEU   215      93.364 -17.657  34.858  1.00                 C  
ATOM   1646  C   LEU   215      93.202 -18.440  33.578  1.00                 C  
ATOM   1647  O   LEU   215      93.831 -18.114  32.580  1.00                 O  
ATOM   1648  CB  LEU   215      93.409 -16.131  34.750  1.00                 C  
ATOM   1649  CG  LEU   215      92.099 -15.441  34.366  1.00                 C  
ATOM   1650  CD1 LEU   215      91.041 -15.660  35.437  1.00                 C  
ATOM   1651  CD2 LEU   215      92.322 -13.953  34.139  1.00                 C  
ATOM   1652  N   LYS   216      92.405 -19.497  33.608  1.00                 N  
ATOM   1653  CA  LYS   216      92.216 -20.320  32.426  1.00                 C  
ATOM   1654  C   LYS   216      91.901 -19.462  31.193  1.00                 C  
ATOM   1655  O   LYS   216      91.595 -19.984  30.120  1.00                 O  
ATOM   1656  CB  LYS   216      91.096 -21.337  32.655  1.00                 C  
ATOM   1657  CD  LYS   216      88.658 -21.778  33.056  1.00                 C  
ATOM   1658  CE  LYS   216      87.272 -21.164  33.159  1.00                 C  
ATOM   1659  CG  LYS   216      89.713 -20.720  32.777  1.00                 C  
ATOM   1660  NZ  LYS   216      86.234 -22.183  33.475  1.00                 N  
ATOM   1661  N   LEU   217      91.982 -18.143  31.357  1.00                 N  
ATOM   1662  CA  LEU   217      91.725 -17.183  30.285  1.00                 C  
ATOM   1663  C   LEU   217      92.411 -17.594  28.973  1.00                 C  
ATOM   1664  O   LEU   217      93.641 -17.630  28.881  1.00                 O  
ATOM   1665  CB  LEU   217      92.192 -15.785  30.695  1.00                 C  
ATOM   1666  CG  LEU   217      91.916 -14.658  29.696  1.00                 C  
ATOM   1667  CD1 LEU   217      90.420 -14.428  29.545  1.00                 C  
ATOM   1668  CD2 LEU   217      92.608 -13.375  30.130  1.00                 C  
ATOM   1669  N   THR   218      91.599 -17.895  27.960  1.00                 N  
ATOM   1670  CA  THR   218      92.103 -18.331  26.652  1.00                 C  
ATOM   1671  C   THR   218      92.456 -17.200  25.666  1.00                 C  
ATOM   1672  O   THR   218      93.340 -17.362  24.820  1.00                 O  
ATOM   1673  CB  THR   218      91.096 -19.250  25.937  1.00                 C  
ATOM   1674  OG1 THR   218      89.868 -18.544  25.722  1.00                 O  
ATOM   1675  CG2 THR   218      90.807 -20.482  26.781  1.00                 C  
ATOM   1676  N   THR   219      91.767 -16.065  25.769  1.00                 N  
ATOM   1677  CA  THR   219      92.054 -14.929  24.891  1.00                 C  
ATOM   1678  C   THR   219      92.464 -13.703  25.703  1.00                 C  
ATOM   1679  O   THR   219      91.714 -12.734  25.816  1.00                 O  
ATOM   1680  CB  THR   219      90.842 -14.578  24.007  1.00                 C  
ATOM   1681  OG1 THR   219      89.699 -14.333  24.835  1.00                 O  
ATOM   1682  CG2 THR   219      90.522 -15.727  23.063  1.00                 C  
ATOM   1683  N   PRO   220      93.674 -13.732  26.264  1.00                 N  
ATOM   1684  CA  PRO   220      94.176 -12.622  27.066  1.00                 C  
ATOM   1685  C   PRO   220      94.534 -11.400  26.239  1.00                 C  
ATOM   1686  O   PRO   220      95.676 -11.227  25.817  1.00                 O  
ATOM   1687  CB  PRO   220      95.420 -13.192  27.750  1.00                 C  
ATOM   1688  CD  PRO   220      94.723 -14.820  26.139  1.00                 C  
ATOM   1689  CG  PRO   220      95.934 -14.218  26.796  1.00                 C  
ATOM   1690  N   THR   221      93.552 -10.549  26.009  1.00                 N  
ATOM   1691  CA  THR   221      93.788  -9.336  25.252  1.00                 C  
ATOM   1692  C   THR   221      94.751  -8.449  26.041  1.00                 C  
ATOM   1693  O   THR   221      95.018  -8.720  27.206  1.00                 O  
ATOM   1694  CB  THR   221      92.474  -8.589  24.959  1.00                 C  
ATOM   1695  OG1 THR   221      91.856  -8.200  26.192  1.00                 O  
ATOM   1696  CG2 THR   221      91.511  -9.485  24.194  1.00                 C  
ATOM   1697  N   TYR   222      95.282  -7.404  25.415  1.00                 N  
ATOM   1698  CA  TYR   222      96.176  -6.506  26.127  1.00                 C  
ATOM   1699  C   TYR   222      95.420  -5.936  27.312  1.00                 C  
ATOM   1700  O   TYR   222      95.896  -5.994  28.449  1.00                 O  
ATOM   1701  CB  TYR   222      96.683  -5.404  25.194  1.00                 C  
ATOM   1702  CG  TYR   222      97.702  -5.879  24.183  1.00                 C  
ATOM   1703  OH  TYR   222     100.494  -7.179  21.389  1.00                 O  
ATOM   1704  CZ  TYR   222      99.571  -6.749  22.315  1.00                 C  
ATOM   1705  CD1 TYR   222      97.435  -5.816  22.821  1.00                 C  
ATOM   1706  CE1 TYR   222      98.360  -6.247  21.890  1.00                 C  
ATOM   1707  CD2 TYR   222      98.928  -6.388  24.593  1.00                 C  
ATOM   1708  CE2 TYR   222      99.865  -6.824  23.676  1.00                 C  
ATOM   1709  N   GLY   223      94.239  -5.386  27.038  1.00                 N  
ATOM   1710  CA  GLY   223      93.430  -4.804  28.093  1.00                 C  
ATOM   1711  C   GLY   223      93.577  -5.593  29.378  1.00                 C  
ATOM   1712  O   GLY   223      93.708  -5.037  30.474  1.00                 O  
ATOM   1713  N   ASP   224      93.571  -6.912  29.233  1.00                 N  
ATOM   1714  CA  ASP   224      93.697  -7.799  30.372  1.00                 C  
ATOM   1715  C   ASP   224      95.041  -7.587  31.033  1.00                 C  
ATOM   1716  O   ASP   224      95.106  -7.034  32.123  1.00                 O  
ATOM   1717  CB  ASP   224      93.526  -9.256  29.938  1.00                 C  
ATOM   1718  CG  ASP   224      92.097  -9.585  29.553  1.00                 C  
ATOM   1719  OD1 ASP   224      91.195  -8.783  29.876  1.00                 O  
ATOM   1720  OD2 ASP   224      91.878 -10.645  28.930  1.00                 O  
ATOM   1721  N   LEU   225      96.107  -8.022  30.368  1.00                 N  
ATOM   1722  CA  LEU   225      97.448  -7.870  30.914  1.00                 C  
ATOM   1723  C   LEU   225      97.489  -6.578  31.700  1.00                 C  
ATOM   1724  O   LEU   225      97.757  -6.568  32.906  1.00                 O  
ATOM   1725  CB  LEU   225      98.488  -7.884  29.792  1.00                 C  
ATOM   1726  CG  LEU   225      99.053  -9.253  29.408  1.00                 C  
ATOM   1727  CD1 LEU   225      97.931 -10.213  29.039  1.00                 C  
ATOM   1728  CD2 LEU   225     100.039  -9.125  28.258  1.00                 C  
ATOM   1729  N   ASN   226      97.219  -5.488  30.992  1.00                 N  
ATOM   1730  CA  ASN   226      97.211  -4.160  31.587  1.00                 C  
ATOM   1731  C   ASN   226      96.415  -4.201  32.883  1.00                 C  
ATOM   1732  O   ASN   226      96.891  -3.802  33.948  1.00                 O  
ATOM   1733  CB  ASN   226      96.641  -3.136  30.604  1.00                 C  
ATOM   1734  CG  ASN   226      97.597  -2.821  29.470  1.00                 C  
ATOM   1735  OD1 ASN   226      98.795  -3.087  29.564  1.00                 O  
ATOM   1736  ND2 ASN   226      97.069  -2.252  28.393  1.00                 N  
ATOM   1737  N   HIS   227      95.193  -4.699  32.768  1.00                 N  
ATOM   1738  CA  HIS   227      94.304  -4.807  33.899  1.00                 C  
ATOM   1739  C   HIS   227      94.945  -5.523  35.094  1.00                 C  
ATOM   1740  O   HIS   227      94.821  -5.080  36.234  1.00                 O  
ATOM   1741  CB  HIS   227      93.021  -5.541  33.504  1.00                 C  
ATOM   1742  CG  HIS   227      92.051  -5.711  34.631  1.00                 C  
ATOM   1743  ND1 HIS   227      91.294  -4.671  35.126  1.00                 N  
ATOM   1744  CE1 HIS   227      90.523  -5.129  36.128  1.00                 C  
ATOM   1745  CD2 HIS   227      91.619  -6.819  35.471  1.00                 C  
ATOM   1746  NE2 HIS   227      90.713  -6.417  36.341  1.00                 N  
ATOM   1747  N   LEU   228      95.610  -6.640  34.830  1.00                 N  
ATOM   1748  CA  LEU   228      96.266  -7.392  35.887  1.00                 C  
ATOM   1749  C   LEU   228      97.343  -6.542  36.561  1.00                 C  
ATOM   1750  O   LEU   228      97.409  -6.456  37.796  1.00                 O  
ATOM   1751  CB  LEU   228      96.875  -8.680  35.330  1.00                 C  
ATOM   1752  CG  LEU   228      97.640  -9.554  36.325  1.00                 C  
ATOM   1753  CD1 LEU   228      96.721 -10.031  37.439  1.00                 C  
ATOM   1754  CD2 LEU   228      98.276 -10.742  35.619  1.00                 C  
ATOM   1755  N   VAL   229      98.162  -5.928  35.734  1.00                 N  
ATOM   1756  CA  VAL   229      99.250  -5.064  36.209  1.00                 C  
ATOM   1757  C   VAL   229      98.689  -3.978  37.130  1.00                 C  
ATOM   1758  O   VAL   229      99.084  -3.864  38.299  1.00                 O  
ATOM   1759  CB  VAL   229     100.020  -4.429  35.036  1.00                 C  
ATOM   1760  CG1 VAL   229     100.999  -3.383  35.545  1.00                 C  
ATOM   1761  CG2 VAL   229     100.746  -5.498  34.234  1.00                 C  
ATOM   1762  N   SER   230      97.775  -3.213  36.559  1.00                 N  
ATOM   1763  CA  SER   230      97.111  -2.094  37.248  1.00                 C  
ATOM   1764  C   SER   230      96.547  -2.545  38.599  1.00                 C  
ATOM   1765  O   SER   230      96.343  -1.731  39.511  1.00                 O  
ATOM   1766  CB  SER   230      95.996  -1.514  36.376  1.00                 C  
ATOM   1767  OG  SER   230      94.944  -2.447  36.205  1.00                 O  
ATOM   1768  N   ALA   231      96.307  -3.836  38.690  1.00                 N  
ATOM   1769  CA  ALA   231      95.757  -4.453  39.906  1.00                 C  
ATOM   1770  C   ALA   231      96.799  -4.434  41.028  1.00                 C  
ATOM   1771  O   ALA   231      96.462  -4.269  42.210  1.00                 O  
ATOM   1772  CB  ALA   231      95.305  -5.877  39.620  1.00                 C  
ATOM   1773  N   THR   232      98.043  -4.598  40.616  1.00                 N  
ATOM   1774  CA  THR   232      99.189  -4.649  41.536  1.00                 C  
ATOM   1775  C   THR   232      99.597  -3.248  42.007  1.00                 C  
ATOM   1776  O   THR   232      99.866  -3.027  43.195  1.00                 O  
ATOM   1777  CB  THR   232     100.404  -5.336  40.886  1.00                 C  
ATOM   1778  OG1 THR   232     100.790  -4.618  39.708  1.00                 O  
ATOM   1779  CG2 THR   232     100.061  -6.765  40.494  1.00                 C  
ATOM   1780  N   MET   233      99.642  -2.322  41.068  1.00                 N  
ATOM   1781  CA  MET   233     100.059  -0.942  41.363  1.00                 C  
ATOM   1782  C   MET   233      99.019  -0.240  42.252  1.00                 C  
ATOM   1783  O   MET   233      99.282   0.827  42.824  1.00                 O  
ATOM   1784  CB  MET   233     100.267  -0.157  40.067  1.00                 C  
ATOM   1785  SD  MET   233     101.825   0.494  37.869  1.00                 S  
ATOM   1786  CE  MET   233     100.516   0.031  36.738  1.00                 C  
ATOM   1787  CG  MET   233     101.476  -0.601  39.259  1.00                 C  
ATOM   1788  N   SER   234      97.853  -0.855  42.359  1.00                 N  
ATOM   1789  CA  SER   234      96.765  -0.325  43.201  1.00                 C  
ATOM   1790  C   SER   234      96.947  -0.824  44.637  1.00                 C  
ATOM   1791  O   SER   234      96.655  -0.109  45.606  1.00                 O  
ATOM   1792  CB  SER   234      95.403  -0.743  42.643  1.00                 C  
ATOM   1793  OG  SER   234      95.168  -0.152  41.377  1.00                 O  
ATOM   1794  N   GLY   235      97.432  -2.048  44.720  1.00                 N  
ATOM   1795  CA  GLY   235      97.704  -2.712  46.001  1.00                 C  
ATOM   1796  C   GLY   235      98.870  -2.012  46.696  1.00                 C  
ATOM   1797  O   GLY   235      98.874  -1.844  47.925  1.00                 O  
ATOM   1798  N   VAL   236      99.823  -1.623  45.870  1.00                 N  
ATOM   1799  CA  VAL   236     101.037  -0.927  46.314  1.00                 C  
ATOM   1800  C   VAL   236     100.672   0.409  46.961  1.00                 C  
ATOM   1801  O   VAL   236     100.467   0.493  48.180  1.00                 O  
ATOM   1802  CB  VAL   236     102.019  -0.705  45.148  1.00                 C  
ATOM   1803  CG1 VAL   236     103.182   0.169  45.591  1.00                 C  
ATOM   1804  CG2 VAL   236     102.521  -2.038  44.614  1.00                 C  
ATOM   1805  N   THR   237     100.602   1.407  46.104  1.00                 N  
ATOM   1806  CA  THR   237     100.289   2.789  46.495  1.00                 C  
ATOM   1807  C   THR   237      98.918   2.868  47.179  1.00                 C  
ATOM   1808  O   THR   237      98.733   2.370  48.299  1.00                 O  
ATOM   1809  CB  THR   237     100.313   3.738  45.282  1.00                 C  
ATOM   1810  OG1 THR   237      99.326   3.326  44.329  1.00                 O  
ATOM   1811  CG2 THR   237     101.678   3.710  44.611  1.00                 C  
ATOM   1812  N   THR   238      98.013   3.501  46.459  1.00                 N  
ATOM   1813  CA  THR   238      96.625   3.747  46.889  1.00                 C  
ATOM   1814  C   THR   238      96.248   2.956  48.127  1.00                 C  
ATOM   1815  O   THR   238      95.778   3.516  49.125  1.00                 O  
ATOM   1816  CB  THR   238      95.620   3.414  45.771  1.00                 C  
ATOM   1817  OG1 THR   238      95.870   4.251  44.635  1.00                 O  
ATOM   1818  CG2 THR   238      94.195   3.652  46.246  1.00                 C  
ATOM   1819  N   CYS   239      96.453   1.646  48.043  1.00                 N  
ATOM   1820  CA  CYS   239      96.157   0.743  49.137  1.00                 C  
ATOM   1821  C   CYS   239      96.700   1.267  50.449  1.00                 C  
ATOM   1822  O   CYS   239      95.941   1.657  51.331  1.00                 O  
ATOM   1823  CB  CYS   239      96.730  -0.647  48.854  1.00                 C  
ATOM   1824  SG  CYS   239      96.361  -1.879  50.125  1.00                 S  
ATOM   1825  N   LEU   240      98.023   1.283  50.570  1.00                 N  
ATOM   1826  CA  LEU   240      98.657   1.735  51.800  1.00                 C  
ATOM   1827  C   LEU   240      98.217   3.102  52.270  1.00                 C  
ATOM   1828  O   LEU   240      98.490   3.495  53.403  1.00                 O  
ATOM   1829  CB  LEU   240     100.179   1.752  51.643  1.00                 C  
ATOM   1830  CG  LEU   240     100.860   0.390  51.494  1.00                 C  
ATOM   1831  CD1 LEU   240     102.340   0.560  51.189  1.00                 C  
ATOM   1832  CD2 LEU   240     100.672  -0.446  52.751  1.00                 C  
ATOM   1833  N   ARG   241      97.530   3.825  51.401  1.00                 N  
ATOM   1834  CA  ARG   241      97.034   5.132  51.768  1.00                 C  
ATOM   1835  C   ARG   241      95.659   4.923  52.356  1.00                 C  
ATOM   1836  O   ARG   241      94.772   5.776  52.276  1.00                 O  
ATOM   1837  CB  ARG   241      97.014   6.059  50.551  1.00                 C  
ATOM   1838  CD  ARG   241      99.325   6.999  50.825  1.00                 C  
ATOM   1839  NE  ARG   241     100.613   7.263  50.187  1.00                 N  
ATOM   1840  CG  ARG   241      98.374   6.258  49.900  1.00                 C  
ATOM   1841  CZ  ARG   241     100.885   8.351  49.474  1.00                 C  
ATOM   1842  NH1 ARG   241     102.085   8.505  48.931  1.00                 N  
ATOM   1843  NH2 ARG   241      99.957   9.282  49.305  1.00                 N  
ATOM   1844  N   PHE   242      95.508   3.736  52.936  1.00                 N  
ATOM   1845  CA  PHE   242      94.297   3.311  53.612  1.00                 C  
ATOM   1846  C   PHE   242      94.756   2.956  55.015  1.00                 C  
ATOM   1847  O   PHE   242      95.954   2.863  55.281  1.00                 O  
ATOM   1848  CB  PHE   242      93.648   2.144  52.865  1.00                 C  
ATOM   1849  CG  PHE   242      93.209   2.487  51.470  1.00                 C  
ATOM   1850  CZ  PHE   242      92.397   3.115  48.887  1.00                 C  
ATOM   1851  CD1 PHE   242      92.877   3.788  51.133  1.00                 C  
ATOM   1852  CE1 PHE   242      92.474   4.103  49.849  1.00                 C  
ATOM   1853  CD2 PHE   242      93.127   1.509  50.495  1.00                 C  
ATOM   1854  CE2 PHE   242      92.723   1.825  49.211  1.00                 C  
ATOM   1855  N   PRO   243      93.812   2.750  55.935  1.00                 N  
ATOM   1856  CA  PRO   243      94.183   2.405  57.305  1.00                 C  
ATOM   1857  C   PRO   243      94.745   0.994  57.328  1.00                 C  
ATOM   1858  O   PRO   243      94.796   0.333  56.301  1.00                 O  
ATOM   1859  CB  PRO   243      92.872   2.522  58.084  1.00                 C  
ATOM   1860  CD  PRO   243      92.290   2.763  55.775  1.00                 C  
ATOM   1861  CG  PRO   243      91.813   2.199  57.084  1.00                 C  
ATOM   1862  N   GLY   244      95.153   0.530  58.500  1.00                 N  
ATOM   1863  CA  GLY   244      95.692  -0.813  58.620  1.00                 C  
ATOM   1864  C   GLY   244      96.281  -1.039  60.001  1.00                 C  
ATOM   1865  O   GLY   244      96.722  -0.097  60.670  1.00                 O  
ATOM   1866  N   GLN   245      96.283  -2.285  60.450  1.00                 N  
ATOM   1867  CA  GLN   245      96.837  -2.569  61.759  1.00                 C  
ATOM   1868  C   GLN   245      98.283  -2.123  61.679  1.00                 C  
ATOM   1869  O   GLN   245      98.804  -1.469  62.579  1.00                 O  
ATOM   1870  CB  GLN   245      96.680  -4.053  62.097  1.00                 C  
ATOM   1871  CD  GLN   245      95.114  -5.975  62.579  1.00                 C  
ATOM   1872  CG  GLN   245      95.245  -4.480  62.362  1.00                 C  
ATOM   1873  OE1 GLN   245      95.897  -6.761  62.046  1.00                 O  
ATOM   1874  NE2 GLN   245      94.119  -6.373  63.364  1.00                 N  
ATOM   1875  N   LEU   246      98.915  -2.465  60.564  1.00                 N  
ATOM   1876  CA  LEU   246     100.299  -2.110  60.309  1.00                 C  
ATOM   1877  C   LEU   246     100.423  -1.583  58.894  1.00                 C  
ATOM   1878  O   LEU   246     100.664  -2.355  57.961  1.00                 O  
ATOM   1879  CB  LEU   246     101.212  -3.318  60.530  1.00                 C  
ATOM   1880  CG  LEU   246     101.209  -3.921  61.937  1.00                 C  
ATOM   1881  CD1 LEU   246     102.038  -5.196  61.977  1.00                 C  
ATOM   1882  CD2 LEU   246     101.732  -2.918  62.953  1.00                 C  
ATOM   1883  N   ASN   247     100.271  -0.276  58.726  1.00                 N  
ATOM   1884  CA  ASN   247     100.357   0.279  57.392  1.00                 C  
ATOM   1885  C   ASN   247     101.707   0.872  57.103  1.00                 C  
ATOM   1886  O   ASN   247     102.444   1.268  57.999  1.00                 O  
ATOM   1887  CB  ASN   247      99.269   1.333  57.179  1.00                 C  
ATOM   1888  CG  ASN   247      99.437   2.535  58.088  1.00                 C  
ATOM   1889  OD1 ASN   247     100.518   2.772  58.627  1.00                 O  
ATOM   1890  ND2 ASN   247      98.364   3.299  58.260  1.00                 N  
ATOM   1891  N   ALA   248     102.021   0.914  55.821  1.00                 N  
ATOM   1892  CA  ALA   248     103.265   1.466  55.343  1.00                 C  
ATOM   1893  C   ALA   248     102.879   2.454  54.240  1.00                 C  
ATOM   1894  O   ALA   248     101.692   2.724  54.032  1.00                 O  
ATOM   1895  CB  ALA   248     104.184   0.357  54.854  1.00                 C  
ATOM   1896  N   ASP   249     103.875   2.990  53.538  1.00                 N  
ATOM   1897  CA  ASP   249     103.645   3.948  52.459  1.00                 C  
ATOM   1898  C   ASP   249     104.938   4.081  51.680  1.00                 C  
ATOM   1899  O   ASP   249     106.013   4.080  52.269  1.00                 O  
ATOM   1900  CB  ASP   249     103.178   5.291  53.025  1.00                 C  
ATOM   1901  CG  ASP   249     102.627   6.214  51.956  1.00                 C  
ATOM   1902  OD1 ASP   249     102.630   5.818  50.771  1.00                 O  
ATOM   1903  OD2 ASP   249     102.193   7.332  52.303  1.00                 O  
ATOM   1904  N   LEU   250     104.816   4.223  50.366  1.00                 N  
ATOM   1905  CA  LEU   250     105.960   4.332  49.468  1.00                 C  
ATOM   1906  C   LEU   250     107.306   4.307  50.158  1.00                 C  
ATOM   1907  O   LEU   250     108.134   3.445  49.871  1.00                 O  
ATOM   1908  CB  LEU   250     105.871   5.616  48.641  1.00                 C  
ATOM   1909  CG  LEU   250     104.710   5.704  47.648  1.00                 C  
ATOM   1910  CD1 LEU   250     104.656   7.081  47.005  1.00                 C  
ATOM   1911  CD2 LEU   250     104.831   4.626  46.582  1.00                 C  
ATOM   1912  N   ARG   251     107.541   5.237  51.069  1.00                 N  
ATOM   1913  CA  ARG   251     108.816   5.220  51.749  1.00                 C  
ATOM   1914  C   ARG   251     109.043   3.916  52.497  1.00                 C  
ATOM   1915  O   ARG   251     109.979   3.196  52.166  1.00                 O  
ATOM   1916  CB  ARG   251     108.920   6.396  52.722  1.00                 C  
ATOM   1917  CD  ARG   251     110.253   7.619  54.462  1.00                 C  
ATOM   1918  NE  ARG   251     109.265   7.422  55.520  1.00                 N  
ATOM   1919  CG  ARG   251     110.248   6.478  53.458  1.00                 C  
ATOM   1920  CZ  ARG   251     109.434   6.611  56.559  1.00                 C  
ATOM   1921  NH1 ARG   251     108.480   6.495  57.472  1.00                 N  
ATOM   1922  NH2 ARG   251     110.557   5.917  56.682  1.00                 N  
ATOM   1923  N   LYS   252     108.209   3.595  53.492  1.00                 N  
ATOM   1924  CA  LYS   252     108.397   2.339  54.229  1.00                 C  
ATOM   1925  C   LYS   252     108.817   1.329  53.182  1.00                 C  
ATOM   1926  O   LYS   252     109.878   0.724  53.283  1.00                 O  
ATOM   1927  CB  LYS   252     107.112   1.951  54.963  1.00                 C  
ATOM   1928  CD  LYS   252     107.757   2.832  57.223  1.00                 C  
ATOM   1929  CE  LYS   252     107.328   3.689  58.402  1.00                 C  
ATOM   1930  CG  LYS   252     106.737   2.890  56.097  1.00                 C  
ATOM   1931  NZ  LYS   252     108.335   3.669  59.499  1.00                 N  
ATOM   1932  N   LEU   253     107.977   1.181  52.158  1.00                 N  
ATOM   1933  CA  LEU   253     108.234   0.252  51.062  1.00                 C  
ATOM   1934  C   LEU   253     109.627   0.477  50.510  1.00                 C  
ATOM   1935  O   LEU   253     110.358  -0.471  50.222  1.00                 O  
ATOM   1936  CB  LEU   253     107.183   0.417  49.962  1.00                 C  
ATOM   1937  CG  LEU   253     105.763  -0.035  50.309  1.00                 C  
ATOM   1938  CD1 LEU   253     104.792   0.350  49.204  1.00                 C  
ATOM   1939  CD2 LEU   253     105.720  -1.536  50.552  1.00                 C  
ATOM   1940  N   ALA   254     109.993   1.739  50.352  1.00                 N  
ATOM   1941  CA  ALA   254     111.304   2.039  49.833  1.00                 C  
ATOM   1942  C   ALA   254     112.366   1.806  50.907  1.00                 C  
ATOM   1943  O   ALA   254     113.336   1.079  50.681  1.00                 O  
ATOM   1944  CB  ALA   254     111.359   3.473  49.329  1.00                 C  
ATOM   1945  N   VAL   255     112.165   2.385  52.082  1.00                 N  
ATOM   1946  CA  VAL   255     113.132   2.247  53.149  1.00                 C  
ATOM   1947  C   VAL   255     113.238   0.872  53.782  1.00                 C  
ATOM   1948  O   VAL   255     113.931   0.703  54.778  1.00                 O  
ATOM   1949  CB  VAL   255     112.860   3.245  54.290  1.00                 C  
ATOM   1950  CG1 VAL   255     111.620   2.838  55.070  1.00                 C  
ATOM   1951  CG2 VAL   255     114.066   3.342  55.211  1.00                 C  
ATOM   1952  N   ASN   256     112.555  -0.117  53.224  1.00                 N  
ATOM   1953  CA  ASN   256     112.614  -1.480  53.760  1.00                 C  
ATOM   1954  C   ASN   256     113.012  -2.396  52.643  1.00                 C  
ATOM   1955  O   ASN   256     113.328  -3.564  52.866  1.00                 O  
ATOM   1956  CB  ASN   256     111.272  -1.869  54.383  1.00                 C  
ATOM   1957  CG  ASN   256     110.939  -1.047  55.612  1.00                 C  
ATOM   1958  OD1 ASN   256     111.780  -0.859  56.491  1.00                 O  
ATOM   1959  ND2 ASN   256     109.708  -0.552  55.676  1.00                 N  
ATOM   1960  N   MET   257     112.983  -1.870  51.429  1.00                 N  
ATOM   1961  CA  MET   257     113.265  -2.702  50.283  1.00                 C  
ATOM   1962  C   MET   257     114.533  -2.440  49.525  1.00                 C  
ATOM   1963  O   MET   257     114.967  -3.278  48.733  1.00                 O  
ATOM   1964  CB  MET   257     112.127  -2.615  49.264  1.00                 C  
ATOM   1965  SD  MET   257     109.484  -3.028  48.543  1.00                 S  
ATOM   1966  CE  MET   257     109.970  -4.301  47.381  1.00                 C  
ATOM   1967  CG  MET   257     110.801  -3.162  49.767  1.00                 C  
ATOM   1968  N   VAL   258     115.144  -1.295  49.752  1.00                 N  
ATOM   1969  CA  VAL   258     116.352  -1.013  49.018  1.00                 C  
ATOM   1970  C   VAL   258     117.569  -0.994  49.913  1.00                 C  
ATOM   1971  O   VAL   258     117.854   0.002  50.573  1.00                 O  
ATOM   1972  CB  VAL   258     116.255   0.327  48.265  1.00                 C  
ATOM   1973  CG1 VAL   258     117.542   0.604  47.503  1.00                 C  
ATOM   1974  CG2 VAL   258     115.063   0.322  47.321  1.00                 C  
ATOM   1975  N   PRO   259     118.310  -2.107  49.948  1.00                 N  
ATOM   1976  CA  PRO   259     119.492  -2.146  50.795  1.00                 C  
ATOM   1977  C   PRO   259     120.575  -1.277  50.184  1.00                 C  
ATOM   1978  O   PRO   259     121.308  -0.602  50.899  1.00                 O  
ATOM   1979  CB  PRO   259     119.880  -3.626  50.820  1.00                 C  
ATOM   1980  CD  PRO   259     117.973  -3.423  49.389  1.00                 C  
ATOM   1981  CG  PRO   259     119.242  -4.201  49.601  1.00                 C  
ATOM   1982  N   PHE   260     120.693  -1.283  48.864  1.00                 N  
ATOM   1983  CA  PHE   260     121.748  -0.484  48.255  1.00                 C  
ATOM   1984  C   PHE   260     121.297   0.395  47.088  1.00                 C  
ATOM   1985  O   PHE   260     120.873  -0.092  46.042  1.00                 O  
ATOM   1986  CB  PHE   260     122.883  -1.383  47.759  1.00                 C  
ATOM   1987  CG  PHE   260     123.548  -2.175  48.848  1.00                 C  
ATOM   1988  CZ  PHE   260     124.784  -3.636  50.864  1.00                 C  
ATOM   1989  CD1 PHE   260     123.041  -3.402  49.239  1.00                 C  
ATOM   1990  CE1 PHE   260     123.654  -4.131  50.241  1.00                 C  
ATOM   1991  CD2 PHE   260     124.680  -1.694  49.481  1.00                 C  
ATOM   1992  CE2 PHE   260     125.292  -2.423  50.483  1.00                 C  
ATOM   1993  N   PRO   261     121.439   1.716  47.257  1.00                 N  
ATOM   1994  CA  PRO   261     121.131   2.858  46.396  1.00                 C  
ATOM   1995  C   PRO   261     120.918   2.695  44.901  1.00                 C  
ATOM   1996  O   PRO   261     120.377   3.605  44.274  1.00                 O  
ATOM   1997  CB  PRO   261     122.334   3.787  46.570  1.00                 C  
ATOM   1998  CD  PRO   261     122.702   1.970  48.083  1.00                 C  
ATOM   1999  CG  PRO   261     122.871   3.455  47.921  1.00                 C  
ATOM   2000  N   ARG   262     121.335   1.579  44.311  1.00                 N  
ATOM   2001  CA  ARG   262     121.126   1.419  42.866  1.00                 C  
ATOM   2002  C   ARG   262     119.727   1.912  42.523  1.00                 C  
ATOM   2003  O   ARG   262     119.542   2.689  41.589  1.00                 O  
ATOM   2004  CB  ARG   262     121.322  -0.042  42.455  1.00                 C  
ATOM   2005  CD  ARG   262     121.429  -1.750  40.619  1.00                 C  
ATOM   2006  NE  ARG   262     121.238  -2.018  39.195  1.00                 N  
ATOM   2007  CG  ARG   262     121.164  -0.293  40.964  1.00                 C  
ATOM   2008  CZ  ARG   262     121.407  -3.209  38.631  1.00                 C  
ATOM   2009  NH1 ARG   262     121.211  -3.359  37.328  1.00                 N  
ATOM   2010  NH2 ARG   262     121.772  -4.248  39.370  1.00                 N  
ATOM   2011  N   LEU   263     118.772   1.466  43.327  1.00                 N  
ATOM   2012  CA  LEU   263     117.358   1.783  43.205  1.00                 C  
ATOM   2013  C   LEU   263     116.705   0.424  43.219  1.00                 C  
ATOM   2014  O   LEU   263     115.642   0.223  43.804  1.00                 O  
ATOM   2015  CB  LEU   263     117.098   2.594  41.934  1.00                 C  
ATOM   2016  CG  LEU   263     117.726   3.989  41.880  1.00                 C  
ATOM   2017  CD1 LEU   263     117.512   4.622  40.513  1.00                 C  
ATOM   2018  CD2 LEU   263     117.152   4.879  42.971  1.00                 C  
ATOM   2019  N   HIS   264     117.370  -0.513  42.570  1.00                 N  
ATOM   2020  CA  HIS   264     116.869  -1.859  42.519  1.00                 C  
ATOM   2021  C   HIS   264     115.450  -1.955  42.007  1.00                 C  
ATOM   2022  O   HIS   264     114.608  -1.086  42.232  1.00                 O  
ATOM   2023  CB  HIS   264     116.939  -2.509  43.902  1.00                 C  
ATOM   2024  CG  HIS   264     118.332  -2.673  44.423  1.00                 C  
ATOM   2025  ND1 HIS   264     119.213  -3.602  43.914  1.00                 N  
ATOM   2026  CE1 HIS   264     120.378  -3.513  44.580  1.00                 C  
ATOM   2027  CD2 HIS   264     119.134  -2.041  45.461  1.00                 C  
ATOM   2028  NE2 HIS   264     120.338  -2.578  45.509  1.00                 N  
ATOM   2029  N   PHE   265     115.209  -3.036  41.295  1.00                 N  
ATOM   2030  CA  PHE   265     113.934  -3.263  40.686  1.00                 C  
ATOM   2031  C   PHE   265     113.309  -4.454  41.354  1.00                 C  
ATOM   2032  O   PHE   265     113.988  -5.377  41.791  1.00                 O  
ATOM   2033  CB  PHE   265     114.090  -3.474  39.179  1.00                 C  
ATOM   2034  CG  PHE   265     114.907  -4.682  38.817  1.00                 C  
ATOM   2035  CZ  PHE   265     116.424  -6.913  38.148  1.00                 C  
ATOM   2036  CD1 PHE   265     114.304  -5.915  38.640  1.00                 C  
ATOM   2037  CE1 PHE   265     115.056  -7.026  38.307  1.00                 C  
ATOM   2038  CD2 PHE   265     116.277  -4.585  38.654  1.00                 C  
ATOM   2039  CE2 PHE   265     117.029  -5.696  38.321  1.00                 C  
ATOM   2040  N   PHE   266     111.994  -4.404  41.444  1.00                 N  
ATOM   2041  CA  PHE   266     111.223  -5.435  42.099  1.00                 C  
ATOM   2042  C   PHE   266     110.441  -6.239  41.089  1.00                 C  
ATOM   2043  O   PHE   266     110.641  -6.105  39.887  1.00                 O  
ATOM   2044  CB  PHE   266     110.279  -4.822  43.135  1.00                 C  
ATOM   2045  CG  PHE   266     109.472  -5.835  43.895  1.00                 C  
ATOM   2046  CZ  PHE   266     107.972  -7.707  45.298  1.00                 C  
ATOM   2047  CD1 PHE   266     110.093  -6.872  44.569  1.00                 C  
ATOM   2048  CE1 PHE   266     109.350  -7.804  45.267  1.00                 C  
ATOM   2049  CD2 PHE   266     108.091  -5.752  43.935  1.00                 C  
ATOM   2050  CE2 PHE   266     107.348  -6.684  44.634  1.00                 C  
ATOM   2051  N   MET   267     109.540  -7.071  41.587  1.00                 N  
ATOM   2052  CA  MET   267     108.724  -7.894  40.730  1.00                 C  
ATOM   2053  C   MET   267     107.449  -8.059  41.498  1.00                 C  
ATOM   2054  O   MET   267     107.408  -8.772  42.494  1.00                 O  
ATOM   2055  CB  MET   267     109.434  -9.213  40.419  1.00                 C  
ATOM   2056  SD  MET   267     111.562 -10.621  39.340  1.00                 S  
ATOM   2057  CE  MET   267     112.243 -10.929  40.968  1.00                 C  
ATOM   2058  CG  MET   267     110.715  -9.054  39.616  1.00                 C  
ATOM   2059  N   PRO   268     106.388  -7.373  41.068  1.00                 N  
ATOM   2060  CA  PRO   268     105.086  -7.446  41.739  1.00                 C  
ATOM   2061  C   PRO   268     104.286  -8.736  41.501  1.00                 C  
ATOM   2062  O   PRO   268     104.403  -9.379  40.455  1.00                 O  
ATOM   2063  CB  PRO   268     104.311  -6.253  41.175  1.00                 C  
ATOM   2064  CD  PRO   268     106.381  -6.352  39.976  1.00                 C  
ATOM   2065  CG  PRO   268     104.924  -6.009  39.836  1.00                 C  
ATOM   2066  N   GLY   269     103.505  -9.122  42.508  1.00                 N  
ATOM   2067  CA  GLY   269     102.690 -10.321  42.436  1.00                 C  
ATOM   2068  C   GLY   269     101.409 -10.090  43.214  1.00                 C  
ATOM   2069  O   GLY   269     101.442  -9.610  44.349  1.00                 O  
ATOM   2070  N   PHE   270     100.275 -10.417  42.603  1.00                 N  
ATOM   2071  CA  PHE   270      98.986 -10.235  43.256  1.00                 C  
ATOM   2072  C   PHE   270      98.627 -11.506  44.015  1.00                 C  
ATOM   2073  O   PHE   270      99.206 -12.569  43.761  1.00                 O  
ATOM   2074  CB  PHE   270      97.909  -9.884  42.227  1.00                 C  
ATOM   2075  CG  PHE   270      96.554  -9.642  42.828  1.00                 C  
ATOM   2076  CZ  PHE   270      94.043  -9.201  43.936  1.00                 C  
ATOM   2077  CD1 PHE   270      96.249  -8.428  43.418  1.00                 C  
ATOM   2078  CE1 PHE   270      95.002  -8.205  43.971  1.00                 C  
ATOM   2079  CD2 PHE   270      95.583 -10.628  42.801  1.00                 C  
ATOM   2080  CE2 PHE   270      94.336 -10.405  43.354  1.00                 C  
ATOM   2081  N   ALA   271      97.668 -11.401  44.936  1.00                 N  
ATOM   2082  CA  ALA   271      97.260 -12.561  45.722  1.00                 C  
ATOM   2083  C   ALA   271      96.174 -13.430  45.124  1.00                 C  
ATOM   2084  O   ALA   271      96.467 -14.344  44.363  1.00                 O  
ATOM   2085  CB  ALA   271      96.783 -12.127  47.099  1.00                 C  
ATOM   2086  N   PRO   272      94.892 -13.121  45.409  1.00                 N  
ATOM   2087  CA  PRO   272      93.895 -14.014  44.826  1.00                 C  
ATOM   2088  C   PRO   272      93.916 -13.948  43.324  1.00                 C  
ATOM   2089  O   PRO   272      93.403 -13.001  42.738  1.00                 O  
ATOM   2090  CB  PRO   272      92.567 -13.505  45.390  1.00                 C  
ATOM   2091  CD  PRO   272      94.263 -12.154  46.404  1.00                 C  
ATOM   2092  CG  PRO   272      92.940 -12.819  46.661  1.00                 C  
ATOM   2093  N   LEU   273      94.524 -14.936  42.691  1.00                 N  
ATOM   2094  CA  LEU   273      94.551 -14.943  41.253  1.00                 C  
ATOM   2095  C   LEU   273      93.936 -16.244  40.786  1.00                 C  
ATOM   2096  O   LEU   273      94.603 -17.133  40.253  1.00                 O  
ATOM   2097  CB  LEU   273      95.984 -14.775  40.743  1.00                 C  
ATOM   2098  CG  LEU   273      96.698 -13.481  41.142  1.00                 C  
ATOM   2099  CD1 LEU   273      98.152 -13.512  40.699  1.00                 C  
ATOM   2100  CD2 LEU   273      95.989 -12.272  40.550  1.00                 C  
ATOM   2101  N   THR   274      92.630 -16.366  41.004  1.00                 N  
ATOM   2102  CA  THR   274      91.897 -17.573  40.634  1.00                 C  
ATOM   2103  C   THR   274      90.937 -17.317  39.465  1.00                 C  
ATOM   2104  O   THR   274      90.364 -16.236  39.350  1.00                 O  
ATOM   2105  CB  THR   274      91.100 -18.137  41.825  1.00                 C  
ATOM   2106  OG1 THR   274      90.134 -17.171  42.257  1.00                 O  
ATOM   2107  CG2 THR   274      92.030 -18.449  42.988  1.00                 C  
ATOM   2108  N   SER   275      90.761 -18.311  38.601  1.00                 N  
ATOM   2109  CA  SER   275      89.861 -18.197  37.455  1.00                 C  
ATOM   2110  C   SER   275      88.453 -17.892  37.943  1.00                 C  
ATOM   2111  O   SER   275      88.093 -18.293  39.056  1.00                 O  
ATOM   2112  CB  SER   275      89.886 -19.482  36.625  1.00                 C  
ATOM   2113  OG  SER   275      91.170 -19.705  36.068  1.00                 O  
ATOM   2114  N   ARG   276      87.648 -17.221  37.129  1.00                 N  
ATOM   2115  CA  ARG   276      86.303 -16.832  37.561  1.00                 C  
ATOM   2116  C   ARG   276      85.426 -17.858  38.284  1.00                 C  
ATOM   2117  O   ARG   276      85.661 -18.163  39.453  1.00                 O  
ATOM   2118  CB  ARG   276      85.475 -16.351  36.368  1.00                 C  
ATOM   2119  CD  ARG   276      83.310 -15.423  35.502  1.00                 C  
ATOM   2120  NE  ARG   276      83.088 -16.513  34.555  1.00                 N  
ATOM   2121  CG  ARG   276      84.075 -15.883  36.732  1.00                 C  
ATOM   2122  CZ  ARG   276      82.126 -17.422  34.674  1.00                 C  
ATOM   2123  NH1 ARG   276      82.000 -18.378  33.764  1.00                 N  
ATOM   2124  NH2 ARG   276      81.291 -17.372  35.703  1.00                 N  
ATOM   2125  N   GLY   277      84.400 -18.372  37.607  1.00                 N  
ATOM   2126  CA  GLY   277      83.500 -19.341  38.219  1.00                 C  
ATOM   2127  C   GLY   277      84.118 -20.371  39.154  1.00                 C  
ATOM   2128  O   GLY   277      84.343 -20.075  40.316  1.00                 O  
ATOM   2129  N   SER   278      84.341 -21.570  38.648  1.00                 N  
ATOM   2130  CA  SER   278      84.936 -22.690  39.376  1.00                 C  
ATOM   2131  C   SER   278      85.917 -22.331  40.464  1.00                 C  
ATOM   2132  O   SER   278      85.534 -22.193  41.619  1.00                 O  
ATOM   2133  CB  SER   278      85.654 -23.636  38.411  1.00                 C  
ATOM   2134  OG  SER   278      86.243 -24.722  39.105  1.00                 O  
ATOM   2135  N   GLN   279      87.181 -22.210  40.082  1.00                 N  
ATOM   2136  CA  GLN   279      88.273 -21.892  40.986  1.00                 C  
ATOM   2137  C   GLN   279      87.900 -21.136  42.258  1.00                 C  
ATOM   2138  O   GLN   279      88.525 -21.383  43.287  1.00                 O  
ATOM   2139  CB  GLN   279      89.342 -21.067  40.266  1.00                 C  
ATOM   2140  CD  GLN   279      90.827 -23.002  39.610  1.00                 C  
ATOM   2141  CG  GLN   279      90.033 -21.803  39.130  1.00                 C  
ATOM   2142  OE1 GLN   279      91.689 -22.880  40.481  1.00                 O  
ATOM   2143  NE2 GLN   279      90.538 -24.167  39.043  1.00                 N  
ATOM   2144  N   GLN   280      86.901 -20.238  42.171  1.00                 N  
ATOM   2145  CA  GLN   280      86.372 -19.413  43.275  1.00                 C  
ATOM   2146  C   GLN   280      86.249 -20.329  44.483  1.00                 C  
ATOM   2147  O   GLN   280      85.177 -20.565  45.045  1.00                 O  
ATOM   2148  CB  GLN   280      85.034 -18.784  42.880  1.00                 C  
ATOM   2149  CD  GLN   280      85.307 -16.615  44.146  1.00                 C  
ATOM   2150  CG  GLN   280      84.454 -17.849  43.930  1.00                 C  
ATOM   2151  OE1 GLN   280      85.627 -15.896  43.200  1.00                 O  
ATOM   2152  NE2 GLN   280      85.680 -16.366  45.396  1.00                 N  
ATOM   2153  N   TYR   281      87.433 -20.808  44.864  1.00                 N  
ATOM   2154  CA  TYR   281      87.642 -21.727  45.939  1.00                 C  
ATOM   2155  C   TYR   281      87.634 -21.062  47.274  1.00                 C  
ATOM   2156  O   TYR   281      87.351 -21.714  48.270  1.00                 O  
ATOM   2157  CB  TYR   281      88.965 -22.474  45.756  1.00                 C  
ATOM   2158  CG  TYR   281      88.964 -23.446  44.598  1.00                 C  
ATOM   2159  OH  TYR   281      88.946 -26.123  41.416  1.00                 O  
ATOM   2160  CZ  TYR   281      88.954 -25.237  42.469  1.00                 C  
ATOM   2161  CD1 TYR   281      87.776 -23.986  44.123  1.00                 C  
ATOM   2162  CE1 TYR   281      87.765 -24.876  43.066  1.00                 C  
ATOM   2163  CD2 TYR   281      90.152 -23.822  43.984  1.00                 C  
ATOM   2164  CE2 TYR   281      90.161 -24.711  42.926  1.00                 C  
ATOM   2165  N   ARG   282      87.916 -19.767  47.292  1.00                 N  
ATOM   2166  CA  ARG   282      87.928 -19.023  48.536  1.00                 C  
ATOM   2167  C   ARG   282      89.050 -19.497  49.418  1.00                 C  
ATOM   2168  O   ARG   282      89.167 -19.015  50.530  1.00                 O  
ATOM   2169  CB  ARG   282      86.585 -19.162  49.256  1.00                 C  
ATOM   2170  CD  ARG   282      84.125 -18.669  49.294  1.00                 C  
ATOM   2171  NE  ARG   282      84.150 -17.703  50.389  1.00                 N  
ATOM   2172  CG  ARG   282      85.400 -18.629  48.468  1.00                 C  
ATOM   2173  CZ  ARG   282      83.377 -17.775  51.467  1.00                 C  
ATOM   2174  NH1 ARG   282      83.470 -16.850  52.413  1.00                 N  
ATOM   2175  NH2 ARG   282      82.511 -18.771  51.597  1.00                 N  
ATOM   2176  N   ALA   283      89.860 -20.448  48.963  1.00                 N  
ATOM   2177  CA  ALA   283      90.980 -20.885  49.789  1.00                 C  
ATOM   2178  C   ALA   283      91.816 -19.619  49.833  1.00                 C  
ATOM   2179  O   ALA   283      92.741 -19.425  49.033  1.00                 O  
ATOM   2180  CB  ALA   283      91.660 -22.094  49.164  1.00                 C  
ATOM   2181  N   LEU   284      91.446 -18.727  50.745  1.00                 N  
ATOM   2182  CA  LEU   284      92.134 -17.464  50.895  1.00                 C  
ATOM   2183  C   LEU   284      92.287 -17.211  52.384  1.00                 C  
ATOM   2184  O   LEU   284      92.430 -16.077  52.787  1.00                 O  
ATOM   2185  CB  LEU   284      91.359 -16.345  50.196  1.00                 C  
ATOM   2186  CG  LEU   284      91.201 -16.475  48.680  1.00                 C  
ATOM   2187  CD1 LEU   284      90.292 -15.383  48.138  1.00                 C  
ATOM   2188  CD2 LEU   284      92.557 -16.424  47.992  1.00                 C  
ATOM   2189  N   THR   285      92.272 -18.259  53.212  1.00                 N  
ATOM   2190  CA  THR   285      92.397 -18.044  54.661  1.00                 C  
ATOM   2191  C   THR   285      93.621 -17.147  54.896  1.00                 C  
ATOM   2192  O   THR   285      93.551 -16.222  55.691  1.00                 O  
ATOM   2193  CB  THR   285      92.529 -19.377  55.420  1.00                 C  
ATOM   2194  OG1 THR   285      91.351 -20.168  55.212  1.00                 O  
ATOM   2195  CG2 THR   285      92.689 -19.127  56.912  1.00                 C  
ATOM   2196  N   VAL   286      94.716 -17.419  54.187  1.00                 N  
ATOM   2197  CA  VAL   286      95.975 -16.668  54.236  1.00                 C  
ATOM   2198  C   VAL   286      97.120 -17.548  53.763  1.00                 C  
ATOM   2199  O   VAL   286      97.876 -17.159  52.882  1.00                 O  
ATOM   2200  CB  VAL   286      96.258 -16.132  55.652  1.00                 C  
ATOM   2201  CG1 VAL   286      97.618 -15.454  55.703  1.00                 C  
ATOM   2202  CG2 VAL   286      95.162 -15.170  56.086  1.00                 C  
ATOM   2203  N   PRO   287      97.241 -18.753  54.329  1.00                 N  
ATOM   2204  CA  PRO   287      98.348 -19.589  53.847  1.00                 C  
ATOM   2205  C   PRO   287      98.181 -19.729  52.361  1.00                 C  
ATOM   2206  O   PRO   287      99.140 -20.050  51.654  1.00                 O  
ATOM   2207  CB  PRO   287      98.171 -20.909  54.601  1.00                 C  
ATOM   2208  CD  PRO   287      96.464 -19.442  55.417  1.00                 C  
ATOM   2209  CG  PRO   287      97.407 -20.538  55.828  1.00                 C  
ATOM   2210  N   GLU   288      96.979 -19.476  51.879  1.00                 N  
ATOM   2211  CA  GLU   288      96.711 -19.614  50.473  1.00                 C  
ATOM   2212  C   GLU   288      97.251 -18.447  49.707  1.00                 C  
ATOM   2213  O   GLU   288      97.647 -18.615  48.567  1.00                 O  
ATOM   2214  CB  GLU   288      95.208 -19.757  50.226  1.00                 C  
ATOM   2215  CD  GLU   288      95.181 -22.279  50.099  1.00                 C  
ATOM   2216  CG  GLU   288      94.609 -21.044  50.767  1.00                 C  
ATOM   2217  OE1 GLU   288      95.255 -22.299  48.852  1.00                 O  
ATOM   2218  OE2 GLU   288      95.554 -23.227  50.821  1.00                 O  
ATOM   2219  N   LEU   289      97.273 -17.269  50.323  1.00                 N  
ATOM   2220  CA  LEU   289      97.816 -16.084  49.659  1.00                 C  
ATOM   2221  C   LEU   289      99.341 -16.144  49.604  1.00                 C  
ATOM   2222  O   LEU   289      99.938 -15.823  48.581  1.00                 O  
ATOM   2223  CB  LEU   289      97.362 -14.812  50.377  1.00                 C  
ATOM   2224  CG  LEU   289      95.872 -14.477  50.285  1.00                 C  
ATOM   2225  CD1 LEU   289      95.530 -13.295  51.181  1.00                 C  
ATOM   2226  CD2 LEU   289      95.475 -14.182  48.847  1.00                 C  
ATOM   2227  N   THR   290      99.972 -16.556  50.699  1.00                 N  
ATOM   2228  CA  THR   290     101.415 -16.663  50.693  1.00                 C  
ATOM   2229  C   THR   290     101.766 -17.826  49.790  1.00                 C  
ATOM   2230  O   THR   290     102.812 -17.828  49.151  1.00                 O  
ATOM   2231  CB  THR   290     101.972 -16.859  52.115  1.00                 C  
ATOM   2232  OG1 THR   290     101.427 -18.056  52.684  1.00                 O  
ATOM   2233  CG2 THR   290     101.594 -15.683  53.002  1.00                 C  
ATOM   2234  N   GLN   291     100.905 -18.832  49.742  1.00                 N  
ATOM   2235  CA  GLN   291     101.180 -19.947  48.867  1.00                 C  
ATOM   2236  C   GLN   291     101.339 -19.283  47.509  1.00                 C  
ATOM   2237  O   GLN   291     102.381 -19.390  46.857  1.00                 O  
ATOM   2238  CB  GLN   291     100.049 -20.975  48.938  1.00                 C  
ATOM   2239  CD  GLN   291     101.465 -23.047  48.654  1.00                 C  
ATOM   2240  CG  GLN   291     100.302 -22.233  48.123  1.00                 C  
ATOM   2241  OE1 GLN   291     101.495 -23.411  49.830  1.00                 O  
ATOM   2242  NE2 GLN   291     102.429 -23.337  47.788  1.00                 N  
ATOM   2243  N   GLN   292     100.299 -18.568  47.107  1.00                 N  
ATOM   2244  CA  GLN   292     100.286 -17.866  45.834  1.00                 C  
ATOM   2245  C   GLN   292     101.563 -17.033  45.712  1.00                 C  
ATOM   2246  O   GLN   292     102.616 -17.546  45.322  1.00                 O  
ATOM   2247  CB  GLN   292      99.039 -16.987  45.719  1.00                 C  
ATOM   2248  CD  GLN   292      96.521 -16.864  45.562  1.00                 C  
ATOM   2249  CG  GLN   292      97.737 -17.767  45.623  1.00                 C  
ATOM   2250  OE1 GLN   292      96.314 -16.025  46.438  1.00                 O  
ATOM   2251  NE2 GLN   292      95.710 -17.035  44.523  1.00                 N  
ATOM   2252  N   MET   293     101.448 -15.755  46.073  1.00                 N  
ATOM   2253  CA  MET   293     102.533 -14.776  46.020  1.00                 C  
ATOM   2254  C   MET   293     103.959 -15.320  45.933  1.00                 C  
ATOM   2255  O   MET   293     104.729 -14.912  45.068  1.00                 O  
ATOM   2256  CB  MET   293     102.485 -13.857  47.242  1.00                 C  
ATOM   2257  SD  MET   293     101.199 -11.946  48.781  1.00                 S  
ATOM   2258  CE  MET   293     102.608 -10.859  48.580  1.00                 C  
ATOM   2259  CG  MET   293     101.294 -12.913  47.263  1.00                 C  
ATOM   2260  N   PHE   294     104.311 -16.253  46.805  1.00                 N  
ATOM   2261  CA  PHE   294     105.667 -16.776  46.807  1.00                 C  
ATOM   2262  C   PHE   294     106.043 -17.905  45.874  1.00                 C  
ATOM   2263  O   PHE   294     107.144 -18.448  45.989  1.00                 O  
ATOM   2264  CB  PHE   294     106.049 -17.269  48.204  1.00                 C  
ATOM   2265  CG  PHE   294     106.161 -16.172  49.224  1.00                 C  
ATOM   2266  CZ  PHE   294     106.375 -14.140  51.109  1.00                 C  
ATOM   2267  CD1 PHE   294     105.162 -15.973  50.160  1.00                 C  
ATOM   2268  CE1 PHE   294     105.265 -14.963  51.099  1.00                 C  
ATOM   2269  CD2 PHE   294     107.266 -15.339  49.247  1.00                 C  
ATOM   2270  CE2 PHE   294     107.369 -14.330  50.186  1.00                 C  
ATOM   2271  N   ASP   295     105.166 -18.277  44.955  1.00                 N  
ATOM   2272  CA  ASP   295     105.518 -19.347  44.022  1.00                 C  
ATOM   2273  C   ASP   295     106.274 -18.701  42.855  1.00                 C  
ATOM   2274  O   ASP   295     106.339 -17.475  42.748  1.00                 O  
ATOM   2275  CB  ASP   295     104.262 -20.087  43.557  1.00                 C  
ATOM   2276  CG  ASP   295     103.621 -20.900  44.664  1.00                 C  
ATOM   2277  OD1 ASP   295     104.312 -21.192  45.663  1.00                 O  
ATOM   2278  OD2 ASP   295     102.428 -21.246  44.533  1.00                 O  
ATOM   2279  N   SER   296     106.864 -19.528  42.001  1.00                 N  
ATOM   2280  CA  SER   296     107.574 -19.009  40.846  1.00                 C  
ATOM   2281  C   SER   296     106.503 -18.325  40.016  1.00                 C  
ATOM   2282  O   SER   296     106.285 -17.121  40.149  1.00                 O  
ATOM   2283  CB  SER   296     108.291 -20.139  40.106  1.00                 C  
ATOM   2284  OG  SER   296     107.363 -21.047  39.538  1.00                 O  
ATOM   2285  N   LYS   297     105.826 -19.090  39.168  1.00                 N  
ATOM   2286  CA  LYS   297     104.773 -18.509  38.366  1.00                 C  
ATOM   2287  C   LYS   297     103.989 -17.644  39.320  1.00                 C  
ATOM   2288  O   LYS   297     103.883 -17.965  40.498  1.00                 O  
ATOM   2289  CB  LYS   297     103.931 -19.606  37.712  1.00                 C  
ATOM   2290  CD  LYS   297     103.777 -21.477  36.046  1.00                 C  
ATOM   2291  CE  LYS   297     104.527 -22.302  35.013  1.00                 C  
ATOM   2292  CG  LYS   297     104.680 -20.430  36.677  1.00                 C  
ATOM   2293  NZ  LYS   297     103.659 -23.344  34.398  1.00                 N  
ATOM   2294  N   ASN   298     103.475 -16.538  38.807  1.00                 N  
ATOM   2295  CA  ASN   298     102.700 -15.572  39.567  1.00                 C  
ATOM   2296  C   ASN   298     103.539 -14.347  39.848  1.00                 C  
ATOM   2297  O   ASN   298     103.084 -13.413  40.503  1.00                 O  
ATOM   2298  CB  ASN   298     102.183 -16.200  40.863  1.00                 C  
ATOM   2299  CG  ASN   298     101.215 -17.340  40.611  1.00                 C  
ATOM   2300  OD1 ASN   298     100.250 -17.194  39.861  1.00                 O  
ATOM   2301  ND2 ASN   298     101.470 -18.481  41.240  1.00                 N  
ATOM   2302  N   MET   299     104.777 -14.357  39.364  1.00                 N  
ATOM   2303  CA  MET   299     105.661 -13.208  39.515  1.00                 C  
ATOM   2304  C   MET   299     105.633 -12.477  38.175  1.00                 C  
ATOM   2305  O   MET   299     106.215 -12.950  37.198  1.00                 O  
ATOM   2306  CB  MET   299     107.067 -13.662  39.913  1.00                 C  
ATOM   2307  SD  MET   299     106.473 -13.602  42.619  1.00                 S  
ATOM   2308  CE  MET   299     107.750 -12.367  42.850  1.00                 C  
ATOM   2309  CG  MET   299     107.114 -14.490  41.187  1.00                 C  
ATOM   2310  N   MET   300     104.947 -11.339  38.121  1.00                 N  
ATOM   2311  CA  MET   300     104.830 -10.589  36.881  1.00                 C  
ATOM   2312  C   MET   300     106.129 -10.446  36.124  1.00                 C  
ATOM   2313  O   MET   300     106.128 -10.132  34.940  1.00                 O  
ATOM   2314  CB  MET   300     104.269  -9.191  37.151  1.00                 C  
ATOM   2315  SD  MET   300     102.343 -10.040  38.953  1.00                 S  
ATOM   2316  CE  MET   300     101.733 -11.587  38.289  1.00                 C  
ATOM   2317  CG  MET   300     102.777  -9.166  37.437  1.00                 C  
ATOM   2318  N   ALA   301     107.240 -10.690  36.806  1.00                 N  
ATOM   2319  CA  ALA   301     108.555 -10.614  36.184  1.00                 C  
ATOM   2320  C   ALA   301     108.711 -11.820  35.272  1.00                 C  
ATOM   2321  O   ALA   301     107.871 -12.714  35.276  1.00                 O  
ATOM   2322  CB  ALA   301     109.642 -10.564  37.247  1.00                 C  
ATOM   2323  N   ALA   302     109.781 -11.849  34.491  1.00                 N  
ATOM   2324  CA  ALA   302     110.008 -12.968  33.590  1.00                 C  
ATOM   2325  C   ALA   302     110.776 -14.008  34.351  1.00                 C  
ATOM   2326  O   ALA   302     110.439 -15.192  34.335  1.00                 O  
ATOM   2327  CB  ALA   302     110.750 -12.505  32.346  1.00                 C  
ATOM   2328  N   CYS   303     111.828 -13.557  35.016  1.00                 N  
ATOM   2329  CA  CYS   303     112.662 -14.464  35.765  1.00                 C  
ATOM   2330  C   CYS   303     111.894 -15.125  36.894  1.00                 C  
ATOM   2331  O   CYS   303     110.833 -14.661  37.312  1.00                 O  
ATOM   2332  CB  CYS   303     113.882 -13.731  36.327  1.00                 C  
ATOM   2333  SG  CYS   303     115.009 -13.084  35.070  1.00                 S  
ATOM   2334  N   ASP   304     112.450 -16.228  37.370  1.00                 N  
ATOM   2335  CA  ASP   304     111.857 -16.995  38.446  1.00                 C  
ATOM   2336  C   ASP   304     112.681 -16.872  39.728  1.00                 C  
ATOM   2337  O   ASP   304     113.865 -17.209  39.767  1.00                 O  
ATOM   2338  CB  ASP   304     111.724 -18.466  38.046  1.00                 C  
ATOM   2339  CG  ASP   304     110.701 -18.680  36.948  1.00                 C  
ATOM   2340  OD1 ASP   304     109.874 -17.772  36.720  1.00                 O  
ATOM   2341  OD2 ASP   304     110.725 -19.757  36.315  1.00                 O  
ATOM   2342  N   PRO   305     112.045 -16.383  40.797  1.00                 N  
ATOM   2343  CA  PRO   305     112.673 -16.193  42.102  1.00                 C  
ATOM   2344  C   PRO   305     113.533 -17.378  42.479  1.00                 C  
ATOM   2345  O   PRO   305     114.652 -17.222  42.952  1.00                 O  
ATOM   2346  CB  PRO   305     111.492 -16.033  43.061  1.00                 C  
ATOM   2347  CD  PRO   305     110.507 -16.089  40.881  1.00                 C  
ATOM   2348  CG  PRO   305     110.412 -15.429  42.227  1.00                 C  
ATOM   2349  N   ARG   306     112.992 -18.566  42.260  1.00                 N  
ATOM   2350  CA  ARG   306     113.679 -19.802  42.587  1.00                 C  
ATOM   2351  C   ARG   306     115.079 -19.825  41.991  1.00                 C  
ATOM   2352  O   ARG   306     115.874 -20.712  42.300  1.00                 O  
ATOM   2353  CB  ARG   306     112.877 -21.008  42.092  1.00                 C  
ATOM   2354  CD  ARG   306     111.608 -21.616  44.170  1.00                 C  
ATOM   2355  NE  ARG   306     111.993 -20.535  45.074  1.00                 N  
ATOM   2356  CG  ARG   306     111.504 -21.144  42.729  1.00                 C  
ATOM   2357  CZ  ARG   306     111.165 -19.587  45.500  1.00                 C  
ATOM   2358  NH1 ARG   306     111.604 -18.643  46.322  1.00                 N  
ATOM   2359  NH2 ARG   306     109.900 -19.584  45.103  1.00                 N  
ATOM   2360  N   HIS   307     115.381 -18.839  41.146  1.00                 N  
ATOM   2361  CA  HIS   307     116.689 -18.750  40.490  1.00                 C  
ATOM   2362  C   HIS   307     117.613 -17.703  41.111  1.00                 C  
ATOM   2363  O   HIS   307     118.584 -17.288  40.492  1.00                 O  
ATOM   2364  CB  HIS   307     116.522 -18.438  39.002  1.00                 C  
ATOM   2365  CG  HIS   307     115.817 -19.513  38.234  1.00                 C  
ATOM   2366  ND1 HIS   307     114.447 -19.659  38.246  1.00                 N  
ATOM   2367  CE1 HIS   307     114.112 -20.704  37.468  1.00                 C  
ATOM   2368  CD2 HIS   307     116.225 -20.600  37.357  1.00                 C  
ATOM   2369  NE2 HIS   307     115.174 -21.273  36.931  1.00                 N  
ATOM   2370  N   GLY   308     117.314 -17.291  42.337  1.00                 N  
ATOM   2371  CA  GLY   308     118.139 -16.299  42.995  1.00                 C  
ATOM   2372  C   GLY   308     117.520 -15.737  44.263  1.00                 C  
ATOM   2373  O   GLY   308     116.343 -15.382  44.281  1.00                 O  
ATOM   2374  N   ARG   309     118.328 -15.647  45.319  1.00                 N  
ATOM   2375  CA  ARG   309     117.894 -15.141  46.619  1.00                 C  
ATOM   2376  C   ARG   309     117.078 -13.863  46.525  1.00                 C  
ATOM   2377  O   ARG   309     116.938 -13.257  45.462  1.00                 O  
ATOM   2378  CB  ARG   309     119.100 -14.893  47.527  1.00                 C  
ATOM   2379  CD  ARG   309     121.007 -15.838  48.857  1.00                 C  
ATOM   2380  NE  ARG   309     121.731 -17.043  49.258  1.00                 N  
ATOM   2381  CG  ARG   309     119.829 -16.157  47.950  1.00                 C  
ATOM   2382  CZ  ARG   309     122.783 -17.046  50.069  1.00                 C  
ATOM   2383  NH1 ARG   309     123.378 -18.190  50.379  1.00                 N  
ATOM   2384  NH2 ARG   309     123.239 -15.906  50.569  1.00                 N  
ATOM   2385  N   TYR   310     116.544 -13.460  47.666  1.00                 N  
ATOM   2386  CA  TYR   310     115.782 -12.233  47.770  1.00                 C  
ATOM   2387  C   TYR   310     116.563 -11.336  48.723  1.00                 C  
ATOM   2388  O   TYR   310     117.363 -11.817  49.528  1.00                 O  
ATOM   2389  CB  TYR   310     114.362 -12.524  48.259  1.00                 C  
ATOM   2390  CG  TYR   310     114.298 -13.075  49.665  1.00                 C  
ATOM   2391  OH  TYR   310     114.124 -14.575  53.539  1.00                 O  
ATOM   2392  CZ  TYR   310     114.182 -14.080  52.257  1.00                 C  
ATOM   2393  CD1 TYR   310     114.179 -12.225  50.757  1.00                 C  
ATOM   2394  CE1 TYR   310     114.121 -12.720  52.046  1.00                 C  
ATOM   2395  CD2 TYR   310     114.358 -14.444  49.896  1.00                 C  
ATOM   2396  CE2 TYR   310     114.301 -14.956  51.178  1.00                 C  
ATOM   2397  N   LEU   311     116.332 -10.035  48.640  1.00                 N  
ATOM   2398  CA  LEU   311     116.991  -9.113  49.538  1.00                 C  
ATOM   2399  C   LEU   311     115.889  -8.635  50.435  1.00                 C  
ATOM   2400  O   LEU   311     116.026  -8.572  51.646  1.00                 O  
ATOM   2401  CB  LEU   311     117.676  -7.995  48.750  1.00                 C  
ATOM   2402  CG  LEU   311     118.799  -8.423  47.803  1.00                 C  
ATOM   2403  CD1 LEU   311     119.325  -7.231  47.019  1.00                 C  
ATOM   2404  CD2 LEU   311     119.928  -9.090  48.574  1.00                 C  
ATOM   2405  N   THR   312     114.765  -8.331  49.826  1.00                 N  
ATOM   2406  CA  THR   312     113.637  -7.844  50.573  1.00                 C  
ATOM   2407  C   THR   312     112.359  -8.311  49.924  1.00                 C  
ATOM   2408  O   THR   312     112.317  -8.639  48.740  1.00                 O  
ATOM   2409  CB  THR   312     113.649  -6.308  50.677  1.00                 C  
ATOM   2410  OG1 THR   312     113.487  -5.737  49.372  1.00                 O  
ATOM   2411  CG2 THR   312     114.969  -5.824  51.258  1.00                 C  
ATOM   2412  N   VAL   313     111.309  -8.313  50.717  1.00                 N  
ATOM   2413  CA  VAL   313     110.013  -8.725  50.254  1.00                 C  
ATOM   2414  C   VAL   313     109.015  -7.892  51.028  1.00                 C  
ATOM   2415  O   VAL   313     109.250  -7.543  52.183  1.00                 O  
ATOM   2416  CB  VAL   313     109.799 -10.238  50.447  1.00                 C  
ATOM   2417  CG1 VAL   313     109.816 -10.594  51.926  1.00                 C  
ATOM   2418  CG2 VAL   313     108.493 -10.677  49.805  1.00                 C  
ATOM   2419  N   ALA   314     107.907  -7.559  50.386  1.00                 N  
ATOM   2420  CA  ALA   314     106.907  -6.733  51.029  1.00                 C  
ATOM   2421  C   ALA   314     105.542  -7.243  50.707  1.00                 C  
ATOM   2422  O   ALA   314     104.997  -6.916  49.662  1.00                 O  
ATOM   2423  CB  ALA   314     107.057  -5.283  50.594  1.00                 C  
ATOM   2424  N   ALA   315     104.980  -8.046  51.593  1.00                 N  
ATOM   2425  CA  ALA   315     103.651  -8.556  51.354  1.00                 C  
ATOM   2426  C   ALA   315     102.735  -7.473  51.837  1.00                 C  
ATOM   2427  O   ALA   315     102.508  -7.332  53.031  1.00                 O  
ATOM   2428  CB  ALA   315     103.455  -9.882  52.073  1.00                 C  
ATOM   2429  N   ILE   316     102.237  -6.674  50.913  1.00                 N  
ATOM   2430  CA  ILE   316     101.336  -5.611  51.293  1.00                 C  
ATOM   2431  C   ILE   316      99.897  -6.174  51.211  1.00                 C  
ATOM   2432  O   ILE   316      99.225  -6.035  50.189  1.00                 O  
ATOM   2433  CB  ILE   316     101.519  -4.370  50.400  1.00                 C  
ATOM   2434  CD1 ILE   316     103.509  -3.577  51.781  1.00                 C  
ATOM   2435  CG1 ILE   316     102.981  -3.920  50.406  1.00                 C  
ATOM   2436  CG2 ILE   316     100.581  -3.255  50.838  1.00                 C  
ATOM   2437  N   PHE   317      99.444  -6.829  52.285  1.00                 N  
ATOM   2438  CA  PHE   317      98.104  -7.398  52.335  1.00                 C  
ATOM   2439  C   PHE   317      97.102  -6.287  52.553  1.00                 C  
ATOM   2440  O   PHE   317      97.443  -5.245  53.101  1.00                 O  
ATOM   2441  CB  PHE   317      98.010  -8.451  53.441  1.00                 C  
ATOM   2442  CG  PHE   317      98.784  -9.705  53.151  1.00                 C  
ATOM   2443  CZ  PHE   317     100.212 -12.028  52.611  1.00                 C  
ATOM   2444  CD1 PHE   317     100.057  -9.884  53.664  1.00                 C  
ATOM   2445  CE1 PHE   317     100.769 -11.038  53.398  1.00                 C  
ATOM   2446  CD2 PHE   317      98.240 -10.706  52.366  1.00                 C  
ATOM   2447  CE2 PHE   317      98.952 -11.860  52.099  1.00                 C  
ATOM   2448  N   ARG   318      95.854  -6.524  52.151  1.00                 N  
ATOM   2449  CA  ARG   318      94.782  -5.539  52.324  1.00                 C  
ATOM   2450  C   ARG   318      93.426  -6.226  52.443  1.00                 C  
ATOM   2451  O   ARG   318      92.680  -6.318  51.477  1.00                 O  
ATOM   2452  CB  ARG   318      94.772  -4.548  51.158  1.00                 C  
ATOM   2453  CD  ARG   318      94.900  -4.157  48.682  1.00                 C  
ATOM   2454  NE  ARG   318      95.177  -4.749  47.376  1.00                 N  
ATOM   2455  CG  ARG   318      94.898  -5.198  49.790  1.00                 C  
ATOM   2456  CZ  ARG   318      95.190  -4.068  46.235  1.00                 C  
ATOM   2457  NH1 ARG   318      95.452  -4.691  45.094  1.00                 N  
ATOM   2458  NH2 ARG   318      94.940  -2.766  46.237  1.00                 N  
ATOM   2459  N   GLY   319      93.127  -6.707  53.646  1.00                 N  
ATOM   2460  CA  GLY   319      91.876  -7.400  53.930  1.00                 C  
ATOM   2461  C   GLY   319      92.002  -7.930  55.347  1.00                 C  
ATOM   2462  O   GLY   319      93.026  -8.529  55.685  1.00                 O  
ATOM   2463  N   ARG   320      90.988  -7.709  56.182  1.00                 N  
ATOM   2464  CA  ARG   320      91.020  -8.148  57.587  1.00                 C  
ATOM   2465  C   ARG   320      91.575  -9.564  57.862  1.00                 C  
ATOM   2466  O   ARG   320      91.011 -10.574  57.431  1.00                 O  
ATOM   2467  CB  ARG   320      89.618  -8.092  58.198  1.00                 C  
ATOM   2468  CD  ARG   320      88.159  -8.319  60.227  1.00                 C  
ATOM   2469  NE  ARG   320      87.623  -6.963  60.141  1.00                 N  
ATOM   2470  CG  ARG   320      89.576  -8.407  59.684  1.00                 C  
ATOM   2471  CZ  ARG   320      87.852  -6.011  61.040  1.00                 C  
ATOM   2472  NH1 ARG   320      87.322  -4.806  60.879  1.00                 N  
ATOM   2473  NH2 ARG   320      88.610  -6.266  62.098  1.00                 N  
TER
