# Supplementary material for: Comparative Single-Cell Transcriptomics Reveals Novel Genes Involved in Bivalve Embryonic Shell Formation and Questions Ontogenetic Homology of Molluscan Shell Types
Source: Front Cell Dev Biol. 2022 Jun 9;10:883755. doi: 10.3389/fcell.2022.883755 (PMC9261976; doi:10.3389/fcell.2022.883755)
Supplement: Supplementary file 1 [file DataSheet1.ZIP › Supplementary_File1/s_f_1/084ff3df12adb60f.final.pdb]

ATOM      1  N   LYS     7       1.565  -2.201  31.719  1.00                 N  
ATOM      2  CA  LYS     7       0.382  -2.819  31.113  1.00                 C  
ATOM      3  C   LYS     7       0.433  -2.811  29.580  1.00                 C  
ATOM      4  O   LYS     7       1.168  -2.043  29.021  1.00                 O  
ATOM      5  CB  LYS     7      -0.891  -2.110  31.580  1.00                 C  
ATOM      6  CD  LYS     7      -2.493  -1.598  33.443  1.00                 C  
ATOM      7  CE  LYS     7      -2.797  -1.777  34.922  1.00                 C  
ATOM      8  CG  LYS     7      -1.197  -2.294  33.057  1.00                 C  
ATOM      9  NZ  LYS     7      -4.052  -1.083  35.319  1.00                 N  
ATOM     10  N   ALA     8      -0.251  -3.758  29.008  1.00                 N  
ATOM     11  CA  ALA     8      -0.318  -3.886  27.543  1.00                 C  
ATOM     12  C   ALA     8      -1.616  -4.537  27.178  1.00                 C  
ATOM     13  O   ALA     8      -2.089  -5.414  27.915  1.00                 O  
ATOM     14  CB  ALA     8       0.869  -4.684  27.026  1.00                 C  
ATOM     15  N   PRO     9      -2.124  -4.276  25.969  1.00                 N  
ATOM     16  CA  PRO     9      -1.669  -3.304  25.033  1.00                 C  
ATOM     17  C   PRO     9      -1.747  -1.913  25.463  1.00                 C  
ATOM     18  O   PRO     9      -2.673  -1.543  26.172  1.00                 O  
ATOM     19  CB  PRO     9      -2.575  -3.509  23.817  1.00                 C  
ATOM     20  CD  PRO     9      -3.207  -5.193  25.395  1.00                 C  
ATOM     21  CG  PRO     9      -3.033  -4.924  23.927  1.00                 C  
ATOM     22  N   ILE    10      -0.749  -1.102  25.124  1.00                 N  
ATOM     23  CA  ILE    10      -0.712   0.249  25.547  1.00                 C  
ATOM     24  C   ILE    10       0.136   1.135  24.695  1.00                 C  
ATOM     25  O   ILE    10       1.055   0.655  24.064  1.00                 O  
ATOM     26  CB  ILE    10      -0.221   0.372  27.001  1.00                 C  
ATOM     27  CD1 ILE    10      -0.279   1.937  29.013  1.00                 C  
ATOM     28  CG1 ILE    10      -0.419   1.800  27.512  1.00                 C  
ATOM     29  CG2 ILE    10       1.229  -0.075  27.114  1.00                 C  
ATOM     30  N   VAL    11      -0.167   2.437  24.686  1.00                 N  
ATOM     31  CA  VAL    11       0.683   3.462  24.133  1.00                 C  
ATOM     32  C   VAL    11       1.397   4.282  25.203  1.00                 C  
ATOM     33  O   VAL    11       0.808   4.617  26.206  1.00                 O  
ATOM     34  CB  VAL    11      -0.107   4.419  23.221  1.00                 C  
ATOM     35  CG1 VAL    11       0.792   5.536  22.715  1.00                 C  
ATOM     36  CG2 VAL    11      -0.722   3.658  22.056  1.00                 C  
ATOM     37  N   ARG    12       2.649   4.597  24.955  1.00                 N  
ATOM     38  CA  ARG    12       3.441   5.419  25.840  1.00                 C  
ATOM     39  C   ARG    12       4.412   6.319  25.063  1.00                 C  
ATOM     40  O   ARG    12       4.954   5.870  24.038  1.00                 O  
ATOM     41  CB  ARG    12       4.221   4.547  26.826  1.00                 C  
ATOM     42  CD  ARG    12       4.181   2.892  28.713  1.00                 C  
ATOM     43  NE  ARG    12       3.354   2.014  29.537  1.00                 N  
ATOM     44  CG  ARG    12       3.344   3.758  27.785  1.00                 C  
ATOM     45  CZ  ARG    12       2.883   2.341  30.736  1.00                 C  
ATOM     46  NH1 ARG    12       2.138   1.478  31.413  1.00                 N  
ATOM     47  NH2 ARG    12       3.158   3.529  31.255  1.00                 N  
ATOM     48  N   ILE    13       4.554   7.537  25.488  1.00                 N  
ATOM     49  CA  ILE    13       5.604   8.408  24.956  1.00                 C  
ATOM     50  C   ILE    13       6.934   7.844  25.417  1.00                 C  
ATOM     51  O   ILE    13       7.228   7.842  26.645  1.00                 O  
ATOM     52  CB  ILE    13       5.410   9.867  25.408  1.00                 C  
ATOM     53  CD1 ILE    13       3.705  11.761  25.463  1.00                 C  
ATOM     54  CG1 ILE    13       4.083  10.417  24.881  1.00                 C  
ATOM     55  CG2 ILE    13       6.591  10.721  24.973  1.00                 C  
ATOM     56  N   ARG    14       7.752   7.374  24.509  1.00                 N  
ATOM     57  CA  ARG    14       9.078   6.790  24.837  1.00                 C  
ATOM     58  C   ARG    14      10.186   7.855  24.844  1.00                 C  
ATOM     59  O   ARG    14      11.103   7.784  25.689  1.00                 O  
ATOM     60  CB  ARG    14       9.435   5.681  23.845  1.00                 C  
ATOM     61  CD  ARG    14      10.965   3.792  23.222  1.00                 C  
ATOM     62  NE  ARG    14      12.257   3.148  23.450  1.00                 N  
ATOM     63  CG  ARG    14      10.749   4.978  24.147  1.00                 C  
ATOM     64  CZ  ARG    14      12.696   2.093  22.772  1.00                 C  
ATOM     65  NH1 ARG    14      13.884   1.574  23.049  1.00                 N  
ATOM     66  NH2 ARG    14      11.945   1.558  21.818  1.00                 N  
ATOM     67  N   LYS    15      10.054   8.861  24.002  1.00                 N  
ATOM     68  CA  LYS    15      11.050   9.914  23.905  1.00                 C  
ATOM     69  C   LYS    15      10.468  11.075  23.171  1.00                 C  
ATOM     70  O   LYS    15       9.690  10.900  22.207  1.00                 O  
ATOM     71  CB  LYS    15      12.310   9.397  23.207  1.00                 C  
ATOM     72  CD  LYS    15      14.707   9.779  22.570  1.00                 C  
ATOM     73  CE  LYS    15      15.872  10.754  22.597  1.00                 C  
ATOM     74  CG  LYS    15      13.462  10.389  23.192  1.00                 C  
ATOM     75  NZ  LYS    15      17.103  10.166  22.000  1.00                 N  
ATOM     76  N   LYS    16      10.935  12.284  23.466  1.00                 N  
ATOM     77  CA  LYS    16      10.629  13.445  22.658  1.00                 C  
ATOM     78  C   LYS    16      11.993  14.110  22.364  1.00                 C  
ATOM     79  O   LYS    16      12.972  13.945  23.169  1.00                 O  
ATOM     80  CB  LYS    16       9.657  14.369  23.394  1.00                 C  
ATOM     81  CD  LYS    16       7.354  14.748  24.318  1.00                 C  
ATOM     82  CE  LYS    16       5.998  14.124  24.602  1.00                 C  
ATOM     83  CG  LYS    16       8.291  13.754  23.651  1.00                 C  
ATOM     84  NZ  LYS    16       5.063  15.093  25.238  1.00                 N  
ATOM     85  N   LYS    17      12.089  14.641  21.174  1.00                 N  
ATOM     86  CA  LYS    17      13.282  15.399  20.756  1.00                 C  
ATOM     87  C   LYS    17      12.841  16.672  20.095  1.00                 C  
ATOM     88  O   LYS    17      11.771  16.810  19.470  1.00                 O  
ATOM     89  CB  LYS    17      14.150  14.558  19.818  1.00                 C  
ATOM     90  CD  LYS    17      16.272  14.332  18.497  1.00                 C  
ATOM     91  CE  LYS    17      17.545  15.025  18.040  1.00                 C  
ATOM     92  CG  LYS    17      15.434  15.243  19.379  1.00                 C  
ATOM     93  NZ  LYS    17      18.351  14.163  17.132  1.00                 N  
ATOM     94  N   ILE    18      13.480  17.780  20.456  1.00                 N  
ATOM     95  CA  ILE    18      13.139  19.085  19.893  1.00                 C  
ATOM     96  C   ILE    18      14.311  19.672  19.098  1.00                 C  
ATOM     97  O   ILE    18      15.471  19.611  19.517  1.00                 O  
ATOM     98  CB  ILE    18      12.705  20.077  20.989  1.00                 C  
ATOM     99  CD1 ILE    18      11.095  20.354  22.946  1.00                 C  
ATOM    100  CG1 ILE    18      11.453  19.566  21.704  1.00                 C  
ATOM    101  CG2 ILE    18      12.496  21.463  20.400  1.00                 C  
ATOM    102  N   LYS    19      14.020  20.248  17.936  1.00                 N  
ATOM    103  CA  LYS    19      15.069  20.827  17.108  1.00                 C  
ATOM    104  C   LYS    19      15.613  22.080  17.777  1.00                 C  
ATOM    105  O   LYS    19      14.877  23.025  18.075  1.00                 O  
ATOM    106  CB  LYS    19      14.535  21.143  15.710  1.00                 C  
ATOM    107  CD  LYS    19      15.006  21.884  13.358  1.00                 C  
ATOM    108  CE  LYS    19      16.060  22.402  12.393  1.00                 C  
ATOM    109  CG  LYS    19      15.590  21.654  14.743  1.00                 C  
ATOM    110  NZ  LYS    19      15.498  22.648  11.037  1.00                 N  
ATOM    111  N   LYS    20      16.918  22.110  18.026  1.00                 N  
ATOM    112  CA  LYS    20      17.522  23.275  18.668  1.00                 C  
ATOM    113  C   LYS    20      17.293  24.549  17.864  1.00                 C  
ATOM    114  O   LYS    20      16.835  25.574  18.378  1.00                 O  
ATOM    115  CB  LYS    20      19.023  23.057  18.871  1.00                 C  
ATOM    116  CD  LYS    20      21.206  23.914  19.764  1.00                 C  
ATOM    117  CE  LYS    20      21.923  25.087  20.413  1.00                 C  
ATOM    118  CG  LYS    20      19.732  24.217  19.551  1.00                 C  
ATOM    119  NZ  LYS    20      23.369  24.804  20.628  1.00                 N  
ATOM    120  N   LYS    21      17.617  24.492  16.575  1.00                 N  
ATOM    121  CA  LYS    21      17.462  25.636  15.672  1.00                 C  
ATOM    122  C   LYS    21      16.015  26.111  15.502  1.00                 C  
ATOM    123  O   LYS    21      15.756  27.254  15.115  1.00                 O  
ATOM    124  CB  LYS    21      18.028  25.307  14.289  1.00                 C  
ATOM    125  CD  LYS    21      20.033  24.841  12.854  1.00                 C  
ATOM    126  CE  LYS    21      21.549  24.732  12.813  1.00                 C  
ATOM    127  CG  LYS    21      19.541  25.174  14.253  1.00                 C  
ATOM    128  NZ  LYS    21      22.043  24.368  11.456  1.00                 N  
ATOM    129  N   SER    22      15.050  25.242  15.788  1.00                 N  
ATOM    130  CA  SER    22      13.642  25.612  15.657  1.00                 C  
ATOM    131  C   SER    22      12.772  24.690  16.497  1.00                 C  
ATOM    132  O   SER    22      12.320  23.632  16.053  1.00                 O  
ATOM    133  CB  SER    22      13.210  25.566  14.190  1.00                 C  
ATOM    134  OG  SER    22      11.856  25.956  14.044  1.00                 O  
ATOM    135  N   LYS    23      12.529  25.095  17.739  1.00                 N  
ATOM    136  CA  LYS    23      11.748  24.304  18.680  1.00                 C  
ATOM    137  C   LYS    23      10.307  23.987  18.282  1.00                 C  
ATOM    138  O   LYS    23       9.565  23.352  19.035  1.00                 O  
ATOM    139  CB  LYS    23      11.693  24.995  20.044  1.00                 C  
ATOM    140  CD  LYS    23      10.927  26.948  21.422  1.00                 C  
ATOM    141  CE  LYS    23      10.119  28.235  21.434  1.00                 C  
ATOM    142  CG  LYS    23      10.893  26.287  20.053  1.00                 C  
ATOM    143  NZ  LYS    23      10.174  28.913  22.758  1.00                 N  
ATOM    144  N   ASP    24       9.878  24.417  17.099  1.00                 N  
ATOM    145  CA  ASP    24       8.516  24.106  16.666  1.00                 C  
ATOM    146  C   ASP    24       8.568  22.745  15.984  1.00                 C  
ATOM    147  O   ASP    24       7.549  22.117  15.683  1.00                 O  
ATOM    148  CB  ASP    24       7.986  25.201  15.738  1.00                 C  
ATOM    149  CG  ASP    24       7.783  26.522  16.453  1.00                 C  
ATOM    150  OD1 ASP    24       7.577  26.506  17.685  1.00                 O  
ATOM    151  OD2 ASP    24       7.830  27.574  15.781  1.00                 O  
ATOM    152  N   ASN    25       9.786  22.283  15.736  1.00                 N  
ATOM    153  CA  ASN    25      10.004  20.994  15.108  1.00                 C  
ATOM    154  C   ASN    25      10.225  19.975  16.215  1.00                 C  
ATOM    155  O   ASN    25      11.327  19.832  16.751  1.00                 O  
ATOM    156  CB  ASN    25      11.181  21.065  14.133  1.00                 C  
ATOM    157  CG  ASN    25      11.404  19.761  13.393  1.00                 C  
ATOM    158  OD1 ASN    25      10.770  18.749  13.693  1.00                 O  
ATOM    159  ND2 ASN    25      12.309  19.781  12.421  1.00                 N  
ATOM    160  N   ASP    26       9.282  19.265  16.631  1.00                 N  
ATOM    161  CA  ASP    26       9.232  18.242  17.616  1.00                 C  
ATOM    162  C   ASP    26       9.239  16.876  16.927  1.00                 C  
ATOM    163  O   ASP    26       8.586  16.711  15.921  1.00                 O  
ATOM    164  CB  ASP    26       7.992  18.407  18.497  1.00                 C  
ATOM    165  CG  ASP    26       8.058  19.645  19.369  1.00                 C  
ATOM    166  OD1 ASP    26       9.174  20.162  19.584  1.00                 O  
ATOM    167  OD2 ASP    26       6.993  20.099  19.838  1.00                 O  
ATOM    168  N   ILE    27       9.963  15.914  17.517  1.00                 N  
ATOM    169  CA  ILE    27       9.896  14.492  17.154  1.00                 C  
ATOM    170  C   ILE    27       9.416  13.727  18.359  1.00                 C  
ATOM    171  O   ILE    27       9.919  13.942  19.489  1.00                 O  
ATOM    172  CB  ILE    27      11.258  13.971  16.658  1.00                 C  
ATOM    173  CD1 ILE    27      13.118  14.446  14.982  1.00                 C  
ATOM    174  CG1 ILE    27      11.691  14.726  15.400  1.00                 C  
ATOM    175  CG2 ILE    27      11.202  12.469  16.427  1.00                 C  
ATOM    176  N   VAL    28       8.492  12.767  18.201  1.00                 N  
ATOM    177  CA  VAL    28       8.071  11.912  19.286  1.00                 C  
ATOM    178  C   VAL    28       8.243  10.460  18.873  1.00                 C  
ATOM    179  O   VAL    28       7.969  10.142  17.707  1.00                 O  
ATOM    180  CB  VAL    28       6.614  12.196  19.696  1.00                 C  
ATOM    181  CG1 VAL    28       6.183  11.259  20.813  1.00                 C  
ATOM    182  CG2 VAL    28       6.453  13.648  20.120  1.00                 C  
ATOM    183  N   HIS    29       8.811   9.641  19.741  1.00                 N  
ATOM    184  CA  HIS    29       8.870   8.217  19.562  1.00                 C  
ATOM    185  C   HIS    29       7.872   7.572  20.541  1.00                 C  
ATOM    186  O   HIS    29       7.939   7.828  21.728  1.00                 O  
ATOM    187  CB  HIS    29      10.295   7.707  19.788  1.00                 C  
ATOM    188  CG  HIS    29      11.292   8.249  18.812  1.00                 C  
ATOM    189  ND1 HIS    29      11.469   7.716  17.554  1.00                 N  
ATOM    190  CE1 HIS    29      12.427   8.410  16.914  1.00                 C  
ATOM    191  CD2 HIS    29      12.265   9.332  18.815  1.00                 C  
ATOM    192  NE2 HIS    29      12.909   9.381  17.665  1.00                 N  
ATOM    193  N   LEU    30       6.918   6.785  20.041  1.00                 N  
ATOM    194  CA  LEU    30       5.940   6.096  20.862  1.00                 C  
ATOM    195  C   LEU    30       6.317   4.608  20.965  1.00                 C  
ATOM    196  O   LEU    30       6.721   3.996  19.983  1.00                 O  
ATOM    197  CB  LEU    30       4.536   6.267  20.279  1.00                 C  
ATOM    198  CG  LEU    30       4.025   7.704  20.151  1.00                 C  
ATOM    199  CD1 LEU    30       2.657   7.731  19.486  1.00                 C  
ATOM    200  CD2 LEU    30       3.964   8.376  21.514  1.00                 C  
ATOM    201  N   PRO    31       6.191   4.099  22.174  1.00                 N  
ATOM    202  CA  PRO    31       6.205   2.724  22.496  1.00                 C  
ATOM    203  C   PRO    31       4.783   2.232  22.272  1.00                 C  
ATOM    204  O   PRO    31       3.855   2.543  23.007  1.00                 O  
ATOM    205  CB  PRO    31       6.644   2.691  23.961  1.00                 C  
ATOM    206  CD  PRO    31       6.649   4.996  23.316  1.00                 C  
ATOM    207  CG  PRO    31       7.364   3.983  24.164  1.00                 C  
ATOM    208  N   VAL    32       4.610   1.421  21.231  1.00                 N  
ATOM    209  CA  VAL    32       3.342   0.675  20.939  1.00                 C  
ATOM    210  C   VAL    32       3.530  -0.709  21.453  1.00                 C  
ATOM    211  O   VAL    32       4.149  -1.555  20.816  1.00                 O  
ATOM    212  CB  VAL    32       3.009   0.695  19.436  1.00                 C  
ATOM    213  CG1 VAL    32       1.720  -0.067  19.165  1.00                 C  
ATOM    214  CG2 VAL    32       2.900   2.127  18.934  1.00                 C  
ATOM    215  N   ARG    33       3.071  -0.937  22.692  1.00                 N  
ATOM    216  CA  ARG    33       3.365  -2.151  23.431  1.00                 C  
ATOM    217  C   ARG    33       2.233  -3.135  23.200  1.00                 C  
ATOM    218  O   ARG    33       1.105  -2.843  23.665  1.00                 O  
ATOM    219  CB  ARG    33       3.548  -1.842  24.918  1.00                 C  
ATOM    220  CD  ARG    33       4.136  -2.664  27.215  1.00                 C  
ATOM    221  NE  ARG    33       4.465  -3.820  28.046  1.00                 N  
ATOM    222  CG  ARG    33       3.898  -3.054  25.766  1.00                 C  
ATOM    223  CZ  ARG    33       4.657  -3.766  29.360  1.00                 C  
ATOM    224  NH1 ARG    33       4.953  -4.869  30.033  1.00                 N  
ATOM    225  NH2 ARG    33       4.554  -2.608  29.997  1.00                 N  
ATOM    226  N   ALA    34       2.511  -4.184  22.481  1.00                 N  
ATOM    227  CA  ALA    34       1.459  -5.152  22.118  1.00                 C  
ATOM    228  C   ALA    34       1.299  -6.214  23.175  1.00                 C  
ATOM    229  O   ALA    34       0.203  -6.747  23.428  1.00                 O  
ATOM    230  CB  ALA    34       1.772  -5.797  20.777  1.00                 C  
ATOM    231  N   SER    35       2.408  -6.600  23.798  1.00                 N  
ATOM    232  CA  SER    35       2.502  -7.761  24.682  1.00                 C  
ATOM    233  C   SER    35       2.990  -7.344  26.047  1.00                 C  
ATOM    234  O   SER    35       3.796  -6.392  26.219  1.00                 O  
ATOM    235  CB  SER    35       3.431  -8.818  24.081  1.00                 C  
ATOM    236  OG  SER    35       2.911  -9.321  22.863  1.00                 O  
ATOM    237  N   GLN    36       2.453  -7.978  27.114  1.00                 N  
ATOM    238  CA  GLN    36       2.955  -7.764  28.441  1.00                 C  
ATOM    239  C   GLN    36       4.427  -8.279  28.598  1.00                 C  
ATOM    240  O   GLN    36       4.717  -9.470  28.264  1.00                 O  
ATOM    241  CB  GLN    36       2.056  -8.451  29.471  1.00                 C  
ATOM    242  CD  GLN    36      -0.195  -8.552  30.613  1.00                 C  
ATOM    243  CG  GLN    36       0.661  -7.855  29.573  1.00                 C  
ATOM    244  OE1 GLN    36      -0.147  -9.774  30.753  1.00                 O  
ATOM    245  NE2 GLN    36      -0.982  -7.773  31.346  1.00                 N  
ATOM    246  N   GLN    37       5.216  -7.695  29.508  1.00                 N  
ATOM    247  CA  GLN    37       6.595  -8.179  29.712  1.00                 C  
ATOM    248  C   GLN    37       6.577  -9.612  30.265  1.00                 C  
ATOM    249  O   GLN    37       7.377 -10.460  29.860  1.00                 O  
ATOM    250  CB  GLN    37       7.356  -7.247  30.657  1.00                 C  
ATOM    251  CD  GLN    37       9.610  -7.480  29.543  1.00                 C  
ATOM    252  CG  GLN    37       8.823  -7.603  30.833  1.00                 C  
ATOM    253  OE1 GLN    37       9.605  -6.432  28.899  1.00                 O  
ATOM    254  NE2 GLN    37      10.292  -8.555  29.163  1.00                 N  
ATOM    255  N   ALA    38       5.678  -9.910  31.188  1.00                 N  
ATOM    256  CA  ALA    38       5.602 -11.260  31.764  1.00                 C  
ATOM    257  C   ALA    38       5.195 -12.268  30.696  1.00                 C  
ATOM    258  O   ALA    38       5.681 -13.401  30.668  1.00                 O  
ATOM    259  CB  ALA    38       4.621 -11.286  32.926  1.00                 C  
ATOM    260  N   ARG    39       4.283 -11.876  29.783  1.00                 N  
ATOM    261  CA  ARG    39       3.897 -12.819  28.699  1.00                 C  
ATOM    262  C   ARG    39       5.061 -13.045  27.752  1.00                 C  
ATOM    263  O   ARG    39       5.277 -14.177  27.310  1.00                 O  
ATOM    264  CB  ARG    39       2.682 -12.289  27.935  1.00                 C  
ATOM    265  CD  ARG    39       0.237 -11.722  27.934  1.00                 C  
ATOM    266  NE  ARG    39      -1.019 -11.757  28.678  1.00                 N  
ATOM    267  CG  ARG    39       1.388 -12.313  28.732  1.00                 C  
ATOM    268  CZ  ARG    39      -2.148 -11.191  28.265  1.00                 C  
ATOM    269  NH1 ARG    39      -3.243 -11.275  29.009  1.00                 N  
ATOM    270  NH2 ARG    39      -2.180 -10.542  27.109  1.00                 N  
ATOM    271  N   TYR    40       5.854 -12.032  27.391  1.00                 N  
ATOM    272  CA  TYR    40       7.011 -12.200  26.516  1.00                 C  
ATOM    273  C   TYR    40       8.072 -13.121  27.152  1.00                 C  
ATOM    274  O   TYR    40       8.575 -14.066  26.538  1.00                 O  
ATOM    275  CB  TYR    40       7.633 -10.842  26.184  1.00                 C  
ATOM    276  CG  TYR    40       8.872 -10.931  25.322  1.00                 C  
ATOM    277  OH  TYR    40      12.270 -11.176  22.938  1.00                 O  
ATOM    278  CZ  TYR    40      11.147 -11.095  23.728  1.00                 C  
ATOM    279  CD1 TYR    40       8.772 -11.128  23.950  1.00                 C  
ATOM    280  CE1 TYR    40       9.899 -11.210  23.155  1.00                 C  
ATOM    281  CD2 TYR    40      10.138 -10.816  25.882  1.00                 C  
ATOM    282  CE2 TYR    40      11.276 -10.896  25.102  1.00                 C  
ATOM    283  N   SER    41       8.412 -12.829  28.415  1.00                 N  
ATOM    284  CA  SER    41       9.410 -13.708  29.088  1.00                 C  
ATOM    285  C   SER    41       8.949 -15.163  29.179  1.00                 C  
ATOM    286  O   SER    41       9.760 -16.083  29.045  1.00                 O  
ATOM    287  CB  SER    41       9.719 -13.189  30.494  1.00                 C  
ATOM    288  OG  SER    41      10.375 -11.934  30.441  1.00                 O  
ATOM    289  N   THR    42       7.667 -15.427  29.405  1.00                 N  
ATOM    290  CA  THR    42       7.124 -16.793  29.425  1.00                 C  
ATOM    291  C   THR    42       7.091 -17.424  28.036  1.00                 C  
ATOM    292  O   THR    42       7.245 -18.640  27.898  1.00                 O  
ATOM    293  CB  THR    42       5.703 -16.827  30.017  1.00                 C  
ATOM    294  OG1 THR    42       4.835 -16.001  29.230  1.00                 O  
ATOM    295  CG2 THR    42       5.708 -16.305  31.445  1.00                 C  
ATOM    296  N   LEU    43       6.891 -16.640  26.968  1.00                 N  
ATOM    297  CA  LEU    43       6.960 -17.194  25.602  1.00                 C  
ATOM    298  C   LEU    43       8.396 -17.611  25.250  1.00                 C  
ATOM    299  O   LEU    43       8.625 -18.652  24.629  1.00                 O  
ATOM    300  CB  LEU    43       6.442 -16.176  24.584  1.00                 C  
ATOM    301  CG  LEU    43       4.945 -15.862  24.640  1.00                 C  
ATOM    302  CD1 LEU    43       4.600 -14.717  23.701  1.00                 C  
ATOM    303  CD2 LEU    43       4.125 -17.096  24.295  1.00                 C  
ATOM    304  N   ILE    44       9.374 -16.816  25.637  1.00                 N  
ATOM    305  CA  ILE    44      10.788 -17.146  25.403  1.00                 C  
ATOM    306  C   ILE    44      11.173 -18.406  26.164  1.00                 C  
ATOM    307  O   ILE    44      11.882 -19.265  25.633  1.00                 O  
ATOM    308  CB  ILE    44      11.713 -15.981  25.801  1.00                 C  
ATOM    309  CD1 ILE    44      11.722 -15.019  23.440  1.00                 C  
ATOM    310  CG1 ILE    44      11.454 -14.766  24.908  1.00                 C  
ATOM    311  CG2 ILE    44      13.169 -16.417  25.757  1.00                 C  
ATOM    312  N   THR    45      10.736 -18.570  27.407  1.00                 N  
ATOM    313  CA  THR    45      11.000 -19.771  28.206  1.00                 C  
ATOM    314  C   THR    45      10.479 -21.046  27.564  1.00                 C  
ATOM    315  O   THR    45      11.084 -22.114  27.692  1.00                 O  
ATOM    316  CB  THR    45      10.388 -19.658  29.615  1.00                 C  
ATOM    317  OG1 THR    45      10.974 -18.548  30.306  1.00                 O  
ATOM    318  CG2 THR    45      10.654 -20.924  30.414  1.00                 C  
ATOM    319  N   PRO    46       9.354 -20.979  26.861  1.00                 N  
ATOM    320  CA  PRO    46       8.715 -22.089  26.155  1.00                 C  
ATOM    321  C   PRO    46       9.160 -22.243  24.709  1.00                 C  
ATOM    322  O   PRO    46       8.623 -23.070  23.967  1.00                 O  
ATOM    323  CB  PRO    46       7.223 -21.757  26.216  1.00                 C  
ATOM    324  CD  PRO    46       8.349 -20.017  27.413  1.00                 C  
ATOM    325  CG  PRO    46       7.092 -20.840  27.386  1.00                 C  
ATOM    326  N   PRO    47      10.140 -21.464  24.265  1.00                 N  
ATOM    327  CA  PRO    47      10.685 -21.495  22.918  1.00                 C  
ATOM    328  C   PRO    47       9.606 -21.348  21.844  1.00                 C  
ATOM    329  O   PRO    47       9.620 -22.035  20.819  1.00                 O  
ATOM    330  CB  PRO    47      11.364 -22.863  22.825  1.00                 C  
ATOM    331  CD  PRO    47      10.220 -22.818  24.927  1.00                 C  
ATOM    332  CG  PRO    47      10.614 -23.719  23.790  1.00                 C  
ATOM    333  N   ASN    48       8.641 -20.438  22.066  1.00                 N  
ATOM    334  CA  ASN    48       7.555 -20.227  21.076  1.00                 C  
ATOM    335  C   ASN    48       8.063 -19.474  19.864  1.00                 C  
ATOM    336  O   ASN    48       8.688 -18.417  19.982  1.00                 O  
ATOM    337  CB  ASN    48       6.380 -19.487  21.719  1.00                 C  
ATOM    338  CG  ASN    48       5.664 -20.323  22.760  1.00                 C  
ATOM    339  OD1 ASN    48       4.897 -21.226  22.425  1.00                 O  
ATOM    340  ND2 ASN    48       5.912 -20.025  24.030  1.00                 N  
ATOM    341  N   PRO    49       7.808 -20.001  18.659  1.00                 N  
ATOM    342  CA  PRO    49       8.277 -19.369  17.416  1.00                 C  
ATOM    343  C   PRO    49       7.475 -18.109  17.113  1.00                 C  
ATOM    344  O   PRO    49       6.407 -18.157  16.496  1.00                 O  
ATOM    345  CB  PRO    49       8.062 -20.445  16.350  1.00                 C  
ATOM    346  CD  PRO    49       7.005 -21.243  18.343  1.00                 C  
ATOM    347  CG  PRO    49       6.896 -21.233  16.844  1.00                 C  
ATOM    348  N   GLN    50       7.979 -16.956  17.541  1.00                 N  
ATOM    349  CA  GLN    50       7.342 -15.652  17.347  1.00                 C  
ATOM    350  C   GLN    50       8.161 -14.761  16.448  1.00                 C  
ATOM    351  O   GLN    50       9.194 -14.221  16.852  1.00                 O  
ATOM    352  CB  GLN    50       7.115 -14.961  18.693  1.00                 C  
ATOM    353  CD  GLN    50       5.074 -13.624  18.038  1.00                 C  
ATOM    354  CG  GLN    50       6.488 -13.581  18.584  1.00                 C  
ATOM    355  OE1 GLN    50       4.184 -14.224  18.641  1.00                 O  
ATOM    356  NE2 GLN    50       4.864 -12.987  16.892  1.00                 N  
ATOM    357  N   THR    51       7.628 -14.563  15.177  1.00                 N  
ATOM    358  CA  THR    51       8.495 -13.829  14.213  1.00                 C  
ATOM    359  C   THR    51       7.845 -13.591  12.838  1.00                 C  
ATOM    360  O   THR    51       8.083 -12.555  12.214  1.00                 O  
ATOM    361  CB  THR    51       9.828 -14.564  13.980  1.00                 C  
ATOM    362  OG1 THR    51      10.541 -14.670  15.218  1.00                 O  
ATOM    363  CG2 THR    51      10.690 -13.801  12.986  1.00                 C  
ATOM    364  N   LYS    52       7.082 -14.586  12.290  1.00                 N  
ATOM    365  CA  LYS    52       6.498 -14.356  10.998  1.00                 C  
ATOM    366  C   LYS    52       5.367 -13.289  11.056  1.00                 C  
ATOM    367  O   LYS    52       5.277 -12.398  10.223  1.00                 O  
ATOM    368  CB  LYS    52       5.947 -15.661  10.419  1.00                 C  
ATOM    369  CD  LYS    52       4.889 -16.862   8.486  1.00                 C  
ATOM    370  CE  LYS    52       4.273 -16.717   7.104  1.00                 C  
ATOM    371  CG  LYS    52       5.342 -15.518   9.032  1.00                 C  
ATOM    372  NZ  LYS    52       3.824 -18.027   6.556  1.00                 N  
ATOM    373  N   GLY    53       4.493 -13.433  12.018  1.00                 N  
ATOM    374  CA  GLY    53       3.443 -12.485  12.172  1.00                 C  
ATOM    375  C   GLY    53       3.906 -11.080  12.398  1.00                 C  
ATOM    376  O   GLY    53       3.309 -10.165  11.867  1.00                 O  
ATOM    377  N   ARG    54       4.986 -10.883  13.214  1.00                 N  
ATOM    378  CA  ARG    54       5.448  -9.506  13.437  1.00                 C  
ATOM    379  C   ARG    54       5.968  -8.900  12.101  1.00                 C  
ATOM    380  O   ARG    54       5.791  -7.711  11.846  1.00                 O  
ATOM    381  CB  ARG    54       6.540  -9.474  14.508  1.00                 C  
ATOM    382  CD  ARG    54       7.182  -9.778  16.915  1.00                 C  
ATOM    383  NE  ARG    54       6.715 -10.040  18.275  1.00                 N  
ATOM    384  CG  ARG    54       6.038  -9.758  15.915  1.00                 C  
ATOM    385  CZ  ARG    54       7.518 -10.280  19.307  1.00                 C  
ATOM    386  NH1 ARG    54       7.003 -10.508  20.508  1.00                 N  
ATOM    387  NH2 ARG    54       8.832 -10.291  19.136  1.00                 N  
ATOM    388  N   GLU    55       6.619  -9.729  11.304  1.00                 N  
ATOM    389  CA  GLU    55       7.147  -9.285  10.022  1.00                 C  
ATOM    390  C   GLU    55       6.048  -8.886   9.052  1.00                 C  
ATOM    391  O   GLU    55       6.020  -7.837   8.429  1.00                 O  
ATOM    392  CB  GLU    55       8.011 -10.379   9.390  1.00                 C  
ATOM    393  CD  GLU    55       9.645  -8.846   8.224  1.00                 C  
ATOM    394  CG  GLU    55       8.650  -9.980   8.070  1.00                 C  
ATOM    395  OE1 GLU    55      10.120  -8.623   9.357  1.00                 O  
ATOM    396  OE2 GLU    55       9.950  -8.182   7.211  1.00                 O  
ATOM    397  N   CYS    56       5.008  -9.695   8.997  1.00                 N  
ATOM    398  CA  CYS    56       3.918  -9.410   8.125  1.00                 C  
ATOM    399  C   CYS    56       3.166  -8.233   8.601  1.00                 C  
ATOM    400  O   CYS    56       2.799  -7.346   7.873  1.00                 O  
ATOM    401  CB  CYS    56       2.992 -10.623   8.011  1.00                 C  
ATOM    402  SG  CYS    56       3.702 -12.022   7.113  1.00                 S  
ATOM    403  N   CYS    57       2.963  -8.151   9.917  1.00                 N  
ATOM    404  CA  CYS    57       2.404  -6.944  10.448  1.00                 C  
ATOM    405  C   CYS    57       3.206  -5.648  10.163  1.00                 C  
ATOM    406  O   CYS    57       2.640  -4.657   9.803  1.00                 O  
ATOM    407  CB  CYS    57       2.231  -7.055  11.964  1.00                 C  
ATOM    408  SG  CYS    57       0.932  -8.199  12.486  1.00                 S  
ATOM    409  N   ARG    58       4.531  -5.696  10.277  1.00                 N  
ATOM    410  CA  ARG    58       5.405  -4.607   9.920  1.00                 C  
ATOM    411  C   ARG    58       5.109  -4.124   8.493  1.00                 C  
ATOM    412  O   ARG    58       5.115  -2.940   8.221  1.00                 O  
ATOM    413  CB  ARG    58       6.869  -5.032  10.046  1.00                 C  
ATOM    414  CD  ARG    58       9.296  -4.434   9.813  1.00                 C  
ATOM    415  NE  ARG    58       9.570  -5.458   8.808  1.00                 N  
ATOM    416  CG  ARG    58       7.865  -3.927   9.734  1.00                 C  
ATOM    417  CZ  ARG    58       9.833  -5.201   7.531  1.00                 C  
ATOM    418  NH1 ARG    58      10.071  -6.197   6.689  1.00                 N  
ATOM    419  NH2 ARG    58       9.858  -3.947   7.100  1.00                 N  
ATOM    420  N   HIS    59       4.859  -5.056   7.602  1.00                 N  
ATOM    421  CA  HIS    59       4.595  -4.658   6.209  1.00                 C  
ATOM    422  C   HIS    59       3.267  -3.870   6.082  1.00                 C  
ATOM    423  O   HIS    59       3.091  -3.073   5.134  1.00                 O  
ATOM    424  CB  HIS    59       4.557  -5.887   5.299  1.00                 C  
ATOM    425  CG  HIS    59       5.893  -6.533   5.101  1.00                 C  
ATOM    426  ND1 HIS    59       6.040  -7.781   4.534  1.00                 N  
ATOM    427  CE1 HIS    59       7.348  -8.091   4.490  1.00                 C  
ATOM    428  CD2 HIS    59       7.275  -6.167   5.377  1.00                 C  
ATOM    429  NE2 HIS    59       8.095  -7.127   4.994  1.00                 N  
ATOM    430  N   LEU    60       2.302  -4.224   6.913  1.00                 N  
ATOM    431  CA  LEU    60       0.929  -3.642   6.836  1.00                 C  
ATOM    432  C   LEU    60       0.789  -2.411   7.663  1.00                 C  
ATOM    433  O   LEU    60       0.099  -1.453   7.312  1.00                 O  
ATOM    434  CB  LEU    60      -0.115  -4.671   7.275  1.00                 C  
ATOM    435  CG  LEU    60      -0.270  -5.903   6.381  1.00                 C  
ATOM    436  CD1 LEU    60      -1.234  -6.901   7.003  1.00                 C  
ATOM    437  CD2 LEU    60      -0.745  -5.503   4.992  1.00                 C  
ATOM    438  N   PHE    61       1.462  -2.398   8.816  1.00                 N  
ATOM    439  CA  PHE    61       1.238  -1.381   9.847  1.00                 C  
ATOM    440  C   PHE    61       1.584   0.033   9.453  1.00                 C  
ATOM    441  O   PHE    61       0.793   0.944   9.694  1.00                 O  
ATOM    442  CB  PHE    61       2.031  -1.717  11.112  1.00                 C  
ATOM    443  CG  PHE    61       1.447  -2.846  11.912  1.00                 C  
ATOM    444  CZ  PHE    61       0.360  -4.933  13.390  1.00                 C  
ATOM    445  CD1 PHE    61       2.268  -3.750  12.562  1.00                 C  
ATOM    446  CE1 PHE    61       1.731  -4.789  13.298  1.00                 C  
ATOM    447  CD2 PHE    61       0.076  -3.004  12.014  1.00                 C  
ATOM    448  CE2 PHE    61      -0.461  -4.043  12.750  1.00                 C  
ATOM    449  N   ALA    62       2.706   0.242   8.800  1.00                 N  
ATOM    450  CA  ALA    62       3.164   1.567   8.442  1.00                 C  
ATOM    451  C   ALA    62       2.108   2.303   7.600  1.00                 C  
ATOM    452  O   ALA    62       1.703   3.432   7.906  1.00                 O  
ATOM    453  CB  ALA    62       4.480   1.486   7.683  1.00                 C  
ATOM    454  N   GLY    63       1.669   1.587   6.585  1.00                 N  
ATOM    455  CA  GLY    63       0.667   2.088   5.674  1.00                 C  
ATOM    456  C   GLY    63      -0.651   2.414   6.328  1.00                 C  
ATOM    457  O   GLY    63      -1.196   3.530   6.227  1.00                 O  
ATOM    458  N   CYS    64      -1.115   1.431   7.080  1.00                 N  
ATOM    459  CA  CYS    64      -2.423   1.656   7.767  1.00                 C  
ATOM    460  C   CYS    64      -2.374   2.735   8.785  1.00                 C  
ATOM    461  O   CYS    64      -3.297   3.534   8.980  1.00                 O  
ATOM    462  CB  CYS    64      -2.906   0.367   8.435  1.00                 C  
ATOM    463  SG  CYS    64      -3.423  -0.924   7.280  1.00                 S  
ATOM    464  N   MET    65      -1.235   2.804   9.557  1.00                 N  
ATOM    465  CA  MET    65      -1.105   3.851  10.506  1.00                 C  
ATOM    466  C   MET    65      -1.056   5.230   9.930  1.00                 C  
ATOM    467  O   MET    65      -1.700   6.124  10.416  1.00                 O  
ATOM    468  CB  MET    65       0.153   3.652  11.354  1.00                 C  
ATOM    469  SD  MET    65       1.635   2.173  13.169  1.00                 S  
ATOM    470  CE  MET    65       1.703   3.603  14.246  1.00                 C  
ATOM    471  CG  MET    65       0.079   2.470  12.306  1.00                 C  
ATOM    472  N   LYS    66      -0.355   5.380   8.803  1.00                 N  
ATOM    473  CA  LYS    66      -0.322   6.643   8.078  1.00                 C  
ATOM    474  C   LYS    66      -1.703   7.088   7.639  1.00                 C  
ATOM    475  O   LYS    66      -2.097   8.224   7.823  1.00                 O  
ATOM    476  CB  LYS    66       0.592   6.535   6.856  1.00                 C  
ATOM    477  CD  LYS    66       1.732   7.676   4.933  1.00                 C  
ATOM    478  CE  LYS    66       1.891   8.976   4.160  1.00                 C  
ATOM    479  CG  LYS    66       0.757   7.837   6.087  1.00                 C  
ATOM    480  NZ  LYS    66       2.842   8.833   3.023  1.00                 N  
TER
