# Supplementary material for: Comparative Single-Cell Transcriptomics Reveals Novel Genes Involved in Bivalve Embryonic Shell Formation and Questions Ontogenetic Homology of Molluscan Shell Types
Source: Front Cell Dev Biol. 2022 Jun 9;10:883755. doi: 10.3389/fcell.2022.883755 (PMC9261976; doi:10.3389/fcell.2022.883755)
Supplement: Supplementary file 1 [file DataSheet1.ZIP › Supplementary_File1/s_f_1/0c779ead81abc732.final.pdb]

ATOM      1  N   MET     1      24.437  67.895 -33.032  1.00                 N  
ATOM      2  CA  MET     1      25.087  67.899 -31.726  1.00                 C  
ATOM      3  C   MET     1      25.066  69.369 -31.329  1.00                 C  
ATOM      4  O   MET     1      25.849  70.172 -31.838  1.00                 O  
ATOM      5  CB  MET     1      26.490  67.297 -31.824  1.00                 C  
ATOM      6  SD  MET     1      28.858  66.467 -30.649  1.00                 S  
ATOM      7  CE  MET     1      29.746  67.819 -31.419  1.00                 C  
ATOM      8  CG  MET     1      27.212  67.186 -30.491  1.00                 C  
ATOM      9  N   GLU     2      24.150  69.716 -30.435  1.00                 N  
ATOM     10  CA  GLU     2      23.986  71.101 -30.014  1.00                 C  
ATOM     11  C   GLU     2      24.416  71.404 -28.589  1.00                 C  
ATOM     12  O   GLU     2      23.996  70.734 -27.649  1.00                 O  
ATOM     13  CB  GLU     2      22.527  71.537 -30.163  1.00                 C  
ATOM     14  CD  GLU     2      20.827  73.398 -29.999  1.00                 C  
ATOM     15  CG  GLU     2      22.272  72.989 -29.790  1.00                 C  
ATOM     16  OE1 GLU     2      19.999  72.517 -30.312  1.00                 O  
ATOM     17  OE2 GLU     2      20.523  74.600 -29.848  1.00                 O  
ATOM     18  N   ALA     3      25.253  72.425 -28.439  1.00                 N  
ATOM     19  CA  ALA     3      25.702  72.867 -27.127  1.00                 C  
ATOM     20  C   ALA     3      24.723  73.946 -26.679  1.00                 C  
ATOM     21  O   ALA     3      24.305  74.794 -27.475  1.00                 O  
ATOM     22  CB  ALA     3      27.135  73.370 -27.199  1.00                 C  
ATOM     23  N   GLN     4      24.355  73.908 -25.407  1.00                 N  
ATOM     24  CA  GLN     4      23.424  74.874 -24.850  1.00                 C  
ATOM     25  C   GLN     4      23.752  75.090 -23.382  1.00                 C  
ATOM     26  O   GLN     4      24.154  74.157 -22.687  1.00                 O  
ATOM     27  CB  GLN     4      21.982  74.394 -25.029  1.00                 C  
ATOM     28  CD  GLN     4      20.874  76.653 -25.249  1.00                 C  
ATOM     29  CG  GLN     4      20.937  75.349 -24.478  1.00                 C  
ATOM     30  OE1 GLN     4      20.687  76.657 -26.466  1.00                 O  
ATOM     31  NE2 GLN     4      21.030  77.766 -24.542  1.00                 N  
ATOM     32  N   PHE     5      23.607  76.325 -22.918  1.00                 N  
ATOM     33  CA  PHE     5      23.860  76.637 -21.521  1.00                 C  
ATOM     34  C   PHE     5      22.548  76.991 -20.841  1.00                 C  
ATOM     35  O   PHE     5      21.752  77.769 -21.370  1.00                 O  
ATOM     36  CB  PHE     5      24.868  77.782 -21.402  1.00                 C  
ATOM     37  CG  PHE     5      26.242  77.434 -21.899  1.00                 C  
ATOM     38  CZ  PHE     5      28.786  76.789 -22.813  1.00                 C  
ATOM     39  CD1 PHE     5      26.563  77.566 -23.239  1.00                 C  
ATOM     40  CE1 PHE     5      27.827  77.245 -23.696  1.00                 C  
ATOM     41  CD2 PHE     5      27.213  76.975 -21.027  1.00                 C  
ATOM     42  CE2 PHE     5      28.478  76.655 -21.485  1.00                 C  
ATOM     43  N   MET     6      22.321  76.400 -19.674  1.00                 N  
ATOM     44  CA  MET     6      21.101  76.644 -18.920  1.00                 C  
ATOM     45  C   MET     6      21.445  76.915 -17.465  1.00                 C  
ATOM     46  O   MET     6      22.603  76.801 -17.060  1.00                 O  
ATOM     47  CB  MET     6      20.148  75.453 -19.042  1.00                 C  
ATOM     48  SD  MET     6      18.472  73.836 -20.542  1.00                 S  
ATOM     49  CE  MET     6      18.080  73.838 -22.290  1.00                 C  
ATOM     50  CG  MET     6      19.632  75.213 -20.451  1.00                 C  
ATOM     51  N   ILE     7      20.442  77.276 -16.676  1.00                 N  
ATOM     52  CA  ILE     7      20.678  77.555 -15.273  1.00                 C  
ATOM     53  C   ILE     7      19.638  76.937 -14.356  1.00                 C  
ATOM     54  O   ILE     7      18.449  76.896 -14.674  1.00                 O  
ATOM     55  CB  ILE     7      20.737  79.070 -15.001  1.00                 C  
ATOM     56  CD1 ILE     7      19.314  81.185 -14.980  1.00                 C  
ATOM     57  CG1 ILE     7      19.417  79.734 -15.398  1.00                 C  
ATOM     58  CG2 ILE     7      21.924  79.694 -15.717  1.00                 C  
ATOM     59  N   TYR     8      20.110  76.436 -13.220  1.00                 N  
ATOM     60  CA  TYR     8      19.236  75.861 -12.212  1.00                 C  
ATOM     61  C   TYR     8      19.151  76.891 -11.097  1.00                 C  
ATOM     62  O   TYR     8      20.106  77.632 -10.852  1.00                 O  
ATOM     63  CB  TYR     8      19.782  74.514 -11.735  1.00                 C  
ATOM     64  CG  TYR     8      21.154  74.597 -11.105  1.00                 C  
ATOM     65  OH  TYR     8      24.920  74.830  -9.357  1.00                 O  
ATOM     66  CZ  TYR     8      23.674  74.752  -9.937  1.00                 C  
ATOM     67  CD1 TYR     8      21.299  74.863  -9.749  1.00                 C  
ATOM     68  CE1 TYR     8      22.549  74.941  -9.165  1.00                 C  
ATOM     69  CD2 TYR     8      22.299  74.410 -11.868  1.00                 C  
ATOM     70  CE2 TYR     8      23.557  74.484 -11.300  1.00                 C  
ATOM     71  N   GLN     9      18.009  76.934 -10.423  1.00                 N  
ATOM     72  CA  GLN     9      17.836  77.869  -9.332  1.00                 C  
ATOM     73  C   GLN     9      17.745  77.139  -8.007  1.00                 C  
ATOM     74  O   GLN     9      18.086  75.955  -7.909  1.00                 O  
ATOM     75  CB  GLN     9      16.587  78.724  -9.552  1.00                 C  
ATOM     76  CD  GLN     9      15.147  80.644  -8.763  1.00                 C  
ATOM     77  CG  GLN     9      16.355  79.774  -8.477  1.00                 C  
ATOM     78  OE1 GLN     9      14.830  80.922  -9.919  1.00                 O  
ATOM     79  NE2 GLN     9      14.468  81.076  -7.707  1.00                 N  
ATOM     80  N   SER    10      18.553  77.461  -7.028  1.00                 N  
ATOM     81  CA  SER    10      18.554  76.655  -5.820  1.00                 C  
ATOM     82  C   SER    10      18.733  77.512  -4.579  1.00                 C  
ATOM     83  O   SER    10      19.482  78.492  -4.546  1.00                 O  
ATOM     84  CB  SER    10      19.656  75.596  -5.884  1.00                 C  
ATOM     85  OG  SER    10      20.939  76.196  -5.913  1.00                 O  
ATOM     86  N   GLY    11      18.023  77.123  -3.544  1.00                 N  
ATOM     87  CA  GLY    11      17.970  77.834  -2.268  1.00                 C  
ATOM     88  C   GLY    11      18.967  77.344  -1.247  1.00                 C  
ATOM     89  O   GLY    11      18.616  76.896  -0.152  1.00                 O  
ATOM     90  N   ARG    12      20.271  77.427  -1.603  1.00                 N  
ATOM     91  CA  ARG    12      21.266  77.078  -0.616  1.00                 C  
ATOM     92  C   ARG    12      21.656  75.620  -0.711  1.00                 C  
ATOM     93  O   ARG    12      20.832  74.708  -0.608  1.00                 O  
ATOM     94  CB  ARG    12      20.755  77.388   0.793  1.00                 C  
ATOM     95  CD  ARG    12      20.035  79.105   2.476  1.00                 C  
ATOM     96  NE  ARG    12      19.773  80.518   2.735  1.00                 N  
ATOM     97  CG  ARG    12      20.489  78.863   1.046  1.00                 C  
ATOM     98  CZ  ARG    12      19.367  81.000   3.906  1.00                 C  
ATOM     99  NH1 ARG    12      19.154  82.301   4.049  1.00                 N  
ATOM    100  NH2 ARG    12      19.176  80.180   4.930  1.00                 N  
ATOM    101  N   GLY    13      22.967  75.388  -0.918  1.00                 N  
ATOM    102  CA  GLY    13      23.496  74.020  -0.824  1.00                 C  
ATOM    103  C   GLY    13      24.579  73.906   0.234  1.00                 C  
ATOM    104  O   GLY    13      24.891  72.802   0.687  1.00                 O  
ATOM    105  N   GLY    14      25.185  75.002   0.666  1.00                 N  
ATOM    106  CA  GLY    14      26.244  75.052   1.677  1.00                 C  
ATOM    107  C   GLY    14      27.369  74.068   1.355  1.00                 C  
ATOM    108  O   GLY    14      28.239  73.767   2.177  1.00                 O  
ATOM    109  N   ALA    15      27.343  73.553   0.114  1.00                 N  
ATOM    110  CA  ALA    15      28.498  72.725  -0.310  1.00                 C  
ATOM    111  C   ALA    15      28.137  71.281  -0.557  1.00                 C  
ATOM    112  O   ALA    15      28.962  70.494  -1.030  1.00                 O  
ATOM    113  CB  ALA    15      29.605  72.787   0.731  1.00                 C  
ATOM    114  N   TYR    16      26.840  70.919  -0.215  1.00                 N  
ATOM    115  CA  TYR    16      26.649  69.475  -0.345  1.00                 C  
ATOM    116  C   TYR    16      25.456  69.087  -1.199  1.00                 C  
ATOM    117  O   TYR    16      25.566  68.253  -2.097  1.00                 O  
ATOM    118  CB  TYR    16      26.492  68.829   1.033  1.00                 C  
ATOM    119  CG  TYR    16      27.705  68.981   1.923  1.00                 C  
ATOM    120  OH  TYR    16      31.035  69.412   4.376  1.00                 O  
ATOM    121  CZ  TYR    16      29.934  69.268   3.563  1.00                 C  
ATOM    122  CD1 TYR    16      27.793  70.026   2.833  1.00                 C  
ATOM    123  CE1 TYR    16      28.898  70.172   3.650  1.00                 C  
ATOM    124  CD2 TYR    16      28.759  68.078   1.849  1.00                 C  
ATOM    125  CE2 TYR    16      29.871  68.209   2.658  1.00                 C  
ATOM    126  N   ILE    17      24.315  69.697  -0.902  1.00                 N  
ATOM    127  CA  ILE    17      23.061  69.372  -1.570  1.00                 C  
ATOM    128  C   ILE    17      22.690  70.136  -2.830  1.00                 C  
ATOM    129  O   ILE    17      22.903  71.342  -2.933  1.00                 O  
ATOM    130  CB  ILE    17      21.858  69.530  -0.621  1.00                 C  
ATOM    131  CD1 ILE    17      20.978  68.811   1.661  1.00                 C  
ATOM    132  CG1 ILE    17      21.969  68.549   0.548  1.00                 C  
ATOM    133  CG2 ILE    17      20.553  69.359  -1.382  1.00                 C  
ATOM    134  N   PHE    18      22.114  69.401  -3.779  1.00                 N  
ATOM    135  CA  PHE    18      21.627  69.959  -5.033  1.00                 C  
ATOM    136  C   PHE    18      20.109  69.793  -4.937  1.00                 C  
ATOM    137  O   PHE    18      19.591  68.682  -5.040  1.00                 O  
ATOM    138  CB  PHE    18      22.258  69.233  -6.223  1.00                 C  
ATOM    139  CG  PHE    18      23.744  69.423  -6.331  1.00                 C  
ATOM    140  CZ  PHE    18      26.493  69.779  -6.534  1.00                 C  
ATOM    141  CD1 PHE    18      24.612  68.636  -5.594  1.00                 C  
ATOM    142  CE1 PHE    18      25.979  68.811  -5.693  1.00                 C  
ATOM    143  CD2 PHE    18      24.274  70.389  -7.168  1.00                 C  
ATOM    144  CE2 PHE    18      25.641  70.563  -7.267  1.00                 C  
ATOM    145  N   GLY    19      19.407  70.900  -4.721  1.00                 N  
ATOM    146  CA  GLY    19      17.953  70.883  -4.591  1.00                 C  
ATOM    147  C   GLY    19      17.371  71.909  -5.551  1.00                 C  
ATOM    148  O   GLY    19      16.879  72.959  -5.136  1.00                 O  
ATOM    149  N   PRO    20      17.417  71.610  -6.855  1.00                 N  
ATOM    150  CA  PRO    20      16.899  72.516  -7.880  1.00                 C  
ATOM    151  C   PRO    20      15.414  72.820  -7.769  1.00                 C  
ATOM    152  O   PRO    20      14.632  72.012  -7.263  1.00                 O  
ATOM    153  CB  PRO    20      17.185  71.789  -9.195  1.00                 C  
ATOM    154  CD  PRO    20      18.089  70.411  -7.460  1.00                 C  
ATOM    155  CG  PRO    20      18.312  70.866  -8.874  1.00                 C  
ATOM    156  N   LYS    21      15.038  74.002  -8.243  1.00                 N  
ATOM    157  CA  LYS    21      13.644  74.413  -8.236  1.00                 C  
ATOM    158  C   LYS    21      13.090  74.080  -9.616  1.00                 C  
ATOM    159  O   LYS    21      12.571  74.944 -10.326  1.00                 O  
ATOM    160  CB  LYS    21      13.526  75.901  -7.899  1.00                 C  
ATOM    161  CD  LYS    21      13.813  77.742  -6.218  1.00                 C  
ATOM    162  CE  LYS    21      14.265  78.096  -4.810  1.00                 C  
ATOM    163  CG  LYS    21      14.000  76.260  -6.500  1.00                 C  
ATOM    164  NZ  LYS    21      14.090  79.546  -4.520  1.00                 N  
ATOM    165  N   GLY    22      13.223  72.810  -9.991  1.00                 N  
ATOM    166  CA  GLY    22      12.738  72.350 -11.280  1.00                 C  
ATOM    167  C   GLY    22      13.820  72.257 -12.341  1.00                 C  
ATOM    168  O   GLY    22      14.978  72.609 -12.089  1.00                 O  
ATOM    169  N   GLU    23      13.472  71.774 -13.545  1.00                 N  
ATOM    170  CA  GLU    23      14.426  71.642 -14.648  1.00                 C  
ATOM    171  C   GLU    23      15.088  72.980 -14.958  1.00                 C  
ATOM    172  O   GLU    23      14.516  74.041 -14.702  1.00                 O  
ATOM    173  CB  GLU    23      13.730  71.096 -15.896  1.00                 C  
ATOM    174  CD  GLU    23      13.952  70.232 -18.259  1.00                 C  
ATOM    175  CG  GLU    23      14.667  70.831 -17.063  1.00                 C  
ATOM    176  OE1 GLU    23      12.716  70.070 -18.193  1.00                 O  
ATOM    177  OE2 GLU    23      14.629  69.925 -19.263  1.00                 O  
ATOM    178  N   ALA    24      16.287  72.920 -15.525  1.00                 N  
ATOM    179  CA  ALA    24      17.042  74.120 -15.857  1.00                 C  
ATOM    180  C   ALA    24      16.355  74.984 -16.911  1.00                 C  
ATOM    181  O   ALA    24      15.635  74.483 -17.774  1.00                 O  
ATOM    182  CB  ALA    24      18.435  73.752 -16.345  1.00                 C  
ATOM    183  N   ASN    25      16.589  76.290 -16.819  1.00                 N  
ATOM    184  CA  ASN    25      16.024  77.258 -17.750  1.00                 C  
ATOM    185  C   ASN    25      17.158  77.777 -18.626  1.00                 C  
ATOM    186  O   ASN    25      18.258  78.027 -18.139  1.00                 O  
ATOM    187  CB  ASN    25      15.313  78.380 -16.991  1.00                 C  
ATOM    188  CG  ASN    25      14.090  77.890 -16.239  1.00                 C  
ATOM    189  OD1 ASN    25      13.289  77.121 -16.771  1.00                 O  
ATOM    190  ND2 ASN    25      13.943  78.336 -14.997  1.00                 N  
ATOM    191  N   ARG    26      16.905  77.946 -19.933  1.00                 N  
ATOM    192  CA  ARG    26      17.936  78.437 -20.853  1.00                 C  
ATOM    193  C   ARG    26      18.498  79.797 -20.447  1.00                 C  
ATOM    194  O   ARG    26      17.758  80.678 -20.008  1.00                 O  
ATOM    195  CB  ARG    26      17.384  78.529 -22.277  1.00                 C  
ATOM    196  CD  ARG    26      17.828  78.900 -24.719  1.00                 C  
ATOM    197  NE  ARG    26      18.804  79.298 -25.731  1.00                 N  
ATOM    198  CG  ARG    26      18.414  78.939 -23.317  1.00                 C  
ATOM    199  CZ  ARG    26      19.037  80.556 -26.090  1.00                 C  
ATOM    200  NH1 ARG    26      19.943  80.824 -27.019  1.00                 N  
ATOM    201  NH2 ARG    26      18.362  81.544 -25.518  1.00                 N  
ATOM    202  N   PHE    27      19.810  79.959 -20.584  1.00                 N  
ATOM    203  CA  PHE    27      20.449  81.228 -20.259  1.00                 C  
ATOM    204  C   PHE    27      20.155  82.184 -21.412  1.00                 C  
ATOM    205  O   PHE    27      20.334  81.827 -22.575  1.00                 O  
ATOM    206  CB  PHE    27      21.950  81.031 -20.038  1.00                 C  
ATOM    207  CG  PHE    27      22.677  82.289 -19.655  1.00                 C  
ATOM    208  CZ  PHE    27      24.024  84.616 -18.954  1.00                 C  
ATOM    209  CD1 PHE    27      22.538  82.827 -18.388  1.00                 C  
ATOM    210  CE1 PHE    27      23.206  83.985 -18.036  1.00                 C  
ATOM    211  CD2 PHE    27      23.499  82.933 -20.563  1.00                 C  
ATOM    212  CE2 PHE    27      24.167  84.090 -20.211  1.00                 C  
ATOM    213  N   GLN    28      19.685  83.385 -21.092  1.00                 N  
ATOM    214  CA  GLN    28      19.391  84.374 -22.124  1.00                 C  
ATOM    215  C   GLN    28      20.724  84.859 -22.674  1.00                 C  
ATOM    216  O   GLN    28      21.493  85.513 -21.973  1.00                 O  
ATOM    217  CB  GLN    28      18.554  85.517 -21.547  1.00                 C  
ATOM    218  CD  GLN    28      17.285  86.111 -23.650  1.00                 C  
ATOM    219  CG  GLN    28      18.210  86.603 -22.554  1.00                 C  
ATOM    220  OE1 GLN    28      16.209  85.581 -23.375  1.00                 O  
ATOM    221  NE2 GLN    28      17.705  86.284 -24.898  1.00                 N  
ATOM    222  N   THR    29      20.986  84.534 -23.935  1.00                 N  
ATOM    223  CA  THR    29      22.247  84.886 -24.578  1.00                 C  
ATOM    224  C   THR    29      22.292  86.236 -25.277  1.00                 C  
ATOM    225  O   THR    29      23.370  86.796 -25.463  1.00                 O  
ATOM    226  CB  THR    29      22.658  83.837 -25.628  1.00                 C  
ATOM    227  OG1 THR    29      21.662  83.771 -26.656  1.00                 O  
ATOM    228  CG2 THR    29      22.786  82.463 -24.986  1.00                 C  
ATOM    229  N   GLY    30      21.133  86.758 -25.664  1.00                 N  
ATOM    230  CA  GLY    30      21.113  88.031 -26.363  1.00                 C  
ATOM    231  C   GLY    30      21.810  87.863 -27.701  1.00                 C  
ATOM    232  O   GLY    30      21.582  86.877 -28.398  1.00                 O  
ATOM    233  N   LYS    31      22.658  88.820 -28.064  1.00                 N  
ATOM    234  CA  LYS    31      23.401  88.756 -29.321  1.00                 C  
ATOM    235  C   LYS    31      24.889  88.791 -28.977  1.00                 C  
ATOM    236  O   LYS    31      25.548  89.821 -29.108  1.00                 O  
ATOM    237  CB  LYS    31      22.998  89.910 -30.241  1.00                 C  
ATOM    238  CD  LYS    31      21.221  91.028 -31.616  1.00                 C  
ATOM    239  CE  LYS    31      19.765  90.994 -32.053  1.00                 C  
ATOM    240  CG  LYS    31      21.545  89.871 -30.686  1.00                 C  
ATOM    241  NZ  LYS    31      19.439  92.111 -32.983  1.00                 N  
ATOM    242  N   PRO    32      25.439  87.650 -28.534  1.00                 N  
ATOM    243  CA  PRO    32      26.852  87.554 -28.159  1.00                 C  
ATOM    244  C   PRO    32      27.866  87.753 -29.279  1.00                 C  
ATOM    245  O   PRO    32      27.586  87.505 -30.451  1.00                 O  
ATOM    246  CB  PRO    32      26.992  86.136 -27.602  1.00                 C  
ATOM    247  CD  PRO    32      24.703  86.405 -28.248  1.00                 C  
ATOM    248  CG  PRO    32      25.599  85.737 -27.244  1.00                 C  
ATOM    249  N   GLU    33      29.052  88.215 -28.895  1.00                 N  
ATOM    250  CA  GLU    33      30.134  88.435 -29.841  1.00                 C  
ATOM    251  C   GLU    33      30.836  87.103 -30.071  1.00                 C  
ATOM    252  O   GLU    33      31.174  86.398 -29.119  1.00                 O  
ATOM    253  CB  GLU    33      31.098  89.500 -29.314  1.00                 C  
ATOM    254  CD  GLU    33      33.120  90.951 -29.746  1.00                 C  
ATOM    255  CG  GLU    33      32.214  89.859 -30.281  1.00                 C  
ATOM    256  OE1 GLU    33      32.907  91.388 -28.595  1.00                 O  
ATOM    257  OE2 GLU    33      34.043  91.369 -30.477  1.00                 O  
ATOM    258  N   ILE    34      31.039  86.763 -31.339  1.00                 N  
ATOM    259  CA  ILE    34      31.686  85.515 -31.716  1.00                 C  
ATOM    260  C   ILE    34      32.991  85.768 -32.461  1.00                 C  
ATOM    261  O   ILE    34      33.040  86.569 -33.399  1.00                 O  
ATOM    262  CB  ILE    34      30.759  84.636 -32.577  1.00                 C  
ATOM    263  CD1 ILE    34      28.428  83.608 -32.641  1.00                 C  
ATOM    264  CG1 ILE    34      29.492  84.276 -31.799  1.00                 C  
ATOM    265  CG2 ILE    34      31.498  83.399 -33.062  1.00                 C  
ATOM    266  N   LEU    35      34.045  85.078 -32.041  1.00                 N  
ATOM    267  CA  LEU    35      35.357  85.210 -32.662  1.00                 C  
ATOM    268  C   LEU    35      35.757  83.910 -33.347  1.00                 C  
ATOM    269  O   LEU    35      35.815  82.849 -32.718  1.00                 O  
ATOM    270  CB  LEU    35      36.405  85.608 -31.621  1.00                 C  
ATOM    271  CG  LEU    35      37.846  85.731 -32.122  1.00                 C  
ATOM    272  CD1 LEU    35      37.968  86.857 -33.136  1.00                 C  
ATOM    273  CD2 LEU    35      38.801  85.958 -30.960  1.00                 C  
ATOM    274  N   ARG    36      36.041  83.994 -34.640  1.00                 N  
ATOM    275  CA  ARG    36      36.433  82.825 -35.411  1.00                 C  
ATOM    276  C   ARG    36      37.870  82.966 -35.878  1.00                 C  
ATOM    277  O   ARG    36      38.209  83.909 -36.595  1.00                 O  
ATOM    278  CB  ARG    36      35.495  82.631 -36.604  1.00                 C  
ATOM    279  CD  ARG    36      33.181  82.151 -37.450  1.00                 C  
ATOM    280  NE  ARG    36      31.788  81.891 -37.098  1.00                 N  
ATOM    281  CG  ARG    36      34.052  82.349 -36.220  1.00                 C  
ATOM    282  CZ  ARG    36      30.818  81.689 -37.985  1.00                 C  
ATOM    283  NH1 ARG    36      29.579  81.460 -37.572  1.00                 N  
ATOM    284  NH2 ARG    36      31.090  81.718 -39.282  1.00                 N  
ATOM    285  N   VAL    37      38.717  82.035 -35.458  1.00                 N  
ATOM    286  CA  VAL    37      40.110  82.048 -35.866  1.00                 C  
ATOM    287  C   VAL    37      40.319  80.807 -36.717  1.00                 C  
ATOM    288  O   VAL    37      40.054  79.690 -36.278  1.00                 O  
ATOM    289  CB  VAL    37      41.054  82.090 -34.650  1.00                 C  
ATOM    290  CG1 VAL    37      42.506  82.065 -35.102  1.00                 C  
ATOM    291  CG2 VAL    37      40.777  83.322 -33.802  1.00                 C  
ATOM    292  N   HIS    38      40.769  81.008 -37.950  1.00                 N  
ATOM    293  CA  HIS    38      40.990  79.902 -38.869  1.00                 C  
ATOM    294  C   HIS    38      42.457  79.763 -39.233  1.00                 C  
ATOM    295  O   HIS    38      43.060  80.678 -39.799  1.00                 O  
ATOM    296  CB  HIS    38      40.156  80.085 -40.138  1.00                 C  
ATOM    297  CG  HIS    38      38.679  80.112 -39.892  1.00                 C  
ATOM    298  ND1 HIS    38      37.922  78.967 -39.779  1.00                 N  
ATOM    299  CE1 HIS    38      36.640  79.309 -39.561  1.00                 C  
ATOM    300  CD2 HIS    38      37.675  81.152 -39.713  1.00                 C  
ATOM    301  NE2 HIS    38      36.485  80.618 -39.520  1.00                 N  
ATOM    302  N   GLY    39      43.024  78.607 -38.908  1.00                 N  
ATOM    303  CA  GLY    39      44.420  78.355 -39.203  1.00                 C  
ATOM    304  C   GLY    39      44.622  76.979 -39.801  1.00                 C  
ATOM    305  O   GLY    39      43.726  76.133 -39.759  1.00                 O  
ATOM    306  N   ASN    40      45.804  76.755 -40.361  1.00                 N  
ATOM    307  CA  ASN    40      46.128  75.476 -40.973  1.00                 C  
ATOM    308  C   ASN    40      46.269  74.371 -39.931  1.00                 C  
ATOM    309  O   ASN    40      45.884  73.229 -40.173  1.00                 O  
ATOM    310  CB  ASN    40      47.408  75.588 -41.804  1.00                 C  
ATOM    311  CG  ASN    40      47.199  76.355 -43.095  1.00                 C  
ATOM    312  OD1 ASN    40      46.073  76.486 -43.575  1.00                 O  
ATOM    313  ND2 ASN    40      48.286  76.864 -43.662  1.00                 N  
ATOM    314  N   LEU    41      46.815  74.718 -38.771  1.00                 N  
ATOM    315  CA  LEU    41      47.019  73.740 -37.708  1.00                 C  
ATOM    316  C   LEU    41      45.949  73.783 -36.625  1.00                 C  
ATOM    317  O   LEU    41      45.617  72.758 -36.029  1.00                 O  
ATOM    318  CB  LEU    41      48.388  73.938 -37.053  1.00                 C  
ATOM    319  CG  LEU    41      49.606  73.740 -37.957  1.00                 C  
ATOM    320  CD1 LEU    41      50.890  74.055 -37.205  1.00                 C  
ATOM    321  CD2 LEU    41      49.647  72.321 -38.502  1.00                 C  
ATOM    322  N   TRP    42      45.404  74.966 -36.372  1.00                 N  
ATOM    323  CA  TRP    42      44.401  75.111 -35.333  1.00                 C  
ATOM    324  C   TRP    42      43.399  76.209 -35.652  1.00                 C  
ATOM    325  O   TRP    42      43.774  77.309 -36.068  1.00                 O  
ATOM    326  CB  TRP    42      45.064  75.400 -33.985  1.00                 C  
ATOM    327  CG  TRP    42      45.874  76.661 -33.973  1.00                 C  
ATOM    328  CD1 TRP    42      47.185  76.796 -34.328  1.00                 C  
ATOM    329  NE1 TRP    42      47.582  78.104 -34.187  1.00                 N  
ATOM    330  CD2 TRP    42      45.425  77.966 -33.586  1.00                 C  
ATOM    331  CE2 TRP    42      46.517  78.841 -33.732  1.00                 C  
ATOM    332  CH2 TRP    42      45.225  80.675 -32.996  1.00                 C  
ATOM    333  CZ2 TRP    42      46.428  80.201 -33.439  1.00                 C  
ATOM    334  CE3 TRP    42      44.207  78.478 -33.131  1.00                 C  
ATOM    335  CZ3 TRP    42      44.123  79.827 -32.842  1.00                 C  
ATOM    336  N   SER    43      42.124  75.897 -35.455  1.00                 N  
ATOM    337  CA  SER    43      41.050  76.851 -35.678  1.00                 C  
ATOM    338  C   SER    43      40.172  76.843 -34.439  1.00                 C  
ATOM    339  O   SER    43      40.219  75.901 -33.643  1.00                 O  
ATOM    340  CB  SER    43      40.266  76.489 -36.941  1.00                 C  
ATOM    341  OG  SER    43      41.098  76.530 -38.087  1.00                 O  
ATOM    342  N   GLU    44      39.375  77.886 -34.260  1.00                 N  
ATOM    343  CA  GLU    44      38.509  77.938 -33.099  1.00                 C  
ATOM    344  C   GLU    44      37.379  78.937 -33.236  1.00                 C  
ATOM    345  O   GLU    44      37.441  79.877 -34.032  1.00                 O  
ATOM    346  CB  GLU    44      39.316  78.274 -31.843  1.00                 C  
ATOM    347  CD  GLU    44      40.838  79.905 -30.659  1.00                 C  
ATOM    348  CG  GLU    44      39.970  79.646 -31.874  1.00                 C  
ATOM    349  OE1 GLU    44      40.841  79.060 -29.740  1.00                 O  
ATOM    350  OE2 GLU    44      41.516  80.953 -30.626  1.00                 O  
ATOM    351  N   VAL    45      36.338  78.704 -32.450  1.00                 N  
ATOM    352  CA  VAL    45      35.179  79.576 -32.397  1.00                 C  
ATOM    353  C   VAL    45      34.969  79.871 -30.920  1.00                 C  
ATOM    354  O   VAL    45      34.760  78.955 -30.122  1.00                 O  
ATOM    355  CB  VAL    45      33.951  78.924 -33.060  1.00                 C  
ATOM    356  CG1 VAL    45      32.747  79.849 -32.977  1.00                 C  
ATOM    357  CG2 VAL    45      34.254  78.567 -34.507  1.00                 C  
ATOM    358  N   ILE    46      35.047  81.144 -30.551  1.00                 N  
ATOM    359  CA  ILE    46      34.868  81.544 -29.162  1.00                 C  
ATOM    360  C   ILE    46      33.728  82.541 -29.062  1.00                 C  
ATOM    361  O   ILE    46      33.583  83.407 -29.920  1.00                 O  
ATOM    362  CB  ILE    46      36.162  82.137 -28.574  1.00                 C  
ATOM    363  CD1 ILE    46      37.288  82.693 -26.355  1.00                 C  
ATOM    364  CG1 ILE    46      35.988  82.422 -27.081  1.00                 C  
ATOM    365  CG2 ILE    46      36.575  83.382 -29.344  1.00                 C  
ATOM    366  N   ILE    47      32.923  82.426 -28.015  1.00                 N  
ATOM    367  CA  ILE    47      31.805  83.338 -27.830  1.00                 C  
ATOM    368  C   ILE    47      31.691  83.793 -26.380  1.00                 C  
ATOM    369  O   ILE    47      31.854  82.996 -25.450  1.00                 O  
ATOM    370  CB  ILE    47      30.477  82.701 -28.279  1.00                 C  
ATOM    371  CD1 ILE    47      28.087  83.296 -28.937  1.00                 C  
ATOM    372  CG1 ILE    47      29.344  83.728 -28.214  1.00                 C  
ATOM    373  CG2 ILE    47      30.170  81.465 -27.446  1.00                 C  
ATOM    374  N   ARG    48      31.431  85.084 -26.200  1.00                 N  
ATOM    375  CA  ARG    48      31.293  85.647 -24.870  1.00                 C  
ATOM    376  C   ARG    48      29.852  85.609 -24.401  1.00                 C  
ATOM    377  O   ARG    48      29.060  86.502 -24.704  1.00                 O  
ATOM    378  CB  ARG    48      31.814  87.085 -24.840  1.00                 C  
ATOM    379  CD  ARG    48      33.756  88.661 -25.048  1.00                 C  
ATOM    380  NE  ARG    48      35.178  88.806 -25.353  1.00                 N  
ATOM    381  CG  ARG    48      33.302  87.213 -25.122  1.00                 C  
ATOM    382  CZ  ARG    48      35.838  89.958 -25.309  1.00                 C  
ATOM    383  NH1 ARG    48      37.130  89.993 -25.602  1.00                 N  
ATOM    384  NH2 ARG    48      35.204  91.073 -24.970  1.00                 N  
ATOM    385  N   SER    49      29.508  84.562 -23.663  1.00                 N  
ATOM    386  CA  SER    49      28.159  84.388 -23.141  1.00                 C  
ATOM    387  C   SER    49      28.105  84.884 -21.704  1.00                 C  
ATOM    388  O   SER    49      29.140  85.092 -21.071  1.00                 O  
ATOM    389  CB  SER    49      27.735  82.921 -23.231  1.00                 C  
ATOM    390  OG  SER    49      27.659  82.493 -24.580  1.00                 O  
ATOM    391  N   THR    50      26.895  85.098 -21.169  1.00                 N  
ATOM    392  CA  THR    50      26.841  85.565 -19.783  1.00                 C  
ATOM    393  C   THR    50      27.424  84.485 -18.868  1.00                 C  
ATOM    394  O   THR    50      26.965  83.340 -18.880  1.00                 O  
ATOM    395  CB  THR    50      25.401  85.911 -19.360  1.00                 C  
ATOM    396  OG1 THR    50      24.880  86.933 -20.218  1.00                 O  
ATOM    397  CG2 THR    50      25.375  86.419 -17.926  1.00                 C  
ATOM    398  N   GLY    51      28.446  84.860 -18.105  1.00                 N  
ATOM    399  CA  GLY    51      29.119  83.965 -17.166  1.00                 C  
ATOM    400  C   GLY    51      30.080  82.962 -17.797  1.00                 C  
ATOM    401  O   GLY    51      30.791  82.258 -17.079  1.00                 O  
ATOM    402  N   PHE    52      30.117  82.886 -19.123  1.00                 N  
ATOM    403  CA  PHE    52      30.990  81.910 -19.762  1.00                 C  
ATOM    404  C   PHE    52      31.565  82.294 -21.113  1.00                 C  
ATOM    405  O   PHE    52      30.822  82.632 -22.027  1.00                 O  
ATOM    406  CB  PHE    52      30.260  80.578 -19.948  1.00                 C  
ATOM    407  CG  PHE    52      29.066  80.663 -20.855  1.00                 C  
ATOM    408  CZ  PHE    52      26.852  80.822 -22.529  1.00                 C  
ATOM    409  CD1 PHE    52      29.189  80.409 -22.210  1.00                 C  
ATOM    410  CE1 PHE    52      28.090  80.487 -23.045  1.00                 C  
ATOM    411  CD2 PHE    52      27.820  80.997 -20.354  1.00                 C  
ATOM    412  CE2 PHE    52      26.722  81.075 -21.189  1.00                 C  
ATOM    413  N   VAL    53      32.888  82.258 -21.235  1.00                 N  
ATOM    414  CA  VAL    53      33.499  82.485 -22.534  1.00                 C  
ATOM    415  C   VAL    53      33.676  81.035 -22.997  1.00                 C  
ATOM    416  O   VAL    53      34.513  80.293 -22.467  1.00                 O  
ATOM    417  CB  VAL    53      34.793  83.311 -22.412  1.00                 C  
ATOM    418  CG1 VAL    53      35.424  83.518 -23.781  1.00                 C  
ATOM    419  CG2 VAL    53      34.512  84.647 -21.744  1.00                 C  
ATOM    420  N   GLN    54      32.843  80.635 -23.954  1.00                 N  
ATOM    421  CA  GLN    54      32.815  79.278 -24.498  1.00                 C  
ATOM    422  C   GLN    54      33.685  79.176 -25.746  1.00                 C  
ATOM    423  O   GLN    54      33.546  79.972 -26.670  1.00                 O  
ATOM    424  CB  GLN    54      31.379  78.859 -24.818  1.00                 C  
ATOM    425  CD  GLN    54      31.599  76.377 -24.402  1.00                 C  
ATOM    426  CG  GLN    54      31.256  77.462 -25.404  1.00                 C  
ATOM    427  OE1 GLN    54      31.982  76.665 -23.268  1.00                 O  
ATOM    428  NE2 GLN    54      31.461  75.124 -24.818  1.00                 N  
ATOM    429  N   ARG    55      34.570  78.187 -25.783  1.00                 N  
ATOM    430  CA  ARG    55      35.474  78.040 -26.914  1.00                 C  
ATOM    431  C   ARG    55      35.534  76.618 -27.447  1.00                 C  
ATOM    432  O   ARG    55      35.658  75.664 -26.676  1.00                 O  
ATOM    433  CB  ARG    55      36.886  78.490 -26.533  1.00                 C  
ATOM    434  CD  ARG    55      39.216  79.058 -27.273  1.00                 C  
ATOM    435  NE  ARG    55      39.908  78.197 -26.316  1.00                 N  
ATOM    436  CG  ARG    55      37.873  78.482 -27.689  1.00                 C  
ATOM    437  CZ  ARG    55      40.965  78.571 -25.603  1.00                 C  
ATOM    438  NH1 ARG    55      41.529  77.720 -24.756  1.00                 N  
ATOM    439  NH2 ARG    55      41.456  79.796 -25.737  1.00                 N  
ATOM    440  N   TYR    56      35.449  76.483 -28.768  1.00                 N  
ATOM    441  CA  TYR    56      35.540  75.185 -29.425  1.00                 C  
ATOM    442  C   TYR    56      36.799  75.250 -30.275  1.00                 C  
ATOM    443  O   TYR    56      36.893  76.068 -31.197  1.00                 O  
ATOM    444  CB  TYR    56      34.277  74.909 -30.243  1.00                 C  
ATOM    445  CG  TYR    56      33.020  74.794 -29.410  1.00                 C  
ATOM    446  OH  TYR    56      29.563  74.492 -27.120  1.00                 O  
ATOM    447  CZ  TYR    56      30.707  74.590 -27.878  1.00                 C  
ATOM    448  CD1 TYR    56      32.307  75.926 -29.038  1.00                 C  
ATOM    449  CE1 TYR    56      31.158  75.830 -28.277  1.00                 C  
ATOM    450  CD2 TYR    56      32.552  73.553 -28.999  1.00                 C  
ATOM    451  CE2 TYR    56      31.404  73.437 -28.237  1.00                 C  
ATOM    452  N   ARG    57      37.769  74.398 -29.956  1.00                 N  
ATOM    453  CA  ARG    57      39.045  74.378 -30.661  1.00                 C  
ATOM    454  C   ARG    57      39.213  73.117 -31.499  1.00                 C  
ATOM    455  O   ARG    57      38.926  72.010 -31.043  1.00                 O  
ATOM    456  CB  ARG    57      40.206  74.496 -29.671  1.00                 C  
ATOM    457  CD  ARG    57      41.394  75.846 -27.921  1.00                 C  
ATOM    458  NE  ARG    57      41.184  74.898 -26.828  1.00                 N  
ATOM    459  CG  ARG    57      40.253  75.819 -28.924  1.00                 C  
ATOM    460  CZ  ARG    57      42.118  74.557 -25.946  1.00                 C  
ATOM    461  NH1 ARG    57      41.836  73.687 -24.986  1.00                 N  
ATOM    462  NH2 ARG    57      43.330  75.087 -26.025  1.00                 N  
ATOM    463  N   VAL    58      39.440  73.281 -32.802  1.00                 N  
ATOM    464  CA  VAL    58      39.650  72.134 -33.666  1.00                 C  
ATOM    465  C   VAL    58      41.034  71.612 -33.376  1.00                 C  
ATOM    466  O   VAL    58      42.036  72.329 -33.438  1.00                 O  
ATOM    467  CB  VAL    58      39.472  72.505 -35.150  1.00                 C  
ATOM    468  CG1 VAL    58      39.816  71.321 -36.040  1.00                 C  
ATOM    469  CG2 VAL    58      38.051  72.979 -35.414  1.00                 C  
ATOM    470  N   PHE    59      41.100  70.328 -33.050  1.00                 N  
ATOM    471  CA  PHE    59      42.339  69.682 -32.638  1.00                 C  
ATOM    472  C   PHE    59      42.436  68.298 -33.301  1.00                 C  
ATOM    473  O   PHE    59      41.505  67.825 -33.958  1.00                 O  
ATOM    474  CB  PHE    59      42.402  69.567 -31.114  1.00                 C  
ATOM    475  CG  PHE    59      42.353  70.889 -30.403  1.00                 C  
ATOM    476  CZ  PHE    59      42.268  73.337 -29.089  1.00                 C  
ATOM    477  CD1 PHE    59      41.145  71.424 -29.988  1.00                 C  
ATOM    478  CE1 PHE    59      41.100  72.640 -29.335  1.00                 C  
ATOM    479  CD2 PHE    59      43.513  71.598 -30.149  1.00                 C  
ATOM    480  CE2 PHE    59      43.468  72.815 -29.496  1.00                 C  
ATOM    481  N   ASN    60      43.580  67.639 -33.128  1.00                 N  
ATOM    482  CA  ASN    60      43.747  66.290 -33.654  1.00                 C  
ATOM    483  C   ASN    60      43.150  65.238 -32.714  1.00                 C  
ATOM    484  O   ASN    60      43.114  65.403 -31.491  1.00                 O  
ATOM    485  CB  ASN    60      45.226  65.994 -33.911  1.00                 C  
ATOM    486  CG  ASN    60      45.793  66.812 -35.055  1.00                 C  
ATOM    487  OD1 ASN    60      45.203  66.881 -36.134  1.00                 O  
ATOM    488  ND2 ASN    60      46.943  67.435 -34.823  1.00                 N  
ATOM    489  N   ILE    61      42.674  64.138 -33.290  1.00                 N  
ATOM    490  CA  ILE    61      42.259  62.987 -32.493  1.00                 C  
ATOM    491  C   ILE    61      42.752  61.697 -33.122  1.00                 C  
ATOM    492  O   ILE    61      43.395  61.698 -34.175  1.00                 O  
ATOM    493  CB  ILE    61      40.729  62.942 -32.320  1.00                 C  
ATOM    494  CD1 ILE    61      38.555  62.542 -33.590  1.00                 C  
ATOM    495  CG1 ILE    61      40.043  62.802 -33.681  1.00                 C  
ATOM    496  CG2 ILE    61      40.242  64.168 -31.563  1.00                 C  
ATOM    497  N   GLU    62      42.457  60.553 -32.481  1.00                 N  
ATOM    498  CA  GLU    62      42.857  59.212 -32.933  1.00                 C  
ATOM    499  C   GLU    62      42.431  58.895 -34.367  1.00                 C  
ATOM    500  O   GLU    62      43.173  58.281 -35.139  1.00                 O  
ATOM    501  CB  GLU    62      42.284  58.140 -32.003  1.00                 C  
ATOM    502  CD  GLU    62      42.160  55.694 -31.386  1.00                 C  
ATOM    503  CG  GLU    62      42.696  56.722 -32.363  1.00                 C  
ATOM    504  OE1 GLU    62      41.444  56.089 -30.442  1.00                 O  
ATOM    505  OE2 GLU    62      42.457  54.494 -31.565  1.00                 O  
ATOM    506  N   GLY    63      41.229  59.310 -34.745  1.00                 N  
ATOM    507  CA  GLY    63      40.719  59.166 -36.101  1.00                 C  
ATOM    508  C   GLY    63      41.233  60.359 -36.918  1.00                 C  
ATOM    509  O   GLY    63      40.869  61.513 -36.674  1.00                 O  
ATOM    510  N   ILE    64      42.100  60.089 -37.912  1.00                 N  
ATOM    511  CA  ILE    64      42.700  61.202 -38.634  1.00                 C  
ATOM    512  C   ILE    64      41.714  61.823 -39.623  1.00                 C  
ATOM    513  O   ILE    64      41.928  62.918 -40.151  1.00                 O  
ATOM    514  CB  ILE    64      43.977  60.769 -39.378  1.00                 C  
ATOM    515  CD1 ILE    64      44.800  59.440 -41.392  1.00                 C  
ATOM    516  CG1 ILE    64      43.638  59.760 -40.477  1.00                 C  
ATOM    517  CG2 ILE    64      45.003  60.218 -38.400  1.00                 C  
ATOM    518  N   GLN    65      40.613  61.121 -39.885  1.00                 N  
ATOM    519  CA  GLN    65      39.641  61.493 -40.921  1.00                 C  
ATOM    520  C   GLN    65      38.422  62.274 -40.427  1.00                 C  
ATOM    521  O   GLN    65      37.568  62.690 -41.215  1.00                 O  
ATOM    522  CB  GLN    65      39.132  60.248 -41.650  1.00                 C  
ATOM    523  CD  GLN    65      40.904  60.280 -43.450  1.00                 C  
ATOM    524  CG  GLN    65      40.217  59.465 -42.372  1.00                 C  
ATOM    525  OE1 GLN    65      40.249  60.847 -44.325  1.00                 O  
ATOM    526  NE2 GLN    65      42.229  60.340 -43.391  1.00                 N  
ATOM    527  N   GLY    66      38.316  62.489 -39.118  1.00                 N  
ATOM    528  CA  GLY    66      37.147  63.182 -38.567  1.00                 C  
ATOM    529  C   GLY    66      37.611  64.244 -37.591  1.00                 C  
ATOM    530  O   GLY    66      38.615  64.076 -36.892  1.00                 O  
ATOM    531  N   LEU    67      36.888  65.378 -37.514  1.00                 N  
ATOM    532  CA  LEU    67      37.262  66.402 -36.549  1.00                 C  
ATOM    533  C   LEU    67      36.976  65.943 -35.112  1.00                 C  
ATOM    534  O   LEU    67      35.903  65.422 -34.797  1.00                 O  
ATOM    535  CB  LEU    67      36.520  67.708 -36.839  1.00                 C  
ATOM    536  CG  LEU    67      36.851  68.396 -38.165  1.00                 C  
ATOM    537  CD1 LEU    67      35.955  69.606 -38.381  1.00                 C  
ATOM    538  CD2 LEU    67      38.315  68.808 -38.206  1.00                 C  
ATOM    539  N   GLY    68      37.949  66.138 -34.227  1.00                 N  
ATOM    540  CA  GLY    68      37.724  66.004 -32.773  1.00                 C  
ATOM    541  C   GLY    68      38.098  67.330 -32.131  1.00                 C  
ATOM    542  O   GLY    68      39.133  67.930 -32.432  1.00                 O  
ATOM    543  N   VAL    69      37.160  67.801 -31.271  1.00                 N  
ATOM    544  CA  VAL    69      37.406  69.150 -30.759  1.00                 C  
ATOM    545  C   VAL    69      37.658  69.215 -29.261  1.00                 C  
ATOM    546  O   VAL    69      37.321  68.295 -28.506  1.00                 O  
ATOM    547  CB  VAL    69      36.238  70.099 -31.086  1.00                 C  
ATOM    548  CG1 VAL    69      36.054  70.219 -32.591  1.00                 C  
ATOM    549  CG2 VAL    69      34.957  69.614 -30.425  1.00                 C  
ATOM    550  N   HIS    70      38.283  70.308 -28.849  1.00                 N  
ATOM    551  CA  HIS    70      38.548  70.564 -27.446  1.00                 C  
ATOM    552  C   HIS    70      37.607  71.700 -27.095  1.00                 C  
ATOM    553  O   HIS    70      37.434  72.635 -27.881  1.00                 O  
ATOM    554  CB  HIS    70      40.026  70.898 -27.232  1.00                 C  
ATOM    555  CG  HIS    70      40.391  71.132 -25.799  1.00                 C  
ATOM    556  ND1 HIS    70      40.496  70.110 -24.881  1.00                 N  
ATOM    557  CE1 HIS    70      40.836  70.627 -23.687  1.00                 C  
ATOM    558  CD2 HIS    70      40.712  72.297 -24.986  1.00                 C  
ATOM    559  NE2 HIS    70      40.967  71.939 -23.743  1.00                 N  
ATOM    560  N   ILE    71      36.984  71.617 -25.931  1.00                 N  
ATOM    561  CA  ILE    71      36.080  72.665 -25.490  1.00                 C  
ATOM    562  C   ILE    71      36.682  73.295 -24.245  1.00                 C  
ATOM    563  O   ILE    71      37.169  72.585 -23.369  1.00                 O  
ATOM    564  CB  ILE    71      34.665  72.116 -25.227  1.00                 C  
ATOM    565  CD1 ILE    71      32.787  70.765 -26.296  1.00                 C  
ATOM    566  CG1 ILE    71      34.071  71.535 -26.511  1.00                 C  
ATOM    567  CG2 ILE    71      33.777  73.197 -24.629  1.00                 C  
ATOM    568  N   SER    72      36.669  74.621 -24.178  1.00                 N  
ATOM    569  CA  SER    72      37.178  75.331 -23.011  1.00                 C  
ATOM    570  C   SER    72      36.138  76.346 -22.589  1.00                 C  
ATOM    571  O   SER    72      35.616  77.095 -23.419  1.00                 O  
ATOM    572  CB  SER    72      38.519  75.994 -23.330  1.00                 C  
ATOM    573  OG  SER    72      38.995  76.741 -22.224  1.00                 O  
ATOM    574  N   THR    73      35.819  76.350 -21.302  1.00                 N  
ATOM    575  CA  THR    73      34.862  77.294 -20.754  1.00                 C  
ATOM    576  C   THR    73      35.528  78.134 -19.681  1.00                 C  
ATOM    577  O   THR    73      35.999  77.593 -18.680  1.00                 O  
ATOM    578  CB  THR    73      33.629  76.576 -20.175  1.00                 C  
ATOM    579  OG1 THR    73      32.982  75.823 -21.209  1.00                 O  
ATOM    580  CG2 THR    73      32.638  77.585 -19.617  1.00                 C  
ATOM    581  N   GLU    74      35.588  79.446 -19.889  1.00                 N  
ATOM    582  CA  GLU    74      36.136  80.331 -18.866  1.00                 C  
ATOM    583  C   GLU    74      34.873  80.720 -18.111  1.00                 C  
ATOM    584  O   GLU    74      34.098  81.565 -18.563  1.00                 O  
ATOM    585  CB  GLU    74      36.895  81.492 -19.512  1.00                 C  
ATOM    586  CD  GLU    74      38.865  82.247 -20.900  1.00                 C  
ATOM    587  CG  GLU    74      38.135  81.070 -20.283  1.00                 C  
ATOM    588  OE1 GLU    74      38.317  83.368 -20.870  1.00                 O  
ATOM    589  OE2 GLU    74      39.986  82.047 -21.414  1.00                 O  
ATOM    590  N   VAL    75      34.661  80.083 -16.966  1.00                 N  
ATOM    591  CA  VAL    75      33.460  80.301 -16.177  1.00                 C  
ATOM    592  C   VAL    75      33.613  81.292 -15.033  1.00                 C  
ATOM    593  O   VAL    75      34.411  81.090 -14.123  1.00                 O  
ATOM    594  CB  VAL    75      32.928  78.984 -15.583  1.00                 C  
ATOM    595  CG1 VAL    75      31.696  79.243 -14.730  1.00                 C  
ATOM    596  CG2 VAL    75      32.615  77.988 -16.689  1.00                 C  
ATOM    597  N   ASP    76      32.837  82.370 -15.100  1.00                 N  
ATOM    598  CA  ASP    76      32.842  83.401 -14.071  1.00                 C  
ATOM    599  C   ASP    76      31.387  83.691 -13.744  1.00                 C  
ATOM    600  O   ASP    76      30.754  84.546 -14.369  1.00                 O  
ATOM    601  CB  ASP    76      33.592  84.642 -14.560  1.00                 C  
ATOM    602  CG  ASP    76      33.699  85.715 -13.494  1.00                 C  
ATOM    603  OD1 ASP    76      33.656  85.368 -12.295  1.00                 O  
ATOM    604  OD2 ASP    76      33.827  86.903 -13.858  1.00                 O  
ATOM    605  N   ILE    77      30.863  82.960 -12.766  1.00                 N  
ATOM    606  CA  ILE    77      29.476  83.088 -12.347  1.00                 C  
ATOM    607  C   ILE    77      29.203  84.441 -11.687  1.00                 C  
ATOM    608  O   ILE    77      28.059  84.771 -11.367  1.00                 O  
ATOM    609  CB  ILE    77      29.071  81.957 -11.384  1.00                 C  
ATOM    610  CD1 ILE    77      28.284  80.481 -13.307  1.00                 C  
ATOM    611  CG1 ILE    77      29.166  80.600 -12.084  1.00                 C  
ATOM    612  CG2 ILE    77      27.680  82.208 -10.822  1.00                 C  
ATOM    613  N   ALA    78      30.226  84.954 -11.011  1.00                 N  
ATOM    614  CA  ALA    78      30.211  86.263 -10.373  1.00                 C  
ATOM    615  C   ALA    78      31.038  87.217 -11.207  1.00                 C  
ATOM    616  O   ALA    78      32.270  87.152 -11.233  1.00                 O  
ATOM    617  CB  ALA    78      30.740  86.166  -8.950  1.00                 C  
ATOM    618  N   ALA    79      30.372  88.126 -11.909  1.00                 N  
ATOM    619  CA  ALA    79      31.050  89.113 -12.747  1.00                 C  
ATOM    620  C   ALA    79      31.413  90.405 -11.993  1.00                 C  
ATOM    621  O   ALA    79      30.654  90.890 -11.149  1.00                 O  
ATOM    622  CB  ALA    79      30.189  89.468 -13.950  1.00                 C  
ATOM    623  N   VAL    80      32.577  90.981 -12.288  1.00                 N  
ATOM    624  CA  VAL    80      33.010  92.246 -11.654  1.00                 C  
ATOM    625  C   VAL    80      31.918  93.339 -11.672  1.00                 C  
ATOM    626  O   VAL    80      31.820  94.163 -10.759  1.00                 O  
ATOM    627  CB  VAL    80      34.279  92.807 -12.323  1.00                 C  
ATOM    628  CG1 VAL    80      33.969  93.289 -13.732  1.00                 C  
ATOM    629  CG2 VAL    80      34.867  93.934 -11.487  1.00                 C  
ATOM    630  N   GLY    81      31.087  93.356 -12.712  1.00                 N  
ATOM    631  CA  GLY    81      29.929  94.261 -12.798  1.00                 C  
ATOM    632  C   GLY    81      28.893  94.132 -11.680  1.00                 C  
ATOM    633  O   GLY    81      28.172  95.080 -11.357  1.00                 O  
ATOM    634  N   ALA    82      28.805  92.957 -11.073  1.00                 N  
ATOM    635  CA  ALA    82      27.743  92.715 -10.113  1.00                 C  
ATOM    636  C   ALA    82      26.721  91.742 -10.660  1.00                 C  
ATOM    637  O   ALA    82      25.860  91.226  -9.942  1.00                 O  
ATOM    638  CB  ALA    82      27.066  94.022  -9.730  1.00                 C  
ATOM    639  N   LYS    83      26.808  91.476 -11.959  1.00                 N  
ATOM    640  CA  LYS    83      25.995  90.465 -12.630  1.00                 C  
ATOM    641  C   LYS    83      26.272  89.042 -12.147  1.00                 C  
ATOM    642  O   LYS    83      27.417  88.619 -11.963  1.00                 O  
ATOM    643  CB  LYS    83      26.210  90.522 -14.144  1.00                 C  
ATOM    644  CD  LYS    83      25.882  91.755 -16.305  1.00                 C  
ATOM    645  CE  LYS    83      25.352  93.020 -16.960  1.00                 C  
ATOM    646  CG  LYS    83      25.674  91.784 -14.800  1.00                 C  
ATOM    647  NZ  LYS    83      25.558  93.010 -18.435  1.00                 N  
ATOM    648  N   ASP    84      25.190  88.287 -11.937  1.00                 N  
ATOM    649  CA  ASP    84      25.226  86.899 -11.488  1.00                 C  
ATOM    650  C   ASP    84      24.356  86.071 -12.447  1.00                 C  
ATOM    651  O   ASP    84      23.184  86.376 -12.685  1.00                 O  
ATOM    652  CB  ASP    84      24.739  86.791 -10.042  1.00                 C  
ATOM    653  CG  ASP    84      24.902  85.394  -9.475  1.00                 C  
ATOM    654  OD1 ASP    84      26.050  85.006  -9.173  1.00                 O  
ATOM    655  OD2 ASP    84      23.882  84.688  -9.332  1.00                 O  
ATOM    656  N   MET    85      24.931  85.003 -13.011  1.00                 N  
ATOM    657  CA  MET    85      24.264  84.139 -13.980  1.00                 C  
ATOM    658  C   MET    85      24.649  82.699 -13.738  1.00                 C  
ATOM    659  O   MET    85      25.776  82.386 -13.346  1.00                 O  
ATOM    660  CB  MET    85      24.619  84.561 -15.407  1.00                 C  
ATOM    661  SD  MET    85      22.323  86.009 -15.965  1.00                 S  
ATOM    662  CE  MET    85      22.070  87.764 -16.212  1.00                 C  
ATOM    663  CG  MET    85      24.116  85.944 -15.789  1.00                 C  
ATOM    664  N   ASP    86      23.709  81.787 -13.968  1.00                 N  
ATOM    665  CA  ASP    86      24.014  80.355 -13.978  1.00                 C  
ATOM    666  C   ASP    86      24.156  79.864 -15.403  1.00                 C  
ATOM    667  O   ASP    86      23.365  80.194 -16.291  1.00                 O  
ATOM    668  CB  ASP    86      22.926  79.570 -13.243  1.00                 C  
ATOM    669  CG  ASP    86      22.909  79.852 -11.754  1.00                 C  
ATOM    670  OD1 ASP    86      23.935  80.335 -11.229  1.00                 O  
ATOM    671  OD2 ASP    86      21.871  79.590 -11.111  1.00                 O  
ATOM    672  N   VAL    87      25.183  79.058 -15.640  1.00                 N  
ATOM    673  CA  VAL    87      25.452  78.543 -16.958  1.00                 C  
ATOM    674  C   VAL    87      25.516  77.021 -16.889  1.00                 C  
ATOM    675  O   VAL    87      26.150  76.439 -16.004  1.00                 O  
ATOM    676  CB  VAL    87      26.755  79.125 -17.536  1.00                 C  
ATOM    677  CG1 VAL    87      27.044  78.527 -18.905  1.00                 C  
ATOM    678  CG2 VAL    87      26.671  80.641 -17.620  1.00                 C  
ATOM    679  N   ILE    88      24.858  76.353 -17.826  1.00                 N  
ATOM    680  CA  ILE    88      24.948  74.900 -17.902  1.00                 C  
ATOM    681  C   ILE    88      25.441  74.476 -19.281  1.00                 C  
ATOM    682  O   ILE    88      25.082  75.046 -20.315  1.00                 O  
ATOM    683  CB  ILE    88      23.596  74.234 -17.588  1.00                 C  
ATOM    684  CD1 ILE    88      21.732  74.158 -15.850  1.00                 C  
ATOM    685  CG1 ILE    88      23.153  74.572 -16.163  1.00                 C  
ATOM    686  CG2 ILE    88      23.677  72.732 -17.814  1.00                 C  
ATOM    687  N   TYR    89      26.285  73.448 -19.291  1.00                 N  
ATOM    688  CA  TYR    89      26.850  72.906 -20.511  1.00                 C  
ATOM    689  C   TYR    89      26.073  71.637 -20.898  1.00                 C  
ATOM    690  O   TYR    89      26.487  70.515 -20.591  1.00                 O  
ATOM    691  CB  TYR    89      28.340  72.610 -20.326  1.00                 C  
ATOM    692  CG  TYR    89      29.041  72.181 -21.595  1.00                 C  
ATOM    693  OH  TYR    89      30.956  71.004 -25.094  1.00                 O  
ATOM    694  CZ  TYR    89      30.324  71.393 -23.935  1.00                 C  
ATOM    695  CD1 TYR    89      28.426  72.327 -22.832  1.00                 C  
ATOM    696  CE1 TYR    89      29.059  71.937 -23.997  1.00                 C  
ATOM    697  CD2 TYR    89      30.316  71.631 -21.552  1.00                 C  
ATOM    698  CE2 TYR    89      30.964  71.235 -22.707  1.00                 C  
ATOM    699  N   ARG    90      24.845  71.758 -21.525  1.00                 N  
ATOM    700  CA  ARG    90      24.145  70.587 -22.028  1.00                 C  
ATOM    701  C   ARG    90      24.398  70.334 -23.505  1.00                 C  
ATOM    702  O   ARG    90      24.597  71.267 -24.286  1.00                 O  
ATOM    703  CB  ARG    90      22.639  70.722 -21.795  1.00                 C  
ATOM    704  CD  ARG    90      20.732  70.864 -20.169  1.00                 C  
ATOM    705  NE  ARG    90      20.334  70.964 -18.767  1.00                 N  
ATOM    706  CG  ARG    90      22.241  70.785 -20.329  1.00                 C  
ATOM    707  CZ  ARG    90      19.074  70.935 -18.344  1.00                 C  
ATOM    708  NH1 ARG    90      18.808  71.032 -17.049  1.00                 N  
ATOM    709  NH2 ARG    90      18.084  70.809 -19.217  1.00                 N  
ATOM    710  N   PHE    91      24.395  69.057 -23.870  1.00                 N  
ATOM    711  CA  PHE    91      24.564  68.621 -25.252  1.00                 C  
ATOM    712  C   PHE    91      23.266  67.923 -25.645  1.00                 C  
ATOM    713  O   PHE    91      22.792  67.037 -24.934  1.00                 O  
ATOM    714  CB  PHE    91      25.784  67.707 -25.380  1.00                 C  
ATOM    715  CG  PHE    91      27.087  68.388 -25.068  1.00                 C  
ATOM    716  CZ  PHE    91      29.497  69.649 -24.498  1.00                 C  
ATOM    717  CD1 PHE    91      27.546  68.472 -23.765  1.00                 C  
ATOM    718  CE1 PHE    91      28.744  69.098 -23.478  1.00                 C  
ATOM    719  CD2 PHE    91      27.852  68.944 -26.077  1.00                 C  
ATOM    720  CE2 PHE    91      29.050  69.571 -25.790  1.00                 C  
ATOM    721  N   ASN    92      22.685  68.331 -26.769  1.00                 N  
ATOM    722  CA  ASN    92      21.443  67.730 -27.245  1.00                 C  
ATOM    723  C   ASN    92      21.715  67.015 -28.565  1.00                 C  
ATOM    724  O   ASN    92      22.262  67.603 -29.500  1.00                 O  
ATOM    725  CB  ASN    92      20.353  68.794 -27.388  1.00                 C  
ATOM    726  CG  ASN    92      19.941  69.389 -26.056  1.00                 C  
ATOM    727  OD1 ASN    92      19.734  68.668 -25.080  1.00                 O  
ATOM    728  ND2 ASN    92      19.822  70.711 -26.012  1.00                 N  
ATOM    729  N   THR    93      21.346  65.740 -28.638  1.00                 N  
ATOM    730  CA  THR    93      21.572  64.953 -29.846  1.00                 C  
ATOM    731  C   THR    93      20.368  64.092 -30.207  1.00                 C  
ATOM    732  O   THR    93      19.355  64.099 -29.511  1.00                 O  
ATOM    733  CB  THR    93      22.806  64.043 -29.704  1.00                 C  
ATOM    734  OG1 THR    93      22.555  63.043 -28.710  1.00                 O  
ATOM    735  CG2 THR    93      24.021  64.855 -29.280  1.00                 C  
ATOM    736  N   ASP    94      20.514  63.340 -31.293  1.00                 N  
ATOM    737  CA  ASP    94      19.474  62.438 -31.779  1.00                 C  
ATOM    738  C   ASP    94      19.778  61.000 -31.399  1.00                 C  
ATOM    739  O   ASP    94      19.097  60.075 -31.840  1.00                 O  
ATOM    740  CB  ASP    94      19.325  62.561 -33.297  1.00                 C  
ATOM    741  CG  ASP    94      20.577  62.141 -34.041  1.00                 C  
ATOM    742  OD1 ASP    94      21.580  61.809 -33.376  1.00                 O  
ATOM    743  OD2 ASP    94      20.555  62.145 -35.290  1.00                 O  
ATOM    744  N   VAL    95      20.812  60.811 -30.588  1.00                 N  
ATOM    745  CA  VAL    95      21.190  59.475 -30.151  1.00                 C  
ATOM    746  C   VAL    95      20.046  58.888 -29.326  1.00                 C  
ATOM    747  O   VAL    95      19.550  59.518 -28.395  1.00                 O  
ATOM    748  CB  VAL    95      22.502  59.495 -29.345  1.00                 C  
ATOM    749  CG1 VAL    95      22.798  58.116 -28.775  1.00                 C  
ATOM    750  CG2 VAL    95      23.654  59.975 -30.214  1.00                 C  
ATOM    751  N   ASN    96      19.619  57.681 -29.693  1.00                 N  
ATOM    752  CA  ASN    96      18.520  57.008 -29.011  1.00                 C  
ATOM    753  C   ASN    96      19.030  56.269 -27.778  1.00                 C  
ATOM    754  O   ASN    96      18.960  55.044 -27.698  1.00                 O  
ATOM    755  CB  ASN    96      17.803  56.051 -29.965  1.00                 C  
ATOM    756  CG  ASN    96      16.492  55.539 -29.401  1.00                 C  
ATOM    757  OD1 ASN    96      15.814  56.238 -28.648  1.00                 O  
ATOM    758  ND2 ASN    96      16.131  54.314 -29.765  1.00                 N  
ATOM    759  N   ASN    97      19.530  57.030 -26.811  1.00                 N  
ATOM    760  CA  ASN    97      20.076  56.463 -25.586  1.00                 C  
ATOM    761  C   ASN    97      19.019  56.039 -24.569  1.00                 C  
ATOM    762  O   ASN    97      19.301  55.238 -23.677  1.00                 O  
ATOM    763  CB  ASN    97      21.038  57.450 -24.921  1.00                 C  
ATOM    764  CG  ASN    97      20.350  58.726 -24.479  1.00                 C  
ATOM    765  OD1 ASN    97      19.149  58.733 -24.207  1.00                 O  
ATOM    766  ND2 ASN    97      21.110  59.812 -24.405  1.00                 N  
ATOM    767  N   GLY    98      17.809  56.574 -24.695  1.00                 N  
ATOM    768  CA  GLY    98      16.749  56.222 -23.767  1.00                 C  
ATOM    769  C   GLY    98      16.996  56.748 -22.368  1.00                 C  
ATOM    770  O   GLY    98      17.079  57.953 -22.161  1.00                 O  
ATOM    771  N   ILE    99      17.110  55.839 -21.405  1.00                 N  
ATOM    772  CA  ILE    99      17.352  56.226 -20.020  1.00                 C  
ATOM    773  C   ILE    99      18.731  55.772 -19.557  1.00                 C  
ATOM    774  O   ILE    99      19.036  55.804 -18.362  1.00                 O  
ATOM    775  CB  ILE    99      16.272  55.661 -19.079  1.00                 C  
ATOM    776  CD1 ILE    99      15.434  53.492 -18.034  1.00                 C  
ATOM    777  CG1 ILE    99      16.287  54.131 -19.108  1.00                 C  
ATOM    778  CG2 ILE    99      14.905  56.221 -19.440  1.00                 C  
ATOM    779  N   ASN   100      19.567  55.375 -20.509  1.00                 N  
ATOM    780  CA  ASN   100      20.905  54.892 -20.196  1.00                 C  
ATOM    781  C   ASN   100      22.017  55.875 -20.537  1.00                 C  
ATOM    782  O   ASN   100      21.966  56.566 -21.555  1.00                 O  
ATOM    783  CB  ASN   100      21.177  53.566 -20.910  1.00                 C  
ATOM    784  CG  ASN   100      20.293  52.442 -20.408  1.00                 C  
ATOM    785  OD1 ASN   100      20.104  52.279 -19.202  1.00                 O  
ATOM    786  ND2 ASN   100      19.747  51.661 -21.333  1.00                 N  
ATOM    787  N   PHE   101      23.017  55.938 -19.663  1.00                 N  
ATOM    788  CA  PHE   101      24.185  56.773 -19.890  1.00                 C  
ATOM    789  C   PHE   101      25.322  56.205 -19.058  1.00                 C  
ATOM    790  O   PHE   101      25.098  55.361 -18.190  1.00                 O  
ATOM    791  CB  PHE   101      23.882  58.228 -19.528  1.00                 C  
ATOM    792  CG  PHE   101      23.526  58.432 -18.083  1.00                 C  
ATOM    793  CZ  PHE   101      22.863  58.806 -15.410  1.00                 C  
ATOM    794  CD1 PHE   101      24.371  59.133 -17.240  1.00                 C  
ATOM    795  CE1 PHE   101      24.044  59.320 -15.910  1.00                 C  
ATOM    796  CD2 PHE   101      22.348  57.924 -17.567  1.00                 C  
ATOM    797  CE2 PHE   101      22.021  58.111 -16.237  1.00                 C  
ATOM    798  N   TYR   102      26.541  56.635 -19.345  1.00                 N  
ATOM    799  CA  TYR   102      27.695  56.117 -18.633  1.00                 C  
ATOM    800  C   TYR   102      28.535  57.234 -18.052  1.00                 C  
ATOM    801  O   TYR   102      28.697  58.277 -18.676  1.00                 O  
ATOM    802  CB  TYR   102      28.551  55.250 -19.559  1.00                 C  
ATOM    803  CG  TYR   102      27.839  54.022 -20.079  1.00                 C  
ATOM    804  OH  TYR   102      25.874  50.654 -21.523  1.00                 O  
ATOM    805  CZ  TYR   102      26.525  51.767 -21.044  1.00                 C  
ATOM    806  CD1 TYR   102      27.076  54.080 -21.239  1.00                 C  
ATOM    807  CE1 TYR   102      26.422  52.963 -21.722  1.00                 C  
ATOM    808  CD2 TYR   102      27.931  52.809 -19.409  1.00                 C  
ATOM    809  CE2 TYR   102      27.283  51.681 -19.877  1.00                 C  
ATOM    810  N   THR   103      29.047  57.013 -16.845  1.00                 N  
ATOM    811  CA  THR   103      29.909  57.986 -16.187  1.00                 C  
ATOM    812  C   THR   103      31.063  57.187 -15.599  1.00                 C  
ATOM    813  O   THR   103      30.938  55.986 -15.368  1.00                 O  
ATOM    814  CB  THR   103      29.145  58.782 -15.113  1.00                 C  
ATOM    815  OG1 THR   103      28.717  57.896 -14.071  1.00                 O  
ATOM    816  CG2 THR   103      27.919  59.450 -15.717  1.00                 C  
ATOM    817  N   ASP   104      32.196  57.832 -15.364  1.00                 N  
ATOM    818  CA  ASP   104      33.320  57.093 -14.820  1.00                 C  
ATOM    819  C   ASP   104      33.421  57.205 -13.314  1.00                 C  
ATOM    820  O   ASP   104      32.808  58.070 -12.687  1.00                 O  
ATOM    821  CB  ASP   104      34.630  57.571 -15.449  1.00                 C  
ATOM    822  CG  ASP   104      34.947  59.014 -15.109  1.00                 C  
ATOM    823  OD1 ASP   104      34.243  59.912 -15.617  1.00                 O  
ATOM    824  OD2 ASP   104      35.899  59.247 -14.335  1.00                 O  
ATOM    825  N   GLN   105      34.192  56.293 -12.742  1.00                 N  
ATOM    826  CA  GLN   105      34.434  56.288 -11.315  1.00                 C  
ATOM    827  C   GLN   105      35.929  56.491 -11.118  1.00                 C  
ATOM    828  O   GLN   105      36.737  55.659 -11.532  1.00                 O  
ATOM    829  CB  GLN   105      33.939  54.981 -10.692  1.00                 C  
ATOM    830  CD  GLN   105      33.422  55.890  -8.393  1.00                 C  
ATOM    831  CG  GLN   105      34.199  54.868  -9.199  1.00                 C  
ATOM    832  OE1 GLN   105      32.191  55.894  -8.398  1.00                 O  
ATOM    833  NE2 GLN   105      34.141  56.763  -7.696  1.00                 N  
ATOM    834  N   ASN   106      36.282  57.634 -10.537  1.00                 N  
ATOM    835  CA  ASN   106      37.669  57.978 -10.229  1.00                 C  
ATOM    836  C   ASN   106      38.643  57.872 -11.400  1.00                 C  
ATOM    837  O   ASN   106      39.829  57.619 -11.198  1.00                 O  
ATOM    838  CB  ASN   106      38.196  57.108  -9.086  1.00                 C  
ATOM    839  CG  ASN   106      37.465  57.356  -7.781  1.00                 C  
ATOM    840  OD1 ASN   106      37.195  58.500  -7.417  1.00                 O  
ATOM    841  ND2 ASN   106      37.142  56.280  -7.072  1.00                 N  
ATOM    842  N   GLY   107      38.146  58.075 -12.619  1.00                 N  
ATOM    843  CA  GLY   107      39.003  57.998 -13.794  1.00                 C  
ATOM    844  C   GLY   107      39.567  56.608 -14.041  1.00                 C  
ATOM    845  O   GLY   107      40.531  56.436 -14.796  1.00                 O  
ATOM    846  N   TYR   108      38.951  55.610 -13.417  1.00                 N  
ATOM    847  CA  TYR   108      39.405  54.228 -13.532  1.00                 C  
ATOM    848  C   TYR   108      38.516  53.315 -14.371  1.00                 C  
ATOM    849  O   TYR   108      39.012  52.462 -15.109  1.00                 O  
ATOM    850  CB  TYR   108      39.548  53.594 -12.147  1.00                 C  
ATOM    851  CG  TYR   108      40.561  54.283 -11.260  1.00                 C  
ATOM    852  OH  TYR   108      43.334  56.177  -8.808  1.00                 O  
ATOM    853  CZ  TYR   108      42.417  55.550  -9.620  1.00                 C  
ATOM    854  CD1 TYR   108      40.255  54.596  -9.942  1.00                 C  
ATOM    855  CE1 TYR   108      41.174  55.226  -9.124  1.00                 C  
ATOM    856  CD2 TYR   108      41.819  54.618 -11.743  1.00                 C  
ATOM    857  CE2 TYR   108      42.751  55.247 -10.940  1.00                 C  
ATOM    858  N   GLN   109      37.207  53.501 -14.263  1.00                 N  
ATOM    859  CA  GLN   109      36.262  52.641 -14.964  1.00                 C  
ATOM    860  C   GLN   109      34.991  53.395 -15.299  1.00                 C  
ATOM    861  O   GLN   109      34.680  54.414 -14.673  1.00                 O  
ATOM    862  CB  GLN   109      35.937  51.405 -14.123  1.00                 C  
ATOM    863  CD  GLN   109      35.018  50.475 -11.962  1.00                 C  
ATOM    864  CG  GLN   109      35.252  51.715 -12.802  1.00                 C  
ATOM    865  OE1 GLN   109      35.956  49.746 -11.639  1.00                 O  
ATOM    866  NE2 GLN   109      33.762  50.233 -11.605  1.00                 N  
ATOM    867  N   LEU   110      34.258  52.899 -16.291  1.00                 N  
ATOM    868  CA  LEU   110      32.992  53.512 -16.658  1.00                 C  
ATOM    869  C   LEU   110      31.874  52.582 -16.239  1.00                 C  
ATOM    870  O   LEU   110      31.879  51.387 -16.558  1.00                 O  
ATOM    871  CB  LEU   110      32.951  53.799 -18.160  1.00                 C  
ATOM    872  CG  LEU   110      33.707  55.043 -18.633  1.00                 C  
ATOM    873  CD1 LEU   110      35.207  54.860 -18.458  1.00                 C  
ATOM    874  CD2 LEU   110      33.378  55.352 -20.085  1.00                 C  
ATOM    875  N   MET   111      30.920  53.141 -15.509  1.00                 N  
ATOM    876  CA  MET   111      29.798  52.381 -14.989  1.00                 C  
ATOM    877  C   MET   111      28.490  52.815 -15.645  1.00                 C  
ATOM    878  O   MET   111      28.260  54.000 -15.895  1.00                 O  
ATOM    879  CB  MET   111      29.702  52.538 -13.470  1.00                 C  
ATOM    880  SD  MET   111      30.720  52.142 -10.924  1.00                 S  
ATOM    881  CE  MET   111      29.405  50.978 -10.572  1.00                 C  
ATOM    882  CG  MET   111      30.878  51.948 -12.709  1.00                 C  
ATOM    883  N   GLY   112      27.641  51.837 -15.936  1.00                 N  
ATOM    884  CA  GLY   112      26.355  52.100 -16.559  1.00                 C  
ATOM    885  C   GLY   112      25.391  52.744 -15.572  1.00                 C  
ATOM    886  O   GLY   112      25.238  52.285 -14.439  1.00                 O  
ATOM    887  N   ARG   113      24.751  53.819 -16.013  1.00                 N  
ATOM    888  CA  ARG   113      23.778  54.532 -15.201  1.00                 C  
ATOM    889  C   ARG   113      22.418  54.434 -15.871  1.00                 C  
ATOM    890  O   ARG   113      22.326  54.371 -17.097  1.00                 O  
ATOM    891  CB  ARG   113      24.203  55.990 -15.013  1.00                 C  
ATOM    892  CD  ARG   113      25.545  55.762 -12.905  1.00                 C  
ATOM    893  NE  ARG   113      26.845  55.948 -12.265  1.00                 N  
ATOM    894  CG  ARG   113      25.570  56.160 -14.371  1.00                 C  
ATOM    895  CZ  ARG   113      27.099  55.665 -10.991  1.00                 C  
ATOM    896  NH1 ARG   113      28.312  55.868 -10.496  1.00                 N  
ATOM    897  NH2 ARG   113      26.138  55.181 -10.216  1.00                 N  
ATOM    898  N   LYS   114      21.365  54.421 -15.065  1.00                 N  
ATOM    899  CA  LYS   114      20.016  54.405 -15.605  1.00                 C  
ATOM    900  C   LYS   114      19.250  55.540 -14.952  1.00                 C  
ATOM    901  O   LYS   114      19.121  55.589 -13.730  1.00                 O  
ATOM    902  CB  LYS   114      19.355  53.048 -15.355  1.00                 C  
ATOM    903  CD  LYS   114      19.262  50.591 -15.856  1.00                 C  
ATOM    904  CE  LYS   114      19.939  49.428 -16.564  1.00                 C  
ATOM    905  CG  LYS   114      20.010  51.893 -16.093  1.00                 C  
ATOM    906  NZ  LYS   114      19.941  49.605 -18.043  1.00                 N  
ATOM    907  N   LYS   115      18.777  56.474 -15.772  1.00                 N  
ATOM    908  CA  LYS   115      17.999  57.596 -15.278  1.00                 C  
ATOM    909  C   LYS   115      16.720  57.001 -14.704  1.00                 C  
ATOM    910  O   LYS   115      16.057  56.203 -15.366  1.00                 O  
ATOM    911  CB  LYS   115      17.733  58.600 -16.402  1.00                 C  
ATOM    912  CD  LYS   115      16.905  60.869 -17.082  1.00                 C  
ATOM    913  CE  LYS   115      15.899  60.420 -18.129  1.00                 C  
ATOM    914  CG  LYS   115      17.013  59.860 -15.951  1.00                 C  
ATOM    915  NZ  LYS   115      15.733  61.430 -19.210  1.00                 N  
ATOM    916  N   ASN   116      16.380  57.384 -13.480  1.00                 N  
ATOM    917  CA  ASN   116      15.178  56.872 -12.827  1.00                 C  
ATOM    918  C   ASN   116      14.210  58.011 -12.553  1.00                 C  
ATOM    919  O   ASN   116      14.458  58.857 -11.697  1.00                 O  
ATOM    920  CB  ASN   116      15.542  56.132 -11.538  1.00                 C  
ATOM    921  CG  ASN   116      16.366  54.886 -11.795  1.00                 C  
ATOM    922  OD1 ASN   116      15.887  53.927 -12.399  1.00                 O  
ATOM    923  ND2 ASN   116      17.612  54.897 -11.335  1.00                 N  
ATOM    924  N   ALA   117      13.099  58.033 -13.279  1.00                 N  
ATOM    925  CA  ALA   117      12.129  59.093 -13.087  1.00                 C  
ATOM    926  C   ALA   117      11.394  58.963 -11.757  1.00                 C  
ATOM    927  O   ALA   117      10.698  59.886 -11.335  1.00                 O  
ATOM    928  CB  ALA   117      11.123  59.104 -14.228  1.00                 C  
ATOM    929  N   SER   118      11.559  57.826 -11.085  1.00                 N  
ATOM    930  CA  SER   118      10.910  57.633  -9.792  1.00                 C  
ATOM    931  C   SER   118      11.697  58.386  -8.720  1.00                 C  
ATOM    932  O   SER   118      11.248  58.524  -7.583  1.00                 O  
ATOM    933  CB  SER   118      10.810  56.143  -9.460  1.00                 C  
ATOM    934  OG  SER   118      12.093  55.584  -9.235  1.00                 O  
ATOM    935  N   HIS   119      12.872  58.883  -9.099  1.00                 N  
ATOM    936  CA  HIS   119      13.717  59.645  -8.185  1.00                 C  
ATOM    937  C   HIS   119      13.773  61.091  -8.667  1.00                 C  
ATOM    938  O   HIS   119      13.604  61.359  -9.856  1.00                 O  
ATOM    939  CB  HIS   119      15.114  59.027  -8.106  1.00                 C  
ATOM    940  CG  HIS   119      15.139  57.665  -7.485  1.00                 C  
ATOM    941  ND1 HIS   119      14.806  56.523  -8.182  1.00                 N  
ATOM    942  CE1 HIS   119      14.922  55.462  -7.364  1.00                 C  
ATOM    943  CD2 HIS   119      15.459  57.129  -6.170  1.00                 C  
ATOM    944  NE2 HIS   119      15.313  55.818  -6.155  1.00                 N  
ATOM    945  N   ARG   120      14.007  62.042  -7.749  1.00                 N  
ATOM    946  CA  ARG   120      14.075  63.451  -8.150  1.00                 C  
ATOM    947  C   ARG   120      15.289  63.744  -9.029  1.00                 C  
ATOM    948  O   ARG   120      16.254  62.980  -9.054  1.00                 O  
ATOM    949  CB  ARG   120      14.107  64.358  -6.918  1.00                 C  
ATOM    950  CD  ARG   120      12.944  65.222  -4.869  1.00                 C  
ATOM    951  NE  ARG   120      13.075  66.633  -5.227  1.00                 N  
ATOM    952  CG  ARG   120      12.829  64.332  -6.095  1.00                 C  
ATOM    953  CZ  ARG   120      12.049  67.464  -5.379  1.00                 C  
ATOM    954  NH1 ARG   120      12.265  68.731  -5.706  1.00                 N  
ATOM    955  NH2 ARG   120      10.810  67.026  -5.203  1.00                 N  
ATOM    956  N   ILE   121      15.227  64.856  -9.749  1.00                 N  
ATOM    957  CA  ILE   121      16.289  65.263 -10.658  1.00                 C  
ATOM    958  C   ILE   121      17.696  65.148 -10.066  1.00                 C  
ATOM    959  O   ILE   121      18.587  64.564 -10.685  1.00                 O  
ATOM    960  CB  ILE   121      16.090  66.710 -11.146  1.00                 C  
ATOM    961  CD1 ILE   121      14.421  68.221 -12.342  1.00                 C  
ATOM    962  CG1 ILE   121      14.861  66.803 -12.053  1.00                 C  
ATOM    963  CG2 ILE   121      17.346  67.215 -11.840  1.00                 C  
ATOM    964  N   GLU   122      17.889  65.694  -8.869  1.00                 N  
ATOM    965  CA  GLU   122      19.202  65.675  -8.226  1.00                 C  
ATOM    966  C   GLU   122      19.744  64.281  -7.935  1.00                 C  
ATOM    967  O   GLU   122      20.958  64.102  -7.781  1.00                 O  
ATOM    968  CB  GLU   122      19.166  66.458  -6.912  1.00                 C  
ATOM    969  CD  GLU   122      16.823  66.279  -5.986  1.00                 C  
ATOM    970  CG  GLU   122      18.270  65.845  -5.849  1.00                 C  
ATOM    971  OE1 GLU   122      16.375  66.499  -7.131  1.00                 O  
ATOM    972  OE2 GLU   122      16.138  66.399  -4.948  1.00                 O  
ATOM    973  N   SER   123      18.856  63.293  -7.866  1.00                 N  
ATOM    974  CA  SER   123      19.277  61.922  -7.598  1.00                 C  
ATOM    975  C   SER   123      19.882  61.305  -8.853  1.00                 C  
ATOM    976  O   SER   123      20.656  60.349  -8.779  1.00                 O  
ATOM    977  CB  SER   123      18.095  61.086  -7.102  1.00                 C  
ATOM    978  OG  SER   123      17.628  61.556  -5.850  1.00                 O  
ATOM    979  N   ASN   124      19.530  61.858 -10.009  1.00                 N  
ATOM    980  CA  ASN   124      20.037  61.348 -11.272  1.00                 C  
ATOM    981  C   ASN   124      21.342  62.004 -11.695  1.00                 C  
ATOM    982  O   ASN   124      21.852  61.758 -12.785  1.00                 O  
ATOM    983  CB  ASN   124      18.993  61.521 -12.377  1.00                 C  
ATOM    984  CG  ASN   124      17.801  60.601 -12.201  1.00                 C  
ATOM    985  OD1 ASN   124      17.903  59.391 -12.402  1.00                 O  
ATOM    986  ND2 ASN   124      16.664  61.175 -11.824  1.00                 N  
ATOM    987  N   TYR   125      21.880  62.837 -10.812  1.00                 N  
ATOM    988  CA  TYR   125      23.158  63.485 -11.059  1.00                 C  
ATOM    989  C   TYR   125      24.222  62.574 -10.461  1.00                 C  
ATOM    990  O   TYR   125      24.039  62.034  -9.370  1.00                 O  
ATOM    991  CB  TYR   125      23.174  64.888 -10.449  1.00                 C  
ATOM    992  CG  TYR   125      22.246  65.865 -11.135  1.00                 C  
ATOM    993  OH  TYR   125      19.683  68.551 -13.007  1.00                 O  
ATOM    994  CZ  TYR   125      20.532  67.662 -12.389  1.00                 C  
ATOM    995  CD1 TYR   125      21.136  66.375 -10.474  1.00                 C  
ATOM    996  CE1 TYR   125      20.282  67.268 -11.093  1.00                 C  
ATOM    997  CD2 TYR   125      22.482  66.274 -12.441  1.00                 C  
ATOM    998  CE2 TYR   125      21.639  67.166 -13.076  1.00                 C  
ATOM    999  N   TYR   126      25.322  62.399 -11.181  1.00                 N  
ATOM   1000  CA  TYR   126      26.412  61.551 -10.724  1.00                 C  
ATOM   1001  C   TYR   126      27.743  62.257 -10.883  1.00                 C  
ATOM   1002  O   TYR   126      27.845  63.267 -11.575  1.00                 O  
ATOM   1003  CB  TYR   126      26.419  60.227 -11.491  1.00                 C  
ATOM   1004  CG  TYR   126      25.168  59.400 -11.295  1.00                 C  
ATOM   1005  OH  TYR   126      21.722  57.132 -10.771  1.00                 O  
ATOM   1006  CZ  TYR   126      22.863  57.882 -10.943  1.00                 C  
ATOM   1007  CD1 TYR   126      24.082  59.541 -12.149  1.00                 C  
ATOM   1008  CE1 TYR   126      22.935  58.789 -11.978  1.00                 C  
ATOM   1009  CD2 TYR   126      25.078  58.481 -10.258  1.00                 C  
ATOM   1010  CE2 TYR   126      23.939  57.720 -10.072  1.00                 C  
ATOM   1011  N   PRO   127      28.765  61.725 -10.177  1.00                 N  
ATOM   1012  CA  PRO   127      30.077  62.358 -10.352  1.00                 C  
ATOM   1013  C   PRO   127      30.581  62.074 -11.768  1.00                 C  
ATOM   1014  O   PRO   127      30.395  60.986 -12.321  1.00                 O  
ATOM   1015  CB  PRO   127      30.950  61.703  -9.279  1.00                 C  
ATOM   1016  CD  PRO   127      28.829  60.595  -9.217  1.00                 C  
ATOM   1017  CG  PRO   127      30.305  60.381  -9.029  1.00                 C  
ATOM   1018  N   MET   128      31.238  63.076 -12.376  1.00                 N  
ATOM   1019  CA  MET   128      31.886  62.898 -13.686  1.00                 C  
ATOM   1020  C   MET   128      33.347  63.171 -13.404  1.00                 C  
ATOM   1021  O   MET   128      33.870  64.249 -13.701  1.00                 O  
ATOM   1022  CB  MET   128      31.267  63.839 -14.722  1.00                 C  
ATOM   1023  SD  MET   128      30.926  64.638 -17.353  1.00                 S  
ATOM   1024  CE  MET   128      31.840  64.235 -18.839  1.00                 C  
ATOM   1025  CG  MET   128      31.820  63.664 -16.127  1.00                 C  
ATOM   1026  N   VAL   129      34.051  62.187 -12.818  1.00                 N  
ATOM   1027  CA  VAL   129      35.449  62.461 -12.486  1.00                 C  
ATOM   1028  C   VAL   129      36.332  62.576 -13.667  1.00                 C  
ATOM   1029  O   VAL   129      37.350  63.270 -13.608  1.00                 O  
ATOM   1030  CB  VAL   129      36.030  61.382 -11.553  1.00                 C  
ATOM   1031  CG1 VAL   129      37.526  61.586 -11.369  1.00                 C  
ATOM   1032  CG2 VAL   129      35.316  61.399 -10.210  1.00                 C  
ATOM   1033  N   THR   130      36.032  61.933 -14.794  1.00                 N  
ATOM   1034  CA  THR   130      36.891  62.050 -15.978  1.00                 C  
ATOM   1035  C   THR   130      36.115  61.903 -17.314  1.00                 C  
ATOM   1036  O   THR   130      36.639  62.244 -18.378  1.00                 O  
ATOM   1037  CB  THR   130      38.021  61.004 -15.961  1.00                 C  
ATOM   1038  OG1 THR   130      38.843  61.204 -14.804  1.00                 O  
ATOM   1039  CG2 THR   130      38.889  61.138 -17.203  1.00                 C  
ATOM   1040  N   MET   131      34.872  61.404 -17.302  1.00                 N  
ATOM   1041  CA  MET   131      34.170  61.326 -18.579  1.00                 C  
ATOM   1042  C   MET   131      32.791  60.728 -18.448  1.00                 C  
ATOM   1043  O   MET   131      32.406  60.124 -17.444  1.00                 O  
ATOM   1044  CB  MET   131      34.981  60.509 -19.587  1.00                 C  
ATOM   1045  SD  MET   131      36.275  58.169 -20.314  1.00                 S  
ATOM   1046  CE  MET   131      37.857  58.860 -19.836  1.00                 C  
ATOM   1047  CG  MET   131      35.167  59.051 -19.198  1.00                 C  
ATOM   1048  N   LEU   132      32.025  60.918 -19.535  1.00                 N  
ATOM   1049  CA  LEU   132      30.641  60.407 -19.589  1.00                 C  
ATOM   1050  C   LEU   132      30.317  60.202 -21.052  1.00                 C  
ATOM   1051  O   LEU   132      30.903  60.818 -21.946  1.00                 O  
ATOM   1052  CB  LEU   132      29.682  61.385 -18.907  1.00                 C  
ATOM   1053  CG  LEU   132      28.218  60.949 -18.820  1.00                 C  
ATOM   1054  CD1 LEU   132      27.532  61.604 -17.631  1.00                 C  
ATOM   1055  CD2 LEU   132      27.480  61.283 -20.107  1.00                 C  
ATOM   1056  N   VAL   133      29.358  59.305 -21.331  1.00                 N  
ATOM   1057  CA  VAL   133      28.917  59.100 -22.701  1.00                 C  
ATOM   1058  C   VAL   133      27.533  58.497 -22.799  1.00                 C  
ATOM   1059  O   VAL   133      27.012  57.935 -21.836  1.00                 O  
ATOM   1060  CB  VAL   133      29.898  58.206 -23.482  1.00                 C  
ATOM   1061  CG1 VAL   133      29.919  56.801 -22.898  1.00                 C  
ATOM   1062  CG2 VAL   133      29.526  58.168 -24.956  1.00                 C  
ATOM   1063  N   ILE   134      26.919  58.685 -23.963  1.00                 N  
ATOM   1064  CA  ILE   134      25.612  58.117 -24.263  1.00                 C  
ATOM   1065  C   ILE   134      25.771  57.464 -25.622  1.00                 C  
ATOM   1066  O   ILE   134      26.621  57.871 -26.421  1.00                 O  
ATOM   1067  CB  ILE   134      24.509  59.191 -24.232  1.00                 C  
ATOM   1068  CD1 ILE   134      23.652  61.256 -25.458  1.00                 C  
ATOM   1069  CG1 ILE   134      24.786  60.270 -25.281  1.00                 C  
ATOM   1070  CG2 ILE   134      24.377  59.779 -22.836  1.00                 C  
ATOM   1071  N   GLU   135      24.969  56.441 -25.885  1.00                 N  
ATOM   1072  CA  GLU   135      25.067  55.748 -27.159  1.00                 C  
ATOM   1073  C   GLU   135      23.805  54.979 -27.489  1.00                 C  
ATOM   1074  O   GLU   135      22.957  54.745 -26.631  1.00                 O  
ATOM   1075  CB  GLU   135      26.262  54.793 -27.159  1.00                 C  
ATOM   1076  CD  GLU   135      27.403  52.804 -26.100  1.00                 C  
ATOM   1077  CG  GLU   135      26.160  53.671 -26.138  1.00                 C  
ATOM   1078  OE1 GLU   135      27.668  52.101 -27.098  1.00                 O  
ATOM   1079  OE2 GLU   135      28.112  52.826 -25.072  1.00                 O  
ATOM   1080  N   ASP   136      23.673  54.627 -28.760  1.00                 N  
ATOM   1081  CA  ASP   136      22.575  53.783 -29.195  1.00                 C  
ATOM   1082  C   ASP   136      23.267  52.708 -30.014  1.00                 C  
ATOM   1083  O   ASP   136      24.476  52.522 -29.887  1.00                 O  
ATOM   1084  CB  ASP   136      21.547  54.603 -29.977  1.00                 C  
ATOM   1085  CG  ASP   136      22.121  55.200 -31.247  1.00                 C  
ATOM   1086  OD1 ASP   136      23.174  54.712 -31.709  1.00                 O  
ATOM   1087  OD2 ASP   136      21.518  56.156 -31.779  1.00                 O  
ATOM   1088  N   SER   137      22.527  51.993 -30.846  1.00                 N  
ATOM   1089  CA  SER   137      23.136  50.932 -31.631  1.00                 C  
ATOM   1090  C   SER   137      24.246  51.387 -32.576  1.00                 C  
ATOM   1091  O   SER   137      25.205  50.650 -32.811  1.00                 O  
ATOM   1092  CB  SER   137      22.077  50.204 -32.462  1.00                 C  
ATOM   1093  OG  SER   137      21.530  51.058 -33.452  1.00                 O  
ATOM   1094  N   ASN   138      24.139  52.606 -33.096  1.00                 N  
ATOM   1095  CA  ASN   138      25.119  53.083 -34.069  1.00                 C  
ATOM   1096  C   ASN   138      26.010  54.260 -33.715  1.00                 C  
ATOM   1097  O   ASN   138      27.099  54.392 -34.271  1.00                 O  
ATOM   1098  CB  ASN   138      24.431  53.458 -35.383  1.00                 C  
ATOM   1099  CG  ASN   138      23.815  52.260 -36.080  1.00                 C  
ATOM   1100  OD1 ASN   138      24.524  51.423 -36.640  1.00                 O  
ATOM   1101  ND2 ASN   138      22.490  52.175 -36.049  1.00                 N  
ATOM   1102  N   THR   139      25.556  55.113 -32.808  1.00                 N  
ATOM   1103  CA  THR   139      26.317  56.309 -32.482  1.00                 C  
ATOM   1104  C   THR   139      26.593  56.507 -31.004  1.00                 C  
ATOM   1105  O   THR   139      25.793  56.126 -30.153  1.00                 O  
ATOM   1106  CB  THR   139      25.614  57.581 -32.990  1.00                 C  
ATOM   1107  OG1 THR   139      24.339  57.715 -32.349  1.00                 O  
ATOM   1108  CG2 THR   139      25.396  57.506 -34.493  1.00                 C  
ATOM   1109  N   ARG   140      27.737  57.116 -30.710  1.00                 N  
ATOM   1110  CA  ARG   140      28.109  57.412 -29.336  1.00                 C  
ATOM   1111  C   ARG   140      28.715  58.806 -29.262  1.00                 C  
ATOM   1112  O   ARG   140      29.417  59.244 -30.179  1.00                 O  
ATOM   1113  CB  ARG   140      29.088  56.362 -28.808  1.00                 C  
ATOM   1114  CD  ARG   140      30.415  55.457 -26.879  1.00                 C  
ATOM   1115  NE  ARG   140      29.693  54.190 -26.788  1.00                 N  
ATOM   1116  CG  ARG   140      29.523  56.587 -27.369  1.00                 C  
ATOM   1117  CZ  ARG   140      30.259  53.029 -26.474  1.00                 C  
ATOM   1118  NH1 ARG   140      29.523  51.928 -26.416  1.00                 N  
ATOM   1119  NH2 ARG   140      31.559  52.973 -26.217  1.00                 N  
ATOM   1120  N   LEU   141      28.410  59.503 -28.176  1.00                 N  
ATOM   1121  CA  LEU   141      28.958  60.826 -27.932  1.00                 C  
ATOM   1122  C   LEU   141      29.599  60.755 -26.558  1.00                 C  
ATOM   1123  O   LEU   141      28.926  60.466 -25.563  1.00                 O  
ATOM   1124  CB  LEU   141      27.859  61.887 -28.025  1.00                 C  
ATOM   1125  CG  LEU   141      28.280  63.327 -27.726  1.00                 C  
ATOM   1126  CD1 LEU   141      29.285  63.818 -28.756  1.00                 C  
ATOM   1127  CD2 LEU   141      27.068  64.245 -27.690  1.00                 C  
ATOM   1128  N   THR   142      30.903  61.005 -26.520  1.00                 N  
ATOM   1129  CA  THR   142      31.651  60.966 -25.272  1.00                 C  
ATOM   1130  C   THR   142      32.220  62.340 -24.950  1.00                 C  
ATOM   1131  O   THR   142      32.814  62.997 -25.808  1.00                 O  
ATOM   1132  CB  THR   142      32.790  59.931 -25.329  1.00                 C  
ATOM   1133  OG1 THR   142      32.244  58.627 -25.560  1.00                 O  
ATOM   1134  CG2 THR   142      33.558  59.911 -24.016  1.00                 C  
ATOM   1135  N   LEU   143      32.025  62.774 -23.714  1.00                 N  
ATOM   1136  CA  LEU   143      32.551  64.051 -23.264  1.00                 C  
ATOM   1137  C   LEU   143      33.583  63.730 -22.194  1.00                 C  
ATOM   1138  O   LEU   143      33.243  63.160 -21.157  1.00                 O  
ATOM   1139  CB  LEU   143      31.421  64.943 -22.746  1.00                 C  
ATOM   1140  CG  LEU   143      31.836  66.306 -22.186  1.00                 C  
ATOM   1141  CD1 LEU   143      32.444  67.173 -23.278  1.00                 C  
ATOM   1142  CD2 LEU   143      30.647  67.010 -21.552  1.00                 C  
ATOM   1143  N   HIS   144      34.843  64.058 -22.467  1.00                 N  
ATOM   1144  CA  HIS   144      35.918  63.825 -21.509  1.00                 C  
ATOM   1145  C   HIS   144      36.180  65.138 -20.786  1.00                 C  
ATOM   1146  O   HIS   144      36.064  66.215 -21.388  1.00                 O  
ATOM   1147  CB  HIS   144      37.168  63.304 -22.222  1.00                 C  
ATOM   1148  CG  HIS   144      36.998  61.943 -22.820  1.00                 C  
ATOM   1149  ND1 HIS   144      36.984  60.792 -22.061  1.00                 N  
ATOM   1150  CE1 HIS   144      36.817  59.734 -22.874  1.00                 C  
ATOM   1151  CD2 HIS   144      36.820  61.414 -24.165  1.00                 C  
ATOM   1152  NE2 HIS   144      36.718  60.099 -24.137  1.00                 N  
ATOM   1153  N   SER   145      36.531  65.059 -19.503  1.00                 N  
ATOM   1154  CA  SER   145      36.781  66.268 -18.715  1.00                 C  
ATOM   1155  C   SER   145      38.184  66.367 -18.127  1.00                 C  
ATOM   1156  O   SER   145      38.854  65.356 -17.885  1.00                 O  
ATOM   1157  CB  SER   145      35.776  66.377 -17.567  1.00                 C  
ATOM   1158  OG  SER   145      35.921  65.299 -16.658  1.00                 O  
ATOM   1159  N   LYS   146      38.617  67.601 -17.893  1.00                 N  
ATOM   1160  CA  LYS   146      39.920  67.830 -17.301  1.00                 C  
ATOM   1161  C   LYS   146      39.758  68.198 -15.838  1.00                 C  
ATOM   1162  O   LYS   146      40.707  68.627 -15.185  1.00                 O  
ATOM   1163  CB  LYS   146      40.668  68.928 -18.060  1.00                 C  
ATOM   1164  CD  LYS   146      41.832  67.399 -19.673  1.00                 C  
ATOM   1165  CE  LYS   146      42.177  67.144 -21.132  1.00                 C  
ATOM   1166  CG  LYS   146      40.923  68.608 -19.523  1.00                 C  
ATOM   1167  NZ  LYS   146      43.019  65.928 -21.299  1.00                 N  
ATOM   1168  N   GLN   147      38.542  68.031 -15.330  1.00                 N  
ATOM   1169  CA  GLN   147      38.217  68.333 -13.940  1.00                 C  
ATOM   1170  C   GLN   147      36.938  67.597 -13.544  1.00                 C  
ATOM   1171  O   GLN   147      36.061  67.377 -14.377  1.00                 O  
ATOM   1172  CB  GLN   147      38.064  69.842 -13.741  1.00                 C  
ATOM   1173  CD  GLN   147      37.789  71.765 -12.127  1.00                 C  
ATOM   1174  CG  GLN   147      37.857  70.260 -12.295  1.00                 C  
ATOM   1175  OE1 GLN   147      37.500  72.493 -13.077  1.00                 O  
ATOM   1176  NE2 GLN   147      38.056  72.237 -10.914  1.00                 N  
ATOM   1177  N   ALA   148      36.823  67.194 -12.269  1.00                 N  
ATOM   1178  CA  ALA   148      35.616  66.490 -11.831  1.00                 C  
ATOM   1179  C   ALA   148      34.470  67.474 -11.628  1.00                 C  
ATOM   1180  O   ALA   148      34.642  68.516 -10.990  1.00                 O  
ATOM   1181  CB  ALA   148      35.888  65.718 -10.549  1.00                 C  
ATOM   1182  N   HIS   149      33.313  67.145 -12.195  1.00                 N  
ATOM   1183  CA  HIS   149      32.118  67.980 -12.088  1.00                 C  
ATOM   1184  C   HIS   149      30.903  67.058 -12.050  1.00                 C  
ATOM   1185  O   HIS   149      31.022  65.874 -12.351  1.00                 O  
ATOM   1186  CB  HIS   149      32.047  68.966 -13.256  1.00                 C  
ATOM   1187  CG  HIS   149      33.183  69.940 -13.295  1.00                 C  
ATOM   1188  ND1 HIS   149      33.275  71.010 -12.431  1.00                 N  
ATOM   1189  CE1 HIS   149      34.396  71.700 -12.708  1.00                 C  
ATOM   1190  CD2 HIS   149      34.386  70.100 -14.098  1.00                 C  
ATOM   1191  NE2 HIS   149      35.068  71.159 -13.706  1.00                 N  
ATOM   1192  N   GLY   150      29.747  67.595 -11.674  1.00                 N  
ATOM   1193  CA  GLY   150      28.543  66.782 -11.620  1.00                 C  
ATOM   1194  C   GLY   150      27.827  66.774 -12.957  1.00                 C  
ATOM   1195  O   GLY   150      27.874  67.758 -13.702  1.00                 O  
ATOM   1196  N   VAL   151      27.156  65.672 -13.275  1.00                 N  
ATOM   1197  CA  VAL   151      26.459  65.608 -14.546  1.00                 C  
ATOM   1198  C   VAL   151      25.407  64.524 -14.624  1.00                 C  
ATOM   1199  O   VAL   151      25.240  63.731 -13.696  1.00                 O  
ATOM   1200  CB  VAL   151      27.438  65.406 -15.717  1.00                 C  
ATOM   1201  CG1 VAL   151      28.167  64.078 -15.579  1.00                 C  
ATOM   1202  CG2 VAL   151      26.702  65.477 -17.046  1.00                 C  
ATOM   1203  N   SER   152      24.704  64.478 -15.750  1.00                 N  
ATOM   1204  CA  SER   152      23.649  63.493 -15.935  1.00                 C  
ATOM   1205  C   SER   152      23.186  63.484 -17.381  1.00                 C  
ATOM   1206  O   SER   152      23.755  64.158 -18.239  1.00                 O  
ATOM   1207  CB  SER   152      22.475  63.782 -14.997  1.00                 C  
ATOM   1208  OG  SER   152      21.808  64.976 -15.368  1.00                 O  
ATOM   1209  N   SER   153      22.151  62.689 -17.631  1.00                 N  
ATOM   1210  CA  SER   153      21.497  62.600 -18.933  1.00                 C  
ATOM   1211  C   SER   153      20.034  62.560 -18.515  1.00                 C  
ATOM   1212  O   SER   153      19.498  61.495 -18.209  1.00                 O  
ATOM   1213  CB  SER   153      21.994  61.373 -19.700  1.00                 C  
ATOM   1214  OG  SER   153      23.381  61.470 -19.975  1.00                 O  
ATOM   1215  N   LEU   154      19.399  63.729 -18.487  1.00                 N  
ATOM   1216  CA  LEU   154      18.013  63.835 -18.048  1.00                 C  
ATOM   1217  C   LEU   154      16.967  63.497 -19.099  1.00                 C  
ATOM   1218  O   LEU   154      15.770  63.474 -18.804  1.00                 O  
ATOM   1219  CB  LEU   154      17.719  65.247 -17.537  1.00                 C  
ATOM   1220  CG  LEU   154      18.485  65.689 -16.288  1.00                 C  
ATOM   1221  CD1 LEU   154      18.189  67.145 -15.963  1.00                 C  
ATOM   1222  CD2 LEU   154      18.138  64.801 -15.103  1.00                 C  
ATOM   1223  N   THR   155      17.422  63.233 -20.318  1.00                 N  
ATOM   1224  CA  THR   155      16.533  62.868 -21.416  1.00                 C  
ATOM   1225  C   THR   155      17.332  62.156 -22.495  1.00                 C  
ATOM   1226  O   THR   155      18.527  62.400 -22.662  1.00                 O  
ATOM   1227  CB  THR   155      15.823  64.103 -22.002  1.00                 C  
ATOM   1228  OG1 THR   155      14.880  63.688 -22.998  1.00                 O  
ATOM   1229  CG2 THR   155      16.832  65.040 -22.648  1.00                 C  
ATOM   1230  N   SER   156      16.667  61.266 -23.223  1.00                 N  
ATOM   1231  CA  SER   156      17.313  60.515 -24.286  1.00                 C  
ATOM   1232  C   SER   156      18.061  61.463 -25.218  1.00                 C  
ATOM   1233  O   SER   156      17.531  62.504 -25.615  1.00                 O  
ATOM   1234  CB  SER   156      16.283  59.695 -25.065  1.00                 C  
ATOM   1235  OG  SER   156      16.885  59.029 -26.161  1.00                 O  
ATOM   1236  N   GLY   157      19.265  61.088 -25.591  1.00                 N  
ATOM   1237  CA  GLY   157      20.071  61.912 -26.474  1.00                 C  
ATOM   1238  C   GLY   157      20.819  63.071 -25.800  1.00                 C  
ATOM   1239  O   GLY   157      21.581  63.794 -26.446  1.00                 O  
ATOM   1240  N   GLN   158      20.624  63.275 -24.507  1.00                 N  
ATOM   1241  CA  GLN   158      21.317  64.393 -23.835  1.00                 C  
ATOM   1242  C   GLN   158      22.448  63.987 -22.911  1.00                 C  
ATOM   1243  O   GLN   158      22.493  62.888 -22.351  1.00                 O  
ATOM   1244  CB  GLN   158      20.325  65.228 -23.024  1.00                 C  
ATOM   1245  CD  GLN   158      19.917  67.283 -21.612  1.00                 C  
ATOM   1246  CG  GLN   158      20.941  66.444 -22.350  1.00                 C  
ATOM   1247  OE1 GLN   158      19.333  66.840 -20.624  1.00                 O  
ATOM   1248  NE2 GLN   158      19.696  68.502 -22.092  1.00                 N  
ATOM   1249  N   PHE   159      23.379  64.904 -22.755  1.00                 N  
ATOM   1250  CA  PHE   159      24.425  64.794 -21.705  1.00                 C  
ATOM   1251  C   PHE   159      24.440  66.186 -21.081  1.00                 C  
ATOM   1252  O   PHE   159      24.212  67.185 -21.769  1.00                 O  
ATOM   1253  CB  PHE   159      25.759  64.368 -22.321  1.00                 C  
ATOM   1254  CG  PHE   159      26.867  64.211 -21.318  1.00                 C  
ATOM   1255  CZ  PHE   159      28.920  63.924 -19.466  1.00                 C  
ATOM   1256  CD1 PHE   159      26.725  63.359 -20.236  1.00                 C  
ATOM   1257  CE1 PHE   159      27.743  63.215 -19.314  1.00                 C  
ATOM   1258  CD2 PHE   159      28.050  64.914 -21.456  1.00                 C  
ATOM   1259  CE2 PHE   159      29.069  64.769 -20.534  1.00                 C  
ATOM   1260  N   GLU   160      24.702  66.304 -19.790  1.00                 N  
ATOM   1261  CA  GLU   160      24.906  67.631 -19.226  1.00                 C  
ATOM   1262  C   GLU   160      25.895  67.542 -18.084  1.00                 C  
ATOM   1263  O   GLU   160      26.032  66.529 -17.391  1.00                 O  
ATOM   1264  CB  GLU   160      23.576  68.224 -18.757  1.00                 C  
ATOM   1265  CD  GLU   160      21.582  68.041 -17.217  1.00                 C  
ATOM   1266  CG  GLU   160      22.927  67.464 -17.611  1.00                 C  
ATOM   1267  OE1 GLU   160      21.559  69.002 -16.420  1.00                 O  
ATOM   1268  OE2 GLU   160      20.551  67.532 -17.705  1.00                 O  
ATOM   1269  N   VAL   161      26.602  68.650 -17.893  1.00                 N  
ATOM   1270  CA  VAL   161      27.637  68.691 -16.816  1.00                 C  
ATOM   1271  C   VAL   161      27.646  70.108 -16.203  1.00                 C  
ATOM   1272  O   VAL   161      27.700  71.121 -16.906  1.00                 O  
ATOM   1273  CB  VAL   161      29.028  68.307 -17.355  1.00                 C  
ATOM   1274  CG1 VAL   161      29.453  69.261 -18.460  1.00                 C  
ATOM   1275  CG2 VAL   161      30.051  68.298 -16.229  1.00                 C  
ATOM   1276  N   MET   162      27.592  70.176 -14.889  1.00                 N  
ATOM   1277  CA  MET   162      27.565  71.441 -14.186  1.00                 C  
ATOM   1278  C   MET   162      28.922  72.120 -14.233  1.00                 C  
ATOM   1279  O   MET   162      29.975  71.485 -14.126  1.00                 O  
ATOM   1280  CB  MET   162      27.128  71.238 -12.734  1.00                 C  
ATOM   1281  SD  MET   162      25.186  70.640 -10.851  1.00                 S  
ATOM   1282  CE  MET   162      23.482  70.119 -11.034  1.00                 C  
ATOM   1283  CG  MET   162      25.685  70.787 -12.577  1.00                 C  
ATOM   1284  N   PHE   163      28.907  73.452 -14.399  1.00                 N  
ATOM   1285  CA  PHE   163      30.139  74.233 -14.530  1.00                 C  
ATOM   1286  C   PHE   163      30.513  74.919 -13.234  1.00                 C  
ATOM   1287  O   PHE   163      31.667  74.890 -12.800  1.00                 O  
ATOM   1288  CB  PHE   163      29.997  75.275 -15.641  1.00                 C  
ATOM   1289  CG  PHE   163      29.912  74.683 -17.019  1.00                 C  
ATOM   1290  CZ  PHE   163      29.752  73.594 -19.572  1.00                 C  
ATOM   1291  CD1 PHE   163      30.417  73.421 -17.279  1.00                 C  
ATOM   1292  CE1 PHE   163      30.339  72.877 -18.547  1.00                 C  
ATOM   1293  CD2 PHE   163      29.328  75.389 -18.056  1.00                 C  
ATOM   1294  CE2 PHE   163      29.250  74.845 -19.324  1.00                 C  
ATOM   1295  N   ASP   164      29.526  75.547 -12.580  1.00                 N  
ATOM   1296  CA  ASP   164      29.765  76.177 -11.289  1.00                 C  
ATOM   1297  C   ASP   164      28.426  76.428 -10.630  1.00                 C  
ATOM   1298  O   ASP   164      27.376  76.361 -11.279  1.00                 O  
ATOM   1299  CB  ASP   164      30.559  77.473 -11.464  1.00                 C  
ATOM   1300  CG  ASP   164      31.250  77.910 -10.187  1.00                 C  
ATOM   1301  OD1 ASP   164      31.085  77.223  -9.157  1.00                 O  
ATOM   1302  OD2 ASP   164      31.956  78.940 -10.216  1.00                 O  
ATOM   1303  N   ARG   165      28.466  76.705  -9.335  1.00                 N  
ATOM   1304  CA  ARG   165      27.258  76.958  -8.574  1.00                 C  
ATOM   1305  C   ARG   165      27.568  77.977  -7.490  1.00                 C  
ATOM   1306  O   ARG   165      28.608  77.903  -6.836  1.00                 O  
ATOM   1307  CB  ARG   165      26.718  75.657  -7.977  1.00                 C  
ATOM   1308  CD  ARG   165      24.887  74.474  -6.734  1.00                 C  
ATOM   1309  NE  ARG   165      23.647  74.613  -5.974  1.00                 N  
ATOM   1310  CG  ARG   165      25.399  75.813  -7.239  1.00                 C  
ATOM   1311  CZ  ARG   165      23.019  73.605  -5.377  1.00                 C  
ATOM   1312  NH1 ARG   165      21.897  73.826  -4.707  1.00                 N  
ATOM   1313  NH2 ARG   165      23.515  72.377  -5.453  1.00                 N  
ATOM   1314  N   HIS   166      26.668  78.942  -7.332  1.00                 N  
ATOM   1315  CA  HIS   166      26.817  80.001  -6.338  1.00                 C  
ATOM   1316  C   HIS   166      25.527  79.964  -5.529  1.00                 C  
ATOM   1317  O   HIS   166      24.446  80.226  -6.057  1.00                 O  
ATOM   1318  CB  HIS   166      27.065  81.347  -7.022  1.00                 C  
ATOM   1319  CG  HIS   166      27.309  82.474  -6.067  1.00                 C  
ATOM   1320  ND1 HIS   166      27.317  83.794  -6.461  1.00                 N  
ATOM   1321  CE1 HIS   166      27.561  84.569  -5.389  1.00                 C  
ATOM   1322  CD2 HIS   166      27.578  82.587  -4.641  1.00                 C  
ATOM   1323  NE2 HIS   166      27.719  83.851  -4.294  1.00                 N  
ATOM   1324  N   THR   167      25.653  79.611  -4.254  1.00                 N  
ATOM   1325  CA  THR   167      24.509  79.475  -3.356  1.00                 C  
ATOM   1326  C   THR   167      24.608  80.366  -2.122  1.00                 C  
ATOM   1327  O   THR   167      25.604  80.343  -1.400  1.00                 O  
ATOM   1328  CB  THR   167      24.329  78.019  -2.887  1.00                 C  
ATOM   1329  OG1 THR   167      25.514  77.583  -2.210  1.00                 O  
ATOM   1330  CG2 THR   167      24.084  77.103  -4.077  1.00                 C  
ATOM   1331  N   PHE   168      23.550  81.129  -1.871  1.00                 N  
ATOM   1332  CA  PHE   168      23.525  82.054  -0.746  1.00                 C  
ATOM   1333  C   PHE   168      23.257  81.426   0.618  1.00                 C  
ATOM   1334  O   PHE   168      23.703  81.948   1.640  1.00                 O  
ATOM   1335  CB  PHE   168      22.472  83.141  -0.970  1.00                 C  
ATOM   1336  CG  PHE   168      22.843  84.134  -2.034  1.00                 C  
ATOM   1337  CZ  PHE   168      23.533  85.974  -4.000  1.00                 C  
ATOM   1338  CD1 PHE   168      22.239  84.094  -3.279  1.00                 C  
ATOM   1339  CE1 PHE   168      22.580  85.007  -4.259  1.00                 C  
ATOM   1340  CD2 PHE   168      23.795  85.108  -1.791  1.00                 C  
ATOM   1341  CE2 PHE   168      24.136  86.021  -2.771  1.00                 C  
ATOM   1342  N   ARG   169      22.544  80.307   0.649  1.00                 N  
ATOM   1343  CA  ARG   169      22.227  79.687   1.930  1.00                 C  
ATOM   1344  C   ARG   169      23.017  78.433   2.281  1.00                 C  
ATOM   1345  O   ARG   169      23.616  77.785   1.421  1.00                 O  
ATOM   1346  CB  ARG   169      20.742  79.324   1.997  1.00                 C  
ATOM   1347  CD  ARG   169      19.813  81.558   1.329  1.00                 C  
ATOM   1348  NE  ARG   169      18.858  82.618   1.644  1.00                 N  
ATOM   1349  CG  ARG   169      19.839  80.478   2.399  1.00                 C  
ATOM   1350  CZ  ARG   169      18.693  83.716   0.914  1.00                 C  
ATOM   1351  NH1 ARG   169      17.800  84.626   1.278  1.00                 N  
ATOM   1352  NH2 ARG   169      19.420  83.901  -0.179  1.00                 N  
ATOM   1353  N   ASP   170      23.014  78.117   3.572  1.00                 N  
ATOM   1354  CA  ASP   170      23.686  76.940   4.106  1.00                 C  
ATOM   1355  C   ASP   170      22.701  75.782   3.983  1.00                 C  
ATOM   1356  O   ASP   170      21.493  75.990   4.085  1.00                 O  
ATOM   1357  CB  ASP   170      24.125  77.183   5.551  1.00                 C  
ATOM   1358  CG  ASP   170      25.034  76.089   6.076  1.00                 C  
ATOM   1359  OD1 ASP   170      26.257  76.165   5.831  1.00                 O  
ATOM   1360  OD2 ASP   170      24.524  75.157   6.732  1.00                 O  
ATOM   1361  N   ASP   171      23.203  74.570   3.752  1.00                 N  
ATOM   1362  CA  ASP   171      22.317  73.421   3.603  1.00                 C  
ATOM   1363  C   ASP   171      22.223  72.490   4.811  1.00                 C  
ATOM   1364  O   ASP   171      22.106  71.274   4.670  1.00                 O  
ATOM   1365  CB  ASP   171      22.737  72.572   2.401  1.00                 C  
ATOM   1366  CG  ASP   171      24.133  71.999   2.553  1.00                 C  
ATOM   1367  OD1 ASP   171      24.999  72.689   3.131  1.00                 O  
ATOM   1368  OD2 ASP   171      24.360  70.860   2.093  1.00                 O  
ATOM   1369  N   GLY   172      22.275  73.087   5.996  1.00                 N  
ATOM   1370  CA  GLY   172      22.138  72.375   7.263  1.00                 C  
ATOM   1371  C   GLY   172      22.982  71.127   7.502  1.00                 C  
ATOM   1372  O   GLY   172      22.505  70.163   8.107  1.00                 O  
ATOM   1373  N   ARG   173      24.230  71.133   7.047  1.00                 N  
ATOM   1374  CA  ARG   173      25.095  69.983   7.279  1.00                 C  
ATOM   1375  C   ARG   173      26.309  70.365   8.128  1.00                 C  
ATOM   1376  O   ARG   173      27.274  69.605   8.232  1.00                 O  
ATOM   1377  CB  ARG   173      25.554  69.381   5.949  1.00                 C  
ATOM   1378  CD  ARG   173      23.820  67.574   5.783  1.00                 C  
ATOM   1379  NE  ARG   173      22.775  66.965   4.965  1.00                 N  
ATOM   1380  CG  ARG   173      24.429  68.795   5.112  1.00                 C  
ATOM   1381  CZ  ARG   173      21.488  67.288   5.035  1.00                 C  
ATOM   1382  NH1 ARG   173      20.608  66.680   4.251  1.00                 N  
ATOM   1383  NH2 ARG   173      21.083  68.219   5.888  1.00                 N  
ATOM   1384  N   GLY   174      26.250  71.549   8.734  1.00                 N  
ATOM   1385  CA  GLY   174      27.327  71.998   9.600  1.00                 C  
ATOM   1386  C   GLY   174      28.342  72.983   9.047  1.00                 C  
ATOM   1387  O   GLY   174      29.120  73.553   9.816  1.00                 O  
ATOM   1388  N   LEU   175      28.341  73.195   7.735  1.00                 N  
ATOM   1389  CA  LEU   175      29.298  74.115   7.122  1.00                 C  
ATOM   1390  C   LEU   175      29.134  75.545   7.631  1.00                 C  
ATOM   1391  O   LEU   175      30.120  76.258   7.822  1.00                 O  
ATOM   1392  CB  LEU   175      29.158  74.097   5.599  1.00                 C  
ATOM   1393  CG  LEU   175      30.112  75.005   4.819  1.00                 C  
ATOM   1394  CD1 LEU   175      31.559  74.615   5.082  1.00                 C  
ATOM   1395  CD2 LEU   175      29.811  74.948   3.329  1.00                 C  
ATOM   1396  N   GLY   176      27.889  75.959   7.847  1.00                 N  
ATOM   1397  CA  GLY   176      27.631  77.294   8.359  1.00                 C  
ATOM   1398  C   GLY   176      27.793  78.427   7.364  1.00                 C  
ATOM   1399  O   GLY   176      27.991  79.576   7.756  1.00                 O  
ATOM   1400  N   GLN   177      27.719  78.108   6.077  1.00                 N  
ATOM   1401  CA  GLN   177      27.836  79.123   5.036  1.00                 C  
ATOM   1402  C   GLN   177      27.413  78.551   3.696  1.00                 C  
ATOM   1403  O   GLN   177      27.356  77.332   3.520  1.00                 O  
ATOM   1404  CB  GLN   177      29.269  79.655   4.965  1.00                 C  
ATOM   1405  CD  GLN   177      31.717  79.150   4.606  1.00                 C  
ATOM   1406  CG  GLN   177      30.302  78.606   4.589  1.00                 C  
ATOM   1407  OE1 GLN   177      32.053  80.059   3.847  1.00                 O  
ATOM   1408  NE2 GLN   177      32.553  78.594   5.476  1.00                 N  
ATOM   1409  N   GLY   178      27.100  79.440   2.761  1.00                 N  
ATOM   1410  CA  GLY   178      26.725  79.000   1.434  1.00                 C  
ATOM   1411  C   GLY   178      28.011  78.942   0.634  1.00                 C  
ATOM   1412  O   GLY   178      29.093  78.812   1.204  1.00                 O  
ATOM   1413  N   VAL   179      27.899  79.035  -0.682  1.00                 N  
ATOM   1414  CA  VAL   179      29.067  79.014  -1.549  1.00                 C  
ATOM   1415  C   VAL   179      29.032  80.324  -2.325  1.00                 C  
ATOM   1416  O   VAL   179      28.357  80.434  -3.344  1.00                 O  
ATOM   1417  CB  VAL   179      29.064  77.779  -2.470  1.00                 C  
ATOM   1418  CG1 VAL   179      30.294  77.780  -3.365  1.00                 C  
ATOM   1419  CG2 VAL   179      29.001  76.502  -1.647  1.00                 C  
ATOM   1420  N   TYR   180      29.754  81.319  -1.819  1.00                 N  
ATOM   1421  CA  TYR   180      29.787  82.641  -2.438  1.00                 C  
ATOM   1422  C   TYR   180      31.206  83.104  -2.755  1.00                 C  
ATOM   1423  O   TYR   180      31.431  84.285  -3.031  1.00                 O  
ATOM   1424  CB  TYR   180      29.109  83.673  -1.535  1.00                 C  
ATOM   1425  CG  TYR   180      29.749  83.808  -0.171  1.00                 C  
ATOM   1426  OH  TYR   180      31.520  84.192   3.571  1.00                 O  
ATOM   1427  CZ  TYR   180      30.933  84.064   2.333  1.00                 C  
ATOM   1428  CD1 TYR   180      30.849  84.635   0.019  1.00                 C  
ATOM   1429  CE1 TYR   180      31.441  84.765   1.261  1.00                 C  
ATOM   1430  CD2 TYR   180      29.251  83.110   0.921  1.00                 C  
ATOM   1431  CE2 TYR   180      29.829  83.227   2.170  1.00                 C  
ATOM   1432  N   ASP   181      32.156  82.176  -2.724  1.00                 N  
ATOM   1433  CA  ASP   181      33.550  82.502  -2.996  1.00                 C  
ATOM   1434  C   ASP   181      34.018  82.047  -4.373  1.00                 C  
ATOM   1435  O   ASP   181      35.190  81.722  -4.564  1.00                 O  
ATOM   1436  CB  ASP   181      34.462  81.884  -1.934  1.00                 C  
ATOM   1437  CG  ASP   181      34.392  80.370  -1.915  1.00                 C  
ATOM   1438  OD1 ASP   181      33.593  79.803  -2.690  1.00                 O  
ATOM   1439  OD2 ASP   181      35.135  79.751  -1.126  1.00                 O  
ATOM   1440  N   ASN   182      33.094  82.032  -5.328  1.00                 N  
ATOM   1441  CA  ASN   182      33.404  81.627  -6.695  1.00                 C  
ATOM   1442  C   ASN   182      34.500  82.498  -7.290  1.00                 C  
ATOM   1443  O   ASN   182      34.646  83.671  -6.939  1.00                 O  
ATOM   1444  CB  ASN   182      32.147  81.673  -7.566  1.00                 C  
ATOM   1445  CG  ASN   182      31.147  80.594  -7.203  1.00                 C  
ATOM   1446  OD1 ASN   182      31.496  79.598  -6.568  1.00                 O  
ATOM   1447  ND2 ASN   182      29.896  80.787  -7.606  1.00                 N  
ATOM   1448  N   VAL   183      35.264  81.914  -8.204  1.00                 N  
ATOM   1449  CA  VAL   183      36.328  82.627  -8.891  1.00                 C  
ATOM   1450  C   VAL   183      36.418  82.057 -10.299  1.00                 C  
ATOM   1451  O   VAL   183      36.050  80.905 -10.537  1.00                 O  
ATOM   1452  CB  VAL   183      37.666  82.508  -8.137  1.00                 C  
ATOM   1453  CG1 VAL   183      38.128  81.059  -8.099  1.00                 C  
ATOM   1454  CG2 VAL   183      38.722  83.391  -8.783  1.00                 C  
ATOM   1455  N   ARG   184      36.888  82.862 -11.261  1.00                 N  
ATOM   1456  CA  ARG   184      36.998  82.379 -12.638  1.00                 C  
ATOM   1457  C   ARG   184      37.801  81.088 -12.737  1.00                 C  
ATOM   1458  O   ARG   184      38.860  80.951 -12.129  1.00                 O  
ATOM   1459  CB  ARG   184      37.637  83.445 -13.530  1.00                 C  
ATOM   1460  CD  ARG   184      38.317  84.181 -15.831  1.00                 C  
ATOM   1461  NE  ARG   184      37.515  85.402 -15.832  1.00                 N  
ATOM   1462  CG  ARG   184      37.676  83.078 -15.005  1.00                 C  
ATOM   1463  CZ  ARG   184      36.523  85.644 -16.682  1.00                 C  
ATOM   1464  NH1 ARG   184      35.849  86.783 -16.607  1.00                 N  
ATOM   1465  NH2 ARG   184      36.208  84.747 -17.606  1.00                 N  
ATOM   1466  N   VAL   185      37.279  80.138 -13.502  1.00                 N  
ATOM   1467  CA  VAL   185      37.954  78.868 -13.693  1.00                 C  
ATOM   1468  C   VAL   185      37.849  78.463 -15.153  1.00                 C  
ATOM   1469  O   VAL   185      36.816  78.684 -15.800  1.00                 O  
ATOM   1470  CB  VAL   185      37.371  77.776 -12.778  1.00                 C  
ATOM   1471  CG1 VAL   185      38.069  76.447 -13.023  1.00                 C  
ATOM   1472  CG2 VAL   185      37.491  78.184 -11.317  1.00                 C  
ATOM   1473  N   ASN   186      38.928  77.895 -15.680  1.00                 N  
ATOM   1474  CA  ASN   186      38.936  77.437 -17.060  1.00                 C  
ATOM   1475  C   ASN   186      38.731  75.926 -17.116  1.00                 C  
ATOM   1476  O   ASN   186      39.649  75.153 -16.826  1.00                 O  
ATOM   1477  CB  ASN   186      40.239  77.842 -17.751  1.00                 C  
ATOM   1478  CG  ASN   186      40.267  77.453 -19.216  1.00                 C  
ATOM   1479  OD1 ASN   186      39.722  76.420 -19.605  1.00                 O  
ATOM   1480  ND2 ASN   186      40.903  78.282 -20.036  1.00                 N  
ATOM   1481  N   SER   187      37.519  75.509 -17.461  1.00                 N  
ATOM   1482  CA  SER   187      37.217  74.086 -17.580  1.00                 C  
ATOM   1483  C   SER   187      37.587  73.618 -18.976  1.00                 C  
ATOM   1484  O   SER   187      37.364  74.335 -19.951  1.00                 O  
ATOM   1485  CB  SER   187      35.739  73.825 -17.282  1.00                 C  
ATOM   1486  OG  SER   187      34.907  74.455 -18.239  1.00                 O  
ATOM   1487  N   ASP   188      38.137  72.414 -19.077  1.00                 N  
ATOM   1488  CA  ASP   188      38.521  71.883 -20.373  1.00                 C  
ATOM   1489  C   ASP   188      37.888  70.522 -20.629  1.00                 C  
ATOM   1490  O   ASP   188      37.640  69.751 -19.695  1.00                 O  
ATOM   1491  CB  ASP   188      40.044  71.776 -20.478  1.00                 C  
ATOM   1492  CG  ASP   188      40.725  73.130 -20.460  1.00                 C  
ATOM   1493  OD1 ASP   188      40.704  73.820 -21.501  1.00                 O  
ATOM   1494  OD2 ASP   188      41.281  73.501 -19.405  1.00                 O  
ATOM   1495  N   PHE   189      37.621  70.242 -21.902  1.00                 N  
ATOM   1496  CA  PHE   189      36.984  68.995 -22.324  1.00                 C  
ATOM   1497  C   PHE   189      37.396  68.586 -23.729  1.00                 C  
ATOM   1498  O   PHE   189      38.014  69.350 -24.461  1.00                 O  
ATOM   1499  CB  PHE   189      35.461  69.121 -22.255  1.00                 C  
ATOM   1500  CG  PHE   189      34.939  69.426 -20.880  1.00                 C  
ATOM   1501  CZ  PHE   189      33.973  69.983 -18.334  1.00                 C  
ATOM   1502  CD1 PHE   189      34.802  70.734 -20.450  1.00                 C  
ATOM   1503  CE1 PHE   189      34.322  71.015 -19.185  1.00                 C  
ATOM   1504  CD2 PHE   189      34.586  68.405 -20.016  1.00                 C  
ATOM   1505  CE2 PHE   189      34.106  68.685 -18.751  1.00                 C  
ATOM   1506  N   VAL   190      37.039  67.355 -24.089  1.00                 N  
ATOM   1507  CA  VAL   190      37.233  66.846 -25.447  1.00                 C  
ATOM   1508  C   VAL   190      35.865  66.243 -25.774  1.00                 C  
ATOM   1509  O   VAL   190      35.255  65.583 -24.930  1.00                 O  
ATOM   1510  CB  VAL   190      38.401  65.844 -25.513  1.00                 C  
ATOM   1511  CG1 VAL   190      38.545  65.286 -26.920  1.00                 C  
ATOM   1512  CG2 VAL   190      39.695  66.505 -25.063  1.00                 C  
ATOM   1513  N   LEU   191      35.373  66.499 -26.983  1.00                 N  
ATOM   1514  CA  LEU   191      34.069  65.993 -27.399  1.00                 C  
ATOM   1515  C   LEU   191      34.275  65.020 -28.548  1.00                 C  
ATOM   1516  O   LEU   191      34.686  65.411 -29.639  1.00                 O  
ATOM   1517  CB  LEU   191      33.149  67.148 -27.800  1.00                 C  
ATOM   1518  CG  LEU   191      31.758  66.762 -28.306  1.00                 C  
ATOM   1519  CD1 LEU   191      30.963  66.063 -27.213  1.00                 C  
ATOM   1520  CD2 LEU   191      31.007  67.988 -28.803  1.00                 C  
ATOM   1521  N   GLN   192      33.976  63.749 -28.295  1.00                 N  
ATOM   1522  CA  GLN   192      34.175  62.701 -29.286  1.00                 C  
ATOM   1523  C   GLN   192      32.895  62.036 -29.791  1.00                 C  
ATOM   1524  O   GLN   192      32.238  61.291 -29.058  1.00                 O  
ATOM   1525  CB  GLN   192      35.087  61.605 -28.731  1.00                 C  
ATOM   1526  CD  GLN   192      36.360  59.466 -29.162  1.00                 C  
ATOM   1527  CG  GLN   192      35.401  60.497 -29.723  1.00                 C  
ATOM   1528  OE1 GLN   192      36.572  59.397 -27.951  1.00                 O  
ATOM   1529  NE2 GLN   192      36.943  58.661 -30.042  1.00                 N  
ATOM   1530  N   LEU   193      32.546  62.315 -31.046  1.00                 N  
ATOM   1531  CA  LEU   193      31.377  61.704 -31.680  1.00                 C  
ATOM   1532  C   LEU   193      31.939  60.549 -32.502  1.00                 C  
ATOM   1533  O   LEU   193      32.884  60.733 -33.267  1.00                 O  
ATOM   1534  CB  LEU   193      30.622  62.736 -32.520  1.00                 C  
ATOM   1535  CG  LEU   193      29.394  62.227 -33.277  1.00                 C  
ATOM   1536  CD1 LEU   193      28.308  61.788 -32.306  1.00                 C  
ATOM   1537  CD2 LEU   193      28.861  63.296 -34.218  1.00                 C  
ATOM   1538  N   GLU   194      31.369  59.359 -32.342  1.00                 N  
ATOM   1539  CA  GLU   194      31.867  58.193 -33.065  1.00                 C  
ATOM   1540  C   GLU   194      30.767  57.232 -33.476  1.00                 C  
ATOM   1541  O   GLU   194      29.697  57.197 -32.868  1.00                 O  
ATOM   1542  CB  GLU   194      32.897  57.439 -32.221  1.00                 C  
ATOM   1543  CD  GLU   194      35.026  58.453 -33.127  1.00                 C  
ATOM   1544  CG  GLU   194      34.149  58.241 -31.908  1.00                 C  
ATOM   1545  OE1 GLU   194      34.642  57.991 -34.222  1.00                 O  
ATOM   1546  OE2 GLU   194      36.097  59.080 -32.987  1.00                 O  
ATOM   1547  N   HIS   195      31.052  56.445 -34.507  1.00                 N  
ATOM   1548  CA  HIS   195      30.129  55.419 -34.964  1.00                 C  
ATOM   1549  C   HIS   195      30.595  54.191 -34.189  1.00                 C  
ATOM   1550  O   HIS   195      31.790  53.894 -34.149  1.00                 O  
ATOM   1551  CB  HIS   195      30.198  55.276 -36.486  1.00                 C  
ATOM   1552  CG  HIS   195      29.738  56.492 -37.228  1.00                 C  
ATOM   1553  ND1 HIS   195      28.408  56.830 -37.351  1.00                 N  
ATOM   1554  CE1 HIS   195      28.309  57.964 -38.067  1.00                 C  
ATOM   1555  CD2 HIS   195      30.388  57.569 -37.960  1.00                 C  
ATOM   1556  NE2 HIS   195      29.493  58.414 -38.435  1.00                 N  
ATOM   1557  N   LYS   196      29.665  53.484 -33.562  1.00                 N  
ATOM   1558  CA  LYS   196      30.039  52.319 -32.774  1.00                 C  
ATOM   1559  C   LYS   196      29.305  51.046 -33.172  1.00                 C  
ATOM   1560  O   LYS   196      29.318  50.060 -32.438  1.00                 O  
ATOM   1561  CB  LYS   196      29.795  52.578 -31.286  1.00                 C  
ATOM   1562  CD  LYS   196      32.072  53.494 -30.762  1.00                 C  
ATOM   1563  CE  LYS   196      32.851  54.658 -30.172  1.00                 C  
ATOM   1564  CG  LYS   196      30.575  53.756 -30.725  1.00                 C  
ATOM   1565  NZ  LYS   196      34.322  54.448 -30.266  1.00                 N  
ATOM   1566  N   LYS   197      28.674  51.063 -34.340  1.00                 N  
ATOM   1567  CA  LYS   197      27.940  49.895 -34.811  1.00                 C  
ATOM   1568  C   LYS   197      28.839  48.679 -35.036  1.00                 C  
ATOM   1569  O   LYS   197      28.364  47.543 -35.014  1.00                 O  
ATOM   1570  CB  LYS   197      27.198  50.217 -36.110  1.00                 C  
ATOM   1571  CD  LYS   197      27.310  50.865 -38.532  1.00                 C  
ATOM   1572  CE  LYS   197      28.221  51.119 -39.722  1.00                 C  
ATOM   1573  CG  LYS   197      28.110  50.487 -37.295  1.00                 C  
ATOM   1574  NZ  LYS   197      27.454  51.519 -40.933  1.00                 N  
ATOM   1575  N   SER   198      30.132  48.909 -35.243  1.00                 N  
ATOM   1576  CA  SER   198      31.069  47.810 -35.475  1.00                 C  
ATOM   1577  C   SER   198      31.863  47.399 -34.242  1.00                 C  
ATOM   1578  O   SER   198      32.650  46.456 -34.295  1.00                 O  
ATOM   1579  CB  SER   198      32.055  48.172 -36.587  1.00                 C  
ATOM   1580  OG  SER   198      32.885  49.254 -36.201  1.00                 O  
ATOM   1581  N   LYS   199      31.665  48.103 -33.135  1.00                 N  
ATOM   1582  CA  LYS   199      32.396  47.786 -31.913  1.00                 C  
ATOM   1583  C   LYS   199      31.830  46.595 -31.161  1.00                 C  
ATOM   1584  O   LYS   199      30.617  46.410 -31.090  1.00                 O  
ATOM   1585  CB  LYS   199      32.421  48.994 -30.975  1.00                 C  
ATOM   1586  CD  LYS   199      33.319  50.060 -28.887  1.00                 C  
ATOM   1587  CE  LYS   199      34.148  49.854 -27.630  1.00                 C  
ATOM   1588  CG  LYS   199      33.265  48.794 -29.727  1.00                 C  
ATOM   1589  NZ  LYS   199      34.210  51.087 -26.797  1.00                 N  
ATOM   1590  N   THR   200      32.720  45.795 -30.587  1.00                 N  
ATOM   1591  CA  THR   200      32.301  44.652 -29.792  1.00                 C  
ATOM   1592  C   THR   200      32.027  45.226 -28.405  1.00                 C  
ATOM   1593  O   THR   200      32.954  45.527 -27.652  1.00                 O  
ATOM   1594  CB  THR   200      33.375  43.548 -29.781  1.00                 C  
ATOM   1595  OG1 THR   200      34.626  44.099 -29.351  1.00                 O  
ATOM   1596  CG2 THR   200      33.553  42.965 -31.174  1.00                 C  
TER
