# Supplementary material for: Comparative Single-Cell Transcriptomics Reveals Novel Genes Involved in Bivalve Embryonic Shell Formation and Questions Ontogenetic Homology of Molluscan Shell Types
Source: Front Cell Dev Biol. 2022 Jun 9;10:883755. doi: 10.3389/fcell.2022.883755 (PMC9261976; doi:10.3389/fcell.2022.883755)
Supplement: Supplementary file 1 [file DataSheet1.ZIP › Supplementary_File1/s_f_1/0e21f2b8b408c6fd.final.pdb]

ATOM      1  N   GLU   118       8.192 146.196  13.289  1.00                 N  
ATOM      2  CA  GLU   118       9.433 146.792  13.756  1.00                 C  
ATOM      3  C   GLU   118       9.997 147.860  12.835  1.00                 C  
ATOM      4  O   GLU   118      10.027 147.695  11.616  1.00                 O  
ATOM      5  CB  GLU   118      10.502 145.716  13.958  1.00                 C  
ATOM      6  CD  GLU   118      11.304 143.725  15.289  1.00                 C  
ATOM      7  CG  GLU   118      10.213 144.761  15.105  1.00                 C  
ATOM      8  OE1 GLU   118      12.243 143.698  14.467  1.00                 O  
ATOM      9  OE2 GLU   118      11.219 142.940  16.257  1.00                 O  
ATOM     10  N   TYR   119      10.414 148.970  13.436  1.00                 N  
ATOM     11  CA  TYR   119      11.037 150.056  12.709  1.00                 C  
ATOM     12  C   TYR   119      12.480 149.850  13.151  1.00                 C  
ATOM     13  O   TYR   119      12.855 150.172  14.278  1.00                 O  
ATOM     14  CB  TYR   119      10.399 151.393  13.092  1.00                 C  
ATOM     15  CG  TYR   119       8.936 151.500  12.726  1.00                 C  
ATOM     16  OH  TYR   119       4.913 151.782  11.712  1.00                 O  
ATOM     17  CZ  TYR   119       6.244 151.690  12.049  1.00                 C  
ATOM     18  CD1 TYR   119       8.327 150.532  11.939  1.00                 C  
ATOM     19  CE1 TYR   119       6.990 150.622  11.600  1.00                 C  
ATOM     20  CD2 TYR   119       8.169 152.570  13.170  1.00                 C  
ATOM     21  CE2 TYR   119       6.831 152.677  12.841  1.00                 C  
ATOM     22  N   ARG   120      13.279 149.269  12.270  1.00                 N  
ATOM     23  CA  ARG   120      14.656 148.981  12.610  1.00                 C  
ATOM     24  C   ARG   120      15.563 150.167  12.325  1.00                 C  
ATOM     25  O   ARG   120      15.525 150.750  11.244  1.00                 O  
ATOM     26  CB  ARG   120      15.152 147.753  11.843  1.00                 C  
ATOM     27  CD  ARG   120      14.990 145.284  11.425  1.00                 C  
ATOM     28  NE  ARG   120      14.302 144.037  11.753  1.00                 N  
ATOM     29  CG  ARG   120      14.441 146.462  12.214  1.00                 C  
ATOM     30  CZ  ARG   120      14.588 142.860  11.207  1.00                 C  
ATOM     31  NH1 ARG   120      13.909 141.780  11.567  1.00                 N  
ATOM     32  NH2 ARG   120      15.554 142.766  10.304  1.00                 N  
ATOM     33  N   ILE   121      16.374 150.517  13.316  1.00                 N  
ATOM     34  CA  ILE   121      17.309 151.648  13.208  1.00                 C  
ATOM     35  C   ILE   121      18.708 151.039  13.176  1.00                 C  
ATOM     36  O   ILE   121      19.088 150.306  14.079  1.00                 O  
ATOM     37  CB  ILE   121      17.125 152.645  14.367  1.00                 C  
ATOM     38  CD1 ILE   121      15.367 154.029  15.590  1.00                 C  
ATOM     39  CG1 ILE   121      15.704 153.213  14.361  1.00                 C  
ATOM     40  CG2 ILE   121      18.175 153.744  14.297  1.00                 C  
ATOM     41  N   ALA   122      19.457 151.318  12.117  1.00                 N  
ATOM     42  CA  ALA   122      20.803 150.785  11.988  1.00                 C  
ATOM     43  C   ALA   122      21.777 151.855  12.453  1.00                 C  
ATOM     44  O   ALA   122      21.798 152.943  11.891  1.00                 O  
ATOM     45  CB  ALA   122      21.071 150.363  10.552  1.00                 C  
ATOM     46  N   TRP   123      22.555 151.533  13.486  1.00                 N  
ATOM     47  CA  TRP   123      23.539 152.443  14.049  1.00                 C  
ATOM     48  C   TRP   123      24.932 152.099  13.507  1.00                 C  
ATOM     49  O   TRP   123      25.325 150.933  13.442  1.00                 O  
ATOM     50  CB  TRP   123      23.518 152.376  15.577  1.00                 C  
ATOM     51  CG  TRP   123      22.273 152.945  16.186  1.00                 C  
ATOM     52  CD1 TRP   123      21.334 153.714  15.562  1.00                 C  
ATOM     53  NE1 TRP   123      20.334 154.049  16.442  1.00                 N  
ATOM     54  CD2 TRP   123      21.831 152.790  17.540  1.00                 C  
ATOM     55  CE2 TRP   123      20.618 153.492  17.664  1.00                 C  
ATOM     56  CH2 TRP   123      20.432 152.891  19.940  1.00                 C  
ATOM     57  CZ2 TRP   123      19.908 153.549  18.863  1.00                 C  
ATOM     58  CE3 TRP   123      22.343 152.126  18.659  1.00                 C  
ATOM     59  CZ3 TRP   123      21.636 152.186  19.845  1.00                 C  
ATOM     60  N   LEU   124      25.674 153.107  13.091  1.00                 N  
ATOM     61  CA  LEU   124      27.052 152.886  12.645  1.00                 C  
ATOM     62  C   LEU   124      27.817 153.980  13.401  1.00                 C  
ATOM     63  O   LEU   124      27.843 155.134  12.983  1.00                 O  
ATOM     64  CB  LEU   124      27.143 152.979  11.121  1.00                 C  
ATOM     65  CG  LEU   124      28.536 152.801  10.513  1.00                 C  
ATOM     66  CD1 LEU   124      29.075 151.409  10.802  1.00                 C  
ATOM     67  CD2 LEU   124      28.505 153.055   9.013  1.00                 C  
ATOM     68  N   ALA   125      28.406 153.603  14.529  1.00                 N  
ATOM     69  CA  ALA   125      29.118 154.538  15.394  1.00                 C  
ATOM     70  C   ALA   125      30.257 153.794  16.072  1.00                 C  
ATOM     71  O   ALA   125      30.383 152.575  15.908  1.00                 O  
ATOM     72  CB  ALA   125      28.166 155.149  16.411  1.00                 C  
ATOM     73  N   PRO   126      31.109 154.507  16.838  1.00                 N  
ATOM     74  CA  PRO   126      32.210 153.795  17.499  1.00                 C  
ATOM     75  C   PRO   126      31.627 153.007  18.675  1.00                 C  
ATOM     76  O   PRO   126      31.304 153.583  19.710  1.00                 O  
ATOM     77  CB  PRO   126      33.158 154.911  17.944  1.00                 C  
ATOM     78  CD  PRO   126      31.359 155.989  16.791  1.00                 C  
ATOM     79  CG  PRO   126      32.840 156.054  17.040  1.00                 C  
ATOM     80  N   GLU   127      31.766 151.690  18.660  1.00                 N  
ATOM     81  CA  GLU   127      31.317 150.866  19.786  1.00                 C  
ATOM     82  C   GLU   127      32.303 150.799  20.942  1.00                 C  
ATOM     83  O   GLU   127      31.916 150.875  22.112  1.00                 O  
ATOM     84  CB  GLU   127      31.021 149.439  19.321  1.00                 C  
ATOM     85  CD  GLU   127      28.524 149.729  19.079  1.00                 C  
ATOM     86  CG  GLU   127      29.817 149.323  18.400  1.00                 C  
ATOM     87  OE1 GLU   127      28.258 149.234  20.194  1.00                 O  
ATOM     88  OE2 GLU   127      27.776 150.541  18.495  1.00                 O  
ATOM     89  N   LYS   128      33.596 150.654  20.656  1.00                 N  
ATOM     90  CA  LYS   128      34.613 150.395  21.689  1.00                 C  
ATOM     91  C   LYS   128      35.699 151.484  21.774  1.00                 C  
ATOM     92  O   LYS   128      36.802 151.244  22.273  1.00                 O  
ATOM     93  CB  LYS   128      35.291 149.045  21.447  1.00                 C  
ATOM     94  CD  LYS   128      33.740 147.665  22.858  1.00                 C  
ATOM     95  CE  LYS   128      32.820 146.456  22.896  1.00                 C  
ATOM     96  CG  LYS   128      34.340 147.859  21.475  1.00                 C  
ATOM     97  NZ  LYS   128      32.151 146.309  24.219  1.00                 N  
ATOM     98  N   GLU   129      35.411 152.698  21.290  1.00                 N  
ATOM     99  CA  GLU   129      36.329 153.829  21.327  1.00                 C  
ATOM    100  C   GLU   129      35.786 154.919  22.251  1.00                 C  
ATOM    101  O   GLU   129      35.075 154.658  23.225  1.00                 O  
ATOM    102  CB  GLU   129      36.555 154.382  19.918  1.00                 C  
ATOM    103  CD  GLU   129      38.664 153.115  19.346  1.00                 C  
ATOM    104  CG  GLU   129      37.225 153.402  18.968  1.00                 C  
ATOM    105  OE1 GLU   129      39.269 153.945  20.057  1.00                 O  
ATOM    106  OE2 GLU   129      39.188 152.060  18.930  1.00                 O  
ATOM    107  N   TYR   130      36.122 156.151  21.943  1.00                 N  
ATOM    108  CA  TYR   130      35.511 157.313  22.608  1.00                 C  
ATOM    109  C   TYR   130      35.545 158.507  21.684  1.00                 C  
ATOM    110  O   TYR   130      36.597 158.981  21.247  1.00                 O  
ATOM    111  CB  TYR   130      36.235 157.621  23.920  1.00                 C  
ATOM    112  CG  TYR   130      35.642 158.780  24.689  1.00                 C  
ATOM    113  OH  TYR   130      33.999 161.958  26.809  1.00                 O  
ATOM    114  CZ  TYR   130      34.544 160.908  26.107  1.00                 C  
ATOM    115  CD1 TYR   130      34.451 158.635  25.389  1.00                 C  
ATOM    116  CE1 TYR   130      33.902 159.689  26.095  1.00                 C  
ATOM    117  CD2 TYR   130      36.275 160.016  24.713  1.00                 C  
ATOM    118  CE2 TYR   130      35.741 161.081  25.413  1.00                 C  
ATOM    119  N   TYR   131      34.354 159.007  21.380  1.00                 N  
ATOM    120  CA  TYR   131      34.166 160.246  20.632  1.00                 C  
ATOM    121  C   TYR   131      32.812 160.846  21.004  1.00                 C  
ATOM    122  O   TYR   131      31.839 160.137  21.276  1.00                 O  
ATOM    123  CB  TYR   131      34.263 159.984  19.128  1.00                 C  
ATOM    124  CG  TYR   131      35.595 159.418  18.689  1.00                 C  
ATOM    125  OH  TYR   131      39.253 157.848  17.486  1.00                 O  
ATOM    126  CZ  TYR   131      38.043 158.369  17.884  1.00                 C  
ATOM    127  CD1 TYR   131      35.815 158.047  18.673  1.00                 C  
ATOM    128  CE1 TYR   131      37.029 157.521  18.274  1.00                 C  
ATOM    129  CD2 TYR   131      36.629 160.258  18.294  1.00                 C  
ATOM    130  CE2 TYR   131      37.849 159.750  17.891  1.00                 C  
ATOM    131  N   ASN   132      32.740 162.253  20.947  1.00                 N  
ATOM    132  CA  ASN   132      31.508 162.861  21.468  1.00                 C  
ATOM    133  C   ASN   132      30.319 161.983  21.038  1.00                 C  
ATOM    134  O   ASN   132      29.279 161.935  21.713  1.00                 O  
ATOM    135  CB  ASN   132      31.371 164.302  20.973  1.00                 C  
ATOM    136  CG  ASN   132      32.343 165.246  21.652  1.00                 C  
ATOM    137  OD1 ASN   132      33.195 164.820  22.432  1.00                 O  
ATOM    138  ND2 ASN   132      32.218 166.535  21.358  1.00                 N  
ATOM    139  N   PHE   133      30.504 161.270  19.927  1.00                 N  
ATOM    140  CA  PHE   133      29.459 160.390  19.404  1.00                 C  
ATOM    141  C   PHE   133      29.715 158.883  19.626  1.00                 C  
ATOM    142  O   PHE   133      29.077 158.045  18.991  1.00                 O  
ATOM    143  CB  PHE   133      29.262 160.624  17.905  1.00                 C  
ATOM    144  CG  PHE   133      30.508 160.422  17.091  1.00                 C  
ATOM    145  CZ  PHE   133      32.816 160.054  15.586  1.00                 C  
ATOM    146  CD1 PHE   133      30.850 159.165  16.623  1.00                 C  
ATOM    147  CE1 PHE   133      31.997 158.978  15.874  1.00                 C  
ATOM    148  CD2 PHE   133      31.339 161.487  16.794  1.00                 C  
ATOM    149  CE2 PHE   133      32.485 161.301  16.045  1.00                 C  
ATOM    150  N   SER   134      30.629 158.535  20.538  1.00                 N  
ATOM    151  CA  SER   134      30.936 157.131  20.854  1.00                 C  
ATOM    152  C   SER   134      29.655 156.508  21.386  1.00                 C  
ATOM    153  O   SER   134      28.851 157.209  21.982  1.00                 O  
ATOM    154  CB  SER   134      32.085 157.047  21.861  1.00                 C  
ATOM    155  OG  SER   134      31.699 157.570  23.120  1.00                 O  
ATOM    156  N   ALA   135      29.480 155.200  21.211  1.00                 N  
ATOM    157  CA  ALA   135      28.251 154.564  21.672  1.00                 C  
ATOM    158  C   ALA   135      28.098 154.618  23.203  1.00                 C  
ATOM    159  O   ALA   135      26.979 154.631  23.687  1.00                 O  
ATOM    160  CB  ALA   135      28.198 153.116  21.210  1.00                 C  
ATOM    161  N   ALA   136      29.208 154.645  23.949  1.00                 N  
ATOM    162  CA  ALA   136      29.130 154.705  25.418  1.00                 C  
ATOM    163  C   ALA   136      28.342 155.933  25.874  1.00                 C  
ATOM    164  O   ALA   136      27.799 155.949  26.987  1.00                 O  
ATOM    165  CB  ALA   136      30.525 154.722  26.023  1.00                 C  
ATOM    166  N   THR   137      28.292 156.959  25.022  1.00                 N  
ATOM    167  CA  THR   137      27.546 158.188  25.322  1.00                 C  
ATOM    168  C   THR   137      26.219 158.247  24.544  1.00                 C  
ATOM    169  O   THR   137      25.185 158.598  25.105  1.00                 O  
ATOM    170  CB  THR   137      28.376 159.445  25.001  1.00                 C  
ATOM    171  OG1 THR   137      28.713 159.456  23.608  1.00                 O  
ATOM    172  CG2 THR   137      29.663 159.455  25.812  1.00                 C  
ATOM    173  N   SER   138      26.254 157.898  23.257  1.00                 N  
ATOM    174  CA  SER   138      25.049 157.935  22.418  1.00                 C  
ATOM    175  C   SER   138      24.059 156.805  22.718  1.00                 C  
ATOM    176  O   SER   138      22.850 157.035  22.667  1.00                 O  
ATOM    177  CB  SER   138      25.426 157.878  20.936  1.00                 C  
ATOM    178  OG  SER   138      26.034 156.640  20.612  1.00                 O  
ATOM    179  N   VAL   139      24.562 155.606  23.017  1.00                 N  
ATOM    180  CA  VAL   139      23.685 154.474  23.333  1.00                 C  
ATOM    181  C   VAL   139      22.763 154.790  24.509  1.00                 C  
ATOM    182  O   VAL   139      21.557 154.545  24.446  1.00                 O  
ATOM    183  CB  VAL   139      24.495 153.201  23.642  1.00                 C  
ATOM    184  CG1 VAL   139      23.584 152.106  24.174  1.00                 C  
ATOM    185  CG2 VAL   139      25.235 152.727  22.401  1.00                 C  
ATOM    186  N   GLY   140      23.306 155.320  25.617  1.00                 N  
ATOM    187  CA  GLY   140      22.413 155.638  26.742  1.00                 C  
ATOM    188  C   GLY   140      21.431 156.724  26.314  1.00                 C  
ATOM    189  O   GLY   140      20.258 156.702  26.700  1.00                 O  
ATOM    190  N   ALA   141      21.894 157.700  25.526  1.00                 N  
ATOM    191  CA  ALA   141      20.990 158.773  25.069  1.00                 C  
ATOM    192  C   ALA   141      19.820 158.225  24.239  1.00                 C  
ATOM    193  O   ALA   141      18.666 158.661  24.381  1.00                 O  
ATOM    194  CB  ALA   141      21.758 159.802  24.253  1.00                 C  
ATOM    195  N   MET   142      20.135 157.278  23.360  1.00                 N  
ATOM    196  CA  MET   142      19.135 156.649  22.508  1.00                 C  
ATOM    197  C   MET   142      18.165 155.829  23.377  1.00                 C  
ATOM    198  O   MET   142      16.961 155.832  23.148  1.00                 O  
ATOM    199  CB  MET   142      19.807 155.766  21.455  1.00                 C  
ATOM    200  SD  MET   142      19.568 157.695  19.480  1.00                 S  
ATOM    201  CE  MET   142      18.516 156.564  18.575  1.00                 C  
ATOM    202  CG  MET   142      20.594 156.538  20.408  1.00                 C  
ATOM    203  N   LYS   143      18.695 155.125  24.369  1.00                 N  
ATOM    204  CA  LYS   143      17.845 154.328  25.241  1.00                 C  
ATOM    205  C   LYS   143      16.859 155.247  25.966  1.00                 C  
ATOM    206  O   LYS   143      15.695 154.894  26.138  1.00                 O  
ATOM    207  CB  LYS   143      18.693 153.537  26.239  1.00                 C  
ATOM    208  CD  LYS   143      20.416 151.752  26.620  1.00                 C  
ATOM    209  CE  LYS   143      19.669 151.084  27.764  1.00                 C  
ATOM    210  CG  LYS   143      19.454 152.374  25.622  1.00                 C  
ATOM    211  NZ  LYS   143      20.595 150.398  28.706  1.00                 N  
ATOM    212  N   LEU   144      17.308 156.439  26.360  1.00                 N  
ATOM    213  CA  LEU   144      16.440 157.400  27.040  1.00                 C  
ATOM    214  C   LEU   144      15.350 157.911  26.093  1.00                 C  
ATOM    215  O   LEU   144      14.182 158.114  26.497  1.00                 O  
ATOM    216  CB  LEU   144      17.260 158.571  27.585  1.00                 C  
ATOM    217  CG  LEU   144      16.485 159.640  28.358  1.00                 C  
ATOM    218  CD1 LEU   144      15.786 159.031  29.563  1.00                 C  
ATOM    219  CD2 LEU   144      17.411 160.764  28.795  1.00                 C  
ATOM    220  N   ALA   145      15.724 158.118  24.833  1.00                 N  
ATOM    221  CA  ALA   145      14.775 158.607  23.842  1.00                 C  
ATOM    222  C   ALA   145      13.738 157.527  23.550  1.00                 C  
ATOM    223  O   ALA   145      12.566 157.827  23.322  1.00                 O  
ATOM    224  CB  ALA   145      15.501 159.021  22.571  1.00                 C  
ATOM    225  N   LEU   146      14.153 156.269  23.571  1.00                 N  
ATOM    226  CA  LEU   146      13.206 155.198  23.271  1.00                 C  
ATOM    227  C   LEU   146      12.224 154.907  24.414  1.00                 C  
ATOM    228  O   LEU   146      11.129 154.409  24.168  1.00                 O  
ATOM    229  CB  LEU   146      13.950 153.907  22.923  1.00                 C  
ATOM    230  CG  LEU   146      14.787 153.932  21.642  1.00                 C  
ATOM    231  CD1 LEU   146      15.568 152.636  21.486  1.00                 C  
ATOM    232  CD2 LEU   146      13.903 154.166  20.427  1.00                 C  
ATOM    233  N   TYR   147      12.612 155.230  25.649  1.00                 N  
ATOM    234  CA  TYR   147      11.736 155.027  26.804  1.00                 C  
ATOM    235  C   TYR   147      10.649 156.076  26.700  1.00                 C  
ATOM    236  O   TYR   147       9.485 155.827  27.014  1.00                 O  
ATOM    237  CB  TYR   147      12.533 155.131  28.106  1.00                 C  
ATOM    238  CG  TYR   147      11.708 154.890  29.350  1.00                 C  
ATOM    239  OH  TYR   147       9.440 154.212  32.769  1.00                 O  
ATOM    240  CZ  TYR   147      10.191 154.438  31.638  1.00                 C  
ATOM    241  CD1 TYR   147      11.353 153.602  29.729  1.00                 C  
ATOM    242  CE1 TYR   147      10.599 153.373  30.865  1.00                 C  
ATOM    243  CD2 TYR   147      11.288 155.952  30.141  1.00                 C  
ATOM    244  CE2 TYR   147      10.534 155.741  31.280  1.00                 C  
ATOM    245  N   HIS   148      11.033 157.259  26.245  1.00                 N  
ATOM    246  CA  HIS   148      10.093 158.353  26.067  1.00                 C  
ATOM    247  C   HIS   148       9.056 157.952  25.000  1.00                 C  
ATOM    248  O   HIS   148       7.857 158.238  25.143  1.00                 O  
ATOM    249  CB  HIS   148      10.830 159.634  25.670  1.00                 C  
ATOM    250  CG  HIS   148       9.934 160.822  25.509  1.00                 C  
ATOM    251  ND1 HIS   148       9.335 161.453  26.578  1.00                 N  
ATOM    252  CE1 HIS   148       8.595 162.479  26.121  1.00                 C  
ATOM    253  CD2 HIS   148       9.446 161.609  24.386  1.00                 C  
ATOM    254  NE2 HIS   148       8.656 162.578  24.807  1.00                 N  
ATOM    255  N   ILE   149       9.522 157.294  23.936  1.00                 N  
ATOM    256  CA  ILE   149       8.635 156.865  22.857  1.00                 C  
ATOM    257  C   ILE   149       7.670 155.789  23.351  1.00                 C  
ATOM    258  O   ILE   149       6.480 155.840  23.056  1.00                 O  
ATOM    259  CB  ILE   149       9.431 156.347  21.644  1.00                 C  
ATOM    260  CD1 ILE   149      11.219 157.031  19.961  1.00                 C  
ATOM    261  CG1 ILE   149      10.208 157.491  20.989  1.00                 C  
ATOM    262  CG2 ILE   149       8.505 155.652  20.657  1.00                 C  
ATOM    263  N   GLN   150       8.186 154.833  24.112  1.00                 N  
ATOM    264  CA  GLN   150       7.380 153.761  24.672  1.00                 C  
ATOM    265  C   GLN   150       6.256 154.363  25.529  1.00                 C  
ATOM    266  O   GLN   150       5.114 153.914  25.486  1.00                 O  
ATOM    267  CB  GLN   150       8.250 152.811  25.497  1.00                 C  
ATOM    268  CD  GLN   150       7.028 150.672  24.941  1.00                 C  
ATOM    269  CG  GLN   150       7.507 151.601  26.039  1.00                 C  
ATOM    270  OE1 GLN   150       7.814 150.223  24.108  1.00                 O  
ATOM    271  NE2 GLN   150       5.732 150.380  24.939  1.00                 N  
ATOM    272  N   LYS   151       6.626 155.131  26.550  1.00                 N  
ATOM    273  CA  LYS   151       5.618 155.770  27.386  1.00                 C  
ATOM    274  C   LYS   151       4.929 156.752  26.448  1.00                 C  
ATOM    275  O   LYS   151       3.703 156.790  26.317  1.00                 O  
ATOM    276  CB  LYS   151       6.271 156.432  28.601  1.00                 C  
ATOM    277  CD  LYS   151       5.992 157.658  30.774  1.00                 C  
ATOM    278  CE  LYS   151       5.009 158.329  31.718  1.00                 C  
ATOM    279  CG  LYS   151       5.286 157.092  29.552  1.00                 C  
ATOM    280  NZ  LYS   151       5.687 158.888  32.920  1.00                 N  
ATOM    281  N   GLY   152       5.741 157.565  25.781  1.00                 N  
ATOM    282  CA  GLY   152       5.253 158.557  24.828  1.00                 C  
ATOM    283  C   GLY   152       4.686 157.905  23.561  1.00                 C  
ATOM    284  O   GLY   152       3.551 158.158  23.150  1.00                 O  
ATOM    285  N   VAL   153       5.486 157.051  22.931  1.00                 N  
ATOM    286  CA  VAL   153       5.058 156.363  21.723  1.00                 C  
ATOM    287  C   VAL   153       3.811 155.522  21.965  1.00                 C  
ATOM    288  O   VAL   153       2.958 155.362  21.087  1.00                 O  
ATOM    289  CB  VAL   153       6.177 155.469  21.156  1.00                 C  
ATOM    290  CG1 VAL   153       5.647 154.612  20.017  1.00                 C  
ATOM    291  CG2 VAL   153       7.350 156.316  20.690  1.00                 C  
ATOM    292  N   LEU   154       3.687 154.971  23.168  1.00                 N  
ATOM    293  CA  LEU   154       2.542 154.127  23.503  1.00                 C  
ATOM    294  C   LEU   154       1.287 154.951  23.674  1.00                 C  
ATOM    295  O   LEU   154       0.168 154.435  23.738  1.00                 O  
ATOM    296  CB  LEU   154       2.821 153.326  24.777  1.00                 C  
ATOM    297  CG  LEU   154       1.721 152.363  25.226  1.00                 C  
ATOM    298  CD1 LEU   154       1.451 151.317  24.155  1.00                 C  
ATOM    299  CD2 LEU   154       2.097 151.691  26.538  1.00                 C  
ATOM    300  N   ASN   155       1.464 156.266  23.751  1.00                 N  
ATOM    301  CA  ASN   155       0.336 157.169  23.942  1.00                 C  
ATOM    302  C   ASN   155      -0.066 157.912  22.674  1.00                 C  
ATOM    303  O   ASN   155      -0.966 158.757  22.683  1.00                 O  
ATOM    304  CB  ASN   155       0.641 158.181  25.048  1.00                 C  
ATOM    305  CG  ASN   155       0.725 157.539  26.419  1.00                 C  
ATOM    306  OD1 ASN   155      -0.084 156.677  26.761  1.00                 O  
ATOM    307  ND2 ASN   155       1.707 157.959  27.208  1.00                 N  
ATOM    308  N   HIS   156       0.667 157.571  21.515  1.00                 N  
ATOM    309  CA  HIS   156       0.260 158.314  20.331  1.00                 C  
ATOM    310  C   HIS   156       1.351 158.299  19.258  1.00                 C  
ATOM    311  O   HIS   156       1.085 158.611  18.098  1.00                 O  
ATOM    312  CB  HIS   156      -0.089 159.758  20.698  1.00                 C  
ATOM    313  CG  HIS   156      -0.616 160.562  19.551  1.00                 C  
ATOM    314  ND1 HIS   156      -1.872 160.368  19.020  1.00                 N  
ATOM    315  CE1 HIS   156      -2.059 161.234  18.008  1.00                 C  
ATOM    316  CD2 HIS   156      -0.106 161.644  18.720  1.00                 C  
ATOM    317  NE2 HIS   156      -1.003 162.002  17.822  1.00                 N  
ATOM    318  N   THR   157       2.571 157.931  19.639  1.00                 N  
ATOM    319  CA  THR   157       3.674 157.897  18.682  1.00                 C  
ATOM    320  C   THR   157       3.906 156.530  18.048  1.00                 C  
ATOM    321  O   THR   157       3.821 155.491  18.714  1.00                 O  
ATOM    322  CB  THR   157       4.998 158.344  19.330  1.00                 C  
ATOM    323  OG1 THR   157       4.876 159.696  19.788  1.00                 O  
ATOM    324  CG2 THR   157       6.135 158.271  18.323  1.00                 C  
ATOM    325  N   LEU   158       4.231 156.543  16.754  1.00                 N  
ATOM    326  CA  LEU   158       4.481 155.311  16.017  1.00                 C  
ATOM    327  C   LEU   158       3.363 154.290  16.259  1.00                 C  
ATOM    328  O   LEU   158       3.621 153.140  16.613  1.00                 O  
ATOM    329  CB  LEU   158       5.834 154.715  16.412  1.00                 C  
ATOM    330  CG  LEU   158       7.057 155.607  16.194  1.00                 C  
ATOM    331  CD1 LEU   158       8.319 154.922  16.696  1.00                 C  
ATOM    332  CD2 LEU   158       7.202 155.971  14.724  1.00                 C  
ATOM    333  N   LYS   159       2.102 154.699  16.054  1.00                 N  
ATOM    334  CA  LYS   159       1.009 153.743  16.277  1.00                 C  
ATOM    335  C   LYS   159       1.227 152.448  15.492  1.00                 C  
ATOM    336  O   LYS   159       1.303 152.468  14.273  1.00                 O  
ATOM    337  CB  LYS   159      -0.334 154.365  15.890  1.00                 C  
ATOM    338  CD  LYS   159      -2.836 154.179  15.828  1.00                 C  
ATOM    339  CE  LYS   159      -4.037 153.292  16.117  1.00                 C  
ATOM    340  CG  LYS   159      -1.534 153.473  16.166  1.00                 C  
ATOM    341  NZ  LYS   159      -5.320 153.965  15.772  1.00                 N  
ATOM    342  N   GLY   160       1.349 151.331  16.198  1.00                 N  
ATOM    343  CA  GLY   160       1.531 150.059  15.523  1.00                 C  
ATOM    344  C   GLY   160       2.962 149.699  15.162  1.00                 C  
ATOM    345  O   GLY   160       3.197 148.673  14.508  1.00                 O  
ATOM    346  N   GLY   161       3.921 150.528  15.575  1.00                 N  
ATOM    347  CA  GLY   161       5.323 150.251  15.275  1.00                 C  
ATOM    348  C   GLY   161       6.198 150.339  16.514  1.00                 C  
ATOM    349  O   GLY   161       5.940 151.140  17.412  1.00                 O  
ATOM    350  N   THR   162       7.234 149.511  16.550  1.00                 N  
ATOM    351  CA  THR   162       8.165 149.488  17.667  1.00                 C  
ATOM    352  C   THR   162       9.613 149.615  17.192  1.00                 C  
ATOM    353  O   THR   162      10.069 148.817  16.390  1.00                 O  
ATOM    354  CB  THR   162       8.017 148.201  18.499  1.00                 C  
ATOM    355  OG1 THR   162       6.678 148.105  19.002  1.00                 O  
ATOM    356  CG2 THR   162       8.979 148.214  19.677  1.00                 C  
ATOM    357  N   LEU   163      10.336 150.605  17.707  1.00                 N  
ATOM    358  CA  LEU   163      11.729 150.809  17.311  1.00                 C  
ATOM    359  C   LEU   163      12.698 149.748  17.837  1.00                 C  
ATOM    360  O   LEU   163      12.755 149.491  19.038  1.00                 O  
ATOM    361  CB  LEU   163      12.222 152.181  17.775  1.00                 C  
ATOM    362  CG  LEU   163      11.528 153.396  17.155  1.00                 C  
ATOM    363  CD1 LEU   163      12.029 154.683  17.792  1.00                 C  
ATOM    364  CD2 LEU   163      11.747 153.430  15.650  1.00                 C  
ATOM    365  N   ARG   164      13.436 149.107  16.932  1.00                 N  
ATOM    366  CA  ARG   164      14.438 148.139  17.349  1.00                 C  
ATOM    367  C   ARG   164      15.779 148.603  16.762  1.00                 C  
ATOM    368  O   ARG   164      15.837 149.159  15.656  1.00                 O  
ATOM    369  CB  ARG   164      14.054 146.734  16.880  1.00                 C  
ATOM    370  CD  ARG   164      14.521 144.269  16.919  1.00                 C  
ATOM    371  NE  ARG   164      15.452 143.213  17.313  1.00                 N  
ATOM    372  CG  ARG   164      15.021 145.647  17.319  1.00                 C  
ATOM    373  CZ  ARG   164      15.235 141.916  17.120  1.00                 C  
ATOM    374  NH1 ARG   164      16.138 141.028  17.512  1.00                 N  
ATOM    375  NH2 ARG   164      14.115 141.510  16.537  1.00                 N  
ATOM    376  N   ALA   165      16.855 148.393  17.513  1.00                 N  
ATOM    377  CA  ALA   165      18.169 148.838  17.077  1.00                 C  
ATOM    378  C   ALA   165      19.109 147.712  16.701  1.00                 C  
ATOM    379  O   ALA   165      19.172 146.702  17.393  1.00                 O  
ATOM    380  CB  ALA   165      18.830 149.678  18.159  1.00                 C  
ATOM    381  N   LYS   166      19.852 147.895  15.608  1.00                 N  
ATOM    382  CA  LYS   166      20.868 146.923  15.212  1.00                 C  
ATOM    383  C   LYS   166      22.142 147.742  15.111  1.00                 C  
ATOM    384  O   LYS   166      22.141 148.829  14.528  1.00                 O  
ATOM    385  CB  LYS   166      20.471 146.236  13.904  1.00                 C  
ATOM    386  CD  LYS   166      19.237 144.291  14.901  1.00                 C  
ATOM    387  CE  LYS   166      17.949 143.484  14.886  1.00                 C  
ATOM    388  CG  LYS   166      19.148 145.490  13.971  1.00                 C  
ATOM    389  NZ  LYS   166      17.983 142.364  15.866  1.00                 N  
ATOM    390  N   TRP   167      23.227 147.210  15.664  1.00                 N  
ATOM    391  CA  TRP   167      24.482 147.945  15.736  1.00                 C  
ATOM    392  C   TRP   167      25.619 147.495  14.847  1.00                 C  
ATOM    393  O   TRP   167      25.820 146.310  14.636  1.00                 O  
ATOM    394  CB  TRP   167      25.026 147.937  17.166  1.00                 C  
ATOM    395  CG  TRP   167      25.292 146.562  17.699  1.00                 C  
ATOM    396  CD1 TRP   167      24.443 145.792  18.440  1.00                 C  
ATOM    397  NE1 TRP   167      25.036 144.591  18.745  1.00                 N  
ATOM    398  CD2 TRP   167      26.490 145.793  17.531  1.00                 C  
ATOM    399  CE2 TRP   167      26.294 144.570  18.197  1.00                 C  
ATOM    400  CH2 TRP   167      28.452 143.824  17.593  1.00                 C  
ATOM    401  CZ2 TRP   167      27.271 143.576  18.234  1.00                 C  
ATOM    402  CE3 TRP   167      27.707 146.021  16.884  1.00                 C  
ATOM    403  CZ3 TRP   167      28.673 145.033  16.923  1.00                 C  
ATOM    404  N   TYR   168      26.380 148.475  14.369  1.00                 N  
ATOM    405  CA  TYR   168      27.544 148.216  13.526  1.00                 C  
ATOM    406  C   TYR   168      28.583 149.243  13.953  1.00                 C  
ATOM    407  O   TYR   168      28.234 150.330  14.410  1.00                 O  
ATOM    408  CB  TYR   168      27.168 148.319  12.047  1.00                 C  
ATOM    409  CG  TYR   168      26.105 147.334  11.615  1.00                 C  
ATOM    410  OH  TYR   168      23.171 144.633  10.436  1.00                 O  
ATOM    411  CZ  TYR   168      24.143 145.526  10.825  1.00                 C  
ATOM    412  CD1 TYR   168      24.798 147.452  12.071  1.00                 C  
ATOM    413  CE1 TYR   168      23.820 146.557  11.681  1.00                 C  
ATOM    414  CD2 TYR   168      26.412 146.289  10.752  1.00                 C  
ATOM    415  CE2 TYR   168      25.447 145.384  10.352  1.00                 C  
ATOM    416  N   ASP   169      29.859 148.916  13.822  1.00                 N  
ATOM    417  CA  ASP   169      30.887 149.836  14.257  1.00                 C  
ATOM    418  C   ASP   169      31.609 150.555  13.127  1.00                 C  
ATOM    419  O   ASP   169      31.973 149.945  12.115  1.00                 O  
ATOM    420  CB  ASP   169      31.932 149.110  15.107  1.00                 C  
ATOM    421  CG  ASP   169      32.958 150.054  15.701  1.00                 C  
ATOM    422  OD1 ASP   169      33.117 151.171  15.167  1.00                 O  
ATOM    423  OD2 ASP   169      33.604 149.676  16.701  1.00                 O  
ATOM    424  N   THR   170      31.807 151.860  13.301  1.00                 N  
ATOM    425  CA  THR   170      32.555 152.649  12.323  1.00                 C  
ATOM    426  C   THR   170      34.077 152.463  12.504  1.00                 C  
ATOM    427  O   THR   170      34.863 153.004  11.720  1.00                 O  
ATOM    428  CB  THR   170      32.208 154.146  12.422  1.00                 C  
ATOM    429  OG1 THR   170      32.534 154.630  13.731  1.00                 O  
ATOM    430  CG2 THR   170      30.723 154.367  12.178  1.00                 C  
ATOM    431  N   ASN   171      34.500 151.703  13.518  1.00                 N  
ATOM    432  CA  ASN   171      35.948 151.524  13.806  1.00                 C  
ATOM    433  C   ASN   171      36.720 150.468  13.019  1.00                 C  
ATOM    434  O   ASN   171      36.210 149.386  12.749  1.00                 O  
ATOM    435  CB  ASN   171      36.165 151.208  15.287  1.00                 C  
ATOM    436  CG  ASN   171      35.810 152.373  16.190  1.00                 C  
ATOM    437  OD1 ASN   171      36.239 153.503  15.957  1.00                 O  
ATOM    438  ND2 ASN   171      35.025 152.101  17.225  1.00                 N  
ATOM    439  N   CYS   172      37.292 150.647  11.813  1.00                 N  
ATOM    440  CA  CYS   172      37.130 151.670  10.750  1.00                 C  
ATOM    441  C   CYS   172      38.384 152.395  10.215  1.00                 C  
ATOM    442  O   CYS   172      38.938 151.985   9.191  1.00                 O  
ATOM    443  CB  CYS   172      36.176 152.774  11.210  1.00                 C  
ATOM    444  SG  CYS   172      36.770 153.733  12.624  1.00                 S  
ATOM    445  N   ASP   173      38.872 153.458  10.849  1.00                 N  
ATOM    446  CA  ASP   173      39.650 154.463  10.135  1.00                 C  
ATOM    447  C   ASP   173      38.877 155.044   8.939  1.00                 C  
ATOM    448  O   ASP   173      38.108 155.994   9.105  1.00                 O  
ATOM    449  CB  ASP   173      40.976 153.871   9.652  1.00                 C  
ATOM    450  CG  ASP   173      41.929 153.570  10.792  1.00                 C  
ATOM    451  OD1 ASP   173      41.693 154.071  11.912  1.00                 O  
ATOM    452  OD2 ASP   173      42.912 152.833  10.566  1.00                 O  
ATOM    453  N   SER   174      39.037 154.522   7.725  1.00                 N  
ATOM    454  CA  SER   174      38.234 154.969   6.577  1.00                 C  
ATOM    455  C   SER   174      37.902 153.778   5.688  1.00                 C  
ATOM    456  O   SER   174      38.668 153.389   4.802  1.00                 O  
ATOM    457  CB  SER   174      38.981 156.046   5.788  1.00                 C  
ATOM    458  OG  SER   174      38.222 156.480   4.672  1.00                 O  
ATOM    459  N   LYS   175      36.667 153.218   5.857  1.00                 N  
ATOM    460  CA  LYS   175      36.415 151.901   5.263  1.00                 C  
ATOM    461  C   LYS   175      35.540 150.989   6.117  1.00                 C  
ATOM    462  O   LYS   175      34.577 150.412   5.623  1.00                 O  
ATOM    463  CB  LYS   175      37.734 151.180   4.980  1.00                 C  
ATOM    464  CD  LYS   175      37.025 149.926   2.924  1.00                 C  
ATOM    465  CE  LYS   175      36.961 148.568   2.245  1.00                 C  
ATOM    466  CG  LYS   175      37.568 149.811   4.339  1.00                 C  
ATOM    467  NZ  LYS   175      36.370 148.656   0.881  1.00                 N  
ATOM    468  N   GLN   176      35.836 150.889   7.408  1.00                 N  
ATOM    469  CA  GLN   176      35.028 150.021   8.258  1.00                 C  
ATOM    470  C   GLN   176      33.555 150.437   8.296  1.00                 C  
ATOM    471  O   GLN   176      32.650 149.581   8.290  1.00                 O  
ATOM    472  CB  GLN   176      35.583 150.000   9.684  1.00                 C  
ATOM    473  CD  GLN   176      35.040 147.588  10.200  1.00                 C  
ATOM    474  CG  GLN   176      34.866 149.036  10.615  1.00                 C  
ATOM    475  OE1 GLN   176      36.162 147.111  10.032  1.00                 O  
ATOM    476  NE2 GLN   176      33.926 146.884  10.032  1.00                 N  
ATOM    477  N   ALA   177      33.314 151.747   8.323  1.00                 N  
ATOM    478  CA  ALA   177      31.959 152.253   8.412  1.00                 C  
ATOM    479  C   ALA   177      31.074 151.866   7.228  1.00                 C  
ATOM    480  O   ALA   177      29.964 151.358   7.428  1.00                 O  
ATOM    481  CB  ALA   177      31.966 153.769   8.537  1.00                 C  
ATOM    482  N   LEU   178      31.523 152.108   5.985  1.00                 N  
ATOM    483  CA  LEU   178      30.650 151.707   4.871  1.00                 C  
ATOM    484  C   LEU   178      30.507 150.178   4.752  1.00                 C  
ATOM    485  O   LEU   178      29.451 149.679   4.344  1.00                 O  
ATOM    486  CB  LEU   178      31.176 152.269   3.549  1.00                 C  
ATOM    487  CG  LEU   178      30.333 151.979   2.306  1.00                 C  
ATOM    488  CD1 LEU   178      28.933 152.552   2.459  1.00                 C  
ATOM    489  CD2 LEU   178      31.001 152.541   1.060  1.00                 C  
ATOM    490  N   LEU   179      31.554 149.439   5.099  1.00                 N  
ATOM    491  CA  LEU   179      31.461 147.973   5.083  1.00                 C  
ATOM    492  C   LEU   179      30.382 147.539   6.101  1.00                 C  
ATOM    493  O   LEU   179      29.595 146.628   5.836  1.00                 O  
ATOM    494  CB  LEU   179      32.819 147.346   5.405  1.00                 C  
ATOM    495  CG  LEU   179      33.910 147.510   4.344  1.00                 C  
ATOM    496  CD1 LEU   179      35.246 147.005   4.865  1.00                 C  
ATOM    497  CD2 LEU   179      33.530 146.780   3.065  1.00                 C  
ATOM    498  N   ALA   180      30.360 148.183   7.270  1.00                 N  
ATOM    499  CA  ALA   180      29.364 147.846   8.294  1.00                 C  
ATOM    500  C   ALA   180      27.975 148.299   7.869  1.00                 C  
ATOM    501  O   ALA   180      26.993 147.581   8.097  1.00                 O  
ATOM    502  CB  ALA   180      29.739 148.477   9.626  1.00                 C  
ATOM    503  N   PHE   181      27.872 149.484   7.261  1.00                 N  
ATOM    504  CA  PHE   181      26.562 149.976   6.833  1.00                 C  
ATOM    505  C   PHE   181      25.939 149.027   5.805  1.00                 C  
ATOM    506  O   PHE   181      24.740 148.721   5.864  1.00                 O  
ATOM    507  CB  PHE   181      26.683 151.386   6.251  1.00                 C  
ATOM    508  CG  PHE   181      25.375 151.970   5.800  1.00                 C  
ATOM    509  CZ  PHE   181      22.955 153.049   4.958  1.00                 C  
ATOM    510  CD1 PHE   181      24.485 152.501   6.716  1.00                 C  
ATOM    511  CE1 PHE   181      23.281 153.038   6.301  1.00                 C  
ATOM    512  CD2 PHE   181      25.035 151.988   4.459  1.00                 C  
ATOM    513  CE2 PHE   181      23.831 152.525   4.044  1.00                 C  
ATOM    514  N   VAL   182      26.748 148.579   4.849  1.00                 N  
ATOM    515  CA  VAL   182      26.250 147.651   3.838  1.00                 C  
ATOM    516  C   VAL   182      25.781 146.330   4.486  1.00                 C  
ATOM    517  O   VAL   182      24.721 145.821   4.139  1.00                 O  
ATOM    518  CB  VAL   182      27.316 147.359   2.766  1.00                 C  
ATOM    519  CG1 VAL   182      26.858 146.233   1.852  1.00                 C  
ATOM    520  CG2 VAL   182      27.620 148.613   1.961  1.00                 C  
ATOM    521  N   GLN   183      26.570 145.779   5.403  1.00                 N  
ATOM    522  CA  GLN   183      26.172 144.545   6.078  1.00                 C  
ATOM    523  C   GLN   183      24.835 144.728   6.822  1.00                 C  
ATOM    524  O   GLN   183      23.932 143.891   6.708  1.00                 O  
ATOM    525  CB  GLN   183      27.260 144.093   7.054  1.00                 C  
ATOM    526  CD  GLN   183      26.962 141.602   6.768  1.00                 C  
ATOM    527  CG  GLN   183      26.969 142.767   7.737  1.00                 C  
ATOM    528  OE1 GLN   183      27.930 141.381   6.040  1.00                 O  
ATOM    529  NE2 GLN   183      25.867 140.850   6.756  1.00                 N  
ATOM    530  N   SER   184      24.700 145.818   7.573  1.00                 N  
ATOM    531  CA  SER   184      23.445 146.085   8.288  1.00                 C  
ATOM    532  C   SER   184      22.296 146.252   7.306  1.00                 C  
ATOM    533  O   SER   184      21.179 145.762   7.545  1.00                 O  
ATOM    534  CB  SER   184      23.582 147.332   9.164  1.00                 C  
ATOM    535  OG  SER   184      23.776 148.492   8.374  1.00                 O  
ATOM    536  N   ILE   185      22.554 146.965   6.207  1.00                 N  
ATOM    537  CA  ILE   185      21.534 147.189   5.207  1.00                 C  
ATOM    538  C   ILE   185      21.015 145.839   4.665  1.00                 C  
ATOM    539  O   ILE   185      19.803 145.611   4.573  1.00                 O  
ATOM    540  CB  ILE   185      22.057 148.065   4.053  1.00                 C  
ATOM    541  CD1 ILE   185      21.213 150.225   5.111  1.00                 C  
ATOM    542  CG1 ILE   185      22.401 149.466   4.561  1.00                 C  
ATOM    543  CG2 ILE   185      21.048 148.106   2.916  1.00                 C  
ATOM    544  N   GLU   186      21.932 144.940   4.336  1.00                 N  
ATOM    545  CA  GLU   186      21.541 143.636   3.806  1.00                 C  
ATOM    546  C   GLU   186      20.893 142.741   4.870  1.00                 C  
ATOM    547  O   GLU   186      19.843 142.162   4.621  1.00                 O  
ATOM    548  CB  GLU   186      22.751 142.916   3.207  1.00                 C  
ATOM    549  CD  GLU   186      23.635 140.916   1.943  1.00                 C  
ATOM    550  CG  GLU   186      22.425 141.570   2.581  1.00                 C  
ATOM    551  OE1 GLU   186      24.731 141.513   1.998  1.00                 O  
ATOM    552  OE2 GLU   186      23.487 139.807   1.388  1.00                 O  
ATOM    553  N   ASP   187      21.524 142.639   6.039  1.00                 N  
ATOM    554  CA  ASP   187      21.054 141.776   7.116  1.00                 C  
ATOM    555  C   ASP   187      19.766 142.193   7.826  1.00                 C  
ATOM    556  O   ASP   187      19.033 141.326   8.351  1.00                 O  
ATOM    557  CB  ASP   187      22.129 141.632   8.195  1.00                 C  
ATOM    558  CG  ASP   187      23.304 140.791   7.739  1.00                 C  
ATOM    559  OD1 ASP   187      23.174 140.098   6.708  1.00                 O  
ATOM    560  OD2 ASP   187      24.356 140.825   8.411  1.00                 O  
ATOM    561  N   PHE   188      19.490 143.496   7.865  1.00                 N  
ATOM    562  CA  PHE   188      18.319 143.971   8.598  1.00                 C  
ATOM    563  C   PHE   188      17.334 144.878   7.903  1.00                 C  
ATOM    564  O   PHE   188      16.313 145.200   8.495  1.00                 O  
ATOM    565  CB  PHE   188      18.746 144.720   9.862  1.00                 C  
ATOM    566  CG  PHE   188      19.510 143.873  10.839  1.00                 C  
ATOM    567  CZ  PHE   188      20.919 142.303  12.649  1.00                 C  
ATOM    568  CD1 PHE   188      20.889 143.962  10.924  1.00                 C  
ATOM    569  CE1 PHE   188      21.592 143.183  11.823  1.00                 C  
ATOM    570  CD2 PHE   188      18.851 142.987  11.673  1.00                 C  
ATOM    571  CE2 PHE   188      19.555 142.208  12.572  1.00                 C  
ATOM    572  N   ASP   189      17.605 145.279   6.662  1.00                 N  
ATOM    573  CA  ASP   189      16.719 146.206   5.952  1.00                 C  
ATOM    574  C   ASP   189      16.240 147.348   6.849  1.00                 C  
ATOM    575  O   ASP   189      15.041 147.570   6.998  1.00                 O  
ATOM    576  CB  ASP   189      15.509 145.461   5.383  1.00                 C  
ATOM    577  CG  ASP   189      14.730 146.294   4.384  1.00                 C  
ATOM    578  OD1 ASP   189      15.334 147.191   3.760  1.00                 O  
ATOM    579  OD2 ASP   189      13.516 146.048   4.226  1.00                 O  
ATOM    580  N   PRO   190      17.177 148.127   7.422  1.00                 N  
ATOM    581  CA  PRO   190      16.763 149.232   8.300  1.00                 C  
ATOM    582  C   PRO   190      15.957 150.325   7.621  1.00                 C  
ATOM    583  O   PRO   190      16.161 150.626   6.439  1.00                 O  
ATOM    584  CB  PRO   190      18.083 149.808   8.818  1.00                 C  
ATOM    585  CD  PRO   190      18.635 148.070   7.267  1.00                 C  
ATOM    586  CG  PRO   190      19.094 149.398   7.800  1.00                 C  
ATOM    587  N   ASP   191      15.068 150.960   8.390  1.00                 N  
ATOM    588  CA  ASP   191      14.268 152.066   7.873  1.00                 C  
ATOM    589  C   ASP   191      15.069 153.383   7.908  1.00                 C  
ATOM    590  O   ASP   191      14.763 154.316   7.166  1.00                 O  
ATOM    591  CB  ASP   191      12.973 152.212   8.675  1.00                 C  
ATOM    592  CG  ASP   191      12.020 151.053   8.458  1.00                 C  
ATOM    593  OD1 ASP   191      12.203 150.310   7.471  1.00                 O  
ATOM    594  OD2 ASP   191      11.090 150.888   9.275  1.00                 O  
ATOM    595  N   VAL   192      16.088 153.451   8.762  1.00                 N  
ATOM    596  CA  VAL   192      16.889 154.680   8.909  1.00                 C  
ATOM    597  C   VAL   192      18.241 154.346   9.544  1.00                 C  
ATOM    598  O   VAL   192      18.373 153.359  10.272  1.00                 O  
ATOM    599  CB  VAL   192      16.148 155.740   9.745  1.00                 C  
ATOM    600  CG1 VAL   192      15.942 155.246  11.169  1.00                 C  
ATOM    601  CG2 VAL   192      16.914 157.054   9.739  1.00                 C  
ATOM    602  N   ILE   193      19.244 155.179   9.268  1.00                 N  
ATOM    603  CA  ILE   193      20.565 154.994   9.855  1.00                 C  
ATOM    604  C   ILE   193      20.825 156.095  10.884  1.00                 C  
ATOM    605  O   ILE   193      20.376 157.227  10.720  1.00                 O  
ATOM    606  CB  ILE   193      21.665 154.984   8.777  1.00                 C  
ATOM    607  CD1 ILE   193      21.360 152.495   8.319  1.00                 C  
ATOM    608  CG1 ILE   193      21.387 153.893   7.741  1.00                 C  
ATOM    609  CG2 ILE   193      23.036 154.822   9.417  1.00                 C  
ATOM    610  N   ILE   194      21.549 155.745  11.940  1.00                 N  
ATOM    611  CA  ILE   194      21.929 156.695  13.002  1.00                 C  
ATOM    612  C   ILE   194      23.460 156.710  12.995  1.00                 C  
ATOM    613  O   ILE   194      24.069 155.678  13.225  1.00                 O  
ATOM    614  CB  ILE   194      21.335 156.287  14.363  1.00                 C  
ATOM    615  CD1 ILE   194      19.109 157.446  13.914  1.00                 C  
ATOM    616  CG1 ILE   194      19.814 156.153  14.263  1.00                 C  
ATOM    617  CG2 ILE   194      21.747 157.277  15.442  1.00                 C  
ATOM    618  N   GLY   195      24.080 157.867  12.773  1.00                 N  
ATOM    619  CA  GLY   195      25.529 157.888  12.696  1.00                 C  
ATOM    620  C   GLY   195      25.867 157.701  11.204  1.00                 C  
ATOM    621  O   GLY   195      24.976 157.455  10.406  1.00                 O  
ATOM    622  N   PRO   196      27.132 157.773  10.793  1.00                 N  
ATOM    623  CA  PRO   196      28.314 158.014  11.615  1.00                 C  
ATOM    624  C   PRO   196      28.450 159.445  12.144  1.00                 C  
ATOM    625  O   PRO   196      27.779 160.381  11.676  1.00                 O  
ATOM    626  CB  PRO   196      29.484 157.691  10.684  1.00                 C  
ATOM    627  CD  PRO   196      27.474 157.351   9.430  1.00                 C  
ATOM    628  CG  PRO   196      28.883 156.855   9.604  1.00                 C  
ATOM    629  N   PRO   197      29.355 159.598  13.108  1.00                 N  
ATOM    630  CA  PRO   197      29.654 160.901  13.686  1.00                 C  
ATOM    631  C   PRO   197      30.939 161.473  13.076  1.00                 C  
ATOM    632  O   PRO   197      31.034 162.671  12.818  1.00                 O  
ATOM    633  CB  PRO   197      29.812 160.615  15.181  1.00                 C  
ATOM    634  CD  PRO   197      29.154 158.537  14.193  1.00                 C  
ATOM    635  CG  PRO   197      28.988 159.394  15.417  1.00                 C  
ATOM    636  N   CYS   198      31.935 160.622  12.827  1.00                 N  
ATOM    637  CA  CYS   198      33.189 161.088  12.223  1.00                 C  
ATOM    638  C   CYS   198      32.980 161.491  10.759  1.00                 C  
ATOM    639  O   CYS   198      32.297 160.795  10.008  1.00                 O  
ATOM    640  CB  CYS   198      34.266 160.006  12.321  1.00                 C  
ATOM    641  SG  CYS   198      35.881 160.498  11.676  1.00                 S  
ATOM    642  N   SER   199      33.597 162.594  10.346  1.00                 N  
ATOM    643  CA  SER   199      33.448 163.049   8.981  1.00                 C  
ATOM    644  C   SER   199      33.923 161.998   7.978  1.00                 C  
ATOM    645  O   SER   199      33.220 161.704   7.006  1.00                 O  
ATOM    646  CB  SER   199      34.217 164.354   8.764  1.00                 C  
ATOM    647  OG  SER   199      33.654 165.410   9.524  1.00                 O  
ATOM    648  N   THR   200      35.094 161.403   8.217  1.00                 N  
ATOM    649  CA  THR   200      35.597 160.428   7.253  1.00                 C  
ATOM    650  C   THR   200      34.746 159.171   7.131  1.00                 C  
ATOM    651  O   THR   200      34.755 158.514   6.096  1.00                 O  
ATOM    652  CB  THR   200      37.033 159.987   7.593  1.00                 C  
ATOM    653  OG1 THR   200      37.057 159.395   8.898  1.00                 O  
ATOM    654  CG2 THR   200      37.973 161.182   7.583  1.00                 C  
ATOM    655  N   GLY   201      34.014 158.852   8.194  1.00                 N  
ATOM    656  CA  GLY   201      33.115 157.688   8.185  1.00                 C  
ATOM    657  C   GLY   201      31.780 158.043   7.547  1.00                 C  
ATOM    658  O   GLY   201      31.223 157.267   6.762  1.00                 O  
ATOM    659  N   LEU   202      31.256 159.221   7.895  1.00                 N  
ATOM    660  CA  LEU   202      29.961 159.655   7.382  1.00                 C  
ATOM    661  C   LEU   202      29.949 159.915   5.884  1.00                 C  
ATOM    662  O   LEU   202      28.937 159.660   5.224  1.00                 O  
ATOM    663  CB  LEU   202      29.498 160.924   8.101  1.00                 C  
ATOM    664  CG  LEU   202      28.123 161.464   7.704  1.00                 C  
ATOM    665  CD1 LEU   202      27.040 160.430   7.973  1.00                 C  
ATOM    666  CD2 LEU   202      27.817 162.755   8.447  1.00                 C  
ATOM    667  N   ARG   203      31.070 160.401   5.340  1.00                 N  
ATOM    668  CA  ARG   203      31.122 160.720   3.909  1.00                 C  
ATOM    669  C   ARG   203      30.749 159.507   3.016  1.00                 C  
ATOM    670  O   ARG   203      29.840 159.599   2.195  1.00                 O  
ATOM    671  CB  ARG   203      32.514 161.224   3.523  1.00                 C  
ATOM    672  CD  ARG   203      34.048 162.121   1.750  1.00                 C  
ATOM    673  NE  ARG   203      34.197 162.492   0.345  1.00                 N  
ATOM    674  CG  ARG   203      32.642 161.636   2.065  1.00                 C  
ATOM    675  CZ  ARG   203      33.898 163.690  -0.146  1.00                 C  
ATOM    676  NH1 ARG   203      34.066 163.938  -1.438  1.00                 N  
ATOM    677  NH2 ARG   203      33.432 164.638   0.655  1.00                 N  
ATOM    678  N   CYS   204      31.431 158.358   3.169  1.00                 N  
ATOM    679  CA  CYS   204      31.023 157.245   2.303  1.00                 C  
ATOM    680  C   CYS   204      29.676 156.631   2.681  1.00                 C  
ATOM    681  O   CYS   204      28.933 156.191   1.809  1.00                 O  
ATOM    682  CB  CYS   204      32.083 156.141   2.314  1.00                 C  
ATOM    683  SG  CYS   204      33.636 156.589   1.504  1.00                 S  
ATOM    684  N   VAL   205      29.354 156.579   3.969  1.00                 N  
ATOM    685  CA  VAL   205      28.059 156.024   4.377  1.00                 C  
ATOM    686  C   VAL   205      26.883 156.850   3.833  1.00                 C  
ATOM    687  O   VAL   205      25.925 156.295   3.281  1.00                 O  
ATOM    688  CB  VAL   205      27.945 155.925   5.910  1.00                 C  
ATOM    689  CG1 VAL   205      26.527 155.554   6.315  1.00                 C  
ATOM    690  CG2 VAL   205      28.940 154.911   6.453  1.00                 C  
ATOM    691  N   ALA   206      26.946 158.171   3.971  1.00                 N  
ATOM    692  CA  ALA   206      25.881 159.026   3.456  1.00                 C  
ATOM    693  C   ALA   206      25.650 158.895   1.952  1.00                 C  
ATOM    694  O   ALA   206      24.530 159.079   1.474  1.00                 O  
ATOM    695  CB  ALA   206      26.171 160.485   3.775  1.00                 C  
ATOM    696  N   GLN   207      26.705 158.621   1.183  1.00                 N  
ATOM    697  CA  GLN   207      26.525 158.436  -0.257  1.00                 C  
ATOM    698  C   GLN   207      25.747 157.134  -0.480  1.00                 C  
ATOM    699  O   GLN   207      24.930 157.052  -1.402  1.00                 O  
ATOM    700  CB  GLN   207      27.880 158.412  -0.968  1.00                 C  
ATOM    701  CD  GLN   207      29.971 159.670  -1.618  1.00                 C  
ATOM    702  CG  GLN   207      28.600 159.751  -0.977  1.00                 C  
ATOM    703  OE1 GLN   207      30.597 158.610  -1.636  1.00                 O  
ATOM    704  NE2 GLN   207      30.442 160.793  -2.148  1.00                 N  
ATOM    705  N   LEU   208      26.023 156.116   0.342  1.00                 N  
ATOM    706  CA  LEU   208      25.301 154.840   0.236  1.00                 C  
ATOM    707  C   LEU   208      23.832 155.036   0.642  1.00                 C  
ATOM    708  O   LEU   208      22.922 154.615  -0.076  1.00                 O  
ATOM    709  CB  LEU   208      25.967 153.774   1.108  1.00                 C  
ATOM    710  CG  LEU   208      25.311 152.391   1.108  1.00                 C  
ATOM    711  CD1 LEU   208      25.302 151.801  -0.294  1.00                 C  
ATOM    712  CD2 LEU   208      26.027 151.456   2.070  1.00                 C  
ATOM    713  N   ALA   209      23.579 155.671   1.785  1.00                 N  
ATOM    714  CA  ALA   209      22.180 155.848   2.199  1.00                 C  
ATOM    715  C   ALA   209      21.395 156.699   1.195  1.00                 C  
ATOM    716  O   ALA   209      20.215 156.431   0.922  1.00                 O  
ATOM    717  CB  ALA   209      22.112 156.485   3.579  1.00                 C  
ATOM    718  N   SER   210      22.041 157.706   0.620  1.00                 N  
ATOM    719  CA  SER   210      21.359 158.533  -0.374  1.00                 C  
ATOM    720  C   SER   210      20.981 157.646  -1.572  1.00                 C  
ATOM    721  O   SER   210      19.874 157.748  -2.099  1.00                 O  
ATOM    722  CB  SER   210      22.250 159.701  -0.802  1.00                 C  
ATOM    723  OG  SER   210      22.467 160.598   0.274  1.00                 O  
ATOM    724  N   ILE   211      21.897 156.773  -1.978  1.00                 N  
ATOM    725  CA  ILE   211      21.684 155.863  -3.098  1.00                 C  
ATOM    726  C   ILE   211      20.549 154.885  -2.800  1.00                 C  
ATOM    727  O   ILE   211      19.761 154.567  -3.678  1.00                 O  
ATOM    728  CB  ILE   211      22.968 155.087  -3.446  1.00                 C  
ATOM    729  CD1 ILE   211      25.401 155.417  -4.129  1.00                 C  
ATOM    730  CG1 ILE   211      24.023 156.033  -4.022  1.00                 C  
ATOM    731  CG2 ILE   211      22.655 153.940  -4.396  1.00                 C  
ATOM    732  N   TRP   212      20.473 154.418  -1.563  1.00                 N  
ATOM    733  CA  TRP   212      19.429 153.482  -1.180  1.00                 C  
ATOM    734  C   TRP   212      18.119 154.227  -0.867  1.00                 C  
ATOM    735  O   TRP   212      17.078 153.606  -0.643  1.00                 O  
ATOM    736  CB  TRP   212      19.870 152.652   0.028  1.00                 C  
ATOM    737  CG  TRP   212      21.000 151.715  -0.269  1.00                 C  
ATOM    738  CD1 TRP   212      22.307 151.867   0.093  1.00                 C  
ATOM    739  NE1 TRP   212      23.051 150.803  -0.357  1.00                 N  
ATOM    740  CD2 TRP   212      20.923 150.479  -0.990  1.00                 C  
ATOM    741  CE2 TRP   212      22.221 149.937  -1.026  1.00                 C  
ATOM    742  CH2 TRP   212      21.473 148.064  -2.253  1.00                 C  
ATOM    743  CZ2 TRP   212      22.508 148.727  -1.656  1.00                 C  
ATOM    744  CE3 TRP   212      19.883 149.779  -1.609  1.00                 C  
ATOM    745  CZ3 TRP   212      20.173 148.580  -2.232  1.00                 C  
ATOM    746  N   ASN   213      18.185 155.552  -0.848  1.00                 N  
ATOM    747  CA  ASN   213      17.044 156.388  -0.506  1.00                 C  
ATOM    748  C   ASN   213      16.514 156.048   0.895  1.00                 C  
ATOM    749  O   ASN   213      15.311 155.956   1.116  1.00                 O  
ATOM    750  CB  ASN   213      15.938 156.240  -1.553  1.00                 C  
ATOM    751  CG  ASN   213      16.364 156.732  -2.923  1.00                 C  
ATOM    752  OD1 ASN   213      16.844 157.857  -3.068  1.00                 O  
ATOM    753  ND2 ASN   213      16.189 155.889  -3.934  1.00                 N  
ATOM    754  N   LEU   214      17.450 155.866   1.832  1.00                 N  
ATOM    755  CA  LEU   214      17.162 155.567   3.237  1.00                 C  
ATOM    756  C   LEU   214      17.672 156.781   4.039  1.00                 C  
ATOM    757  O   LEU   214      18.810 157.223   3.855  1.00                 O  
ATOM    758  CB  LEU   214      17.831 154.256   3.654  1.00                 C  
ATOM    759  CG  LEU   214      17.417 153.006   2.875  1.00                 C  
ATOM    760  CD1 LEU   214      18.222 151.798   3.329  1.00                 C  
ATOM    761  CD2 LEU   214      15.928 152.741   3.035  1.00                 C  
ATOM    762  N   PRO   215      16.842 157.335   4.937  1.00                 N  
ATOM    763  CA  PRO   215      17.295 158.501   5.721  1.00                 C  
ATOM    764  C   PRO   215      18.467 158.185   6.638  1.00                 C  
ATOM    765  O   PRO   215      18.613 157.068   7.122  1.00                 O  
ATOM    766  CB  PRO   215      16.064 158.899   6.537  1.00                 C  
ATOM    767  CD  PRO   215      15.388 157.062   5.160  1.00                 C  
ATOM    768  CG  PRO   215      14.910 158.353   5.764  1.00                 C  
ATOM    769  N   VAL   216      19.316 159.185   6.859  1.00                 N  
ATOM    770  CA  VAL   216      20.449 159.042   7.774  1.00                 C  
ATOM    771  C   VAL   216      20.359 160.251   8.745  1.00                 C  
ATOM    772  O   VAL   216      20.295 161.398   8.308  1.00                 O  
ATOM    773  CB  VAL   216      21.786 158.989   7.012  1.00                 C  
ATOM    774  CG1 VAL   216      22.950 158.877   7.986  1.00                 C  
ATOM    775  CG2 VAL   216      21.795 157.827   6.031  1.00                 C  
ATOM    776  N   PHE   217      20.333 159.971  10.042  1.00                 N  
ATOM    777  CA  PHE   217      20.260 161.033  11.054  1.00                 C  
ATOM    778  C   PHE   217      21.578 161.025  11.823  1.00                 C  
ATOM    779  O   PHE   217      22.028 159.974  12.234  1.00                 O  
ATOM    780  CB  PHE   217      19.058 160.814  11.975  1.00                 C  
ATOM    781  CG  PHE   217      17.732 160.949  11.282  1.00                 C  
ATOM    782  CZ  PHE   217      15.276 161.205  10.005  1.00                 C  
ATOM    783  CD1 PHE   217      17.378 160.087  10.259  1.00                 C  
ATOM    784  CE1 PHE   217      16.158 160.212   9.622  1.00                 C  
ATOM    785  CD2 PHE   217      16.838 161.938  11.654  1.00                 C  
ATOM    786  CE2 PHE   217      15.618 162.063  11.017  1.00                 C  
ATOM    787  N   SER   218      22.192 162.180  12.031  1.00                 N  
ATOM    788  CA  SER   218      23.426 162.203  12.824  1.00                 C  
ATOM    789  C   SER   218      23.604 163.562  13.478  1.00                 C  
ATOM    790  O   SER   218      23.157 164.579  12.940  1.00                 O  
ATOM    791  CB  SER   218      24.633 161.867  11.946  1.00                 C  
ATOM    792  OG  SER   218      25.834 161.892  12.699  1.00                 O  
ATOM    793  N   TRP   219      24.199 163.567  14.669  1.00                 N  
ATOM    794  CA  TRP   219      24.485 164.820  15.359  1.00                 C  
ATOM    795  C   TRP   219      25.992 165.110  15.206  1.00                 C  
ATOM    796  O   TRP   219      26.537 165.995  15.860  1.00                 O  
ATOM    797  CB  TRP   219      24.069 164.729  16.829  1.00                 C  
ATOM    798  CG  TRP   219      24.688 163.575  17.557  1.00                 C  
ATOM    799  CD1 TRP   219      24.136 162.343  17.759  1.00                 C  
ATOM    800  NE1 TRP   219      25.001 161.547  18.469  1.00                 N  
ATOM    801  CD2 TRP   219      25.978 163.546  18.180  1.00                 C  
ATOM    802  CE2 TRP   219      26.140 162.265  18.739  1.00                 C  
ATOM    803  CH2 TRP   219      28.287 162.821  19.549  1.00                 C  
ATOM    804  CZ2 TRP   219      27.293 161.891  19.427  1.00                 C  
ATOM    805  CE3 TRP   219      27.011 164.477  18.320  1.00                 C  
ATOM    806  CZ3 TRP   219      28.152 164.102  19.003  1.00                 C  
ATOM    807  N   VAL   220      26.643 164.357  14.321  1.00                 N  
ATOM    808  CA  VAL   220      28.051 164.569  14.030  1.00                 C  
ATOM    809  C   VAL   220      28.169 165.011  12.574  1.00                 C  
ATOM    810  O   VAL   220      27.310 165.735  12.082  1.00                 O  
ATOM    811  CB  VAL   220      28.881 163.301  14.304  1.00                 C  
ATOM    812  CG1 VAL   220      30.333 163.518  13.904  1.00                 C  
ATOM    813  CG2 VAL   220      28.782 162.906  15.769  1.00                 C  
ATOM    814  N   SER   221      29.223 164.575  11.884  1.00                 N  
ATOM    815  CA  SER   221      29.476 164.920  10.468  1.00                 C  
ATOM    816  C   SER   221      29.281 166.403  10.125  1.00                 C  
ATOM    817  O   SER   221      28.618 166.730   9.150  1.00                 O  
ATOM    818  CB  SER   221      28.575 164.096   9.546  1.00                 C  
ATOM    819  OG  SER   221      29.059 164.108   8.215  1.00                 O  
ATOM    820  N   ASP   222      29.915 167.319  10.883  1.00                 N  
ATOM    821  CA  ASP   222      29.773 168.762  10.637  1.00                 C  
ATOM    822  C   ASP   222      30.448 169.347   9.413  1.00                 C  
ATOM    823  O   ASP   222      30.298 170.535   9.149  1.00                 O  
ATOM    824  CB  ASP   222      30.290 169.563  11.834  1.00                 C  
ATOM    825  CG  ASP   222      31.779 169.384  12.055  1.00                 C  
ATOM    826  OD1 ASP   222      32.419 168.678  11.247  1.00                 O  
ATOM    827  OD2 ASP   222      32.306 169.950  13.035  1.00                 O  
ATOM    828  N   LEU   223      31.178 168.536   8.653  1.00                 N  
ATOM    829  CA  LEU   223      31.921 169.068   7.503  1.00                 C  
ATOM    830  C   LEU   223      31.086 169.739   6.419  1.00                 C  
ATOM    831  O   LEU   223      29.944 169.382   6.166  1.00                 O  
ATOM    832  CB  LEU   223      32.735 167.960   6.832  1.00                 C  
ATOM    833  CG  LEU   223      33.631 168.387   5.668  1.00                 C  
ATOM    834  CD1 LEU   223      34.748 169.297   6.155  1.00                 C  
ATOM    835  CD2 LEU   223      34.210 167.171   4.960  1.00                 C  
ATOM    836  N   LEU   224      31.703 170.707   5.757  1.00                 N  
ATOM    837  CA  LEU   224      31.064 171.457   4.680  1.00                 C  
ATOM    838  C   LEU   224      30.456 170.535   3.610  1.00                 C  
ATOM    839  O   LEU   224      29.304 170.713   3.230  1.00                 O  
ATOM    840  CB  LEU   224      32.065 172.410   4.023  1.00                 C  
ATOM    841  CG  LEU   224      31.540 173.242   2.852  1.00                 C  
ATOM    842  CD1 LEU   224      30.413 174.157   3.305  1.00                 C  
ATOM    843  CD2 LEU   224      32.662 174.056   2.225  1.00                 C  
ATOM    844  N   ASP   225      31.240 169.562   3.143  1.00                 N  
ATOM    845  CA  ASP   225      30.810 168.630   2.108  1.00                 C  
ATOM    846  C   ASP   225      29.499 167.894   2.345  1.00                 C  
ATOM    847  O   ASP   225      28.725 167.649   1.404  1.00                 O  
ATOM    848  CB  ASP   225      31.881 167.564   1.869  1.00                 C  
ATOM    849  CG  ASP   225      33.104 168.115   1.163  1.00                 C  
ATOM    850  OD1 ASP   225      33.022 169.238   0.622  1.00                 O  
ATOM    851  OD2 ASP   225      34.144 167.424   1.151  1.00                 O  
ATOM    852  N   PHE   226      29.237 167.550   3.605  1.00                 N  
ATOM    853  CA  PHE   226      28.017 166.834   3.967  1.00                 C  
ATOM    854  C   PHE   226      26.774 167.711   3.724  1.00                 C  
ATOM    855  O   PHE   226      25.655 167.210   3.564  1.00                 O  
ATOM    856  CB  PHE   226      28.072 166.388   5.429  1.00                 C  
ATOM    857  CG  PHE   226      29.031 165.260   5.683  1.00                 C  
ATOM    858  CZ  PHE   226      30.802 163.169   6.151  1.00                 C  
ATOM    859  CD1 PHE   226      30.234 165.488   6.328  1.00                 C  
ATOM    860  CE1 PHE   226      31.117 164.450   6.562  1.00                 C  
ATOM    861  CD2 PHE   226      28.730 163.972   5.278  1.00                 C  
ATOM    862  CE2 PHE   226      29.613 162.934   5.512  1.00                 C  
ATOM    863  N   LYS   227      26.976 169.022   3.656  1.00                 N  
ATOM    864  CA  LYS   227      25.849 169.906   3.433  1.00                 C  
ATOM    865  C   LYS   227      25.341 169.982   1.990  1.00                 C  
ATOM    866  O   LYS   227      24.325 170.620   1.734  1.00                 O  
ATOM    867  CB  LYS   227      26.188 171.330   3.879  1.00                 C  
ATOM    868  CD  LYS   227      25.407 173.676   4.309  1.00                 C  
ATOM    869  CE  LYS   227      24.259 174.662   4.167  1.00                 C  
ATOM    870  CG  LYS   227      25.035 172.312   3.750  1.00                 C  
ATOM    871  NZ  LYS   227      24.609 176.003   4.710  1.00                 N  
ATOM    872  N   ASP   228      26.046 169.361   1.048  1.00                 N  
ATOM    873  CA  ASP   228      25.614 169.363  -0.350  1.00                 C  
ATOM    874  C   ASP   228      24.575 168.236  -0.369  1.00                 C  
ATOM    875  O   ASP   228      24.901 167.093  -0.622  1.00                 O  
ATOM    876  CB  ASP   228      26.809 169.147  -1.280  1.00                 C  
ATOM    877  CG  ASP   228      26.430 169.232  -2.746  1.00                 C  
ATOM    878  OD1 ASP   228      25.218 169.204  -3.048  1.00                 O  
ATOM    879  OD2 ASP   228      27.344 169.327  -3.592  1.00                 O  
ATOM    880  N   ALA   229      23.324 168.566  -0.084  1.00                 N  
ATOM    881  CA  ALA   229      22.300 167.550   0.009  1.00                 C  
ATOM    882  C   ALA   229      21.900 166.920  -1.319  1.00                 C  
ATOM    883  O   ALA   229      21.210 165.912  -1.326  1.00                 O  
ATOM    884  CB  ALA   229      21.047 168.118   0.658  1.00                 C  
ATOM    885  N   ASP   230      22.343 167.503  -2.435  1.00                 N  
ATOM    886  CA  ASP   230      22.075 166.907  -3.743  1.00                 C  
ATOM    887  C   ASP   230      22.820 165.576  -3.762  1.00                 C  
ATOM    888  O   ASP   230      22.353 164.634  -4.388  1.00                 O  
ATOM    889  CB  ASP   230      22.520 167.850  -4.863  1.00                 C  
ATOM    890  CG  ASP   230      21.615 169.058  -5.001  1.00                 C  
ATOM    891  OD1 ASP   230      20.506 169.039  -4.428  1.00                 O  
ATOM    892  OD2 ASP   230      22.016 170.025  -5.682  1.00                 O  
ATOM    893  N   LYS   231      23.981 165.495  -3.095  1.00                 N  
ATOM    894  CA  LYS   231      24.724 164.222  -3.009  1.00                 C  
ATOM    895  C   LYS   231      24.291 163.475  -1.741  1.00                 C  
ATOM    896  O   LYS   231      24.008 162.274  -1.772  1.00                 O  
ATOM    897  CB  LYS   231      26.232 164.481  -3.011  1.00                 C  
ATOM    898  CD  LYS   231      28.274 165.218  -4.271  1.00                 C  
ATOM    899  CE  LYS   231      28.816 165.720  -5.599  1.00                 C  
ATOM    900  CG  LYS   231      26.773 164.985  -4.339  1.00                 C  
ATOM    901  NZ  LYS   231      30.278 165.994  -5.535  1.00                 N  
ATOM    902  N   TYR   232      24.279 164.185  -0.610  1.00                 N  
ATOM    903  CA  TYR   232      23.869 163.576   0.656  1.00                 C  
ATOM    904  C   TYR   232      22.361 163.663   0.877  1.00                 C  
ATOM    905  O   TYR   232      21.865 164.242   1.867  1.00                 O  
ATOM    906  CB  TYR   232      24.595 164.238   1.829  1.00                 C  
ATOM    907  CG  TYR   232      26.090 164.012   1.829  1.00                 C  
ATOM    908  OH  TYR   232      30.203 163.398   1.816  1.00                 O  
ATOM    909  CZ  TYR   232      28.842 163.600   1.822  1.00                 C  
ATOM    910  CD1 TYR   232      26.877 164.451   0.772  1.00                 C  
ATOM    911  CE1 TYR   232      28.244 164.249   0.764  1.00                 C  
ATOM    912  CD2 TYR   232      26.711 163.360   2.887  1.00                 C  
ATOM    913  CE2 TYR   232      28.077 163.149   2.896  1.00                 C  
ATOM    914  N   THR   233      21.623 163.068  -0.056  1.00                 N  
ATOM    915  CA  THR   233      20.174 163.085   0.014  1.00                 C  
ATOM    916  C   THR   233      19.658 162.334   1.247  1.00                 C  
ATOM    917  O   THR   233      20.130 161.274   1.599  1.00                 O  
ATOM    918  CB  THR   233      19.541 162.473  -1.249  1.00                 C  
ATOM    919  OG1 THR   233      19.942 163.225  -2.401  1.00                 O  
ATOM    920  CG2 THR   233      18.023 162.505  -1.153  1.00                 C  
ATOM    921  N   THR   234      18.670 162.918   1.893  1.00                 N  
ATOM    922  CA  THR   234      18.062 162.333   3.084  1.00                 C  
ATOM    923  C   THR   234      18.965 162.312   4.322  1.00                 C  
ATOM    924  O   THR   234      18.679 161.593   5.275  1.00                 O  
ATOM    925  CB  THR   234      17.600 160.886   2.829  1.00                 C  
ATOM    926  OG1 THR   234      18.733 160.009   2.847  1.00                 O  
ATOM    927  CG2 THR   234      16.920 160.775   1.473  1.00                 C  
ATOM    928  N   LEU   235      20.073 163.053   4.293  1.00                 N  
ATOM    929  CA  LEU   235      20.922 163.155   5.487  1.00                 C  
ATOM    930  C   LEU   235      20.403 164.375   6.267  1.00                 C  
ATOM    931  O   LEU   235      20.303 165.471   5.720  1.00                 O  
ATOM    932  CB  LEU   235      22.393 163.285   5.089  1.00                 C  
ATOM    933  CG  LEU   235      23.397 163.420   6.236  1.00                 C  
ATOM    934  CD1 LEU   235      23.414 162.160   7.086  1.00                 C  
ATOM    935  CD2 LEU   235      24.789 163.715   5.700  1.00                 C  
ATOM    936  N   VAL   236      20.050 164.164   7.533  1.00                 N  
ATOM    937  CA  VAL   236      19.576 165.228   8.402  1.00                 C  
ATOM    938  C   VAL   236      20.577 165.379   9.545  1.00                 C  
ATOM    939  O   VAL   236      20.841 164.417  10.252  1.00                 O  
ATOM    940  CB  VAL   236      18.157 164.938   8.927  1.00                 C  
ATOM    941  CG1 VAL   236      17.695 166.052   9.854  1.00                 C  
ATOM    942  CG2 VAL   236      17.186 164.767   7.769  1.00                 C  
ATOM    943  N   ARG   237      21.163 166.560   9.706  1.00                 N  
ATOM    944  CA  ARG   237      22.112 166.760  10.808  1.00                 C  
ATOM    945  C   ARG   237      21.396 167.472  11.933  1.00                 C  
ATOM    946  O   ARG   237      20.864 168.562  11.734  1.00                 O  
ATOM    947  CB  ARG   237      23.330 167.552  10.329  1.00                 C  
ATOM    948  CD  ARG   237      25.361 167.670   8.858  1.00                 C  
ATOM    949  NE  ARG   237      24.976 168.926   8.219  1.00                 N  
ATOM    950  CG  ARG   237      24.152 166.843   9.264  1.00                 C  
ATOM    951  CZ  ARG   237      24.681 169.048   6.929  1.00                 C  
ATOM    952  NH1 ARG   237      24.341 170.231   6.436  1.00                 N  
ATOM    953  NH2 ARG   237      24.728 167.987   6.135  1.00                 N  
ATOM    954  N   LEU   238      21.377 166.854  13.108  1.00                 N  
ATOM    955  CA  LEU   238      20.690 167.442  14.255  1.00                 C  
ATOM    956  C   LEU   238      21.650 167.978  15.307  1.00                 C  
ATOM    957  O   LEU   238      21.227 168.329  16.403  1.00                 O  
ATOM    958  CB  LEU   238      19.756 166.418  14.903  1.00                 C  
ATOM    959  CG  LEU   238      18.375 166.261  14.265  1.00                 C  
ATOM    960  CD1 LEU   238      18.499 165.813  12.816  1.00                 C  
ATOM    961  CD2 LEU   238      17.527 165.273  15.053  1.00                 C  
ATOM    962  N   SER   239      22.938 168.021  14.956  1.00                 N  
ATOM    963  CA  SER   239      23.954 168.562  15.838  1.00                 C  
ATOM    964  C   SER   239      24.600 169.735  15.102  1.00                 C  
ATOM    965  O   SER   239      24.114 170.172  14.051  1.00                 O  
ATOM    966  CB  SER   239      24.969 167.480  16.213  1.00                 C  
ATOM    967  OG  SER   239      25.865 167.945  17.208  1.00                 O  
ATOM    968  N   GLY   240      25.692 170.286  15.629  1.00                 N  
ATOM    969  CA  GLY   240      26.332 171.412  14.948  1.00                 C  
ATOM    970  C   GLY   240      26.903 171.054  13.558  1.00                 C  
ATOM    971  O   GLY   240      27.144 169.891  13.264  1.00                 O  
ATOM    972  N   PRO   241      27.124 172.071  12.731  1.00                 N  
ATOM    973  CA  PRO   241      27.779 171.912  11.410  1.00                 C  
ATOM    974  C   PRO   241      28.696 173.144  11.312  1.00                 C  
ATOM    975  O   PRO   241      28.406 174.187  11.902  1.00                 O  
ATOM    976  CB  PRO   241      26.614 171.904  10.418  1.00                 C  
ATOM    977  CD  PRO   241      25.677 172.434  12.556  1.00                 C  
ATOM    978  CG  PRO   241      25.551 172.711  11.084  1.00                 C  
ATOM    979  N   LEU   242      29.796 173.039  10.578  1.00                 N  
ATOM    980  CA  LEU   242      30.748 174.145  10.537  1.00                 C  
ATOM    981  C   LEU   242      30.349 175.402   9.756  1.00                 C  
ATOM    982  O   LEU   242      30.808 176.502  10.089  1.00                 O  
ATOM    983  CB  LEU   242      32.084 173.681   9.954  1.00                 C  
ATOM    984  CG  LEU   242      32.888 172.693  10.803  1.00                 C  
ATOM    985  CD1 LEU   242      34.110 172.201  10.043  1.00                 C  
ATOM    986  CD2 LEU   242      33.305 173.331  12.119  1.00                 C  
ATOM    987  N   TYR   243      29.468 175.278   8.761  1.00                 N  
ATOM    988  CA  TYR   243      29.032 176.487   8.076  1.00                 C  
ATOM    989  C   TYR   243      28.304 177.384   9.072  1.00                 C  
ATOM    990  O   TYR   243      28.335 178.601   8.928  1.00                 O  
ATOM    991  CB  TYR   243      28.135 176.136   6.887  1.00                 C  
ATOM    992  CG  TYR   243      26.746 175.685   7.280  1.00                 C  
ATOM    993  OH  TYR   243      22.921 174.464   8.359  1.00                 O  
ATOM    994  CZ  TYR   243      24.187 174.866   8.002  1.00                 C  
ATOM    995  CD1 TYR   243      25.711 176.603   7.409  1.00                 C  
ATOM    996  CE1 TYR   243      24.438 176.201   7.767  1.00                 C  
ATOM    997  CD2 TYR   243      26.474 174.345   7.520  1.00                 C  
ATOM    998  CE2 TYR   243      25.208 173.924   7.879  1.00                 C  
ATOM    999  N   SER   244      27.661 176.795  10.084  1.00                 N  
ATOM   1000  CA  SER   244      26.940 177.583  11.097  1.00                 C  
ATOM   1001  C   SER   244      27.919 178.472  11.884  1.00                 C  
ATOM   1002  O   SER   244      27.564 179.563  12.362  1.00                 O  
ATOM   1003  CB  SER   244      26.174 176.661  12.047  1.00                 C  
ATOM   1004  OG  SER   244      25.140 175.972  11.366  1.00                 O  
ATOM   1005  N   THR   245      29.147 177.997  12.041  1.00                 N  
ATOM   1006  CA  THR   245      30.162 178.786  12.739  1.00                 C  
ATOM   1007  C   THR   245      30.436 179.954  11.809  1.00                 C  
ATOM   1008  O   THR   245      30.696 181.079  12.246  1.00                 O  
ATOM   1009  CB  THR   245      31.419 177.949  13.040  1.00                 C  
ATOM   1010  OG1 THR   245      31.071 176.847  13.888  1.00                 O  
ATOM   1011  CG2 THR   245      32.466 178.796  13.748  1.00                 C  
ATOM   1012  N   PHE   246      30.366 179.677  10.510  1.00                 N  
ATOM   1013  CA  PHE   246      30.574 180.728   9.534  1.00                 C  
ATOM   1014  C   PHE   246      29.493 181.804   9.679  1.00                 C  
ATOM   1015  O   PHE   246      29.768 182.998   9.481  1.00                 O  
ATOM   1016  CB  PHE   246      30.573 180.151   8.117  1.00                 C  
ATOM   1017  CG  PHE   246      30.798 181.178   7.044  1.00                 C  
ATOM   1018  CZ  PHE   246      31.208 183.077   5.056  1.00                 C  
ATOM   1019  CD1 PHE   246      31.906 182.006   7.080  1.00                 C  
ATOM   1020  CE1 PHE   246      32.113 182.951   6.093  1.00                 C  
ATOM   1021  CD2 PHE   246      29.901 181.317   6.000  1.00                 C  
ATOM   1022  CE2 PHE   246      30.107 182.262   5.013  1.00                 C  
ATOM   1023  N   GLU   247      28.266 181.400  10.007  1.00                 N  
ATOM   1024  CA  GLU   247      27.176 182.369  10.200  1.00                 C  
ATOM   1025  C   GLU   247      27.460 183.232  11.450  1.00                 C  
ATOM   1026  O   GLU   247      27.143 184.420  11.483  1.00                 O  
ATOM   1027  CB  GLU   247      25.834 181.646  10.332  1.00                 C  
ATOM   1028  CD  GLU   247      24.414 183.434   9.250  1.00                 C  
ATOM   1029  CG  GLU   247      24.640 182.576  10.479  1.00                 C  
ATOM   1030  OE1 GLU   247      24.916 183.065   8.168  1.00                 O  
ATOM   1031  OE2 GLU   247      23.734 184.475   9.369  1.00                 O  
ATOM   1032  N   ILE   248      28.027 182.618  12.482  1.00                 N  
ATOM   1033  CA  ILE   248      28.352 183.337  13.703  1.00                 C  
ATOM   1034  C   ILE   248      29.440 184.368  13.437  1.00                 C  
ATOM   1035  O   ILE   248      29.314 185.523  13.843  1.00                 O  
ATOM   1036  CB  ILE   248      28.790 182.376  14.824  1.00                 C  
ATOM   1037  CD1 ILE   248      26.414 182.153  15.720  1.00                 C  
ATOM   1038  CG1 ILE   248      27.642 181.438  15.201  1.00                 C  
ATOM   1039  CG2 ILE   248      29.302 183.157  16.025  1.00                 C  
ATOM   1040  N   LEU   249      30.496 183.975  12.732  1.00                 N  
ATOM   1041  CA  LEU   249      31.579 184.915  12.426  1.00                 C  
ATOM   1042  C   LEU   249      31.030 186.079  11.572  1.00                 C  
ATOM   1043  O   LEU   249      31.372 187.247  11.798  1.00                 O  
ATOM   1044  CB  LEU   249      32.721 184.199  11.702  1.00                 C  
ATOM   1045  CG  LEU   249      33.933 185.057  11.333  1.00                 C  
ATOM   1046  CD1 LEU   249      34.572 185.649  12.580  1.00                 C  
ATOM   1047  CD2 LEU   249      34.952 184.241  10.553  1.00                 C  
ATOM   1048  N   ARG   250      30.155 185.764  10.614  1.00                 N  
ATOM   1049  CA  ARG   250      29.545 186.792   9.763  1.00                 C  
ATOM   1050  C   ARG   250      28.801 187.811  10.635  1.00                 C  
ATOM   1051  O   ARG   250      28.905 189.018  10.407  1.00                 O  
ATOM   1052  CB  ARG   250      28.598 186.153   8.745  1.00                 C  
ATOM   1053  CD  ARG   250      27.008 186.445   6.826  1.00                 C  
ATOM   1054  NE  ARG   250      25.874 185.843   7.523  1.00                 N  
ATOM   1055  CG  ARG   250      27.960 187.142   7.784  1.00                 C  
ATOM   1056  CZ  ARG   250      24.808 186.519   7.940  1.00                 C  
ATOM   1057  NH1 ARG   250      23.825 185.887   8.565  1.00                 N  
ATOM   1058  NH2 ARG   250      24.729 187.826   7.731  1.00                 N  
ATOM   1059  N   GLN   251      28.058 187.327  11.633  1.00                 N  
ATOM   1060  CA  GLN   251      27.318 188.216  12.532  1.00                 C  
ATOM   1061  C   GLN   251      28.259 189.083  13.386  1.00                 C  
ATOM   1062  O   GLN   251      28.009 190.283  13.594  1.00                 O  
ATOM   1063  CB  GLN   251      26.395 187.407  13.445  1.00                 C  
ATOM   1064  CD  GLN   251      24.522 189.100  13.538  1.00                 C  
ATOM   1065  CG  GLN   251      25.499 188.256  14.333  1.00                 C  
ATOM   1066  OE1 GLN   251      23.768 188.582  12.714  1.00                 O  
ATOM   1067  NE2 GLN   251      24.533 190.405  13.783  1.00                 N  
ATOM   1068  N   THR   252      29.332 188.473  13.883  1.00                 N  
ATOM   1069  CA  THR   252      30.305 189.177  14.704  1.00                 C  
ATOM   1070  C   THR   252      30.950 190.308  13.928  1.00                 C  
ATOM   1071  O   THR   252      31.122 191.406  14.456  1.00                 O  
ATOM   1072  CB  THR   252      31.396 188.225  15.227  1.00                 C  
ATOM   1073  OG1 THR   252      30.800 187.219  16.056  1.00                 O  
ATOM   1074  CG2 THR   252      32.421 188.990  16.051  1.00                 C  
ATOM   1075  N   SER   253      31.321 190.026  12.683  1.00                 N  
ATOM   1076  CA  SER   253      31.961 191.023  11.845  1.00                 C  
ATOM   1077  C   SER   253      31.017 192.180  11.509  1.00                 C  
ATOM   1078  O   SER   253      31.421 193.357  11.537  1.00                 O  
ATOM   1079  CB  SER   253      32.474 190.387  10.552  1.00                 C  
ATOM   1080  OG  SER   253      31.402 189.907   9.759  1.00                 O  
ATOM   1081  N   LEU   254      29.761 191.862  11.215  1.00                 N  
ATOM   1082  CA  LEU   254      28.781 192.902  10.905  1.00                 C  
ATOM   1083  C   LEU   254      28.511 193.786  12.119  1.00                 C  
ATOM   1084  O   LEU   254      28.339 194.996  11.986  1.00                 O  
ATOM   1085  CB  LEU   254      27.475 192.277  10.411  1.00                 C  
ATOM   1086  CG  LEU   254      27.528 191.584   9.048  1.00                 C  
ATOM   1087  CD1 LEU   254      26.220 190.862   8.761  1.00                 C  
ATOM   1088  CD2 LEU   254      27.831 192.587   7.946  1.00                 C  
ATOM   1089  N   TYR   255      28.472 193.177  13.298  1.00                 N  
ATOM   1090  CA  TYR   255      28.242 193.911  14.532  1.00                 C  
ATOM   1091  C   TYR   255      29.442 194.803  14.889  1.00                 C  
ATOM   1092  O   TYR   255      29.273 195.959  15.298  1.00                 O  
ATOM   1093  CB  TYR   255      27.951 192.946  15.683  1.00                 C  
ATOM   1094  CG  TYR   255      27.657 193.632  16.998  1.00                 C  
ATOM   1095  OH  TYR   255      26.833 195.522  20.609  1.00                 O  
ATOM   1096  CZ  TYR   255      27.107 194.896  19.415  1.00                 C  
ATOM   1097  CD1 TYR   255      26.417 194.211  17.236  1.00                 C  
ATOM   1098  CE1 TYR   255      26.139 194.840  18.435  1.00                 C  
ATOM   1099  CD2 TYR   255      28.620 193.698  17.997  1.00                 C  
ATOM   1100  CE2 TYR   255      28.360 194.323  19.202  1.00                 C  
ATOM   1101  N   PHE   256      30.651 194.267  14.737  1.00                 N  
ATOM   1102  CA  PHE   256      31.860 195.006  15.086  1.00                 C  
ATOM   1103  C   PHE   256      32.426 195.883  13.976  1.00                 C  
ATOM   1104  O   PHE   256      33.416 196.573  14.179  1.00                 O  
ATOM   1105  CB  PHE   256      32.964 194.046  15.535  1.00                 C  
ATOM   1106  CG  PHE   256      32.671 193.350  16.833  1.00                 C  
ATOM   1107  CZ  PHE   256      32.128 192.068  19.239  1.00                 C  
ATOM   1108  CD1 PHE   256      32.689 191.969  16.914  1.00                 C  
ATOM   1109  CE1 PHE   256      32.420 191.329  18.109  1.00                 C  
ATOM   1110  CD2 PHE   256      32.377 194.077  17.974  1.00                 C  
ATOM   1111  CE2 PHE   256      32.108 193.437  19.168  1.00                 C  
ATOM   1112  N   LYS   257      31.799 195.848  12.803  1.00                 N  
ATOM   1113  CA  LYS   257      32.255 196.658  11.687  1.00                 C  
ATOM   1114  C   LYS   257      33.498 196.203  10.942  1.00                 C  
ATOM   1115  O   LYS   257      34.205 197.029  10.369  1.00                 O  
ATOM   1116  CB  LYS   257      32.527 198.093  12.142  1.00                 C  
ATOM   1117  CD  LYS   257      31.635 200.239  13.091  1.00                 C  
ATOM   1118  CE  LYS   257      30.441 200.925  13.734  1.00                 C  
ATOM   1119  CG  LYS   257      31.317 198.795  12.738  1.00                 C  
ATOM   1120  NZ  LYS   257      30.760 202.319  14.151  1.00                 N  
ATOM   1121  N   TRP   258      33.782 194.905  10.947  1.00                 N  
ATOM   1122  CA  TRP   258      34.948 194.379  10.232  1.00                 C  
ATOM   1123  C   TRP   258      34.469 193.905   8.865  1.00                 C  
ATOM   1124  O   TRP   258      33.793 192.884   8.759  1.00                 O  
ATOM   1125  CB  TRP   258      35.604 193.253  11.033  1.00                 C  
ATOM   1126  CG  TRP   258      36.203 193.708  12.328  1.00                 C  
ATOM   1127  CD1 TRP   258      36.727 194.939  12.601  1.00                 C  
ATOM   1128  NE1 TRP   258      37.182 194.984  13.897  1.00                 N  
ATOM   1129  CD2 TRP   258      36.340 192.938  13.529  1.00                 C  
ATOM   1130  CE2 TRP   258      36.955 193.765  14.486  1.00                 C  
ATOM   1131  CH2 TRP   258      36.899 192.044  16.102  1.00                 C  
ATOM   1132  CZ2 TRP   258      37.239 193.327  15.779  1.00                 C  
ATOM   1133  CE3 TRP   258      36.002 191.629  13.886  1.00                 C  
ATOM   1134  CZ3 TRP   258      36.286 191.200  15.169  1.00                 C  
ATOM   1135  N   GLN   259      34.828 194.627   7.811  1.00                 N  
ATOM   1136  CA  GLN   259      34.363 194.261   6.481  1.00                 C  
ATOM   1137  C   GLN   259      35.438 194.041   5.441  1.00                 C  
ATOM   1138  O   GLN   259      35.124 193.953   4.255  1.00                 O  
ATOM   1139  CB  GLN   259      33.409 195.325   5.935  1.00                 C  
ATOM   1140  CD  GLN   259      31.277 194.264   6.777  1.00                 C  
ATOM   1141  CG  GLN   259      32.145 195.507   6.759  1.00                 C  
ATOM   1142  OE1 GLN   259      31.000 193.674   5.733  1.00                 O  
ATOM   1143  NE2 GLN   259      30.846 193.863   7.967  1.00                 N  
ATOM   1144  N   ASN   260      36.694 193.924   5.865  1.00                 N  
ATOM   1145  CA  ASN   260      37.776 193.716   4.902  1.00                 C  
ATOM   1146  C   ASN   260      38.648 192.471   4.977  1.00                 C  
ATOM   1147  O   ASN   260      38.873 191.814   3.956  1.00                 O  
ATOM   1148  CB  ASN   260      38.751 194.895   4.929  1.00                 C  
ATOM   1149  CG  ASN   260      38.140 196.169   4.380  1.00                 C  
ATOM   1150  OD1 ASN   260      37.418 196.144   3.383  1.00                 O  
ATOM   1151  ND2 ASN   260      38.428 197.290   5.032  1.00                 N  
ATOM   1152  N   TYR   261      39.139 192.132   6.167  1.00                 N  
ATOM   1153  CA  TYR   261      40.087 191.035   6.235  1.00                 C  
ATOM   1154  C   TYR   261      40.172 190.280   7.548  1.00                 C  
ATOM   1155  O   TYR   261      39.926 190.840   8.605  1.00                 O  
ATOM   1156  CB  TYR   261      41.500 191.527   5.914  1.00                 C  
ATOM   1157  CG  TYR   261      41.640 192.128   4.534  1.00                 C  
ATOM   1158  OH  TYR   261      42.023 193.795   0.744  1.00                 O  
ATOM   1159  CZ  TYR   261      41.897 193.242   1.997  1.00                 C  
ATOM   1160  CD1 TYR   261      41.408 193.481   4.320  1.00                 C  
ATOM   1161  CE1 TYR   261      41.534 194.038   3.062  1.00                 C  
ATOM   1162  CD2 TYR   261      42.005 191.341   3.449  1.00                 C  
ATOM   1163  CE2 TYR   261      42.136 191.881   2.184  1.00                 C  
ATOM   1164  N   ALA   262      40.548 189.004   7.456  1.00                 N  
ATOM   1165  CA  ALA   262      40.729 188.137   8.620  1.00                 C  
ATOM   1166  C   ALA   262      41.799 187.102   8.306  1.00                 C  
ATOM   1167  O   ALA   262      42.063 186.795   7.134  1.00                 O  
ATOM   1168  CB  ALA   262      39.413 187.473   8.996  1.00                 C  
ATOM   1169  N   ILE   263      42.431 186.586   9.354  1.00                 N  
ATOM   1170  CA  ILE   263      43.443 185.562   9.211  1.00                 C  
ATOM   1171  C   ILE   263      43.023 184.377  10.077  1.00                 C  
ATOM   1172  O   ILE   263      42.565 184.560  11.205  1.00                 O  
ATOM   1173  CB  ILE   263      44.837 186.088   9.599  1.00                 C  
ATOM   1174  CD1 ILE   263      47.320 185.567   9.348  1.00                 C  
ATOM   1175  CG1 ILE   263      45.906 185.032   9.310  1.00                 C  
ATOM   1176  CG2 ILE   263      44.855 186.529  11.054  1.00                 C  
ATOM   1177  N   ILE   264      43.159 183.165   9.551  1.00                 N  
ATOM   1178  CA  ILE   264      42.814 181.968  10.322  1.00                 C  
ATOM   1179  C   ILE   264      44.021 181.030  10.400  1.00                 C  
ATOM   1180  O   ILE   264      44.547 180.577   9.371  1.00                 O  
ATOM   1181  CB  ILE   264      41.602 181.236   9.716  1.00                 C  
ATOM   1182  CD1 ILE   264      39.205 181.593   8.926  1.00                 C  
ATOM   1183  CG1 ILE   264      40.380 182.157   9.694  1.00                 C  
ATOM   1184  CG2 ILE   264      41.326 179.946  10.473  1.00                 C  
ATOM   1185  N   TYR   265      44.450 180.727  11.623  1.00                 N  
ATOM   1186  CA  TYR   265      45.551 179.801  11.839  1.00                 C  
ATOM   1187  C   TYR   265      44.942 178.491  12.363  1.00                 C  
ATOM   1188  O   TYR   265      44.018 178.524  13.174  1.00                 O  
ATOM   1189  CB  TYR   265      46.569 180.397  12.814  1.00                 C  
ATOM   1190  CG  TYR   265      47.305 181.600  12.270  1.00                 C  
ATOM   1191  OH  TYR   265      49.319 184.920  10.782  1.00                 O  
ATOM   1192  CZ  TYR   265      48.654 183.820  11.274  1.00                 C  
ATOM   1193  CD1 TYR   265      46.786 182.880  12.420  1.00                 C  
ATOM   1194  CE1 TYR   265      47.452 183.985  11.927  1.00                 C  
ATOM   1195  CD2 TYR   265      48.518 181.453  11.609  1.00                 C  
ATOM   1196  CE2 TYR   265      49.198 182.547  11.109  1.00                 C  
ATOM   1197  N   ASP   266      45.449 177.337  11.926  1.00                 N  
ATOM   1198  CA  ASP   266      44.873 176.088  12.411  1.00                 C  
ATOM   1199  C   ASP   266      45.808 174.904  12.385  1.00                 C  
ATOM   1200  O   ASP   266      46.685 174.803  11.516  1.00                 O  
ATOM   1201  CB  ASP   266      43.626 175.723  11.602  1.00                 C  
ATOM   1202  CG  ASP   266      43.935 175.465  10.141  1.00                 C  
ATOM   1203  OD1 ASP   266      43.958 176.438   9.358  1.00                 O  
ATOM   1204  OD2 ASP   266      44.153 174.290   9.778  1.00                 O  
ATOM   1205  N   LYS   267      45.629 174.001  13.344  1.00                 N  
ATOM   1206  CA  LYS   267      46.464 172.810  13.392  1.00                 C  
ATOM   1207  C   LYS   267      45.685 171.565  13.828  1.00                 C  
ATOM   1208  O   LYS   267      44.717 171.656  14.583  1.00                 O  
ATOM   1209  CB  LYS   267      47.648 173.023  14.337  1.00                 C  
ATOM   1210  CD  LYS   267      48.227 170.811  15.371  1.00                 C  
ATOM   1211  CE  LYS   267      49.271 169.710  15.471  1.00                 C  
ATOM   1212  CG  LYS   267      48.638 171.871  14.362  1.00                 C  
ATOM   1213  NZ  LYS   267      48.891 168.675  16.473  1.00                 N  
ATOM   1214  N   ALA   268      45.647 170.573  12.948  1.00                 N  
ATOM   1215  CA  ALA   268      44.961 169.342  13.279  1.00                 C  
ATOM   1216  C   ALA   268      43.819 168.931  12.370  1.00                 C  
ATOM   1217  O   ALA   268      43.316 169.700  11.546  1.00                 O  
ATOM   1218  CB  ALA   268      44.403 169.410  14.692  1.00                 C  
ATOM   1219  N   ALA   269      43.401 167.679  12.528  1.00                 N  
ATOM   1220  CA  ALA   269      42.329 167.096  11.730  1.00                 C  
ATOM   1221  C   ALA   269      40.996 167.853  11.787  1.00                 C  
ATOM   1222  O   ALA   269      40.594 168.516  10.827  1.00                 O  
ATOM   1223  CB  ALA   269      42.073 165.658  12.155  1.00                 C  
ATOM   1224  N   PRO   270      40.288 167.767  12.914  1.00                 N  
ATOM   1225  CA  PRO   270      39.010 168.447  13.064  1.00                 C  
ATOM   1226  C   PRO   270      39.204 169.951  12.967  1.00                 C  
ATOM   1227  O   PRO   270      38.302 170.700  12.581  1.00                 O  
ATOM   1228  CB  PRO   270      38.525 168.021  14.451  1.00                 C  
ATOM   1229  CD  PRO   270      40.654 166.986  14.103  1.00                 C  
ATOM   1230  CG  PRO   270      39.760 167.575  15.158  1.00                 C  
ATOM   1231  N   TYR   271      40.401 170.418  13.322  1.00                 N  
ATOM   1232  CA  TYR   271      40.690 171.836  13.254  1.00                 C  
ATOM   1233  C   TYR   271      40.697 172.338  11.821  1.00                 C  
ATOM   1234  O   TYR   271      40.525 173.529  11.546  1.00                 O  
ATOM   1235  CB  TYR   271      42.035 172.141  13.916  1.00                 C  
ATOM   1236  CG  TYR   271      42.021 172.007  15.422  1.00                 C  
ATOM   1237  OH  TYR   271      41.966 171.631  19.563  1.00                 O  
ATOM   1238  CZ  TYR   271      41.985 171.756  18.193  1.00                 C  
ATOM   1239  CD1 TYR   271      40.917 171.476  16.079  1.00                 C  
ATOM   1240  CE1 TYR   271      40.895 171.350  17.455  1.00                 C  
ATOM   1241  CD2 TYR   271      43.110 172.412  16.183  1.00                 C  
ATOM   1242  CE2 TYR   271      43.106 172.293  17.560  1.00                 C  
ATOM   1243  N   GLU   272      40.897 171.424  10.880  1.00                 N  
ATOM   1244  CA  GLU   272      40.927 171.775   9.471  1.00                 C  
ATOM   1245  C   GLU   272      39.489 171.917   8.938  1.00                 C  
ATOM   1246  O   GLU   272      39.143 172.877   8.244  1.00                 O  
ATOM   1247  CB  GLU   272      41.700 170.723   8.673  1.00                 C  
ATOM   1248  CD  GLU   272      42.671 170.018   6.450  1.00                 C  
ATOM   1249  CG  GLU   272      41.836 171.043   7.193  1.00                 C  
ATOM   1250  OE1 GLU   272      42.306 168.824   6.475  1.00                 O  
ATOM   1251  OE2 GLU   272      43.690 170.410   5.843  1.00                 O  
ATOM   1252  N   ALA   273      38.644 170.951   9.266  1.00                 N  
ATOM   1253  CA  ALA   273      37.232 170.983   8.856  1.00                 C  
ATOM   1254  C   ALA   273      36.616 172.306   9.291  1.00                 C  
ATOM   1255  O   ALA   273      36.066 173.064   8.488  1.00                 O  
ATOM   1256  CB  ALA   273      36.480 169.803   9.453  1.00                 C  
ATOM   1257  N   VAL   274      36.708 172.634  10.480  1.00                 N  
ATOM   1258  CA  VAL   274      36.138 173.828  11.092  1.00                 C  
ATOM   1259  C   VAL   274      36.462 175.042  10.211  1.00                 C  
ATOM   1260  O   VAL   274      35.563 175.819   9.833  1.00                 O  
ATOM   1261  CB  VAL   274      36.662 174.032  12.526  1.00                 C  
ATOM   1262  CG1 VAL   274      36.230 175.388  13.062  1.00                 C  
ATOM   1263  CG2 VAL   274      36.173 172.915  13.435  1.00                 C  
ATOM   1264  N   ALA   275      37.741 175.162   9.832  1.00                 N  
ATOM   1265  CA  ALA   275      38.205 176.267   9.008  1.00                 C  
ATOM   1266  C   ALA   275      37.623 176.239   7.603  1.00                 C  
ATOM   1267  O   ALA   275      37.257 177.293   7.059  1.00                 O  
ATOM   1268  CB  ALA   275      39.724 176.263   8.921  1.00                 C  
ATOM   1269  N   LEU   276      37.526 175.049   7.008  1.00                 N  
ATOM   1270  CA  LEU   276      36.933 174.939   5.669  1.00                 C  
ATOM   1271  C   LEU   276      35.482 175.459   5.714  1.00                 C  
ATOM   1272  O   LEU   276      35.069 176.241   4.860  1.00                 O  
ATOM   1273  CB  LEU   276      36.985 173.491   5.177  1.00                 C  
ATOM   1274  CG  LEU   276      38.373 172.936   4.851  1.00                 C  
ATOM   1275  CD1 LEU   276      38.299 171.446   4.552  1.00                 C  
ATOM   1276  CD2 LEU   276      38.987 173.681   3.676  1.00                 C  
ATOM   1277  N   ALA   277      34.731 175.058   6.737  1.00                 N  
ATOM   1278  CA  ALA   277      33.350 175.500   6.857  1.00                 C  
ATOM   1279  C   ALA   277      33.206 177.003   7.100  1.00                 C  
ATOM   1280  O   ALA   277      32.335 177.670   6.519  1.00                 O  
ATOM   1281  CB  ALA   277      32.650 174.753   7.982  1.00                 C  
ATOM   1282  N   LEU   278      34.056 177.528   7.971  1.00                 N  
ATOM   1283  CA  LEU   278      34.069 178.947   8.306  1.00                 C  
ATOM   1284  C   LEU   278      34.372 179.777   7.060  1.00                 C  
ATOM   1285  O   LEU   278      33.622 180.687   6.716  1.00                 O  
ATOM   1286  CB  LEU   278      35.096 179.229   9.405  1.00                 C  
ATOM   1287  CG  LEU   278      35.252 180.691   9.828  1.00                 C  
ATOM   1288  CD1 LEU   278      33.947 181.229  10.394  1.00                 C  
ATOM   1289  CD2 LEU   278      36.371 180.839  10.847  1.00                 C  
ATOM   1290  N   ARG   279      35.485 179.444   6.406  1.00                 N  
ATOM   1291  CA  ARG   279      35.967 180.130   5.207  1.00                 C  
ATOM   1292  C   ARG   279      34.919 180.222   4.104  1.00                 C  
ATOM   1293  O   ARG   279      34.630 181.305   3.589  1.00                 O  
ATOM   1294  CB  ARG   279      37.210 179.431   4.653  1.00                 C  
ATOM   1295  CD  ARG   279      39.035 179.360   2.932  1.00                 C  
ATOM   1296  NE  ARG   279      39.585 179.957   1.717  1.00                 N  
ATOM   1297  CG  ARG   279      37.796 180.094   3.417  1.00                 C  
ATOM   1298  CZ  ARG   279      40.658 179.501   1.080  1.00                 C  
ATOM   1299  NH1 ARG   279      41.085 180.109  -0.018  1.00                 N  
ATOM   1300  NH2 ARG   279      41.302 178.439   1.542  1.00                 N  
ATOM   1301  N   GLU   280      34.340 179.093   3.732  1.00                 N  
ATOM   1302  CA  GLU   280      33.359 179.139   2.668  1.00                 C  
ATOM   1303  C   GLU   280      32.137 179.999   3.016  1.00                 C  
ATOM   1304  O   GLU   280      31.740 180.850   2.225  1.00                 O  
ATOM   1305  CB  GLU   280      32.890 177.727   2.310  1.00                 C  
ATOM   1306  CD  GLU   280      30.548 177.981   1.401  1.00                 C  
ATOM   1307  CG  GLU   280      31.995 177.663   1.083  1.00                 C  
ATOM   1308  OE1 GLU   280      30.133 177.767   2.559  1.00                 O  
ATOM   1309  OE2 GLU   280      29.828 178.444   0.491  1.00                 O  
ATOM   1310  N   ARG   281      31.555 179.812   4.196  1.00                 N  
ATOM   1311  CA  ARG   281      30.371 180.593   4.570  1.00                 C  
ATOM   1312  C   ARG   281      30.696 182.095   4.731  1.00                 C  
ATOM   1313  O   ARG   281      29.928 182.957   4.285  1.00                 O  
ATOM   1314  CB  ARG   281      29.764 180.057   5.868  1.00                 C  
ATOM   1315  CD  ARG   281      27.820 178.719   5.014  1.00                 C  
ATOM   1316  NE  ARG   281      27.988 178.732   3.563  1.00                 N  
ATOM   1317  CG  ARG   281      29.154 178.671   5.742  1.00                 C  
ATOM   1318  CZ  ARG   281      27.019 179.022   2.701  1.00                 C  
ATOM   1319  NH1 ARG   281      27.265 179.009   1.398  1.00                 N  
ATOM   1320  NH2 ARG   281      25.807 179.324   3.144  1.00                 N  
ATOM   1321  N   ALA   282      31.835 182.422   5.341  1.00                 N  
ATOM   1322  CA  ALA   282      32.182 183.836   5.521  1.00                 C  
ATOM   1323  C   ALA   282      32.494 184.531   4.192  1.00                 C  
ATOM   1324  O   ALA   282      32.154 185.700   3.995  1.00                 O  
ATOM   1325  CB  ALA   282      33.372 183.975   6.458  1.00                 C  
ATOM   1326  N   GLY   283      33.145 183.817   3.285  1.00                 N  
ATOM   1327  CA  GLY   283      33.475 184.386   1.980  1.00                 C  
ATOM   1328  C   GLY   283      32.186 184.659   1.214  1.00                 C  
ATOM   1329  O   GLY   283      32.031 185.682   0.541  1.00                 O  
ATOM   1330  N   THR   284      31.248 183.741   1.351  1.00                 N  
ATOM   1331  CA  THR   284      29.961 183.853   0.699  1.00                 C  
ATOM   1332  C   THR   284      29.133 185.052   1.173  1.00                 C  
ATOM   1333  O   THR   284      28.515 185.737   0.365  1.00                 O  
ATOM   1334  CB  THR   284      29.114 182.583   0.900  1.00                 C  
ATOM   1335  OG1 THR   284      29.784 181.460   0.312  1.00                 O  
ATOM   1336  CG2 THR   284      27.754 182.739   0.238  1.00                 C  
ATOM   1337  N   ASP   285      29.125 185.315   2.474  1.00                 N  
ATOM   1338  CA  ASP   285      28.316 186.409   3.009  1.00                 C  
ATOM   1339  C   ASP   285      28.966 187.783   3.174  1.00                 C  
ATOM   1340  O   ASP   285      28.312 188.799   2.930  1.00                 O  
ATOM   1341  CB  ASP   285      27.757 186.039   4.384  1.00                 C  
ATOM   1342  CG  ASP   285      26.741 184.917   4.318  1.00                 C  
ATOM   1343  OD1 ASP   285      25.883 184.945   3.410  1.00                 O  
ATOM   1344  OD2 ASP   285      26.801 184.009   5.173  1.00                 O  
ATOM   1345  N   THR   286      30.233 187.826   3.583  1.00                 N  
ATOM   1346  CA  THR   286      30.920 189.103   3.797  1.00                 C  
ATOM   1347  C   THR   286      31.882 189.499   2.689  1.00                 C  
ATOM   1348  O   THR   286      32.319 190.648   2.621  1.00                 O  
ATOM   1349  CB  THR   286      31.713 189.103   5.117  1.00                 C  
ATOM   1350  OG1 THR   286      32.718 188.082   5.074  1.00                 O  
ATOM   1351  CG2 THR   286      30.789 188.827   6.294  1.00                 C  
ATOM   1352  N   ASN   287      32.236 188.558   1.825  1.00                 N  
ATOM   1353  CA  ASN   287      33.152 188.884   0.743  1.00                 C  
ATOM   1354  C   ASN   287      34.518 189.385   1.224  1.00                 C  
ATOM   1355  O   ASN   287      35.252 189.980   0.451  1.00                 O  
ATOM   1356  CB  ASN   287      32.532 189.928  -0.188  1.00                 C  
ATOM   1357  CG  ASN   287      31.306 189.407  -0.912  1.00                 C  
ATOM   1358  OD1 ASN   287      31.297 188.280  -1.406  1.00                 O  
ATOM   1359  ND2 ASN   287      30.265 190.229  -0.977  1.00                 N  
ATOM   1360  N   TYR   288      34.868 189.152   2.482  1.00                 N  
ATOM   1361  CA  TYR   288      36.159 189.619   2.982  1.00                 C  
ATOM   1362  C   TYR   288      37.317 188.757   2.510  1.00                 C  
ATOM   1363  O   TYR   288      37.124 187.659   1.996  1.00                 O  
ATOM   1364  CB  TYR   288      36.156 189.665   4.511  1.00                 C  
ATOM   1365  CG  TYR   288      35.922 188.322   5.164  1.00                 C  
ATOM   1366  OH  TYR   288      35.292 184.624   6.959  1.00                 O  
ATOM   1367  CZ  TYR   288      35.499 185.848   6.365  1.00                 C  
ATOM   1368  CD1 TYR   288      36.972 187.436   5.365  1.00                 C  
ATOM   1369  CE1 TYR   288      36.767 186.206   5.962  1.00                 C  
ATOM   1370  CD2 TYR   288      34.650 187.945   5.578  1.00                 C  
ATOM   1371  CE2 TYR   288      34.427 186.719   6.176  1.00                 C  
ATOM   1372  N   THR   289      38.530 189.267   2.672  1.00                 N  
ATOM   1373  CA  THR   289      39.703 188.499   2.313  1.00                 C  
ATOM   1374  C   THR   289      39.997 187.676   3.550  1.00                 C  
ATOM   1375  O   THR   289      40.174 188.234   4.632  1.00                 O  
ATOM   1376  CB  THR   289      40.872 189.413   1.902  1.00                 C  
ATOM   1377  OG1 THR   289      40.499 190.184   0.753  1.00                 O  
ATOM   1378  CG2 THR   289      42.099 188.585   1.553  1.00                 C  
ATOM   1379  N   VAL   290      40.035 186.359   3.399  1.00                 N  
ATOM   1380  CA  VAL   290      40.326 185.482   4.532  1.00                 C  
ATOM   1381  C   VAL   290      41.611 184.698   4.279  1.00                 C  
ATOM   1382  O   VAL   290      41.620 183.733   3.500  1.00                 O  
ATOM   1383  CB  VAL   290      39.160 184.516   4.812  1.00                 C  
ATOM   1384  CG1 VAL   290      39.486 183.615   5.993  1.00                 C  
ATOM   1385  CG2 VAL   290      37.876 185.290   5.067  1.00                 C  
ATOM   1386  N   ARG   291      42.697 185.123   4.921  1.00                 N  
ATOM   1387  CA  ARG   291      43.978 184.438   4.788  1.00                 C  
ATOM   1388  C   ARG   291      43.952 183.270   5.761  1.00                 C  
ATOM   1389  O   ARG   291      43.281 183.329   6.790  1.00                 O  
ATOM   1390  CB  ARG   291      45.133 185.403   5.065  1.00                 C  
ATOM   1391  CD  ARG   291      45.680 186.174   2.740  1.00                 C  
ATOM   1392  NE  ARG   291      45.780 187.312   1.829  1.00                 N  
ATOM   1393  CG  ARG   291      45.190 186.590   4.118  1.00                 C  
ATOM   1394  CZ  ARG   291      46.175 187.222   0.563  1.00                 C  
ATOM   1395  NH1 ARG   291      46.235 188.311  -0.192  1.00                 N  
ATOM   1396  NH2 ARG   291      46.510 186.044   0.055  1.00                 N  
ATOM   1397  N   SER   292      44.653 182.195   5.438  1.00                 N  
ATOM   1398  CA  SER   292      44.685 181.065   6.347  1.00                 C  
ATOM   1399  C   SER   292      46.057 180.451   6.330  1.00                 C  
ATOM   1400  O   SER   292      46.832 180.641   5.388  1.00                 O  
ATOM   1401  CB  SER   292      43.619 180.037   5.962  1.00                 C  
ATOM   1402  OG  SER   292      43.891 179.471   4.692  1.00                 O  
ATOM   1403  N   ILE   293      46.361 179.707   7.380  1.00                 N  
ATOM   1404  CA  ILE   293      47.678 179.120   7.500  1.00                 C  
ATOM   1405  C   ILE   293      47.628 177.953   8.458  1.00                 C  
ATOM   1406  O   ILE   293      47.268 178.132   9.615  1.00                 O  
ATOM   1407  CB  ILE   293      48.718 180.157   7.961  1.00                 C  
ATOM   1408  CD1 ILE   293      49.152 180.980   5.588  1.00                 C  
ATOM   1409  CG1 ILE   293      48.748 181.347   6.999  1.00                 C  
ATOM   1410  CG2 ILE   293      50.088 179.511   8.106  1.00                 C  
ATOM   1411  N   GLN   294      48.014 176.769   7.988  1.00                 N  
ATOM   1412  CA  GLN   294      48.016 175.584   8.839  1.00                 C  
ATOM   1413  C   GLN   294      49.373 175.455   9.518  1.00                 C  
ATOM   1414  O   GLN   294      50.346 176.078   9.098  1.00                 O  
ATOM   1415  CB  GLN   294      47.691 174.334   8.018  1.00                 C  
ATOM   1416  CD  GLN   294      46.006 173.077   6.619  1.00                 C  
ATOM   1417  CG  GLN   294      46.293 174.330   7.422  1.00                 C  
ATOM   1418  OE1 GLN   294      46.794 172.686   5.758  1.00                 O  
ATOM   1419  NE2 GLN   294      44.873 172.443   6.898  1.00                 N  
ATOM   1420  N   TYR   295      49.423 174.680  10.595  1.00                 N  
ATOM   1421  CA  TYR   295      50.674 174.421  11.276  1.00                 C  
ATOM   1422  C   TYR   295      50.551 173.101  12.008  1.00                 C  
ATOM   1423  O   TYR   295      49.456 172.538  12.111  1.00                 O  
ATOM   1424  CB  TYR   295      51.010 175.567  12.233  1.00                 C  
ATOM   1425  CG  TYR   295      51.167 176.907  11.552  1.00                 C  
ATOM   1426  OH  TYR   295      51.581 180.598   9.681  1.00                 O  
ATOM   1427  CZ  TYR   295      51.446 179.376  10.300  1.00                 C  
ATOM   1428  CD1 TYR   295      50.081 177.760  11.401  1.00                 C  
ATOM   1429  CE1 TYR   295      50.214 178.987  10.780  1.00                 C  
ATOM   1430  CD2 TYR   295      52.400 177.317  11.061  1.00                 C  
ATOM   1431  CE2 TYR   295      52.553 178.540  10.437  1.00                 C  
ATOM   1432  N   VAL   296      51.676 172.583  12.481  1.00                 N  
ATOM   1433  CA  VAL   296      51.663 171.334  13.235  1.00                 C  
ATOM   1434  C   VAL   296      52.024 171.749  14.650  1.00                 C  
ATOM   1435  O   VAL   296      53.075 172.333  14.888  1.00                 O  
ATOM   1436  CB  VAL   296      52.633 170.301  12.632  1.00                 C  
ATOM   1437  CG1 VAL   296      52.597 169.007  13.432  1.00                 C  
ATOM   1438  CG2 VAL   296      52.292 170.039  11.173  1.00                 C  
ATOM   1439  N   THR   297      51.032 172.121  15.454  1.00                 N  
ATOM   1440  CA  THR   297      51.335 172.566  16.809  1.00                 C  
ATOM   1441  C   THR   297      51.970 171.467  17.653  1.00                 C  
ATOM   1442  O   THR   297      52.886 171.709  18.444  1.00                 O  
ATOM   1443  CB  THR   297      50.074 173.075  17.531  1.00                 C  
ATOM   1444  OG1 THR   297      49.095 172.030  17.585  1.00                 O  
ATOM   1445  CG2 THR   297      49.477 174.262  16.789  1.00                 C  
ATOM   1446  N   ASN   298      51.494 170.239  17.500  1.00                 N  
ATOM   1447  CA  ASN   298      52.039 169.143  18.288  1.00                 C  
ATOM   1448  C   ASN   298      53.217 168.429  17.640  1.00                 C  
ATOM   1449  O   ASN   298      54.040 167.801  18.312  1.00                 O  
ATOM   1450  CB  ASN   298      50.950 168.115  18.601  1.00                 C  
ATOM   1451  CG  ASN   298      49.912 168.643  19.571  1.00                 C  
ATOM   1452  OD1 ASN   298      49.549 169.819  19.528  1.00                 O  
ATOM   1453  ND2 ASN   298      49.430 167.774  20.452  1.00                 N  
ATOM   1454  N   GLU   299      53.318 168.513  16.317  1.00                 N  
ATOM   1455  CA  GLU   299      54.380 167.816  15.597  1.00                 C  
ATOM   1456  C   GLU   299      55.390 168.690  14.879  1.00                 C  
ATOM   1457  O   GLU   299      56.401 168.212  14.358  1.00                 O  
ATOM   1458  CB  GLU   299      53.787 166.862  14.558  1.00                 C  
ATOM   1459  CD  GLU   299      52.384 164.813  14.094  1.00                 C  
ATOM   1460  CG  GLU   299      52.955 165.737  15.152  1.00                 C  
ATOM   1461  OE1 GLU   299      52.588 165.088  12.893  1.00                 O  
ATOM   1462  OE2 GLU   299      51.733 163.815  14.466  1.00                 O  
ATOM   1463  N   THR   300      55.137 169.992  14.836  1.00                 N  
ATOM   1464  CA  THR   300      56.013 170.908  14.113  1.00                 C  
ATOM   1465  C   THR   300      56.089 172.252  14.822  1.00                 C  
ATOM   1466  O   THR   300      56.410 173.286  14.229  1.00                 O  
ATOM   1467  CB  THR   300      55.539 171.115  12.662  1.00                 C  
ATOM   1468  OG1 THR   300      55.544 169.860  11.971  1.00                 O  
ATOM   1469  CG2 THR   300      56.464 172.076  11.932  1.00                 C  
ATOM   1470  N   LYS   301      55.789 172.247  16.115  1.00                 N  
ATOM   1471  CA  LYS   301      55.768 173.459  16.922  1.00                 C  
ATOM   1472  C   LYS   301      57.027 174.328  16.900  1.00                 C  
ATOM   1473  O   LYS   301      56.977 175.538  16.667  1.00                 O  
ATOM   1474  CB  LYS   301      55.487 173.122  18.388  1.00                 C  
ATOM   1475  CD  LYS   301      55.098 173.932  20.731  1.00                 C  
ATOM   1476  CE  LYS   301      55.073 175.140  21.653  1.00                 C  
ATOM   1477  CG  LYS   301      55.421 174.335  19.302  1.00                 C  
ATOM   1478  NZ  LYS   301      54.758 174.760  23.058  1.00                 N  
ATOM   1479  N   ASP   302      58.176 173.711  17.146  1.00                 N  
ATOM   1480  CA  ASP   302      59.447 174.424  17.202  1.00                 C  
ATOM   1481  C   ASP   302      59.851 175.122  15.910  1.00                 C  
ATOM   1482  O   ASP   302      60.574 176.122  15.914  1.00                 O  
ATOM   1483  CB  ASP   302      60.578 173.473  17.597  1.00                 C  
ATOM   1484  CG  ASP   302      60.511 173.062  19.055  1.00                 C  
ATOM   1485  OD1 ASP   302      59.768 173.710  19.821  1.00                 O  
ATOM   1486  OD2 ASP   302      61.202 172.092  19.431  1.00                 O  
ATOM   1487  N   SER   303      59.413 174.661  14.851  1.00                 N  
ATOM   1488  CA  SER   303      59.768 175.175  13.533  1.00                 C  
ATOM   1489  C   SER   303      58.650 176.005  12.881  1.00                 C  
ATOM   1490  O   SER   303      58.910 176.828  12.002  1.00                 O  
ATOM   1491  CB  SER   303      60.144 174.027  12.594  1.00                 C  
ATOM   1492  OG  SER   303      59.039 173.169  12.369  1.00                 O  
ATOM   1493  N   ASP   304      57.406 175.799  13.303  1.00                 N  
ATOM   1494  CA  ASP   304      56.302 176.538  12.702  1.00                 C  
ATOM   1495  C   ASP   304      55.978 177.876  13.367  1.00                 C  
ATOM   1496  O   ASP   304      55.206 178.663  12.817  1.00                 O  
ATOM   1497  CB  ASP   304      55.027 175.692  12.704  1.00                 C  
ATOM   1498  CG  ASP   304      54.555 175.353  14.104  1.00                 C  
ATOM   1499  OD1 ASP   304      55.210 175.789  15.074  1.00                 O  
ATOM   1500  OD2 ASP   304      53.529 174.652  14.231  1.00                 O  
ATOM   1501  N   ILE   305      56.558 178.132  14.536  1.00                 N  
ATOM   1502  CA  ILE   305      56.294 179.385  15.250  1.00                 C  
ATOM   1503  C   ILE   305      56.653 180.654  14.472  1.00                 C  
ATOM   1504  O   ILE   305      55.853 181.602  14.401  1.00                 O  
ATOM   1505  CB  ILE   305      57.037 179.434  16.598  1.00                 C  
ATOM   1506  CD1 ILE   305      57.305 178.170  18.796  1.00                 C  
ATOM   1507  CG1 ILE   305      56.456 178.399  17.565  1.00                 C  
ATOM   1508  CG2 ILE   305      56.995 180.839  17.179  1.00                 C  
ATOM   1509  N   LYS   306      57.862 180.699  13.878  1.00                 N  
ATOM   1510  CA  LYS   306      58.223 181.908  13.124  1.00                 C  
ATOM   1511  C   LYS   306      57.231 182.231  12.011  1.00                 C  
ATOM   1512  O   LYS   306      56.842 183.388  11.842  1.00                 O  
ATOM   1513  CB  LYS   306      59.623 181.766  12.522  1.00                 C  
ATOM   1514  CD  LYS   306      62.103 181.643  12.883  1.00                 C  
ATOM   1515  CE  LYS   306      63.225 181.671  13.909  1.00                 C  
ATOM   1516  CG  LYS   306      60.745 181.809  13.546  1.00                 C  
ATOM   1517  NZ  LYS   306      64.559 181.467  13.278  1.00                 N  
ATOM   1518  N   ASP   307      56.786 181.230  11.252  1.00                 N  
ATOM   1519  CA  ASP   307      55.834 181.537  10.172  1.00                 C  
ATOM   1520  C   ASP   307      54.483 181.988  10.706  1.00                 C  
ATOM   1521  O   ASP   307      53.826 182.825  10.107  1.00                 O  
ATOM   1522  CB  ASP   307      55.643 180.320   9.264  1.00                 C  
ATOM   1523  CG  ASP   307      56.861 180.036   8.407  1.00                 C  
ATOM   1524  OD1 ASP   307      57.738 180.920   8.309  1.00                 O  
ATOM   1525  OD2 ASP   307      56.938 178.929   7.834  1.00                 O  
ATOM   1526  N   MET   308      54.057 181.423  11.826  1.00                 N  
ATOM   1527  CA  MET   308      52.796 181.830  12.413  1.00                 C  
ATOM   1528  C   MET   308      52.886 183.281  12.914  1.00                 C  
ATOM   1529  O   MET   308      52.001 184.075  12.645  1.00                 O  
ATOM   1530  CB  MET   308      52.409 180.890  13.557  1.00                 C  
ATOM   1531  SD  MET   308      51.210 182.509  15.459  1.00                 S  
ATOM   1532  CE  MET   308      52.056 181.624  16.766  1.00                 C  
ATOM   1533  CG  MET   308      51.075 181.219  14.206  1.00                 C  
ATOM   1534  N   MET   309      53.948 183.632  13.636  1.00                 N  
ATOM   1535  CA  MET   309      54.065 184.997  14.155  1.00                 C  
ATOM   1536  C   MET   309      54.216 186.003  13.013  1.00                 C  
ATOM   1537  O   MET   309      53.706 187.130  13.086  1.00                 O  
ATOM   1538  CB  MET   309      55.251 185.105  15.115  1.00                 C  
ATOM   1539  SD  MET   309      57.977 185.248  15.593  1.00                 S  
ATOM   1540  CE  MET   309      59.378 185.143  14.482  1.00                 C  
ATOM   1541  CG  MET   309      56.608 185.087  14.430  1.00                 C  
ATOM   1542  N   GLN   310      54.894 185.583  11.943  1.00                 N  
ATOM   1543  CA  GLN   310      55.073 186.441  10.777  1.00                 C  
ATOM   1544  C   GLN   310      53.718 186.656  10.067  1.00                 C  
ATOM   1545  O   GLN   310      53.406 187.770   9.622  1.00                 O  
ATOM   1546  CB  GLN   310      56.096 185.833   9.816  1.00                 C  
ATOM   1547  CD  GLN   310      55.508 186.675   7.509  1.00                 C  
ATOM   1548  CG  GLN   310      56.486 186.745   8.665  1.00                 C  
ATOM   1549  OE1 GLN   310      54.887 185.639   7.270  1.00                 O  
ATOM   1550  NE2 GLN   310      55.367 187.780   6.786  1.00                 N  
ATOM   1551  N   GLN   311      52.910 185.597   9.971  1.00                 N  
ATOM   1552  CA  GLN   311      51.581 185.694   9.350  1.00                 C  
ATOM   1553  C   GLN   311      50.668 186.634  10.140  1.00                 C  
ATOM   1554  O   GLN   311      49.931 187.433   9.562  1.00                 O  
ATOM   1555  CB  GLN   311      50.939 184.310   9.240  1.00                 C  
ATOM   1556  CD  GLN   311      51.543 183.880   6.825  1.00                 C  
ATOM   1557  CG  GLN   311      51.630 183.381   8.254  1.00                 C  
ATOM   1558  OE1 GLN   311      50.498 183.775   6.183  1.00                 O  
ATOM   1559  NE2 GLN   311      52.644 184.427   6.323  1.00                 N  
ATOM   1560  N   ILE   312      50.699 186.524  11.465  1.00                 N  
ATOM   1561  CA  ILE   312      49.897 187.392  12.323  1.00                 C  
ATOM   1562  C   ILE   312      50.281 188.853  12.041  1.00                 C  
ATOM   1563  O   ILE   312      49.429 189.746  11.880  1.00                 O  
ATOM   1564  CB  ILE   312      50.085 187.044  13.811  1.00                 C  
ATOM   1565  CD1 ILE   312      49.882 185.120  15.471  1.00                 C  
ATOM   1566  CG1 ILE   312      49.487 185.670  14.118  1.00                 C  
ATOM   1567  CG2 ILE   312      49.488 188.131  14.692  1.00                 C  
ATOM   1568  N   LYS   313      51.580 189.097  11.967  1.00                 N  
ATOM   1569  CA  LYS   313      52.054 190.452  11.748  1.00                 C  
ATOM   1570  C   LYS   313      51.645 191.031  10.393  1.00                 C  
ATOM   1571  O   LYS   313      51.165 192.168  10.301  1.00                 O  
ATOM   1572  CB  LYS   313      53.578 190.513  11.869  1.00                 C  
ATOM   1573  CD  LYS   313      55.614 190.382  13.330  1.00                 C  
ATOM   1574  CE  LYS   313      56.133 190.186  14.745  1.00                 C  
ATOM   1575  CG  LYS   313      54.096 190.331  13.286  1.00                 C  
ATOM   1576  NZ  LYS   313      57.621 190.191  14.797  1.00                 N  
ATOM   1577  N   LYS   314      51.787 190.226   9.351  1.00                 N  
ATOM   1578  CA  LYS   314      51.505 190.676   7.995  1.00                 C  
ATOM   1579  C   LYS   314      50.186 190.324   7.330  1.00                 C  
ATOM   1580  O   LYS   314      49.825 190.966   6.340  1.00                 O  
ATOM   1581  CB  LYS   314      52.580 190.174   7.029  1.00                 C  
ATOM   1582  CD  LYS   314      54.079 192.173   7.268  1.00                 C  
ATOM   1583  CE  LYS   314      55.502 192.651   7.510  1.00                 C  
ATOM   1584  CG  LYS   314      53.983 190.658   7.356  1.00                 C  
ATOM   1585  NZ  LYS   314      55.606 194.135   7.450  1.00                 N  
ATOM   1586  N   TYR   315      49.458 189.332   7.842  1.00                 N  
ATOM   1587  CA  TYR   315      48.240 188.924   7.156  1.00                 C  
ATOM   1588  C   TYR   315      46.889 189.238   7.775  1.00                 C  
ATOM   1589  O   TYR   315      45.856 188.939   7.182  1.00                 O  
ATOM   1590  CB  TYR   315      48.237 187.412   6.923  1.00                 C  
ATOM   1591  CG  TYR   315      49.358 186.927   6.032  1.00                 C  
ATOM   1592  OH  TYR   315      52.450 185.594   3.592  1.00                 O  
ATOM   1593  CZ  TYR   315      51.425 186.035   4.398  1.00                 C  
ATOM   1594  CD1 TYR   315      50.628 186.702   6.545  1.00                 C  
ATOM   1595  CE1 TYR   315      51.659 186.259   5.737  1.00                 C  
ATOM   1596  CD2 TYR   315      49.141 186.696   4.679  1.00                 C  
ATOM   1597  CE2 TYR   315      50.159 186.253   3.856  1.00                 C  
ATOM   1598  N   SER   316      46.880 189.812   8.969  1.00                 N  
ATOM   1599  CA  SER   316      45.603 190.139   9.568  1.00                 C  
ATOM   1600  C   SER   316      45.721 190.817  10.915  1.00                 C  
ATOM   1601  O   SER   316      46.801 190.886  11.500  1.00                 O  
ATOM   1602  CB  SER   316      44.747 188.881   9.725  1.00                 C  
ATOM   1603  OG  SER   316      43.476 189.193  10.269  1.00                 O  
ATOM   1604  N   ARG   317      44.594 191.323  11.392  1.00                 N  
ATOM   1605  CA  ARG   317      44.508 191.965  12.696  1.00                 C  
ATOM   1606  C   ARG   317      43.372 191.265  13.466  1.00                 C  
ATOM   1607  O   ARG   317      43.432 191.139  14.686  1.00                 O  
ATOM   1608  CB  ARG   317      44.263 193.467  12.539  1.00                 C  
ATOM   1609  CD  ARG   317      46.630 194.264  12.787  1.00                 C  
ATOM   1610  NE  ARG   317      47.738 194.996  12.176  1.00                 N  
ATOM   1611  CG  ARG   317      45.411 194.217  11.881  1.00                 C  
ATOM   1612  CZ  ARG   317      48.664 194.440  11.403  1.00                 C  
ATOM   1613  NH1 ARG   317      49.634 195.185  10.891  1.00                 N  
ATOM   1614  NH2 ARG   317      48.619 193.141  11.143  1.00                 N  
ATOM   1615  N   VAL   318      42.329 190.825  12.758  1.00                 N  
ATOM   1616  CA  VAL   318      41.252 190.041  13.393  1.00                 C  
ATOM   1617  C   VAL   318      41.711 188.615  13.054  1.00                 C  
ATOM   1618  O   VAL   318      41.693 188.200  11.883  1.00                 O  
ATOM   1619  CB  VAL   318      39.868 190.438  12.847  1.00                 C  
ATOM   1620  CG1 VAL   318      38.778 189.603  13.502  1.00                 C  
ATOM   1621  CG2 VAL   318      39.613 191.921  13.068  1.00                 C  
ATOM   1622  N   ILE   319      42.138 187.886  14.083  1.00                 N  
ATOM   1623  CA  ILE   319      42.715 186.554  13.915  1.00                 C  
ATOM   1624  C   ILE   319      41.934 185.431  14.611  1.00                 C  
ATOM   1625  O   ILE   319      41.546 185.571  15.763  1.00                 O  
ATOM   1626  CB  ILE   319      44.170 186.502  14.417  1.00                 C  
ATOM   1627  CD1 ILE   319      46.431 187.660  14.199  1.00                 C  
ATOM   1628  CG1 ILE   319      45.042 187.479  13.626  1.00                 C  
ATOM   1629  CG2 ILE   319      44.707 185.080  14.348  1.00                 C  
ATOM   1630  N   ILE   320      41.712 184.329  13.900  1.00                 N  
ATOM   1631  CA  ILE   320      41.020 183.167  14.456  1.00                 C  
ATOM   1632  C   ILE   320      42.032 182.033  14.491  1.00                 C  
ATOM   1633  O   ILE   320      42.801 181.836  13.538  1.00                 O  
ATOM   1634  CB  ILE   320      39.769 182.808  13.633  1.00                 C  
ATOM   1635  CD1 ILE   320      37.623 183.800  12.679  1.00                 C  
ATOM   1636  CG1 ILE   320      38.764 183.961  13.659  1.00                 C  
ATOM   1637  CG2 ILE   320      39.155 181.510  14.135  1.00                 C  
ATOM   1638  N   PHE   321      42.020 181.290  15.586  1.00                 N  
ATOM   1639  CA  PHE   321      42.943 180.199  15.784  1.00                 C  
ATOM   1640  C   PHE   321      42.217 178.936  16.239  1.00                 C  
ATOM   1641  O   PHE   321      41.531 178.946  17.263  1.00                 O  
ATOM   1642  CB  PHE   321      44.015 180.583  16.805  1.00                 C  
ATOM   1643  CG  PHE   321      45.049 179.516  17.030  1.00                 C  
ATOM   1644  CZ  PHE   321      46.963 177.545  17.450  1.00                 C  
ATOM   1645  CD1 PHE   321      45.222 178.497  16.110  1.00                 C  
ATOM   1646  CE1 PHE   321      46.173 177.515  16.316  1.00                 C  
ATOM   1647  CD2 PHE   321      45.847 179.532  18.160  1.00                 C  
ATOM   1648  CE2 PHE   321      46.798 178.551  18.366  1.00                 C  
ATOM   1649  N   VAL   322      42.370 177.854  15.480  1.00                 N  
ATOM   1650  CA  VAL   322      41.765 176.569  15.861  1.00                 C  
ATOM   1651  C   VAL   322      42.968 175.712  16.236  1.00                 C  
ATOM   1652  O   VAL   322      43.799 175.390  15.374  1.00                 O  
ATOM   1653  CB  VAL   322      40.913 175.985  14.718  1.00                 C  
ATOM   1654  CG1 VAL   322      40.311 174.651  15.131  1.00                 C  
ATOM   1655  CG2 VAL   322      39.822 176.964  14.314  1.00                 C  
ATOM   1656  N   VAL   323      43.081 175.365  17.514  1.00                 N  
ATOM   1657  CA  VAL   323      44.217 174.585  18.003  1.00                 C  
ATOM   1658  C   VAL   323      43.928 174.102  19.407  1.00                 C  
ATOM   1659  O   VAL   323      42.868 174.381  19.966  1.00                 O  
ATOM   1660  CB  VAL   323      45.521 175.403  17.966  1.00                 C  
ATOM   1661  CG1 VAL   323      45.418 176.611  18.885  1.00                 C  
ATOM   1662  CG2 VAL   323      46.707 174.533  18.355  1.00                 C  
ATOM   1663  N   PRO   324      44.865 173.378  19.995  1.00                 N  
ATOM   1664  CA  PRO   324      44.666 172.901  21.357  1.00                 C  
ATOM   1665  C   PRO   324      44.777 174.120  22.276  1.00                 C  
ATOM   1666  O   PRO   324      45.266 175.164  21.871  1.00                 O  
ATOM   1667  CB  PRO   324      45.791 171.885  21.561  1.00                 C  
ATOM   1668  CD  PRO   324      46.025 172.758  19.345  1.00                 C  
ATOM   1669  CG  PRO   324      46.224 171.524  20.180  1.00                 C  
ATOM   1670  N   TRP   325      44.294 174.004  23.514  1.00                 N  
ATOM   1671  CA  TRP   325      44.364 175.107  24.482  1.00                 C  
ATOM   1672  C   TRP   325      45.814 175.555  24.711  1.00                 C  
ATOM   1673  O   TRP   325      46.100 176.756  24.760  1.00                 O  
ATOM   1674  CB  TRP   325      43.727 174.695  25.811  1.00                 C  
ATOM   1675  CG  TRP   325      44.504 173.648  26.549  1.00                 C  
ATOM   1676  CD1 TRP   325      44.344 172.295  26.460  1.00                 C  
ATOM   1677  NE1 TRP   325      45.238 171.657  27.286  1.00                 N  
ATOM   1678  CD2 TRP   325      45.563 173.867  27.488  1.00                 C  
ATOM   1679  CE2 TRP   325      45.997 172.603  27.928  1.00                 C  
ATOM   1680  CH2 TRP   325      47.618 173.581  29.339  1.00                 C  
ATOM   1681  CZ2 TRP   325      47.026 172.448  28.856  1.00                 C  
ATOM   1682  CE3 TRP   325      46.187 175.009  28.000  1.00                 C  
ATOM   1683  CZ3 TRP   325      47.206 174.851  28.919  1.00                 C  
ATOM   1684  N   HIS   326      46.737 174.602  24.847  1.00                 N  
ATOM   1685  CA  HIS   326      48.131 174.978  25.070  1.00                 C  
ATOM   1686  C   HIS   326      48.787 175.677  23.891  1.00                 C  
ATOM   1687  O   HIS   326      49.608 176.572  24.079  1.00                 O  
ATOM   1688  CB  HIS   326      48.968 173.747  25.426  1.00                 C  
ATOM   1689  CG  HIS   326      50.394 174.061  25.754  1.00                 C  
ATOM   1690  ND1 HIS   326      50.766 174.720  26.905  1.00                 N  
ATOM   1691  CE1 HIS   326      52.104 174.855  26.920  1.00                 C  
ATOM   1692  CD2 HIS   326      51.681 173.836  25.111  1.00                 C  
ATOM   1693  NE2 HIS   326      52.659 174.327  25.846  1.00                 N  
ATOM   1694  N   MET   327      48.444 175.274  22.663  1.00                 N  
ATOM   1695  CA  MET   327      49.047 175.916  21.496  1.00                 C  
ATOM   1696  C   MET   327      48.533 177.347  21.406  1.00                 C  
ATOM   1697  O   MET   327      49.269 178.255  21.037  1.00                 O  
ATOM   1698  CB  MET   327      48.726 175.127  20.225  1.00                 C  
ATOM   1699  SD  MET   327      51.161 173.806  20.193  1.00                 S  
ATOM   1700  CE  MET   327      51.552 172.115  20.634  1.00                 C  
ATOM   1701  CG  MET   327      49.359 173.746  20.175  1.00                 C  
ATOM   1702  N   LEU   328      47.257 177.546  21.736  1.00                 N  
ATOM   1703  CA  LEU   328      46.691 178.896  21.684  1.00                 C  
ATOM   1704  C   LEU   328      47.404 179.767  22.741  1.00                 C  
ATOM   1705  O   LEU   328      47.769 180.930  22.481  1.00                 O  
ATOM   1706  CB  LEU   328      45.180 178.853  21.920  1.00                 C  
ATOM   1707  CG  LEU   328      44.445 180.194  21.856  1.00                 C  
ATOM   1708  CD1 LEU   328      44.630 180.843  20.493  1.00                 C  
ATOM   1709  CD2 LEU   328      42.966 180.011  22.159  1.00                 C  
ATOM   1710  N   ARG   329      47.624 179.197  23.921  1.00                 N  
ATOM   1711  CA  ARG   329      48.277 179.962  24.991  1.00                 C  
ATOM   1712  C   ARG   329      49.710 180.353  24.616  1.00                 C  
ATOM   1713  O   ARG   329      50.133 181.492  24.861  1.00                 O  
ATOM   1714  CB  ARG   329      48.284 179.161  26.295  1.00                 C  
ATOM   1715  CD  ARG   329      48.801 179.076  28.749  1.00                 C  
ATOM   1716  NE  ARG   329      49.311 179.802  29.910  1.00                 N  
ATOM   1717  CG  ARG   329      48.868 179.911  27.481  1.00                 C  
ATOM   1718  CZ  ARG   329      50.594 179.860  30.250  1.00                 C  
ATOM   1719  NH1 ARG   329      50.966 180.545  31.323  1.00                 N  
ATOM   1720  NH2 ARG   329      51.504 179.233  29.517  1.00                 N  
ATOM   1721  N   HIS   330      50.466 179.421  24.038  1.00                 N  
ATOM   1722  CA  HIS   330      51.842 179.722  23.632  1.00                 C  
ATOM   1723  C   HIS   330      51.841 180.800  22.571  1.00                 C  
ATOM   1724  O   HIS   330      52.678 181.697  22.575  1.00                 O  
ATOM   1725  CB  HIS   330      52.538 178.459  23.121  1.00                 C  
ATOM   1726  CG  HIS   330      53.966 178.674  22.725  1.00                 C  
ATOM   1727  ND1 HIS   330      54.968 178.899  23.644  1.00                 N  
ATOM   1728  CE1 HIS   330      56.134 179.054  22.992  1.00                 C  
ATOM   1729  CD2 HIS   330      54.699 178.721  21.468  1.00                 C  
ATOM   1730  NE2 HIS   330      55.980 178.949  21.687  1.00                 N  
ATOM   1731  N   TYR   331      50.912 180.702  21.624  1.00                 N  
ATOM   1732  CA  TYR   331      50.849 181.730  20.593  1.00                 C  
ATOM   1733  C   TYR   331      50.515 183.105  21.199  1.00                 C  
ATOM   1734  O   TYR   331      51.027 184.129  20.749  1.00                 O  
ATOM   1735  CB  TYR   331      49.813 181.360  19.530  1.00                 C  
ATOM   1736  CG  TYR   331      50.248 180.237  18.615  1.00                 C  
ATOM   1737  OH  TYR   331      51.455 177.143  16.113  1.00                 O  
ATOM   1738  CZ  TYR   331      51.055 178.167  16.940  1.00                 C  
ATOM   1739  CD1 TYR   331      51.162 179.283  19.046  1.00                 C  
ATOM   1740  CE1 TYR   331      51.565 178.253  18.217  1.00                 C  
ATOM   1741  CD2 TYR   331      49.745 180.135  17.325  1.00                 C  
ATOM   1742  CE2 TYR   331      50.137 179.112  16.482  1.00                 C  
ATOM   1743  N   LEU   332      49.641 183.142  22.193  1.00                 N  
ATOM   1744  CA  LEU   332      49.309 184.442  22.802  1.00                 C  
ATOM   1745  C   LEU   332      50.558 185.004  23.519  1.00                 C  
ATOM   1746  O   LEU   332      50.869 186.178  23.401  1.00                 O  
ATOM   1747  CB  LEU   332      48.137 184.295  23.774  1.00                 C  
ATOM   1748  CG  LEU   332      46.778 183.967  23.153  1.00                 C  
ATOM   1749  CD1 LEU   332      45.748 183.678  24.234  1.00                 C  
ATOM   1750  CD2 LEU   332      46.305 185.106  22.263  1.00                 C  
ATOM   1751  N   LEU   333      51.258 184.151  24.251  1.00                 N  
ATOM   1752  CA  LEU   333      52.479 184.564  24.957  1.00                 C  
ATOM   1753  C   LEU   333      53.521 185.109  23.976  1.00                 C  
ATOM   1754  O   LEU   333      54.176 186.120  24.254  1.00                 O  
ATOM   1755  CB  LEU   333      53.062 183.392  25.749  1.00                 C  
ATOM   1756  CG  LEU   333      54.333 183.682  26.551  1.00                 C  
ATOM   1757  CD1 LEU   333      54.079 184.765  27.588  1.00                 C  
ATOM   1758  CD2 LEU   333      54.845 182.416  27.223  1.00                 C  
ATOM   1759  N   ILE   334      53.665 184.455  22.822  1.00                 N  
ATOM   1760  CA  ILE   334      54.606 184.921  21.806  1.00                 C  
ATOM   1761  C   ILE   334      54.140 186.252  21.221  1.00                 C  
ATOM   1762  O   ILE   334      54.949 187.161  21.019  1.00                 O  
ATOM   1763  CB  ILE   334      54.788 183.880  20.685  1.00                 C  
ATOM   1764  CD1 ILE   334      55.470 181.460  20.269  1.00                 C  
ATOM   1765  CG1 ILE   334      55.487 182.631  21.226  1.00                 C  
ATOM   1766  CG2 ILE   334      55.540 184.488  19.511  1.00                 C  
ATOM   1767  N   ALA   335      52.841 186.365  20.938  1.00                 N  
ATOM   1768  CA  ALA   335      52.292 187.597  20.386  1.00                 C  
ATOM   1769  C   ALA   335      52.570 188.783  21.314  1.00                 C  
ATOM   1770  O   ALA   335      52.978 189.871  20.864  1.00                 O  
ATOM   1771  CB  ALA   335      50.796 187.452  20.151  1.00                 C  
ATOM   1772  N   HIS   336      52.298 188.579  22.597  1.00                 N  
ATOM   1773  CA  HIS   336      52.516 189.612  23.601  1.00                 C  
ATOM   1774  C   HIS   336      53.981 190.033  23.569  1.00                 C  
ATOM   1775  O   HIS   336      54.295 191.230  23.541  1.00                 O  
ATOM   1776  CB  HIS   336      52.116 189.104  24.988  1.00                 C  
ATOM   1777  CG  HIS   336      52.308 190.112  26.078  1.00                 C  
ATOM   1778  ND1 HIS   336      51.484 191.205  26.236  1.00                 N  
ATOM   1779  CE1 HIS   336      51.905 191.921  27.294  1.00                 C  
ATOM   1780  CD2 HIS   336      53.251 190.289  27.174  1.00                 C  
ATOM   1781  NE2 HIS   336      52.964 191.377  27.861  1.00                 N  
ATOM   1782  N   SER   337      54.878 189.051  23.582  1.00                 N  
ATOM   1783  CA  SER   337      56.298 189.361  23.553  1.00                 C  
ATOM   1784  C   SER   337      56.755 190.112  22.299  1.00                 C  
ATOM   1785  O   SER   337      57.713 190.889  22.361  1.00                 O  
ATOM   1786  CB  SER   337      57.128 188.082  23.676  1.00                 C  
ATOM   1787  OG  SER   337      56.961 187.254  22.539  1.00                 O  
ATOM   1788  N   LEU   338      56.082 189.897  21.170  1.00                 N  
ATOM   1789  CA  LEU   338      56.437 190.593  19.931  1.00                 C  
ATOM   1790  C   LEU   338      55.732 191.949  19.846  1.00                 C  
ATOM   1791  O   LEU   338      55.755 192.610  18.806  1.00                 O  
ATOM   1792  CB  LEU   338      56.082 189.736  18.714  1.00                 C  
ATOM   1793  CG  LEU   338      56.818 188.400  18.589  1.00                 C  
ATOM   1794  CD1 LEU   338      56.304 187.614  17.392  1.00                 C  
ATOM   1795  CD2 LEU   338      58.318 188.622  18.471  1.00                 C  
ATOM   1796  N   GLY   339      55.100 192.353  20.943  1.00                 N  
ATOM   1797  CA  GLY   339      54.395 193.625  20.991  1.00                 C  
ATOM   1798  C   GLY   339      53.078 193.658  20.248  1.00                 C  
ATOM   1799  O   GLY   339      52.599 194.731  19.887  1.00                 O  
ATOM   1800  N   MET   340      52.489 192.491  19.997  1.00                 N  
ATOM   1801  CA  MET   340      51.221 192.437  19.281  1.00                 C  
ATOM   1802  C   MET   340      50.150 192.381  20.369  1.00                 C  
ATOM   1803  O   MET   340      49.953 191.343  20.998  1.00                 O  
ATOM   1804  CB  MET   340      51.188 191.231  18.340  1.00                 C  
ATOM   1805  SD  MET   340      52.150 189.847  16.141  1.00                 S  
ATOM   1806  CE  MET   340      52.893 188.605  17.197  1.00                 C  
ATOM   1807  CG  MET   340      52.212 191.291  17.218  1.00                 C  
ATOM   1808  N   ALA   341      49.460 193.498  20.595  1.00                 N  
ATOM   1809  CA  ALA   341      48.465 193.563  21.668  1.00                 C  
ATOM   1810  C   ALA   341      47.042 193.973  21.291  1.00                 C  
ATOM   1811  O   ALA   341      46.747 194.305  20.141  1.00                 O  
ATOM   1812  CB  ALA   341      48.919 194.526  22.755  1.00                 C  
ATOM   1813  N   ASN   342      46.168 193.960  22.292  1.00                 N  
ATOM   1814  CA  ASN   342      44.757 194.285  22.112  1.00                 C  
ATOM   1815  C   ASN   342      44.320 195.573  21.439  1.00                 C  
ATOM   1816  O   ASN   342      43.163 195.687  21.036  1.00                 O  
ATOM   1817  CB  ASN   342      44.031 194.284  23.459  1.00                 C  
ATOM   1818  CG  ASN   342      42.530 194.441  23.312  1.00                 C  
ATOM   1819  OD1 ASN   342      42.009 195.556  23.323  1.00                 O  
ATOM   1820  ND2 ASN   342      41.830 193.321  23.173  1.00                 N  
ATOM   1821  N   GLY   343      45.209 196.549  21.312  1.00                 N  
ATOM   1822  CA  GLY   343      44.832 197.790  20.664  1.00                 C  
ATOM   1823  C   GLY   343      44.744 197.611  19.164  1.00                 C  
ATOM   1824  O   GLY   343      43.900 198.210  18.498  1.00                 O  
ATOM   1825  N   GLU   344      45.622 196.778  18.625  1.00                 N  
ATOM   1826  CA  GLU   344      45.647 196.553  17.184  1.00                 C  
ATOM   1827  C   GLU   344      45.151 195.168  16.755  1.00                 C  
ATOM   1828  O   GLU   344      44.754 194.982  15.606  1.00                 O  
ATOM   1829  CB  GLU   344      47.062 196.750  16.635  1.00                 C  
ATOM   1830  CD  GLU   344      49.006 198.316  16.254  1.00                 C  
ATOM   1831  CG  GLU   344      47.594 198.165  16.786  1.00                 C  
ATOM   1832  OE1 GLU   344      49.596 197.297  15.839  1.00                 O  
ATOM   1833  OE2 GLU   344      49.522 199.454  16.253  1.00                 O  
ATOM   1834  N   PHE   345      45.180 194.220  17.684  1.00                 N  
ATOM   1835  CA  PHE   345      44.797 192.841  17.397  1.00                 C  
ATOM   1836  C   PHE   345      43.743 192.235  18.313  1.00                 C  
ATOM   1837  O   PHE   345      43.576 192.645  19.469  1.00                 O  
ATOM   1838  CB  PHE   345      46.021 191.925  17.441  1.00                 C  
ATOM   1839  CG  PHE   345      47.081 192.279  16.437  1.00                 C  
ATOM   1840  CZ  PHE   345      49.039 192.930  14.576  1.00                 C  
ATOM   1841  CD1 PHE   345      47.886 193.389  16.623  1.00                 C  
ATOM   1842  CE1 PHE   345      48.861 193.716  15.699  1.00                 C  
ATOM   1843  CD2 PHE   345      47.272 191.503  15.308  1.00                 C  
ATOM   1844  CE2 PHE   345      48.247 191.830  14.384  1.00                 C  
ATOM   1845  N   ALA   346      43.041 191.236  17.781  1.00                 N  
ATOM   1846  CA  ALA   346      42.084 190.481  18.579  1.00                 C  
ATOM   1847  C   ALA   346      42.219 189.029  18.098  1.00                 C  
ATOM   1848  O   ALA   346      42.208 188.741  16.886  1.00                 O  
ATOM   1849  CB  ALA   346      40.683 191.046  18.401  1.00                 C  
ATOM   1850  N   PHE   347      42.404 188.130  19.056  1.00                 N  
ATOM   1851  CA  PHE   347      42.599 186.716  18.770  1.00                 C  
ATOM   1852  C   PHE   347      41.452 185.862  19.283  1.00                 C  
ATOM   1853  O   PHE   347      41.211 185.792  20.485  1.00                 O  
ATOM   1854  CB  PHE   347      43.914 186.223  19.378  1.00                 C  
ATOM   1855  CG  PHE   347      45.135 186.855  18.775  1.00                 C  
ATOM   1856  CZ  PHE   347      47.397 188.019  17.654  1.00                 C  
ATOM   1857  CD1 PHE   347      45.581 188.090  19.212  1.00                 C  
ATOM   1858  CE1 PHE   347      46.705 188.672  18.656  1.00                 C  
ATOM   1859  CD2 PHE   347      45.839 186.214  17.770  1.00                 C  
ATOM   1860  CE2 PHE   347      46.963 186.796  17.215  1.00                 C  
ATOM   1861  N   ILE   348      40.719 185.245  18.363  1.00                 N  
ATOM   1862  CA  ILE   348      39.621 184.376  18.747  1.00                 C  
ATOM   1863  C   ILE   348      40.072 182.926  18.724  1.00                 C  
ATOM   1864  O   ILE   348      40.563 182.437  17.702  1.00                 O  
ATOM   1865  CB  ILE   348      38.398 184.573  17.832  1.00                 C  
ATOM   1866  CD1 ILE   348      36.851 186.361  16.878  1.00                 C  
ATOM   1867  CG1 ILE   348      37.895 186.016  17.918  1.00                 C  
ATOM   1868  CG2 ILE   348      37.308 183.571  18.176  1.00                 C  
ATOM   1869  N   CYS   349      39.901 182.239  19.847  1.00                 N  
ATOM   1870  CA  CYS   349      40.226 180.828  19.906  1.00                 C  
ATOM   1871  C   CYS   349      38.945 180.104  19.501  1.00                 C  
ATOM   1872  O   CYS   349      37.898 180.222  20.175  1.00                 O  
ATOM   1873  CB  CYS   349      40.715 180.449  21.305  1.00                 C  
ATOM   1874  SG  CYS   349      41.160 178.707  21.495  1.00                 S  
ATOM   1875  N   ILE   350      39.019 179.380  18.391  1.00                 N  
ATOM   1876  CA  ILE   350      37.879 178.577  17.916  1.00                 C  
ATOM   1877  C   ILE   350      38.024 177.284  18.711  1.00                 C  
ATOM   1878  O   ILE   350      38.805 176.410  18.352  1.00                 O  
ATOM   1879  CB  ILE   350      37.918 178.390  16.388  1.00                 C  
ATOM   1880  CD1 ILE   350      36.786 180.641  15.998  1.00                 C  
ATOM   1881  CG1 ILE   350      37.968 179.749  15.686  1.00                 C  
ATOM   1882  CG2 ILE   350      36.735 177.555  15.923  1.00                 C  
ATOM   1883  N   ASN   351      37.258 177.179  19.788  1.00                 N  
ATOM   1884  CA  ASN   351      37.328 176.044  20.697  1.00                 C  
ATOM   1885  C   ASN   351      35.889 175.600  20.902  1.00                 C  
ATOM   1886  O   ASN   351      35.358 175.698  22.005  1.00                 O  
ATOM   1887  CB  ASN   351      38.039 176.439  21.993  1.00                 C  
ATOM   1888  CG  ASN   351      38.285 175.254  22.907  1.00                 C  
ATOM   1889  OD1 ASN   351      38.333 175.399  24.128  1.00                 O  
ATOM   1890  ND2 ASN   351      38.442 174.075  22.316  1.00                 N  
ATOM   1891  N   GLY   352      35.277 175.065  19.846  1.00                 N  
ATOM   1892  CA  GLY   352      33.860 174.747  19.910  1.00                 C  
ATOM   1893  C   GLY   352      33.371 173.885  21.067  1.00                 C  
ATOM   1894  O   GLY   352      32.267 174.110  21.556  1.00                 O  
ATOM   1895  N   ASP   353      34.163 172.909  21.511  1.00                 N  
ATOM   1896  CA  ASP   353      33.742 172.114  22.659  1.00                 C  
ATOM   1897  C   ASP   353      34.306 172.643  23.995  1.00                 C  
ATOM   1898  O   ASP   353      34.287 171.939  24.993  1.00                 O  
ATOM   1899  CB  ASP   353      34.161 170.653  22.482  1.00                 C  
ATOM   1900  CG  ASP   353      33.419 169.967  21.351  1.00                 C  
ATOM   1901  OD1 ASP   353      32.211 170.237  21.184  1.00                 O  
ATOM   1902  OD2 ASP   353      34.046 169.160  20.633  1.00                 O  
ATOM   1903  N   LEU   354      34.809 173.877  24.001  1.00                 N  
ATOM   1904  CA  LEU   354      35.322 174.488  25.225  1.00                 C  
ATOM   1905  C   LEU   354      36.383 173.677  25.974  1.00                 C  
ATOM   1906  O   LEU   354      36.377 173.579  27.209  1.00                 O  
ATOM   1907  CB  LEU   354      34.179 174.771  26.202  1.00                 C  
ATOM   1908  CG  LEU   354      33.370 176.044  25.949  1.00                 C  
ATOM   1909  CD1 LEU   354      32.505 175.893  24.708  1.00                 C  
ATOM   1910  CD2 LEU   354      32.509 176.383  27.156  1.00                 C  
ATOM   1911  N   PHE   355      37.309 173.092  25.233  1.00                 N  
ATOM   1912  CA  PHE   355      38.354 172.299  25.867  1.00                 C  
ATOM   1913  C   PHE   355      39.327 173.157  26.705  1.00                 C  
ATOM   1914  O   PHE   355      39.978 172.648  27.610  1.00                 O  
ATOM   1915  CB  PHE   355      39.147 171.519  24.816  1.00                 C  
ATOM   1916  CG  PHE   355      38.387 170.374  24.210  1.00                 C  
ATOM   1917  CZ  PHE   355      36.982 168.252  23.094  1.00                 C  
ATOM   1918  CD1 PHE   355      37.898 170.456  22.918  1.00                 C  
ATOM   1919  CE1 PHE   355      37.199 169.402  22.360  1.00                 C  
ATOM   1920  CD2 PHE   355      38.161 169.216  24.932  1.00                 C  
ATOM   1921  CE2 PHE   355      37.462 168.162  24.374  1.00                 C  
ATOM   1922  N   THR   356      39.406 174.452  26.422  1.00                 N  
ATOM   1923  CA  THR   356      40.304 175.333  27.179  1.00                 C  
ATOM   1924  C   THR   356      39.634 175.828  28.469  1.00                 C  
ATOM   1925  O   THR   356      40.267 176.493  29.287  1.00                 O  
ATOM   1926  CB  THR   356      40.749 176.543  26.337  1.00                 C  
ATOM   1927  OG1 THR   356      39.601 177.310  25.953  1.00                 O  
ATOM   1928  CG2 THR   356      41.469 176.081  25.079  1.00                 C  
ATOM   1929  N   TRP   357      38.348 175.516  28.625  1.00                 N  
ATOM   1930  CA  TRP   357      37.577 175.928  29.794  1.00                 C  
ATOM   1931  C   TRP   357      37.209 174.746  30.707  1.00                 C  
ATOM   1932  O   TRP   357      37.119 173.609  30.263  1.00                 O  
ATOM   1933  CB  TRP   357      36.299 176.651  29.365  1.00                 C  
ATOM   1934  CG  TRP   357      36.551 177.959  28.680  1.00                 C  
ATOM   1935  CD1 TRP   357      36.787 178.155  27.350  1.00                 C  
ATOM   1936  NE1 TRP   357      36.973 179.492  27.093  1.00                 N  
ATOM   1937  CD2 TRP   357      36.593 179.255  29.291  1.00                 C  
ATOM   1938  CE2 TRP   357      36.858 180.187  28.272  1.00                 C  
ATOM   1939  CH2 TRP   357      36.804 181.978  29.809  1.00                 C  
ATOM   1940  CZ2 TRP   357      36.966 181.554  28.520  1.00                 C  
ATOM   1941  CE3 TRP   357      36.432 179.716  30.601  1.00                 C  
ATOM   1942  CZ3 TRP   357      36.540 181.072  30.842  1.00                 C  
ATOM   1943  N   GLU   358      37.022 175.019  31.993  1.00                 N  
ATOM   1944  CA  GLU   358      36.624 173.986  32.954  1.00                 C  
ATOM   1945  C   GLU   358      35.098 173.904  32.935  1.00                 C  
ATOM   1946  O   GLU   358      34.438 174.900  32.674  1.00                 O  
ATOM   1947  CB  GLU   358      37.163 174.314  34.348  1.00                 C  
ATOM   1948  CD  GLU   358      39.313 172.993  34.242  1.00                 C  
ATOM   1949  CG  GLU   358      38.680 174.357  34.432  1.00                 C  
ATOM   1950  OE1 GLU   358      38.630 171.980  34.503  1.00                 O  
ATOM   1951  OE2 GLU   358      40.492 172.937  33.833  1.00                 O  
ATOM   1952  N   VAL   359      34.522 172.732  33.187  1.00                 N  
ATOM   1953  CA  VAL   359      33.058 172.653  33.173  1.00                 C  
ATOM   1954  C   VAL   359      32.495 172.414  34.571  1.00                 C  
ATOM   1955  O   VAL   359      33.238 172.037  35.478  1.00                 O  
ATOM   1956  CB  VAL   359      32.561 171.547  32.223  1.00                 C  
ATOM   1957  CG1 VAL   359      31.053 171.389  32.333  1.00                 C  
ATOM   1958  CG2 VAL   359      32.966 171.855  30.790  1.00                 C  
ATOM   1959  N   MET   360      32.026 171.215  34.900  1.00                 N  
ATOM   1960  CA  MET   360      31.483 170.977  36.249  1.00                 C  
ATOM   1961  C   MET   360      32.609 171.143  37.255  1.00                 C  
ATOM   1962  O   MET   360      32.435 171.702  38.341  1.00                 O  
ATOM   1963  CB  MET   360      30.853 169.585  36.335  1.00                 C  
ATOM   1964  SD  MET   360      28.259 170.531  36.112  1.00                 S  
ATOM   1965  CE  MET   360      27.911 169.828  37.722  1.00                 C  
ATOM   1966  CG  MET   360      29.569 169.434  35.537  1.00                 C  
ATOM   1967  N   ASP   361      33.798 170.651  36.899  1.00                 N  
ATOM   1968  CA  ASP   361      34.936 170.789  37.838  1.00                 C  
ATOM   1969  C   ASP   361      35.289 172.254  38.101  1.00                 C  
ATOM   1970  O   ASP   361      35.819 172.590  39.164  1.00                 O  
ATOM   1971  CB  ASP   361      36.166 170.054  37.301  1.00                 C  
ATOM   1972  CG  ASP   361      36.022 168.546  37.376  1.00                 C  
ATOM   1973  OD1 ASP   361      35.106 168.071  38.080  1.00                 O  
ATOM   1974  OD2 ASP   361      36.825 167.840  36.731  1.00                 O  
ATOM   1975  N   THR   362      35.016 173.159  37.167  1.00                 N  
ATOM   1976  CA  THR   362      35.400 174.552  37.311  1.00                 C  
ATOM   1977  C   THR   362      34.241 175.466  37.669  1.00                 C  
ATOM   1978  O   THR   362      34.414 176.680  37.800  1.00                 O  
ATOM   1979  CB  THR   362      36.055 175.093  36.026  1.00                 C  
ATOM   1980  OG1 THR   362      35.122 175.013  34.941  1.00                 O  
ATOM   1981  CG2 THR   362      37.286 174.274  35.670  1.00                 C  
ATOM   1982  N   LYS   363      33.027 174.926  37.839  1.00                 N  
ATOM   1983  CA  LYS   363      31.875 175.761  38.056  1.00                 C  
ATOM   1984  C   LYS   363      31.919 176.784  39.179  1.00                 C  
ATOM   1985  O   LYS   363      31.385 177.890  39.056  1.00                 O  
ATOM   1986  CB  LYS   363      30.634 174.905  38.317  1.00                 C  
ATOM   1987  CD  LYS   363      28.157 174.794  38.707  1.00                 C  
ATOM   1988  CE  LYS   363      26.888 175.595  38.949  1.00                 C  
ATOM   1989  CG  LYS   363      29.359 175.706  38.520  1.00                 C  
ATOM   1990  NZ  LYS   363      25.702 174.714  39.135  1.00                 N  
ATOM   1991  N   ILE   364      32.547 176.449  40.290  1.00                 N  
ATOM   1992  CA  ILE   364      32.538 177.418  41.394  1.00                 C  
ATOM   1993  C   ILE   364      33.755 178.301  41.428  1.00                 C  
ATOM   1994  O   ILE   364      33.922 179.095  42.358  1.00                 O  
ATOM   1995  CB  ILE   364      32.405 176.717  42.759  1.00                 C  
ATOM   1996  CD1 ILE   364      33.692 175.298  44.441  1.00                 C  
ATOM   1997  CG1 ILE   364      33.629 175.840  43.029  1.00                 C  
ATOM   1998  CG2 ILE   364      31.111 175.921  42.825  1.00                 C  
ATOM   1999  N   LEU   365      34.644 178.220  40.452  1.00                 N  
ATOM   2000  CA  LEU   365      35.853 179.009  40.421  1.00                 C  
ATOM   2001  C   LEU   365      36.187 179.714  39.138  1.00                 C  
ATOM   2002  O   LEU   365      36.716 179.132  38.187  1.00                 O  
ATOM   2003  CB  LEU   365      37.066 178.145  40.772  1.00                 C  
ATOM   2004  CG  LEU   365      38.427 178.844  40.747  1.00                 C  
ATOM   2005  CD1 LEU   365      38.483 179.950  41.789  1.00                 C  
ATOM   2006  CD2 LEU   365      39.549 177.844  40.976  1.00                 C  
ATOM   2007  N   SER   366      35.807 181.072  39.140  1.00                 N  
ATOM   2008  CA  SER   366      36.166 181.810  37.921  1.00                 C  
ATOM   2009  C   SER   366      36.963 180.981  36.899  1.00                 C  
ATOM   2010  O   SER   366      37.765 180.141  37.276  1.00                 O  
ATOM   2011  CB  SER   366      36.977 183.060  38.270  1.00                 C  
ATOM   2012  OG  SER   366      36.205 183.973  39.030  1.00                 O  
ATOM   2013  N   ASP   367      36.735 181.238  35.614  1.00                 N  
ATOM   2014  CA  ASP   367      37.449 180.534  34.552  1.00                 C  
ATOM   2015  C   ASP   367      38.728 181.317  34.243  1.00                 C  
ATOM   2016  O   ASP   367      38.673 182.503  33.901  1.00                 O  
ATOM   2017  CB  ASP   367      36.561 180.388  33.315  1.00                 C  
ATOM   2018  CG  ASP   367      35.407 179.430  33.536  1.00                 C  
ATOM   2019  OD1 ASP   367      35.449 178.667  34.524  1.00                 O  
ATOM   2020  OD2 ASP   367      34.460 179.442  32.722  1.00                 O  
ATOM   2021  N   TRP   368      39.876 180.665  34.362  1.00                 N  
ATOM   2022  CA  TRP   368      41.143 181.315  34.043  1.00                 C  
ATOM   2023  C   TRP   368      41.874 180.373  33.083  1.00                 C  
ATOM   2024  O   TRP   368      42.763 179.652  33.486  1.00                 O  
ATOM   2025  CB  TRP   368      41.939 181.592  35.320  1.00                 C  
ATOM   2026  CG  TRP   368      41.246 182.521  36.269  1.00                 C  
ATOM   2027  CD1 TRP   368      40.165 183.310  36.001  1.00                 C  
ATOM   2028  NE1 TRP   368      39.810 184.024  37.120  1.00                 N  
ATOM   2029  CD2 TRP   368      41.587 182.758  37.641  1.00                 C  
ATOM   2030  CE2 TRP   368      40.670 183.701  38.140  1.00                 C  
ATOM   2031  CH2 TRP   368      41.693 183.662  40.268  1.00                 C  
ATOM   2032  CZ2 TRP   368      40.714 184.161  39.455  1.00                 C  
ATOM   2033  CE3 TRP   368      42.578 182.264  38.494  1.00                 C  
ATOM   2034  CZ3 TRP   368      42.617 182.723  39.797  1.00                 C  
ATOM   2035  N   GLY   369      41.487 180.377  31.798  1.00                 N  
ATOM   2036  CA  GLY   369      42.090 179.518  30.766  1.00                 C  
ATOM   2037  C   GLY   369      43.596 179.739  30.585  1.00                 C  
ATOM   2038  O   GLY   369      44.314 178.828  30.174  1.00                 O  
ATOM   2039  N   TRP   370      44.068 180.941  30.905  1.00                 N  
ATOM   2040  CA  TRP   370      45.483 181.283  30.777  1.00                 C  
ATOM   2041  C   TRP   370      46.359 180.743  31.912  1.00                 C  
ATOM   2042  O   TRP   370      47.591 180.852  31.862  1.00                 O  
ATOM   2043  CB  TRP   370      45.663 182.801  30.704  1.00                 C  
ATOM   2044  CG  TRP   370      45.021 183.536  31.840  1.00                 C  
ATOM   2045  CD1 TRP   370      43.790 184.127  31.843  1.00                 C  
ATOM   2046  NE1 TRP   370      43.544 184.705  33.065  1.00                 N  
ATOM   2047  CD2 TRP   370      45.577 183.759  33.142  1.00                 C  
ATOM   2048  CE2 TRP   370      44.628 184.491  33.880  1.00                 C  
ATOM   2049  CH2 TRP   370      46.037 184.528  35.774  1.00                 C  
ATOM   2050  CZ2 TRP   370      44.848 184.882  35.199  1.00                 C  
ATOM   2051  CE3 TRP   370      46.784 183.411  33.755  1.00                 C  
ATOM   2052  CZ3 TRP   370      46.998 183.800  35.064  1.00                 C  
ATOM   2053  N   LYS   371      45.732 180.167  32.929  1.00                 N  
ATOM   2054  CA  LYS   371      46.459 179.674  34.102  1.00                 C  
ATOM   2055  C   LYS   371      47.093 178.292  33.959  1.00                 C  
ATOM   2056  O   LYS   371      46.419 177.338  33.552  1.00                 O  
ATOM   2057  CB  LYS   371      45.540 179.634  35.324  1.00                 C  
ATOM   2058  CD  LYS   371      45.287 179.293  37.798  1.00                 C  
ATOM   2059  CE  LYS   371      45.983 178.883  39.086  1.00                 C  
ATOM   2060  CG  LYS   371      46.240 179.241  36.615  1.00                 C  
ATOM   2061  NZ  LYS   371      45.060 178.927  40.254  1.00                 N  
ATOM   2062  N   LYS   372      48.380 178.194  34.310  1.00                 N  
ATOM   2063  CA  LYS   372      49.107 176.920  34.256  1.00                 C  
ATOM   2064  C   LYS   372      50.050 176.711  35.442  1.00                 C  
ATOM   2065  O   LYS   372      50.490 175.600  35.677  1.00                 O  
ATOM   2066  CB  LYS   372      49.912 176.817  32.959  1.00                 C  
ATOM   2067  CD  LYS   372      51.351 175.427  31.444  1.00                 C  
ATOM   2068  CE  LYS   372      52.207 174.176  31.332  1.00                 C  
ATOM   2069  CG  LYS   372      50.663 175.505  32.797  1.00                 C  
ATOM   2070  NZ  LYS   372      51.386 172.935  31.378  1.00                 N  
ATOM   2071  N   ASN   373      50.353 177.769  36.189  1.00                 N  
ATOM   2072  CA  ASN   373      51.272 177.639  37.312  1.00                 C  
ATOM   2073  C   ASN   373      52.651 177.252  36.797  1.00                 C  
ATOM   2074  O   ASN   373      53.387 176.516  37.444  1.00                 O  
ATOM   2075  CB  ASN   373      50.743 176.618  38.322  1.00                 C  
ATOM   2076  CG  ASN   373      49.437 177.051  38.957  1.00                 C  
ATOM   2077  OD1 ASN   373      49.327 178.159  39.481  1.00                 O  
ATOM   2078  ND2 ASN   373      48.440 176.174  38.913  1.00                 N  
ATOM   2079  N   ASP   374      53.009 177.775  35.632  1.00                 N  
ATOM   2080  CA  ASP   374      54.290 177.464  34.989  1.00                 C  
ATOM   2081  C   ASP   374      55.246 178.660  34.975  1.00                 C  
ATOM   2082  O   ASP   374      56.191 178.696  34.186  1.00                 O  
ATOM   2083  CB  ASP   374      54.066 176.979  33.555  1.00                 C  
ATOM   2084  CG  ASP   374      53.413 178.031  32.680  1.00                 C  
ATOM   2085  OD1 ASP   374      53.014 179.086  33.216  1.00                 O  
ATOM   2086  OD2 ASP   374      53.301 177.800  31.458  1.00                 O  
ATOM   2087  N   THR   375      54.988 179.649  35.824  1.00                 N  
ATOM   2088  CA  THR   375      55.847 180.814  35.859  1.00                 C  
ATOM   2089  C   THR   375      55.513 181.857  34.811  1.00                 C  
ATOM   2090  O   THR   375      56.195 182.880  34.736  1.00                 O  
ATOM   2091  CB  THR   375      57.328 180.429  35.684  1.00                 C  
ATOM   2092  OG1 THR   375      57.597 180.169  34.301  1.00                 O  
ATOM   2093  CG2 THR   375      57.651 179.177  36.486  1.00                 C  
ATOM   2094  N   ASP   376      54.486 181.618  33.986  1.00                 N  
ATOM   2095  CA  ASP   376      54.124 182.598  32.961  1.00                 C  
ATOM   2096  C   ASP   376      52.671 183.083  33.120  1.00                 C  
ATOM   2097  O   ASP   376      52.121 183.684  32.212  1.00                 O  
ATOM   2098  CB  ASP   376      54.321 182.009  31.563  1.00                 C  
ATOM   2099  CG  ASP   376      55.777 181.731  31.247  1.00                 C  
ATOM   2100  OD1 ASP   376      56.635 182.557  31.625  1.00                 O  
ATOM   2101  OD2 ASP   376      56.061 180.688  30.622  1.00                 O  
ATOM   2102  N   ASP   377      52.053 182.847  34.270  1.00                 N  
ATOM   2103  CA  ASP   377      50.657 183.239  34.419  1.00                 C  
ATOM   2104  C   ASP   377      50.322 184.729  34.342  1.00                 C  
ATOM   2105  O   ASP   377      49.276 185.083  33.817  1.00                 O  
ATOM   2106  CB  ASP   377      50.100 182.741  35.754  1.00                 C  
ATOM   2107  CG  ASP   377      49.897 181.238  35.776  1.00                 C  
ATOM   2108  OD1 ASP   377      49.922 180.619  34.692  1.00                 O  
ATOM   2109  OD2 ASP   377      49.714 180.680  36.878  1.00                 O  
ATOM   2110  N   LYS   378      51.196 185.610  34.840  1.00                 N  
ATOM   2111  CA  LYS   378      50.925 187.042  34.754  1.00                 C  
ATOM   2112  C   LYS   378      51.055 187.479  33.317  1.00                 C  
ATOM   2113  O   LYS   378      50.256 188.281  32.815  1.00                 O  
ATOM   2114  CB  LYS   378      51.879 187.823  35.660  1.00                 C  
ATOM   2115  CD  LYS   378      52.610 188.425  37.984  1.00                 C  
ATOM   2116  CE  LYS   378      52.350 188.235  39.470  1.00                 C  
ATOM   2117  CG  LYS   378      51.621 187.632  37.145  1.00                 C  
ATOM   2118  NZ  LYS   378      53.339 188.972  40.305  1.00                 N  
ATOM   2119  N   LYS   379      52.069 186.967  32.636  1.00                 N  
ATOM   2120  CA  LYS   379      52.242 187.338  31.236  1.00                 C  
ATOM   2121  C   LYS   379      51.055 186.785  30.421  1.00                 C  
ATOM   2122  O   LYS   379      50.548 187.451  29.507  1.00                 O  
ATOM   2123  CB  LYS   379      53.575 186.809  30.702  1.00                 C  
ATOM   2124  CD  LYS   379      56.082 186.929  30.713  1.00                 C  
ATOM   2125  CE  LYS   379      57.302 187.633  31.285  1.00                 C  
ATOM   2126  CG  LYS   379      54.795 187.511  31.276  1.00                 C  
ATOM   2127  NZ  LYS   379      58.572 187.045  30.775  1.00                 N  
ATOM   2128  N   ALA   380      50.624 185.569  30.761  1.00                 N  
ATOM   2129  CA  ALA   380      49.519 184.935  30.035  1.00                 C  
ATOM   2130  C   ALA   380      48.226 185.706  30.220  1.00                 C  
ATOM   2131  O   ALA   380      47.480 185.906  29.253  1.00                 O  
ATOM   2132  CB  ALA   380      49.339 183.496  30.494  1.00                 C  
ATOM   2133  N   ARG   381      47.950 186.119  31.462  1.00                 N  
ATOM   2134  CA  ARG   381      46.756 186.901  31.744  1.00                 C  
ATOM   2135  C   ARG   381      46.833 188.170  30.919  1.00                 C  
ATOM   2136  O   ARG   381      45.863 188.556  30.263  1.00                 O  
ATOM   2137  CB  ARG   381      46.651 187.198  33.241  1.00                 C  
ATOM   2138  CD  ARG   381      45.427 188.341  35.110  1.00                 C  
ATOM   2139  NE  ARG   381      46.540 189.225  35.450  1.00                 N  
ATOM   2140  CG  ARG   381      45.413 187.987  33.632  1.00                 C  
ATOM   2141  CZ  ARG   381      46.560 190.531  35.202  1.00                 C  
ATOM   2142  NH1 ARG   381      47.615 191.255  35.547  1.00                 N  
ATOM   2143  NH2 ARG   381      45.524 191.109  34.609  1.00                 N  
ATOM   2144  N   GLU   382      48.000 188.806  30.914  1.00                 N  
ATOM   2145  CA  GLU   382      48.160 190.026  30.136  1.00                 C  
ATOM   2146  C   GLU   382      47.974 189.736  28.655  1.00                 C  
ATOM   2147  O   GLU   382      47.354 190.514  27.925  1.00                 O  
ATOM   2148  CB  GLU   382      49.534 190.648  30.392  1.00                 C  
ATOM   2149  CD  GLU   382      51.092 191.784  32.024  1.00                 C  
ATOM   2150  CG  GLU   382      49.696 191.246  31.780  1.00                 C  
ATOM   2151  OE1 GLU   382      51.983 191.522  31.189  1.00                 O  
ATOM   2152  OE2 GLU   382      51.296 192.466  33.050  1.00                 O  
ATOM   2153  N   ILE   383      48.532 188.627  28.192  1.00                 N  
ATOM   2154  CA  ILE   383      48.388 188.295  26.774  1.00                 C  
ATOM   2155  C   ILE   383      46.917 188.022  26.457  1.00                 C  
ATOM   2156  O   ILE   383      46.400 188.459  25.423  1.00                 O  
ATOM   2157  CB  ILE   383      49.261 187.087  26.386  1.00                 C  
ATOM   2158  CD1 ILE   383      51.671 186.255  26.380  1.00                 C  
ATOM   2159  CG1 ILE   383      50.744 187.447  26.485  1.00                 C  
ATOM   2160  CG2 ILE   383      48.891 186.587  24.998  1.00                 C  
ATOM   2161  N   PHE   384      46.222 187.335  27.357  1.00                 N  
ATOM   2162  CA  PHE   384      44.814 187.020  27.100  1.00                 C  
ATOM   2163  C   PHE   384      43.844 188.208  27.097  1.00                 C  
ATOM   2164  O   PHE   384      42.648 188.033  26.881  1.00                 O  
ATOM   2165  CB  PHE   384      44.294 186.012  28.127  1.00                 C  
ATOM   2166  CG  PHE   384      44.860 184.630  27.960  1.00                 C  
ATOM   2167  CZ  PHE   384      45.901 182.072  27.651  1.00                 C  
ATOM   2168  CD1 PHE   384      46.228 184.431  27.885  1.00                 C  
ATOM   2169  CE1 PHE   384      46.748 183.160  27.731  1.00                 C  
ATOM   2170  CD2 PHE   384      44.025 183.530  27.878  1.00                 C  
ATOM   2171  CE2 PHE   384      44.546 182.259  27.725  1.00                 C  
ATOM   2172  N   GLU   385      44.347 189.422  27.318  1.00                 N  
ATOM   2173  CA  GLU   385      43.482 190.585  27.276  1.00                 C  
ATOM   2174  C   GLU   385      43.044 190.811  25.833  1.00                 C  
ATOM   2175  O   GLU   385      41.997 191.405  25.586  1.00                 O  
ATOM   2176  CB  GLU   385      44.204 191.810  27.841  1.00                 C  
ATOM   2177  CD  GLU   385      45.205 192.960  29.854  1.00                 C  
ATOM   2178  CG  GLU   385      44.470 191.740  29.335  1.00                 C  
ATOM   2179  OE1 GLU   385      45.655 193.779  29.026  1.00                 O  
ATOM   2180  OE2 GLU   385      45.332 193.096  31.089  1.00                 O  
ATOM   2181  N   SER   386      43.854 190.351  24.878  1.00                 N  
ATOM   2182  CA  SER   386      43.515 190.496  23.471  1.00                 C  
ATOM   2183  C   SER   386      42.855 189.231  22.901  1.00                 C  
ATOM   2184  O   SER   386      42.691 189.106  21.679  1.00                 O  
ATOM   2185  CB  SER   386      44.762 190.836  22.652  1.00                 C  
ATOM   2186  OG  SER   386      45.706 189.780  22.698  1.00                 O  
ATOM   2187  N   VAL   387      42.484 188.302  23.773  1.00                 N  
ATOM   2188  CA  VAL   387      41.886 187.055  23.326  1.00                 C  
ATOM   2189  C   VAL   387      40.434 186.833  23.748  1.00                 C  
ATOM   2190  O   VAL   387      40.008 187.235  24.838  1.00                 O  
ATOM   2191  CB  VAL   387      42.694 185.836  23.809  1.00                 C  
ATOM   2192  CG1 VAL   387      42.717 185.781  25.329  1.00                 C  
ATOM   2193  CG2 VAL   387      42.117 184.552  23.234  1.00                 C  
ATOM   2194  N   ILE   388      39.677 186.185  22.868  1.00                 N  
ATOM   2195  CA  ILE   388      38.301 185.826  23.174  1.00                 C  
ATOM   2196  C   ILE   388      38.137 184.365  22.764  1.00                 C  
ATOM   2197  O   ILE   388      38.891 183.859  21.933  1.00                 O  
ATOM   2198  CB  ILE   388      37.303 186.754  22.457  1.00                 C  
ATOM   2199  CD1 ILE   388      36.375 187.348  20.158  1.00                 C  
ATOM   2200  CG1 ILE   388      37.449 186.623  20.939  1.00                 C  
ATOM   2201  CG2 ILE   388      37.483 188.191  22.921  1.00                 C  
ATOM   2202  N   HIS   389      37.172 183.678  23.349  1.00                 N  
ATOM   2203  CA  HIS   389      36.988 182.272  23.015  1.00                 C  
ATOM   2204  C   HIS   389      35.591 182.010  22.470  1.00                 C  
ATOM   2205  O   HIS   389      34.594 182.389  23.079  1.00                 O  
ATOM   2206  CB  HIS   389      37.244 181.392  24.240  1.00                 C  
ATOM   2207  CG  HIS   389      38.645 181.476  24.762  1.00                 C  
ATOM   2208  ND1 HIS   389      39.539 180.432  24.663  1.00                 N  
ATOM   2209  CE1 HIS   389      40.707 180.803  25.217  1.00                 C  
ATOM   2210  CD2 HIS   389      39.442 182.488  25.439  1.00                 C  
ATOM   2211  NE2 HIS   389      40.656 182.035  25.684  1.00                 N  
ATOM   2212  N   ILE   390      35.521 181.339  21.333  1.00                 N  
ATOM   2213  CA  ILE   390      34.236 181.012  20.731  1.00                 C  
ATOM   2214  C   ILE   390      33.933 179.539  21.024  1.00                 C  
ATOM   2215  O   ILE   390      34.758 178.664  20.740  1.00                 O  
ATOM   2216  CB  ILE   390      34.232 181.298  19.218  1.00                 C  
ATOM   2217  CD1 ILE   390      33.696 183.760  19.609  1.00                 C  
ATOM   2218  CG1 ILE   390      34.616 182.755  18.950  1.00                 C  
ATOM   2219  CG2 ILE   390      32.882 180.947  18.612  1.00                 C  
ATOM   2220  N   ILE   391      32.778 179.262  21.627  1.00                 N  
ATOM   2221  CA  ILE   391      32.402 177.868  21.896  1.00                 C  
ATOM   2222  C   ILE   391      30.946 177.691  21.474  1.00                 C  
ATOM   2223  O   ILE   391      30.258 178.676  21.157  1.00                 O  
ATOM   2224  CB  ILE   391      32.615 177.502  23.377  1.00                 C  
ATOM   2225  CD1 ILE   391      30.359 177.908  24.491  1.00                 C  
ATOM   2226  CG1 ILE   391      31.771 178.406  24.277  1.00                 C  
ATOM   2227  CG2 ILE   391      34.092 177.565  23.734  1.00                 C  
ATOM   2228  N   MET   392      30.493 176.441  21.427  1.00                 N  
ATOM   2229  CA  MET   392      29.097 176.187  21.171  1.00                 C  
ATOM   2230  C   MET   392      28.408 176.709  22.438  1.00                 C  
ATOM   2231  O   MET   392      29.017 176.773  23.526  1.00                 O  
ATOM   2232  CB  MET   392      28.864 174.700  20.898  1.00                 C  
ATOM   2233  SD  MET   392      29.212 172.441  19.331  1.00                 S  
ATOM   2234  CE  MET   392      27.446 172.401  19.034  1.00                 C  
ATOM   2235  CG  MET   392      29.474 174.205  19.596  1.00                 C  
ATOM   2236  N   GLU   393      27.140 177.066  22.313  1.00                 N  
ATOM   2237  CA  GLU   393      26.414 177.553  23.477  1.00                 C  
ATOM   2238  C   GLU   393      25.914 176.394  24.317  1.00                 C  
ATOM   2239  O   GLU   393      25.300 175.461  23.810  1.00                 O  
ATOM   2240  CB  GLU   393      25.245 178.442  23.046  1.00                 C  
ATOM   2241  CD  GLU   393      23.364 179.978  23.737  1.00                 C  
ATOM   2242  CG  GLU   393      24.483 179.068  24.203  1.00                 C  
ATOM   2243  OE1 GLU   393      22.406 179.473  23.114  1.00                 O  
ATOM   2244  OE2 GLU   393      23.444 181.198  23.996  1.00                 O  
ATOM   2245  N   PRO   394      26.185 176.458  25.611  1.00                 N  
ATOM   2246  CA  PRO   394      25.756 175.424  26.548  1.00                 C  
ATOM   2247  C   PRO   394      24.231 175.539  26.736  1.00                 C  
ATOM   2248  O   PRO   394      23.733 176.602  27.084  1.00                 O  
ATOM   2249  CB  PRO   394      26.533 175.739  27.828  1.00                 C  
ATOM   2250  CD  PRO   394      27.235 177.358  26.211  1.00                 C  
ATOM   2251  CG  PRO   394      27.715 176.522  27.364  1.00                 C  
ATOM   2252  N   PRO   395      23.469 174.458  26.499  1.00                 N  
ATOM   2253  CA  PRO   395      22.011 174.580  26.684  1.00                 C  
ATOM   2254  C   PRO   395      21.739 174.849  28.150  1.00                 C  
ATOM   2255  O   PRO   395      22.345 174.220  29.003  1.00                 O  
ATOM   2256  CB  PRO   395      21.465 173.228  26.220  1.00                 C  
ATOM   2257  CD  PRO   395      23.826 173.146  25.838  1.00                 C  
ATOM   2258  CG  PRO   395      22.501 172.709  25.280  1.00                 C  
ATOM   2259  N   ASN   396      20.831 175.767  28.449  1.00                 N  
ATOM   2260  CA  ASN   396      20.568 176.100  29.848  1.00                 C  
ATOM   2261  C   ASN   396      19.150 175.849  30.341  1.00                 C  
ATOM   2262  O   ASN   396      18.755 176.393  31.367  1.00                 O  
ATOM   2263  CB  ASN   396      20.907 177.566  30.123  1.00                 C  
ATOM   2264  CG  ASN   396      20.033 178.524  29.337  1.00                 C  
ATOM   2265  OD1 ASN   396      19.098 178.107  28.653  1.00                 O  
ATOM   2266  ND2 ASN   396      20.335 179.813  29.432  1.00                 N  
ATOM   2267  N   LYS   397      18.388 175.034  29.622  1.00                 N  
ATOM   2268  CA  LYS   397      17.019 174.733  30.023  1.00                 C  
ATOM   2269  C   LYS   397      17.035 173.596  31.039  1.00                 C  
ATOM   2270  O   LYS   397      17.959 172.782  31.060  1.00                 O  
ATOM   2271  CB  LYS   397      16.170 174.371  28.802  1.00                 C  
ATOM   2272  CD  LYS   397      15.403 176.709  28.307  1.00                 C  
ATOM   2273  CE  LYS   397      15.232 177.770  27.232  1.00                 C  
ATOM   2274  CG  LYS   397      16.089 175.470  27.755  1.00                 C  
ATOM   2275  NZ  LYS   397      14.611 179.011  27.772  1.00                 N  
ATOM   2276  N   ASP   398      16.015 173.530  31.912  1.00                 N  
ATOM   2277  CA  ASP   398      15.975 172.459  32.916  1.00                 C  
ATOM   2278  C   ASP   398      15.977 171.022  32.386  1.00                 C  
ATOM   2279  O   ASP   398      16.500 170.125  33.046  1.00                 O  
ATOM   2280  CB  ASP   398      14.741 172.607  33.808  1.00                 C  
ATOM   2281  CG  ASP   398      14.850 173.778  34.764  1.00                 C  
ATOM   2282  OD1 ASP   398      15.969 174.306  34.932  1.00                 O  
ATOM   2283  OD2 ASP   398      13.816 174.167  35.347  1.00                 O  
ATOM   2284  N   GLU   399      15.392 170.789  31.210  1.00                 N  
ATOM   2285  CA  GLU   399      15.368 169.427  30.666  1.00                 C  
ATOM   2286  C   GLU   399      16.790 168.940  30.341  1.00                 C  
ATOM   2287  O   GLU   399      17.083 167.746  30.402  1.00                 O  
ATOM   2288  CB  GLU   399      14.490 169.365  29.414  1.00                 C  
ATOM   2289  CD  GLU   399      12.173 169.516  28.421  1.00                 C  
ATOM   2290  CG  GLU   399      13.008 169.562  29.686  1.00                 C  
ATOM   2291  OE1 GLU   399      12.762 169.500  27.320  1.00                 O  
ATOM   2292  OE2 GLU   399      10.929 169.496  28.531  1.00                 O  
ATOM   2293  N   PHE   400      17.669 169.860  29.978  1.00                 N  
ATOM   2294  CA  PHE   400      19.019 169.444  29.656  1.00                 C  
ATOM   2295  C   PHE   400      19.691 168.913  30.911  1.00                 C  
ATOM   2296  O   PHE   400      20.274 167.828  30.898  1.00                 O  
ATOM   2297  CB  PHE   400      19.810 170.609  29.058  1.00                 C  
ATOM   2298  CG  PHE   400      21.227 170.260  28.703  1.00                 C  
ATOM   2299  CZ  PHE   400      23.852 169.617  28.050  1.00                 C  
ATOM   2300  CD1 PHE   400      21.513 169.555  27.546  1.00                 C  
ATOM   2301  CE1 PHE   400      22.816 169.234  27.219  1.00                 C  
ATOM   2302  CD2 PHE   400      22.275 170.636  29.524  1.00                 C  
ATOM   2303  CE2 PHE   400      23.579 170.315  29.197  1.00                 C  
ATOM   2304  N   GLN   401      19.576 169.648  32.018  1.00                 N  
ATOM   2305  CA  GLN   401      20.196 169.203  33.268  1.00                 C  
ATOM   2306  C   GLN   401      19.696 167.837  33.705  1.00                 C  
ATOM   2307  O   GLN   401      20.472 167.004  34.185  1.00                 O  
ATOM   2308  CB  GLN   401      19.942 170.219  34.383  1.00                 C  
ATOM   2309  CD  GLN   401      20.330 172.552  35.271  1.00                 C  
ATOM   2310  CG  GLN   401      20.694 171.529  34.213  1.00                 C  
ATOM   2311  OE1 GLN   401      19.214 172.550  35.792  1.00                 O  
ATOM   2312  NE2 GLN   401      21.272 173.430  35.593  1.00                 N  
ATOM   2313  N   ASP   402      18.393 167.608  33.571  1.00                 N  
ATOM   2314  CA  ASP   402      17.829 166.326  33.960  1.00                 C  
ATOM   2315  C   ASP   402      18.360 165.240  33.004  1.00                 C  
ATOM   2316  O   ASP   402      18.707 164.127  33.414  1.00                 O  
ATOM   2317  CB  ASP   402      16.300 166.385  33.941  1.00                 C  
ATOM   2318  CG  ASP   402      15.736 167.224  35.070  1.00                 C  
ATOM   2319  OD1 ASP   402      16.491 167.532  36.017  1.00                 O  
ATOM   2320  OD2 ASP   402      14.538 167.574  35.009  1.00                 O  
ATOM   2321  N   PHE   403      18.412 165.573  31.716  1.00                 N  
ATOM   2322  CA  PHE   403      18.917 164.632  30.712  1.00                 C  
ATOM   2323  C   PHE   403      20.328 164.221  31.117  1.00                 C  
ATOM   2324  O   PHE   403      20.669 163.033  31.141  1.00                 O  
ATOM   2325  CB  PHE   403      18.890 165.268  29.321  1.00                 C  
ATOM   2326  CG  PHE   403      19.447 164.385  28.240  1.00                 C  
ATOM   2327  CZ  PHE   403      20.483 162.755  26.241  1.00                 C  
ATOM   2328  CD1 PHE   403      18.685 163.364  27.699  1.00                 C  
ATOM   2329  CE1 PHE   403      19.197 162.552  26.705  1.00                 C  
ATOM   2330  CD2 PHE   403      20.732 164.576  27.765  1.00                 C  
ATOM   2331  CE2 PHE   403      21.244 163.764  26.771  1.00                 C  
ATOM   2332  N   LEU   404      21.160 165.193  31.474  1.00                 N  
ATOM   2333  CA  LEU   404      22.534 164.840  31.856  1.00                 C  
ATOM   2334  C   LEU   404      22.554 163.908  33.067  1.00                 C  
ATOM   2335  O   LEU   404      23.302 162.944  33.097  1.00                 O  
ATOM   2336  CB  LEU   404      23.348 166.101  32.155  1.00                 C  
ATOM   2337  CG  LEU   404      23.674 166.996  30.958  1.00                 C  
ATOM   2338  CD1 LEU   404      24.322 168.293  31.418  1.00                 C  
ATOM   2339  CD2 LEU   404      24.581 166.271  29.976  1.00                 C  
ATOM   2340  N   THR   405      21.723 164.194  34.066  1.00                 N  
ATOM   2341  CA  THR   405      21.689 163.344  35.251  1.00                 C  
ATOM   2342  C   THR   405      21.398 161.898  34.877  1.00                 C  
ATOM   2343  O   THR   405      22.084 160.969  35.320  1.00                 O  
ATOM   2344  CB  THR   405      20.639 163.832  36.266  1.00                 C  
ATOM   2345  OG1 THR   405      20.979 165.150  36.714  1.00                 O  
ATOM   2346  CG2 THR   405      20.591 162.905  37.471  1.00                 C  
ATOM   2347  N   GLU   406      20.360 161.715  34.068  1.00                 N  
ATOM   2348  CA  GLU   406      19.945 160.382  33.650  1.00                 C  
ATOM   2349  C   GLU   406      20.955 159.731  32.730  1.00                 C  
ATOM   2350  O   GLU   406      21.177 158.527  32.813  1.00                 O  
ATOM   2351  CB  GLU   406      18.583 160.438  32.955  1.00                 C  
ATOM   2352  CD  GLU   406      16.105 160.885  33.148  1.00                 C  
ATOM   2353  CG  GLU   406      17.427 160.779  33.881  1.00                 C  
ATOM   2354  OE1 GLU   406      16.116 160.883  31.899  1.00                 O  
ATOM   2355  OE2 GLU   406      15.057 160.970  33.822  1.00                 O  
ATOM   2356  N   ILE   407      21.587 160.525  31.861  1.00                 N  
ATOM   2357  CA  ILE   407      22.603 159.989  30.942  1.00                 C  
ATOM   2358  C   ILE   407      23.772 159.414  31.737  1.00                 C  
ATOM   2359  O   ILE   407      24.238 158.299  31.476  1.00                 O  
ATOM   2360  CB  ILE   407      23.098 161.065  29.958  1.00                 C  
ATOM   2361  CD1 ILE   407      21.413 160.409  28.161  1.00                 C  
ATOM   2362  CG1 ILE   407      21.958 161.513  29.040  1.00                 C  
ATOM   2363  CG2 ILE   407      24.294 160.556  29.169  1.00                 C  
ATOM   2364  N   LYS   408      24.256 160.182  32.711  1.00                 N  
ATOM   2365  CA  LYS   408      25.383 159.739  33.532  1.00                 C  
ATOM   2366  C   LYS   408      25.099 158.422  34.255  1.00                 C  
ATOM   2367  O   LYS   408      25.961 157.551  34.337  1.00                 O  
ATOM   2368  CB  LYS   408      25.751 160.811  34.560  1.00                 C  
ATOM   2369  CD  LYS   408      26.718 163.079  35.032  1.00                 C  
ATOM   2370  CE  LYS   408      27.350 164.323  34.430  1.00                 C  
ATOM   2371  CG  LYS   408      26.397 162.050  33.960  1.00                 C  
ATOM   2372  NZ  LYS   408      27.631 165.358  35.463  1.00                 N  
ATOM   2373  N   ASN   409      23.894 158.293  34.785  1.00                 N  
ATOM   2374  CA  ASN   409      23.509 157.091  35.511  1.00                 C  
ATOM   2375  C   ASN   409      23.438 155.872  34.601  1.00                 C  
ATOM   2376  O   ASN   409      23.999 154.812  34.909  1.00                 O  
ATOM   2377  CB  ASN   409      22.168 157.299  36.218  1.00                 C  
ATOM   2378  CG  ASN   409      22.281 158.211  37.424  1.00                 C  
ATOM   2379  OD1 ASN   409      23.370 158.415  37.961  1.00                 O  
ATOM   2380  ND2 ASN   409      21.152 158.763  37.854  1.00                 N  
ATOM   2381  N   VAL   410      22.745 156.021  33.477  1.00                 N  
ATOM   2382  CA  VAL   410      22.602 154.912  32.536  1.00                 C  
ATOM   2383  C   VAL   410      23.956 154.530  31.900  1.00                 C  
ATOM   2384  O   VAL   410      24.264 153.342  31.697  1.00                 O  
ATOM   2385  CB  VAL   410      21.587 155.241  31.426  1.00                 C  
ATOM   2386  CG1 VAL   410      21.585 154.151  30.365  1.00                 C  
ATOM   2387  CG2 VAL   410      20.195 155.420  32.013  1.00                 C  
ATOM   2388  N   SER   411      24.778 155.531  31.589  1.00                 N  
ATOM   2389  CA  SER   411      26.068 155.234  30.974  1.00                 C  
ATOM   2390  C   SER   411      26.889 154.396  31.946  1.00                 C  
ATOM   2391  O   SER   411      27.567 153.435  31.550  1.00                 O  
ATOM   2392  CB  SER   411      26.794 156.528  30.601  1.00                 C  
ATOM   2393  OG  SER   411      26.101 157.226  29.581  1.00                 O  
ATOM   2394  N   ILE   412      26.833 154.759  33.224  1.00                 N  
ATOM   2395  CA  ILE   412      27.605 154.020  34.210  1.00                 C  
ATOM   2396  C   ILE   412      27.058 152.614  34.399  1.00                 C  
ATOM   2397  O   ILE   412      27.803 151.639  34.412  1.00                 O  
ATOM   2398  CB  ILE   412      27.638 154.752  35.565  1.00                 C  
ATOM   2399  CD1 ILE   412      28.273 156.973  36.643  1.00                 C  
ATOM   2400  CG1 ILE   412      28.422 156.060  35.445  1.00                 C  
ATOM   2401  CG2 ILE   412      28.209 153.846  36.645  1.00                 C  
ATOM   2402  N   ALA   413      25.749 152.512  34.530  1.00                 N  
ATOM   2403  CA  ALA   413      25.107 151.219  34.739  1.00                 C  
ATOM   2404  C   ALA   413      25.201 150.214  33.593  1.00                 C  
ATOM   2405  O   ALA   413      25.539 149.060  33.815  1.00                 O  
ATOM   2406  CB  ALA   413      23.630 151.405  35.050  1.00                 C  
ATOM   2407  N   ASP   414      24.892 150.646  32.372  1.00                 N  
ATOM   2408  CA  ASP   414      24.879 149.720  31.249  1.00                 C  
ATOM   2409  C   ASP   414      26.017 149.789  30.256  1.00                 C  
ATOM   2410  O   ASP   414      26.299 148.809  29.570  1.00                 O  
ATOM   2411  CB  ASP   414      23.593 149.881  30.436  1.00                 C  
ATOM   2412  CG  ASP   414      23.466 148.848  29.334  1.00                 C  
ATOM   2413  OD1 ASP   414      24.387 148.016  29.191  1.00                 O  
ATOM   2414  OD2 ASP   414      22.447 148.870  28.614  1.00                 O  
ATOM   2415  N   PHE   415      27.204 149.404  30.698  1.00                 N  
ATOM   2416  CA  PHE   415      28.373 149.443  29.840  1.00                 C  
ATOM   2417  C   PHE   415      29.208 148.190  30.036  1.00                 C  
ATOM   2418  O   PHE   415      30.432 148.233  30.188  1.00                 O  
ATOM   2419  CB  PHE   415      29.206 150.695  30.125  1.00                 C  
ATOM   2420  CG  PHE   415      30.329 150.910  29.152  1.00                 C  
ATOM   2421  CZ  PHE   415      32.414 151.308  27.357  1.00                 C  
ATOM   2422  CD1 PHE   415      30.098 150.886  27.788  1.00                 C  
ATOM   2423  CE1 PHE   415      31.132 151.084  26.893  1.00                 C  
ATOM   2424  CD2 PHE   415      31.619 151.136  29.601  1.00                 C  
ATOM   2425  CE2 PHE   415      32.653 151.334  28.706  1.00                 C  
ATOM   2426  N   PRO   416      28.534 147.042  30.034  1.00                 N  
ATOM   2427  CA  PRO   416      29.187 145.747  30.190  1.00                 C  
ATOM   2428  C   PRO   416      30.195 145.708  31.347  1.00                 C  
ATOM   2429  O   PRO   416      31.397 145.497  31.164  1.00                 O  
ATOM   2430  CB  PRO   416      29.897 145.527  28.853  1.00                 C  
ATOM   2431  CD  PRO   416      29.001 147.745  28.786  1.00                 C  
ATOM   2432  CG  PRO   416      30.162 146.903  28.340  1.00                 C  
ATOM   2433  N   ASN   417      29.688 145.916  32.560  1.00                 N  
ATOM   2434  CA  ASN   417      30.499 145.913  33.783  1.00                 C  
ATOM   2435  C   ASN   417      31.626 146.960  33.841  1.00                 C  
ATOM   2436  O   ASN   417      32.450 146.971  34.760  1.00                 O  
ATOM   2437  CB  ASN   417      31.121 144.534  34.010  1.00                 C  
ATOM   2438  CG  ASN   417      30.082 143.462  34.271  1.00                 C  
ATOM   2439  OD1 ASN   417      29.115 143.685  35.000  1.00                 O  
ATOM   2440  ND2 ASN   417      30.279 142.291  33.676  1.00                 N  
ATOM   2441  N   TRP   418      31.671 147.851  32.857  1.00                 N  
ATOM   2442  CA  TRP   418      32.692 148.888  32.839  1.00                 C  
ATOM   2443  C   TRP   418      32.123 150.227  33.323  1.00                 C  
ATOM   2444  O   TRP   418      32.822 151.057  33.910  1.00                 O  
ATOM   2445  CB  TRP   418      33.276 149.041  31.433  1.00                 C  
ATOM   2446  CG  TRP   418      34.085 147.861  30.988  1.00                 C  
ATOM   2447  CD1 TRP   418      33.705 146.894  30.103  1.00                 C  
ATOM   2448  NE1 TRP   418      34.714 145.974  29.945  1.00                 N  
ATOM   2449  CD2 TRP   418      35.413 147.524  31.408  1.00                 C  
ATOM   2450  CE2 TRP   418      35.773 146.341  30.737  1.00                 C  
ATOM   2451  CH2 TRP   418      37.892 146.320  31.779  1.00                 C  
ATOM   2452  CZ2 TRP   418      37.013 145.729  30.915  1.00                 C  
ATOM   2453  CE3 TRP   418      36.332 148.107  32.286  1.00                 C  
ATOM   2454  CZ3 TRP   418      37.560 147.497  32.459  1.00                 C  
ATOM   2455  N   ASP   419      30.830 150.445  33.073  1.00                 N  
ATOM   2456  CA  ASP   419      30.110 151.665  33.475  1.00                 C  
ATOM   2457  C   ASP   419      30.816 152.943  33.043  1.00                 C  
ATOM   2458  O   ASP   419      31.430 153.647  33.849  1.00                 O  
ATOM   2459  CB  ASP   419      29.910 151.694  34.992  1.00                 C  
ATOM   2460  CG  ASP   419      29.008 150.578  35.481  1.00                 C  
ATOM   2461  OD1 ASP   419      28.500 149.810  34.637  1.00                 O  
ATOM   2462  OD2 ASP   419      28.809 150.471  36.710  1.00                 O  
ATOM   2463  N   PHE   420      30.697 153.263  31.641  1.00                 N  
ATOM   2464  CA  PHE   420      31.403 154.480  31.251  1.00                 C  
ATOM   2465  C   PHE   420      31.003 155.696  32.062  1.00                 C  
ATOM   2466  O   PHE   420      29.822 155.936  32.299  1.00                 O  
ATOM   2467  CB  PHE   420      31.175 154.780  29.768  1.00                 C  
ATOM   2468  CG  PHE   420      31.907 155.996  29.276  1.00                 C  
ATOM   2469  CZ  PHE   420      33.256 158.249  28.366  1.00                 C  
ATOM   2470  CD1 PHE   420      33.255 155.932  28.967  1.00                 C  
ATOM   2471  CE1 PHE   420      33.928 157.050  28.514  1.00                 C  
ATOM   2472  CD2 PHE   420      31.249 157.203  29.122  1.00                 C  
ATOM   2473  CE2 PHE   420      31.922 158.321  28.670  1.00                 C  
ATOM   2474  N   PRO   421      31.998 156.474  32.466  1.00                 N  
ATOM   2475  CA  PRO   421      31.748 157.678  33.223  1.00                 C  
ATOM   2476  C   PRO   421      31.653 158.868  32.291  1.00                 C  
ATOM   2477  O   PRO   421      32.630 159.235  31.642  1.00                 O  
ATOM   2478  CB  PRO   421      32.951 157.781  34.162  1.00                 C  
ATOM   2479  CD  PRO   421      33.407 156.006  32.623  1.00                 C  
ATOM   2480  CG  PRO   421      34.056 157.095  33.431  1.00                 C  
ATOM   2481  N   PHE   422      30.477 159.477  32.242  1.00                 N  
ATOM   2482  CA  PHE   422      30.241 160.646  31.405  1.00                 C  
ATOM   2483  C   PHE   422      30.605 161.885  32.203  1.00                 C  
ATOM   2484  O   PHE   422      29.952 162.188  33.199  1.00                 O  
ATOM   2485  CB  PHE   422      28.785 160.685  30.938  1.00                 C  
ATOM   2486  CG  PHE   422      28.468 161.844  30.036  1.00                 C  
ATOM   2487  CZ  PHE   422      27.878 163.990  28.371  1.00                 C  
ATOM   2488  CD1 PHE   422      29.279 162.139  28.953  1.00                 C  
ATOM   2489  CE1 PHE   422      28.988 163.205  28.124  1.00                 C  
ATOM   2490  CD2 PHE   422      27.361 162.639  30.270  1.00                 C  
ATOM   2491  CE2 PHE   422      27.070 163.705  29.440  1.00                 C  
ATOM   2492  N   ASP   423      31.633 162.605  31.759  1.00                 N  
ATOM   2493  CA  ASP   423      32.053 163.826  32.450  1.00                 C  
ATOM   2494  C   ASP   423      31.298 165.031  31.905  1.00                 C  
ATOM   2495  O   ASP   423      30.767 165.003  30.788  1.00                 O  
ATOM   2496  CB  ASP   423      33.562 164.031  32.306  1.00                 C  
ATOM   2497  CG  ASP   423      34.366 162.996  33.069  1.00                 C  
ATOM   2498  OD1 ASP   423      33.790 162.333  33.957  1.00                 O  
ATOM   2499  OD2 ASP   423      35.572 162.849  32.780  1.00                 O  
ATOM   2500  N   GLY   424      31.225 166.099  32.683  1.00                 N  
ATOM   2501  CA  GLY   424      30.553 167.285  32.185  1.00                 C  
ATOM   2502  C   GLY   424      31.368 167.973  31.099  1.00                 C  
ATOM   2503  O   GLY   424      32.580 167.841  31.054  1.00                 O  
ATOM   2504  N   ASN   425      30.684 168.722  30.237  1.00                 N  
ATOM   2505  CA  ASN   425      31.367 169.413  29.159  1.00                 C  
ATOM   2506  C   ASN   425      30.458 169.595  27.960  1.00                 C  
ATOM   2507  O   ASN   425      29.413 168.936  27.839  1.00                 O  
ATOM   2508  CB  ASN   425      32.638 168.660  28.760  1.00                 C  
ATOM   2509  CG  ASN   425      33.503 169.447  27.795  1.00                 C  
ATOM   2510  OD1 ASN   425      33.302 169.394  26.582  1.00                 O  
ATOM   2511  ND2 ASN   425      34.470 170.181  28.333  1.00                 N  
ATOM   2512  N   GLU   426      30.867 170.486  27.066  1.00                 N  
ATOM   2513  CA  GLU   426      30.097 170.780  25.875  1.00                 C  
ATOM   2514  C   GLU   426      29.958 169.591  24.933  1.00                 C  
ATOM   2515  O   GLU   426      29.051 169.580  24.106  1.00                 O  
ATOM   2516  CB  GLU   426      30.722 171.946  25.107  1.00                 C  
ATOM   2517  CD  GLU   426      28.573 172.932  24.219  1.00                 C  
ATOM   2518  CG  GLU   426      29.938 172.370  23.876  1.00                 C  
ATOM   2519  OE1 GLU   426      28.383 173.369  25.374  1.00                 O  
ATOM   2520  OE2 GLU   426      27.692 172.935  23.334  1.00                 O  
ATOM   2521  N   LEU   427      30.842 168.597  25.053  1.00                 N  
ATOM   2522  CA  LEU   427      30.763 167.421  24.190  1.00                 C  
ATOM   2523  C   LEU   427      29.434 166.706  24.387  1.00                 C  
ATOM   2524  O   LEU   427      28.973 165.982  23.492  1.00                 O  
ATOM   2525  CB  LEU   427      31.928 166.470  24.472  1.00                 C  
ATOM   2526  CG  LEU   427      31.921 165.774  25.834  1.00                 C  
ATOM   2527  CD1 LEU   427      31.010 164.556  25.810  1.00                 C  
ATOM   2528  CD2 LEU   427      33.331 165.373  26.240  1.00                 C  
ATOM   2529  N   ASP   428      28.804 166.920  25.542  1.00                 N  
ATOM   2530  CA  ASP   428      27.514 166.277  25.820  1.00                 C  
ATOM   2531  C   ASP   428      26.344 166.778  24.975  1.00                 C  
ATOM   2532  O   ASP   428      25.281 166.166  24.966  1.00                 O  
ATOM   2533  CB  ASP   428      27.137 166.448  27.293  1.00                 C  
ATOM   2534  CG  ASP   428      26.960 167.902  27.684  1.00                 C  
ATOM   2535  OD1 ASP   428      27.065 168.773  26.796  1.00                 O  
ATOM   2536  OD2 ASP   428      26.716 168.170  28.879  1.00                 O  
ATOM   2537  N   ALA   429      26.507 167.882  24.266  1.00                 N  
ATOM   2538  CA  ALA   429      25.417 168.316  23.413  1.00                 C  
ATOM   2539  C   ALA   429      25.256 167.309  22.257  1.00                 C  
ATOM   2540  O   ALA   429      24.189 167.229  21.660  1.00                 O  
ATOM   2541  CB  ALA   429      25.679 169.720  22.891  1.00                 C  
ATOM   2542  N   TYR   430      26.320 166.570  21.931  1.00                 N  
ATOM   2543  CA  TYR   430      26.255 165.598  20.831  1.00                 C  
ATOM   2544  C   TYR   430      25.293 164.437  21.165  1.00                 C  
ATOM   2545  O   TYR   430      24.350 164.186  20.411  1.00                 O  
ATOM   2546  CB  TYR   430      27.648 165.049  20.518  1.00                 C  
ATOM   2547  CG  TYR   430      28.562 166.046  19.842  1.00                 C  
ATOM   2548  OH  TYR   430      31.074 168.799  17.997  1.00                 O  
ATOM   2549  CZ  TYR   430      30.243 167.887  18.606  1.00                 C  
ATOM   2550  CD1 TYR   430      28.939 167.217  20.488  1.00                 C  
ATOM   2551  CE1 TYR   430      29.774 168.134  19.878  1.00                 C  
ATOM   2552  CD2 TYR   430      29.045 165.814  18.561  1.00                 C  
ATOM   2553  CE2 TYR   430      29.880 166.720  17.935  1.00                 C  
ATOM   2554  N   ALA   431      25.521 163.708  22.274  1.00                 N  
ATOM   2555  CA  ALA   431      24.553 162.638  22.539  1.00                 C  
ATOM   2556  C   ALA   431      23.150 163.202  22.764  1.00                 C  
ATOM   2557  O   ALA   431      22.174 162.565  22.383  1.00                 O  
ATOM   2558  CB  ALA   431      24.985 161.819  23.746  1.00                 C  
ATOM   2559  N   PRO   432      23.040 164.387  23.373  1.00                 N  
ATOM   2560  CA  PRO   432      21.719 164.997  23.593  1.00                 C  
ATOM   2561  C   PRO   432      21.067 165.291  22.238  1.00                 C  
ATOM   2562  O   PRO   432      19.839 165.184  22.083  1.00                 O  
ATOM   2563  CB  PRO   432      22.027 166.273  24.379  1.00                 C  
ATOM   2564  CD  PRO   432      24.124 165.142  24.157  1.00                 C  
ATOM   2565  CG  PRO   432      23.298 165.971  25.100  1.00                 C  
ATOM   2566  N   TYR   433      21.880 165.676  21.255  1.00                 N  
ATOM   2567  CA  TYR   433      21.345 165.959  19.924  1.00                 C  
ATOM   2568  C   TYR   433      20.981 164.683  19.144  1.00                 C  
ATOM   2569  O   TYR   433      20.162 164.739  18.232  1.00                 O  
ATOM   2570  CB  TYR   433      22.346 166.779  19.107  1.00                 C  
ATOM   2571  CG  TYR   433      22.525 168.196  19.602  1.00                 C  
ATOM   2572  OH  TYR   433      23.002 172.095  20.968  1.00                 O  
ATOM   2573  CZ  TYR   433      22.845 170.805  20.515  1.00                 C  
ATOM   2574  CD1 TYR   433      21.526 168.826  20.333  1.00                 C  
ATOM   2575  CE1 TYR   433      21.681 170.121  20.789  1.00                 C  
ATOM   2576  CD2 TYR   433      23.692 168.900  19.335  1.00                 C  
ATOM   2577  CE2 TYR   433      23.864 170.196  19.783  1.00                 C  
ATOM   2578  N   LEU   434      21.612 163.559  19.461  1.00                 N  
ATOM   2579  CA  LEU   434      21.204 162.294  18.836  1.00                 C  
ATOM   2580  C   LEU   434      19.835 161.921  19.449  1.00                 C  
ATOM   2581  O   LEU   434      18.937 161.411  18.752  1.00                 O  
ATOM   2582  CB  LEU   434      22.263 161.215  19.069  1.00                 C  
ATOM   2583  CG  LEU   434      21.989 159.848  18.439  1.00                 C  
ATOM   2584  CD1 LEU   434      21.852 159.970  16.929  1.00                 C  
ATOM   2585  CD2 LEU   434      23.092 158.862  18.792  1.00                 C  
ATOM   2586  N   TYR   435      19.692 162.176  20.752  1.00                 N  
ATOM   2587  CA  TYR   435      18.439 161.923  21.486  1.00                 C  
ATOM   2588  C   TYR   435      17.317 162.742  20.856  1.00                 C  
ATOM   2589  O   TYR   435      16.285 162.185  20.425  1.00                 O  
ATOM   2590  CB  TYR   435      18.607 162.265  22.968  1.00                 C  
ATOM   2591  CG  TYR   435      17.353 162.070  23.788  1.00                 C  
ATOM   2592  OH  TYR   435      13.907 161.517  26.050  1.00                 O  
ATOM   2593  CZ  TYR   435      15.047 161.702  25.301  1.00                 C  
ATOM   2594  CD1 TYR   435      17.176 160.926  24.556  1.00                 C  
ATOM   2595  CE1 TYR   435      16.032 160.739  25.309  1.00                 C  
ATOM   2596  CD2 TYR   435      16.349 163.030  23.792  1.00                 C  
ATOM   2597  CE2 TYR   435      15.198 162.859  24.539  1.00                 C  
ATOM   2598  N   ASP   436      17.507 164.056  20.769  1.00                 N  
ATOM   2599  CA  ASP   436      16.482 164.912  20.176  1.00                 C  
ATOM   2600  C   ASP   436      16.245 164.610  18.691  1.00                 C  
ATOM   2601  O   ASP   436      15.112 164.657  18.218  1.00                 O  
ATOM   2602  CB  ASP   436      16.857 166.387  20.336  1.00                 C  
ATOM   2603  CG  ASP   436      16.727 166.868  21.768  1.00                 C  
ATOM   2604  OD1 ASP   436      16.095 166.159  22.578  1.00                 O  
ATOM   2605  OD2 ASP   436      17.258 167.955  22.079  1.00                 O  
ATOM   2606  N   ALA   437      17.316 164.323  17.954  1.00                 N  
ATOM   2607  CA  ALA   437      17.157 163.993  16.549  1.00                 C  
ATOM   2608  C   ALA   437      16.297 162.740  16.357  1.00                 C  
ATOM   2609  O   ALA   437      15.469 162.669  15.437  1.00                 O  
ATOM   2610  CB  ALA   437      18.515 163.793  15.894  1.00                 C  
ATOM   2611  N   MET   438      16.488 161.743  17.212  1.00                 N  
ATOM   2612  CA  MET   438      15.716 160.514  17.096  1.00                 C  
ATOM   2613  C   MET   438      14.234 160.809  17.383  1.00                 C  
ATOM   2614  O   MET   438      13.336 160.309  16.682  1.00                 O  
ATOM   2615  CB  MET   438      16.257 159.449  18.053  1.00                 C  
ATOM   2616  SD  MET   438      16.297 157.335  16.262  1.00                 S  
ATOM   2617  CE  MET   438      14.851 157.528  15.222  1.00                 C  
ATOM   2618  CG  MET   438      15.704 158.055  17.805  1.00                 C  
ATOM   2619  N   ILE   439      13.967 161.634  18.392  1.00                 N  
ATOM   2620  CA  ILE   439      12.578 161.981  18.694  1.00                 C  
ATOM   2621  C   ILE   439      11.942 162.785  17.540  1.00                 C  
ATOM   2622  O   ILE   439      10.762 162.592  17.227  1.00                 O  
ATOM   2623  CB  ILE   439      12.468 162.777  20.008  1.00                 C  
ATOM   2624  CD1 ILE   439      12.162 160.648  21.376  1.00                 C  
ATOM   2625  CG1 ILE   439      12.947 161.927  21.187  1.00                 C  
ATOM   2626  CG2 ILE   439      11.046 163.277  20.210  1.00                 C  
ATOM   2627  N   THR   440      12.721 163.660  16.897  1.00                 N  
ATOM   2628  CA  THR   440      12.214 164.460  15.783  1.00                 C  
ATOM   2629  C   THR   440      11.838 163.524  14.647  1.00                 C  
ATOM   2630  O   THR   440      10.791 163.685  14.016  1.00                 O  
ATOM   2631  CB  THR   440      13.251 165.497  15.315  1.00                 C  
ATOM   2632  OG1 THR   440      13.539 166.406  16.385  1.00                 O  
ATOM   2633  CG2 THR   440      12.716 166.291  14.133  1.00                 C  
ATOM   2634  N   TRP   441      12.708 162.550  14.391  1.00                 N  
ATOM   2635  CA  TRP   441      12.476 161.545  13.348  1.00                 C  
ATOM   2636  C   TRP   441      11.176 160.745  13.652  1.00                 C  
ATOM   2637  O   TRP   441      10.324 160.541  12.777  1.00                 O  
ATOM   2638  CB  TRP   441      13.675 160.601  13.238  1.00                 C  
ATOM   2639  CG  TRP   441      13.512 159.545  12.188  1.00                 C  
ATOM   2640  CD1 TRP   441      13.834 159.647  10.865  1.00                 C  
ATOM   2641  NE1 TRP   441      13.542 158.474  10.213  1.00                 N  
ATOM   2642  CD2 TRP   441      12.986 158.225  12.372  1.00                 C  
ATOM   2643  CE2 TRP   441      13.020 157.585  11.120  1.00                 C  
ATOM   2644  CH2 TRP   441      12.097 155.612  12.033  1.00                 C  
ATOM   2645  CZ2 TRP   441      12.577 156.275  10.938  1.00                 C  
ATOM   2646  CE3 TRP   441      12.491 157.522  13.475  1.00                 C  
ATOM   2647  CZ3 TRP   441      12.053 156.224  13.290  1.00                 C  
ATOM   2648  N   ALA   442      11.037 160.308  14.900  1.00                 N  
ATOM   2649  CA  ALA   442       9.868 159.539  15.323  1.00                 C  
ATOM   2650  C   ALA   442       8.582 160.327  15.102  1.00                 C  
ATOM   2651  O   ALA   442       7.555 159.767  14.718  1.00                 O  
ATOM   2652  CB  ALA   442       9.994 159.144  16.786  1.00                 C  
ATOM   2653  N   ASP   443       8.671 161.631  15.319  1.00                 N  
ATOM   2654  CA  ASP   443       7.567 162.540  15.152  1.00                 C  
ATOM   2655  C   ASP   443       7.182 162.573  13.679  1.00                 C  
ATOM   2656  O   ASP   443       6.004 162.429  13.324  1.00                 O  
ATOM   2657  CB  ASP   443       7.938 163.933  15.663  1.00                 C  
ATOM   2658  CG  ASP   443       8.042 163.991  17.175  1.00                 C  
ATOM   2659  OD1 ASP   443       7.568 163.045  17.839  1.00                 O  
ATOM   2660  OD2 ASP   443       8.597 164.982  17.695  1.00                 O  
ATOM   2661  N   CYS   444       8.180 162.767  12.820  1.00                 N  
ATOM   2662  CA  CYS   444       7.955 162.808  11.381  1.00                 C  
ATOM   2663  C   CYS   444       7.397 161.471  10.844  1.00                 C  
ATOM   2664  O   CYS   444       6.551 161.459   9.942  1.00                 O  
ATOM   2665  CB  CYS   444       9.251 163.155  10.646  1.00                 C  
ATOM   2666  SG  CYS   444       9.064 163.363   8.860  1.00                 S  
ATOM   2667  N   VAL   445       7.860 160.348  11.378  1.00                 N  
ATOM   2668  CA  VAL   445       7.357 159.055  10.918  1.00                 C  
ATOM   2669  C   VAL   445       5.867 158.935  11.322  1.00                 C  
ATOM   2670  O   VAL   445       5.020 158.528  10.523  1.00                 O  
ATOM   2671  CB  VAL   445       8.185 157.891  11.492  1.00                 C  
ATOM   2672  CG1 VAL   445       7.540 156.557  11.146  1.00                 C  
ATOM   2673  CG2 VAL   445       9.614 157.946  10.973  1.00                 C  
ATOM   2674  N   ASP   446       5.566 159.309  12.559  1.00                 N  
ATOM   2675  CA  ASP   446       4.205 159.271  13.079  1.00                 C  
ATOM   2676  C   ASP   446       3.298 160.087  12.173  1.00                 C  
ATOM   2677  O   ASP   446       2.262 159.601  11.731  1.00                 O  
ATOM   2678  CB  ASP   446       4.165 159.798  14.515  1.00                 C  
ATOM   2679  CG  ASP   446       2.786 159.694  15.136  1.00                 C  
ATOM   2680  OD1 ASP   446       2.284 158.559  15.282  1.00                 O  
ATOM   2681  OD2 ASP   446       2.207 160.747  15.476  1.00                 O  
ATOM   2682  N   TYR   447       3.664 161.269  11.799  1.00                 N  
ATOM   2683  CA  TYR   447       2.776 162.094  10.977  1.00                 C  
ATOM   2684  C   TYR   447       2.653 161.481   9.586  1.00                 C  
ATOM   2685  O   TYR   447       1.570 161.406   9.000  1.00                 O  
ATOM   2686  CB  TYR   447       3.300 163.529  10.897  1.00                 C  
ATOM   2687  CG  TYR   447       2.415 164.461  10.100  1.00                 C  
ATOM   2688  OH  TYR   447      -0.028 167.023   7.919  1.00                 O  
ATOM   2689  CZ  TYR   447       0.781 166.175   8.639  1.00                 C  
ATOM   2690  CD1 TYR   447       1.245 164.972  10.646  1.00                 C  
ATOM   2691  CE1 TYR   447       0.430 165.823   9.924  1.00                 C  
ATOM   2692  CD2 TYR   447       2.753 164.826   8.803  1.00                 C  
ATOM   2693  CE2 TYR   447       1.951 165.677   8.067  1.00                 C  
ATOM   2694  N   ILE   448       3.780 161.031   9.039  1.00                 N  
ATOM   2695  CA  ILE   448       3.802 160.420   7.714  1.00                 C  
ATOM   2696  C   ILE   448       3.019 159.110   7.683  1.00                 C  
ATOM   2697  O   ILE   448       2.333 158.787   6.710  1.00                 O  
ATOM   2698  CB  ILE   448       5.243 160.169   7.232  1.00                 C  
ATOM   2699  CD1 ILE   448       5.359 162.453   6.106  1.00                 C  
ATOM   2700  CG1 ILE   448       5.995 161.494   7.088  1.00                 C  
ATOM   2701  CG2 ILE   448       5.240 159.375   5.935  1.00                 C  
ATOM   2702  N   LEU   449       3.114 158.336   8.759  1.00                 N  
ATOM   2703  CA  LEU   449       2.415 157.058   8.826  1.00                 C  
ATOM   2704  C   LEU   449       1.090 157.060   9.577  1.00                 C  
ATOM   2705  O   LEU   449       0.469 156.018   9.804  1.00                 O  
ATOM   2706  CB  LEU   449       3.305 155.994   9.472  1.00                 C  
ATOM   2707  CG  LEU   449       4.267 155.257   8.538  1.00                 C  
ATOM   2708  CD1 LEU   449       5.171 156.242   7.812  1.00                 C  
ATOM   2709  CD2 LEU   449       5.100 154.247   9.312  1.00                 C  
ATOM   2710  N   LYS   450       0.639 158.245   9.973  1.00                 N  
ATOM   2711  CA  LYS   450      -0.639 158.376  10.667  1.00                 C  
ATOM   2712  C   LYS   450      -1.746 158.102   9.653  1.00                 C  
ATOM   2713  O   LYS   450      -1.512 158.040   8.443  1.00                 O  
ATOM   2714  CB  LYS   450      -0.769 159.766  11.293  1.00                 C  
ATOM   2715  CD  LYS   450      -2.046 161.322  12.792  1.00                 C  
ATOM   2716  CE  LYS   450      -3.365 161.569  13.507  1.00                 C  
ATOM   2717  CG  LYS   450      -2.034 159.962  12.113  1.00                 C  
ATOM   2718  NZ  LYS   450      -3.571 160.620  14.635  1.00                 N  
ATOM   2719  N   ASN   451      -2.975 157.934  10.134  1.00                 N  
ATOM   2720  CA  ASN   451      -4.106 157.684   9.245  1.00                 C  
ATOM   2721  C   ASN   451      -4.264 158.868   8.292  1.00                 C  
ATOM   2722  O   ASN   451      -4.630 158.728   7.121  1.00                 O  
ATOM   2723  CB  ASN   451      -5.380 157.435  10.055  1.00                 C  
ATOM   2724  CG  ASN   451      -5.385 156.078  10.731  1.00                 C  
ATOM   2725  OD1 ASN   451      -4.643 155.177  10.340  1.00                 O  
ATOM   2726  ND2 ASN   451      -6.224 155.929  11.750  1.00                 N  
ATOM   2727  N   LYS   452      -3.981 160.057   8.811  1.00                 N  
ATOM   2728  CA  LYS   452      -4.075 161.296   8.052  1.00                 C  
ATOM   2729  C   LYS   452      -3.139 161.327   6.844  1.00                 C  
ATOM   2730  O   LYS   452      -3.500 161.774   5.752  1.00                 O  
ATOM   2731  CB  LYS   452      -3.774 162.498   8.949  1.00                 C  
ATOM   2732  CD  LYS   452      -3.656 164.991   9.214  1.00                 C  
ATOM   2733  CE  LYS   452      -3.894 166.334   8.542  1.00                 C  
ATOM   2734  CG  LYS   452      -3.896 163.842   8.249  1.00                 C  
ATOM   2735  NZ  LYS   452      -2.917 166.588   7.448  1.00                 N  
ATOM   2736  N   PRO   453      -1.912 160.846   7.035  1.00                 N  
ATOM   2737  CA  PRO   453      -0.908 160.847   5.972  1.00                 C  
ATOM   2738  C   PRO   453      -0.898 159.647   5.029  1.00                 C  
ATOM   2739  O   PRO   453      -0.526 159.759   3.858  1.00                 O  
ATOM   2740  CB  PRO   453       0.425 160.900   6.722  1.00                 C  
ATOM   2741  CD  PRO   453      -1.274 161.045   8.401  1.00                 C  
ATOM   2742  CG  PRO   453       0.094 161.542   8.027  1.00                 C  
ATOM   2743  N   ASN   454      -1.272 158.440   5.588  1.00                 N  
ATOM   2744  CA  ASN   454      -1.270 157.361   4.612  1.00                 C  
ATOM   2745  C   ASN   454       0.057 156.843   4.076  1.00                 C  
ATOM   2746  O   ASN   454       0.076 156.076   3.108  1.00                 O  
ATOM   2747  CB  ASN   454      -2.099 157.747   3.385  1.00                 C  
ATOM   2748  CG  ASN   454      -3.565 157.950   3.713  1.00                 C  
ATOM   2749  OD1 ASN   454      -4.201 157.087   4.317  1.00                 O  
ATOM   2750  ND2 ASN   454      -4.105 159.096   3.314  1.00                 N  
ATOM   2751  N   GLY   455       1.172 157.247   4.682  1.00                 N  
ATOM   2752  CA  GLY   455       2.464 156.772   4.213  1.00                 C  
ATOM   2753  C   GLY   455       2.981 155.681   5.129  1.00                 C  
ATOM   2754  O   GLY   455       2.280 155.290   6.064  1.00                 O  
ATOM   2755  N   SER   456       4.185 155.165   4.871  1.00                 N  
ATOM   2756  CA  SER   456       4.739 154.134   5.740  1.00                 C  
ATOM   2757  C   SER   456       6.161 154.550   6.143  1.00                 C  
ATOM   2758  O   SER   456       6.647 155.589   5.699  1.00                 O  
ATOM   2759  CB  SER   456       4.731 152.777   5.034  1.00                 C  
ATOM   2760  OG  SER   456       5.622 152.770   3.932  1.00                 O  
ATOM   2761  N   PRO   457       6.808 153.746   6.982  1.00                 N  
ATOM   2762  CA  PRO   457       8.135 154.066   7.519  1.00                 C  
ATOM   2763  C   PRO   457       9.301 154.058   6.542  1.00                 C  
ATOM   2764  O   PRO   457      10.398 154.509   6.880  1.00                 O  
ATOM   2765  CB  PRO   457       8.374 152.990   8.581  1.00                 C  
ATOM   2766  CD  PRO   457       6.321 152.413   7.494  1.00                 C  
ATOM   2767  CG  PRO   457       7.553 151.830   8.128  1.00                 C  
ATOM   2768  N   ARG   458       9.084 153.553   5.336  1.00                 N  
ATOM   2769  CA  ARG   458      10.156 153.524   4.361  1.00                 C  
ATOM   2770  C   ARG   458       9.996 154.661   3.356  1.00                 C  
ATOM   2771  O   ARG   458      10.689 154.693   2.343  1.00                 O  
ATOM   2772  CB  ARG   458      10.188 152.175   3.640  1.00                 C  
ATOM   2773  CD  ARG   458      10.464 149.684   3.776  1.00                 C  
ATOM   2774  NE  ARG   458      11.535 149.587   2.787  1.00                 N  
ATOM   2775  CG  ARG   458      10.514 150.996   4.542  1.00                 C  
ATOM   2776  CZ  ARG   458      12.757 149.138   3.051  1.00                 C  
ATOM   2777  NH1 ARG   458      13.667 149.085   2.087  1.00                 N  
ATOM   2778  NH2 ARG   458      13.068 148.743   4.278  1.00                 N  
ATOM   2779  N   ASP   459       9.074 155.590   3.617  1.00                 N  
ATOM   2780  CA  ASP   459       8.913 156.737   2.713  1.00                 C  
ATOM   2781  C   ASP   459       9.931 157.790   3.143  1.00                 C  
ATOM   2782  O   ASP   459       9.583 158.814   3.727  1.00                 O  
ATOM   2783  CB  ASP   459       7.477 157.263   2.765  1.00                 C  
ATOM   2784  CG  ASP   459       6.476 156.284   2.185  1.00                 C  
ATOM   2785  OD1 ASP   459       6.689 155.824   1.043  1.00                 O  
ATOM   2786  OD2 ASP   459       5.480 155.975   2.871  1.00                 O  
ATOM   2787  N   GLY   460      11.193 157.515   2.834  1.00                 N  
ATOM   2788  CA  GLY   460      12.278 158.392   3.230  1.00                 C  
ATOM   2789  C   GLY   460      12.143 159.852   2.886  1.00                 C  
ATOM   2790  O   GLY   460      12.384 160.699   3.744  1.00                 O  
ATOM   2791  N   ALA   461      11.760 160.152   1.643  1.00                 N  
ATOM   2792  CA  ALA   461      11.618 161.525   1.200  1.00                 C  
ATOM   2793  C   ALA   461      10.556 162.276   1.980  1.00                 C  
ATOM   2794  O   ALA   461      10.782 163.399   2.418  1.00                 O  
ATOM   2795  CB  ALA   461      11.285 161.572  -0.283  1.00                 C  
ATOM   2796  N   LEU   462       9.395 161.666   2.164  1.00                 N  
ATOM   2797  CA  LEU   462       8.334 162.328   2.901  1.00                 C  
ATOM   2798  C   LEU   462       8.733 162.547   4.374  1.00                 C  
ATOM   2799  O   LEU   462       8.508 163.623   4.936  1.00                 O  
ATOM   2800  CB  LEU   462       7.040 161.516   2.823  1.00                 C  
ATOM   2801  CG  LEU   462       6.368 161.441   1.450  1.00                 C  
ATOM   2802  CD1 LEU   462       5.199 160.468   1.476  1.00                 C  
ATOM   2803  CD2 LEU   462       5.900 162.818   1.005  1.00                 C  
ATOM   2804  N   MET   463       9.322 161.529   4.988  1.00                 N  
ATOM   2805  CA  MET   463       9.747 161.627   6.391  1.00                 C  
ATOM   2806  C   MET   463      10.764 162.760   6.563  1.00                 C  
ATOM   2807  O   MET   463      10.626 163.594   7.464  1.00                 O  
ATOM   2808  CB  MET   463      10.340 160.299   6.865  1.00                 C  
ATOM   2809  SD  MET   463      10.003 157.730   7.846  1.00                 S  
ATOM   2810  CE  MET   463      11.000 157.047   6.524  1.00                 C  
ATOM   2811  CG  MET   463       9.317 159.188   7.037  1.00                 C  
ATOM   2812  N   TYR   464      11.754 162.820   5.675  1.00                 N  
ATOM   2813  CA  TYR   464      12.780 163.862   5.749  1.00                 C  
ATOM   2814  C   TYR   464      12.182 165.263   5.596  1.00                 C  
ATOM   2815  O   TYR   464      12.539 166.197   6.335  1.00                 O  
ATOM   2816  CB  TYR   464      13.849 163.638   4.677  1.00                 C  
ATOM   2817  CG  TYR   464      14.953 164.672   4.688  1.00                 C  
ATOM   2818  OH  TYR   464      17.997 167.504   4.726  1.00                 O  
ATOM   2819  CZ  TYR   464      16.989 166.568   4.712  1.00                 C  
ATOM   2820  CD1 TYR   464      16.168 164.408   5.306  1.00                 C  
ATOM   2821  CE1 TYR   464      17.182 165.347   5.321  1.00                 C  
ATOM   2822  CD2 TYR   464      14.775 165.908   4.080  1.00                 C  
ATOM   2823  CE2 TYR   464      15.778 166.859   4.085  1.00                 C  
ATOM   2824  N   GLN   465      11.255 165.396   4.654  1.00                 N  
ATOM   2825  CA  GLN   465      10.548 166.652   4.396  1.00                 C  
ATOM   2826  C   GLN   465       9.872 167.178   5.679  1.00                 C  
ATOM   2827  O   GLN   465       9.805 168.391   5.910  1.00                 O  
ATOM   2828  CB  GLN   465       9.507 166.464   3.291  1.00                 C  
ATOM   2829  CD  GLN   465       9.041 165.959   0.860  1.00                 C  
ATOM   2830  CG  GLN   465      10.102 166.190   1.919  1.00                 C  
ATOM   2831  OE1 GLN   465       7.937 165.508   1.162  1.00                 O  
ATOM   2832  NE2 GLN   465       9.375 166.268  -0.388  1.00                 N  
ATOM   2833  N   HIS   466      10.282 166.696   6.857  1.00                 N  
ATOM   2834  CA  HIS   466       9.639 167.207   8.078  1.00                 C  
ATOM   2835  C   HIS   466       9.996 168.635   8.288  1.00                 C  
ATOM   2836  O   HIS   466       9.184 169.454   8.729  1.00                 O  
ATOM   2837  CB  HIS   466      10.047 166.367   9.290  1.00                 C  
ATOM   2838  CG  HIS   466       9.367 166.771  10.561  1.00                 C  
ATOM   2839  ND1 HIS   466       8.025 166.555  10.789  1.00                 N  
ATOM   2840  CE1 HIS   466       7.708 167.022  12.010  1.00                 C  
ATOM   2841  CD2 HIS   466       9.779 167.418  11.799  1.00                 C  
ATOM   2842  NE2 HIS   466       8.755 167.541  12.621  1.00                 N  
ATOM   2843  N   VAL   467      11.251 168.980   7.971  1.00                 N  
ATOM   2844  CA  VAL   467      11.720 170.333   8.203  1.00                 C  
ATOM   2845  C   VAL   467      10.972 171.419   7.430  1.00                 C  
ATOM   2846  O   VAL   467      10.861 172.581   7.832  1.00                 O  
ATOM   2847  CB  VAL   467      13.217 170.476   7.872  1.00                 C  
ATOM   2848  CG1 VAL   467      13.442 170.383   6.371  1.00                 C  
ATOM   2849  CG2 VAL   467      13.760 171.789   8.416  1.00                 C  
ATOM   2850  N   LEU   468      10.455 170.993   6.288  1.00                 N  
ATOM   2851  CA  LEU   468       9.806 171.875   5.359  1.00                 C  
ATOM   2852  C   LEU   468       8.479 172.318   5.982  1.00                 C  
ATOM   2853  O   LEU   468       8.057 173.469   5.840  1.00                 O  
ATOM   2854  CB  LEU   468       9.598 171.177   4.013  1.00                 C  
ATOM   2855  CG  LEU   468      10.861 170.868   3.208  1.00                 C  
ATOM   2856  CD1 LEU   468      10.527 170.025   1.986  1.00                 C  
ATOM   2857  CD2 LEU   468      11.560 172.152   2.789  1.00                 C  
ATOM   2858  N   GLN   469       7.800 171.417   6.681  1.00                 N  
ATOM   2859  CA  GLN   469       6.513 171.739   7.287  1.00                 C  
ATOM   2860  C   GLN   469       6.614 172.054   8.759  1.00                 C  
ATOM   2861  O   GLN   469       5.824 172.829   9.305  1.00                 O  
ATOM   2862  CB  GLN   469       5.525 170.587   7.091  1.00                 C  
ATOM   2863  CD  GLN   469       4.566 171.444   4.917  1.00                 C  
ATOM   2864  CG  GLN   469       5.214 170.277   5.636  1.00                 C  
ATOM   2865  OE1 GLN   469       3.495 171.908   5.307  1.00                 O  
ATOM   2866  NE2 GLN   469       5.216 171.922   3.862  1.00                 N  
ATOM   2867  N   ALA   470       7.592 171.462   9.445  1.00                 N  
ATOM   2868  CA  ALA   470       7.753 171.772  10.859  1.00                 C  
ATOM   2869  C   ALA   470       9.214 171.906  11.127  1.00                 C  
ATOM   2870  O   ALA   470       9.875 170.957  11.557  1.00                 O  
ATOM   2871  CB  ALA   470       7.113 170.690  11.715  1.00                 C  
ATOM   2872  N   SER   471       9.784 173.094  10.883  1.00                 N  
ATOM   2873  CA  SER   471      11.228 173.268  11.000  1.00                 C  
ATOM   2874  C   SER   471      11.795 173.335  12.423  1.00                 C  
ATOM   2875  O   SER   471      13.008 173.229  12.625  1.00                 O  
ATOM   2876  CB  SER   471      11.675 174.540  10.277  1.00                 C  
ATOM   2877  OG  SER   471      11.173 175.697  10.922  1.00                 O  
ATOM   2878  N   LYS   472      10.931 173.410  13.488  1.00                 N  
ATOM   2879  CA  LYS   472      11.401 173.660  14.847  1.00                 C  
ATOM   2880  C   LYS   472      10.813 172.548  15.703  1.00                 C  
ATOM   2881  O   LYS   472       9.820 171.930  15.332  1.00                 O  
ATOM   2882  CB  LYS   472      10.977 175.055  15.312  1.00                 C  
ATOM   2883  CD  LYS   472       9.125 176.635  15.921  1.00                 C  
ATOM   2884  CE  LYS   472       7.623 176.805  16.079  1.00                 C  
ATOM   2885  CG  LYS   472       9.473 175.241  15.424  1.00                 C  
ATOM   2886  NZ  LYS   472       7.262 178.186  16.503  1.00                 N  
ATOM   2887  N   SER   473      11.431 172.282  16.843  1.00                 N  
ATOM   2888  CA  SER   473      11.027 171.174  17.704  1.00                 C  
ATOM   2889  C   SER   473      11.605 171.464  19.100  1.00                 C  
ATOM   2890  O   SER   473      12.560 172.249  19.225  1.00                 O  
ATOM   2891  CB  SER   473      11.522 169.844  17.133  1.00                 C  
ATOM   2892  OG  SER   473      12.936 169.766  17.172  1.00                 O  
ATOM   2893  N   LYS   474      11.031 170.863  20.141  1.00                 N  
ATOM   2894  CA  LYS   474      11.532 171.078  21.506  1.00                 C  
ATOM   2895  C   LYS   474      12.130 169.791  22.045  1.00                 C  
ATOM   2896  O   LYS   474      11.467 168.754  22.054  1.00                 O  
ATOM   2897  CB  LYS   474      10.408 171.577  22.417  1.00                 C  
ATOM   2898  CD  LYS   474       9.689 172.374  24.685  1.00                 C  
ATOM   2899  CE  LYS   474      10.124 172.646  26.116  1.00                 C  
ATOM   2900  CG  LYS   474      10.849 171.872  23.841  1.00                 C  
ATOM   2901  NZ  LYS   474       8.991 173.115  26.961  1.00                 N  
ATOM   2902  N   GLY   475      13.390 169.848  22.478  1.00                 N  
ATOM   2903  CA  GLY   475      14.032 168.651  22.998  1.00                 C  
ATOM   2904  C   GLY   475      14.829 168.927  24.251  1.00                 C  
ATOM   2905  O   GLY   475      14.767 170.036  24.784  1.00                 O  
ATOM   2906  N   ILE   476      15.568 167.938  24.746  1.00                 N  
ATOM   2907  CA  ILE   476      16.354 168.182  25.947  1.00                 C  
ATOM   2908  C   ILE   476      17.353 169.328  25.735  1.00                 C  
ATOM   2909  O   ILE   476      17.751 169.983  26.699  1.00                 O  
ATOM   2910  CB  ILE   476      17.104 166.915  26.398  1.00                 C  
ATOM   2911  CD1 ILE   476      15.192 166.200  27.926  1.00                 C  
ATOM   2912  CG1 ILE   476      16.110 165.817  26.786  1.00                 C  
ATOM   2913  CG2 ILE   476      18.062 167.239  27.533  1.00                 C  
ATOM   2914  N   THR   477      17.739 169.583  24.482  1.00                 N  
ATOM   2915  CA  THR   477      18.677 170.666  24.189  1.00                 C  
ATOM   2916  C   THR   477      17.953 172.000  24.007  1.00                 C  
ATOM   2917  O   THR   477      18.548 172.976  23.565  1.00                 O  
ATOM   2918  CB  THR   477      19.509 170.366  22.928  1.00                 C  
ATOM   2919  OG1 THR   477      18.636 170.200  21.804  1.00                 O  
ATOM   2920  CG2 THR   477      20.313 169.088  23.112  1.00                 C  
ATOM   2921  N   GLY   478      16.669 172.035  24.359  1.00                 N  
ATOM   2922  CA  GLY   478      15.888 173.257  24.218  1.00                 C  
ATOM   2923  C   GLY   478      15.269 173.394  22.840  1.00                 C  
ATOM   2924  O   GLY   478      14.897 172.404  22.199  1.00                 O  
ATOM   2925  N   SER   479      15.142 174.630  22.378  1.00                 N  
ATOM   2926  CA  SER   479      14.584 174.887  21.066  1.00                 C  
ATOM   2927  C   SER   479      15.580 174.419  20.026  1.00                 C  
ATOM   2928  O   SER   479      16.781 174.669  20.163  1.00                 O  
ATOM   2929  CB  SER   479      14.258 176.373  20.904  1.00                 C  
ATOM   2930  OG  SER   479      13.777 176.651  19.601  1.00                 O  
ATOM   2931  N   ILE   480      15.087 173.727  19.000  1.00                 N  
ATOM   2932  CA  ILE   480      15.954 173.286  17.924  1.00                 C  
ATOM   2933  C   ILE   480      15.230 173.471  16.600  1.00                 C  
ATOM   2934  O   ILE   480      14.060 173.103  16.437  1.00                 O  
ATOM   2935  CB  ILE   480      16.391 171.822  18.115  1.00                 C  
ATOM   2936  CD1 ILE   480      18.435 172.396  19.526  1.00                 C  
ATOM   2937  CG1 ILE   480      17.119 171.653  19.450  1.00                 C  
ATOM   2938  CG2 ILE   480      17.244 171.363  16.943  1.00                 C  
ATOM   2939  N   ILE   481      15.932 174.076  15.661  1.00                 N  
ATOM   2940  CA  ILE   481      15.396 174.335  14.344  1.00                 C  
ATOM   2941  C   ILE   481      16.257 173.683  13.273  1.00                 C  
ATOM   2942  O   ILE   481      17.461 173.941  13.210  1.00                 O  
ATOM   2943  CB  ILE   481      15.271 175.846  14.073  1.00                 C  
ATOM   2944  CD1 ILE   481      15.163 177.034  16.325  1.00                 C  
ATOM   2945  CG1 ILE   481      14.391 176.507  15.135  1.00                 C  
ATOM   2946  CG2 ILE   481      14.745 176.093  12.667  1.00                 C  
ATOM   2947  N   PHE   482      15.658 172.809  12.466  1.00                 N  
ATOM   2948  CA  PHE   482      16.380 172.217  11.348  1.00                 C  
ATOM   2949  C   PHE   482      16.102 173.170  10.186  1.00                 C  
ATOM   2950  O   PHE   482      14.938 173.442   9.879  1.00                 O  
ATOM   2951  CB  PHE   482      15.904 170.784  11.101  1.00                 C  
ATOM   2952  CG  PHE   482      16.283 169.823  12.191  1.00                 C  
ATOM   2953  CZ  PHE   482      16.992 168.047  14.208  1.00                 C  
ATOM   2954  CD1 PHE   482      15.462 168.755  12.508  1.00                 C  
ATOM   2955  CE1 PHE   482      15.812 167.870  13.511  1.00                 C  
ATOM   2956  CD2 PHE   482      17.461 169.986  12.898  1.00                 C  
ATOM   2957  CE2 PHE   482      17.811 169.102  13.901  1.00                 C  
ATOM   2958  N   ASN   483      17.146 173.693   9.544  1.00                 N  
ATOM   2959  CA  ASN   483      16.941 174.628   8.445  1.00                 C  
ATOM   2960  C   ASN   483      16.438 173.963   7.151  1.00                 C  
ATOM   2961  O   ASN   483      16.203 172.756   7.100  1.00                 O  
ATOM   2962  CB  ASN   483      18.230 175.396   8.147  1.00                 C  
ATOM   2963  CG  ASN   483      19.325 174.504   7.593  1.00                 C  
ATOM   2964  OD1 ASN   483      19.074 173.360   7.215  1.00                 O  
ATOM   2965  ND2 ASN   483      20.544 175.027   7.545  1.00                 N  
ATOM   2966  N   GLU   484      16.265 174.753   6.106  1.00                 N  
ATOM   2967  CA  GLU   484      15.742 174.209   4.850  1.00                 C  
ATOM   2968  C   GLU   484      16.691 173.252   4.145  1.00                 C  
ATOM   2969  O   GLU   484      16.301 172.581   3.196  1.00                 O  
ATOM   2970  CB  GLU   484      15.388 175.340   3.882  1.00                 C  
ATOM   2971  CD  GLU   484      13.909 177.321   3.362  1.00                 C  
ATOM   2972  CG  GLU   484      14.200 176.182   4.320  1.00                 C  
ATOM   2973  OE1 GLU   484      14.732 177.558   2.453  1.00                 O  
ATOM   2974  OE2 GLU   484      12.858 177.976   3.521  1.00                 O  
ATOM   2975  N   PRO   485      17.394 173.746   3.120  1.00                 N  
ATOM   2976  CA  PRO   485      18.395 172.942   2.394  1.00                 C  
ATOM   2977  C   PRO   485      19.737 173.697   2.399  1.00                 C  
ATOM   2978  O   PRO   485      19.790 174.899   2.122  1.00                 O  
ATOM   2979  CB  PRO   485      17.808 172.801   0.988  1.00                 C  
ATOM   2980  CD  PRO   485      16.395 174.336   2.162  1.00                 C  
ATOM   2981  CG  PRO   485      16.971 174.023   0.809  1.00                 C  
ATOM   2982  N   GLU   486      20.852 173.009   2.714  1.00                 N  
ATOM   2983  CA  GLU   486      20.907 171.584   3.059  1.00                 C  
ATOM   2984  C   GLU   486      20.476 171.329   4.482  1.00                 C  
ATOM   2985  O   GLU   486      20.974 171.947   5.426  1.00                 O  
ATOM   2986  CB  GLU   486      22.319 171.035   2.845  1.00                 C  
ATOM   2987  CD  GLU   486      22.563 169.073   4.417  1.00                 C  
ATOM   2988  CG  GLU   486      22.424 169.524   2.976  1.00                 C  
ATOM   2989  OE1 GLU   486      23.437 169.614   5.127  1.00                 O  
ATOM   2990  OE2 GLU   486      21.799 168.179   4.836  1.00                 O  
ATOM   2991  N   ARG   487      19.526 170.401   4.677  1.00                 N  
ATOM   2992  CA  ARG   487      19.021 170.073   6.010  1.00                 C  
ATOM   2993  C   ARG   487      20.113 170.116   7.077  1.00                 C  
ATOM   2994  O   ARG   487      21.130 169.423   6.985  1.00                 O  
ATOM   2995  CB  ARG   487      18.368 168.689   6.010  1.00                 C  
ATOM   2996  CD  ARG   487      16.533 169.071   7.680  1.00                 C  
ATOM   2997  NE  ARG   487      15.931 168.648   8.941  1.00                 N  
ATOM   2998  CG  ARG   487      17.788 168.277   7.353  1.00                 C  
ATOM   2999  CZ  ARG   487      15.037 167.671   9.052  1.00                 C  
ATOM   3000  NH1 ARG   487      14.543 167.355  10.241  1.00                 N  
ATOM   3001  NH2 ARG   487      14.638 167.012   7.972  1.00                 N  
ATOM   3002  N   ASP   488      19.855 170.879   8.097  1.00                 N  
ATOM   3003  CA  ASP   488      20.905 171.034   9.122  1.00                 C  
ATOM   3004  C   ASP   488      20.449 171.904  10.285  1.00                 C  
ATOM   3005  O   ASP   488      19.907 172.999  10.084  1.00                 O  
ATOM   3006  CB  ASP   488      22.172 171.629   8.505  1.00                 C  
ATOM   3007  CG  ASP   488      23.357 171.584   9.450  1.00                 C  
ATOM   3008  OD1 ASP   488      23.138 171.625  10.679  1.00                 O  
ATOM   3009  OD2 ASP   488      24.504 171.507   8.962  1.00                 O  
ATOM   3010  N   ARG   489      20.696 171.428  11.501  1.00                 N  
ATOM   3011  CA  ARG   489      20.312 172.183  12.684  1.00                 C  
ATOM   3012  C   ARG   489      20.997 173.542  12.837  1.00                 C  
ATOM   3013  O   ARG   489      22.221 173.660  12.685  1.00                 O  
ATOM   3014  CB  ARG   489      20.590 171.371  13.951  1.00                 C  
ATOM   3015  CD  ARG   489      20.317 171.136  16.435  1.00                 C  
ATOM   3016  NE  ARG   489      21.714 170.755  16.632  1.00                 N  
ATOM   3017  CG  ARG   489      20.140 172.051  15.234  1.00                 C  
ATOM   3018  CZ  ARG   489      22.604 171.494  17.287  1.00                 C  
ATOM   3019  NH1 ARG   489      23.853 171.067  17.416  1.00                 N  
ATOM   3020  NH2 ARG   489      22.243 172.657  17.811  1.00                 N  
ATOM   3021  N   MET   490      20.208 174.572  13.123  1.00                 N  
ATOM   3022  CA  MET   490      20.773 175.901  13.362  1.00                 C  
ATOM   3023  C   MET   490      21.565 175.754  14.670  1.00                 C  
ATOM   3024  O   MET   490      21.095 175.117  15.623  1.00                 O  
ATOM   3025  CB  MET   490      19.662 176.950  13.435  1.00                 C  
ATOM   3026  SD  MET   490      17.690 178.477  12.228  1.00                 S  
ATOM   3027  CE  MET   490      17.060 178.483  10.552  1.00                 C  
ATOM   3028  CG  MET   490      18.934 177.176  12.120  1.00                 C  
ATOM   3029  N   LEU   491      22.766 176.327  14.711  1.00                 N  
ATOM   3030  CA  LEU   491      23.626 176.173  15.885  1.00                 C  
ATOM   3031  C   LEU   491      23.874 177.463  16.679  1.00                 C  
ATOM   3032  O   LEU   491      24.219 178.494  16.102  1.00                 O  
ATOM   3033  CB  LEU   491      24.985 175.598  15.482  1.00                 C  
ATOM   3034  CG  LEU   491      26.012 175.435  16.604  1.00                 C  
ATOM   3035  CD1 LEU   491      25.544 174.399  17.615  1.00                 C  
ATOM   3036  CD2 LEU   491      27.370 175.046  16.038  1.00                 C  
ATOM   3037  N   ASN   492      23.716 177.404  17.999  1.00                 N  
ATOM   3038  CA  ASN   492      23.948 178.603  18.812  1.00                 C  
ATOM   3039  C   ASN   492      25.386 178.614  19.350  1.00                 C  
ATOM   3040  O   ASN   492      25.967 177.547  19.643  1.00                 O  
ATOM   3041  CB  ASN   492      22.934 178.680  19.955  1.00                 C  
ATOM   3042  CG  ASN   492      21.519 178.915  19.463  1.00                 C  
ATOM   3043  OD1 ASN   492      21.257 178.891  18.261  1.00                 O  
ATOM   3044  ND2 ASN   492      20.601 179.144  20.395  1.00                 N  
ATOM   3045  N   TYR   493      25.964 179.808  19.485  1.00                 N  
ATOM   3046  CA  TYR   493      27.343 179.949  19.962  1.00                 C  
ATOM   3047  C   TYR   493      27.445 180.944  21.114  1.00                 C  
ATOM   3048  O   TYR   493      26.546 181.771  21.300  1.00                 O  
ATOM   3049  CB  TYR   493      28.263 180.386  18.820  1.00                 C  
ATOM   3050  CG  TYR   493      28.340 179.393  17.682  1.00                 C  
ATOM   3051  OH  TYR   493      28.537 176.669  14.547  1.00                 O  
ATOM   3052  CZ  TYR   493      28.473 177.570  15.585  1.00                 C  
ATOM   3053  CD1 TYR   493      27.283 179.248  16.792  1.00                 C  
ATOM   3054  CE1 TYR   493      27.345 178.344  15.749  1.00                 C  
ATOM   3055  CD2 TYR   493      29.469 178.605  17.501  1.00                 C  
ATOM   3056  CE2 TYR   493      29.548 177.695  16.464  1.00                 C  
ATOM   3057  N   ARG   494      28.548 180.865  21.860  1.00                 N  
ATOM   3058  CA  ARG   494      28.826 181.787  22.957  1.00                 C  
ATOM   3059  C   ARG   494      30.207 182.376  22.742  1.00                 C  
ATOM   3060  O   ARG   494      31.117 181.692  22.246  1.00                 O  
ATOM   3061  CB  ARG   494      28.723 181.066  24.302  1.00                 C  
ATOM   3062  CD  ARG   494      27.294 179.874  25.986  1.00                 C  
ATOM   3063  NE  ARG   494      25.964 179.360  26.306  1.00                 N  
ATOM   3064  CG  ARG   494      27.331 180.548  24.624  1.00                 C  
ATOM   3065  CZ  ARG   494      25.662 178.721  27.432  1.00                 C  
ATOM   3066  NH1 ARG   494      24.425 178.289  27.637  1.00                 N  
ATOM   3067  NH2 ARG   494      26.596 178.516  28.350  1.00                 N  
ATOM   3068  N   VAL   495      30.351 183.655  23.082  1.00                 N  
ATOM   3069  CA  VAL   495      31.637 184.326  22.995  1.00                 C  
ATOM   3070  C   VAL   495      32.029 184.644  24.425  1.00                 C  
ATOM   3071  O   VAL   495      31.294 185.298  25.189  1.00                 O  
ATOM   3072  CB  VAL   495      31.560 185.581  22.105  1.00                 C  
ATOM   3073  CG1 VAL   495      32.907 186.285  22.060  1.00                 C  
ATOM   3074  CG2 VAL   495      31.100 185.212  20.703  1.00                 C  
ATOM   3075  N   LEU   496      33.193 184.152  24.797  1.00                 N  
ATOM   3076  CA  LEU   496      33.714 184.366  26.128  1.00                 C  
ATOM   3077  C   LEU   496      34.839 185.406  26.085  1.00                 C  
ATOM   3078  O   LEU   496      35.679 185.381  25.172  1.00                 O  
ATOM   3079  CB  LEU   496      34.215 183.049  26.726  1.00                 C  
ATOM   3080  CG  LEU   496      33.143 182.093  27.252  1.00                 C  
ATOM   3081  CD1 LEU   496      32.301 181.547  26.109  1.00                 C  
ATOM   3082  CD2 LEU   496      33.777 180.953  28.034  1.00                 C  
ATOM   3083  N   ASP   497      34.859 186.349  27.025  1.00                 N  
ATOM   3084  CA  ASP   497      36.021 187.216  27.062  1.00                 C  
ATOM   3085  C   ASP   497      36.353 187.598  28.493  1.00                 C  
ATOM   3086  O   ASP   497      35.663 187.187  29.417  1.00                 O  
ATOM   3087  CB  ASP   497      35.782 188.469  26.217  1.00                 C  
ATOM   3088  CG  ASP   497      37.071 189.084  25.710  1.00                 C  
ATOM   3089  OD1 ASP   497      38.154 188.588  26.086  1.00                 O  
ATOM   3090  OD2 ASP   497      36.999 190.063  24.938  1.00                 O  
ATOM   3091  N   MET   498      37.439 188.337  28.674  1.00                 N  
ATOM   3092  CA  MET   498      37.953 188.659  29.994  1.00                 C  
ATOM   3093  C   MET   498      37.413 189.820  30.817  1.00                 C  
ATOM   3094  O   MET   498      37.182 190.908  30.303  1.00                 O  
ATOM   3095  CB  MET   498      39.458 188.925  29.932  1.00                 C  
ATOM   3096  SD  MET   498      41.874 189.475  31.172  1.00                 S  
ATOM   3097  CE  MET   498      42.478 187.875  30.640  1.00                 C  
ATOM   3098  CG  MET   498      40.105 189.151  31.290  1.00                 C  
ATOM   3099  N   LEU   499      36.679 189.519  31.874  1.00                 N  
ATOM   3100  CA  LEU   499      36.066 190.543  32.731  1.00                 C  
ATOM   3101  C   LEU   499      37.134 191.476  33.248  1.00                 C  
ATOM   3102  O   LEU   499      38.342 191.241  33.163  1.00                 O  
ATOM   3103  CB  LEU   499      35.306 189.889  33.887  1.00                 C  
ATOM   3104  CG  LEU   499      34.116 189.008  33.503  1.00                 C  
ATOM   3105  CD1 LEU   499      33.531 188.330  34.733  1.00                 C  
ATOM   3106  CD2 LEU   499      33.049 189.825  32.792  1.00                 C  
ATOM   3107  N   GLY   500      36.645 192.564  33.799  1.00                 N  
ATOM   3108  CA  GLY   500      37.490 193.593  34.431  1.00                 C  
ATOM   3109  C   GLY   500      38.369 192.963  35.521  1.00                 C  
ATOM   3110  O   GLY   500      39.479 193.439  35.774  1.00                 O  
ATOM   3111  N   ASP   501      37.935 191.921  36.181  1.00                 N  
ATOM   3112  CA  ASP   501      38.632 191.163  37.212  1.00                 C  
ATOM   3113  C   ASP   501      39.625 190.115  36.779  1.00                 C  
ATOM   3114  O   ASP   501      40.327 189.525  37.604  1.00                 O  
ATOM   3115  CB  ASP   501      37.630 190.449  38.121  1.00                 C  
ATOM   3116  CG  ASP   501      36.837 191.411  38.983  1.00                 C  
ATOM   3117  OD1 ASP   501      37.328 192.532  39.229  1.00                 O  
ATOM   3118  OD2 ASP   501      35.723 191.043  39.413  1.00                 O  
ATOM   3119  N   GLY   502      39.725 189.840  35.443  1.00                 N  
ATOM   3120  CA  GLY   502      40.676 188.850  34.957  1.00                 C  
ATOM   3121  C   GLY   502      40.156 187.436  34.849  1.00                 C  
ATOM   3122  O   GLY   502      40.954 186.495  34.863  1.00                 O  
ATOM   3123  N   THR   503      38.886 187.193  34.743  1.00                 N  
ATOM   3124  CA  THR   503      38.264 185.874  34.562  1.00                 C  
ATOM   3125  C   THR   503      37.321 185.902  33.329  1.00                 C  
ATOM   3126  O   THR   503      36.597 186.864  33.058  1.00                 O  
ATOM   3127  CB  THR   503      37.482 185.442  35.816  1.00                 C  
ATOM   3128  OG1 THR   503      36.945 184.128  35.619  1.00                 O  
ATOM   3129  CG2 THR   503      36.334 186.402  36.085  1.00                 C  
ATOM   3130  N   PHE   504      37.378 184.701  32.606  1.00                 N  
ATOM   3131  CA  PHE   504      36.625 184.668  31.356  1.00                 C  
ATOM   3132  C   PHE   504      35.174 184.267  31.621  1.00                 C  
ATOM   3133  O   PHE   504      34.898 183.416  32.453  1.00                 O  
ATOM   3134  CB  PHE   504      37.276 183.702  30.364  1.00                 C  
ATOM   3135  CG  PHE   504      38.606 184.169  29.846  1.00                 C  
ATOM   3136  CZ  PHE   504      41.064 185.038  28.883  1.00                 C  
ATOM   3137  CD1 PHE   504      39.781 183.787  30.470  1.00                 C  
ATOM   3138  CE1 PHE   504      41.005 184.218  29.993  1.00                 C  
ATOM   3139  CD2 PHE   504      38.682 184.991  28.735  1.00                 C  
ATOM   3140  CE2 PHE   504      39.906 185.421  28.259  1.00                 C  
ATOM   3141  N   TYR   505      34.247 184.886  30.913  1.00                 N  
ATOM   3142  CA  TYR   505      32.846 184.528  31.078  1.00                 C  
ATOM   3143  C   TYR   505      32.135 184.833  29.783  1.00                 C  
ATOM   3144  O   TYR   505      32.636 185.607  28.955  1.00                 O  
ATOM   3145  CB  TYR   505      32.234 185.289  32.256  1.00                 C  
ATOM   3146  CG  TYR   505      30.792 184.928  32.536  1.00                 C  
ATOM   3147  OH  TYR   505      26.834 183.920  33.313  1.00                 O  
ATOM   3148  CZ  TYR   505      28.143 184.255  33.055  1.00                 C  
ATOM   3149  CD1 TYR   505      30.471 183.757  33.211  1.00                 C  
ATOM   3150  CE1 TYR   505      29.156 183.419  33.472  1.00                 C  
ATOM   3151  CD2 TYR   505      29.758 185.758  32.123  1.00                 C  
ATOM   3152  CE2 TYR   505      28.438 185.436  32.375  1.00                 C  
ATOM   3153  N   ASN   506      30.952 184.251  29.603  1.00                 N  
ATOM   3154  CA  ASN   506      30.213 184.508  28.369  1.00                 C  
ATOM   3155  C   ASN   506      29.667 185.941  28.377  1.00                 C  
ATOM   3156  O   ASN   506      29.007 186.350  29.338  1.00                 O  
ATOM   3157  CB  ASN   506      29.088 183.486  28.195  1.00                 C  
ATOM   3158  CG  ASN   506      28.392 183.608  26.854  1.00                 C  
ATOM   3159  OD1 ASN   506      28.889 184.270  25.944  1.00                 O  
ATOM   3160  ND2 ASN   506      27.235 182.968  26.729  1.00                 N  
ATOM   3161  N   LEU   507      29.940 186.697  27.317  1.00                 N  
ATOM   3162  CA  LEU   507      29.451 188.065  27.219  1.00                 C  
ATOM   3163  C   LEU   507      28.512 188.263  26.028  1.00                 C  
ATOM   3164  O   LEU   507      27.832 189.280  25.948  1.00                 O  
ATOM   3165  CB  LEU   507      30.621 189.046  27.113  1.00                 C  
ATOM   3166  CG  LEU   507      31.587 189.079  28.298  1.00                 C  
ATOM   3167  CD1 LEU   507      32.752 190.016  28.017  1.00                 C  
ATOM   3168  CD2 LEU   507      30.865 189.499  29.569  1.00                 C  
ATOM   3169  N   TYR   508      28.460 187.282  25.120  1.00                 N  
ATOM   3170  CA  TYR   508      27.581 187.354  23.944  1.00                 C  
ATOM   3171  C   TYR   508      27.092 185.982  23.527  1.00                 C  
ATOM   3172  O   TYR   508      27.870 185.036  23.490  1.00                 O  
ATOM   3173  CB  TYR   508      28.305 188.024  22.774  1.00                 C  
ATOM   3174  CG  TYR   508      28.737 189.445  23.054  1.00                 C  
ATOM   3175  OH  TYR   508      29.941 193.349  23.831  1.00                 O  
ATOM   3176  CZ  TYR   508      29.542 192.058  23.573  1.00                 C  
ATOM   3177  CD1 TYR   508      29.972 189.712  23.632  1.00                 C  
ATOM   3178  CE1 TYR   508      30.376 191.008  23.891  1.00                 C  
ATOM   3179  CD2 TYR   508      27.910 190.515  22.741  1.00                 C  
ATOM   3180  CE2 TYR   508      28.297 191.818  22.993  1.00                 C  
ATOM   3181  N   ASN   509      25.803 185.874  23.226  1.00                 N  
ATOM   3182  CA  ASN   509      25.226 184.619  22.748  1.00                 C  
ATOM   3183  C   ASN   509      24.676 184.861  21.350  1.00                 C  
ATOM   3184  O   ASN   509      24.149 185.945  21.046  1.00                 O  
ATOM   3185  CB  ASN   509      24.153 184.119  23.718  1.00                 C  
ATOM   3186  CG  ASN   509      24.722 183.742  25.072  1.00                 C  
ATOM   3187  OD1 ASN   509      25.203 184.598  25.814  1.00                 O  
ATOM   3188  ND2 ASN   509      24.668 182.456  25.397  1.00                 N  
ATOM   3189  N   PHE   510      24.806 183.857  20.493  1.00                 N  
ATOM   3190  CA  PHE   510      24.335 183.961  19.119  1.00                 C  
ATOM   3191  C   PHE   510      23.268 182.905  18.915  1.00                 C  
ATOM   3192  O   PHE   510      23.484 181.711  19.177  1.00                 O  
ATOM   3193  CB  PHE   510      25.498 183.792  18.140  1.00                 C  
ATOM   3194  CG  PHE   510      26.541 184.869  18.245  1.00                 C  
ATOM   3195  CZ  PHE   510      28.468 186.862  18.435  1.00                 C  
ATOM   3196  CD1 PHE   510      27.277 185.027  19.406  1.00                 C  
ATOM   3197  CE1 PHE   510      28.236 186.018  19.504  1.00                 C  
ATOM   3198  CD2 PHE   510      26.785 185.722  17.184  1.00                 C  
ATOM   3199  CE2 PHE   510      27.744 186.713  17.282  1.00                 C  
ATOM   3200  N   LYS   511      22.104 183.353  18.475  1.00                 N  
ATOM   3201  CA  LYS   511      20.991 182.460  18.222  1.00                 C  
ATOM   3202  C   LYS   511      21.129 182.118  16.739  1.00                 C  
ATOM   3203  O   LYS   511      21.029 182.996  15.889  1.00                 O  
ATOM   3204  CB  LYS   511      19.667 183.138  18.582  1.00                 C  
ATOM   3205  CD  LYS   511      17.178 182.962  18.850  1.00                 C  
ATOM   3206  CE  LYS   511      15.958 182.073  18.679  1.00                 C  
ATOM   3207  CG  LYS   511      18.451 182.238  18.441  1.00                 C  
ATOM   3208  NZ  LYS   511      14.703 182.770  19.074  1.00                 N  
ATOM   3209  N   TYR   512      21.350 180.842  16.429  1.00                 N  
ATOM   3210  CA  TYR   512      21.545 180.443  15.034  1.00                 C  
ATOM   3211  C   TYR   512      20.359 180.601  14.101  1.00                 C  
ATOM   3212  O   TYR   512      20.516 180.661  12.876  1.00                 O  
ATOM   3213  CB  TYR   512      21.982 178.979  14.951  1.00                 C  
ATOM   3214  CG  TYR   512      22.261 178.502  13.544  1.00                 C  
ATOM   3215  OH  TYR   512      23.040 177.201   9.672  1.00                 O  
ATOM   3216  CZ  TYR   512      22.781 177.630  10.954  1.00                 C  
ATOM   3217  CD1 TYR   512      23.155 179.182  12.727  1.00                 C  
ATOM   3218  CE1 TYR   512      23.416 178.752  11.439  1.00                 C  
ATOM   3219  CD2 TYR   512      21.631 177.372  13.038  1.00                 C  
ATOM   3220  CE2 TYR   512      21.880 176.928  11.753  1.00                 C  
ATOM   3221  N   GLU   513      19.166 180.667  14.671  1.00                 N  
ATOM   3222  CA  GLU   513      17.950 180.801  13.867  1.00                 C  
ATOM   3223  C   GLU   513      17.618 182.262  13.548  1.00                 C  
ATOM   3224  O   GLU   513      17.431 182.623  12.389  1.00                 O  
ATOM   3225  CB  GLU   513      16.761 180.155  14.582  1.00                 C  
ATOM   3226  CD  GLU   513      14.331 179.472  14.491  1.00                 C  
ATOM   3227  CG  GLU   513      15.466 180.190  13.787  1.00                 C  
ATOM   3228  OE1 GLU   513      14.357 179.398  15.738  1.00                 O  
ATOM   3229  OE2 GLU   513      13.416 178.984  13.796  1.00                 O  
ATOM   3230  N   LYS   514      17.566 183.115  14.568  1.00                 N  
ATOM   3231  CA  LYS   514      17.273 184.526  14.334  1.00                 C  
ATOM   3232  C   LYS   514      18.521 185.239  13.865  1.00                 C  
ATOM   3233  O   LYS   514      18.453 186.344  13.317  1.00                 O  
ATOM   3234  CB  LYS   514      16.722 185.177  15.604  1.00                 C  
ATOM   3235  CD  LYS   514      14.857 185.369  17.273  1.00                 C  
ATOM   3236  CE  LYS   514      13.478 184.873  17.676  1.00                 C  
ATOM   3237  CG  LYS   514      15.346 184.675  16.012  1.00                 C  
ATOM   3238  NZ  LYS   514      12.997 185.523  18.926  1.00                 N  
ATOM   3239  N   ASP   515      19.666 184.597  14.099  1.00                 N  
ATOM   3240  CA  ASP   515      20.974 185.153  13.752  1.00                 C  
ATOM   3241  C   ASP   515      21.267 186.413  14.562  1.00                 C  
ATOM   3242  O   ASP   515      22.087 187.249  14.165  1.00                 O  
ATOM   3243  CB  ASP   515      21.045 185.462  12.255  1.00                 C  
ATOM   3244  CG  ASP   515      20.952 184.215  11.398  1.00                 C  
ATOM   3245  OD1 ASP   515      21.365 183.136  11.872  1.00                 O  
ATOM   3246  OD2 ASP   515      20.465 184.316  10.252  1.00                 O  
ATOM   3247  N   LYS   516      20.618 186.507  15.719  1.00                 N  
ATOM   3248  CA  LYS   516      20.775 187.643  16.622  1.00                 C  
ATOM   3249  C   LYS   516      21.887 187.427  17.640  1.00                 C  
ATOM   3250  O   LYS   516      22.010 186.340  18.210  1.00                 O  
ATOM   3251  CB  LYS   516      19.464 187.929  17.356  1.00                 C  
ATOM   3252  CD  LYS   516      17.071 188.678  17.247  1.00                 C  
ATOM   3253  CE  LYS   516      15.932 189.113  16.339  1.00                 C  
ATOM   3254  CG  LYS   516      18.332 188.387  16.451  1.00                 C  
ATOM   3255  NZ  LYS   516      14.676 189.355  17.100  1.00                 N  
ATOM   3256  N   LEU   517      22.675 188.473  17.876  1.00                 N  
ATOM   3257  CA  LEU   517      23.743 188.446  18.882  1.00                 C  
ATOM   3258  C   LEU   517      23.174 189.177  20.100  1.00                 C  
ATOM   3259  O   LEU   517      22.806 190.342  19.999  1.00                 O  
ATOM   3260  CB  LEU   517      25.014 189.097  18.332  1.00                 C  
ATOM   3261  CG  LEU   517      26.278 188.936  19.178  1.00                 C  
ATOM   3262  CD1 LEU   517      27.519 189.250  18.356  1.00                 C  
ATOM   3263  CD2 LEU   517      26.219 189.830  20.408  1.00                 C  
ATOM   3264  N   MET   518      23.103 188.512  21.246  1.00                 N  
ATOM   3265  CA  MET   518      22.552 189.143  22.438  1.00                 C  
ATOM   3266  C   MET   518      23.559 189.244  23.570  1.00                 C  
ATOM   3267  O   MET   518      24.324 188.302  23.818  1.00                 O  
ATOM   3268  CB  MET   518      21.321 188.379  22.928  1.00                 C  
ATOM   3269  SD  MET   518      18.725 187.479  22.569  1.00                 S  
ATOM   3270  CE  MET   518      18.193 188.525  23.922  1.00                 C  
ATOM   3271  CG  MET   518      20.148 188.405  21.962  1.00                 C  
ATOM   3272  N   ARG   519      23.559 190.381  24.261  1.00                 N  
ATOM   3273  CA  ARG   519      24.475 190.575  25.390  1.00                 C  
ATOM   3274  C   ARG   519      24.039 189.655  26.518  1.00                 C  
ATOM   3275  O   ARG   519      22.845 189.403  26.698  1.00                 O  
ATOM   3276  CB  ARG   519      24.482 192.041  25.828  1.00                 C  
ATOM   3277  CD  ARG   519      25.002 194.433  25.276  1.00                 C  
ATOM   3278  NE  ARG   519      23.618 194.898  25.316  1.00                 N  
ATOM   3279  CG  ARG   519      25.105 192.988  24.816  1.00                 C  
ATOM   3280  CZ  ARG   519      23.237 196.071  25.811  1.00                 C  
ATOM   3281  NH1 ARG   519      21.955 196.409  25.806  1.00                 N  
ATOM   3282  NH2 ARG   519      24.140 196.904  26.311  1.00                 N  
ATOM   3283  N   ILE   520      25.003 189.155  27.280  1.00                 N  
ATOM   3284  CA  ILE   520      24.713 188.240  28.376  1.00                 C  
ATOM   3285  C   ILE   520      25.002 188.904  29.709  1.00                 C  
ATOM   3286  O   ILE   520      26.014 189.599  29.851  1.00                 O  
ATOM   3287  CB  ILE   520      25.516 186.932  28.247  1.00                 C  
ATOM   3288  CD1 ILE   520      25.429 184.452  28.830  1.00                 C  
ATOM   3289  CG1 ILE   520      24.898 185.839  29.121  1.00                 C  
ATOM   3290  CG2 ILE   520      26.979 187.170  28.586  1.00                 C  
ATOM   3291  N   ASP   521      25.167 190.226  29.676  1.00                 N  
ATOM   3292  CA  ASP   521      25.473 191.011  30.870  1.00                 C  
ATOM   3293  C   ASP   521      24.221 191.784  31.256  1.00                 C  
ATOM   3294  O   ASP   521      23.626 192.498  30.444  1.00                 O  
ATOM   3295  CB  ASP   521      26.658 191.943  30.609  1.00                 C  
ATOM   3296  CG  ASP   521      27.959 191.191  30.414  1.00                 C  
ATOM   3297  OD1 ASP   521      28.040 190.021  30.845  1.00                 O  
ATOM   3298  OD2 ASP   521      28.899 191.770  29.829  1.00                 O  
ATOM   3299  N   SER   522      23.798 191.654  32.510  1.00                 N  
ATOM   3300  CA  SER   522      22.597 192.336  32.972  1.00                 C  
ATOM   3301  C   SER   522      22.898 193.197  34.192  1.00                 C  
ATOM   3302  O   SER   522      23.475 192.743  35.184  1.00                 O  
ATOM   3303  CB  SER   522      21.497 191.323  33.298  1.00                 C  
ATOM   3304  OG  SER   522      20.352 191.967  33.828  1.00                 O  
ATOM   3305  N   ASP   523      22.504 194.465  34.127  1.00                 N  
ATOM   3306  CA  ASP   523      22.727 195.395  35.231  1.00                 C  
ATOM   3307  C   ASP   523      21.396 195.755  35.876  1.00                 C  
ATOM   3308  O   ASP   523      20.336 195.713  35.245  1.00                 O  
ATOM   3309  CB  ASP   523      23.449 196.650  34.737  1.00                 C  
ATOM   3310  CG  ASP   523      24.863 196.363  34.271  1.00                 C  
ATOM   3311  OD1 ASP   523      25.605 195.683  35.010  1.00                 O  
ATOM   3312  OD2 ASP   523      25.229 196.819  33.167  1.00                 O  
ATOM   3313  N   ASP   524      21.434 196.115  37.153  1.00                 N  
ATOM   3314  CA  ASP   524      20.211 196.486  37.846  1.00                 C  
ATOM   3315  C   ASP   524      19.668 197.692  37.080  1.00                 C  
ATOM   3316  O   ASP   524      20.382 198.659  36.803  1.00                 O  
ATOM   3317  CB  ASP   524      20.499 196.786  39.318  1.00                 C  
ATOM   3318  CG  ASP   524      19.237 197.033  40.121  1.00                 C  
ATOM   3319  OD1 ASP   524      18.567 198.058  39.875  1.00                 O  
ATOM   3320  OD2 ASP   524      18.917 196.200  40.996  1.00                 O  
ATOM   3321  N   PRO   525      18.387 197.646  36.726  1.00                 N  
ATOM   3322  CA  PRO   525      17.781 198.711  35.936  1.00                 C  
ATOM   3323  C   PRO   525      17.914 200.139  36.446  1.00                 C  
ATOM   3324  O   PRO   525      18.123 201.074  35.669  1.00                 O  
ATOM   3325  CB  PRO   525      16.296 198.345  35.899  1.00                 C  
ATOM   3326  CD  PRO   525      17.358 196.483  36.963  1.00                 C  
ATOM   3327  CG  PRO   525      16.275 196.856  35.990  1.00                 C  
ATOM   3328  N   ALA   526      17.798 200.347  37.752  1.00                 N  
ATOM   3329  CA  ALA   526      17.905 201.704  38.280  1.00                 C  
ATOM   3330  C   ALA   526      19.251 202.364  37.985  1.00                 C  
ATOM   3331  O   ALA   526      19.391 203.589  38.030  1.00                 O  
ATOM   3332  CB  ALA   526      17.673 201.708  39.783  1.00                 C  
ATOM   3333  N   LEU   527      20.268 201.557  37.676  1.00                 N  
ATOM   3334  CA  LEU   527      21.608 202.067  37.372  1.00                 C  
ATOM   3335  C   LEU   527      21.652 202.677  35.982  1.00                 C  
ATOM   3336  O   LEU   527      22.558 203.435  35.626  1.00                 O  
ATOM   3337  CB  LEU   527      22.647 200.950  37.492  1.00                 C  
ATOM   3338  CG  LEU   527      22.859 200.370  38.892  1.00                 C  
ATOM   3339  CD1 LEU   527      23.818 199.190  38.845  1.00                 C  
ATOM   3340  CD2 LEU   527      23.380 201.437  39.842  1.00                 C  
ATOM   3341  N   LEU   528      20.655 202.341  35.173  1.00                 N  
ATOM   3342  CA  LEU   528      20.549 202.863  33.819  1.00                 C  
ATOM   3343  C   LEU   528      21.849 202.761  33.015  1.00                 C  
ATOM   3344  O   LEU   528      22.302 203.722  32.387  1.00                 O  
ATOM   3345  CB  LEU   528      20.102 204.326  33.842  1.00                 C  
ATOM   3346  CG  LEU   528      18.763 204.615  34.525  1.00                 C  
ATOM   3347  CD1 LEU   528      18.479 206.109  34.540  1.00                 C  
ATOM   3348  CD2 LEU   528      17.634 203.869  33.831  1.00                 C  
ATOM   3349  N   ASP   529      22.463 201.579  33.029  1.00                 N  
ATOM   3350  CA  ASP   529      23.695 201.355  32.288  1.00                 C  
ATOM   3351  C   ASP   529      23.307 201.062  30.846  1.00                 C  
ATOM   3352  O   ASP   529      22.655 200.061  30.538  1.00                 O  
ATOM   3353  CB  ASP   529      24.496 200.211  32.913  1.00                 C  
ATOM   3354  CG  ASP   529      25.834 199.997  32.234  1.00                 C  
ATOM   3355  OD1 ASP   529      26.025 200.525  31.118  1.00                 O  
ATOM   3356  OD2 ASP   529      26.692 199.301  32.816  1.00                 O  
ATOM   3357  N   LYS   530      23.711 201.944  29.935  1.00                 N  
ATOM   3358  CA  LYS   530      23.375 201.790  28.521  1.00                 C  
ATOM   3359  C   LYS   530      24.592 201.602  27.623  1.00                 C  
ATOM   3360  O   LYS   530      24.471 201.482  26.401  1.00                 O  
ATOM   3361  CB  LYS   530      22.579 202.999  28.025  1.00                 C  
ATOM   3362  CD  LYS   530      20.469 204.354  28.116  1.00                 C  
ATOM   3363  CE  LYS   530      19.092 204.491  28.745  1.00                 C  
ATOM   3364  CG  LYS   530      21.214 203.153  28.675  1.00                 C  
ATOM   3365  NZ  LYS   530      18.363 205.683  28.231  1.00                 N  
ATOM   3366  N   LEU   531      25.788 201.572  28.199  1.00                 N  
ATOM   3367  CA  LEU   531      26.990 201.461  27.381  1.00                 C  
ATOM   3368  C   LEU   531      27.884 200.256  27.636  1.00                 C  
ATOM   3369  O   LEU   531      29.108 200.331  27.499  1.00                 O  
ATOM   3370  CB  LEU   531      27.864 202.707  27.541  1.00                 C  
ATOM   3371  CG  LEU   531      27.252 204.029  27.072  1.00                 C  
ATOM   3372  CD1 LEU   531      28.155 205.197  27.436  1.00                 C  
ATOM   3373  CD2 LEU   531      26.999 204.002  25.573  1.00                 C  
ATOM   3374  N   GLY   532      27.304 199.123  28.011  1.00                 N  
ATOM   3375  CA  GLY   532      28.147 197.962  28.240  1.00                 C  
ATOM   3376  C   GLY   532      28.644 197.464  26.899  1.00                 C  
ATOM   3377  O   GLY   532      27.913 197.433  25.905  1.00                 O  
ATOM   3378  N   LEU   533      29.905 197.064  26.853  1.00                 N  
ATOM   3379  CA  LEU   533      30.460 196.534  25.627  1.00                 C  
ATOM   3380  C   LEU   533      31.421 195.399  25.948  1.00                 C  
ATOM   3381  O   LEU   533      31.831 195.191  27.093  1.00                 O  
ATOM   3382  CB  LEU   533      31.166 197.638  24.837  1.00                 C  
ATOM   3383  CG  LEU   533      30.294 198.810  24.383  1.00                 C  
ATOM   3384  CD1 LEU   533      31.148 199.913  23.777  1.00                 C  
ATOM   3385  CD2 LEU   533      29.244 198.345  23.386  1.00                 C  
ATOM   3386  N   TRP   534      31.790 194.648  24.918  1.00                 N  
ATOM   3387  CA  TRP   534      32.739 193.559  25.089  1.00                 C  
ATOM   3388  C   TRP   534      34.046 194.211  25.522  1.00                 C  
ATOM   3389  O   TRP   534      34.210 195.432  25.444  1.00                 O  
ATOM   3390  CB  TRP   534      32.875 192.758  23.792  1.00                 C  
ATOM   3391  CG  TRP   534      33.417 193.558  22.648  1.00                 C  
ATOM   3392  CD1 TRP   534      32.789 194.576  21.989  1.00                 C  
ATOM   3393  NE1 TRP   534      33.600 195.068  20.995  1.00                 N  
ATOM   3394  CD2 TRP   534      34.699 193.406  22.025  1.00                 C  
ATOM   3395  CE2 TRP   534      34.779 194.365  20.999  1.00                 C  
ATOM   3396  CH2 TRP   534      36.951 193.648  20.413  1.00                 C  
ATOM   3397  CZ2 TRP   534      35.903 194.495  20.185  1.00                 C  
ATOM   3398  CE3 TRP   534      35.786 192.553  22.237  1.00                 C  
ATOM   3399  CZ3 TRP   534      36.898 192.686  21.427  1.00                 C  
ATOM   3400  N   PRO   535      35.032 193.320  25.988  1.00                 N  
ATOM   3401  CA  PRO   535      36.237 193.999  26.416  1.00                 C  
ATOM   3402  C   PRO   535      37.157 194.440  25.275  1.00                 C  
ATOM   3403  O   PRO   535      37.559 193.643  24.409  1.00                 O  
ATOM   3404  CB  PRO   535      36.950 192.969  27.295  1.00                 C  
ATOM   3405  CD  PRO   535      34.916 191.942  26.563  1.00                 C  
ATOM   3406  CG  PRO   535      35.871 192.030  27.720  1.00                 C  
ATOM   3407  N   THR   536      37.478 195.729  25.271  1.00                 N  
ATOM   3408  CA  THR   536      38.387 196.302  24.280  1.00                 C  
ATOM   3409  C   THR   536      39.285 197.245  25.061  1.00                 C  
ATOM   3410  O   THR   536      38.794 198.162  25.708  1.00                 O  
ATOM   3411  CB  THR   536      37.617 197.017  23.154  1.00                 C  
ATOM   3412  OG1 THR   536      36.734 196.089  22.511  1.00                 O  
ATOM   3413  CG2 THR   536      38.582 197.570  22.117  1.00                 C  
ATOM   3414  N   SER   537      40.605 197.031  25.013  1.00                 N  
ATOM   3415  CA  SER   537      41.568 197.881  25.728  1.00                 C  
ATOM   3416  C   SER   537      41.303 199.379  25.534  1.00                 C  
ATOM   3417  O   SER   537      41.362 200.155  26.477  1.00                 O  
ATOM   3418  CB  SER   537      42.997 197.564  25.282  1.00                 C  
ATOM   3419  OG  SER   537      43.190 197.893  23.917  1.00                 O  
ATOM   3420  N   ASP   538      40.987 199.776  24.311  1.00                 N  
ATOM   3421  CA  ASP   538      40.716 201.174  24.011  1.00                 C  
ATOM   3422  C   ASP   538      39.221 201.499  24.063  1.00                 C  
ATOM   3423  O   ASP   538      38.822 202.642  23.861  1.00                 O  
ATOM   3424  CB  ASP   538      41.270 201.544  22.634  1.00                 C  
ATOM   3425  CG  ASP   538      42.785 201.518  22.589  1.00                 C  
ATOM   3426  OD1 ASP   538      43.414 201.720  23.650  1.00                 O  
ATOM   3427  OD2 ASP   538      43.344 201.296  21.495  1.00                 O  
ATOM   3428  N   GLY   539      38.396 200.498  24.339  1.00                 N  
ATOM   3429  CA  GLY   539      36.965 200.735  24.412  1.00                 C  
ATOM   3430  C   GLY   539      36.212 200.468  23.121  1.00                 C  
ATOM   3431  O   GLY   539      34.987 200.459  23.116  1.00                 O  
ATOM   3432  N   ARG   540      36.940 200.260  22.030  1.00                 N  
ATOM   3433  CA  ARG   540      36.343 199.976  20.721  1.00                 C  
ATOM   3434  C   ARG   540      37.193 198.878  20.056  1.00                 C  
ATOM   3435  O   ARG   540      38.375 198.742  20.364  1.00                 O  
ATOM   3436  CB  ARG   540      36.282 201.248  19.873  1.00                 C  
ATOM   3437  CD  ARG   540      33.923 201.947  20.371  1.00                 C  
ATOM   3438  NE  ARG   540      33.047 203.023  20.828  1.00                 N  
ATOM   3439  CG  ARG   540      35.390 202.336  20.449  1.00                 C  
ATOM   3440  CZ  ARG   540      32.717 203.229  22.099  1.00                 C  
ATOM   3441  NH1 ARG   540      31.913 204.233  22.421  1.00                 N  
ATOM   3442  NH2 ARG   540      33.192 202.430  23.045  1.00                 N  
ATOM   3443  N   PRO   541      36.597 198.074  19.155  1.00                 N  
ATOM   3444  CA  PRO   541      37.409 197.028  18.516  1.00                 C  
ATOM   3445  C   PRO   541      38.468 197.611  17.599  1.00                 C  
ATOM   3446  O   PRO   541      38.285 198.693  17.029  1.00                 O  
ATOM   3447  CB  PRO   541      36.392 196.200  17.728  1.00                 C  
ATOM   3448  CD  PRO   541      35.198 198.066  18.633  1.00                 C  
ATOM   3449  CG  PRO   541      35.277 197.149  17.444  1.00                 C  
ATOM   3450  N   PRO   542      39.605 196.910  17.455  1.00                 N  
ATOM   3451  CA  PRO   542      40.684 197.384  16.586  1.00                 C  
ATOM   3452  C   PRO   542      40.156 197.278  15.157  1.00                 C  
ATOM   3453  O   PRO   542      39.273 196.458  14.882  1.00                 O  
ATOM   3454  CB  PRO   542      41.844 196.431  16.882  1.00                 C  
ATOM   3455  CD  PRO   542      39.954 195.604  18.096  1.00                 C  
ATOM   3456  CG  PRO   542      41.186 195.176  17.350  1.00                 C  
ATOM   3457  N   PRO   543      40.656 198.122  14.235  1.00                 N  
ATOM   3458  CA  PRO   543      40.172 198.027  12.849  1.00                 C  
ATOM   3459  C   PRO   543      40.714 196.711  12.275  1.00                 C  
ATOM   3460  O   PRO   543      41.764 196.255  12.722  1.00                 O  
ATOM   3461  CB  PRO   543      40.753 199.268  12.168  1.00                 C  
ATOM   3462  CD  PRO   543      41.665 199.213  14.380  1.00                 C  
ATOM   3463  CG  PRO   543      41.977 199.589  12.959  1.00                 C  
ATOM   3464  N   ASP   544      40.019 196.107  11.307  1.00                 N  
ATOM   3465  CA  ASP   544      40.508 194.852  10.739  1.00                 C  
ATOM   3466  C   ASP   544      41.650 195.102   9.759  1.00                 C  
ATOM   3467  O   ASP   544      42.337 194.170   9.344  1.00                 O  
ATOM   3468  CB  ASP   544      39.372 194.101  10.042  1.00                 C  
ATOM   3469  CG  ASP   544      38.801 194.868   8.866  1.00                 C  
ATOM   3470  OD1 ASP   544      39.305 195.974   8.577  1.00                 O  
ATOM   3471  OD2 ASP   544      37.849 194.364   8.233  1.00                 O  
ATOM   3472  N   ILE   545      41.871 196.375   9.421  1.00                 N  
ATOM   3473  CA  ILE   545      42.990 196.767   8.551  1.00                 C  
ATOM   3474  C   ILE   545      43.740 197.863   9.327  1.00                 C  
ATOM   3475  O   ILE   545      43.121 198.811   9.809  1.00                 O  
ATOM   3476  CB  ILE   545      42.494 197.237   7.171  1.00                 C  
ATOM   3477  CD1 ILE   545      43.304 197.712   4.801  1.00                 C  
ATOM   3478  CG1 ILE   545      43.680 197.556   6.258  1.00                 C  
ATOM   3479  CG2 ILE   545      41.557 198.426   7.319  1.00                 C  
ATOM   3480  N   PRO   546      45.070 197.740   9.477  1.00                 N  
ATOM   3481  CA  PRO   546      45.765 198.785  10.230  1.00                 C  
ATOM   3482  C   PRO   546      45.798 200.142   9.536  1.00                 C  
ATOM   3483  O   PRO   546      45.901 200.221   8.318  1.00                 O  
ATOM   3484  CB  PRO   546      47.186 198.242  10.391  1.00                 C  
ATOM   3485  CD  PRO   546      46.009 196.696   8.993  1.00                 C  
ATOM   3486  CG  PRO   546      47.361 197.305   9.244  1.00                 C  
ATOM   3487  N   VAL   547      45.692 201.204  10.327  1.00                 N  
ATOM   3488  CA  VAL   547      45.713 202.564   9.802  1.00                 C  
ATOM   3489  C   VAL   547      46.717 202.751   8.660  1.00                 C  
ATOM   3490  O   VAL   547      46.363 203.216   7.582  1.00                 O  
ATOM   3491  CB  VAL   547      46.026 203.591  10.906  1.00                 C  
ATOM   3492  CG1 VAL   547      46.251 204.969  10.304  1.00                 C  
ATOM   3493  CG2 VAL   547      44.902 203.630  11.931  1.00                 C  
ATOM   3494  N   CYS   548      47.966 202.364   8.892  1.00                 N  
ATOM   3495  CA  CYS   548      49.006 202.538   7.887  1.00                 C  
ATOM   3496  C   CYS   548      49.218 201.369   6.921  1.00                 C  
ATOM   3497  O   CYS   548      50.059 201.454   6.021  1.00                 O  
ATOM   3498  CB  CYS   548      50.353 202.825   8.554  1.00                 C  
ATOM   3499  SG  CYS   548      50.413 204.377   9.479  1.00                 S  
ATOM   3500  N   GLY   549      48.467 200.283   7.097  1.00                 N  
ATOM   3501  CA  GLY   549      48.623 199.136   6.213  1.00                 C  
ATOM   3502  C   GLY   549      49.393 197.976   6.827  1.00                 C  
ATOM   3503  O   GLY   549      50.138 198.157   7.797  1.00                 O  
ATOM   3504  N   PHE   550      49.218 196.784   6.256  1.00                 N  
ATOM   3505  CA  PHE   550      49.884 195.577   6.753  1.00                 C  
ATOM   3506  C   PHE   550      51.375 195.563   6.432  1.00                 C  
ATOM   3507  O   PHE   550      51.987 196.649   6.517  1.00                 O  
ATOM   3508  CB  PHE   550      49.227 194.324   6.171  1.00                 C  
ATOM   3509  CG  PHE   550      47.815 194.109   6.634  1.00                 C  
ATOM   3510  CZ  PHE   550      45.204 193.708   7.499  1.00                 C  
ATOM   3511  CD1 PHE   550      46.745 194.489   5.843  1.00                 C  
ATOM   3512  CE1 PHE   550      45.446 194.291   6.269  1.00                 C  
ATOM   3513  CD2 PHE   550      47.556 193.527   7.863  1.00                 C  
ATOM   3514  CE2 PHE   550      46.256 193.329   8.290  1.00                 C  
TER
