# Supplementary material for: Comparative Single-Cell Transcriptomics Reveals Novel Genes Involved in Bivalve Embryonic Shell Formation and Questions Ontogenetic Homology of Molluscan Shell Types
Source: Front Cell Dev Biol. 2022 Jun 9;10:883755. doi: 10.3389/fcell.2022.883755 (PMC9261976; doi:10.3389/fcell.2022.883755)
Supplement: Supplementary file 1 [file DataSheet1.ZIP › Supplementary_File1/s_f_1/1257cf4f8e424abe.final.pdb]

SSBOND   1 CYS    168    CYS    208
ATOM      1  N   ALA    17       6.603  48.883  87.673  1.00                 N  
ATOM      2  CA  ALA    17       6.475  47.545  87.112  1.00                 C  
ATOM      3  C   ALA    17       7.653  47.129  86.246  1.00                 C  
ATOM      4  O   ALA    17       7.855  45.944  85.985  1.00                 O  
ATOM      5  CB  ALA    17       5.201  47.435  86.288  1.00                 C  
ATOM      6  N   GLU    18       8.432  48.116  85.819  1.00                 N  
ATOM      7  CA  GLU    18       9.568  47.907  84.939  1.00                 C  
ATOM      8  C   GLU    18      10.875  47.717  85.733  1.00                 C  
ATOM      9  O   GLU    18      11.752  46.960  85.313  1.00                 O  
ATOM     10  CB  GLU    18       9.717  49.081  83.969  1.00                 C  
ATOM     11  CD  GLU    18       8.457  48.044  82.041  1.00                 C  
ATOM     12  CG  GLU    18       8.566  49.224  82.986  1.00                 C  
ATOM     13  OE1 GLU    18       9.495  47.635  81.479  1.00                 O  
ATOM     14  OE2 GLU    18       7.334  47.528  81.862  1.00                 O  
ATOM     15  N   LEU    19      10.992  48.364  86.896  1.00                 N  
ATOM     16  CA  LEU    19      12.187  48.220  87.742  1.00                 C  
ATOM     17  C   LEU    19      12.169  46.908  88.531  1.00                 C  
ATOM     18  O   LEU    19      13.215  46.272  88.714  1.00                 O  
ATOM     19  CB  LEU    19      12.306  49.401  88.707  1.00                 C  
ATOM     20  CG  LEU    19      12.428  50.787  88.070  1.00                 C  
ATOM     21  CD1 LEU    19      12.459  51.869  89.139  1.00                 C  
ATOM     22  CD2 LEU    19      13.670  50.870  87.197  1.00                 C  
ATOM     23  N   PRO    20      12.511  45.819  87.860  1.00                 N  
ATOM     24  CA  PRO    20      12.553  44.519  88.514  1.00                 C  
ATOM     25  C   PRO    20      13.996  44.022  88.531  1.00                 C  
ATOM     26  O   PRO    20      14.539  43.632  89.568  1.00                 O  
ATOM     27  CB  PRO    20      11.642  43.642  87.653  1.00                 C  
ATOM     28  CD  PRO    20      11.819  45.745  86.524  1.00                 C  
ATOM     29  CG  PRO    20      11.696  44.264  86.298  1.00                 C  
ATOM     30  N   LYS    21      14.632  44.033  87.367  1.00                 N  
ATOM     31  CA  LYS    21      16.011  43.590  87.273  1.00                 C  
ATOM     32  C   LYS    21      16.946  44.770  87.454  1.00                 C  
ATOM     33  O   LYS    21      16.522  45.905  87.686  1.00                 O  
ATOM     34  CB  LYS    21      16.262  42.901  85.930  1.00                 C  
ATOM     35  CD  LYS    21      15.803  40.964  84.402  1.00                 C  
ATOM     36  CE  LYS    21      15.033  39.667  84.216  1.00                 C  
ATOM     37  CG  LYS    21      15.481  41.611  85.739  1.00                 C  
ATOM     38  NZ  LYS    21      15.314  39.038  82.896  1.00                 N  
ATOM     39  N   ILE    22      18.246  44.517  87.349  1.00                 N  
ATOM     40  CA  ILE    22      19.250  45.563  87.498  1.00                 C  
ATOM     41  C   ILE    22      20.057  45.691  86.205  1.00                 C  
ATOM     42  O   ILE    22      20.848  44.812  85.853  1.00                 O  
ATOM     43  CB  ILE    22      20.181  45.286  88.693  1.00                 C  
ATOM     44  CD1 ILE    22      20.179  44.724  91.180  1.00                 C  
ATOM     45  CG1 ILE    22      19.372  45.192  89.989  1.00                 C  
ATOM     46  CG2 ILE    22      21.268  46.346  88.779  1.00                 C  
ATOM     47  N   ARG    23      19.870  46.797  85.470  1.00                 N  
ATOM     48  CA  ARG    23      18.945  47.873  85.834  1.00                 C  
ATOM     49  C   ARG    23      18.208  48.401  84.606  1.00                 C  
ATOM     50  O   ARG    23      18.810  48.897  83.649  1.00                 O  
ATOM     51  CB  ARG    23      19.695  49.012  86.528  1.00                 C  
ATOM     52  CD  ARG    23      19.602  51.220  87.718  1.00                 C  
ATOM     53  NE  ARG    23      18.765  52.344  88.131  1.00                 N  
ATOM     54  CG  ARG    23      18.801  50.150  86.994  1.00                 C  
ATOM     55  CZ  ARG    23      19.231  53.459  88.683  1.00                 C  
ATOM     56  NH1 ARG    23      18.395  54.429  89.027  1.00                 N  
ATOM     57  NH2 ARG    23      20.533  53.603  88.889  1.00                 N  
ATOM     58  N   PHE    24      16.884  48.298  84.624  1.00                 N  
ATOM     59  CA  PHE    24      16.049  48.784  83.531  1.00                 C  
ATOM     60  C   PHE    24      16.708  50.058  83.014  1.00                 C  
ATOM     61  O   PHE    24      17.145  50.922  83.779  1.00                 O  
ATOM     62  CB  PHE    24      14.617  49.021  84.015  1.00                 C  
ATOM     63  CG  PHE    24      13.680  49.478  82.934  1.00                 C  
ATOM     64  CZ  PHE    24      11.946  50.332  80.937  1.00                 C  
ATOM     65  CD1 PHE    24      13.139  48.573  82.038  1.00                 C  
ATOM     66  CE1 PHE    24      12.276  48.994  81.044  1.00                 C  
ATOM     67  CD2 PHE    24      13.339  50.814  82.814  1.00                 C  
ATOM     68  CE2 PHE    24      12.477  51.235  81.819  1.00                 C  
ATOM     69  N   GLU    25      16.713  50.174  81.624  1.00                 N  
ATOM     70  CA  GLU    25      17.443  51.336  81.135  1.00                 C  
ATOM     71  C   GLU    25      16.488  52.497  80.870  1.00                 C  
ATOM     72  O   GLU    25      16.124  52.810  79.720  1.00                 O  
ATOM     73  CB  GLU    25      18.220  50.985  79.865  1.00                 C  
ATOM     74  CD  GLU    25      20.509  50.607  80.864  1.00                 C  
ATOM     75  CG  GLU    25      19.358  50.001  80.085  1.00                 C  
ATOM     76  OE1 GLU    25      20.471  51.827  81.128  1.00                 O  
ATOM     77  OE2 GLU    25      21.449  49.861  81.210  1.00                 O  
ATOM     78  N   TYR    26      16.100  53.125  81.971  1.00                 N  
ATOM     79  CA  TYR    26      15.260  54.315  82.029  1.00                 C  
ATOM     80  C   TYR    26      15.575  55.366  80.959  1.00                 C  
ATOM     81  O   TYR    26      14.660  55.942  80.383  1.00                 O  
ATOM     82  CB  TYR    26      15.369  54.981  83.402  1.00                 C  
ATOM     83  CG  TYR    26      14.542  56.240  83.540  1.00                 C  
ATOM     84  OH  TYR    26      12.254  59.691  83.920  1.00                 O  
ATOM     85  CZ  TYR    26      13.013  58.550  83.794  1.00                 C  
ATOM     86  CD1 TYR    26      13.174  56.170  83.769  1.00                 C  
ATOM     87  CE1 TYR    26      12.410  57.315  83.896  1.00                 C  
ATOM     88  CD2 TYR    26      15.132  57.493  83.440  1.00                 C  
ATOM     89  CE2 TYR    26      14.384  58.648  83.564  1.00                 C  
ATOM     90  N   LYS    27      16.871  55.605  80.707  1.00                 N  
ATOM     91  CA  LYS    27      17.326  56.653  79.767  1.00                 C  
ATOM     92  C   LYS    27      17.167  56.290  78.286  1.00                 C  
ATOM     93  O   LYS    27      17.355  57.133  77.418  1.00                 O  
ATOM     94  CB  LYS    27      18.795  56.999  80.020  1.00                 C  
ATOM     95  CD  LYS    27      20.528  57.985  81.545  1.00                 C  
ATOM     96  CE  LYS    27      20.786  58.647  82.888  1.00                 C  
ATOM     97  CG  LYS    27      19.053  57.668  81.361  1.00                 C  
ATOM     98  NZ  LYS    27      22.232  58.940  83.094  1.00                 N  
ATOM     99  N   TYR    28      16.828  55.046  77.999  1.00                 N  
ATOM    100  CA  TYR    28      16.566  54.636  76.622  1.00                 C  
ATOM    101  C   TYR    28      15.120  54.148  76.444  1.00                 C  
ATOM    102  O   TYR    28      14.848  53.250  75.647  1.00                 O  
ATOM    103  CB  TYR    28      17.541  53.537  76.195  1.00                 C  
ATOM    104  CG  TYR    28      18.992  53.961  76.223  1.00                 C  
ATOM    105  OH  TYR    28      22.984  55.122  76.314  1.00                 O  
ATOM    106  CZ  TYR    28      21.663  54.739  76.282  1.00                 C  
ATOM    107  CD1 TYR    28      19.785  53.714  77.337  1.00                 C  
ATOM    108  CE1 TYR    28      21.112  54.099  77.371  1.00                 C  
ATOM    109  CD2 TYR    28      19.565  54.607  75.135  1.00                 C  
ATOM    110  CE2 TYR    28      20.890  54.999  75.151  1.00                 C  
ATOM    111  N   SER    29      14.190  54.763  77.170  1.00                 N  
ATOM    112  CA  SER    29      12.835  54.231  77.271  1.00                 C  
ATOM    113  C   SER    29      11.793  55.329  77.287  1.00                 C  
ATOM    114  O   SER    29      12.096  56.473  77.640  1.00                 O  
ATOM    115  CB  SER    29      12.690  53.369  78.527  1.00                 C  
ATOM    116  OG  SER    29      12.848  54.146  79.700  1.00                 O  
ATOM    117  N   PHE    30      10.550  54.984  76.949  1.00                 N  
ATOM    118  CA  PHE    30       9.411  55.893  77.123  1.00                 C  
ATOM    119  C   PHE    30       8.135  55.087  77.251  1.00                 C  
ATOM    120  O   PHE    30       8.097  53.935  76.794  1.00                 O  
ATOM    121  CB  PHE    30       9.323  56.873  75.951  1.00                 C  
ATOM    122  CG  PHE    30       9.094  56.210  74.623  1.00                 C  
ATOM    123  CZ  PHE    30       8.676  54.985  72.163  1.00                 C  
ATOM    124  CD1 PHE    30       7.876  55.624  74.326  1.00                 C  
ATOM    125  CE1 PHE    30       7.665  55.014  73.104  1.00                 C  
ATOM    126  CD2 PHE    30      10.097  56.172  73.670  1.00                 C  
ATOM    127  CE2 PHE    30       9.886  55.563  72.448  1.00                 C  
ATOM    128  N   LYS    31       7.120  55.659  77.922  1.00                 N  
ATOM    129  CA  LYS    31       5.769  55.074  77.982  1.00                 C  
ATOM    130  C   LYS    31       4.699  56.056  78.459  1.00                 C  
ATOM    131  O   LYS    31       5.008  57.081  79.021  1.00                 O  
ATOM    132  CB  LYS    31       5.756  53.849  78.898  1.00                 C  
ATOM    133  CD  LYS    31       6.082  52.894  81.197  1.00                 C  
ATOM    134  CE  LYS    31       6.431  53.200  82.644  1.00                 C  
ATOM    135  CG  LYS    31       6.066  54.159  80.354  1.00                 C  
ATOM    136  NZ  LYS    31       6.429  51.972  83.487  1.00                 N  
ATOM    137  N   GLY    32       3.432  55.742  78.191  1.00                 N  
ATOM    138  CA  GLY    32       2.299  56.434  78.790  1.00                 C  
ATOM    139  C   GLY    32       2.014  55.817  80.154  1.00                 C  
ATOM    140  O   GLY    32       2.580  54.745  80.454  1.00                 O  
ATOM    141  N   PRO    33       1.176  56.455  80.991  1.00                 N  
ATOM    142  CA  PRO    33       0.556  57.756  80.690  1.00                 C  
ATOM    143  C   PRO    33       1.531  58.919  80.902  1.00                 C  
ATOM    144  O   PRO    33       2.618  58.679  81.440  1.00                 O  
ATOM    145  CB  PRO    33      -0.622  57.839  81.663  1.00                 C  
ATOM    146  CD  PRO    33       0.651  55.932  82.352  1.00                 C  
ATOM    147  CG  PRO    33      -0.165  57.085  82.867  1.00                 C  
ATOM    148  N   HIS    34       1.149  60.135  80.475  1.00                 N  
ATOM    149  CA  HIS    34       2.058  61.295  80.516  1.00                 C  
ATOM    150  C   HIS    34       3.369  60.959  79.782  1.00                 C  
ATOM    151  O   HIS    34       4.466  61.165  80.318  1.00                 O  
ATOM    152  CB  HIS    34       2.337  61.706  81.963  1.00                 C  
ATOM    153  CG  HIS    34       1.112  62.110  82.723  1.00                 C  
ATOM    154  ND1 HIS    34       0.394  63.248  82.427  1.00                 N  
ATOM    155  CE1 HIS    34      -0.645  63.343  83.276  1.00                 C  
ATOM    156  CD2 HIS    34       0.359  61.565  83.844  1.00                 C  
ATOM    157  NE2 HIS    34      -0.672  62.337  84.129  1.00                 N  
ATOM    158  N   ILE    35       3.252  60.422  78.565  1.00                 N  
ATOM    159  CA  ILE    35       4.427  60.020  77.787  1.00                 C  
ATOM    160  C   ILE    35       5.318  61.228  77.514  1.00                 C  
ATOM    161  O   ILE    35       6.548  61.137  77.481  1.00                 O  
ATOM    162  CB  ILE    35       4.023  59.343  76.464  1.00                 C  
ATOM    163  CD1 ILE    35       4.856  57.697  74.705  1.00                 C  
ATOM    164  CG1 ILE    35       5.221  58.616  75.850  1.00                 C  
ATOM    165  CG2 ILE    35       3.426  60.362  75.505  1.00                 C  
ATOM    166  N   VAL    36       4.664  62.369  77.354  1.00                 N  
ATOM    167  CA  VAL    36       5.307  63.578  76.893  1.00                 C  
ATOM    168  C   VAL    36       5.387  64.576  78.064  1.00                 C  
ATOM    169  O   VAL    36       4.600  64.487  79.027  1.00                 O  
ATOM    170  CB  VAL    36       4.561  64.192  75.694  1.00                 C  
ATOM    171  CG1 VAL    36       4.543  63.220  74.523  1.00                 C  
ATOM    172  CG2 VAL    36       3.145  64.581  76.090  1.00                 C  
ATOM    173  N   GLN    37       6.355  65.487  77.990  1.00                 N  
ATOM    174  CA  GLN    37       6.529  66.579  78.945  1.00                 C  
ATOM    175  C   GLN    37       5.677  67.786  78.563  1.00                 C  
ATOM    176  O   GLN    37       5.227  67.899  77.427  1.00                 O  
ATOM    177  CB  GLN    37       8.002  66.984  79.034  1.00                 C  
ATOM    178  CD  GLN    37       8.618  65.353  80.862  1.00                 C  
ATOM    179  CG  GLN    37       8.929  65.860  79.467  1.00                 C  
ATOM    180  OE1 GLN    37       8.623  66.119  81.826  1.00                 O  
ATOM    181  NE2 GLN    37       8.347  64.058  80.973  1.00                 N  
ATOM    182  N   LYS    38       5.558  68.736  79.492  1.00                 N  
ATOM    183  CA  LYS    38       4.745  69.944  79.305  1.00                 C  
ATOM    184  C   LYS    38       5.180  70.824  78.130  1.00                 C  
ATOM    185  O   LYS    38       4.436  71.728  77.702  1.00                 O  
ATOM    186  CB  LYS    38       4.755  70.799  80.574  1.00                 C  
ATOM    187  CD  LYS    38       4.064  71.078  82.970  1.00                 C  
ATOM    188  CE  LYS    38       3.294  70.472  84.133  1.00                 C  
ATOM    189  CG  LYS    38       4.007  70.182  81.744  1.00                 C  
ATOM    190  NZ  LYS    38       3.373  71.322  85.354  1.00                 N  
ATOM    191  N   ASP    39       6.394  70.579  77.626  1.00                 N  
ATOM    192  CA  ASP    39       6.863  71.301  76.450  1.00                 C  
ATOM    193  C   ASP    39       6.677  70.507  75.161  1.00                 C  
ATOM    194  O   ASP    39       7.125  70.933  74.113  1.00                 O  
ATOM    195  CB  ASP    39       8.339  71.675  76.604  1.00                 C  
ATOM    196  CG  ASP    39       9.241  70.460  76.695  1.00                 C  
ATOM    197  OD1 ASP    39       8.714  69.327  76.696  1.00                 O  
ATOM    198  OD2 ASP    39      10.475  70.640  76.766  1.00                 O  
ATOM    199  N   ARG    40       6.021  69.349  75.258  1.00                 N  
ATOM    200  CA  ARG    40       5.722  68.520  74.099  1.00                 C  
ATOM    201  C   ARG    40       6.774  67.498  73.696  1.00                 C  
ATOM    202  O   ARG    40       6.566  66.787  72.706  1.00                 O  
ATOM    203  CB  ARG    40       5.455  69.392  72.871  1.00                 C  
ATOM    204  CD  ARG    40       3.986  71.076  71.727  1.00                 C  
ATOM    205  NE  ARG    40       3.481  70.188  70.683  1.00                 N  
ATOM    206  CG  ARG    40       4.269  70.331  73.022  1.00                 C  
ATOM    207  CZ  ARG    40       3.538  70.456  69.383  1.00                 C  
ATOM    208  NH1 ARG    40       3.053  69.588  68.505  1.00                 N  
ATOM    209  NH2 ARG    40       4.080  71.591  68.963  1.00                 N  
ATOM    210  N   SER    41       7.893  67.405  74.419  1.00                 N  
ATOM    211  CA  SER    41       8.950  66.465  74.024  1.00                 C  
ATOM    212  C   SER    41       8.900  65.194  74.859  1.00                 C  
ATOM    213  O   SER    41       8.425  65.195  75.989  1.00                 O  
ATOM    214  CB  SER    41      10.326  67.121  74.153  1.00                 C  
ATOM    215  OG  SER    41      10.604  67.464  75.499  1.00                 O  
ATOM    216  N   VAL    42       9.382  64.115  74.286  1.00                 N  
ATOM    217  CA  VAL    42       9.579  62.858  74.973  1.00                 C  
ATOM    218  C   VAL    42      10.961  62.922  75.587  1.00                 C  
ATOM    219  O   VAL    42      11.943  63.119  74.861  1.00                 O  
ATOM    220  CB  VAL    42       9.416  61.661  74.018  1.00                 C  
ATOM    221  CG1 VAL    42       9.683  60.355  74.750  1.00                 C  
ATOM    222  CG2 VAL    42       8.025  61.656  73.402  1.00                 C  
ATOM    223  N   PRO    43      11.058  62.741  76.905  1.00                 N  
ATOM    224  CA  PRO    43      12.335  62.817  77.582  1.00                 C  
ATOM    225  C   PRO    43      13.286  61.780  76.988  1.00                 C  
ATOM    226  O   PRO    43      12.848  60.627  76.776  1.00                 O  
ATOM    227  CB  PRO    43      11.997  62.522  79.045  1.00                 C  
ATOM    228  CD  PRO    43       9.907  62.528  77.878  1.00                 C  
ATOM    229  CG  PRO    43      10.560  62.901  79.179  1.00                 C  
ATOM    230  N   PHE    44      14.538  62.186  76.738  1.00                 N  
ATOM    231  CA  PHE    44      15.616  61.294  76.238  1.00                 C  
ATOM    232  C   PHE    44      15.478  60.871  74.766  1.00                 C  
ATOM    233  O   PHE    44      16.332  60.151  74.264  1.00                 O  
ATOM    234  CB  PHE    44      15.698  60.025  77.088  1.00                 C  
ATOM    235  CG  PHE    44      15.927  60.287  78.549  1.00                 C  
ATOM    236  CZ  PHE    44      16.358  60.775  81.251  1.00                 C  
ATOM    237  CD1 PHE    44      14.905  60.118  79.466  1.00                 C  
ATOM    238  CE1 PHE    44      15.115  60.360  80.810  1.00                 C  
ATOM    239  CD2 PHE    44      17.165  60.703  79.007  1.00                 C  
ATOM    240  CE2 PHE    44      17.376  60.944  80.351  1.00                 C  
ATOM    241  N   TRP    45      14.425  61.331  74.069  1.00                 N  
ATOM    242  CA  TRP    45      14.207  60.955  72.660  1.00                 C  
ATOM    243  C   TRP    45      13.902  62.154  71.741  1.00                 C  
ATOM    244  O   TRP    45      13.252  63.129  72.152  1.00                 O  
ATOM    245  CB  TRP    45      13.063  59.945  72.546  1.00                 C  
ATOM    246  CG  TRP    45      13.335  58.649  73.245  1.00                 C  
ATOM    247  CD1 TRP    45      13.152  58.378  74.570  1.00                 C  
ATOM    248  NE1 TRP    45      13.511  57.080  74.843  1.00                 N  
ATOM    249  CD2 TRP    45      13.840  57.445  72.654  1.00                 C  
ATOM    250  CE2 TRP    45      13.937  56.488  73.681  1.00                 C  
ATOM    251  CH2 TRP    45      14.762  54.866  72.176  1.00                 C  
ATOM    252  CZ2 TRP    45      14.398  55.192  73.452  1.00                 C  
ATOM    253  CE3 TRP    45      14.220  57.084  71.358  1.00                 C  
ATOM    254  CZ3 TRP    45      14.676  55.798  71.136  1.00                 C  
ATOM    255  N   GLU    46      14.322  62.053  70.488  1.00                 N  
ATOM    256  CA  GLU    46      14.050  63.074  69.463  1.00                 C  
ATOM    257  C   GLU    46      13.123  62.479  68.416  1.00                 C  
ATOM    258  O   GLU    46      13.270  61.308  68.054  1.00                 O  
ATOM    259  CB  GLU    46      15.356  63.565  68.836  1.00                 C  
ATOM    260  CD  GLU    46      17.551  64.777  69.146  1.00                 C  
ATOM    261  CG  GLU    46      16.278  64.286  69.807  1.00                 C  
ATOM    262  OE1 GLU    46      17.762  64.462  67.956  1.00                 O  
ATOM    263  OE2 GLU    46      18.338  65.476  69.818  1.00                 O  
ATOM    264  N   TYR    47      12.172  63.267  67.935  1.00                 N  
ATOM    265  CA  TYR    47      11.214  62.803  66.936  1.00                 C  
ATOM    266  C   TYR    47      11.362  63.661  65.693  1.00                 C  
ATOM    267  O   TYR    47      11.781  64.815  65.787  1.00                 O  
ATOM    268  CB  TYR    47       9.790  62.862  67.492  1.00                 C  
ATOM    269  CG  TYR    47       9.319  64.260  67.824  1.00                 C  
ATOM    270  OH  TYR    47       8.019  68.106  68.723  1.00                 O  
ATOM    271  CZ  TYR    47       8.450  66.833  68.427  1.00                 C  
ATOM    272  CD1 TYR    47       8.665  65.035  66.875  1.00                 C  
ATOM    273  CE1 TYR    47       8.232  66.314  67.170  1.00                 C  
ATOM    274  CD2 TYR    47       9.530  64.800  69.086  1.00                 C  
ATOM    275  CE2 TYR    47       9.104  66.077  69.399  1.00                 C  
ATOM    276  N   GLN    48      11.030  63.092  64.534  1.00                 N  
ATOM    277  CA  GLN    48      11.237  63.765  63.238  1.00                 C  
ATOM    278  C   GLN    48      10.131  63.424  62.256  1.00                 C  
ATOM    279  O   GLN    48       9.343  62.497  62.521  1.00                 O  
ATOM    280  CB  GLN    48      12.596  63.384  62.647  1.00                 C  
ATOM    281  CD  GLN    48      14.005  65.315  63.462  1.00                 C  
ATOM    282  CG  GLN    48      13.783  63.816  63.492  1.00                 C  
ATOM    283  OE1 GLN    48      13.671  65.982  62.483  1.00                 O  
ATOM    284  NE2 GLN    48      14.570  65.850  64.538  1.00                 N  
ATOM    285  N   GLY    49      10.089  64.149  61.128  1.00                 N  
ATOM    286  CA  GLY    49       9.095  63.941  60.094  1.00                 C  
ATOM    287  C   GLY    49       7.688  64.258  60.575  1.00                 C  
ATOM    288  O   GLY    49       7.459  65.300  61.194  1.00                 O  
ATOM    289  N   ASP    50       6.757  63.359  60.274  1.00                 N  
ATOM    290  CA  ASP    50       5.359  63.516  60.627  1.00                 C  
ATOM    291  C   ASP    50       5.035  62.925  62.019  1.00                 C  
ATOM    292  O   ASP    50       3.879  62.874  62.411  1.00                 O  
ATOM    293  CB  ASP    50       4.464  62.859  59.574  1.00                 C  
ATOM    294  CG  ASP    50       4.517  63.572  58.237  1.00                 C  
ATOM    295  OD1 ASP    50       4.304  64.803  58.211  1.00                 O  
ATOM    296  OD2 ASP    50       4.773  62.901  57.216  1.00                 O  
ATOM    297  N   ALA    51       6.037  62.467  62.745  1.00                 N  
ATOM    298  CA  ALA    51       5.793  61.914  64.086  1.00                 C  
ATOM    299  C   ALA    51       5.254  62.969  65.064  1.00                 C  
ATOM    300  O   ALA    51       5.818  64.062  65.173  1.00                 O  
ATOM    301  CB  ALA    51       7.069  61.306  64.649  1.00                 C  
ATOM    302  N   ILE    52       4.168  62.640  65.758  1.00                 N  
ATOM    303  CA  ILE    52       3.633  63.537  66.791  1.00                 C  
ATOM    304  C   ILE    52       3.443  62.790  68.117  1.00                 C  
ATOM    305  O   ILE    52       2.623  61.879  68.225  1.00                 O  
ATOM    306  CB  ILE    52       2.302  64.175  66.351  1.00                 C  
ATOM    307  CD1 ILE    52       1.200  65.466  64.449  1.00                 C  
ATOM    308  CG1 ILE    52       2.493  64.966  65.055  1.00                 C  
ATOM    309  CG2 ILE    52       1.732  65.040  67.464  1.00                 C  
ATOM    310  N   ALA    53       4.219  63.151  69.122  1.00                 N  
ATOM    311  CA  ALA    53       4.037  62.566  70.455  1.00                 C  
ATOM    312  C   ALA    53       2.912  63.242  71.215  1.00                 C  
ATOM    313  O   ALA    53       2.687  64.409  71.011  1.00                 O  
ATOM    314  CB  ALA    53       5.328  62.657  71.255  1.00                 C  
ATOM    315  N   SER    54       2.218  62.499  72.054  1.00                 N  
ATOM    316  CA  SER    54       1.213  63.063  72.951  1.00                 C  
ATOM    317  C   SER    54       1.251  62.275  74.266  1.00                 C  
ATOM    318  O   SER    54       2.139  61.444  74.453  1.00                 O  
ATOM    319  CB  SER    54      -0.172  63.014  72.303  1.00                 C  
ATOM    320  OG  SER    54      -0.619  61.677  72.155  1.00                 O  
ATOM    321  N   ASP    55       0.270  62.508  75.137  1.00                 N  
ATOM    322  CA  ASP    55       0.247  61.950  76.499  1.00                 C  
ATOM    323  C   ASP    55       0.180  60.425  76.528  1.00                 C  
ATOM    324  O   ASP    55       0.794  59.795  77.381  1.00                 O  
ATOM    325  CB  ASP    55      -0.937  62.512  77.288  1.00                 C  
ATOM    326  CG  ASP    55      -0.749  63.968  77.664  1.00                 C  
ATOM    327  OD1 ASP    55       0.393  64.465  77.562  1.00                 O  
ATOM    328  OD2 ASP    55      -1.742  64.613  78.060  1.00                 O  
ATOM    329  N   ASP    56      -0.553  59.840  75.580  1.00                 N  
ATOM    330  CA  ASP    56      -0.833  58.397  75.575  1.00                 C  
ATOM    331  C   ASP    56       0.016  57.584  74.574  1.00                 C  
ATOM    332  O   ASP    56       0.184  56.373  74.732  1.00                 O  
ATOM    333  CB  ASP    56      -2.310  58.139  75.270  1.00                 C  
ATOM    334  CG  ASP    56      -3.229  58.664  76.356  1.00                 C  
ATOM    335  OD1 ASP    56      -3.027  58.299  77.533  1.00                 O  
ATOM    336  OD2 ASP    56      -4.151  59.440  76.029  1.00                 O  
ATOM    337  N   ASN    57       0.531  58.242  73.534  1.00                 N  
ATOM    338  CA  ASN    57       1.248  57.535  72.480  1.00                 C  
ATOM    339  C   ASN    57       2.013  58.500  71.597  1.00                 C  
ATOM    340  O   ASN    57       1.819  59.713  71.681  1.00                 O  
ATOM    341  CB  ASN    57       0.281  56.693  71.646  1.00                 C  
ATOM    342  CG  ASN    57      -0.813  57.525  71.006  1.00                 C  
ATOM    343  OD1 ASN    57      -0.536  58.468  70.266  1.00                 O  
ATOM    344  ND2 ASN    57      -2.063  57.177  71.290  1.00                 N  
ATOM    345  N   ILE    58       2.898  57.938  70.766  1.00                 N  
ATOM    346  CA  ILE    58       3.446  58.680  69.641  1.00                 C  
ATOM    347  C   ILE    58       2.838  58.156  68.353  1.00                 C  
ATOM    348  O   ILE    58       2.953  56.982  68.038  1.00                 O  
ATOM    349  CB  ILE    58       4.983  58.589  69.600  1.00                 C  
ATOM    350  CD1 ILE    58       7.072  58.922  71.022  1.00                 C  
ATOM    351  CG1 ILE    58       5.586  59.171  70.879  1.00                 C  
ATOM    352  CG2 ILE    58       5.524  59.275  68.355  1.00                 C  
ATOM    353  N   ARG    59       2.179  59.034  67.616  1.00                 N  
ATOM    354  CA  ARG    59       1.655  58.690  66.296  1.00                 C  
ATOM    355  C   ARG    59       2.810  58.961  65.360  1.00                 C  
ATOM    356  O   ARG    59       3.087  60.107  65.048  1.00                 O  
ATOM    357  CB  ARG    59       0.403  59.513  65.985  1.00                 C  
ATOM    358  CD  ARG    59      -1.530  59.953  64.446  1.00                 C  
ATOM    359  NE  ARG    59      -2.580  59.406  65.302  1.00                 N  
ATOM    360  CG  ARG    59      -0.210  59.221  64.625  1.00                 C  
ATOM    361  CZ  ARG    59      -3.787  59.944  65.441  1.00                 C  
ATOM    362  NH1 ARG    59      -4.678  59.377  66.242  1.00                 N  
ATOM    363  NH2 ARG    59      -4.100  61.050  64.779  1.00                 N  
ATOM    364  N   ILE    60       3.522  57.902  64.967  1.00                 N  
ATOM    365  CA  ILE    60       4.710  58.035  64.132  1.00                 C  
ATOM    366  C   ILE    60       4.327  58.441  62.711  1.00                 C  
ATOM    367  O   ILE    60       4.981  59.293  62.083  1.00                 O  
ATOM    368  CB  ILE    60       5.531  56.732  64.107  1.00                 C  
ATOM    369  CD1 ILE    60       6.730  55.072  65.624  1.00                 C  
ATOM    370  CG1 ILE    60       6.134  56.455  65.486  1.00                 C  
ATOM    371  CG2 ILE    60       6.598  56.796  63.024  1.00                 C  
ATOM    372  N   THR    61       3.297  57.798  62.183  1.00                 N  
ATOM    373  CA  THR    61       2.793  58.167  60.856  1.00                 C  
ATOM    374  C   THR    61       1.272  57.990  60.864  1.00                 C  
ATOM    375  O   THR    61       0.774  56.868  60.998  1.00                 O  
ATOM    376  CB  THR    61       3.445  57.318  59.749  1.00                 C  
ATOM    377  OG1 THR    61       4.866  57.494  59.782  1.00                 O  
ATOM    378  CG2 THR    61       2.934  57.744  58.381  1.00                 C  
ATOM    379  N   PRO    62       0.546  59.100  60.730  1.00                 N  
ATOM    380  CA  PRO    62      -0.923  59.076  60.717  1.00                 C  
ATOM    381  C   PRO    62      -1.413  58.544  59.377  1.00                 C  
ATOM    382  O   PRO    62      -0.605  58.432  58.423  1.00                 O  
ATOM    383  CB  PRO    62      -1.319  60.537  60.938  1.00                 C  
ATOM    384  CD  PRO    62       1.046  60.559  60.569  1.00                 C  
ATOM    385  CG  PRO    62      -0.221  61.322  60.301  1.00                 C  
ATOM    386  N   SER    63      -2.709  58.248  59.298  1.00                 N  
ATOM    387  CA  SER    63      -3.297  57.643  58.117  1.00                 C  
ATOM    388  C   SER    63      -3.542  58.667  57.012  1.00                 C  
ATOM    389  O   SER    63      -4.635  58.726  56.458  1.00                 O  
ATOM    390  CB  SER    63      -4.612  56.945  58.471  1.00                 C  
ATOM    391  OG  SER    63      -5.565  57.871  58.963  1.00                 O  
ATOM    392  N   LEU    64      -2.541  59.488  56.713  1.00                 N  
ATOM    393  CA  LEU    64      -2.544  60.266  55.473  1.00                 C  
ATOM    394  C   LEU    64      -1.571  59.581  54.530  1.00                 C  
ATOM    395  O   LEU    64      -0.747  58.764  54.969  1.00                 O  
ATOM    396  CB  LEU    64      -2.162  61.721  55.752  1.00                 C  
ATOM    397  CG  LEU    64      -3.054  62.479  56.738  1.00                 C  
ATOM    398  CD1 LEU    64      -2.516  63.880  56.983  1.00                 C  
ATOM    399  CD2 LEU    64      -4.485  62.544  56.226  1.00                 C  
ATOM    400  N   ARG    65      -1.650  59.915  53.247  1.00                 N  
ATOM    401  CA  ARG    65      -0.783  59.311  52.244  1.00                 C  
ATOM    402  C   ARG    65       0.641  59.861  52.286  1.00                 C  
ATOM    403  O   ARG    65       0.847  61.017  52.621  1.00                 O  
ATOM    404  CB  ARG    65      -1.361  59.517  50.842  1.00                 C  
ATOM    405  CD  ARG    65      -3.231  59.104  49.220  1.00                 C  
ATOM    406  NE  ARG    65      -3.612  60.508  49.094  1.00                 N  
ATOM    407  CG  ARG    65      -2.671  58.788  50.598  1.00                 C  
ATOM    408  CZ  ARG    65      -3.989  61.080  47.955  1.00                 C  
ATOM    409  NH1 ARG    65      -4.319  62.364  47.935  1.00                 N  
ATOM    410  NH2 ARG    65      -4.036  60.367  46.838  1.00                 N  
ATOM    411  N   SER    66       1.605  59.009  51.943  1.00                 N  
ATOM    412  CA  SER    66       3.029  59.349  51.849  1.00                 C  
ATOM    413  C   SER    66       3.564  60.129  53.038  1.00                 C  
ATOM    414  O   SER    66       4.167  61.172  52.898  1.00                 O  
ATOM    415  CB  SER    66       3.304  60.157  50.579  1.00                 C  
ATOM    416  OG  SER    66       2.981  59.410  49.419  1.00                 O  
ATOM    417  N   LYS    67       3.345  59.577  54.220  1.00                 N  
ATOM    418  CA  LYS    67       3.900  60.112  55.460  1.00                 C  
ATOM    419  C   LYS    67       5.188  59.381  55.853  1.00                 C  
ATOM    420  O   LYS    67       5.361  58.200  55.548  1.00                 O  
ATOM    421  CB  LYS    67       2.876  60.013  56.592  1.00                 C  
ATOM    422  CD  LYS    67       1.752  62.203  56.101  1.00                 C  
ATOM    423  CE  LYS    67       0.423  62.911  55.893  1.00                 C  
ATOM    424  CG  LYS    67       1.556  60.708  56.298  1.00                 C  
ATOM    425  NZ  LYS    67       0.605  64.361  55.611  1.00                 N  
ATOM    426  N   LYS    68       6.071  60.109  56.537  1.00                 N  
ATOM    427  CA  LYS    68       7.267  59.558  57.150  1.00                 C  
ATOM    428  C   LYS    68       7.481  60.152  58.513  1.00                 C  
ATOM    429  O   LYS    68       7.428  61.363  58.670  1.00                 O  
ATOM    430  CB  LYS    68       8.488  59.807  56.262  1.00                 C  
ATOM    431  CD  LYS    68       9.712  59.320  54.125  1.00                 C  
ATOM    432  CE  LYS    68       9.646  58.635  52.770  1.00                 C  
ATOM    433  CG  LYS    68       8.442  59.082  54.927  1.00                 C  
ATOM    434  NZ  LYS    68       9.579  57.153  52.900  1.00                 N  
ATOM    435  N   GLY    69       7.783  59.310  59.490  1.00                 N  
ATOM    436  CA  GLY    69       8.125  59.814  60.803  1.00                 C  
ATOM    437  C   GLY    69       9.036  58.859  61.533  1.00                 C  
ATOM    438  O   GLY    69       9.094  57.672  61.170  1.00                 O  
ATOM    439  N   SER    70       9.748  59.367  62.538  1.00                 N  
ATOM    440  CA  SER    70      10.640  58.545  63.321  1.00                 C  
ATOM    441  C   SER    70      10.902  59.146  64.701  1.00                 C  
ATOM    442  O   SER    70      10.686  60.348  64.901  1.00                 O  
ATOM    443  CB  SER    70      11.967  58.344  62.586  1.00                 C  
ATOM    444  OG  SER    70      12.682  59.562  62.481  1.00                 O  
ATOM    445  N   VAL    71      11.365  58.295  65.628  1.00                 N  
ATOM    446  CA  VAL    71      11.716  58.662  66.999  1.00                 C  
ATOM    447  C   VAL    71      13.024  57.952  67.317  1.00                 C  
ATOM    448  O   VAL    71      13.111  56.740  67.098  1.00                 O  
ATOM    449  CB  VAL    71      10.595  58.290  67.987  1.00                 C  
ATOM    450  CG1 VAL    71      10.993  58.661  69.408  1.00                 C  
ATOM    451  CG2 VAL    71       9.293  58.974  67.599  1.00                 C  
ATOM    452  N   TRP    72      14.003  58.692  67.856  1.00                 N  
ATOM    453  CA  TRP    72      15.361  58.160  68.152  1.00                 C  
ATOM    454  C   TRP    72      15.887  58.567  69.546  1.00                 C  
ATOM    455  O   TRP    72      15.674  59.692  69.995  1.00                 O  
ATOM    456  CB  TRP    72      16.361  58.624  67.091  1.00                 C  
ATOM    457  CG  TRP    72      16.074  58.089  65.722  1.00                 C  
ATOM    458  CD1 TRP    72      15.260  58.647  64.778  1.00                 C  
ATOM    459  NE1 TRP    72      15.245  57.869  63.645  1.00                 N  
ATOM    460  CD2 TRP    72      16.599  56.889  65.141  1.00                 C  
ATOM    461  CE2 TRP    72      16.061  56.783  63.846  1.00                 C  
ATOM    462  CH2 TRP    72      17.222  54.764  63.459  1.00                 C  
ATOM    463  CZ2 TRP    72      16.366  55.723  62.994  1.00                 C  
ATOM    464  CE3 TRP    72      17.472  55.894  65.591  1.00                 C  
ATOM    465  CZ3 TRP    72      17.771  54.844  64.743  1.00                 C  
ATOM    466  N   THR    73      16.560  57.661  70.241  1.00                 N  
ATOM    467  CA  THR    73      17.307  58.066  71.435  1.00                 C  
ATOM    468  C   THR    73      18.320  59.183  71.122  1.00                 C  
ATOM    469  O   THR    73      18.934  59.208  70.043  1.00                 O  
ATOM    470  CB  THR    73      18.052  56.875  72.066  1.00                 C  
ATOM    471  OG1 THR    73      17.108  55.866  72.448  1.00                 O  
ATOM    472  CG2 THR    73      18.816  57.320  73.303  1.00                 C  
ATOM    473  N   LYS    74      18.456  60.133  72.045  1.00                 N  
ATOM    474  CA  LYS    74      19.333  61.274  71.835  1.00                 C  
ATOM    475  C   LYS    74      20.802  60.880  71.915  1.00                 C  
ATOM    476  O   LYS    74      21.654  61.509  71.272  1.00                 O  
ATOM    477  CB  LYS    74      19.037  62.373  72.858  1.00                 C  
ATOM    478  CD  LYS    74      17.473  64.146  73.699  1.00                 C  
ATOM    479  CE  LYS    74      16.145  64.854  73.483  1.00                 C  
ATOM    480  CG  LYS    74      17.699  63.066  72.654  1.00                 C  
ATOM    481  NZ  LYS    74      15.887  65.881  74.529  1.00                 N  
ATOM    482  N   SER    75      21.111  59.868  72.719  1.00                 N  
ATOM    483  CA  SER    75      22.478  59.308  72.739  1.00                 C  
ATOM    484  C   SER    75      22.516  57.816  72.404  1.00                 C  
ATOM    485  O   SER    75      21.467  57.156  72.277  1.00                 O  
ATOM    486  CB  SER    75      23.128  59.531  74.106  1.00                 C  
ATOM    487  OG  SER    75      22.462  58.791  75.114  1.00                 O  
ATOM    488  N   ALA    76      23.745  57.314  72.240  1.00                 N  
ATOM    489  CA  ALA    76      24.013  55.913  71.948  1.00                 C  
ATOM    490  C   ALA    76      23.989  55.064  73.217  1.00                 C  
ATOM    491  O   ALA    76      24.349  55.530  74.306  1.00                 O  
ATOM    492  CB  ALA    76      25.356  55.765  71.249  1.00                 C  
ATOM    493  N   ALA    77      23.562  53.815  73.065  1.00                 N  
ATOM    494  CA  ALA    77      23.730  52.814  74.108  1.00                 C  
ATOM    495  C   ALA    77      25.015  52.015  73.870  1.00                 C  
ATOM    496  O   ALA    77      25.415  51.795  72.720  1.00                 O  
ATOM    497  CB  ALA    77      22.524  51.889  74.154  1.00                 C  
ATOM    498  N   ASN    78      25.655  51.589  74.958  1.00                 N  
ATOM    499  CA  ASN    78      26.773  50.669  74.873  1.00                 C  
ATOM    500  C   ASN    78      26.501  49.460  75.765  1.00                 C  
ATOM    501  O   ASN    78      27.026  49.355  76.872  1.00                 O  
ATOM    502  CB  ASN    78      28.076  51.372  75.259  1.00                 C  
ATOM    503  CG  ASN    78      29.292  50.485  75.077  1.00                 C  
ATOM    504  OD1 ASN    78      29.279  49.554  74.273  1.00                 O  
ATOM    505  ND2 ASN    78      30.350  50.773  75.827  1.00                 N  
ATOM    506  N   TYR    79      25.667  48.551  75.276  1.00                 N  
ATOM    507  CA  TYR    79      25.324  47.351  76.024  1.00                 C  
ATOM    508  C   TYR    79      25.808  46.145  75.239  1.00                 C  
ATOM    509  O   TYR    79      25.537  46.049  74.033  1.00                 O  
ATOM    510  CB  TYR    79      23.816  47.290  76.277  1.00                 C  
ATOM    511  CG  TYR    79      23.298  48.401  77.162  1.00                 C  
ATOM    512  OH  TYR    79      21.858  51.456  79.587  1.00                 O  
ATOM    513  CZ  TYR    79      22.336  50.445  78.786  1.00                 C  
ATOM    514  CD1 TYR    79      22.057  48.978  76.925  1.00                 C  
ATOM    515  CE1 TYR    79      21.575  49.994  77.729  1.00                 C  
ATOM    516  CD2 TYR    79      24.051  48.868  78.231  1.00                 C  
ATOM    517  CE2 TYR    79      23.585  49.883  79.046  1.00                 C  
ATOM    518  N   GLU    80      26.520  45.242  75.918  1.00                 N  
ATOM    519  CA  GLU    80      26.947  43.979  75.319  1.00                 C  
ATOM    520  C   GLU    80      25.705  43.175  74.919  1.00                 C  
ATOM    521  O   GLU    80      25.578  42.735  73.770  1.00                 O  
ATOM    522  CB  GLU    80      27.826  43.194  76.294  1.00                 C  
ATOM    523  CD  GLU    80      29.239  41.144  76.720  1.00                 C  
ATOM    524  CG  GLU    80      28.347  41.878  75.739  1.00                 C  
ATOM    525  OE1 GLU    80      29.432  41.654  77.844  1.00                 O  
ATOM    526  OE2 GLU    80      29.746  40.059  76.366  1.00                 O  
ATOM    527  N   HIS    81      24.802  43.006  75.885  1.00                 N  
ATOM    528  CA  HIS    81      23.557  42.275  75.685  1.00                 C  
ATOM    529  C   HIS    81      22.365  43.155  76.065  1.00                 C  
ATOM    530  O   HIS    81      22.424  43.912  77.036  1.00                 O  
ATOM    531  CB  HIS    81      23.557  40.983  76.504  1.00                 C  
ATOM    532  CG  HIS    81      24.609  40.003  76.088  1.00                 C  
ATOM    533  ND1 HIS    81      24.651  39.445  74.829  1.00                 N  
ATOM    534  CE1 HIS    81      25.702  38.609  74.755  1.00                 C  
ATOM    535  CD2 HIS    81      25.764  39.387  76.726  1.00                 C  
ATOM    536  NE2 HIS    81      26.374  38.570  75.889  1.00                 N  
ATOM    537  N   TRP    82      21.297  43.088  75.275  1.00                 N  
ATOM    538  CA  TRP    82      20.110  43.905  75.541  1.00                 C  
ATOM    539  C   TRP    82      18.793  43.303  75.073  1.00                 C  
ATOM    540  O   TRP    82      18.767  42.318  74.327  1.00                 O  
ATOM    541  CB  TRP    82      20.252  45.284  74.893  1.00                 C  
ATOM    542  CG  TRP    82      20.366  45.236  73.401  1.00                 C  
ATOM    543  CD1 TRP    82      21.505  45.053  72.671  1.00                 C  
ATOM    544  NE1 TRP    82      21.216  45.068  71.328  1.00                 N  
ATOM    545  CD2 TRP    82      19.300  45.375  72.453  1.00                 C  
ATOM    546  CE2 TRP    82      19.866  45.265  71.171  1.00                 C  
ATOM    547  CH2 TRP    82      17.758  45.555  70.147  1.00                 C  
ATOM    548  CZ2 TRP    82      19.103  45.354  70.007  1.00                 C  
ATOM    549  CE3 TRP    82      17.922  45.581  72.566  1.00                 C  
ATOM    550  CZ3 TRP    82      17.169  45.668  71.410  1.00                 C  
ATOM    551  N   SER    83      17.703  43.933  75.520  1.00                 N  
ATOM    552  CA  SER    83      16.353  43.513  75.193  1.00                 C  
ATOM    553  C   SER    83      15.459  44.735  75.172  1.00                 C  
ATOM    554  O   SER    83      15.428  45.502  76.148  1.00                 O  
ATOM    555  CB  SER    83      15.856  42.474  76.200  1.00                 C  
ATOM    556  OG  SER    83      14.527  42.077  75.910  1.00                 O  
ATOM    557  N   VAL    84      14.759  44.931  74.052  1.00                 N  
ATOM    558  CA  VAL    84      13.734  45.962  73.951  1.00                 C  
ATOM    559  C   VAL    84      12.339  45.324  73.876  1.00                 C  
ATOM    560  O   VAL    84      12.179  44.242  73.305  1.00                 O  
ATOM    561  CB  VAL    84      13.968  46.873  72.731  1.00                 C  
ATOM    562  CG1 VAL    84      12.846  47.892  72.605  1.00                 C  
ATOM    563  CG2 VAL    84      15.316  47.568  72.836  1.00                 C  
ATOM    564  N   GLU    85      11.361  45.956  74.523  1.00                 N  
ATOM    565  CA  GLU    85       9.961  45.541  74.448  1.00                 C  
ATOM    566  C   GLU    85       9.187  46.756  73.959  1.00                 C  
ATOM    567  O   GLU    85       9.080  47.758  74.654  1.00                 O  
ATOM    568  CB  GLU    85       9.477  45.040  75.810  1.00                 C  
ATOM    569  CD  GLU    85       9.677  43.319  77.648  1.00                 C  
ATOM    570  CG  GLU    85      10.177  43.781  76.293  1.00                 C  
ATOM    571  OE1 GLU    85       8.683  43.892  78.141  1.00                 O  
ATOM    572  OE2 GLU    85      10.279  42.384  78.216  1.00                 O  
ATOM    573  N   VAL    86       8.730  46.677  72.711  1.00                 N  
ATOM    574  CA  VAL    86       8.031  47.756  72.034  1.00                 C  
ATOM    575  C   VAL    86       6.541  47.383  71.866  1.00                 C  
ATOM    576  O   VAL    86       6.232  46.295  71.358  1.00                 O  
ATOM    577  CB  VAL    86       8.668  48.072  70.668  1.00                 C  
ATOM    578  CG1 VAL    86       7.886  49.164  69.955  1.00                 C  
ATOM    579  CG2 VAL    86      10.123  48.479  70.840  1.00                 C  
ATOM    580  N   VAL    87       5.645  48.277  72.300  1.00                 N  
ATOM    581  CA  VAL    87       4.185  48.070  72.271  1.00                 C  
ATOM    582  C   VAL    87       3.576  49.029  71.248  1.00                 C  
ATOM    583  O   VAL    87       3.839  50.241  71.293  1.00                 O  
ATOM    584  CB  VAL    87       3.559  48.272  73.663  1.00                 C  
ATOM    585  CG1 VAL    87       2.048  48.109  73.596  1.00                 C  
ATOM    586  CG2 VAL    87       4.159  47.297  74.664  1.00                 C  
ATOM    587  N   PHE    88       2.787  48.517  70.308  1.00                 N  
ATOM    588  CA  PHE    88       2.306  49.379  69.229  1.00                 C  
ATOM    589  C   PHE    88       0.961  48.956  68.661  1.00                 C  
ATOM    590  O   PHE    88       0.461  47.874  68.980  1.00                 O  
ATOM    591  CB  PHE    88       3.325  49.429  68.088  1.00                 C  
ATOM    592  CG  PHE    88       3.544  48.105  67.413  1.00                 C  
ATOM    593  CZ  PHE    88       3.954  45.654  66.168  1.00                 C  
ATOM    594  CD1 PHE    88       2.820  47.759  66.285  1.00                 C  
ATOM    595  CE1 PHE    88       3.022  46.541  65.664  1.00                 C  
ATOM    596  CD2 PHE    88       4.473  47.206  67.906  1.00                 C  
ATOM    597  CE2 PHE    88       4.675  45.988  67.284  1.00                 C  
ATOM    598  N   LYS    89       0.389  49.831  67.840  1.00                 N  
ATOM    599  CA  LYS    89      -0.836  49.560  67.079  1.00                 C  
ATOM    600  C   LYS    89      -0.659  50.013  65.637  1.00                 C  
ATOM    601  O   LYS    89      -0.086  51.078  65.381  1.00                 O  
ATOM    602  CB  LYS    89      -2.034  50.260  67.724  1.00                 C  
ATOM    603  CD  LYS    89      -3.611  50.440  69.668  1.00                 C  
ATOM    604  CE  LYS    89      -3.931  49.957  71.074  1.00                 C  
ATOM    605  CG  LYS    89      -2.371  49.755  69.118  1.00                 C  
ATOM    606  NZ  LYS    89      -5.155  50.606  71.619  1.00                 N  
ATOM    607  N   VAL    90      -1.151  49.207  64.705  1.00                 N  
ATOM    608  CA  VAL    90      -1.219  49.590  63.298  1.00                 C  
ATOM    609  C   VAL    90      -2.689  49.452  62.916  1.00                 C  
ATOM    610  O   VAL    90      -3.226  48.355  62.877  1.00                 O  
ATOM    611  CB  VAL    90      -0.289  48.721  62.431  1.00                 C  
ATOM    612  CG1 VAL    90      -0.385  49.133  60.970  1.00                 C  
ATOM    613  CG2 VAL    90       1.147  48.822  62.923  1.00                 C  
ATOM    614  N   THR    91      -3.345  50.576  62.666  1.00                 N  
ATOM    615  CA  THR    91      -4.789  50.583  62.452  1.00                 C  
ATOM    616  C   THR    91      -5.171  51.233  61.131  1.00                 C  
ATOM    617  O   THR    91      -4.733  52.334  60.834  1.00                 O  
ATOM    618  CB  THR    91      -5.525  51.309  63.593  1.00                 C  
ATOM    619  OG1 THR    91      -5.246  50.656  64.838  1.00                 O  
ATOM    620  CG2 THR    91      -7.028  51.286  63.357  1.00                 C  
ATOM    621  N   GLY    92      -5.996  50.546  60.350  1.00                 N  
ATOM    622  CA  GLY    92      -6.512  51.104  59.115  1.00                 C  
ATOM    623  C   GLY    92      -7.858  50.535  58.720  1.00                 C  
ATOM    624  O   GLY    92      -8.222  49.432  59.121  1.00                 O  
ATOM    625  N   ARG    93      -8.606  51.291  57.929  1.00                 N  
ATOM    626  CA  ARG    93      -9.834  50.767  57.358  1.00                 C  
ATOM    627  C   ARG    93      -9.443  49.732  56.300  1.00                 C  
ATOM    628  O   ARG    93      -8.483  49.922  55.545  1.00                 O  
ATOM    629  CB  ARG    93     -10.677  51.900  56.769  1.00                 C  
ATOM    630  CD  ARG    93     -12.005  53.995  57.148  1.00                 C  
ATOM    631  NE  ARG    93     -11.130  54.867  56.367  1.00                 N  
ATOM    632  CG  ARG    93     -11.238  52.860  57.805  1.00                 C  
ATOM    633  CZ  ARG    93     -11.557  55.892  55.636  1.00                 C  
ATOM    634  NH1 ARG    93     -10.688  56.630  54.958  1.00                 N  
ATOM    635  NH2 ARG    93     -12.851  56.176  55.584  1.00                 N  
ATOM    636  N   GLY    94     -10.140  48.613  56.271  1.00                 N  
ATOM    637  CA  GLY    94      -9.789  47.597  55.300  1.00                 C  
ATOM    638  C   GLY    94      -8.657  46.646  55.651  1.00                 C  
ATOM    639  O   GLY    94      -7.795  46.918  56.491  1.00                 O  
ATOM    640  N   ARG    95      -8.681  45.516  54.952  1.00                 N  
ATOM    641  CA  ARG    95      -7.867  44.346  55.241  1.00                 C  
ATOM    642  C   ARG    95      -6.432  44.477  54.721  1.00                 C  
ATOM    643  O   ARG    95      -5.572  43.688  55.088  1.00                 O  
ATOM    644  CB  ARG    95      -8.504  43.089  54.644  1.00                 C  
ATOM    645  CD  ARG    95     -10.478  41.543  54.540  1.00                 C  
ATOM    646  NE  ARG    95     -10.854  41.886  53.170  1.00                 N  
ATOM    647  CG  ARG    95      -9.840  42.716  55.266  1.00                 C  
ATOM    648  CZ  ARG    95     -11.231  41.000  52.255  1.00                 C  
ATOM    649  NH1 ARG    95     -11.555  41.404  51.034  1.00                 N  
ATOM    650  NH2 ARG    95     -11.285  39.711  52.562  1.00                 N  
ATOM    651  N   VAL    96      -6.192  45.473  53.872  1.00                 N  
ATOM    652  CA  VAL    96      -4.856  45.780  53.363  1.00                 C  
ATOM    653  C   VAL    96      -4.430  47.208  53.761  1.00                 C  
ATOM    654  O   VAL    96      -5.213  48.148  53.633  1.00                 O  
ATOM    655  CB  VAL    96      -4.784  45.619  51.833  1.00                 C  
ATOM    656  CG1 VAL    96      -3.401  45.994  51.323  1.00                 C  
ATOM    657  CG2 VAL    96      -5.138  44.196  51.430  1.00                 C  
ATOM    658  N   GLY    97      -3.195  47.350  54.248  1.00                 N  
ATOM    659  CA  GLY    97      -2.613  48.645  54.581  1.00                 C  
ATOM    660  C   GLY    97      -1.136  48.762  54.224  1.00                 C  
ATOM    661  O   GLY    97      -0.541  47.817  53.724  1.00                 O  
ATOM    662  N   ALA    98      -0.541  49.919  54.509  1.00                 N  
ATOM    663  CA  ALA    98       0.821  50.259  54.056  1.00                 C  
ATOM    664  C   ALA    98       1.391  51.406  54.910  1.00                 C  
ATOM    665  O   ALA    98       0.610  52.149  55.502  1.00                 O  
ATOM    666  CB  ALA    98       0.810  50.639  52.583  1.00                 C  
ATOM    667  N   ASP    99       2.717  51.567  54.998  1.00                 N  
ATOM    668  CA  ASP    99       3.712  50.633  54.463  1.00                 C  
ATOM    669  C   ASP    99       4.148  49.701  55.580  1.00                 C  
ATOM    670  O   ASP    99       4.378  48.517  55.359  1.00                 O  
ATOM    671  CB  ASP    99       4.900  51.396  53.874  1.00                 C  
ATOM    672  CG  ASP    99       4.521  52.215  52.656  1.00                 C  
ATOM    673  OD1 ASP    99       3.539  51.850  51.977  1.00                 O  
ATOM    674  OD2 ASP    99       5.206  53.223  52.382  1.00                 O  
ATOM    675  N   GLY   100       4.283  50.256  56.780  1.00                 N  
ATOM    676  CA  GLY   100       4.670  49.494  57.948  1.00                 C  
ATOM    677  C   GLY   100       5.541  50.284  58.902  1.00                 C  
ATOM    678  O   GLY   100       5.717  51.497  58.776  1.00                 O  
ATOM    679  N   LEU   101       6.109  49.559  59.846  1.00                 N  
ATOM    680  CA  LEU   101       6.856  50.133  60.944  1.00                 C  
ATOM    681  C   LEU   101       8.222  49.431  61.032  1.00                 C  
ATOM    682  O   LEU   101       8.337  48.260  60.673  1.00                 O  
ATOM    683  CB  LEU   101       6.075  49.998  62.252  1.00                 C  
ATOM    684  CG  LEU   101       6.708  50.637  63.490  1.00                 C  
ATOM    685  CD1 LEU   101       5.642  51.001  64.512  1.00                 C  
ATOM    686  CD2 LEU   101       7.739  49.705  64.108  1.00                 C  
ATOM    687  N   ALA   102       9.253  50.146  61.493  1.00                 N  
ATOM    688  CA  ALA   102      10.564  49.530  61.741  1.00                 C  
ATOM    689  C   ALA   102      11.143  49.814  63.137  1.00                 C  
ATOM    690  O   ALA   102      11.094  50.946  63.597  1.00                 O  
ATOM    691  CB  ALA   102      11.572  49.992  60.700  1.00                 C  
ATOM    692  N   VAL   103      11.725  48.796  63.770  1.00                 N  
ATOM    693  CA  VAL   103      12.544  48.966  64.971  1.00                 C  
ATOM    694  C   VAL   103      14.059  48.846  64.638  1.00                 C  
ATOM    695  O   VAL   103      14.483  47.933  63.907  1.00                 O  
ATOM    696  CB  VAL   103      12.168  47.944  66.060  1.00                 C  
ATOM    697  CG1 VAL   103      13.076  48.097  67.271  1.00                 C  
ATOM    698  CG2 VAL   103      10.709  48.105  66.460  1.00                 C  
ATOM    699  N   TRP   104      14.858  49.773  65.175  1.00                 N  
ATOM    700  CA  TRP   104      16.249  49.958  64.790  1.00                 C  
ATOM    701  C   TRP   104      17.265  49.926  65.948  1.00                 C  
ATOM    702  O   TRP   104      17.020  50.470  67.041  1.00                 O  
ATOM    703  CB  TRP   104      16.428  51.285  64.050  1.00                 C  
ATOM    704  CG  TRP   104      15.699  51.346  62.743  1.00                 C  
ATOM    705  CD1 TRP   104      14.347  51.336  62.557  1.00                 C  
ATOM    706  NE1 TRP   104      14.051  51.405  61.217  1.00                 N  
ATOM    707  CD2 TRP   104      16.283  51.425  61.437  1.00                 C  
ATOM    708  CE2 TRP   104      15.226  51.461  60.509  1.00                 C  
ATOM    709  CH2 TRP   104      16.735  51.582  58.698  1.00                 C  
ATOM    710  CZ2 TRP   104      15.441  51.539  59.134  1.00                 C  
ATOM    711  CE3 TRP   104      17.597  51.471  60.962  1.00                 C  
ATOM    712  CZ3 TRP   104      17.806  51.548  59.598  1.00                 C  
ATOM    713  N   PHE   105      18.411  49.307  65.691  1.00                 N  
ATOM    714  CA  PHE   105      19.607  49.552  66.481  1.00                 C  
ATOM    715  C   PHE   105      20.705  49.837  65.490  1.00                 C  
ATOM    716  O   PHE   105      21.237  48.923  64.852  1.00                 O  
ATOM    717  CB  PHE   105      19.913  48.350  67.377  1.00                 C  
ATOM    718  CG  PHE   105      21.077  48.564  68.301  1.00                 C  
ATOM    719  CZ  PHE   105      23.236  48.955  70.009  1.00                 C  
ATOM    720  CD1 PHE   105      20.972  49.419  69.385  1.00                 C  
ATOM    721  CE1 PHE   105      22.043  49.616  70.235  1.00                 C  
ATOM    722  CD2 PHE   105      22.278  47.910  68.088  1.00                 C  
ATOM    723  CE2 PHE   105      23.349  48.107  68.939  1.00                 C  
ATOM    724  N   THR   106      21.014  51.118  65.325  1.00                 N  
ATOM    725  CA  THR   106      22.025  51.533  64.358  1.00                 C  
ATOM    726  C   THR   106      23.016  52.540  64.913  1.00                 C  
ATOM    727  O   THR   106      22.760  53.233  65.899  1.00                 O  
ATOM    728  CB  THR   106      21.384  52.140  63.096  1.00                 C  
ATOM    729  OG1 THR   106      20.665  53.329  63.447  1.00                 O  
ATOM    730  CG2 THR   106      20.413  51.154  62.465  1.00                 C  
ATOM    731  N   GLU   107      24.147  52.627  64.241  1.00                 N  
ATOM    732  CA  GLU   107      25.235  53.476  64.687  1.00                 C  
ATOM    733  C   GLU   107      24.894  54.993  64.681  1.00                 C  
ATOM    734  O   GLU   107      25.265  55.728  65.611  1.00                 O  
ATOM    735  CB  GLU   107      26.478  53.253  63.823  1.00                 C  
ATOM    736  CD  GLU   107      28.920  53.759  63.426  1.00                 C  
ATOM    737  CG  GLU   107      27.689  54.063  64.256  1.00                 C  
ATOM    738  OE1 GLU   107      29.671  52.831  63.794  1.00                 O  
ATOM    739  OE2 GLU   107      29.135  54.448  62.407  1.00                 O  
ATOM    740  N   MET   108      24.189  55.442  63.643  1.00                 N  
ATOM    741  CA  MET   108      23.687  56.804  63.569  1.00                 C  
ATOM    742  C   MET   108      22.163  56.859  63.742  1.00                 C  
ATOM    743  O   MET   108      21.484  55.832  63.616  1.00                 O  
ATOM    744  CB  MET   108      24.079  57.448  62.238  1.00                 C  
ATOM    745  SD  MET   108      25.999  58.268  60.416  1.00                 S  
ATOM    746  CE  MET   108      25.585  59.989  60.690  1.00                 C  
ATOM    747  CG  MET   108      25.579  57.557  62.019  1.00                 C  
ATOM    748  N   LYS   109      21.646  58.066  63.991  1.00                 N  
ATOM    749  CA  LYS   109      20.203  58.340  63.952  1.00                 C  
ATOM    750  C   LYS   109      19.688  58.436  62.517  1.00                 C  
ATOM    751  O   LYS   109      20.142  59.282  61.757  1.00                 O  
ATOM    752  CB  LYS   109      19.882  59.632  64.706  1.00                 C  
ATOM    753  CD  LYS   109      19.813  60.876  66.885  1.00                 C  
ATOM    754  CE  LYS   109      20.069  60.801  68.381  1.00                 C  
ATOM    755  CG  LYS   109      20.145  59.560  66.201  1.00                 C  
ATOM    756  NZ  LYS   109      19.761  62.089  69.062  1.00                 N  
ATOM    757  N   GLY   110      18.723  57.592  62.154  1.00                 N  
ATOM    758  CA  GLY   110      18.095  57.692  60.843  1.00                 C  
ATOM    759  C   GLY   110      16.833  58.545  60.912  1.00                 C  
ATOM    760  O   GLY   110      15.705  58.015  60.929  1.00                 O  
ATOM    761  N   ILE   111      17.027  59.864  60.960  1.00                 N  
ATOM    762  CA  ILE   111      15.937  60.815  61.169  1.00                 C  
ATOM    763  C   ILE   111      14.870  60.723  60.084  1.00                 C  
ATOM    764  O   ILE   111      13.681  60.529  60.376  1.00                 O  
ATOM    765  CB  ILE   111      16.457  62.262  61.244  1.00                 C  
ATOM    766  CD1 ILE   111      18.082  63.755  62.521  1.00                 C  
ATOM    767  CG1 ILE   111      17.291  62.465  62.510  1.00                 C  
ATOM    768  CG2 ILE   111      15.302  63.249  61.161  1.00                 C  
ATOM    769  N   GLU   112      15.305  60.847  58.839  1.00                 N  
ATOM    770  CA  GLU   112      14.414  60.808  57.697  1.00                 C  
ATOM    771  C   GLU   112      15.030  59.996  56.573  1.00                 C  
ATOM    772  O   GLU   112      16.244  60.074  56.315  1.00                 O  
ATOM    773  CB  GLU   112      14.093  62.226  57.219  1.00                 C  
ATOM    774  CD  GLU   112      12.752  63.703  55.671  1.00                 C  
ATOM    775  CG  GLU   112      13.105  62.283  56.066  1.00                 C  
ATOM    776  OE1 GLU   112      13.203  64.641  56.361  1.00                 O  
ATOM    777  OE2 GLU   112      12.025  63.879  54.671  1.00                 O  
ATOM    778  N   GLY   113      14.188  59.237  55.877  1.00                 N  
ATOM    779  CA  GLY   113      14.633  58.525  54.697  1.00                 C  
ATOM    780  C   GLY   113      13.561  57.634  54.109  1.00                 C  
ATOM    781  O   GLY   113      12.435  57.606  54.593  1.00                 O  
ATOM    782  N   PRO   114      13.920  56.902  53.058  1.00                 N  
ATOM    783  CA  PRO   114      12.967  56.059  52.325  1.00                 C  
ATOM    784  C   PRO   114      12.735  54.668  52.905  1.00                 C  
ATOM    785  O   PRO   114      11.989  53.884  52.306  1.00                 O  
ATOM    786  CB  PRO   114      13.580  55.935  50.929  1.00                 C  
ATOM    787  CD  PRO   114      15.263  56.962  52.286  1.00                 C  
ATOM    788  CG  PRO   114      15.053  55.987  51.162  1.00                 C  
ATOM    789  N   VAL   115      13.344  54.346  54.040  1.00                 N  
ATOM    790  CA  VAL   115      13.193  53.008  54.598  1.00                 C  
ATOM    791  C   VAL   115      12.297  53.021  55.834  1.00                 C  
ATOM    792  O   VAL   115      12.758  53.269  56.957  1.00                 O  
ATOM    793  CB  VAL   115      14.557  52.387  54.953  1.00                 C  
ATOM    794  CG1 VAL   115      14.373  50.991  55.528  1.00                 C  
ATOM    795  CG2 VAL   115      15.459  52.349  53.729  1.00                 C  
ATOM    796  N   PHE   116      11.011  52.745  55.608  1.00                 N  
ATOM    797  CA  PHE   116       9.959  52.883  56.624  1.00                 C  
ATOM    798  C   PHE   116      10.155  54.152  57.437  1.00                 C  
ATOM    799  O   PHE   116      10.047  54.131  58.664  1.00                 O  
ATOM    800  CB  PHE   116       9.941  51.662  57.546  1.00                 C  
ATOM    801  CG  PHE   116       9.690  50.366  56.830  1.00                 C  
ATOM    802  CZ  PHE   116       9.219  47.968  55.505  1.00                 C  
ATOM    803  CD1 PHE   116      10.740  49.528  56.497  1.00                 C  
ATOM    804  CE1 PHE   116      10.509  48.335  55.838  1.00                 C  
ATOM    805  CD2 PHE   116       8.404  49.984  56.490  1.00                 C  
ATOM    806  CE2 PHE   116       8.173  48.791  55.831  1.00                 C  
ATOM    807  N   GLY   117      10.501  55.233  56.740  1.00                 N  
ATOM    808  CA  GLY   117      10.625  56.542  57.362  1.00                 C  
ATOM    809  C   GLY   117      12.042  56.946  57.734  1.00                 C  
ATOM    810  O   GLY   117      12.290  58.093  58.075  1.00                 O  
ATOM    811  N   SER   118      12.967  56.000  57.668  1.00                 N  
ATOM    812  CA  SER   118      14.310  56.214  58.172  1.00                 C  
ATOM    813  C   SER   118      15.387  56.031  57.096  1.00                 C  
ATOM    814  O   SER   118      15.105  55.615  55.969  1.00                 O  
ATOM    815  CB  SER   118      14.602  55.268  59.339  1.00                 C  
ATOM    816  OG  SER   118      15.914  55.462  59.837  1.00                 O  
ATOM    817  N   ASN   119      16.625  56.352  57.444  1.00                 N  
ATOM    818  CA  ASN   119      17.703  56.438  56.449  1.00                 C  
ATOM    819  C   ASN   119      18.081  55.086  55.876  1.00                 C  
ATOM    820  O   ASN   119      18.151  54.088  56.599  1.00                 O  
ATOM    821  CB  ASN   119      18.939  57.106  57.054  1.00                 C  
ATOM    822  CG  ASN   119      20.009  57.397  56.021  1.00                 C  
ATOM    823  OD1 ASN   119      19.767  58.109  55.046  1.00                 O  
ATOM    824  ND2 ASN   119      21.199  56.846  56.232  1.00                 N  
ATOM    825  N   ASP   120      18.321  55.068  54.568  1.00                 N  
ATOM    826  CA  ASP   120      18.908  53.924  53.892  1.00                 C  
ATOM    827  C   ASP   120      20.392  53.783  54.254  1.00                 C  
ATOM    828  O   ASP   120      20.973  54.678  54.875  1.00                 O  
ATOM    829  CB  ASP   120      18.741  54.053  52.377  1.00                 C  
ATOM    830  CG  ASP   120      18.956  52.739  51.652  1.00                 C  
ATOM    831  OD1 ASP   120      19.308  51.744  52.320  1.00                 O  
ATOM    832  OD2 ASP   120      18.774  52.705  50.417  1.00                 O  
ATOM    833  N   TYR   121      20.977  52.646  53.878  1.00                 N  
ATOM    834  CA  TYR   121      22.425  52.380  54.005  1.00                 C  
ATOM    835  C   TYR   121      22.929  52.553  55.430  1.00                 C  
ATOM    836  O   TYR   121      23.946  53.193  55.670  1.00                 O  
ATOM    837  CB  TYR   121      23.222  53.295  53.073  1.00                 C  
ATOM    838  CG  TYR   121      22.864  53.143  51.612  1.00                 C  
ATOM    839  OH  TYR   121      21.871  52.738  47.595  1.00                 O  
ATOM    840  CZ  TYR   121      22.201  52.871  48.924  1.00                 C  
ATOM    841  CD1 TYR   121      21.990  54.030  50.998  1.00                 C  
ATOM    842  CE1 TYR   121      21.657  53.899  49.663  1.00                 C  
ATOM    843  CD2 TYR   121      23.403  52.113  50.852  1.00                 C  
ATOM    844  CE2 TYR   121      23.082  51.966  49.516  1.00                 C  
ATOM    845  N   TRP   122      22.195  51.973  56.358  1.00                 N  
ATOM    846  CA  TRP   122      22.457  52.097  57.773  1.00                 C  
ATOM    847  C   TRP   122      23.531  51.096  58.204  1.00                 C  
ATOM    848  O   TRP   122      23.812  50.127  57.500  1.00                 O  
ATOM    849  CB  TRP   122      21.172  51.884  58.576  1.00                 C  
ATOM    850  CG  TRP   122      20.543  50.543  58.357  1.00                 C  
ATOM    851  CD1 TRP   122      20.844  49.380  59.006  1.00                 C  
ATOM    852  NE1 TRP   122      20.058  48.357  58.535  1.00                 N  
ATOM    853  CD2 TRP   122      19.504  50.225  57.423  1.00                 C  
ATOM    854  CE2 TRP   122      19.226  48.853  57.561  1.00                 C  
ATOM    855  CH2 TRP   122      17.566  48.955  55.885  1.00                 C  
ATOM    856  CZ2 TRP   122      18.257  48.206  56.795  1.00                 C  
ATOM    857  CE3 TRP   122      18.782  50.967  56.483  1.00                 C  
ATOM    858  CZ3 TRP   122      17.822  50.322  55.727  1.00                 C  
ATOM    859  N   LYS   123      24.109  51.333  59.375  1.00                 N  
ATOM    860  CA  LYS   123      25.025  50.394  60.005  1.00                 C  
ATOM    861  C   LYS   123      24.447  49.777  61.281  1.00                 C  
ATOM    862  O   LYS   123      24.472  50.390  62.352  1.00                 O  
ATOM    863  CB  LYS   123      26.354  51.079  60.331  1.00                 C  
ATOM    864  CD  LYS   123      28.699  50.890  61.204  1.00                 C  
ATOM    865  CE  LYS   123      29.739  49.967  61.819  1.00                 C  
ATOM    866  CG  LYS   123      27.399  50.152  60.930  1.00                 C  
ATOM    867  NZ  LYS   123      31.017  50.678  62.098  1.00                 N  
ATOM    868  N   GLY   124      23.918  48.566  61.145  1.00                 N  
ATOM    869  CA  GLY   124      23.286  47.859  62.239  1.00                 C  
ATOM    870  C   GLY   124      22.087  47.043  61.783  1.00                 C  
ATOM    871  O   GLY   124      22.122  46.451  60.690  1.00                 O  
ATOM    872  N   LEU   125      21.032  47.018  62.606  1.00                 N  
ATOM    873  CA  LEU   125      19.898  46.113  62.373  1.00                 C  
ATOM    874  C   LEU   125      18.536  46.797  62.393  1.00                 C  
ATOM    875  O   LEU   125      18.229  47.630  63.273  1.00                 O  
ATOM    876  CB  LEU   125      19.888  44.989  63.411  1.00                 C  
ATOM    877  CG  LEU   125      18.727  43.995  63.323  1.00                 C  
ATOM    878  CD1 LEU   125      18.808  43.187  62.037  1.00                 C  
ATOM    879  CD2 LEU   125      18.719  43.070  64.530  1.00                 C  
ATOM    880  N   ALA   126      17.721  46.436  61.405  1.00                 N  
ATOM    881  CA  ALA   126      16.331  46.846  61.382  1.00                 C  
ATOM    882  C   ALA   126      15.444  45.629  61.407  1.00                 C  
ATOM    883  O   ALA   126      15.707  44.650  60.731  1.00                 O  
ATOM    884  CB  ALA   126      16.050  47.698  60.154  1.00                 C  
ATOM    885  N   VAL   127      14.387  45.697  62.205  1.00                 N  
ATOM    886  CA  VAL   127      13.360  44.675  62.202  1.00                 C  
ATOM    887  C   VAL   127      12.130  45.329  61.603  1.00                 C  
ATOM    888  O   VAL   127      11.578  46.280  62.181  1.00                 O  
ATOM    889  CB  VAL   127      13.109  44.123  63.618  1.00                 C  
ATOM    890  CG1 VAL   127      12.018  43.063  63.590  1.00                 C  
ATOM    891  CG2 VAL   127      14.393  43.556  64.203  1.00                 C  
ATOM    892  N   PHE   128      11.726  44.832  60.434  1.00                 N  
ATOM    893  CA  PHE   128      10.711  45.479  59.613  1.00                 C  
ATOM    894  C   PHE   128       9.351  44.785  59.740  1.00                 C  
ATOM    895  O   PHE   128       9.233  43.584  59.500  1.00                 O  
ATOM    896  CB  PHE   128      11.144  45.503  58.146  1.00                 C  
ATOM    897  CG  PHE   128      12.335  46.378  57.879  1.00                 C  
ATOM    898  CZ  PHE   128      14.537  48.003  57.391  1.00                 C  
ATOM    899  CD1 PHE   128      13.270  46.027  56.921  1.00                 C  
ATOM    900  CE1 PHE   128      14.365  46.833  56.676  1.00                 C  
ATOM    901  CD2 PHE   128      12.521  47.553  58.587  1.00                 C  
ATOM    902  CE2 PHE   128      13.616  48.358  58.342  1.00                 C  
ATOM    903  N   PHE   129       8.341  45.556  60.139  1.00                 N  
ATOM    904  CA  PHE   129       6.953  45.082  60.214  1.00                 C  
ATOM    905  C   PHE   129       6.274  45.592  58.980  1.00                 C  
ATOM    906  O   PHE   129       5.722  46.690  58.953  1.00                 O  
ATOM    907  CB  PHE   129       6.288  45.573  61.501  1.00                 C  
ATOM    908  CG  PHE   129       6.896  45.006  62.752  1.00                 C  
ATOM    909  CZ  PHE   129       8.017  43.951  65.067  1.00                 C  
ATOM    910  CD1 PHE   129       7.911  45.677  63.412  1.00                 C  
ATOM    911  CE1 PHE   129       8.471  45.155  64.562  1.00                 C  
ATOM    912  CD2 PHE   129       6.453  43.802  63.270  1.00                 C  
ATOM    913  CE2 PHE   129       7.012  43.280  64.421  1.00                 C  
ATOM    914  N   ASP   130       6.382  44.790  57.930  1.00                 N  
ATOM    915  CA  ASP   130       6.068  45.222  56.575  1.00                 C  
ATOM    916  C   ASP   130       4.647  44.795  56.261  1.00                 C  
ATOM    917  O   ASP   130       4.357  43.594  56.152  1.00                 O  
ATOM    918  CB  ASP   130       7.068  44.632  55.579  1.00                 C  
ATOM    919  CG  ASP   130       6.822  45.100  54.159  1.00                 C  
ATOM    920  OD1 ASP   130       5.642  45.282  53.789  1.00                 O  
ATOM    921  OD2 ASP   130       7.808  45.287  53.415  1.00                 O  
ATOM    922  N   SER   131       3.742  45.761  56.148  1.00                 N  
ATOM    923  CA  SER   131       2.350  45.374  55.933  1.00                 C  
ATOM    924  C   SER   131       1.961  45.175  54.479  1.00                 C  
ATOM    925  O   SER   131       1.018  44.448  54.209  1.00                 O  
ATOM    926  CB  SER   131       1.405  46.414  56.538  1.00                 C  
ATOM    927  OG  SER   131       1.498  47.650  55.851  1.00                 O  
ATOM    928  N   PHE   132       2.695  45.781  53.552  1.00                 N  
ATOM    929  CA  PHE   132       2.313  45.732  52.142  1.00                 C  
ATOM    930  C   PHE   132       3.194  44.830  51.271  1.00                 C  
ATOM    931  O   PHE   132       4.420  44.930  51.274  1.00                 O  
ATOM    932  CB  PHE   132       2.323  47.136  51.535  1.00                 C  
ATOM    933  CG  PHE   132       1.952  47.171  50.080  1.00                 C  
ATOM    934  CZ  PHE   132       1.271  47.234  47.386  1.00                 C  
ATOM    935  CD1 PHE   132       0.625  47.124  49.688  1.00                 C  
ATOM    936  CE1 PHE   132       0.284  47.155  48.349  1.00                 C  
ATOM    937  CD2 PHE   132       2.929  47.250  49.103  1.00                 C  
ATOM    938  CE2 PHE   132       2.587  47.281  47.765  1.00                 C  
ATOM    939  N   ASP   133       2.524  43.994  50.491  1.00                 N  
ATOM    940  CA  ASP   133       3.138  42.981  49.634  1.00                 C  
ATOM    941  C   ASP   133       3.587  43.568  48.300  1.00                 C  
ATOM    942  O   ASP   133       2.872  43.480  47.297  1.00                 O  
ATOM    943  CB  ASP   133       2.166  41.825  49.390  1.00                 C  
ATOM    944  CG  ASP   133       2.808  40.672  48.644  1.00                 C  
ATOM    945  OD1 ASP   133       4.054  40.617  48.595  1.00                 O  
ATOM    946  OD2 ASP   133       2.064  39.823  48.109  1.00                 O  
ATOM    947  N   ASN   134       4.784  44.147  48.299  1.00                 N  
ATOM    948  CA  ASN   134       5.323  44.811  47.119  1.00                 C  
ATOM    949  C   ASN   134       5.723  43.865  45.971  1.00                 C  
ATOM    950  O   ASN   134       5.673  44.255  44.808  1.00                 O  
ATOM    951  CB  ASN   134       6.536  45.665  47.492  1.00                 C  
ATOM    952  CG  ASN   134       6.153  46.925  48.242  1.00                 C  
ATOM    953  OD1 ASN   134       5.700  47.901  47.645  1.00                 O  
ATOM    954  ND2 ASN   134       6.335  46.908  49.558  1.00                 N  
ATOM    955  N   ASP   135       6.091  42.625  46.292  1.00                 N  
ATOM    956  CA  ASP   135       6.477  41.658  45.247  1.00                 C  
ATOM    957  C   ASP   135       5.345  40.733  44.777  1.00                 C  
ATOM    958  O   ASP   135       5.564  39.868  43.932  1.00                 O  
ATOM    959  CB  ASP   135       7.636  40.783  45.728  1.00                 C  
ATOM    960  CG  ASP   135       7.262  39.926  46.922  1.00                 C  
ATOM    961  OD1 ASP   135       6.118  40.049  47.406  1.00                 O  
ATOM    962  OD2 ASP   135       8.114  39.131  47.372  1.00                 O  
ATOM    963  N   GLY   136       4.146  40.904  45.336  1.00                 N  
ATOM    964  CA  GLY   136       2.986  40.104  44.949  1.00                 C  
ATOM    965  C   GLY   136       3.056  38.619  45.277  1.00                 C  
ATOM    966  O   GLY   136       2.359  37.809  44.660  1.00                 O  
ATOM    967  N   GLN   137       3.888  38.261  46.254  1.00                 N  
ATOM    968  CA  GLN   137       4.056  36.863  46.655  1.00                 C  
ATOM    969  C   GLN   137       3.045  36.397  47.736  1.00                 C  
ATOM    970  O   GLN   137       3.162  35.300  48.289  1.00                 O  
ATOM    971  CB  GLN   137       5.474  36.622  47.176  1.00                 C  
ATOM    972  CD  GLN   137       6.441  35.991  44.929  1.00                 C  
ATOM    973  CG  GLN   137       6.565  36.882  46.149  1.00                 C  
ATOM    974  OE1 GLN   137       6.339  34.770  45.048  1.00                 O  
ATOM    975  NE2 GLN   137       6.450  36.601  43.749  1.00                 N  
ATOM    976  N   HIS   138       2.055  37.246  48.014  1.00                 N  
ATOM    977  CA  HIS   138       0.932  36.940  48.910  1.00                 C  
ATOM    978  C   HIS   138       1.376  36.487  50.304  1.00                 C  
ATOM    979  O   HIS   138       0.812  35.551  50.871  1.00                 O  
ATOM    980  CB  HIS   138       0.038  35.859  48.299  1.00                 C  
ATOM    981  CG  HIS   138      -0.589  36.257  46.999  1.00                 C  
ATOM    982  ND1 HIS   138      -1.540  37.249  46.904  1.00                 N  
ATOM    983  CE1 HIS   138      -1.911  37.378  45.618  1.00                 C  
ATOM    984  CD2 HIS   138      -0.460  35.834  45.612  1.00                 C  
ATOM    985  NE2 HIS   138      -1.268  36.533  44.837  1.00                 N  
ATOM    986  N   ASN   139       2.390  37.157  50.841  1.00                 N  
ATOM    987  CA  ASN   139       3.011  36.746  52.097  1.00                 C  
ATOM    988  C   ASN   139       3.254  37.929  53.058  1.00                 C  
ATOM    989  O   ASN   139       4.305  38.035  53.693  1.00                 O  
ATOM    990  CB  ASN   139       4.330  36.019  51.830  1.00                 C  
ATOM    991  CG  ASN   139       5.377  36.920  51.205  1.00                 C  
ATOM    992  OD1 ASN   139       5.048  37.928  50.579  1.00                 O  
ATOM    993  ND2 ASN   139       6.644  36.560  51.375  1.00                 N  
ATOM    994  N   ASN   140       2.278  38.825  53.120  1.00                 N  
ATOM    995  CA  ASN   140       2.299  39.953  54.044  1.00                 C  
ATOM    996  C   ASN   140       0.976  39.991  54.804  1.00                 C  
ATOM    997  O   ASN   140       0.006  39.409  54.342  1.00                 O  
ATOM    998  CB  ASN   140       2.561  41.258  53.290  1.00                 C  
ATOM    999  CG  ASN   140       3.941  41.302  52.663  1.00                 C  
ATOM   1000  OD1 ASN   140       4.360  42.331  52.132  1.00                 O  
ATOM   1001  ND2 ASN   140       4.652  40.182  52.723  1.00                 N  
ATOM   1002  N   PRO   141       0.903  40.667  55.949  1.00                 N  
ATOM   1003  CA  PRO   141       2.041  41.314  56.630  1.00                 C  
ATOM   1004  C   PRO   141       3.142  40.351  57.087  1.00                 C  
ATOM   1005  O   PRO   141       2.854  39.201  57.407  1.00                 O  
ATOM   1006  CB  PRO   141       1.407  41.997  57.843  1.00                 C  
ATOM   1007  CD  PRO   141      -0.392  40.994  56.624  1.00                 C  
ATOM   1008  CG  PRO   141      -0.023  42.187  57.460  1.00                 C  
ATOM   1009  N   TYR   142       4.383  40.831  57.125  1.00                 N  
ATOM   1010  CA  TYR   142       5.528  39.990  57.476  1.00                 C  
ATOM   1011  C   TYR   142       6.520  40.735  58.367  1.00                 C  
ATOM   1012  O   TYR   142       6.585  41.960  58.346  1.00                 O  
ATOM   1013  CB  TYR   142       6.236  39.494  56.213  1.00                 C  
ATOM   1014  CG  TYR   142       6.884  40.593  55.403  1.00                 C  
ATOM   1015  OH  TYR   142       8.683  43.613  53.182  1.00                 O  
ATOM   1016  CZ  TYR   142       8.087  42.614  53.916  1.00                 C  
ATOM   1017  CD1 TYR   142       8.217  40.931  55.601  1.00                 C  
ATOM   1018  CE1 TYR   142       8.819  41.934  54.865  1.00                 C  
ATOM   1019  CD2 TYR   142       6.162  41.290  54.442  1.00                 C  
ATOM   1020  CE2 TYR   142       6.747  42.296  53.697  1.00                 C  
ATOM   1021  N   ILE   143       7.293  39.983  59.143  1.00                 N  
ATOM   1022  CA  ILE   143       8.329  40.572  59.964  1.00                 C  
ATOM   1023  C   ILE   143       9.662  40.078  59.439  1.00                 C  
ATOM   1024  O   ILE   143       9.888  38.878  59.346  1.00                 O  
ATOM   1025  CB  ILE   143       8.135  40.225  61.452  1.00                 C  
ATOM   1026  CD1 ILE   143       6.419  40.267  63.336  1.00                 C  
ATOM   1027  CG1 ILE   143       6.789  40.753  61.952  1.00                 C  
ATOM   1028  CG2 ILE   143       9.295  40.759  62.278  1.00                 C  
ATOM   1029  N   MET   144      10.545  41.004  59.087  1.00                 N  
ATOM   1030  CA  MET   144      11.803  40.635  58.448  1.00                 C  
ATOM   1031  C   MET   144      13.001  41.343  59.082  1.00                 C  
ATOM   1032  O   MET   144      12.971  42.553  59.342  1.00                 O  
ATOM   1033  CB  MET   144      11.756  40.950  56.951  1.00                 C  
ATOM   1034  SD  MET   144      11.078  38.430  56.020  1.00                 S  
ATOM   1035  CE  MET   144       9.609  37.836  55.184  1.00                 C  
ATOM   1036  CG  MET   144      10.689  40.183  56.189  1.00                 C  
ATOM   1037  N   ALA   145      14.047  40.562  59.349  1.00                 N  
ATOM   1038  CA  ALA   145      15.240  41.080  59.997  1.00                 C  
ATOM   1039  C   ALA   145      16.305  41.368  58.956  1.00                 C  
ATOM   1040  O   ALA   145      16.784  40.448  58.267  1.00                 O  
ATOM   1041  CB  ALA   145      15.750  40.093  61.035  1.00                 C  
ATOM   1042  N   MET   146      16.687  42.642  58.847  1.00                 N  
ATOM   1043  CA  MET   146      17.707  43.053  57.867  1.00                 C  
ATOM   1044  C   MET   146      18.911  43.711  58.541  1.00                 C  
ATOM   1045  O   MET   146      18.800  44.768  59.176  1.00                 O  
ATOM   1046  CB  MET   146      17.105  44.012  56.837  1.00                 C  
ATOM   1047  SD  MET   146      17.329  45.557  54.549  1.00                 S  
ATOM   1048  CE  MET   146      18.733  45.914  53.496  1.00                 C  
ATOM   1049  CG  MET   146      18.097  44.509  55.799  1.00                 C  
ATOM   1050  N   VAL   147      20.065  43.067  58.401  1.00                 N  
ATOM   1051  CA  VAL   147      21.322  43.640  58.845  1.00                 C  
ATOM   1052  C   VAL   147      21.878  44.508  57.738  1.00                 C  
ATOM   1053  O   VAL   147      21.497  44.352  56.574  1.00                 O  
ATOM   1054  CB  VAL   147      22.328  42.547  59.250  1.00                 C  
ATOM   1055  CG1 VAL   147      21.781  41.721  60.404  1.00                 C  
ATOM   1056  CG2 VAL   147      22.656  41.657  58.061  1.00                 C  
ATOM   1057  N   ASN   148      22.778  45.419  58.098  1.00                 N  
ATOM   1058  CA  ASN   148      23.432  46.299  57.135  1.00                 C  
ATOM   1059  C   ASN   148      24.735  46.829  57.718  1.00                 C  
ATOM   1060  O   ASN   148      24.850  47.008  58.937  1.00                 O  
ATOM   1061  CB  ASN   148      22.498  47.442  56.733  1.00                 C  
ATOM   1062  CG  ASN   148      22.988  48.193  55.511  1.00                 C  
ATOM   1063  OD1 ASN   148      24.061  47.904  54.982  1.00                 O  
ATOM   1064  ND2 ASN   148      22.202  49.164  55.060  1.00                 N  
ATOM   1065  N   ASP   149      25.722  47.056  56.845  1.00                 N  
ATOM   1066  CA  ASP   149      26.975  47.655  57.278  1.00                 C  
ATOM   1067  C   ASP   149      27.280  48.997  56.595  1.00                 C  
ATOM   1068  O   ASP   149      28.438  49.407  56.515  1.00                 O  
ATOM   1069  CB  ASP   149      28.142  46.698  57.027  1.00                 C  
ATOM   1070  CG  ASP   149      28.339  46.394  55.554  1.00                 C  
ATOM   1071  OD1 ASP   149      27.493  46.820  54.741  1.00                 O  
ATOM   1072  OD2 ASP   149      29.340  45.729  55.214  1.00                 O  
ATOM   1073  N   GLY   150      26.244  49.671  56.098  1.00                 N  
ATOM   1074  CA  GLY   150      26.414  50.921  55.367  1.00                 C  
ATOM   1075  C   GLY   150      26.552  50.787  53.862  1.00                 C  
ATOM   1076  O   GLY   150      26.657  51.795  53.164  1.00                 O  
ATOM   1077  N   THR   151      26.528  49.556  53.356  1.00                 N  
ATOM   1078  CA  THR   151      26.727  49.302  51.934  1.00                 C  
ATOM   1079  C   THR   151      25.453  49.076  51.131  1.00                 C  
ATOM   1080  O   THR   151      25.406  49.416  49.943  1.00                 O  
ATOM   1081  CB  THR   151      27.632  48.078  51.701  1.00                 C  
ATOM   1082  OG1 THR   151      27.021  46.913  52.269  1.00                 O  
ATOM   1083  CG2 THR   151      28.988  48.285  52.357  1.00                 C  
ATOM   1084  N   LYS   152      24.443  48.479  51.762  1.00                 N  
ATOM   1085  CA  LYS   152      23.265  47.974  51.051  1.00                 C  
ATOM   1086  C   LYS   152      22.151  49.008  50.932  1.00                 C  
ATOM   1087  O   LYS   152      21.842  49.713  51.905  1.00                 O  
ATOM   1088  CB  LYS   152      22.715  46.726  51.744  1.00                 C  
ATOM   1089  CD  LYS   152      23.035  44.322  52.389  1.00                 C  
ATOM   1090  CE  LYS   152      23.984  43.134  52.375  1.00                 C  
ATOM   1091  CG  LYS   152      23.654  45.531  51.708  1.00                 C  
ATOM   1092  NZ  LYS   152      23.410  41.956  53.081  1.00                 N  
ATOM   1093  N   GLN   153      21.559  49.087  49.738  1.00                 N  
ATOM   1094  CA  GLN   153      20.295  49.791  49.555  1.00                 C  
ATOM   1095  C   GLN   153      19.135  48.812  49.754  1.00                 C  
ATOM   1096  O   GLN   153      19.073  47.786  49.062  1.00                 O  
ATOM   1097  CB  GLN   153      20.237  50.436  48.169  1.00                 C  
ATOM   1098  CD  GLN   153      18.991  51.937  46.564  1.00                 C  
ATOM   1099  CG  GLN   153      18.977  51.248  47.915  1.00                 C  
ATOM   1100  OE1 GLN   153      19.844  51.657  45.722  1.00                 O  
ATOM   1101  NE2 GLN   153      18.042  52.842  46.353  1.00                 N  
ATOM   1102  N   TYR   154      18.244  49.122  50.707  1.00                 N  
ATOM   1103  CA  TYR   154      17.091  48.275  50.995  1.00                 C  
ATOM   1104  C   TYR   154      16.230  48.039  49.751  1.00                 C  
ATOM   1105  O   TYR   154      15.799  48.981  49.092  1.00                 O  
ATOM   1106  CB  TYR   154      16.236  48.893  52.103  1.00                 C  
ATOM   1107  CG  TYR   154      15.028  48.065  52.478  1.00                 C  
ATOM   1108  OH  TYR   154      11.716  45.773  53.513  1.00                 O  
ATOM   1109  CZ  TYR   154      12.811  46.533  53.171  1.00                 C  
ATOM   1110  CD1 TYR   154      15.163  46.726  52.825  1.00                 C  
ATOM   1111  CE1 TYR   154      14.065  45.961  53.169  1.00                 C  
ATOM   1112  CD2 TYR   154      13.756  48.623  52.485  1.00                 C  
ATOM   1113  CE2 TYR   154      12.647  47.874  52.827  1.00                 C  
ATOM   1114  N   GLU   155      15.983  46.771  49.449  1.00                 N  
ATOM   1115  CA  GLU   155      15.139  46.392  48.328  1.00                 C  
ATOM   1116  C   GLU   155      13.638  46.414  48.672  1.00                 C  
ATOM   1117  O   GLU   155      13.049  45.381  49.013  1.00                 O  
ATOM   1118  CB  GLU   155      15.515  44.998  47.821  1.00                 C  
ATOM   1119  CD  GLU   155      17.259  43.510  46.759  1.00                 C  
ATOM   1120  CG  GLU   155      16.921  44.904  47.251  1.00                 C  
ATOM   1121  OE1 GLU   155      16.458  42.943  45.986  1.00                 O  
ATOM   1122  OE2 GLU   155      18.323  42.985  47.147  1.00                 O  
ATOM   1123  N   HIS   156      13.039  47.603  48.569  1.00                 N  
ATOM   1124  CA  HIS   156      11.625  47.849  48.912  1.00                 C  
ATOM   1125  C   HIS   156      10.688  47.003  48.054  1.00                 C  
ATOM   1126  O   HIS   156       9.684  46.485  48.561  1.00                 O  
ATOM   1127  CB  HIS   156      11.284  49.332  48.749  1.00                 C  
ATOM   1128  CG  HIS   156       9.874  49.672  49.120  1.00                 C  
ATOM   1129  ND1 HIS   156       9.428  49.675  50.424  1.00                 N  
ATOM   1130  CE1 HIS   156       8.127  50.017  50.440  1.00                 C  
ATOM   1131  CD2 HIS   156       8.673  50.054  48.393  1.00                 C  
ATOM   1132  NE2 HIS   156       7.668  50.246  49.225  1.00                 N  
ATOM   1133  N   GLN   157      11.035  46.851  46.772  1.00                 N  
ATOM   1134  CA  GLN   157      10.155  46.194  45.804  1.00                 C  
ATOM   1135  C   GLN   157      10.014  44.690  46.024  1.00                 C  
ATOM   1136  O   GLN   157       9.014  44.092  45.619  1.00                 O  
ATOM   1137  CB  GLN   157      10.653  46.435  44.377  1.00                 C  
ATOM   1138  CD  GLN   157      11.060  48.084  42.508  1.00                 C  
ATOM   1139  CG  GLN   157      10.533  47.878  43.914  1.00                 C  
ATOM   1140  OE1 GLN   157      11.967  47.379  42.065  1.00                 O  
ATOM   1141  NE2 GLN   157      10.491  49.052  41.800  1.00                 N  
ATOM   1142  N   ASN   158      11.010  44.086  46.666  1.00                 N  
ATOM   1143  CA  ASN   158      10.955  42.663  47.007  1.00                 C  
ATOM   1144  C   ASN   158      10.655  42.402  48.474  1.00                 C  
ATOM   1145  O   ASN   158      10.801  41.278  48.939  1.00                 O  
ATOM   1146  CB  ASN   158      12.265  41.970  46.628  1.00                 C  
ATOM   1147  CG  ASN   158      12.466  41.885  45.128  1.00                 C  
ATOM   1148  OD1 ASN   158      11.539  41.564  44.384  1.00                 O  
ATOM   1149  ND2 ASN   158      13.682  42.173  44.677  1.00                 N  
ATOM   1150  N   ASP   159      10.227  43.443  49.189  1.00                 N  
ATOM   1151  CA  ASP   159       9.995  43.373  50.629  1.00                 C  
ATOM   1152  C   ASP   159      11.241  42.880  51.359  1.00                 C  
ATOM   1153  O   ASP   159      11.152  42.138  52.327  1.00                 O  
ATOM   1154  CB  ASP   159       8.807  42.459  50.937  1.00                 C  
ATOM   1155  CG  ASP   159       7.499  43.003  50.397  1.00                 C  
ATOM   1156  OD1 ASP   159       7.371  44.240  50.284  1.00                 O  
ATOM   1157  OD2 ASP   159       6.601  42.192  50.088  1.00                 O  
ATOM   1158  N   GLY   160      12.405  43.291  50.864  1.00                 N  
ATOM   1159  CA  GLY   160      13.687  42.917  51.437  1.00                 C  
ATOM   1160  C   GLY   160      13.989  41.427  51.507  1.00                 C  
ATOM   1161  O   GLY   160      14.881  41.004  52.253  1.00                 O  
ATOM   1162  N   ILE   161      13.262  40.634  50.728  1.00                 N  
ATOM   1163  CA  ILE   161      13.376  39.184  50.771  1.00                 C  
ATOM   1164  C   ILE   161      14.768  38.663  50.385  1.00                 C  
ATOM   1165  O   ILE   161      15.220  37.638  50.916  1.00                 O  
ATOM   1166  CB  ILE   161      12.334  38.509  49.860  1.00                 C  
ATOM   1167  CD1 ILE   161      11.774  36.688  51.553  1.00                 C  
ATOM   1168  CG1 ILE   161      12.258  37.010  50.156  1.00                 C  
ATOM   1169  CG2 ILE   161      12.650  38.782  48.397  1.00                 C  
ATOM   1170  N   ASN   162      15.440  39.360  49.472  1.00                 N  
ATOM   1171  CA  ASN   162      16.757  38.941  49.016  1.00                 C  
ATOM   1172  C   ASN   162      17.868  39.309  50.004  1.00                 C  
ATOM   1173  O   ASN   162      19.001  38.826  49.873  1.00                 O  
ATOM   1174  CB  ASN   162      17.065  39.542  47.643  1.00                 C  
ATOM   1175  CG  ASN   162      16.229  38.928  46.538  1.00                 C  
ATOM   1176  OD1 ASN   162      15.758  37.797  46.658  1.00                 O  
ATOM   1177  ND2 ASN   162      16.042  39.674  45.455  1.00                 N  
ATOM   1178  N   GLN   163      17.537  40.158  50.981  1.00                 N  
ATOM   1179  CA  GLN   163      18.516  40.722  51.913  1.00                 C  
ATOM   1180  C   GLN   163      18.240  40.319  53.367  1.00                 C  
ATOM   1181  O   GLN   163      19.006  40.659  54.278  1.00                 O  
ATOM   1182  CB  GLN   163      18.541  42.248  51.806  1.00                 C  
ATOM   1183  CD  GLN   163      20.370  42.382  50.069  1.00                 C  
ATOM   1184  CG  GLN   163      18.951  42.767  50.437  1.00                 C  
ATOM   1185  OE1 GLN   163      21.195  42.107  50.940  1.00                 O  
ATOM   1186  NE2 GLN   163      20.658  42.359  48.773  1.00                 N  
ATOM   1187  N   GLN   164      17.151  39.589  53.574  1.00                 N  
ATOM   1188  CA  GLN   164      16.686  39.246  54.906  1.00                 C  
ATOM   1189  C   GLN   164      17.498  38.144  55.566  1.00                 C  
ATOM   1190  O   GLN   164      17.725  37.098  54.971  1.00                 O  
ATOM   1191  CB  GLN   164      15.217  38.820  54.868  1.00                 C  
ATOM   1192  CD  GLN   164      14.194  41.078  55.353  1.00                 C  
ATOM   1193  CG  GLN   164      14.268  39.908  54.392  1.00                 C  
ATOM   1194  OE1 GLN   164      14.787  41.046  56.432  1.00                 O  
ATOM   1195  NE2 GLN   164      13.464  42.116  54.964  1.00                 N  
ATOM   1196  N   LEU   165      17.921  38.372  56.808  1.00                 N  
ATOM   1197  CA  LEU   165      18.624  37.332  57.566  1.00                 C  
ATOM   1198  C   LEU   165      17.645  36.325  58.156  1.00                 C  
ATOM   1199  O   LEU   165      17.960  35.144  58.269  1.00                 O  
ATOM   1200  CB  LEU   165      19.467  37.958  58.679  1.00                 C  
ATOM   1201  CG  LEU   165      20.294  36.990  59.528  1.00                 C  
ATOM   1202  CD1 LEU   165      21.279  36.220  58.662  1.00                 C  
ATOM   1203  CD2 LEU   165      21.029  37.736  60.631  1.00                 C  
ATOM   1204  N   GLY   166      16.459  36.805  58.526  1.00                 N  
ATOM   1205  CA  GLY   166      15.386  35.952  59.036  1.00                 C  
ATOM   1206  C   GLY   166      14.044  36.652  58.860  1.00                 C  
ATOM   1207  O   GLY   166      13.995  37.870  58.689  1.00                 O  
ATOM   1208  N   GLY   167      12.957  35.887  58.894  1.00                 N  
ATOM   1209  CA  GLY   167      11.629  36.445  58.668  1.00                 C  
ATOM   1210  C   GLY   167      10.511  35.526  59.152  1.00                 C  
ATOM   1211  O   GLY   167      10.713  34.322  59.327  1.00                 O  
ATOM   1212  N   CYS   168       9.337  36.114  59.380  1.00                 N  
ATOM   1213  CA  CYS   168       8.128  35.355  59.698  1.00                 C  
ATOM   1214  C   CYS   168       6.894  36.108  59.216  1.00                 C  
ATOM   1215  O   CYS   168       6.901  37.333  59.132  1.00                 O  
ATOM   1216  CB  CYS   168       8.043  35.088  61.202  1.00                 C  
ATOM   1217  SG  CYS   168       7.946  36.579  62.221  1.00                 S  
ATOM   1218  N   MET   169       5.846  35.358  58.895  1.00                 N  
ATOM   1219  CA  MET   169       4.549  35.915  58.536  1.00                 C  
ATOM   1220  C   MET   169       3.619  36.039  59.751  1.00                 C  
ATOM   1221  O   MET   169       3.185  35.031  60.308  1.00                 O  
ATOM   1222  CB  MET   169       3.877  35.058  57.461  1.00                 C  
ATOM   1223  SD  MET   169       1.864  34.662  55.599  1.00                 S  
ATOM   1224  CE  MET   169       0.241  35.403  55.447  1.00                 C  
ATOM   1225  CG  MET   169       2.539  35.599  56.983  1.00                 C  
ATOM   1226  N   ARG   170       3.324  37.271  60.164  1.00                 N  
ATOM   1227  CA  ARG   170       2.380  37.550  61.258  1.00                 C  
ATOM   1228  C   ARG   170       1.558  38.801  60.955  1.00                 C  
ATOM   1229  O   ARG   170       2.122  39.848  60.590  1.00                 O  
ATOM   1230  CB  ARG   170       3.128  37.714  62.583  1.00                 C  
ATOM   1231  CD  ARG   170       2.879  35.384  63.483  1.00                 C  
ATOM   1232  NE  ARG   170       3.564  34.201  63.999  1.00                 N  
ATOM   1233  CG  ARG   170       3.857  36.462  63.043  1.00                 C  
ATOM   1234  CZ  ARG   170       3.989  33.195  63.242  1.00                 C  
ATOM   1235  NH1 ARG   170       4.602  32.160  63.799  1.00                 N  
ATOM   1236  NH2 ARG   170       3.799  33.226  61.930  1.00                 N  
ATOM   1237  N   ASP   171       0.240  38.700  61.119  1.00                 N  
ATOM   1238  CA  ASP   171      -0.640  39.842  60.896  1.00                 C  
ATOM   1239  C   ASP   171      -0.704  40.697  62.160  1.00                 C  
ATOM   1240  O   ASP   171      -1.303  40.296  63.169  1.00                 O  
ATOM   1241  CB  ASP   171      -2.037  39.370  60.487  1.00                 C  
ATOM   1242  CG  ASP   171      -2.973  40.522  60.177  1.00                 C  
ATOM   1243  OD1 ASP   171      -2.618  41.677  60.492  1.00                 O  
ATOM   1244  OD2 ASP   171      -4.061  40.269  59.618  1.00                 O  
ATOM   1245  N   PHE   172      -0.074  41.863  62.113  1.00                 N  
ATOM   1246  CA  PHE   172       0.000  42.715  63.291  1.00                 C  
ATOM   1247  C   PHE   172      -0.998  43.885  63.199  1.00                 C  
ATOM   1248  O   PHE   172      -0.969  44.789  64.034  1.00                 O  
ATOM   1249  CB  PHE   172       1.421  43.253  63.475  1.00                 C  
ATOM   1250  CG  PHE   172       1.933  44.028  62.295  1.00                 C  
ATOM   1251  CZ  PHE   172       2.884  45.456  60.108  1.00                 C  
ATOM   1252  CD1 PHE   172       1.612  45.364  62.134  1.00                 C  
ATOM   1253  CE1 PHE   172       2.083  46.077  61.048  1.00                 C  
ATOM   1254  CD2 PHE   172       2.736  43.420  61.345  1.00                 C  
ATOM   1255  CE2 PHE   172       3.207  44.133  60.259  1.00                 C  
ATOM   1256  N   ARG   173      -1.869  43.853  62.190  1.00                 N  
ATOM   1257  CA  ARG   173      -2.804  44.946  61.916  1.00                 C  
ATOM   1258  C   ARG   173      -4.201  44.718  62.509  1.00                 C  
ATOM   1259  O   ARG   173      -4.710  43.591  62.525  1.00                 O  
ATOM   1260  CB  ARG   173      -2.939  45.171  60.409  1.00                 C  
ATOM   1261  CD  ARG   173      -1.894  45.940  58.260  1.00                 C  
ATOM   1262  NE  ARG   173      -2.809  47.056  58.033  1.00                 N  
ATOM   1263  CG  ARG   173      -1.671  45.679  59.741  1.00                 C  
ATOM   1264  CZ  ARG   173      -4.068  46.919  57.629  1.00                 C  
ATOM   1265  NH1 ARG   173      -4.827  47.991  57.448  1.00                 N  
ATOM   1266  NH2 ARG   173      -4.565  45.710  57.407  1.00                 N  
ATOM   1267  N   ASN   174      -4.819  45.811  62.964  1.00                 N  
ATOM   1268  CA  ASN   174      -6.218  45.831  63.406  1.00                 C  
ATOM   1269  C   ASN   174      -6.556  44.818  64.519  1.00                 C  
ATOM   1270  O   ASN   174      -7.535  44.096  64.443  1.00                 O  
ATOM   1271  CB  ASN   174      -7.157  45.590  62.223  1.00                 C  
ATOM   1272  CG  ASN   174      -7.070  46.684  61.177  1.00                 C  
ATOM   1273  OD1 ASN   174      -6.748  47.830  61.490  1.00                 O  
ATOM   1274  ND2 ASN   174      -7.358  46.333  59.929  1.00                 N  
ATOM   1275  N   LYS   175      -5.726  44.774  65.542  1.00                 N  
ATOM   1276  CA  LYS   175      -5.886  43.805  66.616  1.00                 C  
ATOM   1277  C   LYS   175      -6.638  44.403  67.818  1.00                 C  
ATOM   1278  O   LYS   175      -6.523  45.603  68.098  1.00                 O  
ATOM   1279  CB  LYS   175      -4.523  43.279  67.070  1.00                 C  
ATOM   1280  CD  LYS   175      -4.391  41.436  65.371  1.00                 C  
ATOM   1281  CE  LYS   175      -3.527  40.761  64.318  1.00                 C  
ATOM   1282  CG  LYS   175      -3.697  42.654  65.958  1.00                 C  
ATOM   1283  NZ  LYS   175      -4.230  39.619  63.672  1.00                 N  
ATOM   1284  N   PRO   176      -7.430  43.588  68.505  1.00                 N  
ATOM   1285  CA  PRO   176      -8.222  44.083  69.641  1.00                 C  
ATOM   1286  C   PRO   176      -7.359  44.731  70.724  1.00                 C  
ATOM   1287  O   PRO   176      -7.750  45.753  71.259  1.00                 O  
ATOM   1288  CB  PRO   176      -8.921  42.832  70.178  1.00                 C  
ATOM   1289  CD  PRO   176      -7.764  42.118  68.208  1.00                 C  
ATOM   1290  CG  PRO   176      -9.030  41.929  68.996  1.00                 C  
ATOM   1291  N   PHE   177      -6.193  44.164  71.000  1.00                 N  
ATOM   1292  CA  PHE   177      -5.270  44.704  71.997  1.00                 C  
ATOM   1293  C   PHE   177      -3.963  45.092  71.327  1.00                 C  
ATOM   1294  O   PHE   177      -3.674  44.599  70.255  1.00                 O  
ATOM   1295  CB  PHE   177      -5.029  43.684  73.112  1.00                 C  
ATOM   1296  CG  PHE   177      -6.262  43.343  73.898  1.00                 C  
ATOM   1297  CZ  PHE   177      -8.543  42.717  75.358  1.00                 C  
ATOM   1298  CD1 PHE   177      -7.042  42.253  73.553  1.00                 C  
ATOM   1299  CE1 PHE   177      -8.176  41.939  74.276  1.00                 C  
ATOM   1300  CD2 PHE   177      -6.643  44.112  74.984  1.00                 C  
ATOM   1301  CE2 PHE   177      -7.777  43.798  75.708  1.00                 C  
ATOM   1302  N   PRO   178      -3.174  45.963  71.956  1.00                 N  
ATOM   1303  CA  PRO   178      -1.894  46.383  71.364  1.00                 C  
ATOM   1304  C   PRO   178      -0.967  45.207  71.081  1.00                 C  
ATOM   1305  O   PRO   178      -0.926  44.262  71.831  1.00                 O  
ATOM   1306  CB  PRO   178      -1.288  47.315  72.415  1.00                 C  
ATOM   1307  CD  PRO   178      -3.435  46.680  73.263  1.00                 C  
ATOM   1308  CG  PRO   178      -2.461  47.823  73.185  1.00                 C  
ATOM   1309  N   ILE   179      -0.264  45.271  69.960  1.00                 N  
ATOM   1310  CA  ILE   179       0.737  44.271  69.589  1.00                 C  
ATOM   1311  C   ILE   179       2.054  44.565  70.303  1.00                 C  
ATOM   1312  O   ILE   179       2.406  45.725  70.499  1.00                 O  
ATOM   1313  CB  ILE   179       0.948  44.223  68.064  1.00                 C  
ATOM   1314  CD1 ILE   179      -0.949  42.548  67.754  1.00                 C  
ATOM   1315  CG1 ILE   179      -0.364  43.886  67.354  1.00                 C  
ATOM   1316  CG2 ILE   179       2.053  43.239  67.711  1.00                 C  
ATOM   1317  N   ARG   180       2.776  43.523  70.695  1.00                 N  
ATOM   1318  CA  ARG   180       4.082  43.706  71.339  1.00                 C  
ATOM   1319  C   ARG   180       5.196  42.937  70.652  1.00                 C  
ATOM   1320  O   ARG   180       5.035  41.779  70.311  1.00                 O  
ATOM   1321  CB  ARG   180       4.018  43.286  72.809  1.00                 C  
ATOM   1322  CD  ARG   180       3.060  43.653  75.099  1.00                 C  
ATOM   1323  NE  ARG   180       4.342  43.866  75.765  1.00                 N  
ATOM   1324  CG  ARG   180       3.081  44.131  73.656  1.00                 C  
ATOM   1325  CZ  ARG   180       4.656  43.370  76.958  1.00                 C  
ATOM   1326  NH1 ARG   180       5.847  43.616  77.486  1.00                 N  
ATOM   1327  NH2 ARG   180       3.778  42.629  77.619  1.00                 N  
ATOM   1328  N   ALA   181       6.346  43.573  70.494  1.00                 N  
ATOM   1329  CA  ALA   181       7.543  42.894  69.971  1.00                 C  
ATOM   1330  C   ALA   181       8.674  42.903  70.998  1.00                 C  
ATOM   1331  O   ALA   181       9.073  43.959  71.479  1.00                 O  
ATOM   1332  CB  ALA   181       8.004  43.552  68.679  1.00                 C  
ATOM   1333  N   LYS   182       9.178  41.724  71.339  1.00                 N  
ATOM   1334  CA  LYS   182      10.350  41.645  72.182  1.00                 C  
ATOM   1335  C   LYS   182      11.563  41.242  71.346  1.00                 C  
ATOM   1336  O   LYS   182      11.573  40.180  70.697  1.00                 O  
ATOM   1337  CB  LYS   182      10.123  40.652  73.323  1.00                 C  
ATOM   1338  CD  LYS   182      10.967  39.602  75.441  1.00                 C  
ATOM   1339  CE  LYS   182      12.154  39.445  76.377  1.00                 C  
ATOM   1340  CG  LYS   182      11.292  40.536  74.288  1.00                 C  
ATOM   1341  NZ  LYS   182      12.553  40.742  76.991  1.00                 N  
ATOM   1342  N   ILE   183      12.575  42.106  71.362  1.00                 N  
ATOM   1343  CA  ILE   183      13.797  41.878  70.605  1.00                 C  
ATOM   1344  C   ILE   183      14.979  41.796  71.550  1.00                 C  
ATOM   1345  O   ILE   183      15.270  42.742  72.290  1.00                 O  
ATOM   1346  CB  ILE   183      14.022  42.979  69.552  1.00                 C  
ATOM   1347  CD1 ILE   183      12.888  44.206  67.626  1.00                 C  
ATOM   1348  CG1 ILE   183      12.853  43.020  68.566  1.00                 C  
ATOM   1349  CG2 ILE   183      15.353  42.775  68.844  1.00                 C  
ATOM   1350  N   GLU   184      15.648  40.646  71.498  1.00                 N  
ATOM   1351  CA  GLU   184      16.738  40.301  72.389  1.00                 C  
ATOM   1352  C   GLU   184      18.055  40.129  71.625  1.00                 C  
ATOM   1353  O   GLU   184      18.120  39.400  70.629  1.00                 O  
ATOM   1354  CB  GLU   184      16.414  39.021  73.161  1.00                 C  
ATOM   1355  CD  GLU   184      17.100  37.374  74.950  1.00                 C  
ATOM   1356  CG  GLU   184      17.482  38.613  74.163  1.00                 C  
ATOM   1357  OE1 GLU   184      16.247  36.602  74.465  1.00                 O  
ATOM   1358  OE2 GLU   184      17.655  37.176  76.051  1.00                 O  
ATOM   1359  N   TYR   185      19.097  40.803  72.097  1.00                 N  
ATOM   1360  CA  TYR   185      20.450  40.538  71.628  1.00                 C  
ATOM   1361  C   TYR   185      21.246  39.969  72.792  1.00                 C  
ATOM   1362  O   TYR   185      21.547  40.683  73.748  1.00                 O  
ATOM   1363  CB  TYR   185      21.086  41.816  71.076  1.00                 C  
ATOM   1364  CG  TYR   185      22.473  41.614  70.510  1.00                 C  
ATOM   1365  OH  TYR   185      26.282  41.053  68.938  1.00                 O  
ATOM   1366  CZ  TYR   185      25.022  41.240  69.460  1.00                 C  
ATOM   1367  CD1 TYR   185      22.656  40.991  69.282  1.00                 C  
ATOM   1368  CE1 TYR   185      23.921  40.803  68.756  1.00                 C  
ATOM   1369  CD2 TYR   185      23.595  42.048  71.205  1.00                 C  
ATOM   1370  CE2 TYR   185      24.867  41.868  70.695  1.00                 C  
ATOM   1371  N   TYR   186      21.582  38.683  72.709  1.00                 N  
ATOM   1372  CA  TYR   186      22.196  37.987  73.822  1.00                 C  
ATOM   1373  C   TYR   186      23.199  36.943  73.343  1.00                 C  
ATOM   1374  O   TYR   186      22.859  36.043  72.568  1.00                 O  
ATOM   1375  CB  TYR   186      21.128  37.322  74.693  1.00                 C  
ATOM   1376  CG  TYR   186      21.684  36.605  75.903  1.00                 C  
ATOM   1377  OH  TYR   186      23.213  34.650  79.239  1.00                 O  
ATOM   1378  CZ  TYR   186      22.707  35.296  78.134  1.00                 C  
ATOM   1379  CD1 TYR   186      22.130  37.318  77.008  1.00                 C  
ATOM   1380  CE1 TYR   186      22.639  36.672  78.119  1.00                 C  
ATOM   1381  CD2 TYR   186      21.760  35.219  75.936  1.00                 C  
ATOM   1382  CE2 TYR   186      22.266  34.556  77.038  1.00                 C  
ATOM   1383  N   GLN   187      24.436  37.082  73.813  1.00                 N  
ATOM   1384  CA  GLN   187      25.543  36.181  73.457  1.00                 C  
ATOM   1385  C   GLN   187      25.583  35.953  71.941  1.00                 C  
ATOM   1386  O   GLN   187      25.606  34.810  71.461  1.00                 O  
ATOM   1387  CB  GLN   187      25.406  34.847  74.194  1.00                 C  
ATOM   1388  CD  GLN   187      26.942  35.309  76.146  1.00                 C  
ATOM   1389  CG  GLN   187      25.535  34.957  75.705  1.00                 C  
ATOM   1390  OE1 GLN   187      27.865  34.505  76.009  1.00                 O  
ATOM   1391  NE2 GLN   187      27.110  36.514  76.677  1.00                 N  
ATOM   1392  N   HIS   188      25.541  37.076  71.208  1.00                 N  
ATOM   1393  CA  HIS   188      25.633  37.113  69.739  1.00                 C  
ATOM   1394  C   HIS   188      24.352  36.714  68.994  1.00                 C  
ATOM   1395  O   HIS   188      24.346  36.699  67.762  1.00                 O  
ATOM   1396  CB  HIS   188      26.762  36.204  69.250  1.00                 C  
ATOM   1397  CG  HIS   188      28.100  36.535  69.834  1.00                 C  
ATOM   1398  ND1 HIS   188      28.773  37.701  69.540  1.00                 N  
ATOM   1399  CE1 HIS   188      29.939  37.714  70.210  1.00                 C  
ATOM   1400  CD2 HIS   188      29.022  35.883  70.754  1.00                 C  
ATOM   1401  NE2 HIS   188      30.095  36.627  70.940  1.00                 N  
ATOM   1402  N   VAL   189      23.284  36.389  69.727  1.00                 N  
ATOM   1403  CA  VAL   189      22.047  35.899  69.119  1.00                 C  
ATOM   1404  C   VAL   189      20.950  36.984  69.153  1.00                 C  
ATOM   1405  O   VAL   189      20.679  37.563  70.208  1.00                 O  
ATOM   1406  CB  VAL   189      21.543  34.622  69.816  1.00                 C  
ATOM   1407  CG1 VAL   189      20.228  34.165  69.204  1.00                 C  
ATOM   1408  CG2 VAL   189      22.587  33.520  69.729  1.00                 C  
ATOM   1409  N   LEU   190      20.346  37.262  67.994  1.00                 N  
ATOM   1410  CA  LEU   190      19.173  38.130  67.910  1.00                 C  
ATOM   1411  C   LEU   190      17.869  37.322  67.811  1.00                 C  
ATOM   1412  O   LEU   190      17.706  36.497  66.919  1.00                 O  
ATOM   1413  CB  LEU   190      19.288  39.072  66.710  1.00                 C  
ATOM   1414  CG  LEU   190      18.104  40.010  66.468  1.00                 C  
ATOM   1415  CD1 LEU   190      17.950  40.989  67.622  1.00                 C  
ATOM   1416  CD2 LEU   190      18.272  40.761  65.156  1.00                 C  
ATOM   1417  N   THR   191      16.953  37.577  68.740  1.00                 N  
ATOM   1418  CA  THR   191      15.677  36.870  68.815  1.00                 C  
ATOM   1419  C   THR   191      14.501  37.855  68.743  1.00                 C  
ATOM   1420  O   THR   191      14.531  38.922  69.356  1.00                 O  
ATOM   1421  CB  THR   191      15.570  36.034  70.104  1.00                 C  
ATOM   1422  OG1 THR   191      15.675  36.895  71.245  1.00                 O  
ATOM   1423  CG2 THR   191      16.688  35.005  70.166  1.00                 C  
ATOM   1424  N   VAL   192      13.479  37.489  67.972  1.00                 N  
ATOM   1425  CA  VAL   192      12.234  38.264  67.872  1.00                 C  
ATOM   1426  C   VAL   192      11.066  37.411  68.345  1.00                 C  
ATOM   1427  O   VAL   192      10.833  36.307  67.829  1.00                 O  
ATOM   1428  CB  VAL   192      11.995  38.765  66.435  1.00                 C  
ATOM   1429  CG1 VAL   192      10.689  39.540  66.352  1.00                 C  
ATOM   1430  CG2 VAL   192      13.160  39.625  65.970  1.00                 C  
ATOM   1431  N   PHE   193      10.361  37.914  69.353  1.00                 N  
ATOM   1432  CA  PHE   193       9.134  37.293  69.862  1.00                 C  
ATOM   1433  C   PHE   193       7.998  38.293  69.713  1.00                 C  
ATOM   1434  O   PHE   193       8.194  39.485  69.940  1.00                 O  
ATOM   1435  CB  PHE   193       9.317  36.860  71.318  1.00                 C  
ATOM   1436  CG  PHE   193      10.348  35.784  71.505  1.00                 C  
ATOM   1437  CZ  PHE   193      12.251  33.788  71.852  1.00                 C  
ATOM   1438  CD1 PHE   193      11.686  36.105  71.653  1.00                 C  
ATOM   1439  CE1 PHE   193      12.634  35.115  71.825  1.00                 C  
ATOM   1440  CD2 PHE   193       9.980  34.450  71.534  1.00                 C  
ATOM   1441  CE2 PHE   193      10.928  33.460  71.707  1.00                 C  
ATOM   1442  N   PHE   194       6.815  37.807  69.355  1.00                 N  
ATOM   1443  CA  PHE   194       5.663  38.675  69.132  1.00                 C  
ATOM   1444  C   PHE   194       4.472  38.281  69.996  1.00                 C  
ATOM   1445  O   PHE   194       4.089  37.113  70.057  1.00                 O  
ATOM   1446  CB  PHE   194       5.254  38.655  67.658  1.00                 C  
ATOM   1447  CG  PHE   194       4.075  39.530  67.344  1.00                 C  
ATOM   1448  CZ  PHE   194       1.888  41.144  66.760  1.00                 C  
ATOM   1449  CD1 PHE   194       4.080  40.872  67.683  1.00                 C  
ATOM   1450  CE1 PHE   194       2.995  41.677  67.394  1.00                 C  
ATOM   1451  CD2 PHE   194       2.959  39.011  66.710  1.00                 C  
ATOM   1452  CE2 PHE   194       1.874  39.817  66.421  1.00                 C  
ATOM   1453  N   ASN   195       3.900  39.271  70.672  1.00                 N  
ATOM   1454  CA  ASN   195       2.591  39.130  71.296  1.00                 C  
ATOM   1455  C   ASN   195       1.600  39.769  70.339  1.00                 C  
ATOM   1456  O   ASN   195       1.595  40.993  70.177  1.00                 O  
ATOM   1457  CB  ASN   195       2.589  39.768  72.687  1.00                 C  
ATOM   1458  CG  ASN   195       1.273  39.574  73.414  1.00                 C  
ATOM   1459  OD1 ASN   195       0.247  39.288  72.797  1.00                 O  
ATOM   1460  ND2 ASN   195       1.299  39.730  74.733  1.00                 N  
ATOM   1461  N   SER   196       0.783  38.938  69.698  1.00                 N  
ATOM   1462  CA  SER   196      -0.069  39.359  68.590  1.00                 C  
ATOM   1463  C   SER   196      -1.336  40.163  68.949  1.00                 C  
ATOM   1464  O   SER   196      -2.099  40.548  68.067  1.00                 O  
ATOM   1465  CB  SER   196      -0.528  38.147  67.777  1.00                 C  
ATOM   1466  OG  SER   196      -1.379  37.312  68.542  1.00                 O  
ATOM   1467  N   GLY   197      -1.558  40.412  70.230  1.00                 N  
ATOM   1468  CA  GLY   197      -2.649  41.264  70.655  1.00                 C  
ATOM   1469  C   GLY   197      -4.059  40.696  70.574  1.00                 C  
ATOM   1470  O   GLY   197      -5.013  41.454  70.400  1.00                 O  
ATOM   1471  N   LEU   198      -4.195  39.376  70.693  1.00                 N  
ATOM   1472  CA  LEU   198      -5.513  38.739  70.786  1.00                 C  
ATOM   1473  C   LEU   198      -6.010  38.668  72.220  1.00                 C  
ATOM   1474  O   LEU   198      -7.201  38.524  72.461  1.00                 O  
ATOM   1475  CB  LEU   198      -5.472  37.332  70.186  1.00                 C  
ATOM   1476  CG  LEU   198      -5.157  37.241  68.692  1.00                 C  
ATOM   1477  CD1 LEU   198      -5.044  35.789  68.254  1.00                 C  
ATOM   1478  CD2 LEU   198      -6.220  37.959  67.874  1.00                 C  
ATOM   1479  N   THR   199      -5.079  38.786  73.158  1.00                 N  
ATOM   1480  CA  THR   199      -5.334  38.490  74.562  1.00                 C  
ATOM   1481  C   THR   199      -5.011  39.712  75.439  1.00                 C  
ATOM   1482  O   THR   199      -4.187  40.540  75.058  1.00                 O  
ATOM   1483  CB  THR   199      -4.515  37.277  75.041  1.00                 C  
ATOM   1484  OG1 THR   199      -3.116  37.562  74.916  1.00                 O  
ATOM   1485  CG2 THR   199      -4.839  36.051  74.201  1.00                 C  
ATOM   1486  N   ASN   200      -5.687  39.860  76.579  1.00                 N  
ATOM   1487  CA  ASN   200      -5.313  40.886  77.566  1.00                 C  
ATOM   1488  C   ASN   200      -3.934  40.653  78.213  1.00                 C  
ATOM   1489  O   ASN   200      -3.381  41.578  78.807  1.00                 O  
ATOM   1490  CB  ASN   200      -6.373  40.984  78.665  1.00                 C  
ATOM   1491  CG  ASN   200      -6.507  39.700  79.461  1.00                 C  
ATOM   1492  OD1 ASN   200      -6.888  38.661  78.921  1.00                 O  
ATOM   1493  ND2 ASN   200      -6.194  39.769  80.750  1.00                 N  
ATOM   1494  N   ASN   201      -3.403  39.438  78.103  1.00                 N  
ATOM   1495  CA  ASN   201      -2.133  39.084  78.735  1.00                 C  
ATOM   1496  C   ASN   201      -0.920  39.659  78.007  1.00                 C  
ATOM   1497  O   ASN   201      -0.677  39.336  76.841  1.00                 O  
ATOM   1498  CB  ASN   201      -1.993  37.564  78.841  1.00                 C  
ATOM   1499  CG  ASN   201      -0.744  37.145  79.592  1.00                 C  
ATOM   1500  OD1 ASN   201       0.291  37.807  79.513  1.00                 O  
ATOM   1501  ND2 ASN   201      -0.838  36.042  80.325  1.00                 N  
ATOM   1502  N   LYS   202      -0.152  40.493  78.707  1.00                 N  
ATOM   1503  CA  LYS   202       0.957  41.236  78.094  1.00                 C  
ATOM   1504  C   LYS   202       2.230  40.401  77.865  1.00                 C  
ATOM   1505  O   LYS   202       3.154  40.836  77.159  1.00                 O  
ATOM   1506  CB  LYS   202       1.326  42.450  78.949  1.00                 C  
ATOM   1507  CD  LYS   202       0.679  44.694  79.869  1.00                 C  
ATOM   1508  CE  LYS   202      -0.403  45.759  79.933  1.00                 C  
ATOM   1509  CG  LYS   202       0.246  43.519  79.007  1.00                 C  
ATOM   1510  NZ  LYS   202      -0.004  46.905  80.796  1.00                 N  
ATOM   1511  N   ASP   203       2.279  39.212  78.462  1.00                 N  
ATOM   1512  CA  ASP   203       3.444  38.337  78.339  1.00                 C  
ATOM   1513  C   ASP   203       3.218  37.092  77.470  1.00                 C  
ATOM   1514  O   ASP   203       4.005  36.139  77.518  1.00                 O  
ATOM   1515  CB  ASP   203       3.916  37.877  79.719  1.00                 C  
ATOM   1516  CG  ASP   203       4.456  39.016  80.561  1.00                 C  
ATOM   1517  OD1 ASP   203       5.145  39.894  80.000  1.00                 O  
ATOM   1518  OD2 ASP   203       4.190  39.032  81.781  1.00                 O  
ATOM   1519  N   ASP   204       2.152  37.109  76.670  1.00                 N  
ATOM   1520  CA  ASP   204       1.831  36.004  75.765  1.00                 C  
ATOM   1521  C   ASP   204       2.647  36.122  74.468  1.00                 C  
ATOM   1522  O   ASP   204       2.116  36.441  73.404  1.00                 O  
ATOM   1523  CB  ASP   204       0.333  35.983  75.456  1.00                 C  
ATOM   1524  CG  ASP   204      -0.087  34.741  74.694  1.00                 C  
ATOM   1525  OD1 ASP   204       0.682  33.757  74.691  1.00                 O  
ATOM   1526  OD2 ASP   204      -1.186  34.752  74.099  1.00                 O  
ATOM   1527  N   PHE   205       3.947  35.866  74.575  1.00                 N  
ATOM   1528  CA  PHE   205       4.864  35.985  73.451  1.00                 C  
ATOM   1529  C   PHE   205       5.014  34.669  72.692  1.00                 C  
ATOM   1530  O   PHE   205       5.106  33.598  73.287  1.00                 O  
ATOM   1531  CB  PHE   205       6.238  36.461  73.928  1.00                 C  
ATOM   1532  CG  PHE   205       6.251  37.881  74.417  1.00                 C  
ATOM   1533  CZ  PHE   205       6.276  40.511  75.316  1.00                 C  
ATOM   1534  CD1 PHE   205       6.060  38.169  75.758  1.00                 C  
ATOM   1535  CE1 PHE   205       6.072  39.475  76.207  1.00                 C  
ATOM   1536  CD2 PHE   205       6.454  38.929  73.537  1.00                 C  
ATOM   1537  CE2 PHE   205       6.466  40.236  73.987  1.00                 C  
ATOM   1538  N   GLU   206       5.044  34.760  71.371  1.00                 N  
ATOM   1539  CA  GLU   206       5.300  33.594  70.533  1.00                 C  
ATOM   1540  C   GLU   206       6.536  33.842  69.665  1.00                 C  
ATOM   1541  O   GLU   206       6.734  34.949  69.164  1.00                 O  
ATOM   1542  CB  GLU   206       4.080  33.280  69.665  1.00                 C  
ATOM   1543  CD  GLU   206       4.913  32.184  67.547  1.00                 C  
ATOM   1544  CG  GLU   206       4.199  31.990  68.870  1.00                 C  
ATOM   1545  OE1 GLU   206       4.923  33.325  67.039  1.00                 O  
ATOM   1546  OE2 GLU   206       5.463  31.195  67.018  1.00                 O  
ATOM   1547  N   LEU   207       7.367  32.812  69.512  1.00                 N  
ATOM   1548  CA  LEU   207       8.597  32.907  68.731  1.00                 C  
ATOM   1549  C   LEU   207       8.286  33.322  67.302  1.00                 C  
ATOM   1550  O   LEU   207       7.340  32.823  66.703  1.00                 O  
ATOM   1551  CB  LEU   207       9.348  31.574  68.750  1.00                 C  
ATOM   1552  CG  LEU   207      10.711  31.554  68.055  1.00                 C  
ATOM   1553  CD1 LEU   207      11.704  32.439  68.793  1.00                 C  
ATOM   1554  CD2 LEU   207      11.242  30.132  67.954  1.00                 C  
ATOM   1555  N   CYS   208       9.077  34.249  66.768  1.00                 N  
ATOM   1556  CA  CYS   208       8.933  34.663  65.383  1.00                 C  
ATOM   1557  C   CYS   208      10.175  34.314  64.550  1.00                 C  
ATOM   1558  O   CYS   208      10.073  33.561  63.587  1.00                 O  
ATOM   1559  CB  CYS   208       8.662  36.166  65.299  1.00                 C  
ATOM   1560  SG  CYS   208       8.526  36.807  63.613  1.00                 S  
ATOM   1561  N   LEU   209      11.336  34.839  64.945  1.00                 N  
ATOM   1562  CA  LEU   209      12.582  34.676  64.188  1.00                 C  
ATOM   1563  C   LEU   209      13.844  34.752  65.054  1.00                 C  
ATOM   1564  O   LEU   209      13.821  35.290  66.153  1.00                 O  
ATOM   1565  CB  LEU   209      12.681  35.732  63.085  1.00                 C  
ATOM   1566  CG  LEU   209      12.680  37.192  63.542  1.00                 C  
ATOM   1567  CD1 LEU   209      14.070  37.616  63.989  1.00                 C  
ATOM   1568  CD2 LEU   209      12.180  38.103  62.432  1.00                 C  
ATOM   1569  N   ARG   210      14.947  34.220  64.536  1.00                 N  
ATOM   1570  CA  ARG   210      16.211  34.194  65.260  1.00                 C  
ATOM   1571  C   ARG   210      17.382  34.272  64.285  1.00                 C  
ATOM   1572  O   ARG   210      17.355  33.629  63.241  1.00                 O  
ATOM   1573  CB  ARG   210      16.311  32.931  66.118  1.00                 C  
ATOM   1574  CD  ARG   210      17.560  31.623  67.858  1.00                 C  
ATOM   1575  NE  ARG   210      18.780  31.516  68.655  1.00                 N  
ATOM   1576  CG  ARG   210      17.560  32.865  66.982  1.00                 C  
ATOM   1577  CZ  ARG   210      19.057  30.498  69.463  1.00                 C  
ATOM   1578  NH1 ARG   210      20.192  30.485  70.148  1.00                 N  
ATOM   1579  NH2 ARG   210      18.199  29.495  69.584  1.00                 N  
ATOM   1580  N   ALA   211      18.391  35.077  64.621  1.00                 N  
ATOM   1581  CA  ALA   211      19.654  35.095  63.884  1.00                 C  
ATOM   1582  C   ALA   211      20.808  34.798  64.827  1.00                 C  
ATOM   1583  O   ALA   211      21.135  35.604  65.698  1.00                 O  
ATOM   1584  CB  ALA   211      19.849  36.439  63.199  1.00                 C  
ATOM   1585  N   GLU   212      21.415  33.631  64.646  1.00                 N  
ATOM   1586  CA  GLU   212      22.536  33.203  65.467  1.00                 C  
ATOM   1587  C   GLU   212      23.823  33.871  64.987  1.00                 C  
ATOM   1588  O   GLU   212      23.981  34.157  63.791  1.00                 O  
ATOM   1589  CB  GLU   212      22.674  31.680  65.433  1.00                 C  
ATOM   1590  CD  GLU   212      21.695  29.432  66.041  1.00                 C  
ATOM   1591  CG  GLU   212      21.508  30.936  66.064  1.00                 C  
ATOM   1592  OE1 GLU   212      22.642  28.961  65.377  1.00                 O  
ATOM   1593  OE2 GLU   212      20.893  28.724  66.686  1.00                 O  
ATOM   1594  N   ASN   213      24.721  34.133  65.939  1.00                 N  
ATOM   1595  CA  ASN   213      26.046  34.707  65.674  1.00                 C  
ATOM   1596  C   ASN   213      26.022  36.002  64.824  1.00                 C  
ATOM   1597  O   ASN   213      26.873  36.220  63.971  1.00                 O  
ATOM   1598  CB  ASN   213      26.947  33.680  64.985  1.00                 C  
ATOM   1599  CG  ASN   213      27.239  32.479  65.863  1.00                 C  
ATOM   1600  OD1 ASN   213      27.450  32.616  67.068  1.00                 O  
ATOM   1601  ND2 ASN   213      27.251  31.296  65.260  1.00                 N  
ATOM   1602  N   VAL   214      25.042  36.858  65.059  1.00                 N  
ATOM   1603  CA  VAL   214      24.959  38.129  64.340  1.00                 C  
ATOM   1604  C   VAL   214      25.844  39.225  64.947  1.00                 C  
ATOM   1605  O   VAL   214      25.917  39.373  66.167  1.00                 O  
ATOM   1606  CB  VAL   214      23.510  38.647  64.275  1.00                 C  
ATOM   1607  CG1 VAL   214      23.006  38.994  65.667  1.00                 C  
ATOM   1608  CG2 VAL   214      23.417  39.855  63.355  1.00                 C  
ATOM   1609  N   ILE   215      26.505  39.999  64.091  1.00                 N  
ATOM   1610  CA  ILE   215      27.357  41.085  64.566  1.00                 C  
ATOM   1611  C   ILE   215      26.675  42.398  64.288  1.00                 C  
ATOM   1612  O   ILE   215      26.033  42.586  63.247  1.00                 O  
ATOM   1613  CB  ILE   215      28.751  41.036  63.912  1.00                 C  
ATOM   1614  CD1 ILE   215      30.730  39.488  63.485  1.00                 C  
ATOM   1615  CG1 ILE   215      29.466  39.735  64.279  1.00                 C  
ATOM   1616  CG2 ILE   215      29.565  42.260  64.302  1.00                 C  
ATOM   1617  N   LEU   216      26.783  43.285  65.270  1.00                 N  
ATOM   1618  CA  LEU   216      26.168  44.606  65.247  1.00                 C  
ATOM   1619  C   LEU   216      27.175  45.565  65.893  1.00                 C  
ATOM   1620  O   LEU   216      28.063  45.117  66.625  1.00                 O  
ATOM   1621  CB  LEU   216      24.825  44.585  65.980  1.00                 C  
ATOM   1622  CG  LEU   216      23.746  43.673  65.391  1.00                 C  
ATOM   1623  CD1 LEU   216      22.546  43.591  66.321  1.00                 C  
ATOM   1624  CD2 LEU   216      23.318  44.165  64.017  1.00                 C  
ATOM   1625  N   PRO   217      27.055  46.867  65.636  1.00                 N  
ATOM   1626  CA  PRO   217      28.008  47.849  66.186  1.00                 C  
ATOM   1627  C   PRO   217      28.031  47.849  67.713  1.00                 C  
ATOM   1628  O   PRO   217      27.027  47.510  68.351  1.00                 O  
ATOM   1629  CB  PRO   217      27.509  49.191  65.647  1.00                 C  
ATOM   1630  CD  PRO   217      26.065  47.521  64.723  1.00                 C  
ATOM   1631  CG  PRO   217      26.728  48.836  64.426  1.00                 C  
ATOM   1632  N   LYS   218      29.164  48.227  68.292  1.00                 N  
ATOM   1633  CA  LYS   218      29.354  48.155  69.747  1.00                 C  
ATOM   1634  C   LYS   218      28.609  49.275  70.450  1.00                 C  
ATOM   1635  O   LYS   218      28.312  49.181  71.642  1.00                 O  
ATOM   1636  CB  LYS   218      30.842  48.213  70.096  1.00                 C  
ATOM   1637  CD  LYS   218      33.096  47.109  70.043  1.00                 C  
ATOM   1638  CE  LYS   218      33.883  45.883  69.610  1.00                 C  
ATOM   1639  CG  LYS   218      31.631  46.990  69.657  1.00                 C  
ATOM   1640  NZ  LYS   218      35.327  45.999  69.957  1.00                 N  
ATOM   1641  N   SER   219      28.317  50.335  69.701  1.00                 N  
ATOM   1642  CA  SER   219      27.494  51.440  70.173  1.00                 C  
ATOM   1643  C   SER   219      26.492  51.839  69.111  1.00                 C  
ATOM   1644  O   SER   219      26.829  51.867  67.912  1.00                 O  
ATOM   1645  CB  SER   219      28.370  52.633  70.560  1.00                 C  
ATOM   1646  OG  SER   219      27.579  53.732  70.980  1.00                 O  
ATOM   1647  N   GLY   220      25.281  52.180  69.555  1.00                 N  
ATOM   1648  CA  GLY   220      24.244  52.653  68.661  1.00                 C  
ATOM   1649  C   GLY   220      23.022  53.300  69.320  1.00                 C  
ATOM   1650  O   GLY   220      22.817  53.248  70.547  1.00                 O  
ATOM   1651  N   TYR   221      22.223  53.941  68.480  1.00                 N  
ATOM   1652  CA  TYR   221      20.941  54.494  68.881  1.00                 C  
ATOM   1653  C   TYR   221      19.854  53.465  68.669  1.00                 C  
ATOM   1654  O   TYR   221      19.895  52.707  67.701  1.00                 O  
ATOM   1655  CB  TYR   221      20.640  55.773  68.097  1.00                 C  
ATOM   1656  CG  TYR   221      21.548  56.932  68.444  1.00                 C  
ATOM   1657  OH  TYR   221      24.055  60.113  69.386  1.00                 O  
ATOM   1658  CZ  TYR   221      23.224  59.061  69.075  1.00                 C  
ATOM   1659  CD1 TYR   221      22.733  57.139  67.750  1.00                 C  
ATOM   1660  CE1 TYR   221      23.569  58.195  68.060  1.00                 C  
ATOM   1661  CD2 TYR   221      21.216  57.814  69.464  1.00                 C  
ATOM   1662  CE2 TYR   221      22.040  58.876  69.788  1.00                 C  
ATOM   1663  N   PHE   222      18.878  53.454  69.572  1.00                 N  
ATOM   1664  CA  PHE   222      17.632  52.746  69.326  1.00                 C  
ATOM   1665  C   PHE   222      16.668  53.704  68.653  1.00                 C  
ATOM   1666  O   PHE   222      16.690  54.912  68.907  1.00                 O  
ATOM   1667  CB  PHE   222      17.060  52.197  70.635  1.00                 C  
ATOM   1668  CG  PHE   222      17.871  51.080  71.229  1.00                 C  
ATOM   1669  CZ  PHE   222      19.367  49.010  72.324  1.00                 C  
ATOM   1670  CD1 PHE   222      18.749  51.322  72.270  1.00                 C  
ATOM   1671  CE1 PHE   222      19.495  50.294  72.817  1.00                 C  
ATOM   1672  CD2 PHE   222      17.754  49.789  70.746  1.00                 C  
ATOM   1673  CE2 PHE   222      18.500  48.762  71.293  1.00                 C  
ATOM   1674  N   GLY   223      15.835  53.160  67.774  1.00                 N  
ATOM   1675  CA  GLY   223      14.933  53.966  66.970  1.00                 C  
ATOM   1676  C   GLY   223      13.664  53.248  66.550  1.00                 C  
ATOM   1677  O   GLY   223      13.595  52.014  66.534  1.00                 O  
ATOM   1678  N   VAL   224      12.628  54.031  66.262  1.00                 N  
ATOM   1679  CA  VAL   224      11.409  53.483  65.673  1.00                 C  
ATOM   1680  C   VAL   224      10.870  54.435  64.616  1.00                 C  
ATOM   1681  O   VAL   224      10.901  55.657  64.788  1.00                 O  
ATOM   1682  CB  VAL   224      10.338  53.209  66.745  1.00                 C  
ATOM   1683  CG1 VAL   224       9.952  54.498  67.454  1.00                 C  
ATOM   1684  CG2 VAL   224       9.116  52.553  66.121  1.00                 C  
ATOM   1685  N   SER   225      10.471  53.883  63.477  1.00                 N  
ATOM   1686  CA  SER   225       9.986  54.709  62.387  1.00                 C  
ATOM   1687  C   SER   225       8.827  54.053  61.660  1.00                 C  
ATOM   1688  O   SER   225       8.589  52.862  61.816  1.00                 O  
ATOM   1689  CB  SER   225      11.115  55.008  61.398  1.00                 C  
ATOM   1690  OG  SER   225      11.546  53.828  60.744  1.00                 O  
ATOM   1691  N   ALA   226       8.123  54.836  60.848  1.00                 N  
ATOM   1692  CA  ALA   226       7.019  54.320  60.048  1.00                 C  
ATOM   1693  C   ALA   226       6.798  55.186  58.820  1.00                 C  
ATOM   1694  O   ALA   226       7.338  56.283  58.719  1.00                 O  
ATOM   1695  CB  ALA   226       5.749  54.248  60.881  1.00                 C  
ATOM   1696  N   ALA   227       5.994  54.684  57.891  1.00                 N  
ATOM   1697  CA  ALA   227       5.660  55.393  56.660  1.00                 C  
ATOM   1698  C   ALA   227       4.340  54.877  56.109  1.00                 C  
ATOM   1699  O   ALA   227       3.953  53.731  56.369  1.00                 O  
ATOM   1700  CB  ALA   227       6.773  55.231  55.636  1.00                 C  
ATOM   1701  N   THR   228       3.680  55.713  55.312  1.00                 N  
ATOM   1702  CA  THR   228       2.492  55.317  54.564  1.00                 C  
ATOM   1703  C   THR   228       2.747  55.458  53.066  1.00                 C  
ATOM   1704  O   THR   228       3.564  56.264  52.649  1.00                 O  
ATOM   1705  CB  THR   228       1.265  56.154  54.970  1.00                 C  
ATOM   1706  OG1 THR   228       1.507  57.536  54.678  1.00                 O  
ATOM   1707  CG2 THR   228       0.992  56.012  56.460  1.00                 C  
ATOM   1708  N   GLY   229       2.025  54.691  52.255  1.00                 N  
ATOM   1709  CA  GLY   229       2.044  54.881  50.827  1.00                 C  
ATOM   1710  C   GLY   229       0.707  55.378  50.305  1.00                 C  
ATOM   1711  O   GLY   229       0.198  56.404  50.767  1.00                 O  
ATOM   1712  N   GLY   230       0.162  54.664  49.316  1.00                 N  
ATOM   1713  CA  GLY   230      -1.148  54.960  48.765  1.00                 C  
ATOM   1714  C   GLY   230      -2.225  54.596  49.771  1.00                 C  
ATOM   1715  O   GLY   230      -3.146  55.367  50.031  1.00                 O  
ATOM   1716  N   LEU   231      -2.113  53.400  50.329  1.00                 N  
ATOM   1717  CA  LEU   231      -2.937  53.006  51.447  1.00                 C  
ATOM   1718  C   LEU   231      -2.224  53.516  52.687  1.00                 C  
ATOM   1719  O   LEU   231      -0.987  53.632  52.689  1.00                 O  
ATOM   1720  CB  LEU   231      -3.136  51.489  51.457  1.00                 C  
ATOM   1721  CG  LEU   231      -3.825  50.888  50.230  1.00                 C  
ATOM   1722  CD1 LEU   231      -3.876  49.371  50.332  1.00                 C  
ATOM   1723  CD2 LEU   231      -5.227  51.454  50.068  1.00                 C  
ATOM   1724  N   ALA   232      -2.993  53.851  53.721  1.00                 N  
ATOM   1725  CA  ALA   232      -2.431  54.522  54.880  1.00                 C  
ATOM   1726  C   ALA   232      -3.070  54.035  56.174  1.00                 C  
ATOM   1727  O   ALA   232      -4.292  54.157  56.357  1.00                 O  
ATOM   1728  CB  ALA   232      -2.600  56.028  54.754  1.00                 C  
ATOM   1729  N   ASP   233      -2.241  53.446  57.035  1.00                 N  
ATOM   1730  CA  ASP   233      -2.634  53.065  58.380  1.00                 C  
ATOM   1731  C   ASP   233      -2.139  54.132  59.364  1.00                 C  
ATOM   1732  O   ASP   233      -1.193  54.879  59.079  1.00                 O  
ATOM   1733  CB  ASP   233      -2.075  51.685  58.731  1.00                 C  
ATOM   1734  CG  ASP   233      -2.701  50.576  57.908  1.00                 C  
ATOM   1735  OD1 ASP   233      -3.941  50.575  57.759  1.00                 O  
ATOM   1736  OD2 ASP   233      -1.951  49.708  57.413  1.00                 O  
ATOM   1737  N   ASP   234      -2.767  54.188  60.538  1.00                 N  
ATOM   1738  CA  ASP   234      -2.201  54.902  61.675  1.00                 C  
ATOM   1739  C   ASP   234      -1.175  53.980  62.309  1.00                 C  
ATOM   1740  O   ASP   234      -1.501  52.836  62.648  1.00                 O  
ATOM   1741  CB  ASP   234      -3.303  55.307  62.656  1.00                 C  
ATOM   1742  CG  ASP   234      -4.206  56.392  62.103  1.00                 C  
ATOM   1743  OD1 ASP   234      -3.684  57.331  61.465  1.00                 O  
ATOM   1744  OD2 ASP   234      -5.435  56.303  62.307  1.00                 O  
ATOM   1745  N   HIS   235       0.057  54.470  62.466  1.00                 N  
ATOM   1746  CA  HIS   235       1.124  53.714  63.143  1.00                 C  
ATOM   1747  C   HIS   235       1.478  54.382  64.479  1.00                 C  
ATOM   1748  O   HIS   235       2.127  55.444  64.510  1.00                 O  
ATOM   1749  CB  HIS   235       2.360  53.613  62.247  1.00                 C  
ATOM   1750  CG  HIS   235       2.118  52.880  60.964  1.00                 C  
ATOM   1751  ND1 HIS   235       1.529  53.472  59.868  1.00                 N  
ATOM   1752  CE1 HIS   235       1.447  52.569  58.875  1.00                 C  
ATOM   1753  CD2 HIS   235       2.362  51.529  60.478  1.00                 C  
ATOM   1754  NE2 HIS   235       1.944  51.402  59.234  1.00                 N  
ATOM   1755  N   ASP   236       1.094  53.737  65.575  1.00                 N  
ATOM   1756  CA  ASP   236       1.238  54.319  66.921  1.00                 C  
ATOM   1757  C   ASP   236       2.111  53.446  67.815  1.00                 C  
ATOM   1758  O   ASP   236       1.927  52.214  67.866  1.00                 O  
ATOM   1759  CB  ASP   236      -0.134  54.519  67.568  1.00                 C  
ATOM   1760  CG  ASP   236      -0.967  55.566  66.855  1.00                 C  
ATOM   1761  OD1 ASP   236      -0.381  56.405  66.139  1.00                 O  
ATOM   1762  OD2 ASP   236      -2.206  55.548  67.013  1.00                 O  
ATOM   1763  N   VAL   237       3.022  54.079  68.545  1.00                 N  
ATOM   1764  CA  VAL   237       3.782  53.357  69.554  1.00                 C  
ATOM   1765  C   VAL   237       3.341  53.826  70.953  1.00                 C  
ATOM   1766  O   VAL   237       3.286  55.020  71.240  1.00                 O  
ATOM   1767  CB  VAL   237       5.298  53.551  69.365  1.00                 C  
ATOM   1768  CG1 VAL   237       6.068  52.834  70.463  1.00                 C  
ATOM   1769  CG2 VAL   237       5.731  53.054  67.994  1.00                 C  
ATOM   1770  N   LEU   238       2.973  52.869  71.785  1.00                 N  
ATOM   1771  CA  LEU   238       2.572  53.133  73.156  1.00                 C  
ATOM   1772  C   LEU   238       3.751  53.171  74.125  1.00                 C  
ATOM   1773  O   LEU   238       3.730  53.938  75.069  1.00                 O  
ATOM   1774  CB  LEU   238       1.567  52.082  73.632  1.00                 C  
ATOM   1775  CG  LEU   238       0.209  52.074  72.928  1.00                 C  
ATOM   1776  CD1 LEU   238      -0.635  50.900  73.400  1.00                 C  
ATOM   1777  CD2 LEU   238      -0.527  53.384  73.165  1.00                 C  
ATOM   1778  N   ALA   239       4.754  52.326  73.911  1.00                 N  
ATOM   1779  CA  ALA   239       5.923  52.311  74.770  1.00                 C  
ATOM   1780  C   ALA   239       7.128  51.601  74.120  1.00                 C  
ATOM   1781  O   ALA   239       6.972  50.734  73.225  1.00                 O  
ATOM   1782  CB  ALA   239       5.598  51.639  76.095  1.00                 C  
ATOM   1783  N   PHE   240       8.310  51.981  74.589  1.00                 N  
ATOM   1784  CA  PHE   240       9.573  51.415  74.137  1.00                 C  
ATOM   1785  C   PHE   240      10.389  51.271  75.400  1.00                 C  
ATOM   1786  O   PHE   240      10.842  52.278  75.949  1.00                 O  
ATOM   1787  CB  PHE   240      10.220  52.320  73.087  1.00                 C  
ATOM   1788  CG  PHE   240      11.489  51.763  72.506  1.00                 C  
ATOM   1789  CZ  PHE   240      13.838  50.733  71.437  1.00                 C  
ATOM   1790  CD1 PHE   240      11.602  51.534  71.146  1.00                 C  
ATOM   1791  CE1 PHE   240      12.769  51.022  70.611  1.00                 C  
ATOM   1792  CD2 PHE   240      12.569  51.468  73.319  1.00                 C  
ATOM   1793  CE2 PHE   240      13.735  50.956  72.785  1.00                 C  
ATOM   1794  N   LEU   241      10.553  50.027  75.858  1.00                 N  
ATOM   1795  CA  LEU   241      11.228  49.718  77.111  1.00                 C  
ATOM   1796  C   LEU   241      12.522  48.915  76.887  1.00                 C  
ATOM   1797  O   LEU   241      12.499  47.793  76.348  1.00                 O  
ATOM   1798  CB  LEU   241      10.297  48.941  78.044  1.00                 C  
ATOM   1799  CG  LEU   241       9.001  49.645  78.449  1.00                 C  
ATOM   1800  CD1 LEU   241       8.117  48.716  79.267  1.00                 C  
ATOM   1801  CD2 LEU   241       9.301  50.915  79.232  1.00                 C  
ATOM   1802  N   THR   242      13.645  49.497  77.318  1.00                 N  
ATOM   1803  CA  THR   242      14.965  48.926  77.105  1.00                 C  
ATOM   1804  C   THR   242      15.495  48.313  78.407  1.00                 C  
ATOM   1805  O   THR   242      15.312  48.875  79.503  1.00                 O  
ATOM   1806  CB  THR   242      15.958  49.980  76.581  1.00                 C  
ATOM   1807  OG1 THR   242      15.505  50.481  75.318  1.00                 O  
ATOM   1808  CG2 THR   242      17.337  49.366  76.395  1.00                 C  
ATOM   1809  N   HIS   243      16.132  47.152  78.266  1.00                 N  
ATOM   1810  CA  HIS   243      16.790  46.463  79.361  1.00                 C  
ATOM   1811  C   HIS   243      18.225  46.076  78.969  1.00                 C  
ATOM   1812  O   HIS   243      18.490  45.683  77.818  1.00                 O  
ATOM   1813  CB  HIS   243      15.995  45.221  79.768  1.00                 C  
ATOM   1814  CG  HIS   243      14.624  45.525  80.288  1.00                 C  
ATOM   1815  ND1 HIS   243      13.520  45.614  79.469  1.00                 N  
ATOM   1816  CE1 HIS   243      12.440  45.896  80.219  1.00                 C  
ATOM   1817  CD2 HIS   243      14.046  45.789  81.597  1.00                 C  
ATOM   1818  NE2 HIS   243      12.748  46.003  81.497  1.00                 N  
ATOM   1819  N   SER   244      19.141  46.230  79.926  1.00                 N  
ATOM   1820  CA  SER   244      20.510  45.768  79.777  1.00                 C  
ATOM   1821  C   SER   244      20.632  44.362  80.378  1.00                 C  
ATOM   1822  O   SER   244      20.123  44.107  81.482  1.00                 O  
ATOM   1823  CB  SER   244      21.480  46.742  80.448  1.00                 C  
ATOM   1824  OG  SER   244      22.809  46.252  80.402  1.00                 O  
ATOM   1825  N   LEU   245      21.307  43.459  79.653  1.00                 N  
ATOM   1826  CA  LEU   245      21.505  42.071  80.124  1.00                 C  
ATOM   1827  C   LEU   245      22.950  41.689  80.492  1.00                 C  
ATOM   1828  O   LEU   245      23.898  41.979  79.746  1.00                 O  
ATOM   1829  CB  LEU   245      21.019  41.073  79.071  1.00                 C  
ATOM   1830  CG  LEU   245      19.543  41.167  78.678  1.00                 C  
ATOM   1831  CD1 LEU   245      19.220  40.184  77.564  1.00                 C  
ATOM   1832  CD2 LEU   245      18.649  40.915  79.883  1.00                 C  
ATOM   1833  N   VAL   246      23.101  41.014  81.639  1.00                 N  
ATOM   1834  CA  VAL   246      24.424  40.653  82.165  1.00                 C  
ATOM   1835  C   VAL   246      24.696  39.126  82.268  1.00                 C  
ATOM   1836  O   VAL   246      23.770  38.310  82.379  1.00                 O  
ATOM   1837  CB  VAL   246      24.663  41.263  83.559  1.00                 C  
ATOM   1838  CG1 VAL   246      24.631  42.782  83.488  1.00                 C  
ATOM   1839  CG2 VAL   246      23.628  40.750  84.549  1.00                 C  
ATOM   1840  N   PRO   247      25.986  38.772  82.228  1.00                 N  
ATOM   1841  CA  PRO   247      26.499  37.369  82.312  1.00                 C  
ATOM   1842  C   PRO   247      26.073  36.628  81.006  1.00                 C  
ATOM   1843  O   PRO   247      26.753  35.755  80.474  1.00                 O  
ATOM   1844  CB  PRO   247      25.827  36.804  83.565  1.00                 C  
ATOM   1845  CD  PRO   247      24.874  38.969  83.206  1.00                 C  
ATOM   1846  CG  PRO   247      24.561  37.583  83.694  1.00                 C  
TER
