# Supplementary material for: Comparative Single-Cell Transcriptomics Reveals Novel Genes Involved in Bivalve Embryonic Shell Formation and Questions Ontogenetic Homology of Molluscan Shell Types
Source: Front Cell Dev Biol. 2022 Jun 9;10:883755. doi: 10.3389/fcell.2022.883755 (PMC9261976; doi:10.3389/fcell.2022.883755)
Supplement: Supplementary file 1 [file DataSheet1.ZIP › Supplementary_File1/s_f_1/12585b79237e1a13.final.pdb]

ATOM      1  N   LEU   221       7.869  -3.9792274.326  1.00                 N  
ATOM      2  CA  LEU   221       8.156  -4.5992275.774  1.00                 C  
ATOM      3  C   LEU   221       6.991  -3.8612276.602  1.00                 C  
ATOM      4  O   LEU   221       6.540  -2.7432276.358  1.00                 O  
ATOM      5  CB  LEU   221       9.591  -4.2972276.211  1.00                 C  
ATOM      6  CG  LEU   221      10.702  -4.9462275.384  1.00                 C  
ATOM      7  CD1 LEU   221      12.068  -4.4502275.834  1.00                 C  
ATOM      8  CD2 LEU   221      10.631  -6.4632275.484  1.00                 C  
ATOM      9  N   PRO   222       6.628  -4.5812277.657  1.00                 N  
ATOM     10  CA  PRO   222       5.610  -4.0842278.549  1.00                 C  
ATOM     11  C   PRO   222       5.993  -3.8052279.835  1.00                 C  
ATOM     12  O   PRO   222       6.273  -4.8102280.484  1.00                 O  
ATOM     13  CB  PRO   222       4.563  -5.2002278.574  1.00                 C  
ATOM     14  CD  PRO   222       6.438  -6.0552277.356  1.00                 C  
ATOM     15  CG  PRO   222       5.339  -6.4462278.305  1.00                 C  
ATOM     16  N   LEU   223       6.166  -2.5692280.286  1.00                 N  
ATOM     17  CA  LEU   223       6.613  -2.0512281.605  1.00                 C  
ATOM     18  C   LEU   223       7.692  -2.7802282.603  1.00                 C  
ATOM     19  O   LEU   223       7.766  -3.9912282.805  1.00                 O  
ATOM     20  CB  LEU   223       5.415  -1.8472282.534  1.00                 C  
ATOM     21  CG  LEU   223       4.387  -0.8012282.096  1.00                 C  
ATOM     22  CD1 LEU   223       3.191  -0.7962283.036  1.00                 C  
ATOM     23  CD2 LEU   223       5.019   0.5812282.035  1.00                 C  
ATOM     24  N   ILE   224       8.454  -1.8882283.223  1.00                 N  
ATOM     25  CA  ILE   224       9.440  -2.3312284.143  1.00                 C  
ATOM     26  C   ILE   224       9.264  -2.9312285.513  1.00                 C  
ATOM     27  O   ILE   224       9.430  -4.1462285.619  1.00                 O  
ATOM     28  CB  ILE   224      10.431  -1.2062284.493  1.00                 C  
ATOM     29  CD1 ILE   224      12.073   0.4362283.441  1.00                 C  
ATOM     30  CG1 ILE   224      11.274  -0.8382283.271  1.00                 C  
ATOM     31  CG2 ILE   224      11.296  -1.6072285.678  1.00                 C  
ATOM     32  N   PRO   225       8.859  -2.1742286.528  1.00                 N  
ATOM     33  CA  PRO   225       8.704  -2.6582287.895  1.00                 C  
ATOM     34  C   PRO   225       8.159  -2.2212289.002  1.00                 C  
ATOM     35  O   PRO   225       8.070  -1.1052288.686  1.00                 O  
ATOM     36  CB  PRO   225      10.141  -2.8422288.388  1.00                 C  
ATOM     37  CD  PRO   225      10.292  -1.8082286.234  1.00                 C  
ATOM     38  CG  PRO   225      10.937  -1.8642287.591  1.00                 C  
ATOM     39  N   ILE   226       7.613  -2.5012290.171  1.00                 N  
ATOM     40  CA  ILE   226       6.756  -1.4052290.969  1.00                 C  
ATOM     41  C   ILE   226       6.967  -1.2162292.459  1.00                 C  
ATOM     42  O   ILE   226       7.925  -1.8382292.905  1.00                 O  
ATOM     43  CB  ILE   226       5.243  -1.6502290.815  1.00                 C  
ATOM     44  CD1 ILE   226       3.369  -3.2472291.474  1.00                 C  
ATOM     45  CG1 ILE   226       4.862  -3.0132291.395  1.00                 C  
ATOM     46  CG2 ILE   226       4.828  -1.5172289.358  1.00                 C  
ATOM     47  N   MET   227       6.157  -0.6242293.331  1.00                 N  
ATOM     48  CA  MET   227       6.444  -0.6412294.757  1.00                 C  
ATOM     49  C   MET   227       5.481  -1.0322295.903  1.00                 C  
ATOM     50  O   MET   227       4.348  -1.3132295.529  1.00                 O  
ATOM     51  CB  MET   227       6.905   0.7402295.227  1.00                 C  
ATOM     52  SD  MET   227       8.755   2.8032295.238  1.00                 S  
ATOM     53  CE  MET   227      10.282   3.0262294.329  1.00                 C  
ATOM     54  CG  MET   227       8.219   1.1982294.615  1.00                 C  
ATOM     55  N   PRO   228       5.673  -0.8492297.206  1.00                 N  
ATOM     56  CA  PRO   228       4.466  -0.9062298.070  1.00                 C  
ATOM     57  C   PRO   228       4.781  -0.2072299.252  1.00                 C  
ATOM     58  O   PRO   228       5.573   0.7312299.101  1.00                 O  
ATOM     59  CB  PRO   228       4.240  -2.4032298.292  1.00                 C  
ATOM     60  CD  PRO   228       6.317  -2.2002297.120  1.00                 C  
ATOM     61  CG  PRO   228       5.597  -3.0092298.162  1.00                 C  
ATOM     62  N   ALA   229       3.927  -0.2832300.288  1.00                 N  
ATOM     63  CA  ALA   229       3.417   0.4112301.551  1.00                 C  
ATOM     64  C   ALA   229       4.158   0.1572302.957  1.00                 C  
ATOM     65  O   ALA   229       5.338  -0.1972303.015  1.00                 O  
ATOM     66  CB  ALA   229       1.958   0.0592301.797  1.00                 C  
ATOM     67  N   PRO   230       3.591   0.0172304.245  1.00                 N  
ATOM     68  CA  PRO   230       4.896   0.0842305.106  1.00                 C  
ATOM     69  C   PRO   230       4.857  -0.6212306.268  1.00                 C  
ATOM     70  O   PRO   230       3.975  -1.3462306.045  1.00                 O  
ATOM     71  CB  PRO   230       5.063   1.5742305.410  1.00                 C  
ATOM     72  CD  PRO   230       2.947   1.3412304.315  1.00                 C  
ATOM     73  CG  PRO   230       3.675   2.1202305.374  1.00                 C  
ATOM     74  N   TRP   231       5.531  -0.9062307.368  1.00                 N  
ATOM     75  CA  TRP   231       5.693  -1.9642308.310  1.00                 C  
ATOM     76  C   TRP   231       5.080  -2.2202309.682  1.00                 C  
ATOM     77  O   TRP   231       4.191  -1.4352309.992  1.00                 O  
ATOM     78  CB  TRP   231       7.163  -2.1062308.709  1.00                 C  
ATOM     79  CG  TRP   231       8.050  -2.5462307.585  1.00                 C  
ATOM     80  CD1 TRP   231       8.673  -1.7462306.671  1.00                 C  
ATOM     81  NE1 TRP   231       9.403  -2.5102305.792  1.00                 N  
ATOM     82  CD2 TRP   231       8.413  -3.8922307.256  1.00                 C  
ATOM     83  CE2 TRP   231       9.258  -3.8322306.132  1.00                 C  
ATOM     84  CH2 TRP   231       9.484  -6.1822306.097  1.00                 C  
ATOM     85  CZ2 TRP   231       9.800  -4.9732305.543  1.00                 C  
ATOM     86  CE3 TRP   231       8.107  -5.1422307.802  1.00                 C  
ATOM     87  CZ3 TRP   231       8.647  -6.2712307.214  1.00                 C  
ATOM     88  N   HIS   232       5.502  -3.0722310.611  1.00                 N  
ATOM     89  CA  HIS   232       4.882  -3.1572311.924  1.00                 C  
ATOM     90  C   HIS   232       5.537  -3.0372313.331  1.00                 C  
ATOM     91  O   HIS   232       6.761  -3.0662313.275  1.00                 O  
ATOM     92  CB  HIS   232       4.159  -4.4952312.089  1.00                 C  
ATOM     93  CG  HIS   232       5.061  -5.6852311.995  1.00                 C  
ATOM     94  ND1 HIS   232       5.855  -6.1032313.041  1.00                 N  
ATOM     95  CE1 HIS   232       6.548  -7.1902312.658  1.00                 C  
ATOM     96  CD2 HIS   232       5.385  -6.6652310.967  1.00                 C  
ATOM     97  NE2 HIS   232       6.271  -7.5332311.415  1.00                 N  
ATOM     98  N   LEU   233       4.969  -3.2282314.517  1.00                 N  
ATOM     99  CA  LEU   233       5.948  -3.6642315.623  1.00                 C  
ATOM    100  C   LEU   233       5.271  -4.1792316.842  1.00                 C  
ATOM    101  O   LEU   233       4.043  -4.1702316.836  1.00                 O  
ATOM    102  CB  LEU   233       6.861  -2.5022316.019  1.00                 C  
ATOM    103  CG  LEU   233       6.165  -1.2242316.492  1.00                 C  
ATOM    104  CD1 LEU   233       5.739  -1.3512317.947  1.00                 C  
ATOM    105  CD2 LEU   233       7.074  -0.0182316.311  1.00                 C  
ATOM    106  N   GLY   234       6.009  -4.6782317.841  1.00                 N  
ATOM    107  CA  GLY   234       5.540  -5.2122319.141  1.00                 C  
ATOM    108  C   GLY   234       6.387  -4.7012320.397  1.00                 C  
ATOM    109  O   GLY   234       7.351  -3.9412320.278  1.00                 O  
ATOM    110  N   GLY   235       5.881  -5.0432321.582  1.00                 N  
ATOM    111  CA  GLY   235       6.593  -4.6252322.788  1.00                 C  
ATOM    112  C   GLY   235       7.760  -5.5072323.314  1.00                 C  
ATOM    113  O   GLY   235       7.971  -6.6892323.044  1.00                 O  
ATOM    114  N   ALA   236       8.665  -4.7322323.897  1.00                 N  
ATOM    115  CA  ALA   236      10.026  -4.8422324.447  1.00                 C  
ATOM    116  C   ALA   236      10.334  -4.8602325.897  1.00                 C  
ATOM    117  O   ALA   236      10.132  -3.7642326.428  1.00                 O  
ATOM    118  CB  ALA   236      10.900  -3.7112323.928  1.00                 C  
ATOM    119  N   TRP   237      10.906  -5.8982326.497  1.00                 N  
ATOM    120  CA  TRP   237      11.216  -6.0492327.860  1.00                 C  
ATOM    121  C   TRP   237      10.540  -5.1262328.934  1.00                 C  
ATOM    122  O   TRP   237      10.148  -3.9782328.712  1.00                 O  
ATOM    123  CB  TRP   237      12.720  -5.8832328.089  1.00                 C  
ATOM    124  CG  TRP   237      13.135  -6.0882329.514  1.00                 C  
ATOM    125  CD1 TRP   237      12.528  -6.8882330.438  1.00                 C  
ATOM    126  NE1 TRP   237      13.195  -6.8182331.637  1.00                 N  
ATOM    127  CD2 TRP   237      14.251  -5.4812330.178  1.00                 C  
ATOM    128  CE2 TRP   237      14.258  -5.9602331.501  1.00                 C  
ATOM    129  CH2 TRP   237      16.178  -4.6872332.018  1.00                 C  
ATOM    130  CZ2 TRP   237      15.219  -5.5682332.431  1.00                 C  
ATOM    131  CE3 TRP   237      15.244  -4.5812329.782  1.00                 C  
ATOM    132  CZ3 TRP   237      16.195  -4.1962330.708  1.00                 C  
ATOM    133  N   THR   238      10.334  -5.7502330.100  1.00                 N  
ATOM    134  CA  THR   238       9.646  -5.3062331.256  1.00                 C  
ATOM    135  C   THR   238      10.737  -4.4232332.047  1.00                 C  
ATOM    136  O   THR   238      11.670  -3.9132331.447  1.00                 O  
ATOM    137  CB  THR   238       9.110  -6.4892332.083  1.00                 C  
ATOM    138  OG1 THR   238      10.208  -7.2702332.573  1.00                 O  
ATOM    139  CG2 THR   238       8.224  -7.3802331.227  1.00                 C  
ATOM    140  N   ARG   239      10.514  -4.1492333.318  1.00                 N  
ATOM    141  CA  ARG   239      11.135  -3.2382334.104  1.00                 C  
ATOM    142  C   ARG   239      11.428  -3.5322335.571  1.00                 C  
ATOM    143  O   ARG   239      11.237  -4.6772335.967  1.00                 O  
ATOM    144  CB  ARG   239      10.349  -1.9262334.127  1.00                 C  
ATOM    145  CD  ARG   239      11.575  -0.6962332.315  1.00                 C  
ATOM    146  NE  ARG   239      11.462   0.0532331.065  1.00                 N  
ATOM    147  CG  ARG   239      10.234  -1.2472332.771  1.00                 C  
ATOM    148  CZ  ARG   239      11.559  -0.4922329.857  1.00                 C  
ATOM    149  NH1 ARG   239      11.444   0.2682328.776  1.00                 N  
ATOM    150  NH2 ARG   239      11.772  -1.7942329.732  1.00                 N  
ATOM    151  N   ASN   240      11.878  -2.6432336.451  1.00                 N  
ATOM    152  CA  ASN   240      12.335  -2.8952337.732  1.00                 C  
ATOM    153  C   ASN   240      11.764  -2.3262339.021  1.00                 C  
ATOM    154  O   ASN   240      10.786  -1.5982338.895  1.00                 O  
ATOM    155  CB  ASN   240      13.815  -2.5272337.855  1.00                 C  
ATOM    156  CG  ASN   240      14.068  -1.0482337.640  1.00                 C  
ATOM    157  OD1 ASN   240      13.154  -0.2302337.749  1.00                 O  
ATOM    158  ND2 ASN   240      15.312  -0.7002337.333  1.00                 N  
ATOM    159  N   ASN   241      12.320  -2.4102340.225  1.00                 N  
ATOM    160  CA  ASN   241      11.762  -1.6892341.322  1.00                 C  
ATOM    161  C   ASN   241      12.761  -1.2462342.378  1.00                 C  
ATOM    162  O   ASN   241      13.962  -1.4432342.211  1.00                 O  
ATOM    163  CB  ASN   241      10.670  -2.5142342.006  1.00                 C  
ATOM    164  CG  ASN   241      11.196  -3.8182342.574  1.00                 C  
ATOM    165  OD1 ASN   241      12.162  -3.8292343.337  1.00                 O  
ATOM    166  ND2 ASN   241      10.559  -4.9232342.204  1.00                 N  
ATOM    167  N   MET   242      12.256  -0.5332343.392  1.00                 N  
ATOM    168  CA  MET   242      12.947   0.0962344.499  1.00                 C  
ATOM    169  C   MET   242      12.224  -0.3572345.914  1.00                 C  
ATOM    170  O   MET   242      11.462  -1.3202346.037  1.00                 O  
ATOM    171  CB  MET   242      12.943   1.6182344.338  1.00                 C  
ATOM    172  SD  MET   242      13.732   3.9152343.006  1.00                 S  
ATOM    173  CE  MET   242      14.691   4.1442341.510  1.00                 C  
ATOM    174  CG  MET   242      13.711   2.1162343.125  1.00                 C  
ATOM    175  N   PHE   243      12.853   0.1992346.948  1.00                 N  
ATOM    176  CA  PHE   243      12.469  -0.0322348.284  1.00                 C  
ATOM    177  C   PHE   243      10.884   0.4902348.675  1.00                 C  
ATOM    178  O   PHE   243      10.011   1.1912348.164  1.00                 O  
ATOM    179  CB  PHE   243      13.444   0.6482349.247  1.00                 C  
ATOM    180  CG  PHE   243      14.786  -0.0242349.325  1.00                 C  
ATOM    181  CZ  PHE   243      17.265  -1.2712349.473  1.00                 C  
ATOM    182  CD1 PHE   243      15.932   0.6382348.920  1.00                 C  
ATOM    183  CE1 PHE   243      17.166   0.0202348.992  1.00                 C  
ATOM    184  CD2 PHE   243      14.902  -1.3162349.804  1.00                 C  
ATOM    185  CE2 PHE   243      16.136  -1.9342349.876  1.00                 C  
ATOM    186  N   GLY   244      10.621  -0.4112349.616  1.00                 N  
ATOM    187  CA  GLY   244       9.468  -0.7792350.509  1.00                 C  
ATOM    188  C   GLY   244       9.515   0.3822351.624  1.00                 C  
ATOM    189  O   GLY   244      10.581   0.8092352.104  1.00                 O  
ATOM    190  N   SER   245       8.318   0.8612351.959  1.00                 N  
ATOM    191  CA  SER   245       8.258   1.8602352.966  1.00                 C  
ATOM    192  C   SER   245       8.819   2.3302354.276  1.00                 C  
ATOM    193  O   SER   245       8.897   3.4902354.679  1.00                 O  
ATOM    194  CB  SER   245       6.844   1.9552353.543  1.00                 C  
ATOM    195  OG  SER   245       6.497   0.7702354.239  1.00                 O  
ATOM    196  N   PRO   246       9.225   1.3052355.008  1.00                 N  
ATOM    197  CA  PRO   246       9.926   1.6782356.390  1.00                 C  
ATOM    198  C   PRO   246       9.056   1.0942357.525  1.00                 C  
ATOM    199  O   PRO   246       7.937   0.9002357.274  1.00                 O  
ATOM    200  CB  PRO   246       9.959   3.2082356.387  1.00                 C  
ATOM    201  CD  PRO   246       9.032   2.5712354.274  1.00                 C  
ATOM    202  CG  PRO   246       9.923   3.5802354.943  1.00                 C  
ATOM    203  N   MET   247       9.430   0.6562358.714  1.00                 N  
ATOM    204  CA  MET   247       9.069  -0.1552359.633  1.00                 C  
ATOM    205  C   MET   247       8.234   0.0902360.870  1.00                 C  
ATOM    206  O   MET   247       8.003   1.2742361.088  1.00                 O  
ATOM    207  CB  MET   247      10.291  -0.8052360.285  1.00                 C  
ATOM    208  SD  MET   247      10.367  -2.9472358.529  1.00                 S  
ATOM    209  CE  MET   247      10.308  -4.1102359.890  1.00                 C  
ATOM    210  CG  MET   247      11.192  -1.5482359.312  1.00                 C  
ATOM    211  N   PHE   248       7.933  -0.7832361.825  1.00                 N  
ATOM    212  CA  PHE   248       7.308  -0.3012363.048  1.00                 C  
ATOM    213  C   PHE   248       7.765  -0.5612364.510  1.00                 C  
ATOM    214  O   PHE   248       8.502  -1.5402364.552  1.00                 O  
ATOM    215  CB  PHE   248       5.850  -0.7582363.121  1.00                 C  
ATOM    216  CG  PHE   248       4.997  -0.2432361.996  1.00                 C  
ATOM    217  CZ  PHE   248       3.417   0.7162359.920  1.00                 C  
ATOM    218  CD1 PHE   248       4.817  -0.9912360.846  1.00                 C  
ATOM    219  CE1 PHE   248       4.032  -0.5172359.812  1.00                 C  
ATOM    220  CD2 PHE   248       4.374   0.9892362.089  1.00                 C  
ATOM    221  CE2 PHE   248       3.590   1.4632361.055  1.00                 C  
ATOM    222  N   PRO   249       7.183  -0.1782365.642  1.00                 N  
ATOM    223  CA  PRO   249       7.363  -1.2752366.760  1.00                 C  
ATOM    224  C   PRO   249       6.706  -0.8062367.830  1.00                 C  
ATOM    225  O   PRO   249       5.928   0.0962367.507  1.00                 O  
ATOM    226  CB  PRO   249       8.878  -1.3622366.953  1.00                 C  
ATOM    227  CD  PRO   249       8.492   0.4622365.452  1.00                 C  
ATOM    228  CG  PRO   249       9.382  -0.0112366.566  1.00                 C  
ATOM    229  N   GLY   250       6.662  -1.4112369.020  1.00                 N  
ATOM    230  CA  GLY   250       5.702  -1.5132370.215  1.00                 C  
ATOM    231  C   GLY   250       6.221  -1.1102371.543  1.00                 C  
ATOM    232  O   GLY   250       7.440  -0.9562371.602  1.00                 O  
ATOM    233  N   GLY   251       5.437  -0.9652372.615  1.00                 N  
ATOM    234  CA  GLY   251       6.036  -0.5622373.901  1.00                 C  
ATOM    235  C   GLY   251       6.598  -1.7952374.592  1.00                 C  
ATOM    236  O   GLY   251       6.666  -2.8882374.024  1.00                 O  
ATOM    237  N   MET   252       7.145  -1.5642375.783  1.00                 N  
ATOM    238  CA  MET   252       8.049  -2.2432376.678  1.00                 C  
ATOM    239  C   MET   252       7.263  -2.8472377.860  1.00                 C  
ATOM    240  O   MET   252       6.048  -2.6562377.933  1.00                 O  
ATOM    241  CB  MET   252       9.128  -1.2822377.180  1.00                 C  
ATOM    242  SD  MET   252      11.225   0.4672376.707  1.00                 S  
ATOM    243  CE  MET   252      12.381  -0.6392377.511  1.00                 C  
ATOM    244  CG  MET   252      10.008  -0.7082376.081  1.00                 C  
ATOM    245  N   THR   253       7.918  -3.6182378.716  1.00                 N  
ATOM    246  CA  THR   253       7.297  -4.2442379.839  1.00                 C  
ATOM    247  C   THR   253       7.329  -3.8282381.358  1.00                 C  
ATOM    248  O   THR   253       7.221  -2.6332381.645  1.00                 O  
ATOM    249  CB  THR   253       7.746  -5.7102379.988  1.00                 C  
ATOM    250  OG1 THR   253       9.167  -5.7622380.166  1.00                 O  
ATOM    251  CG2 THR   253       7.382  -6.5072378.745  1.00                 C  
ATOM    252  N   ASN   254       7.714  -4.5292382.525  1.00                 N  
ATOM    253  CA  ASN   254       7.225  -3.7312383.649  1.00                 C  
ATOM    254  C   ASN   254       8.224  -3.1662384.680  1.00                 C  
ATOM    255  O   ASN   254       9.300  -2.7662384.252  1.00                 O  
ATOM    256  CB  ASN   254       6.195  -4.5212384.459  1.00                 C  
ATOM    257  CG  ASN   254       4.884  -4.6992383.719  1.00                 C  
ATOM    258  OD1 ASN   254       4.101  -3.7582383.589  1.00                 O  
ATOM    259  ND2 ASN   254       4.640  -5.9102383.232  1.00                 N  
ATOM    260  N   GLY   255       8.022  -3.1102385.993  1.00                 N  
ATOM    261  CA  GLY   255       8.887  -2.5222386.904  1.00                 C  
ATOM    262  C   GLY   255       9.448  -3.0932388.164  1.00                 C  
ATOM    263  O   GLY   255       8.980  -4.1912388.440  1.00                 O  
ATOM    264  N   GLN   256      10.161  -2.4732389.099  1.00                 N  
ATOM    265  CA  GLN   256      10.536  -3.1862390.353  1.00                 C  
ATOM    266  C   GLN   256      10.161  -2.6152391.808  1.00                 C  
ATOM    267  O   GLN   256       9.616  -1.5182391.860  1.00                 O  
ATOM    268  CB  GLN   256      12.051  -3.3922390.420  1.00                 C  
ATOM    269  CD  GLN   256      12.152  -5.6512389.295  1.00                 C  
ATOM    270  CG  GLN   256      12.617  -4.2082389.270  1.00                 C  
ATOM    271  OE1 GLN   256      12.330  -6.3542390.290  1.00                 O  
ATOM    272  NE2 GLN   256      11.553  -6.0972388.197  1.00                 N  
ATOM    273  N   THR   257      10.646  -3.1162392.940  1.00                 N  
ATOM    274  CA  THR   257      10.713  -2.0392394.041  1.00                 C  
ATOM    275  C   THR   257      11.290  -2.4762395.272  1.00                 C  
ATOM    276  O   THR   257      11.351  -3.6992395.361  1.00                 O  
ATOM    277  CB  THR   257       9.317  -1.4752394.364  1.00                 C  
ATOM    278  OG1 THR   257       9.442  -0.3792395.279  1.00                 O  
ATOM    279  CG2 THR   257       8.445  -2.5442395.003  1.00                 C  
ATOM    280  N   TRP   258      11.705  -1.6372396.229  1.00                 N  
ATOM    281  CA  TRP   258      12.259  -2.0512397.589  1.00                 C  
ATOM    282  C   TRP   258      11.679  -1.3232398.862  1.00                 C  
ATOM    283  O   TRP   258      10.480  -1.0462398.944  1.00                 O  
ATOM    284  CB  TRP   258      13.776  -1.8602397.630  1.00                 C  
ATOM    285  CG  TRP   258      14.410  -2.3592398.893  1.00                 C  
ATOM    286  CD1 TRP   258      15.086  -1.6182399.819  1.00                 C  
ATOM    287  NE1 TRP   258      15.523  -2.4232400.843  1.00                 N  
ATOM    288  CD2 TRP   258      14.426  -3.7102399.369  1.00                 C  
ATOM    289  CE2 TRP   258      15.129  -3.7132400.588  1.00                 C  
ATOM    290  CH2 TRP   258      14.823  -6.0412400.831  1.00                 C  
ATOM    291  CZ2 TRP   258      15.333  -4.8762401.329  1.00                 C  
ATOM    292  CE3 TRP   258      13.914  -4.9172398.884  1.00                 C  
ATOM    293  CZ3 TRP   258      14.120  -6.0672399.622  1.00                 C  
ATOM    294  N   SER   259      12.353  -0.6852399.930  1.00                 N  
ATOM    295  CA  SER   259      11.404  -0.6032401.057  1.00                 C  
ATOM    296  C   SER   259      10.760   0.7552401.496  1.00                 C  
ATOM    297  O   SER   259      11.294   1.7002400.927  1.00                 O  
ATOM    298  CB  SER   259      12.045  -1.1422402.337  1.00                 C  
ATOM    299  OG  SER   259      13.086  -0.2912402.784  1.00                 O  
ATOM    300  N   THR   260      10.120   1.0022402.634  1.00                 N  
ATOM    301  CA  THR   260      10.321   2.5172403.050  1.00                 C  
ATOM    302  C   THR   260      10.346   2.3962404.700  1.00                 C  
ATOM    303  O   THR   260      11.050   1.5872405.306  1.00                 O  
ATOM    304  CB  THR   260       9.199   3.4102402.489  1.00                 C  
ATOM    305  OG1 THR   260       9.526   4.7882402.709  1.00                 O  
ATOM    306  CG2 THR   260       7.880   3.1072403.183  1.00                 C  
ATOM    307  N   GLY   261       9.868   3.5242405.290  1.00                 N  
ATOM    308  CA  GLY   261       9.679   4.0132406.549  1.00                 C  
ATOM    309  C   GLY   261       9.560   3.4482408.018  1.00                 C  
ATOM    310  O   GLY   261       8.997   2.3602408.048  1.00                 O  
ATOM    311  N   PRO   262       9.672   4.1172409.161  1.00                 N  
ATOM    312  CA  PRO   262       8.866   3.4842410.311  1.00                 C  
ATOM    313  C   PRO   262       8.621   3.8012411.554  1.00                 C  
ATOM    314  O   PRO   262       9.148   4.8332411.458  1.00                 O  
ATOM    315  CB  PRO   262       9.521   2.1162410.513  1.00                 C  
ATOM    316  CD  PRO   262      10.867   3.2802408.913  1.00                 C  
ATOM    317  CG  PRO   262      10.928   2.3052410.054  1.00                 C  
ATOM    318  N   PHE   263       8.008   3.6082412.708  1.00                 N  
ATOM    319  CA  PHE   263       7.797   4.7722413.823  1.00                 C  
ATOM    320  C   PHE   263       8.238   4.3472415.280  1.00                 C  
ATOM    321  O   PHE   263       9.293   3.7302415.375  1.00                 O  
ATOM    322  CB  PHE   263       6.333   5.2142413.865  1.00                 C  
ATOM    323  CG  PHE   263       5.853   5.8442412.589  1.00                 C  
ATOM    324  CZ  PHE   263       4.966   7.0162410.230  1.00                 C  
ATOM    325  CD1 PHE   263       5.326   5.0672411.572  1.00                 C  
ATOM    326  CE1 PHE   263       4.884   5.6462410.398  1.00                 C  
ATOM    327  CD2 PHE   263       5.927   7.2132412.406  1.00                 C  
ATOM    328  CE2 PHE   263       5.486   7.7932411.231  1.00                 C  
ATOM    329  N   TRP   264       7.640   4.7232416.406  1.00                 N  
ATOM    330  CA  TRP   264       8.046   4.7582417.732  1.00                 C  
ATOM    331  C   TRP   264       7.521   3.8672418.896  1.00                 C  
ATOM    332  O   TRP   264       6.818   2.9182418.564  1.00                 O  
ATOM    333  CB  TRP   264       7.841   6.1562418.318  1.00                 C  
ATOM    334  CG  TRP   264       8.705   7.2042417.686  1.00                 C  
ATOM    335  CD1 TRP   264       8.430   7.9212416.558  1.00                 C  
ATOM    336  NE1 TRP   264       9.460   8.7902416.285  1.00                 N  
ATOM    337  CD2 TRP   264       9.986   7.6532418.146  1.00                 C  
ATOM    338  CE2 TRP   264      10.427   8.6422417.248  1.00                 C  
ATOM    339  CH2 TRP   264      12.426   8.9472418.467  1.00                 C  
ATOM    340  CZ2 TRP   264      11.648   9.2972417.399  1.00                 C  
ATOM    341  CE3 TRP   264      10.802   7.3142419.229  1.00                 C  
ATOM    342  CZ3 TRP   264      12.012   7.9662419.375  1.00                 C  
ATOM    343  N   GLY   265       7.721   4.0622420.195  1.00                 N  
ATOM    344  CA  GLY   265       7.253   3.2182421.235  1.00                 C  
ATOM    345  C   GLY   265       7.161   3.4952422.763  1.00                 C  
ATOM    346  O   GLY   265       7.972   4.1122423.414  1.00                 O  
ATOM    347  N   GLN   266       5.982   3.1032423.308  1.00                 N  
ATOM    348  CA  GLN   266       5.558   3.2382424.773  1.00                 C  
ATOM    349  C   GLN   266       4.757   2.1022425.674  1.00                 C  
ATOM    350  O   GLN   266       3.591   1.9452425.393  1.00                 O  
ATOM    351  CB  GLN   266       4.657   4.4602424.959  1.00                 C  
ATOM    352  CD  GLN   266       5.281   4.9352427.361  1.00                 C  
ATOM    353  CG  GLN   266       4.158   4.6522426.382  1.00                 C  
ATOM    354  OE1 GLN   266       5.991   5.9322427.234  1.00                 O  
ATOM    355  NE2 GLN   266       5.444   4.0552428.342  1.00                 N  
ATOM    356  N   GLN   267       5.317   1.4462426.721  1.00                 N  
ATOM    357  CA  GLN   267       4.746   0.9262427.814  1.00                 C  
ATOM    358  C   GLN   267       4.341   1.2382429.293  1.00                 C  
ATOM    359  O   GLN   267       3.736   2.2942429.437  1.00                 O  
ATOM    360  CB  GLN   267       5.487  -0.3372428.256  1.00                 C  
ATOM    361  CD  GLN   267       6.333  -1.3712426.112  1.00                 C  
ATOM    362  CG  GLN   267       5.374  -1.4972427.280  1.00                 C  
ATOM    363  OE1 GLN   267       7.513  -1.0712426.295  1.00                 O  
ATOM    364  NE2 GLN   267       5.828  -1.5992424.906  1.00                 N  
ATOM    365  N   TRP   268       4.373   0.3992430.323  1.00                 N  
ATOM    366  CA  TRP   268       3.747   0.2332431.534  1.00                 C  
ATOM    367  C   TRP   268       4.352   0.6182432.895  1.00                 C  
ATOM    368  O   TRP   268       5.201   1.5022432.879  1.00                 O  
ATOM    369  CB  TRP   268       3.372  -1.2352431.747  1.00                 C  
ATOM    370  CG  TRP   268       2.337  -1.7352430.786  1.00                 C  
ATOM    371  CD1 TRP   268       2.557  -2.2692429.549  1.00                 C  
ATOM    372  NE1 TRP   268       1.364  -2.6142428.962  1.00                 N  
ATOM    373  CD2 TRP   268       0.918  -1.7482430.983  1.00                 C  
ATOM    374  CE2 TRP   268       0.343  -2.3032429.826  1.00                 C  
ATOM    375  CH2 TRP   268      -1.831  -2.0632430.715  1.00                 C  
ATOM    376  CZ2 TRP   268      -1.034  -2.4652429.680  1.00                 C  
ATOM    377  CE3 TRP   268       0.079  -1.3452432.026  1.00                 C  
ATOM    378  CZ3 TRP   268      -1.286  -1.5082431.877  1.00                 C  
ATOM    379  N   SER   269       3.973   0.1492434.080  1.00                 N  
ATOM    380  CA  SER   269       4.200   0.6102435.382  1.00                 C  
ATOM    381  C   SER   269       5.031  -0.0802436.490  1.00                 C  
ATOM    382  O   SER   269       5.622  -1.1002436.153  1.00                 O  
ATOM    383  CB  SER   269       2.873   0.8292436.112  1.00                 C  
ATOM    384  OG  SER   269       2.218  -0.4032436.360  1.00                 O  
ATOM    385  N   THR   270       5.071   0.2602437.774  1.00                 N  
ATOM    386  CA  THR   270       5.818  -0.4852438.749  1.00                 C  
ATOM    387  C   THR   270       5.348  -0.9372440.137  1.00                 C  
ATOM    388  O   THR   270       4.143  -0.8332440.339  1.00                 O  
ATOM    389  CB  THR   270       7.122   0.2382439.133  1.00                 C  
ATOM    390  OG1 THR   270       7.939  -0.6332439.926  1.00                 O  
ATOM    391  CG2 THR   270       6.819   1.4902439.942  1.00                 C  
ATOM    392  N   PHE   271       6.113  -1.3192441.156  1.00                 N  
ATOM    393  CA  PHE   271       5.594  -1.6872442.444  1.00                 C  
ATOM    394  C   PHE   271       5.873  -1.1322443.853  1.00                 C  
ATOM    395  O   PHE   271       7.002  -0.6542443.839  1.00                 O  
ATOM    396  CB  PHE   271       5.868  -3.1652442.730  1.00                 C  
ATOM    397  CG  PHE   271       5.201  -4.1032441.765  1.00                 C  
ATOM    398  CZ  PHE   271       3.960  -5.8382439.982  1.00                 C  
ATOM    399  CD1 PHE   271       5.872  -4.5592440.644  1.00                 C  
ATOM    400  CE1 PHE   271       5.258  -5.4222439.756  1.00                 C  
ATOM    401  CD2 PHE   271       3.901  -4.5292441.977  1.00                 C  
ATOM    402  CE2 PHE   271       3.287  -5.3912441.089  1.00                 C  
ATOM    403  N   GLY   272       5.351  -1.4452445.035  1.00                 N  
ATOM    404  CA  GLY   272       6.354  -1.2792446.229  1.00                 C  
ATOM    405  C   GLY   272       6.363  -2.1792447.476  1.00                 C  
ATOM    406  O   GLY   272       5.388  -2.9222447.475  1.00                 O  
ATOM    407  N   GLN   273       7.002  -2.0012448.628  1.00                 N  
ATOM    408  CA  GLN   273       6.291  -2.6522449.844  1.00                 C  
ATOM    409  C   GLN   273       6.833  -2.1182451.016  1.00                 C  
ATOM    410  O   GLN   273       7.988  -1.7602450.790  1.00                 O  
ATOM    411  CB  GLN   273       6.442  -4.1742449.802  1.00                 C  
ATOM    412  CD  GLN   273       7.996  -6.1662449.793  1.00                 C  
ATOM    413  CG  GLN   273       7.880  -4.6582449.902  1.00                 C  
ATOM    414  OE1 GLN   273       7.244  -6.8042449.057  1.00                 O  
ATOM    415  NE2 GLN   273       8.941  -6.7392450.529  1.00                 N  
ATOM    416  N   ASN   274       6.330  -2.2442452.245  1.00                 N  
ATOM    417  CA  ASN   274       6.645  -2.1612453.631  1.00                 C  
ATOM    418  C   ASN   274       7.101  -0.7502453.631  1.00                 C  
ATOM    419  O   ASN   274       8.074  -0.2892453.003  1.00                 O  
ATOM    420  CB  ASN   274       7.661  -3.2382454.015  1.00                 C  
ATOM    421  CG  ASN   274       7.099  -4.6412453.891  1.00                 C  
ATOM    422  OD1 ASN   274       5.948  -4.8922454.248  1.00                 O  
ATOM    423  ND2 ASN   274       7.911  -5.5602453.383  1.00                 N  
ATOM    424  N   GLY   275       6.400  -0.0052454.460  1.00                 N  
ATOM    425  CA  GLY   275       6.653   1.5092454.646  1.00                 C  
ATOM    426  C   GLY   275       6.378   2.0442456.027  1.00                 C  
ATOM    427  O   GLY   275       5.242   1.8502456.470  1.00                 O  
ATOM    428  N   GLN   276       7.310   2.7792456.626  1.00                 N  
ATOM    429  CA  GLN   276       7.203   3.4012457.907  1.00                 C  
ATOM    430  C   GLN   276       6.401   2.6122459.023  1.00                 C  
ATOM    431  O   GLN   276       5.517   1.8102458.711  1.00                 O  
ATOM    432  CB  GLN   276       6.549   4.7792457.781  1.00                 C  
ATOM    433  CD  GLN   276       6.692   7.1372456.888  1.00                 C  
ATOM    434  CG  GLN   276       7.377   5.7892457.003  1.00                 C  
ATOM    435  OE1 GLN   276       5.474   7.2142456.731  1.00                 O  
ATOM    436  NE2 GLN   276       7.477   8.2062456.967  1.00                 N  
ATOM    437  N   ARG   277       6.796   2.7992460.281  1.00                 N  
ATOM    438  CA  ARG   277       6.285   2.1752461.418  1.00                 C  
ATOM    439  C   ARG   277       6.104   3.3892462.567  1.00                 C  
ATOM    440  O   ARG   277       6.515   4.5532462.435  1.00                 O  
ATOM    441  CB  ARG   277       7.219   1.0552461.880  1.00                 C  
ATOM    442  CD  ARG   277       6.099  -0.8912460.757  1.00                 C  
ATOM    443  NE  ARG   277       6.263  -2.0402459.870  1.00                 N  
ATOM    444  CG  ARG   277       7.376  -0.0762460.876  1.00                 C  
ATOM    445  CZ  ARG   277       6.072  -2.0022458.555  1.00                 C  
ATOM    446  NH1 ARG   277       6.245  -3.0982457.829  1.00                 N  
ATOM    447  NH2 ARG   277       5.709  -0.8692457.970  1.00                 N  
ATOM    448  N   PRO   278       5.290   3.0232463.565  1.00                 N  
ATOM    449  CA  PRO   278       4.458   3.1452464.665  1.00                 C  
ATOM    450  C   PRO   278       4.364   3.4982465.919  1.00                 C  
ATOM    451  O   PRO   278       5.423   3.1072466.200  1.00                 O  
ATOM    452  CB  PRO   278       3.966   1.7182464.917  1.00                 C  
ATOM    453  CD  PRO   278       5.310   1.5952462.940  1.00                 C  
ATOM    454  CG  PRO   278       4.069   1.0472463.588  1.00                 C  
ATOM    455  N   MET   279       3.749   4.1482466.891  1.00                 N  
ATOM    456  CA  MET   279       4.449   4.6062468.264  1.00                 C  
ATOM    457  C   MET   279       3.406   4.9172469.485  1.00                 C  
ATOM    458  O   MET   279       2.393   5.5672469.372  1.00                 O  
ATOM    459  CB  MET   279       5.307   5.8522468.038  1.00                 C  
ATOM    460  SD  MET   279       7.076   7.7752468.960  1.00                 S  
ATOM    461  CE  MET   279       5.837   9.0502468.739  1.00                 C  
ATOM    462  CG  MET   279       6.034   6.3392469.281  1.00                 C  
ATOM    463  N   ILE   280       3.722   4.3152470.659  1.00                 N  
ATOM    464  CA  ILE   280       3.272   4.5322471.966  1.00                 C  
ATOM    465  C   ILE   280       3.443   5.3592473.255  1.00                 C  
ATOM    466  O   ILE   280       4.592   5.7772473.342  1.00                 O  
ATOM    467  CB  ILE   280       3.364   3.2502472.815  1.00                 C  
ATOM    468  CD1 ILE   280       5.028   1.6912473.955  1.00                 C  
ATOM    469  CG1 ILE   280       4.822   2.8062472.953  1.00                 C  
ATOM    470  CG2 ILE   280       2.492   2.1552472.222  1.00                 C  
ATOM    471  N   SER   281       2.693   5.3822474.353  1.00                 N  
ATOM    472  CA  SER   281       3.401   5.8442475.630  1.00                 C  
ATOM    473  C   SER   281       3.066   5.1022476.896  1.00                 C  
ATOM    474  O   SER   281       3.519   3.9612476.856  1.00                 O  
ATOM    475  CB  SER   281       3.120   7.3252475.892  1.00                 C  
ATOM    476  OG  SER   281       3.909   7.8122476.964  1.00                 O  
ATOM    477  N   GLN   282       2.678   5.6822478.036  1.00                 N  
ATOM    478  CA  GLN   282       2.737   5.3932479.420  1.00                 C  
ATOM    479  C   GLN   282       1.329   5.3382480.062  1.00                 C  
ATOM    480  O   GLN   282       0.425   6.0412479.585  1.00                 O  
ATOM    481  CB  GLN   282       3.593   6.4312480.148  1.00                 C  
ATOM    482  CD  GLN   282       5.874   7.4612480.486  1.00                 C  
ATOM    483  CG  GLN   282       5.050   6.4482479.717  1.00                 C  
ATOM    484  OE1 GLN   282       5.445   8.5962480.692  1.00                 O  
ATOM    485  NE2 GLN   282       7.063   7.0532480.914  1.00                 N  
ATOM    486  N   ASN   283       1.126   4.5052481.090  1.00                 N  
ATOM    487  CA  ASN   283      -0.099   4.2702481.787  1.00                 C  
ATOM    488  C   ASN   283      -0.138   4.2432483.310  1.00                 C  
ATOM    489  O   ASN   283       0.828   4.6342483.978  1.00                 O  
ATOM    490  CB  ASN   283      -0.719   2.9422481.348  1.00                 C  
ATOM    491  CG  ASN   283       0.166   1.7532481.667  1.00                 C  
ATOM    492  OD1 ASN   283       1.085   1.8512482.479  1.00                 O  
ATOM    493  ND2 ASN   283      -0.111   0.6232481.026  1.00                 N  
ATOM    494  N   GLY   284      -1.321   3.9502483.841  1.00                 N  
ATOM    495  CA  GLY   284      -1.690   3.9362485.282  1.00                 C  
ATOM    496  C   GLY   284      -1.209   2.7112486.218  1.00                 C  
ATOM    497  O   GLY   284      -1.125   1.5582485.760  1.00                 O  
ATOM    498  N   GLN   285      -0.856   3.0092487.470  1.00                 N  
ATOM    499  CA  GLN   285      -0.452   2.0492488.388  1.00                 C  
ATOM    500  C   GLN   285      -0.959   1.9532489.832  1.00                 C  
ATOM    501  O   GLN   285      -2.085   2.3872490.052  1.00                 O  
ATOM    502  CB  GLN   285       1.066   2.0932488.576  1.00                 C  
ATOM    503  CD  GLN   285       3.355   1.8022487.548  1.00                 C  
ATOM    504  CG  GLN   285       1.856   1.7612487.321  1.00                 C  
ATOM    505  OE1 GLN   285       3.868   2.7112488.200  1.00                 O  
ATOM    506  NE2 GLN   285       4.061   0.8152487.010  1.00                 N  
ATOM    507  N   TRP   286      -0.316   1.3712490.839  1.00                 N  
ATOM    508  CA  TRP   286      -0.764   0.9792492.080  1.00                 C  
ATOM    509  C   TRP   286      -0.213   1.6092493.375  1.00                 C  
ATOM    510  O   TRP   286       0.203   2.7612493.314  1.00                 O  
ATOM    511  CB  TRP   286      -0.553  -0.5242492.276  1.00                 C  
ATOM    512  CG  TRP   286      -1.360  -1.3692491.339  1.00                 C  
ATOM    513  CD1 TRP   286      -1.026  -1.7282490.065  1.00                 C  
ATOM    514  NE1 TRP   286      -2.015  -2.5092489.517  1.00                 N  
ATOM    515  CD2 TRP   286      -2.638  -1.9632491.602  1.00                 C  
ATOM    516  CE2 TRP   286      -3.016  -2.6662490.444  1.00                 C  
ATOM    517  CH2 TRP   286      -5.039  -3.3562491.447  1.00                 C  
ATOM    518  CZ2 TRP   286      -4.217  -3.3682490.355  1.00                 C  
ATOM    519  CE3 TRP   286      -3.498  -1.9682492.704  1.00                 C  
ATOM    520  CZ3 TRP   286      -4.688  -2.6652492.611  1.00                 C  
ATOM    521  N   PHE   287      -0.252   1.0302494.571  1.00                 N  
ATOM    522  CA  PHE   287      -0.093   1.5532495.822  1.00                 C  
ATOM    523  C   PHE   287       1.016   1.2792496.815  1.00                 C  
ATOM    524  O   PHE   287       1.854   0.4682496.437  1.00                 O  
ATOM    525  CB  PHE   287      -1.318   1.2532496.688  1.00                 C  
ATOM    526  CG  PHE   287      -2.581   1.9002496.196  1.00                 C  
ATOM    527  CZ  PHE   287      -4.918   3.1022495.290  1.00                 C  
ATOM    528  CD1 PHE   287      -3.380   1.2682495.260  1.00                 C  
ATOM    529  CE1 PHE   287      -4.543   1.8632494.807  1.00                 C  
ATOM    530  CD2 PHE   287      -2.970   3.1402496.670  1.00                 C  
ATOM    531  CE2 PHE   287      -4.133   3.7352496.217  1.00                 C  
ATOM    532  N   SER   288       1.076   1.6832498.081  1.00                 N  
ATOM    533  CA  SER   288       2.128   1.2212498.955  1.00                 C  
ATOM    534  C   SER   288       1.519   1.0182500.435  1.00                 C  
ATOM    535  O   SER   288       0.349   0.7142500.650  1.00                 O  
ATOM    536  CB  SER   288       3.293   2.2132498.963  1.00                 C  
ATOM    537  OG  SER   288       4.418   1.6732499.633  1.00                 O  
ATOM    538  N   ASN   289       2.509   0.8442501.320  1.00                 N  
ATOM    539  CA  ASN   289       2.590   0.2832502.647  1.00                 C  
ATOM    540  C   ASN   289       3.353   0.9922503.702  1.00                 C  
ATOM    541  O   ASN   289       4.407   1.5462503.354  1.00                 O  
ATOM    542  CB  ASN   289       3.170  -1.1322502.596  1.00                 C  
ATOM    543  CG  ASN   289       2.278  -2.1002501.845  1.00                 C  
ATOM    544  OD1 ASN   289       1.314  -2.6292502.398  1.00                 O  
ATOM    545  ND2 ASN   289       2.598  -2.3362500.578  1.00                 N  
ATOM    546  N   GLY   290       2.880   1.0672504.952  1.00                 N  
ATOM    547  CA  GLY   290       3.545   1.7942506.043  1.00                 C  
ATOM    548  C   GLY   290       3.668   1.1112507.398  1.00                 C  
ATOM    549  O   GLY   290       3.819  -0.1052507.421  1.00                 O  
ATOM    550  N   GLN   291       3.645   1.8192508.452  1.00                 N  
ATOM    551  CA  GLN   291       3.848   1.2752509.831  1.00                 C  
ATOM    552  C   GLN   291       2.581   1.3282510.669  1.00                 C  
ATOM    553  O   GLN   291       1.902   2.3562510.729  1.00                 O  
ATOM    554  CB  GLN   291       4.963   2.0382510.549  1.00                 C  
ATOM    555  CD  GLN   291       6.426   2.2542512.597  1.00                 C  
ATOM    556  CG  GLN   291       5.274   1.5162511.943  1.00                 C  
ATOM    557  OE1 GLN   291       6.667   3.4272512.312  1.00                 O  
ATOM    558  NE2 GLN   291       7.142   1.5662513.479  1.00                 N  
ATOM    559  N   ASN   292       2.225   0.2292511.339  1.00                 N  
ATOM    560  CA  ASN   292       1.158   0.2322512.377  1.00                 C  
ATOM    561  C   ASN   292       1.843   0.3682513.732  1.00                 C  
ATOM    562  O   ASN   292       2.659  -0.4702514.124  1.00                 O  
ATOM    563  CB  ASN   292       0.305  -1.0342512.272  1.00                 C  
ATOM    564  CG  ASN   292      -0.479  -1.1022510.976  1.00                 C  
ATOM    565  OD1 ASN   292      -1.153  -0.1452510.596  1.00                 O  
ATOM    566  ND2 ASN   292      -0.393  -2.2382510.293  1.00                 N  
ATOM    567  N   GLY   293       1.529   1.4252514.475  1.00                 N  
ATOM    568  CA  GLY   293       2.092   1.6492515.799  1.00                 C  
ATOM    569  C   GLY   293       0.962   1.6902516.846  1.00                 C  
ATOM    570  O   GLY   293      -0.196   1.9872516.541  1.00                 O  
ATOM    571  N   PHE   294       1.307   1.3822518.117  1.00                 N  
ATOM    572  CA  PHE   294       0.466   1.7872519.278  1.00                 C  
ATOM    573  C   PHE   294       0.872   3.1242519.818  1.00                 C  
ATOM    574  O   PHE   294       2.060   3.4212519.967  1.00                 O  
ATOM    575  CB  PHE   294       0.543   0.7372520.388  1.00                 C  
ATOM    576  CG  PHE   294      -0.119  -0.5652520.037  1.00                 C  
ATOM    577  CZ  PHE   294      -1.351  -2.9722519.391  1.00                 C  
ATOM    578  CD1 PHE   294       0.608  -1.5982519.472  1.00                 C  
ATOM    579  CE1 PHE   294      -0.001  -2.7962519.150  1.00                 C  
ATOM    580  CD2 PHE   294      -1.469  -0.7572520.272  1.00                 C  
ATOM    581  CE2 PHE   294      -2.079  -1.9542519.949  1.00                 C  
ATOM    582  N   ASN   295      -0.119   3.9962520.137  1.00                 N  
ATOM    583  CA  ASN   295       0.240   5.3082520.547  1.00                 C  
ATOM    584  C   ASN   295      -0.570   5.5992521.861  1.00                 C  
ATOM    585  O   ASN   295      -1.532   4.9062522.201  1.00                 O  
ATOM    586  CB  ASN   295      -0.043   6.3152519.430  1.00                 C  
ATOM    587  CG  ASN   295      -1.523   6.4502519.130  1.00                 C  
ATOM    588  OD1 ASN   295      -2.268   7.0622519.896  1.00                 O  
ATOM    589  ND2 ASN   295      -1.953   5.8792518.011  1.00                 N  
ATOM    590  N   SER   296      -0.160   6.6302522.583  1.00                 N  
ATOM    591  CA  SER   296      -0.869   7.1262523.769  1.00                 C  
ATOM    592  C   SER   296      -1.089   5.9992524.762  1.00                 C  
ATOM    593  O   SER   296      -2.160   5.8902525.364  1.00                 O  
ATOM    594  CB  SER   296      -2.205   7.7572523.370  1.00                 C  
ATOM    595  OG  SER   296      -2.008   8.8692522.515  1.00                 O  
ATOM    596  N   GLN   297      -0.118   5.1442524.967  1.00                 N  
ATOM    597  CA  GLN   297      -0.315   4.0472525.925  1.00                 C  
ATOM    598  C   GLN   297      -0.232   4.4222527.412  1.00                 C  
ATOM    599  O   GLN   297      -0.612   3.6302528.278  1.00                 O  
ATOM    600  CB  GLN   297       0.704   2.9322525.680  1.00                 C  
ATOM    601  CD  GLN   297      -0.756   1.6222524.089  1.00                 C  
ATOM    602  CG  GLN   297       0.592   2.2792524.312  1.00                 C  
ATOM    603  OE1 GLN   297      -1.181   0.7732524.873  1.00                 O  
ATOM    604  NE2 GLN   297      -1.433   2.0132523.015  1.00                 N  
ATOM    605  N   TRP   298       0.191   5.6372527.717  1.00                 N  
ATOM    606  CA  TRP   298       0.444   5.9982529.075  1.00                 C  
ATOM    607  C   TRP   298      -0.229   5.4632530.375  1.00                 C  
ATOM    608  O   TRP   298      -1.190   4.7362530.148  1.00                 O  
ATOM    609  CB  TRP   298       0.241   7.5012529.276  1.00                 C  
ATOM    610  CG  TRP   298       0.540   7.9652530.669  1.00                 C  
ATOM    611  CD1 TRP   298      -0.342   8.5062531.560  1.00                 C  
ATOM    612  NE1 TRP   298       0.299   8.8102532.737  1.00                 N  
ATOM    613  CD2 TRP   298       1.810   7.9302531.332  1.00                 C  
ATOM    614  CE2 TRP   298       1.622   8.4642532.619  1.00                 C  
ATOM    615  CH2 TRP   298       3.901   8.1502533.151  1.00                 C  
ATOM    616  CZ2 TRP   298       2.663   8.5792533.539  1.00                 C  
ATOM    617  CE3 TRP   298       3.087   7.4982530.961  1.00                 C  
ATOM    618  CZ3 TRP   298       4.116   7.6142531.876  1.00                 C  
ATOM    619  N   PRO   299      -0.070   5.9032531.619  1.00                 N  
ATOM    620  CA  PRO   299      -1.159   5.5532532.591  1.00                 C  
ATOM    621  C   PRO   299      -1.544   5.8502533.791  1.00                 C  
ATOM    622  O   PRO   299      -0.732   6.6762533.898  1.00                 O  
ATOM    623  CB  PRO   299      -0.998   4.0462532.801  1.00                 C  
ATOM    624  CD  PRO   299       0.633   4.6552531.158  1.00                 C  
ATOM    625  CG  PRO   299      -0.322   3.5672531.560  1.00                 C  
ATOM    626  N   VAL   300      -2.393   5.7892534.801  1.00                 N  
ATOM    627  CA  VAL   300      -2.453   6.9212536.007  1.00                 C  
ATOM    628  C   VAL   300      -2.460   6.2832537.428  1.00                 C  
ATOM    629  O   VAL   300      -1.722   5.3232537.621  1.00                 O  
ATOM    630  CB  VAL   300      -3.685   7.8342535.864  1.00                 C  
ATOM    631  CG1 VAL   300      -3.632   8.5982534.549  1.00                 C  
ATOM    632  CG2 VAL   300      -4.966   7.0192535.959  1.00                 C  
ATOM    633  N   ASN   301      -3.110   6.7822538.474  1.00                 N  
ATOM    634  CA  ASN   301      -2.982   6.5672539.837  1.00                 C  
ATOM    635  C   ASN   301      -3.941   5.8752540.781  1.00                 C  
ATOM    636  O   ASN   301      -5.005   5.5502540.267  1.00                 O  
ATOM    637  CB  ASN   301      -2.779   7.8932540.572  1.00                 C  
ATOM    638  CG  ASN   301      -3.973   8.8192540.443  1.00                 C  
ATOM    639  OD1 ASN   301      -5.095   8.3722540.204  1.00                 O  
ATOM    640  ND2 ASN   301      -3.734  10.1162540.601  1.00                 N  
ATOM    641  N   GLY   302      -3.836   5.7702542.102  1.00                 N  
ATOM    642  CA  GLY   302      -4.951   5.2542542.897  1.00                 C  
ATOM    643  C   GLY   302      -5.175   5.8302544.189  1.00                 C  
ATOM    644  O   GLY   302      -4.822   7.0002544.328  1.00                 O  
ATOM    645  N   GLN   303      -5.901   5.2292545.137  1.00                 N  
ATOM    646  CA  GLN   303      -6.508   5.7782546.364  1.00                 C  
ATOM    647  C   GLN   303      -5.465   5.1812547.386  1.00                 C  
ATOM    648  O   GLN   303      -4.528   4.4132547.095  1.00                 O  
ATOM    649  CB  GLN   303      -7.959   5.3132546.498  1.00                 C  
ATOM    650  CD  GLN   303      -8.981   7.1972545.163  1.00                 C  
ATOM    651  CG  GLN   303      -8.845   5.6962545.324  1.00                 C  
ATOM    652  OE1 GLN   303      -9.390   7.8972546.089  1.00                 O  
ATOM    653  NE2 GLN   303      -8.637   7.6982543.982  1.00                 N  
ATOM    654  N   SER   304      -5.554   5.7682548.591  1.00                 N  
ATOM    655  CA  SER   304      -4.799   5.4542549.759  1.00                 C  
ATOM    656  C   SER   304      -4.712   3.8182550.166  1.00                 C  
ATOM    657  O   SER   304      -5.604   2.9722550.163  1.00                 O  
ATOM    658  CB  SER   304      -5.357   6.1982550.974  1.00                 C  
ATOM    659  OG  SER   304      -4.672   5.8282552.158  1.00                 O  
ATOM    660  N   GLY   305      -3.425   3.4782550.310  1.00                 N  
ATOM    661  CA  GLY   305      -2.987   2.2792550.809  1.00                 C  
ATOM    662  C   GLY   305      -3.623   1.5702551.949  1.00                 C  
ATOM    663  O   GLY   305      -4.506   2.1592552.555  1.00                 O  
ATOM    664  N   GLN   306      -3.248   0.3422552.281  1.00                 N  
ATOM    665  CA  GLN   306      -3.887  -0.3582553.395  1.00                 C  
ATOM    666  C   GLN   306      -3.274   0.1112554.784  1.00                 C  
ATOM    667  O   GLN   306      -2.165   0.5912554.965  1.00                 O  
ATOM    668  CB  GLN   306      -3.735  -1.8722553.234  1.00                 C  
ATOM    669  CD  GLN   306      -5.893  -2.2382551.972  1.00                 C  
ATOM    670  CG  GLN   306      -4.389  -2.4322551.981  1.00                 C  
ATOM    671  OE1 GLN   306      -6.584  -2.6312552.911  1.00                 O  
ATOM    672  NE2 GLN   306      -6.403  -1.6292550.908  1.00                 N  
ATOM    673  N   PHE   307      -4.175   0.0082555.779  1.00                 N  
ATOM    674  CA  PHE   307      -4.092   0.2152557.146  1.00                 C  
ATOM    675  C   PHE   307      -2.868  -0.4622557.868  1.00                 C  
ATOM    676  O   PHE   307      -2.159  -1.3232557.342  1.00                 O  
ATOM    677  CB  PHE   307      -5.364  -0.2752557.840  1.00                 C  
ATOM    678  CG  PHE   307      -5.607  -1.7502557.691  1.00                 C  
ATOM    679  CZ  PHE   307      -6.060  -4.4782557.410  1.00                 C  
ATOM    680  CD1 PHE   307      -5.035  -2.6522558.571  1.00                 C  
ATOM    681  CE1 PHE   307      -5.258  -4.0092558.434  1.00                 C  
ATOM    682  CD2 PHE   307      -6.406  -2.2342556.671  1.00                 C  
ATOM    683  CE2 PHE   307      -6.629  -3.5912556.534  1.00                 C  
ATOM    684  N   LEU   308      -2.541   0.1452559.016  1.00                 N  
ATOM    685  CA  LEU   308      -1.504  -0.0462559.916  1.00                 C  
ATOM    686  C   LEU   308      -1.956  -1.0222560.994  1.00                 C  
ATOM    687  O   LEU   308      -3.122  -1.4052561.118  1.00                 O  
ATOM    688  CB  LEU   308      -1.070   1.2892560.525  1.00                 C  
ATOM    689  CG  LEU   308      -0.561   2.3472559.544  1.00                 C  
ATOM    690  CD1 LEU   308      -0.249   3.6472560.271  1.00                 C  
ATOM    691  CD2 LEU   308       0.670   1.8472558.805  1.00                 C  
ATOM    692  N   PRO   309      -0.935  -1.5862561.650  1.00                 N  
ATOM    693  CA  PRO   309      -0.802  -2.6412562.602  1.00                 C  
ATOM    694  C   PRO   309      -1.085  -2.0472563.942  1.00                 C  
ATOM    695  O   PRO   309      -1.129  -0.8242564.068  1.00                 O  
ATOM    696  CB  PRO   309       0.646  -3.1072562.438  1.00                 C  
ATOM    697  CD  PRO   309       0.451  -1.1112561.132  1.00                 C  
ATOM    698  CG  PRO   309       1.388  -1.8822562.019  1.00                 C  
ATOM    699  N   ASN   310      -1.322  -2.9102564.921  1.00                 N  
ATOM    700  CA  ASN   310      -1.642  -2.5452566.307  1.00                 C  
ATOM    701  C   ASN   310      -0.338  -1.9742567.169  1.00                 C  
ATOM    702  O   ASN   310       0.800  -2.4372567.157  1.00                 O  
ATOM    703  CB  ASN   310      -2.250  -3.7372567.048  1.00                 C  
ATOM    704  CG  ASN   310      -2.746  -3.3712568.433  1.00                 C  
ATOM    705  OD1 ASN   310      -1.955  -3.1962569.360  1.00                 O  
ATOM    706  ND2 ASN   310      -4.061  -3.2542568.578  1.00                 N  
ATOM    707  N   GLY   311      -0.616  -0.8152567.779  1.00                 N  
ATOM    708  CA  GLY   311       0.283  -0.2392568.635  1.00                 C  
ATOM    709  C   GLY   311       0.719  -0.6392570.004  1.00                 C  
ATOM    710  O   GLY   311      -0.167  -0.9012570.821  1.00                 O  
ATOM    711  N   LEU   312       2.012  -0.6512570.319  1.00                 N  
ATOM    712  CA  LEU   312       2.453  -1.0312571.652  1.00                 C  
ATOM    713  C   LEU   312       2.121  -0.7732573.131  1.00                 C  
ATOM    714  O   LEU   312       2.492  -1.5442574.016  1.00                 O  
ATOM    715  CB  LEU   312       3.931  -0.6882571.845  1.00                 C  
ATOM    716  CG  LEU   312       4.930  -1.5032571.021  1.00                 C  
ATOM    717  CD1 LEU   312       6.338  -0.9502571.183  1.00                 C  
ATOM    718  CD2 LEU   312       4.888  -2.9692571.422  1.00                 C  
ATOM    719  N   ASN   313       1.366   0.2822573.392  1.00                 N  
ATOM    720  CA  ASN   313       0.988   0.5632574.775  1.00                 C  
ATOM    721  C   ASN   313       1.530   1.6422575.602  1.00                 C  
ATOM    722  O   ASN   313       2.759   1.8162575.624  1.00                 O  
ATOM    723  CB  ASN   313       1.215  -0.6692575.653  1.00                 C  
ATOM    724  CG  ASN   313       0.283  -1.8132575.305  1.00                 C  
ATOM    725  OD1 ASN   313      -0.885  -1.5982574.984  1.00                 O  
ATOM    726  ND2 ASN   313       0.799  -3.0352575.369  1.00                 N  
ATOM    727  N   GLY   314       0.675   2.4832576.196  1.00                 N  
ATOM    728  CA  GLY   314       0.909   3.7542576.837  1.00                 C  
ATOM    729  C   GLY   314       0.312   4.0772578.153  1.00                 C  
ATOM    730  O   GLY   314      -0.750   3.5052578.386  1.00                 O  
ATOM    731  N   GLN   315       0.837   5.0112578.944  1.00                 N  
ATOM    732  CA  GLN   315       0.330   5.5162580.154  1.00                 C  
ATOM    733  C   GLN   315      -0.382   4.5792581.064  1.00                 C  
ATOM    734  O   GLN   315      -1.600   4.6782581.196  1.00                 O  
ATOM    735  CB  GLN   315      -0.639   6.6702579.889  1.00                 C  
ATOM    736  CD  GLN   315       0.914   8.6342580.220  1.00                 C  
ATOM    737  CG  GLN   315       0.008   7.8922579.258  1.00                 C  
ATOM    738  OE1 GLN   315       0.446   9.2402581.185  1.00                 O  
ATOM    739  NE2 GLN   315       2.215   8.5892579.961  1.00                 N  
ATOM    740  N   LEU   316       0.334   3.6202581.633  1.00                 N  
ATOM    741  CA  LEU   316      -0.363   2.6092582.501  1.00                 C  
ATOM    742  C   LEU   316      -1.041   2.7212583.895  1.00                 C  
ATOM    743  O   LEU   316      -1.706   1.7722584.309  1.00                 O  
ATOM    744  CB  LEU   316       0.570   1.4372582.814  1.00                 C  
ATOM    745  CG  LEU   316       0.989   0.5682581.626  1.00                 C  
ATOM    746  CD1 LEU   316       2.012  -0.4722582.055  1.00                 C  
ATOM    747  CD2 LEU   316      -0.222  -0.1072581.001  1.00                 C  
ATOM    748  N   SER   317      -0.992   3.8772584.539  1.00                 N  
ATOM    749  CA  SER   317      -1.656   3.9102585.829  1.00                 C  
ATOM    750  C   SER   317      -0.890   4.1452587.039  1.00                 C  
ATOM    751  O   SER   317       0.201   3.6102587.226  1.00                 O  
ATOM    752  CB  SER   317      -2.402   2.5982586.082  1.00                 C  
ATOM    753  OG  SER   317      -3.040   2.6102587.346  1.00                 O  
ATOM    754  N   VAL   318      -1.410   5.0512587.859  1.00                 N  
ATOM    755  CA  VAL   318      -0.821   5.6412589.107  1.00                 C  
ATOM    756  C   VAL   318      -0.352   4.7812590.321  1.00                 C  
ATOM    757  O   VAL   318       0.787   4.3722590.578  1.00                 O  
ATOM    758  CB  VAL   318      -1.780   6.6552589.759  1.00                 C  
ATOM    759  CG1 VAL   318      -1.249   7.0932591.115  1.00                 C  
ATOM    760  CG2 VAL   318      -1.984   7.8562588.849  1.00                 C  
ATOM    761  N   ASN   319      -1.399   4.5332591.101  1.00                 N  
ATOM    762  CA  ASN   319      -1.073   3.6412592.329  1.00                 C  
ATOM    763  C   ASN   319      -2.402   3.1932592.797  1.00                 C  
ATOM    764  O   ASN   319      -3.400   3.6642592.250  1.00                 O  
ATOM    765  CB  ASN   319      -0.266   4.4282593.364  1.00                 C  
ATOM    766  CG  ASN   319      -1.015   5.6372593.890  1.00                 C  
ATOM    767  OD1 ASN   319      -2.123   5.5142594.411  1.00                 O  
ATOM    768  ND2 ASN   319      -0.409   6.8112593.754  1.00                 N  
ATOM    769  N   GLY   320      -2.476   2.2982593.771  1.00                 N  
ATOM    770  CA  GLY   320      -3.745   1.7772594.285  1.00                 C  
ATOM    771  C   GLY   320      -4.448   2.5922595.474  1.00                 C  
ATOM    772  O   GLY   320      -4.548   3.8252595.495  1.00                 O  
ATOM    773  N   GLN   321      -4.939   1.8042596.413  1.00                 N  
ATOM    774  CA  GLN   321      -5.611   2.4322597.530  1.00                 C  
ATOM    775  C   GLN   321      -4.683   2.7792598.687  1.00                 C  
ATOM    776  O   GLN   321      -5.054   3.3282599.724  1.00                 O  
ATOM    777  CB  GLN   321      -6.732   1.5332598.055  1.00                 C  
ATOM    778  CD  GLN   321      -8.523   2.4952596.555  1.00                 C  
ATOM    779  CG  GLN   321      -7.821   1.2402597.035  1.00                 C  
ATOM    780  OE1 GLN   321      -9.006   3.2932597.358  1.00                 O  
ATOM    781  NE2 GLN   321      -8.581   2.6722595.240  1.00                 N  
ATOM    782  N   ASN   322      -3.429   2.3892598.490  1.00                 N  
ATOM    783  CA  ASN   322      -2.367   2.5372599.506  1.00                 C  
ATOM    784  C   ASN   322      -2.270   1.4782600.607  1.00                 C  
ATOM    785  O   ASN   322      -1.193   1.2162601.137  1.00                 O  
ATOM    786  CB  ASN   322      -2.482   3.8922600.208  1.00                 C  
ATOM    787  CG  ASN   322      -2.279   5.0582599.260  1.00                 C  
ATOM    788  OD1 ASN   322      -1.400   5.0252598.399  1.00                 O  
ATOM    789  ND2 ASN   322      -3.094   6.0942599.417  1.00                 N  
ATOM    790  N   GLY   323      -3.412   0.8862600.936  1.00                 N  
ATOM    791  CA  GLY   323      -3.460  -0.1202601.993  1.00                 C  
ATOM    792  C   GLY   323      -4.324   0.4232603.128  1.00                 C  
ATOM    793  O   GLY   323      -4.513   1.6522603.186  1.00                 O  
ATOM    794  N   GLN   324      -4.990  -0.4262603.901  1.00                 N  
ATOM    795  CA  GLN   324      -5.820  -0.0292604.970  1.00                 C  
ATOM    796  C   GLN   324      -5.540   0.2172606.418  1.00                 C  
ATOM    797  O   GLN   324      -4.361   0.0942606.743  1.00                 O  
ATOM    798  CB  GLN   324      -6.979  -1.0122605.142  1.00                 C  
ATOM    799  CD  GLN   324      -8.567   0.1492603.557  1.00                 C  
ATOM    800  CG  GLN   324      -7.866  -1.1472603.915  1.00                 C  
ATOM    801  OE1 GLN   324      -9.291   0.7202604.373  1.00                 O  
ATOM    802  NE2 GLN   324      -8.353   0.6182602.333  1.00                 N  
ATOM    803  N   VAL   325      -6.491   0.5182607.306  1.00                 N  
ATOM    804  CA  VAL   325      -6.074   0.7032608.690  1.00                 C  
ATOM    805  C   VAL   325      -6.093  -0.6892609.704  1.00                 C  
ATOM    806  O   VAL   325      -6.615  -1.7842609.494  1.00                 O  
ATOM    807  CB  VAL   325      -6.928   1.7702609.399  1.00                 C  
ATOM    808  CG1 VAL   325      -6.784   3.1162608.704  1.00                 C  
ATOM    809  CG2 VAL   325      -8.387   1.3432609.442  1.00                 C  
ATOM    810  N   SER   326      -5.302  -0.4592610.746  1.00                 N  
ATOM    811  CA  SER   326      -5.203  -1.3352611.777  1.00                 C  
ATOM    812  C   SER   326      -6.259  -1.1482612.883  1.00                 C  
ATOM    813  O   SER   326      -7.094  -0.2402612.878  1.00                 O  
ATOM    814  CB  SER   326      -3.818  -1.2502612.422  1.00                 C  
ATOM    815  OG  SER   326      -3.640  -0.0102613.085  1.00                 O  
ATOM    816  N   PRO   327      -6.336  -2.1992613.710  1.00                 N  
ATOM    817  CA  PRO   327      -7.195  -2.5832614.763  1.00                 C  
ATOM    818  C   PRO   327      -6.793  -1.8472615.995  1.00                 C  
ATOM    819  O   PRO   327      -5.727  -1.2552616.099  1.00                 O  
ATOM    820  CB  PRO   327      -6.981  -4.0932614.884  1.00                 C  
ATOM    821  CD  PRO   327      -5.284  -3.3192613.383  1.00                 C  
ATOM    822  CG  PRO   327      -5.557  -4.3012614.487  1.00                 C  
ATOM    823  N   ASN   328      -7.668  -1.8572617.000  1.00                 N  
ATOM    824  CA  ASN   328      -7.478  -1.2652618.316  1.00                 C  
ATOM    825  C   ASN   328      -6.415  -2.1342619.002  1.00                 C  
ATOM    826  O   ASN   328      -6.570  -3.3462619.157  1.00                 O  
ATOM    827  CB  ASN   328      -8.806  -1.2052619.073  1.00                 C  
ATOM    828  CG  ASN   328      -8.695  -0.4532620.385  1.00                 C  
ATOM    829  OD1 ASN   328      -8.158  -0.9702621.364  1.00                 O  
ATOM    830  ND2 ASN   328      -9.205   0.7732620.407  1.00                 N  
ATOM    831  N   VAL   329      -5.353  -1.4702619.453  1.00                 N  
ATOM    832  CA  VAL   329      -4.216  -2.0372620.104  1.00                 C  
ATOM    833  C   VAL   329      -4.694  -2.2452621.590  1.00                 C  
ATOM    834  O   VAL   329      -5.824  -1.9632622.018  1.00                 O  
ATOM    835  CB  VAL   329      -2.980  -1.1282619.975  1.00                 C  
ATOM    836  CG1 VAL   329      -2.611  -0.9352618.512  1.00                 C  
ATOM    837  CG2 VAL   329      -3.233   0.2142620.645  1.00                 C  
ATOM    838  N   LEU   330      -3.847  -2.9832622.292  1.00                 N  
ATOM    839  CA  LEU   330      -3.904  -3.2692623.686  1.00                 C  
ATOM    840  C   LEU   330      -4.737  -2.3582624.576  1.00                 C  
ATOM    841  O   LEU   330      -4.455  -1.1522624.450  1.00                 O  
ATOM    842  CB  LEU   330      -2.498  -3.2802624.289  1.00                 C  
ATOM    843  CG  LEU   330      -2.404  -3.5872625.785  1.00                 C  
ATOM    844  CD1 LEU   330      -2.888  -4.9992626.075  1.00                 C  
ATOM    845  CD2 LEU   330      -0.978  -3.4042626.282  1.00                 C  
ATOM    846  N   ASN   331      -5.582  -2.8192625.496  1.00                 N  
ATOM    847  CA  ASN   331      -6.215  -1.7292626.280  1.00                 C  
ATOM    848  C   ASN   331      -5.412  -1.4532627.367  1.00                 C  
ATOM    849  O   ASN   331      -5.148  -2.5282627.934  1.00                 O  
ATOM    850  CB  ASN   331      -7.633  -2.1232626.697  1.00                 C  
ATOM    851  CG  ASN   331      -8.578  -2.2362625.516  1.00                 C  
ATOM    852  OD1 ASN   331      -8.637  -1.3442624.669  1.00                 O  
ATOM    853  ND2 ASN   331      -9.319  -3.3362625.456  1.00                 N  
ATOM    854  N   GLY   332      -5.368  -0.2702627.951  1.00                 N  
ATOM    855  CA  GLY   332      -4.155   0.4422628.622  1.00                 C  
ATOM    856  C   GLY   332      -3.769  -0.2552629.891  1.00                 C  
ATOM    857  O   GLY   332      -4.474  -1.1022630.457  1.00                 O  
ATOM    858  N   GLN   333      -2.524   0.0072630.261  1.00                 N  
ATOM    859  CA  GLN   333      -1.785  -0.4712631.448  1.00                 C  
ATOM    860  C   GLN   333      -2.364   0.2392632.642  1.00                 C  
ATOM    861  O   GLN   333      -3.019   1.2722632.557  1.00                 O  
ATOM    862  CB  GLN   333      -0.286  -0.2082631.288  1.00                 C  
ATOM    863  CD  GLN   333       0.330  -2.4632630.332  1.00                 C  
ATOM    864  CG  GLN   333       0.356  -0.9612630.134  1.00                 C  
ATOM    865  OE1 GLN   333       0.801  -2.9732631.348  1.00                 O  
ATOM    866  NE2 GLN   333      -0.222  -3.1782629.358  1.00                 N  
ATOM    867  N   VAL   334      -2.276  -0.4462633.792  1.00                 N  
ATOM    868  CA  VAL   334      -2.717   0.0102635.101  1.00                 C  
ATOM    869  C   VAL   334      -2.238   1.0842635.651  1.00                 C  
ATOM    870  O   VAL   334      -1.057   1.3772635.485  1.00                 O  
ATOM    871  CB  VAL   334      -2.504  -1.0712636.177  1.00                 C  
ATOM    872  CG1 VAL   334      -2.821  -0.5192637.558  1.00                 C  
ATOM    873  CG2 VAL   334      -3.358  -2.2942635.879  1.00                 C  
ATOM    874  N   SER   335      -3.074   1.8672636.308  1.00                 N  
ATOM    875  CA  SER   335      -2.765   3.4272636.762  1.00                 C  
ATOM    876  C   SER   335      -3.169   3.6362638.149  1.00                 C  
ATOM    877  O   SER   335      -4.405   3.6772638.329  1.00                 O  
ATOM    878  CB  SER   335      -3.488   4.4082635.837  1.00                 C  
ATOM    879  OG  SER   335      -3.275   5.7472636.246  1.00                 O  
ATOM    880  N   VAL   336      -2.302   3.8232639.127  1.00                 N  
ATOM    881  CA  VAL   336      -2.602   3.9812640.518  1.00                 C  
ATOM    882  C   VAL   336      -3.577   3.0992641.220  1.00                 C  
ATOM    883  O   VAL   336      -4.751   3.0362640.888  1.00                 O  
ATOM    884  CB  VAL   336      -3.113   5.4002640.828  1.00                 C  
ATOM    885  CG1 VAL   336      -3.490   5.5222642.296  1.00                 C  
ATOM    886  CG2 VAL   336      -2.065   6.4372640.455  1.00                 C  
ATOM    887  N   ASN   337      -3.085   2.3642642.235  1.00                 N  
ATOM    888  CA  ASN   337      -3.694   1.4172643.102  1.00                 C  
ATOM    889  C   ASN   337      -4.870   1.8902643.987  1.00                 C  
ATOM    890  O   ASN   337      -4.910   3.0492644.383  1.00                 O  
ATOM    891  CB  ASN   337      -2.654   0.8062644.043  1.00                 C  
ATOM    892  CG  ASN   337      -1.678  -0.1032643.322  1.00                 C  
ATOM    893  OD1 ASN   337      -1.952  -0.5712642.217  1.00                 O  
ATOM    894  ND2 ASN   337      -0.533  -0.3552643.946  1.00                 N  
ATOM    895  N   GLY   338      -5.809   1.0012644.307  1.00                 N  
ATOM    896  CA  GLY   338      -6.905   1.4542645.134  1.00                 C  
ATOM    897  C   GLY   338      -6.459   1.6982646.684  1.00                 C  
ATOM    898  O   GLY   338      -5.590   1.0722647.292  1.00                 O  
ATOM    899  N   GLN   339      -7.055   2.7792647.214  1.00                 N  
ATOM    900  CA  GLN   339      -6.838   3.0772648.569  1.00                 C  
ATOM    901  C   GLN   339      -7.721   2.1022649.581  1.00                 C  
ATOM    902  O   GLN   339      -8.881   1.6992649.472  1.00                 O  
ATOM    903  CB  GLN   339      -7.173   4.5422648.856  1.00                 C  
ATOM    904  CD  GLN   339      -7.111   6.4622650.496  1.00                 C  
ATOM    905  CG  GLN   339      -6.872   4.9802650.280  1.00                 C  
ATOM    906  OE1 GLN   339      -7.490   7.1812649.572  1.00                 O  
ATOM    907  NE2 GLN   339      -6.890   6.9232651.722  1.00                 N  
ATOM    908  N   ASN   340      -6.890   1.6812650.527  1.00                 N  
ATOM    909  CA  ASN   340      -7.078   1.0182651.754  1.00                 C  
ATOM    910  C   ASN   340      -8.282   1.3312652.553  1.00                 C  
ATOM    911  O   ASN   340      -9.312   1.5242651.897  1.00                 O  
ATOM    912  CB  ASN   340      -5.878   1.2462652.675  1.00                 C  
ATOM    913  CG  ASN   340      -4.626   0.5442652.186  1.00                 C  
ATOM    914  OD1 ASN   340      -4.700  -0.4132651.415  1.00                 O  
ATOM    915  ND2 ASN   340      -3.470   1.0202652.633  1.00                 N  
ATOM    916  N   GLY   341      -8.355   1.2232653.892  1.00                 N  
ATOM    917  CA  GLY   341      -9.629   1.0952654.570  1.00                 C  
ATOM    918  C   GLY   341      -9.397   1.3402656.012  1.00                 C  
ATOM    919  O   GLY   341      -8.246   1.5222656.410  1.00                 O  
ATOM    920  N   GLN   342     -10.470   1.5162656.785  1.00                 N  
ATOM    921  CA  GLN   342     -10.509   1.8242658.194  1.00                 C  
ATOM    922  C   GLN   342      -9.695   0.9052659.118  1.00                 C  
ATOM    923  O   GLN   342      -9.515  -0.2982658.881  1.00                 O  
ATOM    924  CB  GLN   342     -11.951   1.8142658.705  1.00                 C  
ATOM    925  CD  GLN   342     -11.738   3.5442660.533  1.00                 C  
ATOM    926  CG  GLN   342     -12.085   2.1082660.190  1.00                 C  
ATOM    927  OE1 GLN   342     -12.274   4.4812659.942  1.00                 O  
ATOM    928  NE2 GLN   342     -10.837   3.7202661.493  1.00                 N  
ATOM    929  N   PHE   343      -9.167   1.5162660.168  1.00                 N  
ATOM    930  CA  PHE   343      -8.401   0.8232661.193  1.00                 C  
ATOM    931  C   PHE   343      -9.211   0.1932662.182  1.00                 C  
ATOM    932  O   PHE   343     -10.417   0.4622662.154  1.00                 O  
ATOM    933  CB  PHE   343      -7.439   1.7892661.888  1.00                 C  
ATOM    934  CG  PHE   343      -6.303   2.2452661.018  1.00                 C  
ATOM    935  CZ  PHE   343      -4.198   3.0822659.408  1.00                 C  
ATOM    936  CD1 PHE   343      -6.369   3.4522660.345  1.00                 C  
ATOM    937  CE1 PHE   343      -5.324   3.8722659.544  1.00                 C  
ATOM    938  CD2 PHE   343      -5.169   1.4662660.871  1.00                 C  
ATOM    939  CE2 PHE   343      -4.124   1.8852660.070  1.00                 C  
ATOM    940  N   SER   344      -8.788  -0.7792662.986  1.00                 N  
ATOM    941  CA  SER   344      -9.713  -1.5832663.826  1.00                 C  
ATOM    942  C   SER   344     -10.284  -1.2802665.155  1.00                 C  
ATOM    943  O   SER   344      -9.823  -0.3402665.826  1.00                 O  
ATOM    944  CB  SER   344      -9.112  -2.9592664.119  1.00                 C  
ATOM    945  OG  SER   344      -7.970  -2.8502664.951  1.00                 O  
ATOM    946  N   PRO   345     -11.411  -1.9222665.490  1.00                 N  
ATOM    947  CA  PRO   345     -12.105  -1.7022666.776  1.00                 C  
ATOM    948  C   PRO   345     -11.075  -2.3542667.768  1.00                 C  
ATOM    949  O   PRO   345     -10.404  -3.3342667.430  1.00                 O  
ATOM    950  CB  PRO   345     -13.433  -2.4442666.612  1.00                 C  
ATOM    951  CD  PRO   345     -12.136  -2.9042664.653  1.00                 C  
ATOM    952  CG  PRO   345     -13.149  -3.4962665.593  1.00                 C  
ATOM    953  N   ASN   346     -10.918  -1.7642668.950  1.00                 N  
ATOM    954  CA  ASN   346      -9.981  -2.2652669.876  1.00                 C  
ATOM    955  C   ASN   346     -10.537  -3.2882671.032  1.00                 C  
ATOM    956  O   ASN   346     -11.691  -3.4262671.451  1.00                 O  
ATOM    957  CB  ASN   346      -9.271  -1.1162670.594  1.00                 C  
ATOM    958  CG  ASN   346      -8.396  -0.2992669.664  1.00                 C  
ATOM    959  OD1 ASN   346      -7.631  -0.8502668.872  1.00                 O  
ATOM    960  ND2 ASN   346      -8.508   1.0212669.756  1.00                 N  
ATOM    961  N   GLY   347      -9.519  -4.0582671.438  1.00                 N  
ATOM    962  CA  GLY   347      -9.372  -4.9372672.508  1.00                 C  
ATOM    963  C   GLY   347      -8.965  -4.9412673.923  1.00                 C  
ATOM    964  O   GLY   347      -7.969  -4.2872674.249  1.00                 O  
ATOM    965  N   LEU   348      -9.735  -5.6182674.768  1.00                 N  
ATOM    966  CA  LEU   348      -9.485  -5.6602676.237  1.00                 C  
ATOM    967  C   LEU   348      -8.649  -4.3602677.030  1.00                 C  
ATOM    968  O   LEU   348      -7.627  -3.7182676.790  1.00                 O  
ATOM    969  CB  LEU   348      -8.695  -6.9162676.611  1.00                 C  
ATOM    970  CG  LEU   348      -9.390  -8.2552676.354  1.00                 C  
ATOM    971  CD1 LEU   348      -8.448  -9.4142676.641  1.00                 C  
ATOM    972  CD2 LEU   348     -10.651  -8.3772677.196  1.00                 C  
ATOM    973  N   ASN   349      -9.506  -4.0132677.984  1.00                 N  
ATOM    974  CA  ASN   349      -9.443  -3.0532679.001  1.00                 C  
ATOM    975  C   ASN   349      -8.172  -2.8222679.886  1.00                 C  
ATOM    976  O   ASN   349      -7.161  -2.1582679.625  1.00                 O  
ATOM    977  CB  ASN   349     -10.559  -3.2802680.022  1.00                 C  
ATOM    978  CG  ASN   349     -10.642  -2.1712681.052  1.00                 C  
ATOM    979  OD1 ASN   349     -10.889  -1.0132680.713  1.00                 O  
ATOM    980  ND2 ASN   349     -10.434  -2.5212682.316  1.00                 N  
ATOM    981  N   GLY   350      -8.321  -3.4902681.025  1.00                 N  
ATOM    982  CA  GLY   350      -7.102  -3.5072681.960  1.00                 C  
ATOM    983  C   GLY   350      -7.458  -4.3532683.139  1.00                 C  
ATOM    984  O   GLY   350      -8.622  -4.6542683.411  1.00                 O  
ATOM    985  N   GLN   351      -6.407  -4.8492683.784  1.00                 N  
ATOM    986  CA  GLN   351      -6.460  -5.7992684.922  1.00                 C  
ATOM    987  C   GLN   351      -7.166  -5.2962686.203  1.00                 C  
ATOM    988  O   GLN   351      -7.556  -6.1142687.029  1.00                 O  
ATOM    989  CB  GLN   351      -5.049  -6.2332685.324  1.00                 C  
ATOM    990  CD  GLN   351      -2.787  -5.5652686.227  1.00                 C  
ATOM    991  CG  GLN   351      -4.201  -5.1182685.915  1.00                 C  
ATOM    992  OE1 GLN   351      -2.575  -6.6312686.806  1.00                 O  
ATOM    993  NE2 GLN   351      -1.812  -4.7492685.843  1.00                 N  
ATOM    994  N   LEU   352      -7.239  -3.9902686.405  1.00                 N  
ATOM    995  CA  LEU   352      -7.840  -3.4372687.560  1.00                 C  
ATOM    996  C   LEU   352      -7.322  -2.1862688.172  1.00                 C  
ATOM    997  O   LEU   352      -6.121  -2.0092687.980  1.00                 O  
ATOM    998  CB  LEU   352      -7.836  -4.4522688.705  1.00                 C  
ATOM    999  CG  LEU   352      -8.453  -3.9882690.025  1.00                 C  
ATOM   1000  CD1 LEU   352      -9.937  -3.7032689.854  1.00                 C  
ATOM   1001  CD2 LEU   352      -8.236  -5.0262691.115  1.00                 C  
ATOM   1002  N   SER   353      -8.062  -1.3202688.871  1.00                 N  
ATOM   1003  CA  SER   353      -7.379  -0.1612689.429  1.00                 C  
ATOM   1004  C   SER   353      -6.777  -0.2262690.958  1.00                 C  
ATOM   1005  O   SER   353      -6.888  -1.1542691.760  1.00                 O  
ATOM   1006  CB  SER   353      -8.297   1.0632689.410  1.00                 C  
ATOM   1007  OG  SER   353      -9.375   0.9062690.316  1.00                 O  
ATOM   1008  N   VAL   354      -5.983   0.8152691.189  1.00                 N  
ATOM   1009  CA  VAL   354      -5.186   0.9392692.332  1.00                 C  
ATOM   1010  C   VAL   354      -5.994   2.2582692.782  1.00                 C  
ATOM   1011  O   VAL   354      -6.269   3.2192692.049  1.00                 O  
ATOM   1012  CB  VAL   354      -3.692   1.0402691.970  1.00                 C  
ATOM   1013  CG1 VAL   354      -2.852   1.2262693.225  1.00                 C  
ATOM   1014  CG2 VAL   354      -3.246  -0.1952691.204  1.00                 C  
ATOM   1015  N   ASN   355      -6.426   2.1352694.023  1.00                 N  
ATOM   1016  CA  ASN   355      -6.982   3.1802694.822  1.00                 C  
ATOM   1017  C   ASN   355      -6.954   4.6742694.875  1.00                 C  
ATOM   1018  O   ASN   355      -6.074   5.2592694.224  1.00                 O  
ATOM   1019  CB  ASN   355      -6.596   2.9942696.291  1.00                 C  
ATOM   1020  CG  ASN   355      -7.307   3.9702697.208  1.00                 C  
ATOM   1021  OD1 ASN   355      -8.443   4.3672696.947  1.00                 O  
ATOM   1022  ND2 ASN   355      -6.639   4.3612698.287  1.00                 N  
ATOM   1023  N   GLY   356      -7.916   5.3532695.495  1.00                 N  
ATOM   1024  CA  GLY   356      -7.824   6.7972695.639  1.00                 C  
ATOM   1025  C   GLY   356      -7.088   7.8122696.450  1.00                 C  
ATOM   1026  O   GLY   356      -7.375   8.9842696.393  1.00                 O  
ATOM   1027  N   GLN   357      -6.147   7.3822697.218  1.00                 N  
ATOM   1028  CA  GLN   357      -5.334   8.4692697.985  1.00                 C  
ATOM   1029  C   GLN   357      -5.745   8.9512699.406  1.00                 C  
ATOM   1030  O   GLN   357      -6.564   9.8662699.481  1.00                 O  
ATOM   1031  CB  GLN   357      -5.255   9.7582697.164  1.00                 C  
ATOM   1032  CD  GLN   357      -3.021   9.3882696.044  1.00                 C  
ATOM   1033  CG  GLN   357      -4.508   9.6112695.848  1.00                 C  
ATOM   1034  OE1 GLN   357      -2.311  10.2662696.533  1.00                 O  
ATOM   1035  NE2 GLN   357      -2.546   8.2082695.662  1.00                 N  
ATOM   1036  N   ASN   358      -5.294   8.3942700.515  1.00                 N  
ATOM   1037  CA  ASN   358      -5.682   8.8302701.809  1.00                 C  
ATOM   1038  C   ASN   358      -6.372   8.1522703.007  1.00                 C  
ATOM   1039  O   ASN   358      -7.478   7.7432702.670  1.00                 O  
ATOM   1040  CB  ASN   358      -6.617  10.0372701.710  1.00                 C  
ATOM   1041  CG  ASN   358      -5.918  11.2732701.179  1.00                 C  
ATOM   1042  OD1 ASN   358      -4.704  11.4212701.322  1.00                 O  
ATOM   1043  ND2 ASN   358      -6.683  12.1662700.562  1.00                 N  
ATOM   1044  N   GLY   359      -6.114   8.2322704.308  1.00                 N  
ATOM   1045  CA  GLY   359      -7.213   7.8222705.241  1.00                 C  
ATOM   1046  C   GLY   359      -7.638   8.5622706.588  1.00                 C  
ATOM   1047  O   GLY   359      -6.956   9.5532706.823  1.00                 O  
ATOM   1048  N   GLN   360      -8.406   8.0952707.567  1.00                 N  
ATOM   1049  CA  GLN   360      -8.187   8.7522708.932  1.00                 C  
ATOM   1050  C   GLN   360      -8.352   8.1222710.330  1.00                 C  
ATOM   1051  O   GLN   360      -9.011   7.1002710.177  1.00                 O  
ATOM   1052  CB  GLN   360      -9.077   9.9882709.081  1.00                 C  
ATOM   1053  CD  GLN   360     -11.416  10.9392709.140  1.00                 C  
ATOM   1054  CG  GLN   360     -10.567   9.6862709.054  1.00                 C  
ATOM   1055  OE1 GLN   360     -11.009  12.0092708.689  1.00                 O  
ATOM   1056  NE2 GLN   360     -12.602  10.8092709.723  1.00                 N  
ATOM   1057  N   TRP   361      -8.273   8.6282711.557  1.00                 N  
ATOM   1058  CA  TRP   361      -9.096   7.9002712.652  1.00                 C  
ATOM   1059  C   TRP   361      -9.739   8.6552713.863  1.00                 C  
ATOM   1060  O   TRP   361      -9.892   9.8622713.717  1.00                 O  
ATOM   1061  CB  TRP   361      -8.257   6.8052713.314  1.00                 C  
ATOM   1062  CG  TRP   361      -9.050   5.8972714.204  1.00                 C  
ATOM   1063  CD1 TRP   361      -8.937   5.7752715.559  1.00                 C  
ATOM   1064  NE1 TRP   361      -9.831   4.8432716.027  1.00                 N  
ATOM   1065  CD2 TRP   361     -10.078   4.9842713.802  1.00                 C  
ATOM   1066  CE2 TRP   361     -10.543   4.3432714.964  1.00                 C  
ATOM   1067  CH2 TRP   361     -12.095   3.0722713.719  1.00                 C  
ATOM   1068  CZ2 TRP   361     -11.553   3.3832714.935  1.00                 C  
ATOM   1069  CE3 TRP   361     -10.650   4.6462712.572  1.00                 C  
ATOM   1070  CZ3 TRP   361     -11.651   3.6942712.547  1.00                 C  
ATOM   1071  N   MET   362     -10.020   8.1362715.054  1.00                 N  
ATOM   1072  CA  MET   362     -10.521   8.9452716.162  1.00                 C  
ATOM   1073  C   MET   362     -10.034   8.8032717.594  1.00                 C  
ATOM   1074  O   MET   362      -8.889   8.3942717.750  1.00                 O  
ATOM   1075  CB  MET   362     -12.037   8.7892716.296  1.00                 C  
ATOM   1076  SD  MET   362     -12.706   8.1892713.676  1.00                 S  
ATOM   1077  CE  MET   362     -13.981   6.9952714.071  1.00                 C  
ATOM   1078  CG  MET   362     -12.822   9.2932715.096  1.00                 C  
ATOM   1079  N   ASP   363     -10.730   9.1202718.682  1.00                 N  
ATOM   1080  CA  ASP   363     -10.287   9.2922720.031  1.00                 C  
ATOM   1081  C   ASP   363     -10.854   8.3612721.161  1.00                 C  
ATOM   1082  O   ASP   363     -11.315   7.2672720.857  1.00                 O  
ATOM   1083  CB  ASP   363     -10.564  10.7192720.508  1.00                 C  
ATOM   1084  CG  ASP   363     -12.044  11.0462720.542  1.00                 C  
ATOM   1085  OD1 ASP   363     -12.861  10.1012720.525  1.00                 O  
ATOM   1086  OD2 ASP   363     -12.386  12.2462720.585  1.00                 O  
ATOM   1087  N   GLN   364     -10.808   8.6742722.452  1.00                 N  
ATOM   1088  CA  GLN   364     -11.069   7.8622723.547  1.00                 C  
ATOM   1089  C   GLN   364     -12.046   8.5012724.604  1.00                 C  
ATOM   1090  O   GLN   364     -12.766   9.4612724.341  1.00                 O  
ATOM   1091  CB  GLN   364      -9.767   7.4862724.257  1.00                 C  
ATOM   1092  CD  GLN   364      -9.281   5.3112723.068  1.00                 C  
ATOM   1093  CG  GLN   364      -8.790   6.7082723.391  1.00                 C  
ATOM   1094  OE1 GLN   364      -9.880   4.6432723.911  1.00                 O  
ATOM   1095  NE2 GLN   364      -9.029   4.8652721.843  1.00                 N  
ATOM   1096  N   SER   365     -12.229   7.7002725.661  1.00                 N  
ATOM   1097  CA  SER   365     -13.207   7.6722726.736  1.00                 C  
ATOM   1098  C   SER   365     -12.562   7.7092728.090  1.00                 C  
ATOM   1099  O   SER   365     -11.338   7.8372728.132  1.00                 O  
ATOM   1100  CB  SER   365     -14.090   6.4272726.625  1.00                 C  
ATOM   1101  OG  SER   365     -13.343   5.2482726.869  1.00                 O  
ATOM   1102  N   GLN   366     -13.327   7.7862729.170  1.00                 N  
ATOM   1103  CA  GLN   366     -12.962   7.9292730.548  1.00                 C  
ATOM   1104  C   GLN   366     -12.755   6.7632731.485  1.00                 C  
ATOM   1105  O   GLN   366     -13.172   5.6582731.104  1.00                 O  
ATOM   1106  CB  GLN   366     -13.990   8.7862731.289  1.00                 C  
ATOM   1107  CD  GLN   366     -12.880  11.0052730.816  1.00                 C  
ATOM   1108  CG  GLN   366     -14.153  10.1882730.722  1.00                 C  
ATOM   1109  OE1 GLN   366     -12.332  11.1952731.902  1.00                 O  
ATOM   1110  NE2 GLN   366     -12.406  11.4932729.676  1.00                 N  
ATOM   1111  N   LEU   367     -12.170   6.9052732.671  1.00                 N  
ATOM   1112  CA  LEU   367     -12.220   5.7552733.587  1.00                 C  
ATOM   1113  C   LEU   367     -13.413   5.9602734.376  1.00                 C  
ATOM   1114  O   LEU   367     -13.750   7.1052734.654  1.00                 O  
ATOM   1115  CB  LEU   367     -10.943   5.6832734.426  1.00                 C  
ATOM   1116  CG  LEU   367      -9.633   5.5142733.654  1.00                 C  
ATOM   1117  CD1 LEU   367      -8.443   5.5482734.601  1.00                 C  
ATOM   1118  CD2 LEU   367      -9.640   4.2162732.860  1.00                 C  
ATOM   1119  N   LEU   368     -14.077   4.8942734.793  1.00                 N  
ATOM   1120  CA  LEU   368     -15.379   4.9722735.553  1.00                 C  
ATOM   1121  C   LEU   368     -14.730   5.2312737.070  1.00                 C  
ATOM   1122  O   LEU   368     -13.540   5.3802737.339  1.00                 O  
ATOM   1123  CB  LEU   368     -16.192   3.6912735.356  1.00                 C  
ATOM   1124  CG  LEU   368     -16.608   3.3662733.919  1.00                 C  
ATOM   1125  CD1 LEU   368     -17.321   2.0242733.856  1.00                 C  
ATOM   1126  CD2 LEU   368     -17.496   4.4642733.355  1.00                 C  
ATOM   1127  N   PRO   369     -15.679   5.4642737.986  1.00                 N  
ATOM   1128  CA  PRO   369     -15.352   5.6472739.293  1.00                 C  
ATOM   1129  C   PRO   369     -14.462   4.7582740.034  1.00                 C  
ATOM   1130  O   PRO   369     -13.943   3.8422739.427  1.00                 O  
ATOM   1131  CB  PRO   369     -16.696   5.5922740.022  1.00                 C  
ATOM   1132  CD  PRO   369     -17.188   5.3562737.691  1.00                 C  
ATOM   1133  CG  PRO   369     -17.702   5.9402738.977  1.00                 C  
ATOM   1134  N   ASN   370     -14.125   5.0522741.278  1.00                 N  
ATOM   1135  CA  ASN   370     -13.126   4.5162742.158  1.00                 C  
ATOM   1136  C   ASN   370     -13.842   4.0892743.334  1.00                 C  
ATOM   1137  O   ASN   370     -14.965   4.5382743.577  1.00                 O  
ATOM   1138  CB  ASN   370     -12.046   5.5612742.442  1.00                 C  
ATOM   1139  CG  ASN   370     -11.255   5.9332741.203  1.00                 C  
ATOM   1140  OD1 ASN   370     -10.727   5.0652740.508  1.00                 O  
ATOM   1141  ND2 ASN   370     -11.171   7.2292740.923  1.00                 N  
ATOM   1142  N   SER   371     -13.269   3.1312744.073  1.00                 N  
ATOM   1143  CA  SER   371     -13.789   2.3742745.226  1.00                 C  
ATOM   1144  C   SER   371     -13.429   3.2402746.509  1.00                 C  
ATOM   1145  O   SER   371     -12.810   4.3152746.404  1.00                 O  
ATOM   1146  CB  SER   371     -13.180   0.9712745.265  1.00                 C  
ATOM   1147  OG  SER   371     -11.798   1.0232745.575  1.00                 O  
ATOM   1148  N   TRP   372     -13.887   2.8042747.676  1.00                 N  
ATOM   1149  CA  TRP   372     -13.495   3.5662748.822  1.00                 C  
ATOM   1150  C   TRP   372     -12.827   2.6602749.917  1.00                 C  
ATOM   1151  O   TRP   372     -12.821   1.4282750.022  1.00                 O  
ATOM   1152  CB  TRP   372     -14.700   4.2972749.417  1.00                 C  
ATOM   1153  CG  TRP   372     -15.323   5.2882748.482  1.00                 C  
ATOM   1154  CD1 TRP   372     -16.205   5.0222747.476  1.00                 C  
ATOM   1155  NE1 TRP   372     -16.556   6.1852746.833  1.00                 N  
ATOM   1156  CD2 TRP   372     -15.109   6.7052748.467  1.00                 C  
ATOM   1157  CE2 TRP   372     -15.895   7.2322747.426  1.00                 C  
ATOM   1158  CH2 TRP   372     -15.154   9.4252747.893  1.00                 C  
ATOM   1159  CZ2 TRP   372     -15.925   8.5942747.129  1.00                 C  
ATOM   1160  CE3 TRP   372     -14.331   7.5782749.232  1.00                 C  
ATOM   1161  CZ3 TRP   372     -14.364   8.9272748.935  1.00                 C  
ATOM   1162  N   ALA   373     -12.098   3.4612750.704  1.00                 N  
ATOM   1163  CA  ALA   373     -11.295   3.3642751.914  1.00                 C  
ATOM   1164  C   ALA   373     -12.047   3.3222753.365  1.00                 C  
ATOM   1165  O   ALA   373     -13.034   3.9592753.751  1.00                 O  
ATOM   1166  CB  ALA   373     -10.313   4.5222751.993  1.00                 C  
ATOM   1167  N   ILE   374     -11.438   2.3972754.119  1.00                 N  
ATOM   1168  CA  ILE   374     -11.519   2.0322755.466  1.00                 C  
ATOM   1169  C   ILE   374     -10.823   2.9442756.605  1.00                 C  
ATOM   1170  O   ILE   374     -10.070   3.9132756.475  1.00                 O  
ATOM   1171  CB  ILE   374     -10.952   0.6202755.703  1.00                 C  
ATOM   1172  CD1 ILE   374      -8.773  -0.7022755.775  1.00                 C  
ATOM   1173  CG1 ILE   374      -9.462   0.5792755.358  1.00                 C  
ATOM   1174  CG2 ILE   374     -11.744  -0.4122754.916  1.00                 C  
ATOM   1175  N   ASN   375     -11.468   2.6692757.733  1.00                 N  
ATOM   1176  CA  ASN   375     -11.239   3.1742759.079  1.00                 C  
ATOM   1177  C   ASN   375      -9.900   3.2682759.653  1.00                 C  
ATOM   1178  O   ASN   375      -9.157   2.2912759.777  1.00                 O  
ATOM   1179  CB  ASN   375     -12.035   2.3582760.100  1.00                 C  
ATOM   1180  CG  ASN   375     -11.949   2.9342761.500  1.00                 C  
ATOM   1181  OD1 ASN   375     -11.298   3.9542761.723  1.00                 O  
ATOM   1182  ND2 ASN   375     -12.607   2.2782762.449  1.00                 N  
ATOM   1183  N   ASP   376      -9.510   4.5132759.896  1.00                 N  
ATOM   1184  CA  ASP   376      -8.197   4.9772760.471  1.00                 C  
ATOM   1185  C   ASP   376      -7.992   4.5242761.933  1.00                 C  
ATOM   1186  O   ASP   376      -8.885   3.9292762.518  1.00                 O  
ATOM   1187  CB  ASP   376      -8.088   6.5012760.397  1.00                 C  
ATOM   1188  CG  ASP   376      -9.050   7.2002761.337  1.00                 C  
ATOM   1189  OD1 ASP   376      -9.552   6.5412762.272  1.00                 O  
ATOM   1190  OD2 ASP   376      -9.302   8.4082761.140  1.00                 O  
ATOM   1191  N   GLN   377      -6.853   4.8402762.535  1.00                 N  
ATOM   1192  CA  GLN   377      -6.685   4.3912763.907  1.00                 C  
ATOM   1193  C   GLN   377      -7.173   5.3252764.938  1.00                 C  
ATOM   1194  O   GLN   377      -7.148   6.5312764.743  1.00                 O  
ATOM   1195  CB  GLN   377      -5.212   4.1002764.199  1.00                 C  
ATOM   1196  CD  GLN   377      -5.277   1.6772763.487  1.00                 C  
ATOM   1197  CG  GLN   377      -4.604   3.0252763.312  1.00                 C  
ATOM   1198  OE1 GLN   377      -5.352   1.1492764.596  1.00                 O  
ATOM   1199  NE2 GLN   377      -5.768   1.1162762.388  1.00                 N  
ATOM   1200  N   GLN   378      -7.668   4.7992766.073  1.00                 N  
ATOM   1201  CA  GLN   378      -8.235   5.4592767.208  1.00                 C  
ATOM   1202  C   GLN   378      -7.127   6.1992768.069  1.00                 C  
ATOM   1203  O   GLN   378      -5.940   5.9222768.152  1.00                 O  
ATOM   1204  CB  GLN   378      -8.992   4.4602768.086  1.00                 C  
ATOM   1205  CD  GLN   378     -11.278   4.8192767.075  1.00                 C  
ATOM   1206  CG  GLN   378     -10.189   3.8182767.405  1.00                 C  
ATOM   1207  OE1 GLN   378     -11.757   5.5412767.950  1.00                 O  
ATOM   1208  NE2 GLN   378     -11.674   4.8652765.808  1.00                 N  
ATOM   1209  N   GLY   379      -7.633   7.3232768.609  1.00                 N  
ATOM   1210  CA  GLY   379      -7.164   8.2732769.528  1.00                 C  
ATOM   1211  C   GLY   379      -6.230   7.7192770.622  1.00                 C  
ATOM   1212  O   GLY   379      -6.020   6.5052770.805  1.00                 O  
ATOM   1213  N   ASN   380      -5.417   8.6642771.124  1.00                 N  
ATOM   1214  CA  ASN   380      -4.455   8.5332772.180  1.00                 C  
ATOM   1215  C   ASN   380      -4.887   7.5042773.172  1.00                 C  
ATOM   1216  O   ASN   380      -6.063   7.1742773.306  1.00                 O  
ATOM   1217  CB  ASN   380      -4.224   9.8822772.865  1.00                 C  
ATOM   1218  CG  ASN   380      -3.095   9.8362773.875  1.00                 C  
ATOM   1219  OD1 ASN   380      -2.840   8.8012774.490  1.00                 O  
ATOM   1220  ND2 ASN   380      -2.412  10.9622774.049  1.00                 N  
ATOM   1221  N   THR   381      -3.871   6.8772773.778  1.00                 N  
ATOM   1222  CA  THR   381      -3.832   5.8182774.765  1.00                 C  
ATOM   1223  C   THR   381      -4.525   6.4612776.055  1.00                 C  
ATOM   1224  O   THR   381      -4.931   7.6302776.148  1.00                 O  
ATOM   1225  CB  THR   381      -2.391   5.3432775.026  1.00                 C  
ATOM   1226  OG1 THR   381      -1.605   6.4372775.517  1.00                 O  
ATOM   1227  CG2 THR   381      -1.758   4.8282773.742  1.00                 C  
ATOM   1228  N   PHE   382      -4.861   5.5342776.939  1.00                 N  
ATOM   1229  CA  PHE   382      -5.378   5.7572778.236  1.00                 C  
ATOM   1230  C   PHE   382      -5.007   6.8722778.982  1.00                 C  
ATOM   1231  O   PHE   382      -3.832   7.0062779.264  1.00                 O  
ATOM   1232  CB  PHE   382      -5.065   4.5702779.149  1.00                 C  
ATOM   1233  CG  PHE   382      -5.628   4.7062780.535  1.00                 C  
ATOM   1234  CZ  PHE   382      -6.663   4.9602783.102  1.00                 C  
ATOM   1235  CD1 PHE   382      -6.966   4.4542780.782  1.00                 C  
ATOM   1236  CE1 PHE   382      -7.483   4.5792782.058  1.00                 C  
ATOM   1237  CD2 PHE   382      -4.819   5.0872781.591  1.00                 C  
ATOM   1238  CE2 PHE   382      -5.337   5.2122782.866  1.00                 C  
ATOM   1239  N   THR   383      -5.939   7.7482779.327  1.00                 N  
ATOM   1240  CA  THR   383      -5.760   9.0332780.124  1.00                 C  
ATOM   1241  C   THR   383      -4.797   9.0452781.374  1.00                 C  
ATOM   1242  O   THR   383      -3.616   9.4172781.282  1.00                 O  
ATOM   1243  CB  THR   383      -7.105   9.5542780.665  1.00                 C  
ATOM   1244  OG1 THR   383      -7.982   9.8462779.571  1.00                 O  
ATOM   1245  CG2 THR   383      -6.897  10.8242781.475  1.00                 C  
ATOM   1246  N   THR   384      -5.353   8.6852782.530  1.00                 N  
ATOM   1247  CA  THR   384      -4.604   8.5022783.704  1.00                 C  
ATOM   1248  C   THR   384      -5.522   7.8242784.805  1.00                 C  
ATOM   1249  O   THR   384      -6.700   7.5562784.579  1.00                 O  
ATOM   1250  CB  THR   384      -4.035   9.8352784.224  1.00                 C  
ATOM   1251  OG1 THR   384      -3.111   9.5802785.290  1.00                 O  
ATOM   1252  CG2 THR   384      -5.152  10.7222784.751  1.00                 C  
ATOM   1253  N   THR   385      -4.905   7.4732785.927  1.00                 N  
ATOM   1254  CA  THR   385      -5.615   6.8382786.968  1.00                 C  
ATOM   1255  C   THR   385      -5.859   7.7052788.281  1.00                 C  
ATOM   1256  O   THR   385      -5.099   8.5992788.654  1.00                 O  
ATOM   1257  CB  THR   385      -4.915   5.5432787.421  1.00                 C  
ATOM   1258  OG1 THR   385      -3.610   5.8542787.927  1.00                 O  
ATOM   1259  CG2 THR   385      -4.767   4.5812786.252  1.00                 C  
ATOM   1260  N   ASP   386      -7.001   7.4302788.901  1.00                 N  
ATOM   1261  CA  ASP   386      -7.351   8.0742790.114  1.00                 C  
ATOM   1262  C   ASP   386      -6.715   7.3932791.319  1.00                 C  
ATOM   1263  O   ASP   386      -6.023   6.3892791.185  1.00                 O  
ATOM   1264  CB  ASP   386      -8.871   8.1092790.283  1.00                 C  
ATOM   1265  CG  ASP   386      -9.462   6.7342790.527  1.00                 C  
ATOM   1266  OD1 ASP   386      -8.699   5.8172790.900  1.00                 O  
ATOM   1267  OD2 ASP   386     -10.687   6.5722790.345  1.00                 O  
ATOM   1268  N   THR   387      -6.937   7.9712792.496  1.00                 N  
ATOM   1269  CA  THR   387      -6.346   7.4612793.727  1.00                 C  
ATOM   1270  C   THR   387      -7.164   6.4162794.615  1.00                 C  
ATOM   1271  O   THR   387      -8.326   6.6812794.939  1.00                 O  
ATOM   1272  CB  THR   387      -5.990   8.6032794.697  1.00                 C  
ATOM   1273  OG1 THR   387      -5.020   9.4652794.090  1.00                 O  
ATOM   1274  CG2 THR   387      -5.405   8.0442795.986  1.00                 C  
ATOM   1275  N   LEU   388      -6.571   5.2812794.966  1.00                 N  
ATOM   1276  CA  LEU   388      -7.130   4.3462795.757  1.00                 C  
ATOM   1277  C   LEU   388      -6.488   3.7592796.876  1.00                 C  
ATOM   1278  O   LEU   388      -5.246   3.8192796.731  1.00                 O  
ATOM   1279  CB  LEU   388      -7.547   3.1262794.933  1.00                 C  
ATOM   1280  CG  LEU   388      -8.576   3.3742793.828  1.00                 C  
ATOM   1281  CD1 LEU   388      -8.764   2.1262792.979  1.00                 C  
ATOM   1282  CD2 LEU   388      -9.906   3.8142794.422  1.00                 C  
ATOM   1283  N   GLY   389      -7.048   3.1362797.905  1.00                 N  
ATOM   1284  CA  GLY   389      -6.493   2.5792799.060  1.00                 C  
ATOM   1285  C   GLY   389      -5.270   3.3422799.994  1.00                 C  
ATOM   1286  O   GLY   389      -4.197   3.8062799.606  1.00                 O  
ATOM   1287  N   SER   390      -5.679   3.4372801.254  1.00                 N  
ATOM   1288  CA  SER   390      -4.851   3.9152802.216  1.00                 C  
ATOM   1289  C   SER   390      -3.773   2.9992802.775  1.00                 C  
ATOM   1290  O   SER   390      -3.620   1.9072802.248  1.00                 O  
ATOM   1291  CB  SER   390      -5.656   4.3982803.424  1.00                 C  
ATOM   1292  OG  SER   390      -6.260   3.3102804.102  1.00                 O  
ATOM   1293  N   GLY   391      -2.976   3.4222803.748  1.00                 N  
ATOM   1294  CA  GLY   391      -1.952   2.5532804.260  1.00                 C  
ATOM   1295  C   GLY   391      -2.218   1.3932805.094  1.00                 C  
ATOM   1296  O   GLY   391      -3.174   1.5102805.842  1.00                 O  
ATOM   1297  N   MET   392      -1.379   0.3542805.115  1.00                 N  
ATOM   1298  CA  MET   392      -1.568  -0.8042805.998  1.00                 C  
ATOM   1299  C   MET   392      -1.078  -0.2512807.344  1.00                 C  
ATOM   1300  O   MET   392       0.027   0.2802807.396  1.00                 O  
ATOM   1301  CB  MET   392      -0.788  -2.0112805.473  1.00                 C  
ATOM   1302  SD  MET   392      -2.929  -2.9432803.982  1.00                 S  
ATOM   1303  CE  MET   392      -2.925  -4.4112805.008  1.00                 C  
ATOM   1304  CG  MET   392      -1.196  -2.4552804.078  1.00                 C  
ATOM   1305  N   LEU   393      -1.871  -0.3342808.397  1.00                 N  
ATOM   1306  CA  LEU   393      -1.355   0.2162809.652  1.00                 C  
ATOM   1307  C   LEU   393      -0.433  -0.5772810.481  1.00                 C  
ATOM   1308  O   LEU   393      -0.979  -1.5902810.918  1.00                 O  
ATOM   1309  CB  LEU   393      -2.507   0.5912810.586  1.00                 C  
ATOM   1310  CG  LEU   393      -3.404   1.7432810.128  1.00                 C  
ATOM   1311  CD1 LEU   393      -4.590   1.9072811.066  1.00                 C  
ATOM   1312  CD2 LEU   393      -2.614   3.0392810.043  1.00                 C  
ATOM   1313  N   ASN   394      -0.827  -1.1222811.635  1.00                 N  
ATOM   1314  CA  ASN   394       0.198  -1.8292812.448  1.00                 C  
ATOM   1315  C   ASN   394       0.809  -0.8632813.449  1.00                 C  
ATOM   1316  O   ASN   394       1.574  -1.2602814.332  1.00                 O  
ATOM   1317  CB  ASN   394       1.266  -2.4482811.544  1.00                 C  
ATOM   1318  CG  ASN   394       0.700  -3.5012810.611  1.00                 C  
ATOM   1319  OD1 ASN   394      -0.039  -4.3882811.036  1.00                 O  
ATOM   1320  ND2 ASN   394       1.047  -3.4042809.333  1.00                 N  
ATOM   1321  N   ARG   395       0.492   0.4262813.343  1.00                 N  
ATOM   1322  CA  ARG   395       1.032   1.4252814.232  1.00                 C  
ATOM   1323  C   ARG   395       0.666   1.2232815.694  1.00                 C  
ATOM   1324  O   ARG   395       1.453   1.5722816.578  1.00                 O  
ATOM   1325  CB  ARG   395       0.574   2.8222813.809  1.00                 C  
ATOM   1326  CD  ARG   395       0.671   4.6872812.132  1.00                 C  
ATOM   1327  NE  ARG   395       1.286   5.1892810.906  1.00                 N  
ATOM   1328  CG  ARG   395       1.207   3.3192812.519  1.00                 C  
ATOM   1329  CZ  ARG   395       0.892   6.2872810.267  1.00                 C  
ATOM   1330  NH1 ARG   395       1.512   6.6672809.159  1.00                 N  
ATOM   1331  NH2 ARG   395      -0.120   7.0012810.739  1.00                 N  
ATOM   1332  N   ASN   396      -0.496   0.6712816.025  1.00                 N  
ATOM   1333  CA  ASN   396      -0.851   0.5302817.440  1.00                 C  
ATOM   1334  C   ASN   396      -0.459  -0.7992818.060  1.00                 C  
ATOM   1335  O   ASN   396      -0.875  -1.0762819.189  1.00                 O  
ATOM   1336  CB  ASN   396      -2.353   0.7402817.639  1.00                 C  
ATOM   1337  CG  ASN   396      -2.774   2.1802817.422  1.00                 C  
ATOM   1338  OD1 ASN   396      -2.087   3.1092817.848  1.00                 O  
ATOM   1339  ND2 ASN   396      -3.907   2.3702816.755  1.00                 N  
ATOM   1340  N   SER   397       0.303  -1.6582817.439  1.00                 N  
ATOM   1341  CA  SER   397       0.599  -3.0042817.918  1.00                 C  
ATOM   1342  C   SER   397       1.202  -3.0782819.309  1.00                 C  
ATOM   1343  O   SER   397       0.845  -3.9552820.100  1.00                 O  
ATOM   1344  CB  SER   397       1.552  -3.7182816.957  1.00                 C  
ATOM   1345  OG  SER   397       0.933  -3.9482815.703  1.00                 O  
ATOM   1346  N   ASP   398       2.121  -2.1832819.662  1.00                 N  
ATOM   1347  CA  ASP   398       2.732  -2.2322820.995  1.00                 C  
ATOM   1348  C   ASP   398       2.468  -0.9632821.764  1.00                 C  
ATOM   1349  O   ASP   398       3.255  -0.5342822.612  1.00                 O  
ATOM   1350  CB  ASP   398       4.239  -2.4742820.885  1.00                 C  
ATOM   1351  CG  ASP   398       4.956  -1.3582820.152  1.00                 C  
ATOM   1352  OD1 ASP   398       4.270  -0.4642819.613  1.00                 O  
ATOM   1353  OD2 ASP   398       6.204  -1.3772820.115  1.00                 O  
ATOM   1354  N   PRO   399       1.323  -0.3322821.467  1.00                 N  
ATOM   1355  CA  PRO   399       0.905   0.9062822.098  1.00                 C  
ATOM   1356  C   PRO   399       0.430   0.5732823.505  1.00                 C  
ATOM   1357  O   PRO   399      -0.243  -0.4352823.738  1.00                 O  
ATOM   1358  CB  PRO   399      -0.219   1.4202821.196  1.00                 C  
ATOM   1359  CD  PRO   399       0.413  -0.7312820.357  1.00                 C  
ATOM   1360  CG  PRO   399      -0.757   0.1962820.535  1.00                 C  
ATOM   1361  N   TRP   400       0.773   1.4172824.466  1.00                 N  
ATOM   1362  CA  TRP   400       0.379   1.1822825.853  1.00                 C  
ATOM   1363  C   TRP   400       0.078   2.4752826.575  1.00                 C  
ATOM   1364  O   TRP   400       0.639   3.5322826.273  1.00                 O  
ATOM   1365  CB  TRP   400       1.474   0.4162826.599  1.00                 C  
ATOM   1366  CG  TRP   400       1.753  -0.9402826.025  1.00                 C  
ATOM   1367  CD1 TRP   400       2.583  -1.2332824.982  1.00                 C  
ATOM   1368  NE1 TRP   400       2.584  -2.5862824.743  1.00                 N  
ATOM   1369  CD2 TRP   400       1.202  -2.1882826.464  1.00                 C  
ATOM   1370  CE2 TRP   400       1.743  -3.1932825.642  1.00                 C  
ATOM   1371  CH2 TRP   400       0.536  -4.8672826.788  1.00                 C  
ATOM   1372  CZ2 TRP   400       1.416  -4.5392825.795  1.00                 C  
ATOM   1373  CE3 TRP   400       0.305  -2.5522827.472  1.00                 C  
ATOM   1374  CZ3 TRP   400      -0.016  -3.8882827.621  1.00                 C  
ATOM   1375  N   GLY   401      -0.746   2.4062827.577  1.00                 N  
ATOM   1376  CA  GLY   401      -1.202   3.5422828.245  1.00                 C  
ATOM   1377  C   GLY   401      -0.410   3.8182829.551  1.00                 C  
ATOM   1378  O   GLY   401       0.524   3.0932829.861  1.00                 O  
ATOM   1379  N   ILE   402      -0.735   4.8842830.272  1.00                 N  
ATOM   1380  CA  ILE   402      -0.001   5.1652831.464  1.00                 C  
ATOM   1381  C   ILE   402      -0.283   4.3322832.771  1.00                 C  
ATOM   1382  O   ILE   402      -1.330   3.7012832.955  1.00                 O  
ATOM   1383  CB  ILE   402      -0.160   6.6362831.891  1.00                 C  
ATOM   1384  CD1 ILE   402      -1.835   8.2922832.866  1.00                 C  
ATOM   1385  CG1 ILE   402      -1.623   6.9422832.216  1.00                 C  
ATOM   1386  CG2 ILE   402       0.389   7.5642830.818  1.00                 C  
ATOM   1387  N   TYR   403       0.744   4.2852833.616  1.00                 N  
ATOM   1388  CA  TYR   403       0.640   3.5662834.851  1.00                 C  
ATOM   1389  C   TYR   403      -0.538   4.1372835.720  1.00                 C  
ATOM   1390  O   TYR   403      -1.113   5.1892835.449  1.00                 O  
ATOM   1391  CB  TYR   403       1.958   3.6362835.625  1.00                 C  
ATOM   1392  CG  TYR   403       3.081   2.8432834.995  1.00                 C  
ATOM   1393  OH  TYR   403       6.176   0.6772833.259  1.00                 O  
ATOM   1394  CZ  TYR   403       5.151   1.3922833.834  1.00                 C  
ATOM   1395  CD1 TYR   403       4.114   3.4842834.323  1.00                 C  
ATOM   1396  CE1 TYR   403       5.145   2.7672833.745  1.00                 C  
ATOM   1397  CD2 TYR   403       3.104   1.4572835.075  1.00                 C  
ATOM   1398  CE2 TYR   403       4.127   0.7242834.503  1.00                 C  
ATOM   1399  N   LYS   404      -0.982   3.2682836.637  1.00                 N  
ATOM   1400  CA  LYS   404      -1.986   3.4632837.596  1.00                 C  
ATOM   1401  C   LYS   404      -1.860   4.2352838.806  1.00                 C  
ATOM   1402  O   LYS   404      -0.764   4.2112839.376  1.00                 O  
ATOM   1403  CB  LYS   404      -2.479   2.1192838.136  1.00                 C  
ATOM   1404  CD  LYS   404      -3.695  -0.0372837.719  1.00                 C  
ATOM   1405  CE  LYS   404      -4.407  -0.8972836.688  1.00                 C  
ATOM   1406  CG  LYS   404      -3.204   1.2652837.108  1.00                 C  
ATOM   1407  NZ  LYS   404      -4.871  -2.1882837.267  1.00                 N  
ATOM   1408  N   GLN   405      -2.877   4.9822839.230  1.00                 N  
ATOM   1409  CA  GLN   405      -2.808   5.8402840.444  1.00                 C  
ATOM   1410  C   GLN   405      -2.515   4.9782841.638  1.00                 C  
ATOM   1411  O   GLN   405      -2.832   3.7912841.610  1.00                 O  
ATOM   1412  CB  GLN   405      -4.115   6.6142840.628  1.00                 C  
ATOM   1413  CD  GLN   405      -3.406   8.7262839.439  1.00                 C  
ATOM   1414  CG  GLN   405      -4.416   7.5982839.510  1.00                 C  
ATOM   1415  OE1 GLN   405      -3.152   9.4092840.431  1.00                 O  
ATOM   1416  NE2 GLN   405      -2.824   8.9232838.261  1.00                 N  
ATOM   1417  N   LEU   406      -1.931   5.5592842.693  1.00                 N  
ATOM   1418  CA  LEU   406      -1.640   4.7842843.902  1.00                 C  
ATOM   1419  C   LEU   406      -2.822   4.8382844.857  1.00                 C  
ATOM   1420  O   LEU   406      -3.646   5.7512844.762  1.00                 O  
ATOM   1421  CB  LEU   406      -0.374   5.3082844.583  1.00                 C  
ATOM   1422  CG  LEU   406       0.911   5.2582843.755  1.00                 C  
ATOM   1423  CD1 LEU   406       2.067   5.8882844.517  1.00                 C  
ATOM   1424  CD2 LEU   406       1.249   3.8252843.373  1.00                 C  
ATOM   1425  N   ALA   407      -2.882   3.9042845.814  1.00                 N  
ATOM   1426  CA  ALA   407      -3.984   3.9142846.764  1.00                 C  
ATOM   1427  C   ALA   407      -4.198   4.9902848.027  1.00                 C  
ATOM   1428  O   ALA   407      -4.496   6.1792848.155  1.00                 O  
ATOM   1429  CB  ALA   407      -4.072   2.5792847.487  1.00                 C  
ATOM   1430  N   VAL   408      -3.916   4.2102849.066  1.00                 N  
ATOM   1431  CA  VAL   408      -3.696   5.1992850.328  1.00                 C  
ATOM   1432  C   VAL   408      -2.719   4.3382851.235  1.00                 C  
ATOM   1433  O   VAL   408      -2.152   3.3392850.790  1.00                 O  
ATOM   1434  CB  VAL   408      -5.034   5.5752850.990  1.00                 C  
ATOM   1435  CG1 VAL   408      -5.926   6.3172850.006  1.00                 C  
ATOM   1436  CG2 VAL   408      -5.735   4.3322851.518  1.00                 C  
ATOM   1437  N   ASP   409      -2.449   4.8392852.432  1.00                 N  
ATOM   1438  CA  ASP   409      -1.601   4.2472853.353  1.00                 C  
ATOM   1439  C   ASP   409      -2.175   3.5832854.567  1.00                 C  
ATOM   1440  O   ASP   409      -3.388   3.5752854.797  1.00                 O  
ATOM   1441  CB  ASP   409      -0.594   5.2682853.888  1.00                 C  
ATOM   1442  CG  ASP   409      -1.257   6.3862854.668  1.00                 C  
ATOM   1443  OD1 ASP   409      -2.439   6.2312855.041  1.00                 O  
ATOM   1444  OD2 ASP   409      -0.594   7.4172854.907  1.00                 O  
ATOM   1445  N   SER   410      -1.304   2.8872855.317  1.00                 N  
ATOM   1446  CA  SER   410      -1.711   2.1692856.532  1.00                 C  
ATOM   1447  C   SER   410      -2.563   2.7912857.574  1.00                 C  
ATOM   1448  O   SER   410      -2.075   3.8012858.049  1.00                 O  
ATOM   1449  CB  SER   410      -0.483   1.6882857.307  1.00                 C  
ATOM   1450  OG  SER   410      -0.858   1.0692858.525  1.00                 O  
ATOM   1451  N   SER   411      -3.733   2.3222857.970  1.00                 N  
ATOM   1452  CA  SER   411      -4.437   3.1572858.989  1.00                 C  
ATOM   1453  C   SER   411      -3.907   3.7092860.276  1.00                 C  
ATOM   1454  O   SER   411      -4.104   4.8872860.579  1.00                 O  
ATOM   1455  CB  SER   411      -5.685   2.4362859.503  1.00                 C  
ATOM   1456  OG  SER   411      -6.650   2.2912858.476  1.00                 O  
ATOM   1457  N   LEU   412      -3.212   2.8522861.027  1.00                 N  
ATOM   1458  CA  LEU   412      -2.643   3.2332862.338  1.00                 C  
ATOM   1459  C   LEU   412      -2.262   2.0132863.142  1.00                 C  
ATOM   1460  O   LEU   412      -3.077   1.0952863.073  1.00                 O  
ATOM   1461  CB  LEU   412      -3.636   4.0912863.124  1.00                 C  
ATOM   1462  CG  LEU   412      -3.185   4.5512864.512  1.00                 C  
ATOM   1463  CD1 LEU   412      -1.988   5.4832864.406  1.00                 C  
ATOM   1464  CD2 LEU   412      -4.326   5.2362865.249  1.00                 C  
ATOM   1465  N   GLY   413      -1.277   2.0182864.044  1.00                 N  
ATOM   1466  CA  GLY   413      -1.214   0.7152864.799  1.00                 C  
ATOM   1467  C   GLY   413      -1.843   0.8492866.256  1.00                 C  
ATOM   1468  O   GLY   413      -2.047   1.9392866.803  1.00                 O  
ATOM   1469  N   THR   414      -2.181  -0.3112866.814  1.00                 N  
ATOM   1470  CA  THR   414      -2.750  -0.3102868.120  1.00                 C  
ATOM   1471  C   THR   414      -1.822   0.3872869.120  1.00                 C  
ATOM   1472  O   THR   414      -0.653   0.7822868.919  1.00                 O  
ATOM   1473  CB  THR   414      -3.049  -1.7402868.607  1.00                 C  
ATOM   1474  OG1 THR   414      -1.828  -2.4872868.682  1.00                 O  
ATOM   1475  CG2 THR   414      -3.991  -2.4452867.643  1.00                 C  
ATOM   1476  N   GLN   415      -2.395   0.6562870.326  1.00                 N  
ATOM   1477  CA  GLN   415      -1.661   1.2252871.421  1.00                 C  
ATOM   1478  C   GLN   415      -0.251   0.5962871.550  1.00                 C  
ATOM   1479  O   GLN   415      -0.111  -0.6132871.404  1.00                 O  
ATOM   1480  CB  GLN   415      -2.430   1.0482872.731  1.00                 C  
ATOM   1481  CD  GLN   415      -2.596   1.5722875.197  1.00                 C  
ATOM   1482  CG  GLN   415      -1.770   1.7042873.933  1.00                 C  
ATOM   1483  OE1 GLN   415      -3.597   0.8552875.223  1.00                 O  
ATOM   1484  NE2 GLN   415      -2.179   2.2642876.250  1.00                 N  
ATOM   1485  N   PRO   416       0.769   1.4222871.753  1.00                 N  
ATOM   1486  CA  PRO   416       2.092   0.8292871.866  1.00                 C  
ATOM   1487  C   PRO   416       2.367   0.2572873.259  1.00                 C  
ATOM   1488  O   PRO   416       1.416   0.0112874.011  1.00                 O  
ATOM   1489  CB  PRO   416       3.044   1.9862871.556  1.00                 C  
ATOM   1490  CD  PRO   416       0.874   2.9732871.770  1.00                 C  
ATOM   1491  CG  PRO   416       2.332   3.1992872.054  1.00                 C  
ATOM   1492  N   ALA   417       3.605  -0.1742873.501  1.00                 N  
ATOM   1493  CA  ALA   417       4.065  -0.7772874.689  1.00                 C  
ATOM   1494  C   ALA   417       3.741   0.1022876.057  1.00                 C  
ATOM   1495  O   ALA   417       3.868   1.3122876.226  1.00                 O  
ATOM   1496  CB  ALA   417       5.564  -1.0222874.613  1.00                 C  
ATOM   1497  N   SER   418       3.153  -0.6762876.975  1.00                 N  
ATOM   1498  CA  SER   418       2.864  -0.3342878.266  1.00                 C  
ATOM   1499  C   SER   418       3.960   0.3582879.106  1.00                 C  
ATOM   1500  O   SER   418       5.129   0.3102878.735  1.00                 O  
ATOM   1501  CB  SER   418       2.436  -1.5672879.064  1.00                 C  
ATOM   1502  OG  SER   418       3.519  -2.4652879.236  1.00                 O  
ATOM   1503  N   ARG   419       3.578   0.9602880.228  1.00                 N  
ATOM   1504  CA  ARG   419       4.652   1.5912881.011  1.00                 C  
ATOM   1505  C   ARG   419       5.272   0.7802882.162  1.00                 C  
ATOM   1506  O   ARG   419       4.625  -0.1312882.690  1.00                 O  
ATOM   1507  CB  ARG   419       4.167   2.9072881.623  1.00                 C  
ATOM   1508  CD  ARG   419       3.369   5.2612881.274  1.00                 C  
ATOM   1509  NE  ARG   419       2.967   6.2772880.304  1.00                 N  
ATOM   1510  CG  ARG   419       3.789   3.9652880.599  1.00                 C  
ATOM   1511  CZ  ARG   419       2.661   7.5312880.620  1.00                 C  
ATOM   1512  NH1 ARG   419       2.306   8.3862879.671  1.00                 N  
ATOM   1513  NH2 ARG   419       2.712   7.9282881.885  1.00                 N  
ATOM   1514  N   ASN   420       6.524   1.0692882.510  1.00                 N  
ATOM   1515  CA  ASN   420       7.142   0.3142883.582  1.00                 C  
ATOM   1516  C   ASN   420       6.511   0.6152884.903  1.00                 C  
ATOM   1517  O   ASN   420       5.914   1.6602885.148  1.00                 O  
ATOM   1518  CB  ASN   420       8.646   0.5922883.635  1.00                 C  
ATOM   1519  CG  ASN   420       9.387   0.0172882.444  1.00                 C  
ATOM   1520  OD1 ASN   420       8.975  -0.9932881.873  1.00                 O  
ATOM   1521  ND2 ASN   420      10.485   0.6612882.065  1.00                 N  
ATOM   1522  N   GLN   421       6.522  -0.4322885.732  1.00                 N  
ATOM   1523  CA  GLN   421       6.107  -0.3632887.175  1.00                 C  
ATOM   1524  C   GLN   421       6.799   0.9722887.961  1.00                 C  
ATOM   1525  O   GLN   421       7.942   1.0512888.402  1.00                 O  
ATOM   1526  CB  GLN   421       6.491  -1.6512887.905  1.00                 C  
ATOM   1527  CD  GLN   421       4.617  -1.6732889.598  1.00                 C  
ATOM   1528  CG  GLN   421       6.117  -1.6652889.378  1.00                 C  
ATOM   1529  OE1 GLN   421       3.908  -2.5332889.074  1.00                 O  
ATOM   1530  NE2 GLN   421       4.128  -0.7132890.375  1.00                 N  
ATOM   1531  N   GLY   422       5.931   1.9712888.020  1.00                 N  
ATOM   1532  CA  GLY   422       6.061   3.0902888.761  1.00                 C  
ATOM   1533  C   GLY   422       6.445   2.7912890.338  1.00                 C  
ATOM   1534  O   GLY   422       6.339   1.7082890.936  1.00                 O  
ATOM   1535  N   ALA   423       7.159   3.8062890.840  1.00                 N  
ATOM   1536  CA  ALA   423       7.535   3.8082892.192  1.00                 C  
ATOM   1537  C   ALA   423       6.644   3.4512893.406  1.00                 C  
ATOM   1538  O   ALA   423       5.422   3.4022893.336  1.00                 O  
ATOM   1539  CB  ALA   423       8.047   5.1812892.598  1.00                 C  
ATOM   1540  N   LEU   424       7.308   3.0422894.485  1.00                 N  
ATOM   1541  CA  LEU   424       6.645   2.6592895.704  1.00                 C  
ATOM   1542  C   LEU   424       5.994   3.7492896.529  1.00                 C  
ATOM   1543  O   LEU   424       6.520   4.8282896.791  1.00                 O  
ATOM   1544  CB  LEU   424       7.617   1.9362896.638  1.00                 C  
ATOM   1545  CG  LEU   424       7.032   1.4112897.951  1.00                 C  
ATOM   1546  CD1 LEU   424       6.017   0.3112897.686  1.00                 C  
ATOM   1547  CD2 LEU   424       8.136   0.9042898.867  1.00                 C  
ATOM   1548  N   ASN   425       4.748   3.4422896.875  1.00                 N  
ATOM   1549  CA  ASN   425       3.602   4.0702897.522  1.00                 C  
ATOM   1550  C   ASN   425       3.491   4.6922898.940  1.00                 C  
ATOM   1551  O   ASN   425       3.912   5.8002899.199  1.00                 O  
ATOM   1552  CB  ASN   425       2.413   3.1072897.559  1.00                 C  
ATOM   1553  CG  ASN   425       1.820   2.8622896.186  1.00                 C  
ATOM   1554  OD1 ASN   425       2.010   3.6562895.265  1.00                 O  
ATOM   1555  ND2 ASN   425       1.097   1.7572896.044  1.00                 N  
ATOM   1556  N   GLN   426       2.807   3.9772899.850  1.00                 N  
ATOM   1557  CA  GLN   426       2.622   4.5982901.167  1.00                 C  
ATOM   1558  C   GLN   426       2.742   3.7862902.473  1.00                 C  
ATOM   1559  O   GLN   426       3.022   2.6012902.339  1.00                 O  
ATOM   1560  CB  GLN   426       1.242   5.2532901.262  1.00                 C  
ATOM   1561  CD  GLN   426       1.859   7.5862900.518  1.00                 C  
ATOM   1562  CG  GLN   426       1.010   6.3602900.247  1.00                 C  
ATOM   1563  OE1 GLN   426       2.028   7.9952901.667  1.00                 O  
ATOM   1564  NE2 GLN   426       2.397   8.1792899.458  1.00                 N  
ATOM   1565  N   GLN   427       2.416   4.2092903.691  1.00                 N  
ATOM   1566  CA  GLN   427       2.440   3.3032904.803  1.00                 C  
ATOM   1567  C   GLN   427       1.369   3.2232905.893  1.00                 C  
ATOM   1568  O   GLN   427       0.314   3.7992905.654  1.00                 O  
ATOM   1569  CB  GLN   427       3.720   3.4912905.620  1.00                 C  
ATOM   1570  CD  GLN   427       4.007   1.0912906.350  1.00                 C  
ATOM   1571  CG  GLN   427       3.855   2.5332906.792  1.00                 C  
ATOM   1572  OE1 GLN   427       4.892   0.7642905.560  1.00                 O  
ATOM   1573  NE2 GLN   427       3.142   0.2222906.861  1.00                 N  
ATOM   1574  N   THR   428       1.518   2.6832907.098  1.00                 N  
ATOM   1575  CA  THR   428       0.493   2.6822908.050  1.00                 C  
ATOM   1576  C   THR   428       0.719   3.0742909.543  1.00                 C  
ATOM   1577  O   THR   428       1.645   3.8432909.775  1.00                 O  
ATOM   1578  CB  THR   428      -0.169   1.2962908.165  1.00                 C  
ATOM   1579  OG1 THR   428       0.782   0.3492908.664  1.00                 O  
ATOM   1580  CG2 THR   428      -0.657   0.8252906.803  1.00                 C  
ATOM   1581  N   GLY   429      -0.020   2.6712910.571  1.00                 N  
ATOM   1582  CA  GLY   429      -0.015   3.1492911.900  1.00                 C  
ATOM   1583  C   GLY   429       0.467   2.4592913.198  1.00                 C  
ATOM   1584  O   GLY   429       0.486   1.2402913.065  1.00                 O  
ATOM   1585  N   PHE   430       0.503   2.9452914.434  1.00                 N  
ATOM   1586  CA  PHE   430       0.353   1.8662915.515  1.00                 C  
ATOM   1587  C   PHE   430      -0.188   2.1432916.920  1.00                 C  
ATOM   1588  O   PHE   430      -0.556   3.3062917.047  1.00                 O  
ATOM   1589  CB  PHE   430       1.699   1.1932915.791  1.00                 C  
ATOM   1590  CG  PHE   430       2.743   2.1262916.335  1.00                 C  
ATOM   1591  CZ  PHE   430       4.676   3.8532917.337  1.00                 C  
ATOM   1592  CD1 PHE   430       2.914   2.2752917.701  1.00                 C  
ATOM   1593  CE1 PHE   430       3.874   3.1332918.202  1.00                 C  
ATOM   1594  CD2 PHE   430       3.554   2.8542915.483  1.00                 C  
ATOM   1595  CE2 PHE   430       4.514   3.7122915.984  1.00                 C  
ATOM   1596  N   ASP   431      -0.081   1.4072918.022  1.00                 N  
ATOM   1597  CA  ASP   431      -0.421   2.0132919.347  1.00                 C  
ATOM   1598  C   ASP   431       0.634   1.5952920.400  1.00                 C  
ATOM   1599  O   ASP   431       1.821   1.4022920.130  1.00                 O  
ATOM   1600  CB  ASP   431      -1.824   1.5892919.786  1.00                 C  
ATOM   1601  CG  ASP   431      -1.946   0.0912919.982  1.00                 C  
ATOM   1602  OD1 ASP   431      -0.900  -0.5752920.133  1.00                 O  
ATOM   1603  OD2 ASP   431      -3.087  -0.4172919.985  1.00                 O  
ATOM   1604  N   ASN   432       0.197   1.7352921.680  1.00                 N  
ATOM   1605  CA  ASN   432       0.695   1.6252923.008  1.00                 C  
ATOM   1606  C   ASN   432       1.714   0.5072923.622  1.00                 C  
ATOM   1607  O   ASN   432       1.847  -0.5642923.042  1.00                 O  
ATOM   1608  CB  ASN   432      -0.460   1.5312924.007  1.00                 C  
ATOM   1609  CG  ASN   432      -1.244   2.8242924.115  1.00                 C  
ATOM   1610  OD1 ASN   432      -0.745   3.8942923.767  1.00                 O  
ATOM   1611  ND2 ASN   432      -2.478   2.7282924.597  1.00                 N  
ATOM   1612  N   GLY   433       2.198   0.6042924.856  1.00                 N  
ATOM   1613  CA  GLY   433       2.586  -0.7692925.404  1.00                 C  
ATOM   1614  C   GLY   433       2.444  -0.7112926.951  1.00                 C  
ATOM   1615  O   GLY   433       1.418  -0.2522927.455  1.00                 O  
ATOM   1616  N   PHE   434       3.266  -1.5572927.627  1.00                 N  
ATOM   1617  CA  PHE   434       3.557  -1.9482928.924  1.00                 C  
ATOM   1618  C   PHE   434       3.485  -1.2742930.308  1.00                 C  
ATOM   1619  O   PHE   434       3.298  -0.0632930.345  1.00                 O  
ATOM   1620  CB  PHE   434       5.016  -2.3962929.034  1.00                 C  
ATOM   1621  CG  PHE   434       6.008  -1.3052928.747  1.00                 C  
ATOM   1622  CZ  PHE   434       7.844   0.7112928.209  1.00                 C  
ATOM   1623  CD1 PHE   434       6.498  -0.5092929.768  1.00                 C  
ATOM   1624  CE1 PHE   434       7.411   0.4942929.504  1.00                 C  
ATOM   1625  CD2 PHE   434       6.451  -1.0752927.457  1.00                 C  
ATOM   1626  CE2 PHE   434       7.364  -0.0722927.193  1.00                 C  
ATOM   1627  N   THR   435       3.794  -1.8852931.448  1.00                 N  
ATOM   1628  CA  THR   435       3.661  -1.1572932.724  1.00                 C  
ATOM   1629  C   THR   435       5.086  -1.3612933.646  1.00                 C  
ATOM   1630  O   THR   435       6.190  -1.4082933.115  1.00                 O  
ATOM   1631  CB  THR   435       2.435  -1.6372933.522  1.00                 C  
ATOM   1632  OG1 THR   435       2.217  -0.7662934.640  1.00                 O  
ATOM   1633  CG2 THR   435       2.657  -3.0492934.043  1.00                 C  
ATOM   1634  N   SER   436       5.042  -1.2872934.972  1.00                 N  
ATOM   1635  CA  SER   436       6.003  -1.1022935.835  1.00                 C  
ATOM   1636  C   SER   436       6.148  -1.8432937.105  1.00                 C  
ATOM   1637  O   SER   436       5.281  -2.6762937.356  1.00                 O  
ATOM   1638  CB  SER   436       6.032   0.3552936.301  1.00                 C  
ATOM   1639  OG  SER   436       4.866   0.6782937.039  1.00                 O  
ATOM   1640  N   GLY   437       7.281  -1.7132937.807  1.00                 N  
ATOM   1641  CA  GLY   437       7.846  -2.6802939.005  1.00                 C  
ATOM   1642  C   GLY   437       8.529  -1.4342940.147  1.00                 C  
ATOM   1643  O   GLY   437       9.086  -0.4152939.709  1.00                 O  
ATOM   1644  N   SER   438       8.446  -1.7032941.455  1.00                 N  
ATOM   1645  CA  SER   438       8.975  -1.1292942.497  1.00                 C  
ATOM   1646  C   SER   438       9.231  -1.3432944.162  1.00                 C  
ATOM   1647  O   SER   438       8.576  -2.0732944.868  1.00                 O  
ATOM   1648  CB  SER   438       8.355   0.2522942.721  1.00                 C  
ATOM   1649  OG  SER   438       8.911   0.8822943.862  1.00                 O  
ATOM   1650  N   GLY   439      10.405  -0.8192944.598  1.00                 N  
ATOM   1651  CA  GLY   439      10.980  -0.7782946.075  1.00                 C  
ATOM   1652  C   GLY   439      11.654   0.1332947.205  1.00                 C  
ATOM   1653  O   GLY   439      12.846   0.1082947.000  1.00                 O  
ATOM   1654  N   GLN   440      11.130   0.9292948.170  1.00                 N  
ATOM   1655  CA  GLN   440      11.955   1.4082949.328  1.00                 C  
ATOM   1656  C   GLN   440      11.953   1.3162950.963  1.00                 C  
ATOM   1657  O   GLN   440      11.912   0.1492951.337  1.00                 O  
ATOM   1658  CB  GLN   440      12.070   2.9342949.309  1.00                 C  
ATOM   1659  CD  GLN   440      11.961   3.5902946.873  1.00                 C  
ATOM   1660  CG  GLN   440      12.827   3.4842948.112  1.00                 C  
ATOM   1661  OE1 GLN   440      10.824   4.0572946.937  1.00                 O  
ATOM   1662  NE2 GLN   440      12.497   3.1552945.738  1.00                 N  
ATOM   1663  N   THR   441      12.123   2.2552951.888  1.00                 N  
ATOM   1664  CA  THR   441      12.406   2.3082953.361  1.00                 C  
ATOM   1665  C   THR   441      11.635   2.4022954.706  1.00                 C  
ATOM   1666  O   THR   441      10.767   3.2312954.453  1.00                 O  
ATOM   1667  CB  THR   441      13.317   3.4972953.718  1.00                 C  
ATOM   1668  OG1 THR   441      12.652   4.7252953.398  1.00                 O  
ATOM   1669  CG2 THR   441      14.616   3.4282952.931  1.00                 C  
ATOM   1670  N   GLY   442      11.927   2.1862955.984  1.00                 N  
ATOM   1671  CA  GLY   442      11.201   3.1312957.081  1.00                 C  
ATOM   1672  C   GLY   442      12.034   3.4032958.413  1.00                 C  
ATOM   1673  O   GLY   442      13.200   3.7572958.273  1.00                 O  
ATOM   1674  N   TRP   443      11.524   3.4312959.640  1.00                 N  
ATOM   1675  CA  TRP   443      11.887   4.1152960.941  1.00                 C  
ATOM   1676  C   TRP   443      11.903   3.5272962.368  1.00                 C  
ATOM   1677  O   TRP   443      10.812   3.5212962.890  1.00                 O  
ATOM   1678  CB  TRP   443      11.000   5.3412961.168  1.00                 C  
ATOM   1679  CG  TRP   443      11.381   6.1422962.375  1.00                 C  
ATOM   1680  CD1 TRP   443      10.790   6.1022963.605  1.00                 C  
ATOM   1681  NE1 TRP   443      11.414   6.9792964.459  1.00                 N  
ATOM   1682  CD2 TRP   443      12.439   7.1032962.468  1.00                 C  
ATOM   1683  CE2 TRP   443      12.431   7.6052963.781  1.00                 C  
ATOM   1684  CH2 TRP   443      14.259   9.0252963.318  1.00                 C  
ATOM   1685  CZ2 TRP   443      13.338   8.5692964.219  1.00                 C  
ATOM   1686  CE3 TRP   443      13.393   7.5882961.567  1.00                 C  
ATOM   1687  CZ3 TRP   443      14.290   8.5432962.005  1.00                 C  
ATOM   1688  N   LYS   444      12.993   3.0572963.025  1.00                 N  
ATOM   1689  CA  LYS   444      13.125   2.9232964.443  1.00                 C  
ATOM   1690  C   LYS   444      14.077   3.2542965.372  1.00                 C  
ATOM   1691  O   LYS   444      15.168   3.6372964.928  1.00                 O  
ATOM   1692  CB  LYS   444      13.006   1.4552964.856  1.00                 C  
ATOM   1693  CD  LYS   444      11.577  -0.5982965.064  1.00                 C  
ATOM   1694  CE  LYS   444      10.225  -1.2222964.760  1.00                 C  
ATOM   1695  CG  LYS   444      11.645   0.8392964.575  1.00                 C  
ATOM   1696  NZ  LYS   444      10.136  -2.6242965.255  1.00                 N  
ATOM   1697  N   PRO   445      13.709   3.2512966.659  1.00                 N  
ATOM   1698  CA  PRO   445      14.835   3.4192967.907  1.00                 C  
ATOM   1699  C   PRO   445      13.864   3.1302968.944  1.00                 C  
ATOM   1700  O   PRO   445      12.769   3.6532968.815  1.00                 O  
ATOM   1701  CB  PRO   445      15.331   4.8592967.766  1.00                 C  
ATOM   1702  CD  PRO   445      13.544   4.6042966.196  1.00                 C  
ATOM   1703  CG  PRO   445      14.194   5.5862967.129  1.00                 C  
ATOM   1704  N   MET   446      14.277   2.6012970.076  1.00                 N  
ATOM   1705  CA  MET   446      13.334   2.5582971.322  1.00                 C  
ATOM   1706  C   MET   446      14.010   1.4612972.097  1.00                 C  
ATOM   1707  O   MET   446      13.313   0.4882972.387  1.00                 O  
ATOM   1708  CB  MET   446      11.890   2.2902970.892  1.00                 C  
ATOM   1709  SD  MET   446      10.770   3.9772972.783  1.00                 S  
ATOM   1710  CE  MET   446       9.915   4.8842971.497  1.00                 C  
ATOM   1711  CG  MET   446      10.884   2.3432972.031  1.00                 C  
ATOM   1712  N   ASP   447      15.285   1.5962972.433  1.00                 N  
ATOM   1713  CA  ASP   447      15.937   0.5092973.195  1.00                 C  
ATOM   1714  C   ASP   447      16.567   1.2112974.161  1.00                 C  
ATOM   1715  O   ASP   447      17.795   1.2732974.228  1.00                 O  
ATOM   1716  CB  ASP   447      16.851  -0.3112972.283  1.00                 C  
ATOM   1717  CG  ASP   447      17.416  -1.5372972.974  1.00                 C  
ATOM   1718  OD1 ASP   447      16.798  -2.0052973.952  1.00                 O  
ATOM   1719  OD2 ASP   447      18.478  -2.0282972.537  1.00                 O  
ATOM   1720  N   GLY   448      15.768   1.8482975.016  1.00                 N  
ATOM   1721  CA  GLY   448      16.672   3.0262975.946  1.00                 C  
ATOM   1722  C   GLY   448      17.084   2.3632977.353  1.00                 C  
ATOM   1723  O   GLY   448      18.205   2.8222977.622  1.00                 O  
TER
