# Supplementary material for: Comparative Single-Cell Transcriptomics Reveals Novel Genes Involved in Bivalve Embryonic Shell Formation and Questions Ontogenetic Homology of Molluscan Shell Types
Source: Front Cell Dev Biol. 2022 Jun 9;10:883755. doi: 10.3389/fcell.2022.883755 (PMC9261976; doi:10.3389/fcell.2022.883755)
Supplement: Supplementary file 1 [file DataSheet1.ZIP › Supplementary_File1/s_f_1/1568b586774ee232.final.pdb]

ATOM      1  N   GLY    12      15.906 198.637 255.645  1.00                 N  
ATOM      2  CA  GLY    12      15.062 199.118 256.731  1.00                 C  
ATOM      3  C   GLY    12      14.126 198.020 257.247  1.00                 C  
ATOM      4  O   GLY    12      12.914 198.223 257.364  1.00                 O  
ATOM      5  N   SER    13      14.702 196.859 257.554  1.00                 N  
ATOM      6  CA  SER    13      13.979 195.738 258.146  1.00                 C  
ATOM      7  C   SER    13      14.315 195.632 259.633  1.00                 C  
ATOM      8  O   SER    13      15.461 195.858 260.032  1.00                 O  
ATOM      9  CB  SER    13      14.320 194.436 257.418  1.00                 C  
ATOM     10  OG  SER    13      13.706 193.324 258.047  1.00                 O  
ATOM     11  N   TRP    14      13.312 195.302 260.456  1.00                 N  
ATOM     12  CA  TRP    14      13.500 195.294 261.904  1.00                 C  
ATOM     13  C   TRP    14      13.321 193.923 262.548  1.00                 C  
ATOM     14  O   TRP    14      14.300 193.377 263.076  1.00                 O  
ATOM     15  CB  TRP    14      12.535 196.274 262.575  1.00                 C  
ATOM     16  CG  TRP    14      12.849 197.711 262.296  1.00                 C  
ATOM     17  CD1 TRP    14      12.169 198.552 261.463  1.00                 C  
ATOM     18  NE1 TRP    14      12.754 199.796 261.463  1.00                 N  
ATOM     19  CD2 TRP    14      13.925 198.478 262.850  1.00                 C  
ATOM     20  CE2 TRP    14      13.835 199.773 262.309  1.00                 C  
ATOM     21  CH2 TRP    14      15.733 200.481 263.522  1.00                 C  
ATOM     22  CZ2 TRP    14      14.736 200.785 262.639  1.00                 C  
ATOM     23  CE3 TRP    14      14.956 198.195 263.751  1.00                 C  
ATOM     24  CZ3 TRP    14      15.846 199.201 264.075  1.00                 C  
ATOM     25  N   GLU    15      12.121 193.333 262.512  1.00                 N  
ATOM     26  CA  GLU    15      11.815 192.081 263.224  1.00                 C  
ATOM     27  C   GLU    15      12.166 192.180 264.716  1.00                 C  
ATOM     28  O   GLU    15      13.107 191.559 265.217  1.00                 O  
ATOM     29  CB  GLU    15      12.565 190.907 262.591  1.00                 C  
ATOM     30  CD  GLU    15      12.905 189.435 260.567  1.00                 C  
ATOM     31  CG  GLU    15      12.209 190.656 261.135  1.00                 C  
ATOM     32  OE1 GLU    15      13.614 188.747 261.331  1.00                 O  
ATOM     33  OE2 GLU    15      12.742 189.166 259.358  1.00                 O  
ATOM     34  N   LEU    16      11.394 193.016 265.408  1.00                 N  
ATOM     35  CA  LEU    16      11.592 193.335 266.818  1.00                 C  
ATOM     36  C   LEU    16      10.663 192.526 267.725  1.00                 C  
ATOM     37  O   LEU    16       9.731 191.856 267.274  1.00                 O  
ATOM     38  CB  LEU    16      11.376 194.829 267.065  1.00                 C  
ATOM     39  CG  LEU    16       9.996 195.384 266.704  1.00                 C  
ATOM     40  CD1 LEU    16       8.997 195.102 267.815  1.00                 C  
ATOM     41  CD2 LEU    16      10.073 196.877 266.427  1.00                 C  
ATOM     42  N   LYS    17      10.924 192.618 269.031  1.00                 N  
ATOM     43  CA  LYS    17      10.119 191.975 270.064  1.00                 C  
ATOM     44  C   LYS    17       9.244 193.006 270.782  1.00                 C  
ATOM     45  O   LYS    17       9.320 194.209 270.529  1.00                 O  
ATOM     46  CB  LYS    17      11.016 191.246 271.066  1.00                 C  
ATOM     47  CD  LYS    17      12.637 189.386 271.528  1.00                 C  
ATOM     48  CE  LYS    17      13.409 188.219 270.935  1.00                 C  
ATOM     49  CG  LYS    17      11.797 190.086 270.472  1.00                 C  
ATOM     50  NZ  LYS    17      14.259 187.542 271.953  1.00                 N  
ATOM     51  N   ILE    18       8.393 192.517 271.685  1.00                 N  
ATOM     52  CA  ILE    18       7.432 193.350 272.405  1.00                 C  
ATOM     53  C   ILE    18       7.760 193.331 273.891  1.00                 C  
ATOM     54  O   ILE    18       8.180 192.303 274.433  1.00                 O  
ATOM     55  CB  ILE    18       5.985 192.884 272.159  1.00                 C  
ATOM     56  CD1 ILE    18       4.322 192.338 270.305  1.00                 C  
ATOM     57  CG1 ILE    18       5.635 192.994 270.673  1.00                 C  
ATOM     58  CG2 ILE    18       5.017 193.670 273.029  1.00                 C  
ATOM     59  N   LEU    19       7.562 194.472 274.550  1.00                 N  
ATOM     60  CA  LEU    19       7.776 194.609 275.982  1.00                 C  
ATOM     61  C   LEU    19       6.470 195.000 276.663  1.00                 C  
ATOM     62  O   LEU    19       5.559 195.548 276.038  1.00                 O  
ATOM     63  CB  LEU    19       8.867 195.644 276.264  1.00                 C  
ATOM     64  CG  LEU    19      10.241 195.364 275.653  1.00                 C  
ATOM     65  CD1 LEU    19      11.187 196.529 275.899  1.00                 C  
ATOM     66  CD2 LEU    19      10.828 194.078 276.216  1.00                 C  
ATOM     67  N   VAL    20       6.385 194.710 277.958  1.00                 N  
ATOM     68  CA  VAL    20       5.196 194.994 278.755  1.00                 C  
ATOM     69  C   VAL    20       5.562 196.024 279.818  1.00                 C  
ATOM     70  O   VAL    20       6.378 195.747 280.705  1.00                 O  
ATOM     71  CB  VAL    20       4.625 193.714 279.392  1.00                 C  
ATOM     72  CG1 VAL    20       3.404 194.039 280.239  1.00                 C  
ATOM     73  CG2 VAL    20       4.277 192.694 278.319  1.00                 C  
ATOM     74  N   THR    21       4.948 197.204 279.740  1.00                 N  
ATOM     75  CA  THR    21       5.206 198.257 280.703  1.00                 C  
ATOM     76  C   THR    21       3.972 198.694 281.466  1.00                 C  
ATOM     77  O   THR    21       2.971 199.089 280.864  1.00                 O  
ATOM     78  CB  THR    21       5.816 199.501 280.030  1.00                 C  
ATOM     79  OG1 THR    21       4.895 200.025 279.065  1.00                 O  
ATOM     80  CG2 THR    21       7.111 199.140 279.319  1.00                 C  
ATOM     81  N   ASP    22       4.177 199.168 282.695  1.00                 N  
ATOM     82  CA  ASP    22       3.071 199.609 283.533  1.00                 C  
ATOM     83  C   ASP    22       2.757 198.615 284.637  1.00                 C  
ATOM     84  O   ASP    22       2.246 197.517 284.401  1.00                 O  
ATOM     85  CB  ASP    22       1.818 199.845 282.687  1.00                 C  
ATOM     86  CG  ASP    22       1.958 201.036 281.760  1.00                 C  
ATOM     87  OD1 ASP    22       2.563 200.880 280.678  1.00                 O  
ATOM     88  OD2 ASP    22       1.462 202.126 282.114  1.00                 O  
ATOM     89  N   LEU    23       3.066 198.997 285.871  1.00                 N  
ATOM     90  CA  LEU    23       2.809 198.123 286.997  1.00                 C  
ATOM     91  C   LEU    23       1.303 198.031 287.149  1.00                 C  
ATOM     92  O   LEU    23       0.711 196.951 287.212  1.00                 O  
ATOM     93  CB  LEU    23       3.488 198.660 288.258  1.00                 C  
ATOM     94  CG  LEU    23       3.486 197.734 289.476  1.00                 C  
ATOM     95  CD1 LEU    23       4.539 198.169 290.484  1.00                 C  
ATOM     96  CD2 LEU    23       2.112 197.703 290.126  1.00                 C  
ATOM     97  N   GLN    24       0.664 199.199 287.208  1.00                 N  
ATOM     98  CA  GLN    24      -0.789 199.314 287.404  1.00                 C  
ATOM     99  C   GLN    24      -1.618 199.067 286.148  1.00                 C  
ATOM    100  O   GLN    24      -2.252 198.024 285.965  1.00                 O  
ATOM    101  CB  GLN    24      -1.148 200.697 287.950  1.00                 C  
ATOM    102  CD  GLN    24      -3.068 199.970 289.422  1.00                 C  
ATOM    103  CG  GLN    24      -2.621 200.869 288.285  1.00                 C  
ATOM    104  OE1 GLN    24      -2.481 199.982 290.503  1.00                 O  
ATOM    105  NE2 GLN    24      -4.112 199.187 289.178  1.00                 N  
ATOM    106  N   VAL    25      -1.605 200.053 285.272  1.00                 N  
ATOM    107  CA  VAL    25      -2.313 199.941 284.021  1.00                 C  
ATOM    108  C   VAL    25      -1.270 199.335 283.069  1.00                 C  
ATOM    109  O   VAL    25      -0.061 199.554 283.179  1.00                 O  
ATOM    110  CB  VAL    25      -2.860 201.304 283.558  1.00                 C  
ATOM    111  CG1 VAL    25      -3.847 201.856 284.576  1.00                 C  
ATOM    112  CG2 VAL    25      -1.720 202.285 283.329  1.00                 C  
ATOM    113  N   GLU    26      -1.774 198.556 282.116  1.00                 N  
ATOM    114  CA  GLU    26      -0.946 197.830 281.159  1.00                 C  
ATOM    115  C   GLU    26      -1.012 198.242 279.702  1.00                 C  
ATOM    116  O   GLU    26      -2.074 198.331 279.080  1.00                 O  
ATOM    117  CB  GLU    26      -1.270 196.335 281.195  1.00                 C  
ATOM    118  CD  GLU    26      -0.733 194.013 280.361  1.00                 C  
ATOM    119  CG  GLU    26      -0.418 195.492 280.261  1.00                 C  
ATOM    120  OE1 GLU    26      -1.701 193.658 281.065  1.00                 O  
ATOM    121  OE2 GLU    26      -0.011 193.208 279.736  1.00                 O  
ATOM    122  N   PRO    27       0.153 198.496 279.156  1.00                 N  
ATOM    123  CA  PRO    27       0.206 198.909 277.787  1.00                 C  
ATOM    124  C   PRO    27       1.519 198.514 277.080  1.00                 C  
ATOM    125  O   PRO    27       2.536 199.212 277.125  1.00                 O  
ATOM    126  CB  PRO    27       0.069 200.431 277.854  1.00                 C  
ATOM    127  CD  PRO    27      -0.136 199.656 280.109  1.00                 C  
ATOM    128  CG  PRO    27      -0.644 200.686 279.140  1.00                 C  
ATOM    129  N   THR    28       1.424 197.383 276.314  1.00                 N  
ATOM    130  CA  THR    28       2.611 196.768 275.740  1.00                 C  
ATOM    131  C   THR    28       3.057 197.527 274.495  1.00                 C  
ATOM    132  O   THR    28       2.253 197.778 273.590  1.00                 O  
ATOM    133  CB  THR    28       2.366 195.289 275.387  1.00                 C  
ATOM    134  OG1 THR    28       1.266 195.189 274.474  1.00                 O  
ATOM    135  CG2 THR    28       2.034 194.491 276.638  1.00                 C  
ATOM    136  N   LEU    29       4.338 197.888 274.460  1.00                 N  
ATOM    137  CA  LEU    29       4.977 198.563 273.338  1.00                 C  
ATOM    138  C   LEU    29       5.951 197.610 272.651  1.00                 C  
ATOM    139  O   LEU    29       6.301 196.557 273.187  1.00                 O  
ATOM    140  CB  LEU    29       5.696 199.827 273.812  1.00                 C  
ATOM    141  CG  LEU    29       6.794 199.630 274.860  1.00                 C  
ATOM    142  CD1 LEU    29       8.088 199.174 274.204  1.00                 C  
ATOM    143  CD2 LEU    29       7.023 200.912 275.646  1.00                 C  
ATOM    144  N   ARG    30       6.397 197.987 271.451  1.00                 N  
ATOM    145  CA  ARG    30       7.293 197.150 270.656  1.00                 C  
ATOM    146  C   ARG    30       8.609 197.881 270.420  1.00                 C  
ATOM    147  O   ARG    30       8.624 198.990 269.873  1.00                 O  
ATOM    148  CB  ARG    30       6.636 196.773 269.327  1.00                 C  
ATOM    149  CD  ARG    30       4.811 195.547 268.115  1.00                 C  
ATOM    150  NE  ARG    30       3.596 194.746 268.238  1.00                 N  
ATOM    151  CG  ARG    30       5.389 195.916 269.472  1.00                 C  
ATOM    152  CZ  ARG    30       2.871 194.326 267.206  1.00                 C  
ATOM    153  NH1 ARG    30       1.780 193.601 267.413  1.00                 N  
ATOM    154  NH2 ARG    30       3.239 194.631 265.969  1.00                 N  
ATOM    155  N   VAL    31       9.713 197.257 270.844  1.00                 N  
ATOM    156  CA  VAL    31      11.056 197.809 270.711  1.00                 C  
ATOM    157  C   VAL    31      11.990 196.695 270.255  1.00                 C  
ATOM    158  O   VAL    31      11.650 195.512 270.298  1.00                 O  
ATOM    159  CB  VAL    31      11.540 198.439 272.030  1.00                 C  
ATOM    160  CG1 VAL    31      10.630 199.587 272.438  1.00                 C  
ATOM    161  CG2 VAL    31      11.606 197.390 273.129  1.00                 C  
ATOM    162  N   ASN    32      13.181 197.083 269.802  1.00                 N  
ATOM    163  CA  ASN    32      14.197 196.106 269.442  1.00                 C  
ATOM    164  C   ASN    32      15.123 195.849 270.627  1.00                 C  
ATOM    165  O   ASN    32      15.028 196.484 271.680  1.00                 O  
ATOM    166  CB  ASN    32      14.985 196.578 268.218  1.00                 C  
ATOM    167  CG  ASN    32      15.625 195.432 267.460  1.00                 C  
ATOM    168  OD1 ASN    32      16.562 194.799 267.947  1.00                 O  
ATOM    169  ND2 ASN    32      15.120 195.162 266.262  1.00                 N  
ATOM    170  N   GLY    33      16.045 194.903 270.446  1.00                 N  
ATOM    171  CA  GLY    33      17.152 194.796 271.372  1.00                 C  
ATOM    172  C   GLY    33      18.077 195.992 271.337  1.00                 C  
ATOM    173  O   GLY    33      18.800 196.231 272.308  1.00                 O  
ATOM    174  N   ASP    34      18.059 196.756 270.247  1.00                 N  
ATOM    175  CA  ASP    34      18.913 197.925 270.083  1.00                 C  
ATOM    176  C   ASP    34      18.307 199.202 270.654  1.00                 C  
ATOM    177  O   ASP    34      18.957 200.252 270.598  1.00                 O  
ATOM    178  CB  ASP    34      19.236 198.150 268.604  1.00                 C  
ATOM    179  CG  ASP    34      20.113 197.056 268.027  1.00                 C  
ATOM    180  OD1 ASP    34      20.872 196.434 268.800  1.00                 O  
ATOM    181  OD2 ASP    34      20.043 196.823 266.802  1.00                 O  
ATOM    182  N   LEU    35      17.092 199.145 271.192  1.00                 N  
ATOM    183  CA  LEU    35      16.386 200.359 271.578  1.00                 C  
ATOM    184  C   LEU    35      17.017 201.011 272.802  1.00                 C  
ATOM    185  O   LEU    35      17.531 200.342 273.703  1.00                 O  
ATOM    186  CB  LEU    35      14.912 200.057 271.854  1.00                 C  
ATOM    187  CG  LEU    35      14.028 201.256 272.203  1.00                 C  
ATOM    188  CD1 LEU    35      13.905 202.197 271.014  1.00                 C  
ATOM    189  CD2 LEU    35      12.651 200.795 272.656  1.00                 C  
ATOM    190  N   HIS    36      16.965 202.338 272.825  1.00                 N  
ATOM    191  CA  HIS    36      17.498 203.108 273.938  1.00                 C  
ATOM    192  C   HIS    36      16.476 203.198 275.063  1.00                 C  
ATOM    193  O   HIS    36      15.278 203.363 274.821  1.00                 O  
ATOM    194  CB  HIS    36      17.905 204.508 273.475  1.00                 C  
ATOM    195  CG  HIS    36      19.061 204.517 272.523  1.00                 C  
ATOM    196  ND1 HIS    36      20.352 204.785 272.922  1.00                 N  
ATOM    197  CE1 HIS    36      21.164 204.720 271.852  1.00                 C  
ATOM    198  CD2 HIS    36      19.232 204.291 271.095  1.00                 C  
ATOM    199  NE2 HIS    36      20.499 204.424 270.752  1.00                 N  
ATOM    200  N   ILE    37      16.965 203.086 276.303  1.00                 N  
ATOM    201  CA  ILE    37      16.096 203.195 277.473  1.00                 C  
ATOM    202  C   ILE    37      15.308 204.499 277.440  1.00                 C  
ATOM    203  O   ILE    37      14.100 204.518 277.702  1.00                 O  
ATOM    204  CB  ILE    37      16.899 203.096 278.783  1.00                 C  
ATOM    205  CD1 ILE    37      16.533 200.581 278.976  1.00                 C  
ATOM    206  CG1 ILE    37      17.536 201.711 278.915  1.00                 C  
ATOM    207  CG2 ILE    37      16.015 203.429 279.976  1.00                 C  
ATOM    208  N   GLY    38      15.977 205.608 277.118  1.00                 N  
ATOM    209  CA  GLY    38      15.265 206.869 276.988  1.00                 C  
ATOM    210  C   GLY    38      14.256 206.848 275.859  1.00                 C  
ATOM    211  O   GLY    38      13.182 207.448 275.960  1.00                 O  
ATOM    212  N   GLY    39      14.587 206.159 274.766  1.00                 N  
ATOM    213  CA  GLY    39      13.630 206.008 273.683  1.00                 C  
ATOM    214  C   GLY    39      12.414 205.200 274.094  1.00                 C  
ATOM    215  O   GLY    39      11.292 205.489 273.665  1.00                 O  
ATOM    216  N   VAL    40      12.617 204.182 274.934  1.00                 N  
ATOM    217  CA  VAL    40      11.498 203.388 275.431  1.00                 C  
ATOM    218  C   VAL    40      10.590 204.232 276.317  1.00                 C  
ATOM    219  O   VAL    40       9.377 203.998 276.378  1.00                 O  
ATOM    220  CB  VAL    40      11.985 202.149 276.205  1.00                 C  
ATOM    221  CG1 VAL    40      12.565 202.556 277.551  1.00                 C  
ATOM    222  CG2 VAL    40      10.848 201.155 276.389  1.00                 C  
ATOM    223  N   MET    41      11.150 205.226 277.010  1.00                 N  
ATOM    224  CA  MET    41      10.328 206.126 277.815  1.00                 C  
ATOM    225  C   MET    41       9.346 206.896 276.941  1.00                 C  
ATOM    226  O   MET    41       8.149 206.965 277.241  1.00                 O  
ATOM    227  CB  MET    41      11.210 207.099 278.600  1.00                 C  
ATOM    228  SD  MET    41      13.188 207.582 280.479  1.00                 S  
ATOM    229  CE  MET    41      12.075 208.715 281.305  1.00                 C  
ATOM    230  CG  MET    41      12.014 206.448 279.714  1.00                 C  
ATOM    231  N   VAL    42       9.842 207.486 275.852  1.00                 N  
ATOM    232  CA  VAL    42       8.975 208.238 274.952  1.00                 C  
ATOM    233  C   VAL    42       7.930 207.335 274.312  1.00                 C  
ATOM    234  O   VAL    42       6.769 207.730 274.151  1.00                 O  
ATOM    235  CB  VAL    42       9.785 208.954 273.855  1.00                 C  
ATOM    236  CG1 VAL    42       8.855 209.553 272.811  1.00                 C  
ATOM    237  CG2 VAL    42      10.672 210.029 274.464  1.00                 C  
ATOM    238  N   LYS    43       8.325 206.114 273.943  1.00                 N  
ATOM    239  CA  LYS    43       7.377 205.157 273.392  1.00                 C  
ATOM    240  C   LYS    43       6.339 204.718 274.416  1.00                 C  
ATOM    241  O   LYS    43       5.244 204.301 274.025  1.00                 O  
ATOM    242  CB  LYS    43       8.110 203.928 272.850  1.00                 C  
ATOM    243  CD  LYS    43       9.643 202.939 271.127  1.00                 C  
ATOM    244  CE  LYS    43      10.460 203.206 269.873  1.00                 C  
ATOM    245  CG  LYS    43       8.946 204.200 271.611  1.00                 C  
ATOM    246  NZ  LYS    43      11.167 201.984 269.400  1.00                 N  
ATOM    247  N   LEU    44       6.652 204.807 275.709  1.00                 N  
ATOM    248  CA  LEU    44       5.703 204.392 276.736  1.00                 C  
ATOM    249  C   LEU    44       4.785 205.538 277.162  1.00                 C  
ATOM    250  O   LEU    44       3.677 205.288 277.647  1.00                 O  
ATOM    251  CB  LEU    44       6.442 203.844 277.958  1.00                 C  
ATOM    252  CG  LEU    44       5.568 203.335 279.107  1.00                 C  
ATOM    253  CD1 LEU    44       4.676 202.195 278.640  1.00                 C  
ATOM    254  CD2 LEU    44       6.428 202.888 280.279  1.00                 C  
ATOM    255  N   VAL    45       5.216 206.791 276.994  1.00                 N  
ATOM    256  CA  VAL    45       4.338 207.918 277.299  1.00                 C  
ATOM    257  C   VAL    45       3.288 208.082 276.206  1.00                 C  
ATOM    258  O   VAL    45       2.130 208.418 276.482  1.00                 O  
ATOM    259  CB  VAL    45       5.135 209.224 277.471  1.00                 C  
ATOM    260  CG1 VAL    45       4.192 210.408 277.626  1.00                 C  
ATOM    261  CG2 VAL    45       6.071 209.124 278.666  1.00                 C  
ATOM    262  N   GLU    46       3.671 207.838 274.951  1.00                 N  
ATOM    263  CA  GLU    46       2.719 207.923 273.849  1.00                 C  
ATOM    264  C   GLU    46       1.734 206.760 273.857  1.00                 C  
ATOM    265  O   GLU    46       0.582 206.921 273.438  1.00                 O  
ATOM    266  CB  GLU    46       3.454 207.965 272.508  1.00                 C  
ATOM    267  CD  GLU    46       4.972 209.241 270.943  1.00                 C  
ATOM    268  CG  GLU    46       4.240 209.244 272.271  1.00                 C  
ATOM    269  OE1 GLU    46       5.005 208.180 270.286  1.00                 O  
ATOM    270  OE2 GLU    46       5.512 210.300 270.560  1.00                 O  
ATOM    271  N   SER    47       2.153 205.598 274.350  1.00                 N  
ATOM    272  CA  SER    47       1.344 204.386 274.314  1.00                 C  
ATOM    273  C   SER    47       0.244 204.365 275.384  1.00                 C  
ATOM    274  O   SER    47      -0.465 203.360 275.507  1.00                 O  
ATOM    275  CB  SER    47       2.227 203.148 274.482  1.00                 C  
ATOM    276  OG  SER    47       2.812 203.109 275.772  1.00                 O  
ATOM    277  N   LEU    48       0.078 205.442 276.157  1.00                 N  
ATOM    278  CA  LEU    48      -1.028 205.570 277.097  1.00                 C  
ATOM    279  C   LEU    48      -1.896 206.786 276.796  1.00                 C  
ATOM    280  O   LEU    48      -3.126 206.717 276.914  1.00                 O  
ATOM    281  CB  LEU    48      -0.504 205.656 278.532  1.00                 C  
ATOM    282  CG  LEU    48      -0.266 204.325 279.248  1.00                 C  
ATOM    283  CD1 LEU    48       0.724 203.468 278.473  1.00                 C  
ATOM    284  CD2 LEU    48       0.233 204.559 280.665  1.00                 C  
ATOM    285  N   ASP    49      -1.278 207.916 276.425  1.00                 N  
ATOM    286  CA  ASP    49      -1.983 209.149 276.050  1.00                 C  
ATOM    287  C   ASP    49      -2.682 209.777 277.258  1.00                 C  
ATOM    288  O   ASP    49      -3.854 210.154 277.201  1.00                 O  
ATOM    289  CB  ASP    49      -3.001 208.868 274.943  1.00                 C  
ATOM    290  CG  ASP    49      -3.452 210.130 274.233  1.00                 C  
ATOM    291  OD1 ASP    49      -2.681 211.112 274.219  1.00                 O  
ATOM    292  OD2 ASP    49      -4.578 210.136 273.691  1.00                 O  
ATOM    293  N   ILE    50      -1.946 209.885 278.359  1.00                 N  
ATOM    294  CA  ILE    50      -2.435 210.493 279.587  1.00                 C  
ATOM    295  C   ILE    50      -1.928 211.932 279.694  1.00                 C  
ATOM    296  O   ILE    50      -1.030 212.356 278.965  1.00                 O  
ATOM    297  CB  ILE    50      -2.015 209.680 280.826  1.00                 C  
ATOM    298  CD1 ILE    50       0.004 209.057 282.252  1.00                 C  
ATOM    299  CG1 ILE    50      -0.490 209.643 280.948  1.00                 C  
ATOM    300  CG2 ILE    50      -2.613 208.282 280.773  1.00                 C  
ATOM    301  N   ALA    51      -2.524 212.689 280.614  1.00                 N  
ATOM    302  CA  ALA    51      -2.177 214.089 280.842  1.00                 C  
ATOM    303  C   ALA    51      -1.600 214.198 282.249  1.00                 C  
ATOM    304  O   ALA    51      -2.289 214.543 283.207  1.00                 O  
ATOM    305  CB  ALA    51      -3.399 214.975 280.657  1.00                 C  
ATOM    306  N   MET    52      -0.307 213.910 282.361  1.00                 N  
ATOM    307  CA  MET    52       0.365 213.877 283.655  1.00                 C  
ATOM    308  C   MET    52       1.646 214.700 283.645  1.00                 C  
ATOM    309  O   MET    52       1.873 215.491 282.726  1.00                 O  
ATOM    310  CB  MET    52       0.679 212.435 284.059  1.00                 C  
ATOM    311  SD  MET    52      -1.658 212.049 285.495  1.00                 S  
ATOM    312  CE  MET    52      -0.715 211.559 286.937  1.00                 C  
ATOM    313  CG  MET    52      -0.545 211.541 284.171  1.00                 C  
ATOM    314  N   ASP    53       2.472 214.530 284.677  1.00                 N  
ATOM    315  CA  ASP    53       3.799 215.138 284.770  1.00                 C  
ATOM    316  C   ASP    53       4.766 214.024 285.164  1.00                 C  
ATOM    317  O   ASP    53       4.986 213.767 286.350  1.00                 O  
ATOM    318  CB  ASP    53       3.792 216.288 285.779  1.00                 C  
ATOM    319  CG  ASP    53       5.124 217.008 285.851  1.00                 C  
ATOM    320  OD1 ASP    53       6.056 216.608 285.122  1.00                 O  
ATOM    321  OD2 ASP    53       5.236 217.972 286.637  1.00                 O  
ATOM    322  N   TRP    54       5.351 213.367 284.166  1.00                 N  
ATOM    323  CA  TRP    54       6.235 212.230 284.391  1.00                 C  
ATOM    324  C   TRP    54       7.649 212.631 284.775  1.00                 C  
ATOM    325  O   TRP    54       8.513 211.753 284.856  1.00                 O  
ATOM    326  CB  TRP    54       6.295 211.343 283.146  1.00                 C  
ATOM    327  CG  TRP    54       6.664 212.085 281.898  1.00                 C  
ATOM    328  CD1 TRP    54       5.810 212.573 280.952  1.00                 C  
ATOM    329  NE1 TRP    54       6.516 213.196 279.951  1.00                 N  
ATOM    330  CD2 TRP    54       7.985 212.423 281.460  1.00                 C  
ATOM    331  CE2 TRP    54       7.855 213.116 280.242  1.00                 C  
ATOM    332  CH2 TRP    54      10.196 213.371 280.064  1.00                 C  
ATOM    333  CZ2 TRP    54       8.956 213.595 279.534  1.00                 C  
ATOM    334  CE3 TRP    54       9.265 212.208 281.979  1.00                 C  
ATOM    335  CZ3 TRP    54      10.354 212.685 281.274  1.00                 C  
ATOM    336  N   SER    55       7.899 213.922 284.996  1.00                 N  
ATOM    337  CA  SER    55       9.209 214.463 285.346  1.00                 C  
ATOM    338  C   SER    55       9.972 213.594 286.335  1.00                 C  
ATOM    339  O   SER    55      11.200 213.521 286.290  1.00                 O  
ATOM    340  CB  SER    55       9.069 215.871 285.927  1.00                 C  
ATOM    341  OG  SER    55       8.586 216.780 284.953  1.00                 O  
ATOM    342  N   ASP    56       9.247 212.928 287.235  1.00                 N  
ATOM    343  CA  ASP    56       9.854 212.066 288.243  1.00                 C  
ATOM    344  C   ASP    56       9.740 210.576 287.924  1.00                 C  
ATOM    345  O   ASP    56      10.393 209.762 288.591  1.00                 O  
ATOM    346  CB  ASP    56       9.228 212.323 289.615  1.00                 C  
ATOM    347  CG  ASP    56       9.532 213.711 290.143  1.00                 C  
ATOM    348  OD1 ASP    56      10.558 214.292 289.731  1.00                 O  
ATOM    349  OD2 ASP    56       8.744 214.218 290.969  1.00                 O  
ATOM    350  N   HIS    57       8.936 210.201 286.933  1.00                 N  
ATOM    351  CA  HIS    57       8.653 208.795 286.674  1.00                 C  
ATOM    352  C   HIS    57       9.870 208.064 286.115  1.00                 C  
ATOM    353  O   HIS    57      10.760 208.663 285.505  1.00                 O  
ATOM    354  CB  HIS    57       7.478 208.655 285.705  1.00                 C  
ATOM    355  CG  HIS    57       6.171 209.119 286.268  1.00                 C  
ATOM    356  ND1 HIS    57       5.007 209.140 285.530  1.00                 N  
ATOM    357  CE1 HIS    57       4.008 209.602 286.302  1.00                 C  
ATOM    358  CD2 HIS    57       5.716 209.624 287.556  1.00                 C  
ATOM    359  NE2 HIS    57       4.426 209.895 287.519  1.00                 N  
ATOM    360  N   ALA    58       9.894 206.750 286.328  1.00                 N  
ATOM    361  CA  ALA    58      10.968 205.889 285.839  1.00                 C  
ATOM    362  C   ALA    58      10.455 204.449 285.768  1.00                 C  
ATOM    363  O   ALA    58       9.275 204.181 286.014  1.00                 O  
ATOM    364  CB  ALA    58      12.187 205.998 286.742  1.00                 C  
ATOM    365  N   LEU    59      11.352 203.518 285.432  1.00                 N  
ATOM    366  CA  LEU    59      11.017 202.109 285.227  1.00                 C  
ATOM    367  C   LEU    59      11.692 201.278 286.319  1.00                 C  
ATOM    368  O   LEU    59      12.707 201.677 286.895  1.00                 O  
ATOM    369  CB  LEU    59      11.451 201.653 283.833  1.00                 C  
ATOM    370  CG  LEU    59      10.857 202.424 282.652  1.00                 C  
ATOM    371  CD1 LEU    59      11.446 201.932 281.338  1.00                 C  
ATOM    372  CD2 LEU    59       9.342 202.296 282.633  1.00                 C  
ATOM    373  N   TRP    60      11.126 200.099 286.602  1.00                 N  
ATOM    374  CA  TRP    60      11.485 199.336 287.798  1.00                 C  
ATOM    375  C   TRP    60      12.229 198.035 287.525  1.00                 C  
ATOM    376  O   TRP    60      13.276 197.803 288.137  1.00                 O  
ATOM    377  CB  TRP    60      10.236 199.006 288.618  1.00                 C  
ATOM    378  CG  TRP    60      10.530 198.271 289.889  1.00                 C  
ATOM    379  CD1 TRP    60      11.752 197.846 290.327  1.00                 C  
ATOM    380  NE1 TRP    60      11.627 197.208 291.537  1.00                 N  
ATOM    381  CD2 TRP    60       9.584 197.872 290.889  1.00                 C  
ATOM    382  CE2 TRP    60      10.303 197.212 291.903  1.00                 C  
ATOM    383  CH2 TRP    60       8.331 196.839 293.146  1.00                 C  
ATOM    384  CZ2 TRP    60       9.686 196.690 293.038  1.00                 C  
ATOM    385  CE3 TRP    60       8.200 198.010 291.026  1.00                 C  
ATOM    386  CZ3 TRP    60       7.592 197.491 292.153  1.00                 C  
ATOM    387  N   TRP    61      11.727 197.167 286.639  1.00                 N  
ATOM    388  CA  TRP    61      12.474 195.984 286.188  1.00                 C  
ATOM    389  C   TRP    61      12.801 195.055 287.369  1.00                 C  
ATOM    390  O   TRP    61      13.945 194.921 287.817  1.00                 O  
ATOM    391  CB  TRP    61      13.761 196.403 285.475  1.00                 C  
ATOM    392  CG  TRP    61      14.352 195.324 284.620  1.00                 C  
ATOM    393  CD1 TRP    61      13.687 194.284 284.037  1.00                 C  
ATOM    394  NE1 TRP    61      14.563 193.499 283.328  1.00                 N  
ATOM    395  CD2 TRP    61      15.729 195.178 284.252  1.00                 C  
ATOM    396  CE2 TRP    61      15.824 194.029 283.446  1.00                 C  
ATOM    397  CH2 TRP    61      18.153 194.322 283.193  1.00                 C  
ATOM    398  CZ2 TRP    61      17.034 193.591 282.910  1.00                 C  
ATOM    399  CE3 TRP    61      16.890 195.906 284.526  1.00                 C  
ATOM    400  CZ3 TRP    61      18.087 195.468 283.992  1.00                 C  
ATOM    401  N   PRO    62      11.728 194.444 287.887  1.00                 N  
ATOM    402  CA  PRO    62      11.806 193.660 289.121  1.00                 C  
ATOM    403  C   PRO    62      12.807 192.509 289.024  1.00                 C  
ATOM    404  O   PRO    62      13.577 192.272 289.963  1.00                 O  
ATOM    405  CB  PRO    62      10.384 193.130 289.314  1.00                 C  
ATOM    406  CD  PRO    62      10.393 194.415 287.294  1.00                 C  
ATOM    407  CG  PRO    62       9.764 193.224 287.960  1.00                 C  
ATOM    408  N   GLU    63      12.812 191.780 287.903  1.00                 N  
ATOM    409  CA  GLU    63      13.477 190.476 287.869  1.00                 C  
ATOM    410  C   GLU    63      14.961 190.571 288.205  1.00                 C  
ATOM    411  O   GLU    63      15.511 189.668 288.846  1.00                 O  
ATOM    412  CB  GLU    63      13.309 189.824 286.495  1.00                 C  
ATOM    413  CD  GLU    63      13.251 187.421 287.271  1.00                 C  
ATOM    414  CG  GLU    63      13.933 188.443 286.382  1.00                 C  
ATOM    415  OE1 GLU    63      12.099 187.668 287.684  1.00                 O  
ATOM    416  OE2 GLU    63      13.870 186.374 287.554  1.00                 O  
ATOM    417  N   LYS    64      15.633 191.638 287.771  1.00                 N  
ATOM    418  CA  LYS    64      17.051 191.827 288.055  1.00                 C  
ATOM    419  C   LYS    64      17.278 192.871 289.145  1.00                 C  
ATOM    420  O   LYS    64      18.366 193.450 289.234  1.00                 O  
ATOM    421  CB  LYS    64      17.802 192.235 286.786  1.00                 C  
ATOM    422  CD  LYS    64      18.437 189.913 286.077  1.00                 C  
ATOM    423  CE  LYS    64      18.500 188.932 284.918  1.00                 C  
ATOM    424  CG  LYS    64      17.744 191.204 285.671  1.00                 C  
ATOM    425  NZ  LYS    64      19.119 187.638 285.319  1.00                 N  
ATOM    426  N   ASN    65      16.255 193.135 289.957  1.00                 N  
ATOM    427  CA  ASN    65      16.365 193.846 291.225  1.00                 C  
ATOM    428  C   ASN    65      16.778 195.308 291.085  1.00                 C  
ATOM    429  O   ASN    65      17.195 195.915 292.077  1.00                 O  
ATOM    430  CB  ASN    65      17.353 193.136 292.153  1.00                 C  
ATOM    431  CG  ASN    65      16.884 191.751 292.554  1.00                 C  
ATOM    432  OD1 ASN    65      15.757 191.577 293.017  1.00                 O  
ATOM    433  ND2 ASN    65      17.749 190.760 292.376  1.00                 N  
ATOM    434  N   ARG    66      16.673 195.916 289.905  1.00                 N  
ATOM    435  CA  ARG    66      17.106 197.303 289.789  1.00                 C  
ATOM    436  C   ARG    66      16.488 197.958 288.560  1.00                 C  
ATOM    437  O   ARG    66      15.948 197.295 287.671  1.00                 O  
ATOM    438  CB  ARG    66      18.632 197.384 289.724  1.00                 C  
ATOM    439  CD  ARG    66      20.749 196.871 288.476  1.00                 C  
ATOM    440  NE  ARG    66      21.353 196.177 287.341  1.00                 N  
ATOM    441  CG  ARG    66      19.239 196.702 288.508  1.00                 C  
ATOM    442  CZ  ARG    66      21.433 196.680 286.114  1.00                 C  
ATOM    443  NH1 ARG    66      22.000 195.976 285.144  1.00                 N  
ATOM    444  NH2 ARG    66      20.945 197.886 285.859  1.00                 N  
ATOM    445  N   TRP    67      16.576 199.287 288.542  1.00                 N  
ATOM    446  CA  TRP    67      16.068 200.209 287.541  1.00                 C  
ATOM    447  C   TRP    67      17.129 200.567 286.511  1.00                 C  
ATOM    448  O   TRP    67      18.172 199.912 286.399  1.00                 O  
ATOM    449  CB  TRP    67      15.543 201.484 288.204  1.00                 C  
ATOM    450  CG  TRP    67      14.335 201.260 289.062  1.00                 C  
ATOM    451  CD1 TRP    67      13.995 200.110 289.714  1.00                 C  
ATOM    452  NE1 TRP    67      12.818 200.285 290.401  1.00                 N  
ATOM    453  CD2 TRP    67      13.306 202.211 289.360  1.00                 C  
ATOM    454  CE2 TRP    67      12.376 201.569 290.198  1.00                 C  
ATOM    455  CH2 TRP    67      11.043 203.513 290.316  1.00                 C  
ATOM    456  CZ2 TRP    67      11.238 202.212 290.683  1.00                 C  
ATOM    457  CE3 TRP    67      13.080 203.543 289.001  1.00                 C  
ATOM    458  CZ3 TRP    67      11.951 204.177 289.483  1.00                 C  
ATOM    459  N   LEU    68      16.855 201.635 285.759  1.00                 N  
ATOM    460  CA  LEU    68      17.709 202.151 284.693  1.00                 C  
ATOM    461  C   LEU    68      17.774 203.673 284.836  1.00                 C  
ATOM    462  O   LEU    68      17.014 204.405 284.198  1.00                 O  
ATOM    463  CB  LEU    68      17.169 201.732 283.324  1.00                 C  
ATOM    464  CG  LEU    68      17.356 200.262 282.942  1.00                 C  
ATOM    465  CD1 LEU    68      16.397 199.378 283.725  1.00                 C  
ATOM    466  CD2 LEU    68      17.157 200.066 281.447  1.00                 C  
ATOM    467  N   LYS    69      18.693 204.150 285.681  1.00                 N  
ATOM    468  CA  LYS    69      18.990 205.577 285.692  1.00                 C  
ATOM    469  C   LYS    69      19.731 205.990 284.429  1.00                 C  
ATOM    470  O   LYS    69      19.669 207.160 284.033  1.00                 O  
ATOM    471  CB  LYS    69      19.813 205.944 286.929  1.00                 C  
ATOM    472  CD  LYS    69      19.923 206.212 289.422  1.00                 C  
ATOM    473  CE  LYS    69      19.151 206.125 290.729  1.00                 C  
ATOM    474  CG  LYS    69      19.048 205.832 288.238  1.00                 C  
ATOM    475  NZ  LYS    69      20.002 206.471 291.900  1.00                 N  
ATOM    476  N   ARG    70      20.406 205.044 283.779  1.00                 N  
ATOM    477  CA  ARG    70      21.158 205.300 282.554  1.00                 C  
ATOM    478  C   ARG    70      20.165 205.383 281.402  1.00                 C  
ATOM    479  O   ARG    70      19.820 204.384 280.768  1.00                 O  
ATOM    480  CB  ARG    70      22.201 204.204 282.326  1.00                 C  
ATOM    481  CD  ARG    70      24.236 202.991 283.156  1.00                 C  
ATOM    482  NE  ARG    70      23.567 201.731 283.470  1.00                 N  
ATOM    483  CG  ARG    70      23.319 204.187 283.356  1.00                 C  
ATOM    484  CZ  ARG    70      24.071 200.531 283.202  1.00                 C  
ATOM    485  NH1 ARG    70      23.391 199.439 283.524  1.00                 N  
ATOM    486  NH2 ARG    70      25.254 200.425 282.613  1.00                 N  
ATOM    487  N   SER    71      19.705 206.606 281.132  1.00                 N  
ATOM    488  CA  SER    71      18.648 206.838 280.155  1.00                 C  
ATOM    489  C   SER    71      19.057 206.461 278.737  1.00                 C  
ATOM    490  O   SER    71      18.184 206.276 277.884  1.00                 O  
ATOM    491  CB  SER    71      18.211 208.304 280.177  1.00                 C  
ATOM    492  OG  SER    71      19.244 209.152 279.706  1.00                 O  
ATOM    493  N   ARG    72      20.354 206.326 278.473  1.00                 N  
ATOM    494  CA  ARG    72      20.882 206.227 277.119  1.00                 C  
ATOM    495  C   ARG    72      21.271 204.812 276.709  1.00                 C  
ATOM    496  O   ARG    72      21.474 204.568 275.515  1.00                 O  
ATOM    497  CB  ARG    72      22.102 207.135 276.952  1.00                 C  
ATOM    498  CD  ARG    72      23.043 209.460 276.871  1.00                 C  
ATOM    499  NE  ARG    72      22.762 210.890 276.980  1.00                 N  
ATOM    500  CG  ARG    72      21.796 208.618 277.083  1.00                 C  
ATOM    501  CZ  ARG    72      23.670 211.845 276.806  1.00                 C  
ATOM    502  NH1 ARG    72      23.324 213.119 276.925  1.00                 N  
ATOM    503  NH2 ARG    72      24.923 211.523 276.515  1.00                 N  
ATOM    504  N   SER    73      21.391 203.882 277.652  1.00                 N  
ATOM    505  CA  SER    73      21.903 202.559 277.324  1.00                 C  
ATOM    506  C   SER    73      20.964 201.808 276.389  1.00                 C  
ATOM    507  O   SER    73      19.749 202.023 276.378  1.00                 O  
ATOM    508  CB  SER    73      22.129 201.741 278.597  1.00                 C  
ATOM    509  OG  SER    73      22.545 200.422 278.289  1.00                 O  
ATOM    510  N   THR    74      21.552 200.917 275.598  1.00                 N  
ATOM    511  CA  THR    74      20.782 200.023 274.750  1.00                 C  
ATOM    512  C   THR    74      19.974 199.058 275.614  1.00                 C  
ATOM    513  O   THR    74      20.390 198.679 276.712  1.00                 O  
ATOM    514  CB  THR    74      21.691 199.237 273.787  1.00                 C  
ATOM    515  OG1 THR    74      22.631 198.460 274.539  1.00                 O  
ATOM    516  CG2 THR    74      22.459 200.188 272.883  1.00                 C  
ATOM    517  N   LEU    75      18.794 198.678 275.119  1.00                 N  
ATOM    518  CA  LEU    75      17.966 197.728 275.854  1.00                 C  
ATOM    519  C   LEU    75      18.656 196.376 275.987  1.00                 C  
ATOM    520  O   LEU    75      18.464 195.677 276.988  1.00                 O  
ATOM    521  CB  LEU    75      16.610 197.556 275.167  1.00                 C  
ATOM    522  CG  LEU    75      15.615 196.620 275.857  1.00                 C  
ATOM    523  CD1 LEU    75      15.287 197.120 277.255  1.00                 C  
ATOM    524  CD2 LEU    75      14.344 196.485 275.032  1.00                 C  
ATOM    525  N   ASP    76      19.471 195.998 274.999  1.00                 N  
ATOM    526  CA  ASP    76      20.281 194.789 275.091  1.00                 C  
ATOM    527  C   ASP    76      21.414 194.918 276.099  1.00                 C  
ATOM    528  O   ASP    76      21.980 193.895 276.498  1.00                 O  
ATOM    529  CB  ASP    76      20.862 194.428 273.723  1.00                 C  
ATOM    530  CG  ASP    76      21.427 193.022 273.682  1.00                 C  
ATOM    531  OD1 ASP    76      20.668 192.069 273.959  1.00                 O  
ATOM    532  OD2 ASP    76      22.628 192.872 273.374  1.00                 O  
ATOM    533  N   GLN    77      21.753 196.139 276.525  1.00                 N  
ATOM    534  CA  GLN    77      22.843 196.325 277.477  1.00                 C  
ATOM    535  C   GLN    77      22.437 195.895 278.882  1.00                 C  
ATOM    536  O   GLN    77      23.220 195.247 279.585  1.00                 O  
ATOM    537  CB  GLN    77      23.299 197.786 277.491  1.00                 C  
ATOM    538  CD  GLN    77      25.750 197.321 277.886  1.00                 C  
ATOM    539  CG  GLN    77      24.511 198.049 278.370  1.00                 C  
ATOM    540  OE1 GLN    77      26.149 197.457 276.730  1.00                 O  
ATOM    541  NE2 GLN    77      26.362 196.545 278.773  1.00                 N  
ATOM    542  N   TYR    78      21.225 196.250 279.313  1.00                 N  
ATOM    543  CA  TYR    78      20.710 195.727 280.571  1.00                 C  
ATOM    544  C   TYR    78      20.386 194.242 280.494  1.00                 C  
ATOM    545  O   TYR    78      20.167 193.620 281.539  1.00                 O  
ATOM    546  CB  TYR    78      19.459 196.497 281.000  1.00                 C  
ATOM    547  CG  TYR    78      19.736 197.915 281.445  1.00                 C  
ATOM    548  OH  TYR    78      20.498 201.820 282.656  1.00                 O  
ATOM    549  CZ  TYR    78      20.246 200.527 282.257  1.00                 C  
ATOM    550  CD1 TYR    78      19.952 198.924 280.515  1.00                 C  
ATOM    551  CE1 TYR    78      20.206 200.223 280.913  1.00                 C  
ATOM    552  CD2 TYR    78      19.780 198.241 282.795  1.00                 C  
ATOM    553  CE2 TYR    78      20.033 199.534 283.212  1.00                 C  
ATOM    554  N   GLY    79      20.350 193.665 279.292  1.00                 N  
ATOM    555  CA  GLY    79      19.974 192.282 279.104  1.00                 C  
ATOM    556  C   GLY    79      18.485 192.041 279.029  1.00                 C  
ATOM    557  O   GLY    79      18.061 190.878 279.010  1.00                 O  
ATOM    558  N   VAL    80      17.679 193.101 278.983  1.00                 N  
ATOM    559  CA  VAL    80      16.231 192.964 279.053  1.00                 C  
ATOM    560  C   VAL    80      15.692 192.350 277.769  1.00                 C  
ATOM    561  O   VAL    80      16.131 192.687 276.661  1.00                 O  
ATOM    562  CB  VAL    80      15.548 194.318 279.320  1.00                 C  
ATOM    563  CG1 VAL    80      14.036 194.175 279.250  1.00                 C  
ATOM    564  CG2 VAL    80      15.972 194.871 280.672  1.00                 C  
ATOM    565  N   GLN    81      14.738 191.429 277.919  1.00                 N  
ATOM    566  CA  GLN    81      13.975 190.898 276.793  1.00                 C  
ATOM    567  C   GLN    81      12.492 190.918 277.145  1.00                 C  
ATOM    568  O   GLN    81      12.102 191.474 278.175  1.00                 O  
ATOM    569  CB  GLN    81      14.443 189.483 276.448  1.00                 C  
ATOM    570  CD  GLN    81      16.189 190.070 274.720  1.00                 C  
ATOM    571  CG  GLN    81      15.906 189.394 276.047  1.00                 C  
ATOM    572  OE1 GLN    81      15.715 189.628 273.673  1.00                 O  
ATOM    573  NE2 GLN    81      16.963 191.148 274.760  1.00                 N  
ATOM    574  N   ALA    82      11.661 190.313 276.293  1.00                 N  
ATOM    575  CA  ALA    82      10.226 190.231 276.528  1.00                 C  
ATOM    576  C   ALA    82       9.861 189.387 277.740  1.00                 C  
ATOM    577  O   ALA    82       8.675 189.316 278.082  1.00                 O  
ATOM    578  CB  ALA    82       9.520 189.668 275.304  1.00                 C  
ATOM    579  N   ASP    83      10.831 188.757 278.401  1.00                 N  
ATOM    580  CA  ASP    83      10.529 187.771 279.434  1.00                 C  
ATOM    581  C   ASP    83      10.111 188.420 280.750  1.00                 C  
ATOM    582  O   ASP    83       9.002 188.189 281.246  1.00                 O  
ATOM    583  CB  ASP    83      11.735 186.862 279.676  1.00                 C  
ATOM    584  CG  ASP    83      11.992 185.915 278.520  1.00                 C  
ATOM    585  OD1 ASP    83      11.095 185.765 277.664  1.00                 O  
ATOM    586  OD2 ASP    83      13.091 185.322 278.470  1.00                 O  
ATOM    587  N   ALA    84      10.984 189.239 281.326  1.00                 N  
ATOM    588  CA  ALA    84      10.813 189.707 282.692  1.00                 C  
ATOM    589  C   ALA    84       9.972 190.977 282.752  1.00                 C  
ATOM    590  O   ALA    84      10.052 191.838 281.870  1.00                 O  
ATOM    591  CB  ALA    84      12.166 189.954 283.341  1.00                 C  
ATOM    592  N   LYS    85       9.186 191.089 283.820  1.00                 N  
ATOM    593  CA  LYS    85       8.143 192.100 283.925  1.00                 C  
ATOM    594  C   LYS    85       8.727 193.485 284.188  1.00                 C  
ATOM    595  O   LYS    85       9.735 193.641 284.882  1.00                 O  
ATOM    596  CB  LYS    85       7.153 191.736 285.033  1.00                 C  
ATOM    597  CD  LYS    85       5.342 190.211 285.867  1.00                 C  
ATOM    598  CE  LYS    85       4.524 188.962 285.582  1.00                 C  
ATOM    599  CG  LYS    85       6.329 190.491 284.745  1.00                 C  
ATOM    600  NZ  LYS    85       3.562 188.667 286.680  1.00                 N  
ATOM    601  N   LEU    86       8.067 194.499 283.631  1.00                 N  
ATOM    602  CA  LEU    86       8.485 195.887 283.760  1.00                 C  
ATOM    603  C   LEU    86       7.404 196.704 284.456  1.00                 C  
ATOM    604  O   LEU    86       6.213 196.396 284.365  1.00                 O  
ATOM    605  CB  LEU    86       8.803 196.481 282.386  1.00                 C  
ATOM    606  CG  LEU    86       9.907 195.786 281.587  1.00                 C  
ATOM    607  CD1 LEU    86      10.029 196.394 280.198  1.00                 C  
ATOM    608  CD2 LEU    86      11.237 195.871 282.320  1.00                 C  
ATOM    609  N   HIS    87       7.836 197.753 285.154  1.00                 N  
ATOM    610  CA  HIS    87       6.935 198.628 285.897  1.00                 C  
ATOM    611  C   HIS    87       7.340 200.070 285.641  1.00                 C  
ATOM    612  O   HIS    87       8.483 200.450 285.913  1.00                 O  
ATOM    613  CB  HIS    87       6.973 198.293 287.389  1.00                 C  
ATOM    614  CG  HIS    87       6.557 196.890 287.704  1.00                 C  
ATOM    615  ND1 HIS    87       5.237 196.494 287.735  1.00                 N  
ATOM    616  CE1 HIS    87       5.180 195.186 288.044  1.00                 C  
ATOM    617  CD2 HIS    87       7.247 195.652 288.035  1.00                 C  
ATOM    618  NE2 HIS    87       6.382 194.675 288.226  1.00                 N  
ATOM    619  N   PHE    88       6.415 200.867 285.114  1.00                 N  
ATOM    620  CA  PHE    88       6.629 202.296 284.911  1.00                 C  
ATOM    621  C   PHE    88       5.868 203.041 286.001  1.00                 C  
ATOM    622  O   PHE    88       4.634 203.004 286.044  1.00                 O  
ATOM    623  CB  PHE    88       6.172 202.713 283.512  1.00                 C  
ATOM    624  CG  PHE    88       6.410 204.163 283.203  1.00                 C  
ATOM    625  CZ  PHE    88       6.843 206.849 282.633  1.00                 C  
ATOM    626  CD1 PHE    88       7.682 204.624 282.910  1.00                 C  
ATOM    627  CE1 PHE    88       7.900 205.959 282.626  1.00                 C  
ATOM    628  CD2 PHE    88       5.362 205.067 283.207  1.00                 C  
ATOM    629  CE2 PHE    88       5.581 206.402 282.923  1.00                 C  
ATOM    630  N   THR    89       6.608 203.696 286.892  1.00                 N  
ATOM    631  CA  THR    89       6.019 204.435 287.982  1.00                 C  
ATOM    632  C   THR    89       6.888 205.595 288.420  1.00                 C  
ATOM    633  O   THR    89       7.882 205.933 287.774  1.00                 O  
ATOM    634  CB  THR    89       5.750 203.529 289.198  1.00                 C  
ATOM    635  OG1 THR    89       6.995 203.067 289.738  1.00                 O  
ATOM    636  CG2 THR    89       4.919 202.322 288.790  1.00                 C  
ATOM    637  N   PRO    90       6.519 206.238 289.525  1.00                 N  
ATOM    638  CA  PRO    90       7.327 207.337 290.059  1.00                 C  
ATOM    639  C   PRO    90       8.436 206.858 290.980  1.00                 C  
ATOM    640  O   PRO    90       8.344 205.817 291.633  1.00                 O  
ATOM    641  CB  PRO    90       6.320 208.199 290.824  1.00                 C  
ATOM    642  CD  PRO    90       5.163 206.184 290.250  1.00                 C  
ATOM    643  CG  PRO    90       5.300 207.230 291.320  1.00                 C  
ATOM    644  N   MET    91       9.509 207.651 291.019  1.00                 N  
ATOM    645  CA  MET    91      10.625 207.372 291.916  1.00                 C  
ATOM    646  C   MET    91      10.357 207.822 293.346  1.00                 C  
ATOM    647  O   MET    91      10.966 207.284 294.277  1.00                 O  
ATOM    648  CB  MET    91      11.902 208.044 291.408  1.00                 C  
ATOM    649  SD  MET    91      14.075 208.102 289.689  1.00                 S  
ATOM    650  CE  MET    91      13.613 209.720 289.076  1.00                 C  
ATOM    651  CG  MET    91      12.460 207.433 290.133  1.00                 C  
ATOM    652  N   HIS    92       9.474 208.797 293.538  1.00                 N  
ATOM    653  CA  HIS    92       9.168 209.347 294.853  1.00                 C  
ATOM    654  C   HIS    92       7.788 208.858 295.275  1.00                 C  
ATOM    655  O   HIS    92       6.772 209.313 294.738  1.00                 O  
ATOM    656  CB  HIS    92       9.235 210.875 294.823  1.00                 C  
ATOM    657  CG  HIS    92      10.589 211.414 294.482  1.00                 C  
ATOM    658  ND1 HIS    92      10.924 212.742 294.642  1.00                 N  
ATOM    659  CE1 HIS    92      12.199 212.921 294.253  1.00                 C  
ATOM    660  CD2 HIS    92      11.826 210.857 293.955  1.00                 C  
ATOM    661  NE2 HIS    92      12.746 211.795 293.840  1.00                 N  
ATOM    662  N   LYS    93       7.753 207.937 296.239  1.00                 N  
ATOM    663  CA  LYS    93       6.493 207.455 296.779  1.00                 C  
ATOM    664  C   LYS    93       6.314 207.915 298.221  1.00                 C  
ATOM    665  O   LYS    93       7.277 207.914 298.997  1.00                 O  
ATOM    666  CB  LYS    93       6.423 205.929 296.696  1.00                 C  
ATOM    667  CD  LYS    93       6.292 203.869 295.268  1.00                 C  
ATOM    668  CE  LYS    93       6.319 203.322 293.850  1.00                 C  
ATOM    669  CG  LYS    93       6.408 205.385 295.277  1.00                 C  
ATOM    670  NZ  LYS    93       6.251 201.834 293.828  1.00                 N  
ATOM    671  N   ASN    94       5.101 208.308 298.605  1.00                 N  
ATOM    672  CA  ASN    94       4.878 208.784 299.974  1.00                 C  
ATOM    673  C   ASN    94       5.078 207.678 300.998  1.00                 C  
ATOM    674  O   ASN    94       4.793 206.507 300.746  1.00                 O  
ATOM    675  CB  ASN    94       3.477 209.384 300.111  1.00                 C  
ATOM    676  CG  ASN    94       2.381 208.360 299.896  1.00                 C  
ATOM    677  OD1 ASN    94       2.253 207.792 298.811  1.00                 O  
ATOM    678  ND2 ASN    94       1.585 208.120 300.932  1.00                 N  
ATOM    679  N   LEU    95       5.580 208.071 302.171  1.00                 N  
ATOM    680  CA  LEU    95       5.891 207.156 303.265  1.00                 C  
ATOM    681  C   LEU    95       5.445 207.814 304.568  1.00                 C  
ATOM    682  O   LEU    95       5.131 209.005 304.607  1.00                 O  
ATOM    683  CB  LEU    95       7.385 206.825 303.278  1.00                 C  
ATOM    684  CG  LEU    95       7.935 206.128 302.032  1.00                 C  
ATOM    685  CD1 LEU    95       9.451 206.025 302.100  1.00                 C  
ATOM    686  CD2 LEU    95       7.318 204.747 301.871  1.00                 C  
ATOM    687  N   ARG    96       5.405 207.027 305.645  1.00                 N  
ATOM    688  CA  ARG    96       4.860 207.538 306.902  1.00                 C  
ATOM    689  C   ARG    96       5.927 208.188 307.784  1.00                 C  
ATOM    690  O   ARG    96       5.623 209.145 308.502  1.00                 O  
ATOM    691  CB  ARG    96       4.173 206.416 307.684  1.00                 C  
ATOM    692  CD  ARG    96       2.295 204.759 307.842  1.00                 C  
ATOM    693  NE  ARG    96       1.050 204.273 307.252  1.00                 N  
ATOM    694  CG  ARG    96       2.914 205.880 307.023  1.00                 C  
ATOM    695  CZ  ARG    96       0.982 203.314 306.335  1.00                 C  
ATOM    696  NH1 ARG    96      -0.195 202.937 305.855  1.00                 N  
ATOM    697  NH2 ARG    96       2.092 202.733 305.900  1.00                 N  
ATOM    698  N   VAL    97       7.167 207.694 307.748  1.00                 N  
ATOM    699  CA  VAL    97       8.295 208.308 308.449  1.00                 C  
ATOM    700  C   VAL    97       8.043 208.651 309.919  1.00                 C  
ATOM    701  O   VAL    97       7.869 209.825 310.264  1.00                 O  
ATOM    702  CB  VAL    97       8.760 209.598 307.748  1.00                 C  
ATOM    703  CG1 VAL    97       9.962 210.191 308.468  1.00                 C  
ATOM    704  CG2 VAL    97       9.091 209.322 306.290  1.00                 C  
ATOM    705  N   GLN    98       7.972 207.640 310.785  1.00                 N  
ATOM    706  CA  GLN    98       7.857 207.885 312.218  1.00                 C  
ATOM    707  C   GLN    98       9.102 208.600 312.738  1.00                 C  
ATOM    708  O   GLN    98      10.229 208.145 312.520  1.00                 O  
ATOM    709  CB  GLN    98       7.642 206.570 312.971  1.00                 C  
ATOM    710  CD  GLN    98       7.127 205.425 315.162  1.00                 C  
ATOM    711  CG  GLN    98       7.401 206.741 314.462  1.00                 C  
ATOM    712  OE1 GLN    98       7.282 204.354 314.575  1.00                 O  
ATOM    713  NE2 GLN    98       6.719 205.501 316.424  1.00                 N  
ATOM    714  N   LEU    99       8.895 209.716 313.439  1.00                 N  
ATOM    715  CA  LEU    99       9.970 210.511 314.014  1.00                 C  
ATOM    716  C   LEU    99      10.444 209.931 315.346  1.00                 C  
ATOM    717  O   LEU    99       9.750 209.111 315.957  1.00                 O  
ATOM    718  CB  LEU    99       9.520 211.960 314.208  1.00                 C  
ATOM    719  CG  LEU    99       9.131 212.725 312.941  1.00                 C  
ATOM    720  CD1 LEU    99       8.606 214.110 313.289  1.00                 C  
ATOM    721  CD2 LEU    99      10.316 212.831 311.993  1.00                 C  
ATOM    722  N   PRO   100      11.627 210.335 315.826  1.00                 N  
ATOM    723  CA  PRO   100      12.093 209.858 317.135  1.00                 C  
ATOM    724  C   PRO   100      11.503 210.608 318.316  1.00                 C  
ATOM    725  O   PRO   100      11.852 210.299 319.460  1.00                 O  
ATOM    726  CB  PRO   100      13.609 210.061 317.085  1.00                 C  
ATOM    727  CD  PRO   100      12.742 211.173 315.151  1.00                 C  
ATOM    728  CG  PRO   100      13.796 211.261 316.218  1.00                 C  
ATOM    729  N   ASP   101      10.633 211.589 318.080  1.00                 N  
ATOM    730  CA  ASP   101       9.851 212.191 319.149  1.00                 C  
ATOM    731  C   ASP   101       8.462 211.567 319.247  1.00                 C  
ATOM    732  O   ASP   101       7.552 212.172 319.824  1.00                 O  
ATOM    733  CB  ASP   101       9.728 213.701 318.938  1.00                 C  
ATOM    734  CG  ASP   101       9.000 214.053 317.655  1.00                 C  
ATOM    735  OD1 ASP   101       8.622 213.123 316.913  1.00                 O  
ATOM    736  OD2 ASP   101       8.807 215.259 317.393  1.00                 O  
ATOM    737  N   LEU   102       8.296 210.369 318.677  1.00                 N  
ATOM    738  CA  LEU   102       7.070 209.577 318.774  1.00                 C  
ATOM    739  C   LEU   102       5.876 210.303 318.159  1.00                 C  
ATOM    740  O   LEU   102       4.745 210.207 318.640  1.00                 O  
ATOM    741  CB  LEU   102       6.769 209.233 320.234  1.00                 C  
ATOM    742  CG  LEU   102       7.855 208.462 320.987  1.00                 C  
ATOM    743  CD1 LEU   102       7.454 208.249 322.439  1.00                 C  
ATOM    744  CD2 LEU   102       8.133 207.127 320.313  1.00                 C  
ATOM    745  N   LYS   103       6.145 211.032 317.084  1.00                 N  
ATOM    746  CA  LYS   103       5.161 211.620 316.191  1.00                 C  
ATOM    747  C   LYS   103       5.452 211.115 314.779  1.00                 C  
ATOM    748  O   LYS   103       6.362 210.307 314.565  1.00                 O  
ATOM    749  CB  LYS   103       5.210 213.147 316.271  1.00                 C  
ATOM    750  CD  LYS   103       4.849 215.230 317.625  1.00                 C  
ATOM    751  CE  LYS   103       4.471 215.792 318.985  1.00                 C  
ATOM    752  CG  LYS   103       4.824 213.710 317.630  1.00                 C  
ATOM    753  NZ  LYS   103       4.489 217.281 318.995  1.00                 N  
ATOM    754  N   ILE   104       4.675 211.585 313.805  1.00                 N  
ATOM    755  CA  ILE   104       4.880 211.159 312.428  1.00                 C  
ATOM    756  C   ILE   104       4.373 212.232 311.475  1.00                 C  
ATOM    757  O   ILE   104       3.530 213.060 311.831  1.00                 O  
ATOM    758  CB  ILE   104       4.188 209.813 312.145  1.00                 C  
ATOM    759  CD1 ILE   104       1.898 208.716 311.916  1.00                 C  
ATOM    760  CG1 ILE   104       2.678 209.934 312.362  1.00                 C  
ATOM    761  CG2 ILE   104       4.797 208.711 312.997  1.00                 C  
ATOM    762  N   MET   105       4.905 212.205 310.253  1.00                 N  
ATOM    763  CA  MET   105       4.459 213.088 309.183  1.00                 C  
ATOM    764  C   MET   105       4.667 212.388 307.849  1.00                 C  
ATOM    765  O   MET   105       5.650 211.667 307.666  1.00                 O  
ATOM    766  CB  MET   105       5.214 214.418 309.236  1.00                 C  
ATOM    767  SD  MET   105       5.649 216.994 308.314  1.00                 S  
ATOM    768  CE  MET   105       7.276 216.543 307.717  1.00                 C  
ATOM    769  CG  MET   105       4.785 215.417 308.174  1.00                 C  
ATOM    770  N   ASP   106       3.746 212.612 306.919  1.00                 N  
ATOM    771  CA  ASP   106       3.737 211.907 305.643  1.00                 C  
ATOM    772  C   ASP   106       4.618 212.638 304.634  1.00                 C  
ATOM    773  O   ASP   106       4.364 213.796 304.302  1.00                 O  
ATOM    774  CB  ASP   106       2.307 211.775 305.114  1.00                 C  
ATOM    775  CG  ASP   106       2.233 210.970 303.832  1.00                 C  
ATOM    776  OD1 ASP   106       3.299 210.680 303.250  1.00                 O  
ATOM    777  OD2 ASP   106       1.108 210.629 303.409  1.00                 O  
ATOM    778  N   LEU   107       5.640 211.973 304.121  1.00                 N  
ATOM    779  CA  LEU   107       6.432 212.607 303.083  1.00                 C  
ATOM    780  C   LEU   107       6.700 211.627 301.956  1.00                 C  
ATOM    781  O   LEU   107       6.530 210.414 302.096  1.00                 O  
ATOM    782  CB  LEU   107       7.747 213.135 303.660  1.00                 C  
ATOM    783  CG  LEU   107       7.629 214.217 304.736  1.00                 C  
ATOM    784  CD1 LEU   107       8.986 214.502 305.362  1.00                 C  
ATOM    785  CD2 LEU   107       7.036 215.491 304.155  1.00                 C  
ATOM    786  N   ARG   108       7.119 212.181 300.826  1.00                 N  
ATOM    787  CA  ARG   108       7.620 211.389 299.719  1.00                 C  
ATOM    788  C   ARG   108       9.123 211.229 299.880  1.00                 C  
ATOM    789  O   ARG   108       9.832 212.194 300.183  1.00                 O  
ATOM    790  CB  ARG   108       7.267 212.050 298.385  1.00                 C  
ATOM    791  CD  ARG   108       5.499 212.760 296.751  1.00                 C  
ATOM    792  NE  ARG   108       5.999 211.974 295.625  1.00                 N  
ATOM    793  CG  ARG   108       5.778 212.086 298.085  1.00                 C  
ATOM    794  CZ  ARG   108       6.075 212.423 294.377  1.00                 C  
ATOM    795  NH1 ARG   108       6.544 211.636 293.417  1.00                 N  
ATOM    796  NH2 ARG   108       5.682 213.656 294.090  1.00                 N  
ATOM    797  N   THR   109       9.602 210.008 299.691  1.00                 N  
ATOM    798  CA  THR   109      11.017 209.713 299.806  1.00                 C  
ATOM    799  C   THR   109      11.475 209.014 298.539  1.00                 C  
ATOM    800  O   THR   109      10.672 208.470 297.779  1.00                 O  
ATOM    801  CB  THR   109      11.314 208.845 301.043  1.00                 C  
ATOM    802  OG1 THR   109      10.659 207.577 300.909  1.00                 O  
ATOM    803  CG2 THR   109      10.805 209.524 302.305  1.00                 C  
ATOM    804  N   ASN   110      12.783 209.031 298.319  1.00                 N  
ATOM    805  CA  ASN   110      13.348 208.452 297.110  1.00                 C  
ATOM    806  C   ASN   110      13.485 206.950 297.300  1.00                 C  
ATOM    807  O   ASN   110      14.311 206.489 298.095  1.00                 O  
ATOM    808  CB  ASN   110      14.690 209.108 296.778  1.00                 C  
ATOM    809  CG  ASN   110      14.547 210.569 296.400  1.00                 C  
ATOM    810  OD1 ASN   110      13.710 210.926 295.571  1.00                 O  
ATOM    811  ND2 ASN   110      15.365 211.419 297.009  1.00                 N  
ATOM    812  N   PHE   111      12.672 206.185 296.575  1.00                 N  
ATOM    813  CA  PHE   111      12.924 204.759 296.464  1.00                 C  
ATOM    814  C   PHE   111      14.043 204.469 295.480  1.00                 C  
ATOM    815  O   PHE   111      14.651 203.398 295.559  1.00                 O  
ATOM    816  CB  PHE   111      11.652 204.022 296.039  1.00                 C  
ATOM    817  CG  PHE   111      10.594 203.975 297.105  1.00                 C  
ATOM    818  CZ  PHE   111       8.638 203.883 299.077  1.00                 C  
ATOM    819  CD1 PHE   111       9.757 205.056 297.316  1.00                 C  
ATOM    820  CE1 PHE   111       8.783 205.014 298.296  1.00                 C  
ATOM    821  CD2 PHE   111      10.437 202.851 297.895  1.00                 C  
ATOM    822  CE2 PHE   111       9.463 202.808 298.875  1.00                 C  
ATOM    823  N   SER   112      14.362 205.425 294.599  1.00                 N  
ATOM    824  CA  SER   112      15.363 205.234 293.555  1.00                 C  
ATOM    825  C   SER   112      16.784 205.511 294.022  1.00                 C  
ATOM    826  O   SER   112      17.726 204.910 293.493  1.00                 O  
ATOM    827  CB  SER   112      15.057 206.125 292.350  1.00                 C  
ATOM    828  OG  SER   112      15.187 207.496 292.683  1.00                 O  
ATOM    829  N   GLU   113      16.964 206.397 294.990  1.00                 N  
ATOM    830  CA  GLU   113      18.306 206.629 295.493  1.00                 C  
ATOM    831  C   GLU   113      18.664 205.583 296.544  1.00                 C  
ATOM    832  O   GLU   113      17.786 205.079 297.251  1.00                 O  
ATOM    833  CB  GLU   113      18.423 208.038 296.076  1.00                 C  
ATOM    834  CD  GLU   113      18.419 210.530 295.660  1.00                 C  
ATOM    835  CG  GLU   113      18.265 209.150 295.051  1.00                 C  
ATOM    836  OE1 GLU   113      18.470 210.628 296.904  1.00                 O  
ATOM    837  OE2 GLU   113      18.487 211.513 294.893  1.00                 O  
ATOM    838  N   ASP   114      19.941 205.218 296.644  1.00                 N  
ATOM    839  CA  ASP   114      20.364 204.350 297.745  1.00                 C  
ATOM    840  C   ASP   114      20.045 205.019 299.070  1.00                 C  
ATOM    841  O   ASP   114      20.061 206.246 299.186  1.00                 O  
ATOM    842  CB  ASP   114      21.858 204.036 297.637  1.00                 C  
ATOM    843  CG  ASP   114      22.175 203.105 296.484  1.00                 C  
ATOM    844  OD1 ASP   114      21.229 202.526 295.910  1.00                 O  
ATOM    845  OD2 ASP   114      23.370 202.953 296.154  1.00                 O  
ATOM    846  N   VAL   115      19.741 204.191 300.073  1.00                 N  
ATOM    847  CA  VAL   115      19.110 204.699 301.288  1.00                 C  
ATOM    848  C   VAL   115      19.885 205.861 301.898  1.00                 C  
ATOM    849  O   VAL   115      19.282 206.831 302.370  1.00                 O  
ATOM    850  CB  VAL   115      18.947 203.591 302.345  1.00                 C  
ATOM    851  CG1 VAL   115      18.491 204.182 303.670  1.00                 C  
ATOM    852  CG2 VAL   115      17.964 202.535 301.862  1.00                 C  
ATOM    853  N   PHE   116      21.223 205.797 301.883  1.00                 N  
ATOM    854  CA  PHE   116      21.999 206.869 302.501  1.00                 C  
ATOM    855  C   PHE   116      21.755 208.201 301.804  1.00                 C  
ATOM    856  O   PHE   116      21.841 209.259 302.437  1.00                 O  
ATOM    857  CB  PHE   116      23.491 206.532 302.478  1.00                 C  
ATOM    858  CG  PHE   116      24.356 207.567 303.139  1.00                 C  
ATOM    859  CZ  PHE   116      25.959 209.483 304.358  1.00                 C  
ATOM    860  CD1 PHE   116      24.456 207.627 304.518  1.00                 C  
ATOM    861  CE1 PHE   116      25.252 208.579 305.127  1.00                 C  
ATOM    862  CD2 PHE   116      25.071 208.479 302.383  1.00                 C  
ATOM    863  CE2 PHE   116      25.867 209.430 302.992  1.00                 C  
ATOM    864  N   HIS   117      21.451 208.172 300.506  1.00                 N  
ATOM    865  CA  HIS   117      21.039 209.387 299.814  1.00                 C  
ATOM    866  C   HIS   117      19.581 209.723 300.090  1.00                 C  
ATOM    867  O   HIS   117      19.221 210.905 300.138  1.00                 O  
ATOM    868  CB  HIS   117      21.262 209.247 298.307  1.00                 C  
ATOM    869  CG  HIS   117      22.705 209.196 297.912  1.00                 C  
ATOM    870  ND1 HIS   117      23.551 210.277 298.040  1.00                 N  
ATOM    871  CE1 HIS   117      24.775 209.928 297.607  1.00                 C  
ATOM    872  CD2 HIS   117      23.594 208.188 297.352  1.00                 C  
ATOM    873  NE2 HIS   117      24.808 208.677 297.192  1.00                 N  
ATOM    874  N   ALA   118      18.733 208.707 300.272  1.00                 N  
ATOM    875  CA  ALA   118      17.329 208.957 300.577  1.00                 C  
ATOM    876  C   ALA   118      17.172 209.624 301.938  1.00                 C  
ATOM    877  O   ALA   118      16.451 210.619 302.070  1.00                 O  
ATOM    878  CB  ALA   118      16.538 207.658 300.537  1.00                 C  
ATOM    879  N   VAL   119      17.848 209.093 302.963  1.00                 N  
ATOM    880  CA  VAL   119      17.775 209.699 304.292  1.00                 C  
ATOM    881  C   VAL   119      18.354 211.107 304.268  1.00                 C  
ATOM    882  O   VAL   119      17.848 212.013 304.939  1.00                 O  
ATOM    883  CB  VAL   119      18.506 208.844 305.343  1.00                 C  
ATOM    884  CG1 VAL   119      18.600 209.590 306.665  1.00                 C  
ATOM    885  CG2 VAL   119      17.799 207.510 305.530  1.00                 C  
ATOM    886  N   MET   120      19.420 211.315 303.490  1.00                 N  
ATOM    887  CA  MET   120      20.014 212.643 303.394  1.00                 C  
ATOM    888  C   MET   120      19.028 213.645 302.809  1.00                 C  
ATOM    889  O   MET   120      18.976 214.800 303.243  1.00                 O  
ATOM    890  CB  MET   120      21.286 212.601 302.544  1.00                 C  
ATOM    891  SD  MET   120      23.465 213.855 301.382  1.00                 S  
ATOM    892  CE  MET   120      22.762 213.595 299.755  1.00                 C  
ATOM    893  CG  MET   120      21.973 213.948 302.388  1.00                 C  
ATOM    894  N   GLY   121      18.234 213.219 301.823  1.00                 N  
ATOM    895  CA  GLY   121      17.210 214.098 301.271  1.00                 C  
ATOM    896  C   GLY   121      16.065 214.312 302.253  1.00                 C  
ATOM    897  O   GLY   121      15.432 215.374 302.240  1.00                 O  
ATOM    898  N   LEU   122      15.786 213.321 303.104  1.00                 N  
ATOM    899  CA  LEU   122      14.717 213.459 304.091  1.00                 C  
ATOM    900  C   LEU   122      15.122 214.440 305.183  1.00                 C  
ATOM    901  O   LEU   122      14.383 215.380 305.499  1.00                 O  
ATOM    902  CB  LEU   122      14.370 212.098 304.698  1.00                 C  
ATOM    903  CG  LEU   122      13.271 212.092 305.763  1.00                 C  
ATOM    904  CD1 LEU   122      11.962 212.610 305.188  1.00                 C  
ATOM    905  CD2 LEU   122      13.082 210.694 306.333  1.00                 C  
ATOM    906  N   CYS   123      16.298 214.231 305.782  1.00                 N  
ATOM    907  CA  CYS   123      16.818 215.190 306.751  1.00                 C  
ATOM    908  C   CYS   123      16.944 216.571 306.134  1.00                 C  
ATOM    909  O   CYS   123      16.758 217.583 306.820  1.00                 O  
ATOM    910  CB  CYS   123      18.173 214.727 307.289  1.00                 C  
ATOM    911  SG  CYS   123      18.098 213.255 308.336  1.00                 S  
ATOM    912  N   LYS   124      17.265 216.628 304.842  1.00                 N  
ATOM    913  CA  LYS   124      17.356 217.906 304.153  1.00                 C  
ATOM    914  C   LYS   124      16.010 218.620 304.131  1.00                 C  
ATOM    915  O   LYS   124      15.946 219.849 304.261  1.00                 O  
ATOM    916  CB  LYS   124      17.867 217.709 302.724  1.00                 C  
ATOM    917  CD  LYS   124      19.767 217.117 301.195  1.00                 C  
ATOM    918  CE  LYS   124      21.228 216.708 301.109  1.00                 C  
ATOM    919  CG  LYS   124      19.332 217.314 302.638  1.00                 C  
ATOM    920  NZ  LYS   124      21.657 216.469 299.703  1.00                 N  
ATOM    921  N   GLU   125      14.923 217.866 303.967  1.00                 N  
ATOM    922  CA  GLU   125      13.592 218.459 304.038  1.00                 C  
ATOM    923  C   GLU   125      13.273 218.927 305.452  1.00                 C  
ATOM    924  O   GLU   125      12.618 219.959 305.640  1.00                 O  
ATOM    925  CB  GLU   125      12.534 217.460 303.565  1.00                 C  
ATOM    926  CD  GLU   125      11.569 216.116 301.657  1.00                 C  
ATOM    927  CG  GLU   125      12.591 217.154 302.077  1.00                 C  
ATOM    928  OE1 GLU   125      10.950 215.497 302.547  1.00                 O  
ATOM    929  OE2 GLU   125      11.387 215.921 300.436  1.00                 O  
ATOM    930  N   LEU   126      13.742 218.187 306.458  1.00                 N  
ATOM    931  CA  LEU   126      13.364 218.392 307.849  1.00                 C  
ATOM    932  C   LEU   126      14.351 219.273 308.609  1.00                 C  
ATOM    933  O   LEU   126      14.358 219.253 309.844  1.00                 O  
ATOM    934  CB  LEU   126      13.231 217.050 308.572  1.00                 C  
ATOM    935  CG  LEU   126      12.158 216.098 308.041  1.00                 C  
ATOM    936  CD1 LEU   126      12.197 214.774 308.789  1.00                 C  
ATOM    937  CD2 LEU   126      10.778 216.728 308.153  1.00                 C  
ATOM    938  N   GLY   127      15.188 220.033 307.901  1.00                 N  
ATOM    939  CA  GLY   127      16.142 220.954 308.522  1.00                 C  
ATOM    940  C   GLY   127      17.092 220.236 309.479  1.00                 C  
ATOM    941  O   GLY   127      17.565 220.822 310.456  1.00                 O  
ATOM    942  N   MET   128      17.377 218.966 309.211  1.00                 N  
ATOM    943  CA  MET   128      18.273 218.165 310.037  1.00                 C  
ATOM    944  C   MET   128      19.633 218.164 309.348  1.00                 C  
ATOM    945  O   MET   128      19.836 217.481 308.340  1.00                 O  
ATOM    946  CB  MET   128      17.714 216.752 310.219  1.00                 C  
ATOM    947  SD  MET   128      15.790 215.015 311.196  1.00                 S  
ATOM    948  CE  MET   128      14.285 215.316 312.119  1.00                 C  
ATOM    949  CG  MET   128      16.400 216.698 310.981  1.00                 C  
ATOM    950  N   ARG   129      20.571 218.934 309.894  1.00                 N  
ATOM    951  CA  ARG   129      21.912 218.999 309.338  1.00                 C  
ATOM    952  C   ARG   129      22.687 217.726 309.678  1.00                 C  
ATOM    953  O   ARG   129      22.330 216.978 310.590  1.00                 O  
ATOM    954  CB  ARG   129      22.650 220.233 309.861  1.00                 C  
ATOM    955  CD  ARG   129      22.863 222.733 309.917  1.00                 C  
ATOM    956  NE  ARG   129      22.312 224.011 309.472  1.00                 N  
ATOM    957  CG  ARG   129      22.077 221.553 309.371  1.00                 C  
ATOM    958  CZ  ARG   129      22.819 225.196 309.796  1.00                 C  
ATOM    959  NH1 ARG   129      22.251 226.306 309.344  1.00                 N  
ATOM    960  NH2 ARG   129      23.893 225.269 310.570  1.00                 N  
ATOM    961  N   HIS   130      23.756 217.482 308.916  1.00                 N  
ATOM    962  CA  HIS   130      24.575 216.281 309.053  1.00                 C  
ATOM    963  C   HIS   130      23.709 215.027 309.019  1.00                 C  
ATOM    964  O   HIS   130      23.530 214.368 310.051  1.00                 O  
ATOM    965  CB  HIS   130      25.385 216.330 310.350  1.00                 C  
ATOM    966  CG  HIS   130      26.317 217.498 310.437  1.00                 C  
ATOM    967  ND1 HIS   130      27.413 217.638 309.615  1.00                 N  
ATOM    968  CE1 HIS   130      28.053 218.779 309.929  1.00                 C  
ATOM    969  CD2 HIS   130      26.406 218.696 311.259  1.00                 C  
ATOM    970  NE2 HIS   130      27.454 219.419 310.914  1.00                 N  
ATOM    971  N   PRO   131      23.149 214.666 307.861  1.00                 N  
ATOM    972  CA  PRO   131      22.267 213.496 307.791  1.00                 C  
ATOM    973  C   PRO   131      22.988 212.159 307.841  1.00                 C  
ATOM    974  O   PRO   131      22.320 211.120 307.828  1.00                 O  
ATOM    975  CB  PRO   131      21.548 213.654 306.449  1.00                 C  
ATOM    976  CD  PRO   131      23.280 215.306 306.455  1.00                 C  
ATOM    977  CG  PRO   131      22.542 214.339 305.572  1.00                 C  
ATOM    978  N   GLU   132      24.322 212.149 307.893  1.00                 N  
ATOM    979  CA  GLU   132      25.056 210.889 307.950  1.00                 C  
ATOM    980  C   GLU   132      24.819 210.133 309.249  1.00                 C  
ATOM    981  O   GLU   132      24.993 208.910 309.280  1.00                 O  
ATOM    982  CB  GLU   132      26.556 211.134 307.775  1.00                 C  
ATOM    983  CD  GLU   132      27.057 213.412 308.745  1.00                 C  
ATOM    984  CG  GLU   132      27.195 211.911 308.914  1.00                 C  
ATOM    985  OE1 GLU   132      26.228 213.842 307.917  1.00                 O  
ATOM    986  OE2 GLU   132      27.778 214.157 309.442  1.00                 O  
ATOM    987  N   GLU   133      24.422 210.828 310.314  1.00                 N  
ATOM    988  CA  GLU   133      24.221 210.212 311.618  1.00                 C  
ATOM    989  C   GLU   133      22.857 209.552 311.768  1.00                 C  
ATOM    990  O   GLU   133      22.638 208.844 312.756  1.00                 O  
ATOM    991  CB  GLU   133      24.396 211.246 312.732  1.00                 C  
ATOM    992  CD  GLU   133      25.940 212.827 313.955  1.00                 C  
ATOM    993  CG  GLU   133      25.810 211.790 312.857  1.00                 C  
ATOM    994  OE1 GLU   133      24.911 213.169 314.575  1.00                 O  
ATOM    995  OE2 GLU   133      27.072 213.298 314.197  1.00                 O  
ATOM    996  N   LEU   134      21.944 209.764 310.827  1.00                 N  
ATOM    997  CA  LEU   134      20.607 209.195 310.884  1.00                 C  
ATOM    998  C   LEU   134      20.419 208.170 309.773  1.00                 C  
ATOM    999  O   LEU   134      21.132 208.171 308.765  1.00                 O  
ATOM   1000  CB  LEU   134      19.551 210.297 310.780  1.00                 C  
ATOM   1001  CG  LEU   134      19.349 211.162 312.026  1.00                 C  
ATOM   1002  CD1 LEU   134      20.541 212.082 312.241  1.00                 C  
ATOM   1003  CD2 LEU   134      18.067 211.974 311.914  1.00                 C  
ATOM   1004  N   SER   135      19.441 207.290 309.970  1.00                 N  
ATOM   1005  CA  SER   135      19.101 206.283 308.977  1.00                 C  
ATOM   1006  C   SER   135      17.640 205.898 309.150  1.00                 C  
ATOM   1007  O   SER   135      16.990 206.272 310.128  1.00                 O  
ATOM   1008  CB  SER   135      20.017 205.065 309.113  1.00                 C  
ATOM   1009  OG  SER   135      19.786 204.387 310.336  1.00                 O  
ATOM   1010  N   LEU   136      17.128 205.137 308.188  1.00                 N  
ATOM   1011  CA  LEU   136      15.747 204.682 308.237  1.00                 C  
ATOM   1012  C   LEU   136      15.673 203.298 308.867  1.00                 C  
ATOM   1013  O   LEU   136      16.607 202.497 308.774  1.00                 O  
ATOM   1014  CB  LEU   136      15.137 204.668 306.834  1.00                 C  
ATOM   1015  CG  LEU   136      15.083 206.012 306.105  1.00                 C  
ATOM   1016  CD1 LEU   136      14.541 205.838 304.695  1.00                 C  
ATOM   1017  CD2 LEU   136      14.234 207.009 306.879  1.00                 C  
ATOM   1018  N   MET   137      14.547 203.032 309.523  1.00                 N  
ATOM   1019  CA  MET   137      14.358 201.832 310.321  1.00                 C  
ATOM   1020  C   MET   137      13.083 201.127 309.881  1.00                 C  
ATOM   1021  O   MET   137      12.068 201.774 309.603  1.00                 O  
ATOM   1022  CB  MET   137      14.305 202.181 311.810  1.00                 C  
ATOM   1023  SD  MET   137      14.079 201.433 314.468  1.00                 S  
ATOM   1024  CE  MET   137      15.802 201.816 314.769  1.00                 C  
ATOM   1025  CG  MET   137      14.131 200.979 312.723  1.00                 C  
ATOM   1026  N   ARG   138      13.139 199.800 309.827  1.00                 N  
ATOM   1027  CA  ARG   138      12.054 198.994 309.290  1.00                 C  
ATOM   1028  C   ARG   138      10.907 198.894 310.297  1.00                 C  
ATOM   1029  O   ARG   138      11.040 199.244 311.472  1.00                 O  
ATOM   1030  CB  ARG   138      12.557 197.598 308.917  1.00                 C  
ATOM   1031  CD  ARG   138      13.032 195.242 309.642  1.00                 C  
ATOM   1032  NE  ARG   138      14.372 195.154 309.068  1.00                 N  
ATOM   1033  CG  ARG   138      12.700 196.653 310.099  1.00                 C  
ATOM   1034  CZ  ARG   138      14.629 195.170 307.764  1.00                 C  
ATOM   1035  NH1 ARG   138      15.880 195.085 307.333  1.00                 N  
ATOM   1036  NH2 ARG   138      13.634 195.271 306.893  1.00                 N  
ATOM   1037  N   ARG   139       9.759 198.405 309.818  1.00                 N  
ATOM   1038  CA  ARG   139       8.593 198.183 310.655  1.00                 C  
ATOM   1039  C   ARG   139       8.784 196.939 311.521  1.00                 C  
ATOM   1040  O   ARG   139       9.397 195.959 311.087  1.00                 O  
ATOM   1041  CB  ARG   139       7.335 198.046 309.796  1.00                 C  
ATOM   1042  CD  ARG   139       5.739 199.089 308.163  1.00                 C  
ATOM   1043  NE  ARG   139       6.050 198.191 307.053  1.00                 N  
ATOM   1044  CG  ARG   139       6.942 199.319 309.064  1.00                 C  
ATOM   1045  CZ  ARG   139       5.150 197.731 306.190  1.00                 C  
ATOM   1046  NH1 ARG   139       5.525 196.918 305.212  1.00                 N  
ATOM   1047  NH2 ARG   139       3.878 198.087 306.306  1.00                 N  
ATOM   1048  N   MET   140       8.271 196.956 312.762  1.00                 N  
ATOM   1049  CA  MET   140       8.351 195.814 313.678  1.00                 C  
ATOM   1050  C   MET   140       7.210 194.815 313.491  1.00                 C  
ATOM   1051  O   MET   140       6.079 195.229 313.233  1.00                 O  
ATOM   1052  CB  MET   140       8.361 196.292 315.131  1.00                 C  
ATOM   1053  SD  MET   140       9.610 197.571 317.248  1.00                 S  
ATOM   1054  CE  MET   140       8.227 198.705 317.339  1.00                 C  
ATOM   1055  CG  MET   140       9.575 197.129 315.501  1.00                 C  
ATOM   1056  N   ASP   141       1.216 215.819 310.618  1.00                 N  
ATOM   1057  CA  ASP   141       0.846 214.999 309.472  1.00                 C  
ATOM   1058  C   ASP   141       0.519 215.883 308.266  1.00                 C  
ATOM   1059  O   ASP   141      -0.610 216.342 308.099  1.00                 O  
ATOM   1060  CB  ASP   141      -0.345 214.103 309.817  1.00                 C  
ATOM   1061  CG  ASP   141      -0.707 213.155 308.690  1.00                 C  
ATOM   1062  OD1 ASP   141      -0.221 213.365 307.558  1.00                 O  
ATOM   1063  OD2 ASP   141      -1.476 212.203 308.938  1.00                 O  
ATOM   1064  N   LYS   142       1.525 216.124 307.429  1.00                 N  
ATOM   1065  CA  LYS   142       1.402 216.934 306.229  1.00                 C  
ATOM   1066  C   LYS   142       1.941 216.162 305.037  1.00                 C  
ATOM   1067  O   LYS   142       2.762 215.267 305.207  1.00                 O  
ATOM   1068  CB  LYS   142       2.143 218.262 306.400  1.00                 C  
ATOM   1069  CD  LYS   142       2.637 220.549 305.493  1.00                 C  
ATOM   1070  CE  LYS   142       4.142 220.504 305.701  1.00                 C  
ATOM   1071  CG  LYS   142       2.081 219.169 305.182  1.00                 C  
ATOM   1072  NZ  LYS   142       4.716 221.864 305.895  1.00                 N  
ATOM   1073  N   GLU   143       1.469 216.466 303.825  1.00                 N  
ATOM   1074  CA  GLU   143       2.087 215.912 302.604  1.00                 C  
ATOM   1075  C   GLU   143       3.423 216.549 302.239  1.00                 C  
ATOM   1076  O   GLU   143       4.038 217.212 303.079  1.00                 O  
ATOM   1077  CB  GLU   143       1.140 216.056 301.411  1.00                 C  
ATOM   1078  CD  GLU   143       0.082 213.764 301.495  1.00                 C  
ATOM   1079  CG  GLU   143      -0.149 215.262 301.543  1.00                 C  
ATOM   1080  OE1 GLU   143       1.119 213.341 300.943  1.00                 O  
ATOM   1081  OE2 GLU   143      -0.775 213.014 302.009  1.00                 O  
ATOM   1082  N   ASP   144       3.910 216.312 301.019  1.00                 N  
ATOM   1083  CA  ASP   144       5.212 216.801 300.585  1.00                 C  
ATOM   1084  C   ASP   144       5.102 217.783 299.416  1.00                 C  
ATOM   1085  O   ASP   144       4.032 218.011 298.844  1.00                 O  
ATOM   1086  CB  ASP   144       6.117 215.634 300.187  1.00                 C  
ATOM   1087  CG  ASP   144       7.586 216.011 300.181  1.00                 C  
ATOM   1088  OD1 ASP   144       7.889 217.217 300.063  1.00                 O  
ATOM   1089  OD2 ASP   144       8.433 215.100 300.294  1.00                 O  
ATOM   1090  N   LEU   145       6.270 218.336 299.070  1.00                 N  
ATOM   1091  CA  LEU   145       6.525 219.337 298.034  1.00                 C  
ATOM   1092  C   LEU   145       7.844 218.965 297.364  1.00                 C  
ATOM   1093  O   LEU   145       8.193 217.781 297.332  1.00                 O  
ATOM   1094  CB  LEU   145       6.562 220.740 298.642  1.00                 C  
ATOM   1095  CG  LEU   145       5.280 221.215 299.330  1.00                 C  
ATOM   1096  CD1 LEU   145       5.497 222.562 300.001  1.00                 C  
ATOM   1097  CD2 LEU   145       4.134 221.299 298.332  1.00                 C  
ATOM   1098  N   LYS   146       8.538 219.926 296.750  1.00                 N  
ATOM   1099  CA  LYS   146       9.892 219.679 296.258  1.00                 C  
ATOM   1100  C   LYS   146      10.779 220.903 296.481  1.00                 C  
ATOM   1101  O   LYS   146      10.346 222.035 296.242  1.00                 O  
ATOM   1102  CB  LYS   146       9.863 219.307 294.774  1.00                 C  
ATOM   1103  CD  LYS   146      11.133 218.659 292.708  1.00                 C  
ATOM   1104  CE  LYS   146      10.381 217.365 292.441  1.00                 C  
ATOM   1105  CG  LYS   146      11.223 218.948 294.198  1.00                 C  
ATOM   1106  NZ  LYS   146      10.428 216.982 291.003  1.00                 N  
ATOM   1107  N   LYS   147      12.023 220.672 296.928  1.00                 N  
ATOM   1108  CA  LYS   147      12.975 221.767 297.113  1.00                 C  
ATOM   1109  C   LYS   147      14.187 221.664 296.194  1.00                 C  
ATOM   1110  O   LYS   147      14.325 222.493 295.289  1.00                 O  
ATOM   1111  CB  LYS   147      13.453 221.822 298.565  1.00                 C  
ATOM   1112  CD  LYS   147      14.780 223.009 300.335  1.00                 C  
ATOM   1113  CE  LYS   147      15.750 224.141 300.628  1.00                 C  
ATOM   1114  CG  LYS   147      14.410 222.965 298.861  1.00                 C  
ATOM   1115  NZ  LYS   147      16.125 224.193 302.068  1.00                 N  
ATOM   1116  N   ASN   148      15.054 220.659 296.377  1.00                 N  
ATOM   1117  CA  ASN   148      16.219 220.460 295.518  1.00                 C  
ATOM   1118  C   ASN   148      17.207 221.611 295.366  1.00                 C  
ATOM   1119  O   ASN   148      17.229 222.233 294.304  1.00                 O  
ATOM   1120  CB  ASN   148      15.782 220.068 294.105  1.00                 C  
ATOM   1121  CG  ASN   148      16.923 219.513 293.275  1.00                 C  
ATOM   1122  OD1 ASN   148      17.864 218.926 293.810  1.00                 O  
ATOM   1123  ND2 ASN   148      16.844 219.698 291.963  1.00                 N  
ATOM   1124  N   ILE   149      18.032 221.916 296.394  1.00                 N  
ATOM   1125  CA  ILE   149      19.000 223.018 296.335  1.00                 C  
ATOM   1126  C   ILE   149      20.031 222.857 297.460  1.00                 C  
ATOM   1127  O   ILE   149      20.034 221.816 298.120  1.00                 O  
ATOM   1128  CB  ILE   149      18.302 224.388 296.428  1.00                 C  
ATOM   1129  CD1 ILE   149      17.016 225.906 298.021  1.00                 C  
ATOM   1130  CG1 ILE   149      17.559 224.519 297.759  1.00                 C  
ATOM   1131  CG2 ILE   149      17.376 224.596 295.239  1.00                 C  
ATOM   1132  N   LYS   150      21.011 223.772 297.647  1.00                 N  
ATOM   1133  CA  LYS   150      21.914 223.621 298.807  1.00                 C  
ATOM   1134  C   LYS   150      21.215 223.644 300.162  1.00                 C  
ATOM   1135  O   LYS   150      21.200 222.637 300.876  1.00                 O  
ATOM   1136  CB  LYS   150      22.981 224.717 298.802  1.00                 C  
ATOM   1137  CD  LYS   150      25.052 225.690 299.835  1.00                 C  
ATOM   1138  CE  LYS   150      26.038 225.603 300.988  1.00                 C  
ATOM   1139  CG  LYS   150      23.982 224.615 299.941  1.00                 C  
ATOM   1140  NZ  LYS   150      27.093 226.650 300.896  1.00                 N  
ATOM   1141  N   GLU   151      20.628 224.792 300.516  1.00                 N  
ATOM   1142  CA  GLU   151      19.855 224.967 301.742  1.00                 C  
ATOM   1143  C   GLU   151      19.209 226.347 301.769  1.00                 C  
ATOM   1144  O   GLU   151      19.895 227.354 301.567  1.00                 O  
ATOM   1145  CB  GLU   151      20.746 224.769 302.970  1.00                 C  
ATOM   1146  CD  GLU   151      20.904 224.579 305.484  1.00                 C  
ATOM   1147  CG  GLU   151      20.005 224.855 304.295  1.00                 C  
ATOM   1148  OE1 GLU   151      22.109 224.326 305.272  1.00                 O  
ATOM   1149  OE2 GLU   151      20.404 224.616 306.628  1.00                 O  
ATOM   1150  N   LYS   152      17.904 226.416 302.033  1.00                 N  
ATOM   1151  CA  LYS   152      17.170 227.676 302.025  1.00                 C  
ATOM   1152  C   LYS   152      16.509 227.898 303.378  1.00                 C  
ATOM   1153  O   LYS   152      16.169 226.942 304.086  1.00                 O  
ATOM   1154  CB  LYS   152      16.128 227.682 300.905  1.00                 C  
ATOM   1155  CD  LYS   152      14.454 228.994 299.572  1.00                 C  
ATOM   1156  CE  LYS   152      13.330 227.971 299.628  1.00                 C  
ATOM   1157  CG  LYS   152      15.300 228.955 300.834  1.00                 C  
ATOM   1158  NZ  LYS   152      12.426 228.074 298.450  1.00                 N  
ATOM   1159  N   LEU   153      16.324 229.171 303.744  1.00                 N  
ATOM   1160  CA  LEU   153      15.733 229.463 305.047  1.00                 C  
ATOM   1161  C   LEU   153      14.944 230.765 305.052  1.00                 C  
ATOM   1162  O   LEU   153      15.304 231.728 304.373  1.00                 O  
ATOM   1163  CB  LEU   153      16.817 229.525 306.125  1.00                 C  
ATOM   1164  CG  LEU   153      17.592 228.231 306.382  1.00                 C  
ATOM   1165  CD1 LEU   153      18.754 228.479 307.332  1.00                 C  
ATOM   1166  CD2 LEU   153      16.673 227.155 306.940  1.00                 C  
ATOM   1167  N   ASN   154      13.817 230.750 305.765  1.00                 N  
ATOM   1168  CA  ASN   154      13.243 231.952 306.356  1.00                 C  
ATOM   1169  C   ASN   154      12.965 231.626 307.823  1.00                 C  
ATOM   1170  O   ASN   154      13.306 232.401 308.723  1.00                 O  
ATOM   1171  CB  ASN   154      11.990 232.380 305.589  1.00                 C  
ATOM   1172  CG  ASN   154      11.382 233.658 306.134  1.00                 C  
ATOM   1173  OD1 ASN   154      12.054 234.684 306.232  1.00                 O  
ATOM   1174  ND2 ASN   154      10.104 233.598 306.491  1.00                 N  
ATOM   1175  N   PRO   155      12.341 230.474 308.059  1.00                 N  
ATOM   1176  CA  PRO   155      12.409 229.738 309.314  1.00                 C  
ATOM   1177  C   PRO   155      12.981 228.387 308.916  1.00                 C  
ATOM   1178  O   PRO   155      13.906 227.866 309.536  1.00                 O  
ATOM   1179  CB  PRO   155      10.958 229.694 309.796  1.00                 C  
ATOM   1180  CD  PRO   155      10.914 230.679 307.616  1.00                 C  
ATOM   1181  CG  PRO   155      10.146 229.785 308.548  1.00                 C  
ATOM   1182  N   LYS   156      12.334 227.806 307.918  1.00                 N  
ATOM   1183  CA  LYS   156      12.754 226.763 307.007  1.00                 C  
ATOM   1184  C   LYS   156      11.690 226.953 305.937  1.00                 C  
ATOM   1185  O   LYS   156      10.496 226.753 306.217  1.00                 O  
ATOM   1186  CB  LYS   156      12.772 225.407 307.716  1.00                 C  
ATOM   1187  CD  LYS   156      13.488 223.002 307.673  1.00                 C  
ATOM   1188  CE  LYS   156      12.172 222.418 308.160  1.00                 C  
ATOM   1189  CG  LYS   156      13.263 224.260 306.849  1.00                 C  
ATOM   1190  NZ  LYS   156      12.353 221.068 308.762  1.00                 N  
ATOM   1191  N   ASP   157      12.076 227.374 304.729  1.00                 N  
ATOM   1192  CA  ASP   157      11.033 227.885 303.856  1.00                 C  
ATOM   1193  C   ASP   157      10.047 226.763 303.582  1.00                 C  
ATOM   1194  O   ASP   157      10.182 226.000 302.628  1.00                 O  
ATOM   1195  CB  ASP   157      11.638 228.431 302.561  1.00                 C  
ATOM   1196  CG  ASP   157      10.601 229.069 301.657  1.00                 C  
ATOM   1197  OD1 ASP   157       9.394 228.860 301.898  1.00                 O  
ATOM   1198  OD2 ASP   157      10.996 229.779 300.709  1.00                 O  
ATOM   1199  N   LYS   158       9.020 226.721 304.419  1.00                 N  
ATOM   1200  CA  LYS   158       7.952 225.734 304.376  1.00                 C  
ATOM   1201  C   LYS   158       6.622 226.413 304.092  1.00                 C  
ATOM   1202  O   LYS   158       5.560 225.878 304.439  1.00                 O  
ATOM   1203  CB  LYS   158       7.889 224.955 305.692  1.00                 C  
ATOM   1204  CD  LYS   158       9.422 223.087 305.018  1.00                 C  
ATOM   1205  CE  LYS   158      10.674 222.301 305.373  1.00                 C  
ATOM   1206  CG  LYS   158       9.162 224.195 306.025  1.00                 C  
ATOM   1207  NZ  LYS   158      10.996 221.274 304.344  1.00                 N  
ATOM   1208  N   LYS   159       6.682 227.591 303.469  1.00                 N  
ATOM   1209  CA  LYS   159       5.570 228.526 303.395  1.00                 C  
ATOM   1210  C   LYS   159       4.315 227.878 302.831  1.00                 C  
ATOM   1211  O   LYS   159       4.232 227.552 301.643  1.00                 O  
ATOM   1212  CB  LYS   159       5.947 229.740 302.543  1.00                 C  
ATOM   1213  CD  LYS   159       6.711 231.269 304.381  1.00                 C  
ATOM   1214  CE  LYS   159       7.848 232.132 304.903  1.00                 C  
ATOM   1215  CG  LYS   159       7.104 230.553 303.099  1.00                 C  
ATOM   1216  NZ  LYS   159       7.474 232.848 306.154  1.00                 N  
ATOM   1217  N   LYS   160       3.346 227.682 303.717  1.00                 N  
ATOM   1218  CA  LYS   160       2.053 227.079 303.435  1.00                 C  
ATOM   1219  C   LYS   160       1.188 227.287 304.670  1.00                 C  
ATOM   1220  O   LYS   160       1.462 228.183 305.472  1.00                 O  
ATOM   1221  CB  LYS   160       2.217 225.599 303.084  1.00                 C  
ATOM   1222  CD  LYS   160       2.956 223.304 303.782  1.00                 C  
ATOM   1223  CE  LYS   160       4.063 223.138 302.754  1.00                 C  
ATOM   1224  CG  LYS   160       2.807 224.757 304.203  1.00                 C  
ATOM   1225  NZ  LYS   160       4.327 221.704 302.449  1.00                 N  
ATOM   1226  N   LYS   161       0.123 226.507 304.816  1.00                 N  
ATOM   1227  CA  LYS   161      -0.675 226.530 306.034  1.00                 C  
ATOM   1228  C   LYS   161      -0.262 225.476 307.059  1.00                 C  
ATOM   1229  O   LYS   161      -0.725 225.537 308.204  1.00                 O  
ATOM   1230  CB  LYS   161      -2.158 226.340 305.707  1.00                 C  
ATOM   1231  CD  LYS   161      -4.234 227.218 304.603  1.00                 C  
ATOM   1232  CE  LYS   161      -4.840 228.350 303.790  1.00                 C  
ATOM   1233  CG  LYS   161      -2.766 227.476 304.900  1.00                 C  
ATOM   1234  NZ  LYS   161      -6.271 228.096 303.465  1.00                 N  
ATOM   1235  N   ARG   162       0.599 224.524 306.693  1.00                 N  
ATOM   1236  CA  ARG   162       0.983 223.430 307.582  1.00                 C  
ATOM   1237  C   ARG   162       2.402 223.661 308.099  1.00                 C  
ATOM   1238  O   ARG   162       3.370 223.606 307.331  1.00                 O  
ATOM   1239  CB  ARG   162       0.880 222.088 306.855  1.00                 C  
ATOM   1240  CD  ARG   162      -0.564 220.372 305.728  1.00                 C  
ATOM   1241  NE  ARG   162      -1.908 220.020 305.278  1.00                 N  
ATOM   1242  CG  ARG   162      -0.526 221.735 306.400  1.00                 C  
ATOM   1243  CZ  ARG   162      -2.220 218.876 304.677  1.00                 C  
ATOM   1244  NH1 ARG   162      -3.470 218.643 304.302  1.00                 N  
ATOM   1245  NH2 ARG   162      -1.280 217.967 304.454  1.00                 N  
ATOM   1246  N   ASP   163       2.515 223.913 309.405  1.00                 N  
ATOM   1247  CA  ASP   163       3.791 224.067 310.104  1.00                 C  
ATOM   1248  C   ASP   163       3.706 223.218 311.367  1.00                 C  
ATOM   1249  O   ASP   163       3.343 223.717 312.436  1.00                 O  
ATOM   1250  CB  ASP   163       4.060 225.542 310.410  1.00                 C  
ATOM   1251  CG  ASP   163       5.411 225.765 311.060  1.00                 C  
ATOM   1252  OD1 ASP   163       6.136 224.772 311.279  1.00                 O  
ATOM   1253  OD2 ASP   163       5.745 226.933 311.350  1.00                 O  
ATOM   1254  N   LYS   164       4.041 221.938 311.248  1.00                 N  
ATOM   1255  CA  LYS   164       3.935 221.067 312.403  1.00                 C  
ATOM   1256  C   LYS   164       5.127 221.257 313.336  1.00                 C  
ATOM   1257  O   LYS   164       6.190 221.751 312.947  1.00                 O  
ATOM   1258  CB  LYS   164       3.834 219.605 311.964  1.00                 C  
ATOM   1259  CD  LYS   164       1.330 219.544 311.803  1.00                 C  
ATOM   1260  CE  LYS   164       0.139 219.146 310.947  1.00                 C  
ATOM   1261  CG  LYS   164       2.641 219.306 311.071  1.00                 C  
ATOM   1262  NZ  LYS   164      -1.155 219.441 311.623  1.00                 N  
ATOM   1263  N   SER   250       4.932 220.855 314.591  1.00                 N  
ATOM   1264  CA  SER   250       5.940 221.030 315.635  1.00                 C  
ATOM   1265  C   SER   250       6.839 219.800 315.673  1.00                 C  
ATOM   1266  O   SER   250       6.601 218.850 316.418  1.00                 O  
ATOM   1267  CB  SER   250       5.272 221.267 316.991  1.00                 C  
ATOM   1268  OG  SER   250       6.238 221.413 318.017  1.00                 O  
ATOM   1269  N   LEU   251       7.876 219.813 314.838  1.00                 N  
ATOM   1270  CA  LEU   251       8.987 218.880 314.955  1.00                 C  
ATOM   1271  C   LEU   251      10.240 219.549 315.501  1.00                 C  
ATOM   1272  O   LEU   251      11.203 218.852 315.837  1.00                 O  
ATOM   1273  CB  LEU   251       9.296 218.242 313.599  1.00                 C  
ATOM   1274  CG  LEU   251       8.173 217.418 312.966  1.00                 C  
ATOM   1275  CD1 LEU   251       8.583 216.919 311.589  1.00                 C  
ATOM   1276  CD2 LEU   251       7.795 216.248 313.861  1.00                 C  
ATOM   1277  N   VAL   252      10.239 220.878 315.598  1.00                 N  
ATOM   1278  CA  VAL   252      11.343 221.630 316.175  1.00                 C  
ATOM   1279  C   VAL   252      11.154 221.918 317.657  1.00                 C  
ATOM   1280  O   VAL   252      12.145 222.138 318.363  1.00                 O  
ATOM   1281  CB  VAL   252      11.565 222.963 315.436  1.00                 C  
ATOM   1282  CG1 VAL   252      10.458 223.950 315.773  1.00                 C  
ATOM   1283  CG2 VAL   252      12.926 223.545 315.785  1.00                 C  
ATOM   1284  N   HIS   253       9.913 221.930 318.144  1.00                 N  
ATOM   1285  CA  HIS   253       9.639 222.162 319.557  1.00                 C  
ATOM   1286  C   HIS   253       9.347 220.847 320.270  1.00                 C  
ATOM   1287  O   HIS   253       8.690 219.965 319.705  1.00                 O  
ATOM   1288  CB  HIS   253       8.465 223.129 319.723  1.00                 C  
ATOM   1289  CG  HIS   253       8.746 224.512 319.222  1.00                 C  
ATOM   1290  ND1 HIS   253       9.543 225.404 319.907  1.00                 N  
ATOM   1291  CE1 HIS   253       9.608 226.555 319.213  1.00                 C  
ATOM   1292  CD2 HIS   253       8.363 225.290 318.053  1.00                 C  
ATOM   1293  NE2 HIS   253       8.902 226.493 318.100  1.00                 N  
ATOM   1294  N   SER   254       9.826 220.699 321.504  1.00                 N  
ATOM   1295  CA  SER   254       9.656 219.426 322.215  1.00                 C  
ATOM   1296  C   SER   254       8.201 219.127 322.535  1.00                 C  
ATOM   1297  O   SER   254       7.402 220.020 322.830  1.00                 O  
ATOM   1298  CB  SER   254      10.470 219.423 323.511  1.00                 C  
ATOM   1299  OG  SER   254       9.960 220.369 324.435  1.00                 O  
ATOM   1300  N   SER   255       7.872 217.835 322.483  1.00                 N  
ATOM   1301  CA  SER   255       6.535 217.314 322.717  1.00                 C  
ATOM   1302  C   SER   255       6.245 217.265 324.219  1.00                 C  
ATOM   1303  O   SER   255       7.156 217.052 325.025  1.00                 O  
ATOM   1304  CB  SER   255       6.384 215.925 322.093  1.00                 C  
ATOM   1305  OG  SER   255       7.217 214.981 322.744  1.00                 O  
ATOM   1306  N   PRO   256       4.992 217.479 324.620  1.00                 N  
ATOM   1307  CA  PRO   256       4.675 217.486 326.045  1.00                 C  
ATOM   1308  C   PRO   256       4.969 216.136 326.675  1.00                 C  
ATOM   1309  O   PRO   256       4.945 215.095 325.994  1.00                 O  
ATOM   1310  CB  PRO   256       3.181 217.814 326.090  1.00                 C  
ATOM   1311  CD  PRO   256       3.809 217.873 323.781  1.00                 C  
ATOM   1312  CG  PRO   256       2.914 218.518 324.802  1.00                 C  
ATOM   1313  N   ILE   257       5.252 216.114 327.978  1.00                 N  
ATOM   1314  CA  ILE   257       5.649 214.864 328.616  1.00                 C  
ATOM   1315  C   ILE   257       4.470 213.901 328.687  1.00                 C  
ATOM   1316  O   ILE   257       3.308 214.331 328.702  1.00                 O  
ATOM   1317  CB  ILE   257       6.221 215.106 330.025  1.00                 C  
ATOM   1318  CD1 ILE   257       8.256 213.581 329.838  1.00                 C  
ATOM   1319  CG1 ILE   257       6.939 213.854 330.532  1.00                 C  
ATOM   1320  CG2 ILE   257       5.123 215.554 330.976  1.00                 C  
ATOM   1321  N   ALA   258       4.733 212.600 328.736  1.00                 N  
ATOM   1322  CA  ALA   258       3.630 211.635 328.775  1.00                 C  
ATOM   1323  C   ALA   258       2.886 211.720 330.095  1.00                 C  
ATOM   1324  O   ALA   258       3.420 212.162 331.114  1.00                 O  
ATOM   1325  CB  ALA   258       4.152 210.224 328.553  1.00                 C  
ATOM   1326  N   THR   259       1.630 211.296 330.071  1.00                 N  
ATOM   1327  CA  THR   259       1.060 211.155 331.400  1.00                 C  
ATOM   1328  C   THR   259       1.618 209.892 332.054  1.00                 C  
ATOM   1329  O   THR   259       1.832 208.884 331.375  1.00                 O  
ATOM   1330  CB  THR   259      -0.478 211.101 331.352  1.00                 C  
ATOM   1331  OG1 THR   259      -0.985 212.317 330.788  1.00                 O  
ATOM   1332  CG2 THR   259      -1.050 210.938 332.752  1.00                 C  
ATOM   1333  N   LYS   260       1.884 209.925 333.361  1.00                 N  
ATOM   1334  CA  LYS   260       2.534 208.778 334.015  1.00                 C  
ATOM   1335  C   LYS   260       1.693 207.509 333.981  1.00                 C  
ATOM   1336  O   LYS   260       2.135 206.446 334.430  1.00                 O  
ATOM   1337  CB  LYS   260       2.870 209.111 335.470  1.00                 C  
ATOM   1338  CD  LYS   260       2.060 209.473 337.818  1.00                 C  
ATOM   1339  CE  LYS   260       2.435 210.921 338.087  1.00                 C  
ATOM   1340  CG  LYS   260       1.653 209.268 336.368  1.00                 C  
ATOM   1341  NZ  LYS   260       2.607 211.189 339.541  1.00                 N  
ATOM   1342  N   ASP   261       0.478 207.620 333.441  1.00                 N  
ATOM   1343  CA  ASP   261      -0.391 206.461 333.280  1.00                 C  
ATOM   1344  C   ASP   261       0.206 205.458 332.304  1.00                 C  
ATOM   1345  O   ASP   261       0.433 204.293 332.646  1.00                 O  
ATOM   1346  CB  ASP   261      -1.779 206.894 332.804  1.00                 C  
ATOM   1347  CG  ASP   261      -2.569 207.608 333.883  1.00                 C  
ATOM   1348  OD1 ASP   261      -2.165 207.533 335.062  1.00                 O  
ATOM   1349  OD2 ASP   261      -3.591 208.243 333.549  1.00                 O  
ATOM   1350  N   ALA   262       0.458 205.897 331.072  1.00                 N  
ATOM   1351  CA  ALA   262       0.951 205.016 330.023  1.00                 C  
ATOM   1352  C   ALA   262       2.468 204.919 329.985  1.00                 C  
ATOM   1353  O   ALA   262       2.994 204.024 329.317  1.00                 O  
ATOM   1354  CB  ALA   262       0.451 205.479 328.663  1.00                 C  
ATOM   1355  N   LEU   263       3.183 205.800 330.691  1.00                 N  
ATOM   1356  CA  LEU   263       4.637 205.688 330.747  1.00                 C  
ATOM   1357  C   LEU   263       5.065 204.359 331.357  1.00                 C  
ATOM   1358  O   LEU   263       6.166 203.869 331.076  1.00                 O  
ATOM   1359  CB  LEU   263       5.233 206.848 331.547  1.00                 C  
ATOM   1360  CG  LEU   263       6.759 206.887 331.650  1.00                 C  
ATOM   1361  CD1 LEU   263       7.388 206.996 330.269  1.00                 C  
ATOM   1362  CD2 LEU   263       7.210 208.043 332.530  1.00                 C  
ATOM   1363  N   VAL   264       4.215 203.762 332.190  1.00                 N  
ATOM   1364  CA  VAL   264       4.461 202.416 332.688  1.00                 C  
ATOM   1365  C   VAL   264       3.813 201.349 331.813  1.00                 C  
ATOM   1366  O   VAL   264       4.325 200.225 331.733  1.00                 O  
ATOM   1367  CB  VAL   264       3.965 202.251 334.136  1.00                 C  
ATOM   1368  CG1 VAL   264       4.085 200.800 334.578  1.00                 C  
ATOM   1369  CG2 VAL   264       4.741 203.163 335.073  1.00                 C  
ATOM   1370  N   TYR   265       2.707 201.682 331.139  1.00                 N  
ATOM   1371  CA  TYR   265       2.049 200.730 330.250  1.00                 C  
ATOM   1372  C   TYR   265       2.836 200.491 328.968  1.00                 C  
ATOM   1373  O   TYR   265       2.653 199.448 328.332  1.00                 O  
ATOM   1374  CB  TYR   265       0.640 201.212 329.898  1.00                 C  
ATOM   1375  CG  TYR   265      -0.340 201.131 331.046  1.00                 C  
ATOM   1376  OH  TYR   265      -3.026 200.898 334.212  1.00                 O  
ATOM   1377  CZ  TYR   265      -2.138 200.976 333.163  1.00                 C  
ATOM   1378  CD1 TYR   265      -0.083 200.320 332.144  1.00                 C  
ATOM   1379  CE1 TYR   265      -0.973 200.240 333.198  1.00                 C  
ATOM   1380  CD2 TYR   265      -1.519 201.865 331.028  1.00                 C  
ATOM   1381  CE2 TYR   265      -2.421 201.798 332.073  1.00                 C  
ATOM   1382  N   LEU   266       3.698 201.428 328.576  1.00                 N  
ATOM   1383  CA  LEU   266       4.499 201.257 327.375  1.00                 C  
ATOM   1384  C   LEU   266       5.498 200.114 327.561  1.00                 C  
ATOM   1385  O   LEU   266       5.920 199.825 328.684  1.00                 O  
ATOM   1386  CB  LEU   266       5.229 202.556 327.029  1.00                 C  
ATOM   1387  CG  LEU   266       4.348 203.752 326.663  1.00                 C  
ATOM   1388  CD1 LEU   266       5.193 205.002 326.468  1.00                 C  
ATOM   1389  CD2 LEU   266       3.539 203.460 325.409  1.00                 C  
ATOM   1390  N   ALA   267       5.889 199.446 326.475  1.00                 N  
ATOM   1391  CA  ALA   267       6.869 198.360 326.599  1.00                 C  
ATOM   1392  C   ALA   267       8.237 198.889 326.999  1.00                 C  
ATOM   1393  O   ALA   267       8.672 199.950 326.545  1.00                 O  
ATOM   1394  CB  ALA   267       6.973 197.588 325.293  1.00                 C  
ATOM   1395  N   ARG   268       8.919 198.127 327.855  1.00                 N  
ATOM   1396  CA  ARG   268      10.223 198.515 328.382  1.00                 C  
ATOM   1397  C   ARG   268      11.291 197.503 327.978  1.00                 C  
ATOM   1398  O   ARG   268      10.967 196.449 327.413  1.00                 O  
ATOM   1399  CB  ARG   268      10.167 198.648 329.905  1.00                 C  
ATOM   1400  CD  ARG   268       9.864 197.544 332.139  1.00                 C  
ATOM   1401  NE  ARG   268       9.730 196.282 332.862  1.00                 N  
ATOM   1402  CG  ARG   268       9.950 197.333 330.636  1.00                 C  
ATOM   1403  CZ  ARG   268       9.594 196.187 334.181  1.00                 C  
ATOM   1404  NH1 ARG   268       9.479 194.996 334.751  1.00                 N  
ATOM   1405  NH2 ARG   268       9.575 197.284 334.925  1.00                 N  
ATOM   1406  N   PRO   269      12.575 197.792 328.238  1.00                 N  
ATOM   1407  CA  PRO   269      13.643 196.883 327.795  1.00                 C  
ATOM   1408  C   PRO   269      13.658 195.562 328.557  1.00                 C  
ATOM   1409  O   PRO   269      13.608 194.484 327.953  1.00                 O  
ATOM   1410  CB  PRO   269      14.930 197.670 328.053  1.00                 C  
ATOM   1411  CD  PRO   269      13.148 199.182 328.573  1.00                 C  
ATOM   1412  CG  PRO   269      14.518 199.101 327.959  1.00                 C  
ATOM   1413  N   LYS   270      13.749 195.651 329.882  1.00                 N  
ATOM   1414  CA  LYS   270      13.608 194.559 330.843  1.00                 C  
ATOM   1415  C   LYS   270      14.805 193.616 330.895  1.00                 C  
ATOM   1416  O   LYS   270      14.997 192.953 331.922  1.00                 O  
ATOM   1417  CB  LYS   270      12.356 193.735 330.537  1.00                 C  
ATOM   1418  CD  LYS   270      11.937 193.070 332.921  1.00                 C  
ATOM   1419  CE  LYS   270      12.543 192.102 333.924  1.00                 C  
ATOM   1420  CG  LYS   270      12.126 192.577 331.495  1.00                 C  
ATOM   1421  NZ  LYS   270      11.815 190.804 333.953  1.00                 N  
ATOM   1422  N   ASN   271      15.620 193.564 329.831  1.00                 N  
ATOM   1423  CA  ASN   271      16.862 192.790 329.803  1.00                 C  
ATOM   1424  C   ASN   271      17.535 192.884 328.436  1.00                 C  
ATOM   1425  O   ASN   271      16.916 193.319 327.459  1.00                 O  
ATOM   1426  CB  ASN   271      16.592 191.330 330.173  1.00                 C  
ATOM   1427  CG  ASN   271      17.808 190.644 330.764  1.00                 C  
ATOM   1428  OD1 ASN   271      18.934 190.859 330.313  1.00                 O  
ATOM   1429  ND2 ASN   271      17.585 189.815 331.777  1.00                 N  
ATOM   1430  N   PHE   272      18.799 192.471 328.358  1.00                 N  
ATOM   1431  CA  PHE   272      19.422 192.286 327.059  1.00                 C  
ATOM   1432  C   PHE   272      18.744 191.138 326.315  1.00                 C  
ATOM   1433  O   PHE   272      18.056 190.301 326.906  1.00                 O  
ATOM   1434  CB  PHE   272      20.920 192.019 327.216  1.00                 C  
ATOM   1435  CG  PHE   272      21.707 193.220 327.656  1.00                 C  
ATOM   1436  CZ  PHE   272      23.169 195.439 328.473  1.00                 C  
ATOM   1437  CD1 PHE   272      21.210 194.498 327.469  1.00                 C  
ATOM   1438  CE1 PHE   272      21.934 195.603 327.874  1.00                 C  
ATOM   1439  CD2 PHE   272      22.944 193.072 328.258  1.00                 C  
ATOM   1440  CE2 PHE   272      23.669 194.178 328.663  1.00                 C  
ATOM   1441  N   ILE   273      18.924 191.137 324.991  1.00                 N  
ATOM   1442  CA  ILE   273      18.274 190.238 324.032  1.00                 C  
ATOM   1443  C   ILE   273      16.808 190.618 323.856  1.00                 C  
ATOM   1444  O   ILE   273      16.137 190.150 322.930  1.00                 O  
ATOM   1445  CB  ILE   273      18.394 188.766 324.468  1.00                 C  
ATOM   1446  CD1 ILE   273      20.100 186.977 325.090  1.00                 C  
ATOM   1447  CG1 ILE   273      19.855 188.315 324.428  1.00                 C  
ATOM   1448  CG2 ILE   273      17.504 187.882 323.608  1.00                 C  
ATOM   1449  N   GLU   274      16.321 191.492 324.732  1.00                 N  
ATOM   1450  CA  GLU   274      15.145 192.301 324.471  1.00                 C  
ATOM   1451  C   GLU   274      15.524 193.706 324.042  1.00                 C  
ATOM   1452  O   GLU   274      14.686 194.419 323.481  1.00                 O  
ATOM   1453  CB  GLU   274      14.248 192.358 325.709  1.00                 C  
ATOM   1454  CD  GLU   274      12.751 190.414 325.111  1.00                 C  
ATOM   1455  CG  GLU   274      13.695 191.008 326.137  1.00                 C  
ATOM   1456  OE1 GLU   274      12.019 191.187 324.458  1.00                 O  
ATOM   1457  OE2 GLU   274      12.744 189.174 324.958  1.00                 O  
ATOM   1458  N   LYS   275      16.768 194.108 324.305  1.00                 N  
ATOM   1459  CA  LYS   275      17.315 195.375 323.851  1.00                 C  
ATOM   1460  C   LYS   275      17.892 195.293 322.444  1.00                 C  
ATOM   1461  O   LYS   275      17.988 196.323 321.768  1.00                 O  
ATOM   1462  CB  LYS   275      18.398 195.866 324.813  1.00                 C  
ATOM   1463  CD  LYS   275      18.999 196.760 327.080  1.00                 C  
ATOM   1464  CE  LYS   275      18.482 197.128 328.461  1.00                 C  
ATOM   1465  CG  LYS   275      17.882 196.232 326.195  1.00                 C  
ATOM   1466  NZ  LYS   275      17.532 198.274 328.412  1.00                 N  
ATOM   1467  N   ALA   276      18.265 194.097 321.988  1.00                 N  
ATOM   1468  CA  ALA   276      18.880 193.918 320.678  1.00                 C  
ATOM   1469  C   ALA   276      17.867 193.841 319.543  1.00                 C  
ATOM   1470  O   ALA   276      18.275 193.712 318.385  1.00                 O  
ATOM   1471  CB  ALA   276      19.737 192.661 320.662  1.00                 C  
ATOM   1472  N   ARG   277      16.567 193.911 319.836  1.00                 N  
ATOM   1473  CA  ARG   277      15.575 193.770 318.774  1.00                 C  
ATOM   1474  C   ARG   277      15.505 195.021 317.906  1.00                 C  
ATOM   1475  O   ARG   277      15.292 194.925 316.692  1.00                 O  
ATOM   1476  CB  ARG   277      14.196 193.469 319.365  1.00                 C  
ATOM   1477  CD  ARG   277      12.676 191.846 320.529  1.00                 C  
ATOM   1478  NE  ARG   277      12.555 190.537 321.166  1.00                 N  
ATOM   1479  CG  ARG   277      14.068 192.078 319.964  1.00                 C  
ATOM   1480  CZ  ARG   277      12.269 189.414 320.515  1.00                 C  
ATOM   1481  NH1 ARG   277      12.179 188.268 321.177  1.00                 N  
ATOM   1482  NH2 ARG   277      12.074 189.439 319.204  1.00                 N  
ATOM   1483  N   ILE   278      15.676 196.202 318.509  1.00                 N  
ATOM   1484  CA  ILE   278      15.577 197.444 317.748  1.00                 C  
ATOM   1485  C   ILE   278      16.620 197.501 316.640  1.00                 C  
ATOM   1486  O   ILE   278      16.342 197.981 315.534  1.00                 O  
ATOM   1487  CB  ILE   278      15.720 198.677 318.659  1.00                 C  
ATOM   1488  CD1 ILE   278      14.695 199.804 320.703  1.00                 C  
ATOM   1489  CG1 ILE   278      14.511 198.796 319.590  1.00                 C  
ATOM   1490  CG2 ILE   278      15.920 199.934 317.827  1.00                 C  
ATOM   1491  N   ASN   279      17.828 197.020 316.917  1.00                 N  
ATOM   1492  CA  ASN   279      18.897 197.086 315.933  1.00                 C  
ATOM   1493  C   ASN   279      18.810 195.984 314.890  1.00                 C  
ATOM   1494  O   ASN   279      19.643 195.954 313.981  1.00                 O  
ATOM   1495  CB  ASN   279      20.263 197.036 316.621  1.00                 C  
ATOM   1496  CG  ASN   279      20.574 198.305 317.390  1.00                 C  
ATOM   1497  OD1 ASN   279      20.977 199.312 316.808  1.00                 O  
ATOM   1498  ND2 ASN   279      20.389 198.259 318.704  1.00                 N  
ATOM   1499  N   PHE   280      17.833 195.088 314.998  1.00                 N  
ATOM   1500  CA  PHE   280      17.566 194.114 313.949  1.00                 C  
ATOM   1501  C   PHE   280      16.654 194.665 312.863  1.00                 C  
ATOM   1502  O   PHE   280      16.327 193.938 311.919  1.00                 O  
ATOM   1503  CB  PHE   280      16.943 192.847 314.540  1.00                 C  
ATOM   1504  CG  PHE   280      16.711 191.759 313.531  1.00                 C  
ATOM   1505  CZ  PHE   280      16.275 189.746 311.665  1.00                 C  
ATOM   1506  CD1 PHE   280      17.769 191.013 313.041  1.00                 C  
ATOM   1507  CE1 PHE   280      17.555 190.011 312.113  1.00                 C  
ATOM   1508  CD2 PHE   280      15.436 191.481 313.073  1.00                 C  
ATOM   1509  CE2 PHE   280      15.222 190.479 312.145  1.00                 C  
ATOM   1510  N   ALA   281      16.241 195.928 312.972  1.00                 N  
ATOM   1511  CA  ALA   281      15.306 196.538 312.037  1.00                 C  
ATOM   1512  C   ALA   281      15.949 197.601 311.155  1.00                 C  
ATOM   1513  O   ALA   281      15.235 198.296 310.426  1.00                 O  
ATOM   1514  CB  ALA   281      14.135 197.156 312.785  1.00                 C  
ATOM   1515  N   TRP   282      17.267 197.762 311.211  1.00                 N  
ATOM   1516  CA  TRP   282      17.915 198.762 310.376  1.00                 C  
ATOM   1517  C   TRP   282      17.846 198.366 308.906  1.00                 C  
ATOM   1518  O   TRP   282      18.045 197.202 308.548  1.00                 O  
ATOM   1519  CB  TRP   282      19.371 198.956 310.805  1.00                 C  
ATOM   1520  CG  TRP   282      19.520 199.610 312.144  1.00                 C  
ATOM   1521  CD1 TRP   282      19.837 199.000 313.323  1.00                 C  
ATOM   1522  NE1 TRP   282      19.882 199.925 314.339  1.00                 N  
ATOM   1523  CD2 TRP   282      19.357 201.002 312.442  1.00                 C  
ATOM   1524  CE2 TRP   282      19.590 201.163 313.820  1.00                 C  
ATOM   1525  CH2 TRP   282      19.199 203.487 313.680  1.00                 C  
ATOM   1526  CZ2 TRP   282      19.514 202.403 314.451  1.00                 C  
ATOM   1527  CE3 TRP   282      19.036 202.128 311.678  1.00                 C  
ATOM   1528  CZ3 TRP   282      18.962 203.356 312.308  1.00                 C  
ATOM   1529  N   LEU   283      17.558 199.344 308.054  1.00                 N  
ATOM   1530  CA  LEU   283      17.657 199.145 306.619  1.00                 C  
ATOM   1531  C   LEU   283      19.097 199.348 306.167  1.00                 C  
ATOM   1532  O   LEU   283      19.858 200.114 306.766  1.00                 O  
ATOM   1533  CB  LEU   283      16.717 200.099 305.880  1.00                 C  
ATOM   1534  CG  LEU   283      15.222 199.931 306.160  1.00                 C  
ATOM   1535  CD1 LEU   283      14.417 201.008 305.450  1.00                 C  
ATOM   1536  CD2 LEU   283      14.748 198.549 305.735  1.00                 C  
ATOM   1537  N   ASP   284      19.470 198.644 305.103  1.00                 N  
ATOM   1538  CA  ASP   284      20.810 198.776 304.542  1.00                 C  
ATOM   1539  C   ASP   284      20.909 200.111 303.816  1.00                 C  
ATOM   1540  O   ASP   284      20.294 200.299 302.760  1.00                 O  
ATOM   1541  CB  ASP   284      21.115 197.608 303.602  1.00                 C  
ATOM   1542  CG  ASP   284      22.530 197.651 303.059  1.00                 C  
ATOM   1543  OD1 ASP   284      23.201 198.689 303.233  1.00                 O  
ATOM   1544  OD2 ASP   284      22.966 196.646 302.459  1.00                 O  
ATOM   1545  N   SER   285      21.682 201.045 304.378  1.00                 N  
ATOM   1546  CA  SER   285      21.839 202.348 303.745  1.00                 C  
ATOM   1547  C   SER   285      22.893 202.275 302.649  1.00                 C  
ATOM   1548  O   SER   285      23.773 203.135 302.547  1.00                 O  
ATOM   1549  CB  SER   285      22.215 203.407 304.784  1.00                 C  
ATOM   1550  OG  SER   285      21.174 203.588 305.728  1.00                 O  
ATOM   1551  N   SER   286      22.785 201.244 301.814  1.00                 N  
ATOM   1552  CA  SER   286      23.627 201.075 300.638  1.00                 C  
ATOM   1553  C   SER   286      22.855 200.673 299.393  1.00                 C  
ATOM   1554  O   SER   286      23.362 200.887 298.286  1.00                 O  
ATOM   1555  CB  SER   286      24.713 200.031 300.902  1.00                 C  
ATOM   1556  OG  SER   286      25.580 200.448 301.943  1.00                 O  
ATOM   1557  N   ARG   287      21.660 200.104 299.525  1.00                 N  
ATOM   1558  CA  ARG   287      20.796 199.751 298.412  1.00                 C  
ATOM   1559  C   ARG   287      19.587 200.678 298.389  1.00                 C  
ATOM   1560  O   ARG   287      19.281 201.355 299.374  1.00                 O  
ATOM   1561  CB  ARG   287      20.360 198.288 298.515  1.00                 C  
ATOM   1562  CD  ARG   287      21.000 195.861 298.522  1.00                 C  
ATOM   1563  NE  ARG   287      22.094 194.894 298.487  1.00                 N  
ATOM   1564  CG  ARG   287      21.498 197.290 298.381  1.00                 C  
ATOM   1565  CZ  ARG   287      22.561 194.334 297.376  1.00                 C  
ATOM   1566  NH1 ARG   287      23.559 193.464 297.441  1.00                 N  
ATOM   1567  NH2 ARG   287      22.028 194.646 296.202  1.00                 N  
ATOM   1568  N   SER   288      18.894 200.698 297.252  1.00                 N  
ATOM   1569  CA  SER   288      17.713 201.538 297.123  1.00                 C  
ATOM   1570  C   SER   288      16.605 201.039 298.052  1.00                 C  
ATOM   1571  O   SER   288      16.710 199.985 298.685  1.00                 O  
ATOM   1572  CB  SER   288      17.228 201.561 295.672  1.00                 C  
ATOM   1573  OG  SER   288      16.709 200.300 295.288  1.00                 O  
ATOM   1574  N   LEU   289      15.523 201.815 298.129  1.00                 N  
ATOM   1575  CA  LEU   289      14.467 201.490 299.079  1.00                 C  
ATOM   1576  C   LEU   289      13.609 200.312 298.629  1.00                 C  
ATOM   1577  O   LEU   289      12.927 199.711 299.467  1.00                 O  
ATOM   1578  CB  LEU   289      13.567 202.705 299.316  1.00                 C  
ATOM   1579  CG  LEU   289      14.220 203.909 299.998  1.00                 C  
ATOM   1580  CD1 LEU   289      13.255 205.083 300.056  1.00                 C  
ATOM   1581  CD2 LEU   289      14.693 203.544 301.397  1.00                 C  
ATOM   1582  N   MET   290      13.624 199.963 297.339  1.00                 N  
ATOM   1583  CA  MET   290      12.839 198.831 296.860  1.00                 C  
ATOM   1584  C   MET   290      13.600 197.513 296.917  1.00                 C  
ATOM   1585  O   MET   290      12.969 196.451 296.980  1.00                 O  
ATOM   1586  CB  MET   290      12.368 199.074 295.425  1.00                 C  
ATOM   1587  SD  MET   290       9.898 200.007 296.265  1.00                 S  
ATOM   1588  CE  MET   290       9.139 198.622 295.420  1.00                 C  
ATOM   1589  CG  MET   290      11.392 200.230 295.279  1.00                 C  
ATOM   1590  N   GLU   291      14.935 197.547 296.915  1.00                 N  
ATOM   1591  CA  GLU   291      15.686 196.328 297.185  1.00                 C  
ATOM   1592  C   GLU   291      15.460 195.813 298.599  1.00                 C  
ATOM   1593  O   GLU   291      15.844 194.676 298.895  1.00                 O  
ATOM   1594  CB  GLU   291      17.182 196.559 296.960  1.00                 C  
ATOM   1595  CD  GLU   291      19.046 197.040 295.325  1.00                 C  
ATOM   1596  CG  GLU   291      17.562 196.786 295.506  1.00                 C  
ATOM   1597  OE1 GLU   291      19.809 196.056 295.223  1.00                 O  
ATOM   1598  OE2 GLU   291      19.446 198.223 295.285  1.00                 O  
ATOM   1599  N   GLN   292      14.847 196.614 299.469  1.00                 N  
ATOM   1600  CA  GLN   292      14.572 196.234 300.845  1.00                 C  
ATOM   1601  C   GLN   292      13.133 195.776 301.050  1.00                 C  
ATOM   1602  O   GLN   292      12.748 195.478 302.184  1.00                 O  
ATOM   1603  CB  GLN   292      14.871 197.398 301.792  1.00                 C  
ATOM   1604  CD  GLN   292      17.279 196.759 302.209  1.00                 C  
ATOM   1605  CG  GLN   292      16.321 197.852 301.778  1.00                 C  
ATOM   1606  OE1 GLN   292      17.117 196.162 303.273  1.00                 O  
ATOM   1607  NE2 GLN   292      18.283 196.494 301.381  1.00                 N  
ATOM   1608  N   GLY   293      12.331 195.711 299.988  1.00                 N  
ATOM   1609  CA  GLY   293      10.966 195.233 300.104  1.00                 C  
ATOM   1610  C   GLY   293       9.981 196.209 300.703  1.00                 C  
ATOM   1611  O   GLY   293       8.959 195.780 301.244  1.00                 O  
ATOM   1612  N   LEU   294      10.247 197.507 300.617  1.00                 N  
ATOM   1613  CA  LEU   294       9.350 198.527 301.149  1.00                 C  
ATOM   1614  C   LEU   294       8.428 199.004 300.036  1.00                 C  
ATOM   1615  O   LEU   294       8.894 199.450 298.983  1.00                 O  
ATOM   1616  CB  LEU   294      10.151 199.689 301.741  1.00                 C  
ATOM   1617  CG  LEU   294      11.078 199.347 302.909  1.00                 C  
ATOM   1618  CD1 LEU   294      11.879 200.568 303.335  1.00                 C  
ATOM   1619  CD2 LEU   294      10.283 198.800 304.085  1.00                 C  
ATOM   1620  N   ARG   295       7.121 198.915 300.266  1.00                 N  
ATOM   1621  CA  ARG   295       6.136 199.235 299.245  1.00                 C  
ATOM   1622  C   ARG   295       5.513 200.613 299.491  1.00                 C  
ATOM   1623  O   ARG   295       5.990 201.404 300.311  1.00                 O  
ATOM   1624  CB  ARG   295       5.043 198.165 299.201  1.00                 C  
ATOM   1625  CD  ARG   295       4.407 195.774 298.778  1.00                 C  
ATOM   1626  NE  ARG   295       4.879 194.432 298.449  1.00                 N  
ATOM   1627  CG  ARG   295       5.535 196.793 298.771  1.00                 C  
ATOM   1628  CZ  ARG   295       4.966 193.952 297.212  1.00                 C  
ATOM   1629  NH1 ARG   295       5.408 192.718 297.009  1.00                 N  
ATOM   1630  NH2 ARG   295       4.612 194.708 296.182  1.00                 N  
ATOM   1631  N   ASP   296       4.439 200.902 298.748  1.00                 N  
ATOM   1632  CA  ASP   296       3.962 202.272 298.568  1.00                 C  
ATOM   1633  C   ASP   296       3.625 202.956 299.889  1.00                 C  
ATOM   1634  O   ASP   296       4.136 204.042 300.179  1.00                 O  
ATOM   1635  CB  ASP   296       2.731 202.296 297.660  1.00                 C  
ATOM   1636  CG  ASP   296       3.069 201.997 296.213  1.00                 C  
ATOM   1637  OD1 ASP   296       4.266 202.038 295.862  1.00                 O  
ATOM   1638  OD2 ASP   296       2.135 201.722 295.429  1.00                 O  
ATOM   1639  N   ASN   297       2.761 202.351 300.697  1.00                 N  
ATOM   1640  CA  ASN   297       2.256 203.033 301.872  1.00                 C  
ATOM   1641  C   ASN   297       2.989 202.778 303.172  1.00                 C  
ATOM   1642  O   ASN   297       2.502 203.198 304.226  1.00                 O  
ATOM   1643  CB  ASN   297       0.782 202.690 302.098  1.00                 C  
ATOM   1644  CG  ASN   297      -0.126 203.301 301.049  1.00                 C  
ATOM   1645  OD1 ASN   297       0.055 204.452 300.652  1.00                 O  
ATOM   1646  ND2 ASN   297      -1.108 202.530 300.597  1.00                 N  
ATOM   1647  N   ASP   298       4.157 202.140 303.128  1.00                 N  
ATOM   1648  CA  ASP   298       4.790 201.578 304.314  1.00                 C  
ATOM   1649  C   ASP   298       5.132 202.639 305.356  1.00                 C  
ATOM   1650  O   ASP   298       5.116 203.847 305.106  1.00                 O  
ATOM   1651  CB  ASP   298       6.061 200.817 303.933  1.00                 C  
ATOM   1652  CG  ASP   298       5.768 199.524 303.198  1.00                 C  
ATOM   1653  OD1 ASP   298       4.593 199.100 303.187  1.00                 O  
ATOM   1654  OD2 ASP   298       6.713 198.934 302.633  1.00                 O  
ATOM   1655  N   THR   299       5.443 202.146 306.552  1.00                 N  
ATOM   1656  CA  THR   299       5.896 202.959 307.669  1.00                 C  
ATOM   1657  C   THR   299       7.399 202.797 307.843  1.00                 C  
ATOM   1658  O   THR   299       7.941 201.701 307.673  1.00                 O  
ATOM   1659  CB  THR   299       5.167 202.584 308.972  1.00                 C  
ATOM   1660  OG1 THR   299       3.761 202.818 308.821  1.00                 O  
ATOM   1661  CG2 THR   299       5.678 203.427 310.131  1.00                 C  
ATOM   1662  N   CYS   300       8.069 203.894 308.175  1.00                 N  
ATOM   1663  CA  CYS   300       9.507 203.883 308.383  1.00                 C  
ATOM   1664  C   CYS   300       9.837 204.729 309.601  1.00                 C  
ATOM   1665  O   CYS   300       9.127 205.683 309.922  1.00                 O  
ATOM   1666  CB  CYS   300      10.232 204.398 307.138  1.00                 C  
ATOM   1667  SG  CYS   300       9.961 203.406 305.651  1.00                 S  
ATOM   1668  N   LEU   301      10.911 204.358 310.288  1.00                 N  
ATOM   1669  CA  LEU   301      11.336 205.039 311.502  1.00                 C  
ATOM   1670  C   LEU   301      12.651 205.758 311.251  1.00                 C  
ATOM   1671  O   LEU   301      13.574 205.189 310.659  1.00                 O  
ATOM   1672  CB  LEU   301      11.471 204.043 312.656  1.00                 C  
ATOM   1673  CG  LEU   301      10.170 203.613 313.336  1.00                 C  
ATOM   1674  CD1 LEU   301       9.319 202.779 312.389  1.00                 C  
ATOM   1675  CD2 LEU   301      10.460 202.835 314.610  1.00                 C  
ATOM   1676  N   LEU   302      12.730 207.006 311.697  1.00                 N  
ATOM   1677  CA  LEU   302      13.939 207.818 311.587  1.00                 C  
ATOM   1678  C   LEU   302      14.523 207.978 312.987  1.00                 C  
ATOM   1679  O   LEU   302      14.086 208.837 313.757  1.00                 O  
ATOM   1680  CB  LEU   302      13.620 209.170 310.946  1.00                 C  
ATOM   1681  CG  LEU   302      14.792 210.142 310.794  1.00                 C  
ATOM   1682  CD1 LEU   302      15.855 209.563 309.873  1.00                 C  
ATOM   1683  CD2 LEU   302      14.311 211.486 310.269  1.00                 C  
ATOM   1684  N   LYS   303      15.502 207.143 313.316  1.00                 N  
ATOM   1685  CA  LYS   303      16.233 207.226 314.569  1.00                 C  
ATOM   1686  C   LYS   303      17.673 207.627 314.289  1.00                 C  
ATOM   1687  O   LYS   303      18.196 207.417 313.192  1.00                 O  
ATOM   1688  CB  LYS   303      16.171 205.892 315.315  1.00                 C  
ATOM   1689  CD  LYS   303      14.029 206.360 316.535  1.00                 C  
ATOM   1690  CE  LYS   303      12.663 205.815 316.922  1.00                 C  
ATOM   1691  CG  LYS   303      14.760 205.407 315.604  1.00                 C  
ATOM   1692  NZ  LYS   303      11.882 206.795 317.727  1.00                 N  
ATOM   1693  N   TYR   304      18.311 208.225 315.289  1.00                 N  
ATOM   1694  CA  TYR   304      19.746 208.443 315.204  1.00                 C  
ATOM   1695  C   TYR   304      20.450 207.096 315.316  1.00                 C  
ATOM   1696  O   TYR   304      20.118 206.276 316.177  1.00                 O  
ATOM   1697  CB  TYR   304      20.207 209.407 316.299  1.00                 C  
ATOM   1698  CG  TYR   304      19.743 210.832 316.096  1.00                 C  
ATOM   1699  OH  TYR   304      18.453 214.746 315.545  1.00                 O  
ATOM   1700  CZ  TYR   304      18.881 213.451 315.726  1.00                 C  
ATOM   1701  CD1 TYR   304      18.509 211.253 316.573  1.00                 C  
ATOM   1702  CE1 TYR   304      18.076 212.553 316.392  1.00                 C  
ATOM   1703  CD2 TYR   304      20.541 211.751 315.427  1.00                 C  
ATOM   1704  CE2 TYR   304      20.125 213.055 315.236  1.00                 C  
ATOM   1705  N   LYS   305      21.407 206.858 314.429  1.00                 N  
ATOM   1706  CA  LYS   305      22.054 205.560 314.308  1.00                 C  
ATOM   1707  C   LYS   305      23.446 205.530 314.907  1.00                 C  
ATOM   1708  O   LYS   305      23.801 204.567 315.590  1.00                 O  
ATOM   1709  CB  LYS   305      22.135 205.136 312.840  1.00                 C  
ATOM   1710  CD  LYS   305      22.705 203.363 311.158  1.00                 C  
ATOM   1711  CE  LYS   305      23.321 201.991 310.940  1.00                 C  
ATOM   1712  CG  LYS   305      22.749 203.763 312.623  1.00                 C  
ATOM   1713  NZ  LYS   305      23.289 201.588 309.507  1.00                 N  
ATOM   1714  N   PHE   306      24.240 206.564 314.670  1.00                 N  
ATOM   1715  CA  PHE   306      25.620 206.623 315.123  1.00                 C  
ATOM   1716  C   PHE   306      25.716 207.620 316.267  1.00                 C  
ATOM   1717  O   PHE   306      25.423 208.807 316.088  1.00                 O  
ATOM   1718  CB  PHE   306      26.547 207.009 313.968  1.00                 C  
ATOM   1719  CG  PHE   306      26.610 205.983 312.873  1.00                 C  
ATOM   1720  CZ  PHE   306      26.731 204.083 310.848  1.00                 C  
ATOM   1721  CD1 PHE   306      25.657 205.962 311.869  1.00                 C  
ATOM   1722  CE1 PHE   306      25.714 205.019 310.861  1.00                 C  
ATOM   1723  CD2 PHE   306      27.621 205.039 312.846  1.00                 C  
ATOM   1724  CE2 PHE   306      27.678 204.096 311.838  1.00                 C  
ATOM   1725  N   TYR   307      26.123 207.136 317.440  1.00                 N  
ATOM   1726  CA  TYR   307      26.212 207.980 318.624  1.00                 C  
ATOM   1727  C   TYR   307      27.514 208.773 318.630  1.00                 C  
ATOM   1728  O   TYR   307      28.276 208.727 319.602  1.00                 O  
ATOM   1729  CB  TYR   307      26.103 207.134 319.894  1.00                 C  
ATOM   1730  CG  TYR   307      24.759 206.463 320.070  1.00                 C  
ATOM   1731  OH  TYR   307      21.071 204.602 320.546  1.00                 O  
ATOM   1732  CZ  TYR   307      22.291 205.219 320.389  1.00                 C  
ATOM   1733  CD1 TYR   307      24.589 205.120 319.757  1.00                 C  
ATOM   1734  CE1 TYR   307      23.365 204.498 319.914  1.00                 C  
ATOM   1735  CD2 TYR   307      23.666 207.174 320.548  1.00                 C  
ATOM   1736  CE2 TYR   307      22.434 206.568 320.711  1.00                 C  
ATOM   1737  N   ASN   308      27.772 209.503 317.540  1.00                 N  
ATOM   1738  CA  ASN   308      28.936 210.385 317.401  1.00                 C  
ATOM   1739  C   ASN   308      28.440 211.632 316.670  1.00                 C  
ATOM   1740  O   ASN   308      28.433 211.681 315.438  1.00                 O  
ATOM   1741  CB  ASN   308      30.069 209.665 316.667  1.00                 C  
ATOM   1742  CG  ASN   308      31.331 210.501 316.580  1.00                 C  
ATOM   1743  OD1 ASN   308      31.387 211.614 317.104  1.00                 O  
ATOM   1744  ND2 ASN   308      32.349 209.967 315.916  1.00                 N  
ATOM   1745  N   PHE   309      28.033 212.636 317.440  1.00                 N  
ATOM   1746  CA  PHE   309      27.346 213.807 316.914  1.00                 C  
ATOM   1747  C   PHE   309      28.341 214.930 316.655  1.00                 C  
ATOM   1748  O   PHE   309      29.196 215.221 317.500  1.00                 O  
ATOM   1749  CB  PHE   309      26.256 214.269 317.883  1.00                 C  
ATOM   1750  CG  PHE   309      25.114 213.302 318.016  1.00                 C  
ATOM   1751  CZ  PHE   309      22.998 211.515 318.255  1.00                 C  
ATOM   1752  CD1 PHE   309      24.943 212.564 319.174  1.00                 C  
ATOM   1753  CE1 PHE   309      23.893 211.675 319.296  1.00                 C  
ATOM   1754  CD2 PHE   309      24.210 213.130 316.982  1.00                 C  
ATOM   1755  CE2 PHE   309      23.159 212.241 317.104  1.00                 C  
ATOM   1756  N   TYR   310      28.213 215.562 315.490  1.00                 N  
ATOM   1757  CA  TYR   310      29.184 216.518 314.977  1.00                 C  
ATOM   1758  C   TYR   310      28.601 217.923 315.036  1.00                 C  
ATOM   1759  O   TYR   310      27.540 218.183 314.455  1.00                 O  
ATOM   1760  CB  TYR   310      29.588 216.156 313.546  1.00                 C  
ATOM   1761  CG  TYR   310      30.616 217.088 312.945  1.00                 C  
ATOM   1762  OH  TYR   310      33.453 219.642 311.297  1.00                 O  
ATOM   1763  CZ  TYR   310      32.513 218.798 311.842  1.00                 C  
ATOM   1764  CD1 TYR   310      31.963 216.750 312.933  1.00                 C  
ATOM   1765  CE1 TYR   310      32.908 217.596 312.386  1.00                 C  
ATOM   1766  CD2 TYR   310      30.235 218.304 312.392  1.00                 C  
ATOM   1767  CE2 TYR   310      31.167 219.163 311.841  1.00                 C  
ATOM   1768  N   ASP   311      29.299 218.819 315.736  1.00                 N  
ATOM   1769  CA  ASP   311      28.970 220.243 315.819  1.00                 C  
ATOM   1770  C   ASP   311      27.497 220.454 316.179  1.00                 C  
ATOM   1771  O   ASP   311      26.684 220.919 315.376  1.00                 O  
ATOM   1772  CB  ASP   311      29.291 220.945 314.498  1.00                 C  
ATOM   1773  CG  ASP   311      29.291 222.456 314.626  1.00                 C  
ATOM   1774  OD1 ASP   311      29.521 222.957 315.747  1.00                 O  
ATOM   1775  OD2 ASP   311      29.061 223.138 313.606  1.00                 O  
ATOM   1776  N   LEU   312      27.170 220.064 317.406  1.00                 N  
ATOM   1777  CA  LEU   312      25.842 220.314 317.958  1.00                 C  
ATOM   1778  C   LEU   312      25.732 221.799 318.285  1.00                 C  
ATOM   1779  O   LEU   312      26.168 222.257 319.343  1.00                 O  
ATOM   1780  CB  LEU   312      25.604 219.446 319.195  1.00                 C  
ATOM   1781  CG  LEU   312      25.637 217.932 318.977  1.00                 C  
ATOM   1782  CD1 LEU   312      25.492 217.195 320.300  1.00                 C  
ATOM   1783  CD2 LEU   312      24.543 217.504 318.011  1.00                 C  
ATOM   1784  N   ASN   313      25.179 222.565 317.344  1.00                 N  
ATOM   1785  CA  ASN   313      25.091 224.011 317.465  1.00                 C  
ATOM   1786  C   ASN   313      23.703 224.396 317.948  1.00                 C  
ATOM   1787  O   ASN   313      22.714 224.106 317.255  1.00                 O  
ATOM   1788  CB  ASN   313      25.427 224.682 316.131  1.00                 C  
ATOM   1789  CG  ASN   313      25.454 226.194 316.231  1.00                 C  
ATOM   1790  OD1 ASN   313      24.582 226.801 316.853  1.00                 O  
ATOM   1791  ND2 ASN   313      26.457 226.809 315.615  1.00                 N  
ATOM   1792  N   PRO   314      23.575 225.052 319.106  1.00                 N  
ATOM   1793  CA  PRO   314      22.246 225.463 319.583  1.00                 C  
ATOM   1794  C   PRO   314      21.611 226.574 318.760  1.00                 C  
ATOM   1795  O   PRO   314      20.468 226.952 319.044  1.00                 O  
ATOM   1796  CB  PRO   314      22.498 225.941 321.014  1.00                 C  
ATOM   1797  CD  PRO   314      24.657 225.522 320.070  1.00                 C  
ATOM   1798  CG  PRO   314      23.907 226.432 321.002  1.00                 C  
ATOM   1799  N   LYS   315      22.310 227.113 317.762  1.00                 N  
ATOM   1800  CA  LYS   315      21.769 228.151 316.895  1.00                 C  
ATOM   1801  C   LYS   315      21.409 227.654 315.506  1.00                 C  
ATOM   1802  O   LYS   315      20.460 228.164 314.908  1.00                 O  
ATOM   1803  CB  LYS   315      22.761 229.308 316.762  1.00                 C  
ATOM   1804  CD  LYS   315      21.849 230.630 318.691  1.00                 C  
ATOM   1805  CE  LYS   315      22.195 231.416 319.945  1.00                 C  
ATOM   1806  CG  LYS   315      23.088 230.000 318.075  1.00                 C  
ATOM   1807  NZ  LYS   315      20.997 232.074 320.537  1.00                 N  
ATOM   1808  N   TYR   316      22.134 226.665 314.989  1.00                 N  
ATOM   1809  CA  TYR   316      21.988 226.245 313.602  1.00                 C  
ATOM   1810  C   TYR   316      20.915 225.184 313.396  1.00                 C  
ATOM   1811  O   TYR   316      20.231 225.203 312.366  1.00                 O  
ATOM   1812  CB  TYR   316      23.316 225.712 313.061  1.00                 C  
ATOM   1813  CG  TYR   316      24.393 226.766 312.932  1.00                 C  
ATOM   1814  OH  TYR   316      27.343 229.676 312.586  1.00                 O  
ATOM   1815  CZ  TYR   316      26.368 228.712 312.700  1.00                 C  
ATOM   1816  CD1 TYR   316      24.182 228.058 313.397  1.00                 C  
ATOM   1817  CE1 TYR   316      25.160 229.028 313.283  1.00                 C  
ATOM   1818  CD2 TYR   316      25.616 226.466 312.347  1.00                 C  
ATOM   1819  CE2 TYR   316      26.605 227.422 312.225  1.00                 C  
ATOM   1820  N   ASP   317      20.728 224.272 314.350  1.00                 N  
ATOM   1821  CA  ASP   317      19.871 223.102 314.159  1.00                 C  
ATOM   1822  C   ASP   317      18.873 222.977 315.303  1.00                 C  
ATOM   1823  O   ASP   317      19.086 222.204 316.247  1.00                 O  
ATOM   1824  CB  ASP   317      20.716 221.831 314.048  1.00                 C  
ATOM   1825  CG  ASP   317      21.547 221.793 312.781  1.00                 C  
ATOM   1826  OD1 ASP   317      21.251 222.574 311.852  1.00                 O  
ATOM   1827  OD2 ASP   317      22.496 220.983 312.717  1.00                 O  
ATOM   1828  N   ALA   318      17.755 223.706 315.240  1.00                 N  
ATOM   1829  CA  ALA   318      16.701 223.495 316.242  1.00                 C  
ATOM   1830  C   ALA   318      15.972 222.173 316.071  1.00                 C  
ATOM   1831  O   ALA   318      15.523 221.596 317.069  1.00                 O  
ATOM   1832  CB  ALA   318      15.689 224.630 316.194  1.00                 C  
ATOM   1833  N   VAL   319      15.846 221.672 314.840  1.00                 N  
ATOM   1834  CA  VAL   319      15.144 220.412 314.616  1.00                 C  
ATOM   1835  C   VAL   319      16.051 219.224 314.909  1.00                 C  
ATOM   1836  O   VAL   319      15.619 218.231 315.506  1.00                 O  
ATOM   1837  CB  VAL   319      14.603 220.315 313.177  1.00                 C  
ATOM   1838  CG1 VAL   319      14.021 218.934 312.919  1.00                 C  
ATOM   1839  CG2 VAL   319      13.560 221.393 312.927  1.00                 C  
ATOM   1840  N   ARG   320      17.313 219.297 314.482  1.00                 N  
ATOM   1841  CA  ARG   320      18.261 218.229 314.783  1.00                 C  
ATOM   1842  C   ARG   320      18.489 218.091 316.280  1.00                 C  
ATOM   1843  O   ARG   320      18.694 216.977 316.778  1.00                 O  
ATOM   1844  CB  ARG   320      19.594 218.481 314.075  1.00                 C  
ATOM   1845  CD  ARG   320      21.887 217.652 313.478  1.00                 C  
ATOM   1846  NE  ARG   320      22.858 216.568 313.603  1.00                 N  
ATOM   1847  CG  ARG   320      20.613 217.368 314.257  1.00                 C  
ATOM   1848  CZ  ARG   320      23.736 216.463 314.595  1.00                 C  
ATOM   1849  NH1 ARG   320      24.582 215.442 314.626  1.00                 N  
ATOM   1850  NH2 ARG   320      23.766 217.378 315.554  1.00                 N  
ATOM   1851  N   ILE   321      18.443 219.203 317.015  1.00                 N  
ATOM   1852  CA  ILE   321      18.641 219.146 318.459  1.00                 C  
ATOM   1853  C   ILE   321      17.428 218.539 319.154  1.00                 C  
ATOM   1854  O   ILE   321      17.563 217.609 319.957  1.00                 O  
ATOM   1855  CB  ILE   321      18.937 220.540 319.044  1.00                 C  
ATOM   1856  CD1 ILE   321      20.536 222.514 318.841  1.00                 C  
ATOM   1857  CG1 ILE   321      20.290 221.051 318.545  1.00                 C  
ATOM   1858  CG2 ILE   321      18.869 220.505 320.563  1.00                 C  
ATOM   1859  N   ASN   322      16.231 219.052 318.850  1.00                 N  
ATOM   1860  CA  ASN   322      15.016 218.586 319.515  1.00                 C  
ATOM   1861  C   ASN   322      14.817 217.087 319.328  1.00                 C  
ATOM   1862  O   ASN   322      14.521 216.363 320.285  1.00                 O  
ATOM   1863  CB  ASN   322      13.796 219.354 319.002  1.00                 C  
ATOM   1864  CG  ASN   322      12.522 218.980 319.734  1.00                 C  
ATOM   1865  OD1 ASN   322      12.406 219.183 320.942  1.00                 O  
ATOM   1866  ND2 ASN   322      11.561 218.430 319.001  1.00                 N  
ATOM   1867  N   GLN   323      14.974 216.602 318.095  1.00                 N  
ATOM   1868  CA  GLN   323      14.786 215.180 317.839  1.00                 C  
ATOM   1869  C   GLN   323      15.835 214.334 318.548  1.00                 C  
ATOM   1870  O   GLN   323      15.538 213.208 318.965  1.00                 O  
ATOM   1871  CB  GLN   323      14.824 214.896 316.336  1.00                 C  
ATOM   1872  CD  GLN   323      12.321 214.925 316.005  1.00                 C  
ATOM   1873  CG  GLN   323      13.657 215.488 315.563  1.00                 C  
ATOM   1874  OE1 GLN   323      12.160 213.712 316.137  1.00                 O  
ATOM   1875  NE2 GLN   323      11.355 215.807 316.236  1.00                 N  
ATOM   1876  N   LEU   324      17.057 214.850 318.698  1.00                 N  
ATOM   1877  CA  LEU   324      18.086 214.093 319.404  1.00                 C  
ATOM   1878  C   LEU   324      17.794 214.037 320.896  1.00                 C  
ATOM   1879  O   LEU   324      17.818 212.959 321.501  1.00                 O  
ATOM   1880  CB  LEU   324      19.466 214.708 319.160  1.00                 C  
ATOM   1881  CG  LEU   324      20.645 214.023 319.853  1.00                 C  
ATOM   1882  CD1 LEU   324      20.773 212.578 319.395  1.00                 C  
ATOM   1883  CD2 LEU   324      21.938 214.779 319.587  1.00                 C  
ATOM   1884  N   TYR   325      17.532 215.195 321.510  1.00                 N  
ATOM   1885  CA  TYR   325      17.122 215.217 322.910  1.00                 C  
ATOM   1886  C   TYR   325      15.931 214.302 323.148  1.00                 C  
ATOM   1887  O   TYR   325      15.898 213.552 324.130  1.00                 O  
ATOM   1888  CB  TYR   325      16.783 216.644 323.347  1.00                 C  
ATOM   1889  CG  TYR   325      16.322 216.751 324.783  1.00                 C  
ATOM   1890  OH  TYR   325      15.069 217.053 328.736  1.00                 O  
ATOM   1891  CZ  TYR   325      15.482 216.953 327.427  1.00                 C  
ATOM   1892  CD1 TYR   325      17.200 217.144 325.784  1.00                 C  
ATOM   1893  CE1 TYR   325      16.788 217.245 327.099  1.00                 C  
ATOM   1894  CD2 TYR   325      15.009 216.461 325.132  1.00                 C  
ATOM   1895  CE2 TYR   325      14.579 216.556 326.442  1.00                 C  
ATOM   1896  N   GLU   326      14.939 214.354 322.259  1.00                 N  
ATOM   1897  CA  GLU   326      13.733 213.570 322.482  1.00                 C  
ATOM   1898  C   GLU   326      13.974 212.085 322.254  1.00                 C  
ATOM   1899  O   GLU   326      13.271 211.252 322.835  1.00                 O  
ATOM   1900  CB  GLU   326      12.603 214.055 321.572  1.00                 C  
ATOM   1901  CD  GLU   326      10.976 215.895 320.981  1.00                 C  
ATOM   1902  CG  GLU   326      12.079 215.440 321.917  1.00                 C  
ATOM   1903  OE1 GLU   326      11.055 215.584 319.774  1.00                 O  
ATOM   1904  OE2 GLU   326      10.033 216.562 321.455  1.00                 O  
ATOM   1905  N   GLN   327      14.955 211.725 321.424  1.00                 N  
ATOM   1906  CA  GLN   327      15.343 210.320 321.359  1.00                 C  
ATOM   1907  C   GLN   327      16.028 209.885 322.645  1.00                 C  
ATOM   1908  O   GLN   327      15.886 208.731 323.064  1.00                 O  
ATOM   1909  CB  GLN   327      16.263 210.073 320.162  1.00                 C  
ATOM   1910  CD  GLN   327      17.470 208.396 318.709  1.00                 C  
ATOM   1911  CG  GLN   327      16.637 208.614 319.957  1.00                 C  
ATOM   1912  OE1 GLN   327      17.350 209.137 317.734  1.00                 O  
ATOM   1913  NE2 GLN   327      18.320 207.375 318.738  1.00                 N  
ATOM   1914  N   SER   328      16.762 210.797 323.285  1.00                 N  
ATOM   1915  CA  SER   328      17.489 210.456 324.502  1.00                 C  
ATOM   1916  C   SER   328      16.536 210.262 325.674  1.00                 C  
ATOM   1917  O   SER   328      16.646 209.281 326.420  1.00                 O  
ATOM   1918  CB  SER   328      18.516 211.540 324.834  1.00                 C  
ATOM   1919  OG  SER   328      19.533 211.598 323.849  1.00                 O  
ATOM   1920  N   LYS   329      15.605 211.199 325.864  1.00                 N  
ATOM   1921  CA  LYS   329      14.645 211.069 326.956  1.00                 C  
ATOM   1922  C   LYS   329      13.833 209.785 326.821  1.00                 C  
ATOM   1923  O   LYS   329      13.645 209.054 327.800  1.00                 O  
ATOM   1924  CB  LYS   329      13.711 212.281 326.996  1.00                 C  
ATOM   1925  CD  LYS   329      11.903 213.540 328.197  1.00                 C  
ATOM   1926  CE  LYS   329      10.927 213.652 327.038  1.00                 C  
ATOM   1927  CG  LYS   329      12.697 212.245 328.127  1.00                 C  
ATOM   1928  NZ  LYS   329      10.054 214.852 327.161  1.00                 N  
ATOM   1929  N   TRP   330      13.380 209.470 325.609  1.00                 N  
ATOM   1930  CA  TRP   330      12.608 208.255 325.404  1.00                 C  
ATOM   1931  C   TRP   330      13.462 206.999 325.488  1.00                 C  
ATOM   1932  O   TRP   330      12.911 205.893 325.455  1.00                 O  
ATOM   1933  CB  TRP   330      11.898 208.293 324.049  1.00                 C  
ATOM   1934  CG  TRP   330      11.037 207.096 323.789  1.00                 C  
ATOM   1935  CD1 TRP   330       9.735 206.925 324.165  1.00                 C  
ATOM   1936  NE1 TRP   330       9.279 205.698 323.749  1.00                 N  
ATOM   1937  CD2 TRP   330      11.415 205.900 323.096  1.00                 C  
ATOM   1938  CE2 TRP   330      10.294 205.050 323.090  1.00                 C  
ATOM   1939  CH2 TRP   330      11.479 203.392 321.898  1.00                 C  
ATOM   1940  CZ2 TRP   330      10.315 203.791 322.493  1.00                 C  
ATOM   1941  CE3 TRP   330      12.593 205.466 322.481  1.00                 C  
ATOM   1942  CZ3 TRP   330      12.609 204.217 321.890  1.00                 C  
ATOM   1943  N   ALA   331      14.783 207.141 325.594  1.00                 N  
ATOM   1944  CA  ALA   331      15.646 206.036 325.984  1.00                 C  
ATOM   1945  C   ALA   331      15.914 206.020 327.481  1.00                 C  
ATOM   1946  O   ALA   331      16.433 205.023 327.994  1.00                 O  
ATOM   1947  CB  ALA   331      16.965 206.102 325.230  1.00                 C  
ATOM   1948  N   ILE   332      15.572 207.099 328.186  1.00                 N  
ATOM   1949  CA  ILE   332      15.625 207.167 329.641  1.00                 C  
ATOM   1950  C   ILE   332      14.282 206.839 330.279  1.00                 C  
ATOM   1951  O   ILE   332      14.216 206.033 331.210  1.00                 O  
ATOM   1952  CB  ILE   332      16.093 208.552 330.125  1.00                 C  
ATOM   1953  CD1 ILE   332      17.997 210.233 329.902  1.00                 C  
ATOM   1954  CG1 ILE   332      17.541 208.805 329.697  1.00                 C  
ATOM   1955  CG2 ILE   332      15.916 208.679 331.630  1.00                 C  
ATOM   1956  N   ILE   333      13.203 207.449 329.782  1.00                 N  
ATOM   1957  CA  ILE   333      11.870 207.182 330.308  1.00                 C  
ATOM   1958  C   ILE   333      11.434 205.740 330.083  1.00                 C  
ATOM   1959  O   ILE   333      10.538 205.264 330.785  1.00                 O  
ATOM   1960  CB  ILE   333      10.821 208.127 329.693  1.00                 C  
ATOM   1961  CD1 ILE   333       9.562 208.629 327.535  1.00                 C  
ATOM   1962  CG1 ILE   333      10.717 207.900 328.184  1.00                 C  
ATOM   1963  CG2 ILE   333      11.148 209.575 330.027  1.00                 C  
ATOM   1964  N   SER   334      12.035 205.039 329.122  1.00                 N  
ATOM   1965  CA  SER   334      11.708 203.644 328.853  1.00                 C  
ATOM   1966  C   SER   334      12.849 202.699 329.203  1.00                 C  
ATOM   1967  O   SER   334      12.811 201.525 328.816  1.00                 O  
ATOM   1968  CB  SER   334      11.329 203.456 327.383  1.00                 C  
ATOM   1969  OG  SER   334      10.165 204.197 327.057  1.00                 O  
ATOM   1970  N   GLU   335      13.864 203.187 329.916  1.00                 N  
ATOM   1971  CA  GLU   335      14.937 202.353 330.459  1.00                 C  
ATOM   1972  C   GLU   335      15.726 201.633 329.369  1.00                 C  
ATOM   1973  O   GLU   335      16.229 200.528 329.582  1.00                 O  
ATOM   1974  CB  GLU   335      14.371 201.323 331.439  1.00                 C  
ATOM   1975  CD  GLU   335      13.169 200.883 333.616  1.00                 C  
ATOM   1976  CG  GLU   335      13.665 201.931 332.640  1.00                 C  
ATOM   1977  OE1 GLU   335      12.134 200.246 333.329  1.00                 O  
ATOM   1978  OE2 GLU   335      13.816 200.698 334.668  1.00                 O  
ATOM   1979  N   GLU   336      15.846 202.244 328.188  1.00                 N  
ATOM   1980  CA  GLU   336      16.768 201.705 327.197  1.00                 C  
ATOM   1981  C   GLU   336      18.211 201.998 327.583  1.00                 C  
ATOM   1982  O   GLU   336      19.117 201.233 327.234  1.00                 O  
ATOM   1983  CB  GLU   336      16.464 202.281 325.813  1.00                 C  
ATOM   1984  CD  GLU   336      14.867 202.420 323.861  1.00                 C  
ATOM   1985  CG  GLU   336      15.144 201.812 325.221  1.00                 C  
ATOM   1986  OE1 GLU   336      15.616 203.332 323.454  1.00                 O  
ATOM   1987  OE2 GLU   336      13.900 201.983 323.201  1.00                 O  
ATOM   1988  N   ILE   337      18.438 203.096 328.301  1.00                 N  
ATOM   1989  CA  ILE   337      19.735 203.413 328.886  1.00                 C  
ATOM   1990  C   ILE   337      19.474 203.923 330.298  1.00                 C  
ATOM   1991  O   ILE   337      18.705 204.872 330.490  1.00                 O  
ATOM   1992  CB  ILE   337      20.504 204.439 328.032  1.00                 C  
ATOM   1993  CD1 ILE   337      21.292 204.919 325.656  1.00                 C  
ATOM   1994  CG1 ILE   337      20.719 203.900 326.617  1.00                 C  
ATOM   1995  CG2 ILE   337      21.817 204.812 328.703  1.00                 C  
ATOM   1996  N   ASP   338      20.055 203.259 331.289  1.00                 N  
ATOM   1997  CA  ASP   338      19.767 203.570 332.680  1.00                 C  
ATOM   1998  C   ASP   338      20.805 204.527 333.254  1.00                 C  
ATOM   1999  O   ASP   338      21.974 204.519 332.861  1.00                 O  
ATOM   2000  CB  ASP   338      19.714 202.289 333.515  1.00                 C  
ATOM   2001  CG  ASP   338      18.535 201.407 333.155  1.00                 C  
ATOM   2002  OD1 ASP   338      17.580 201.917 332.531  1.00                 O  
ATOM   2003  OD2 ASP   338      18.565 200.206 333.497  1.00                 O  
ATOM   2004  N   CYS   339      20.355 205.359 334.185  1.00                 N  
ATOM   2005  CA  CYS   339      21.190 206.298 334.916  1.00                 C  
ATOM   2006  C   CYS   339      21.025 206.045 336.411  1.00                 C  
ATOM   2007  O   CYS   339      20.327 205.119 336.833  1.00                 O  
ATOM   2008  CB  CYS   339      20.822 207.738 334.553  1.00                 C  
ATOM   2009  SG  CYS   339      19.156 208.232 335.054  1.00                 S  
ATOM   2010  N   THR   340      21.675 206.880 337.216  1.00                 N  
ATOM   2011  CA  THR   340      21.660 206.731 338.661  1.00                 C  
ATOM   2012  C   THR   340      20.590 207.626 339.282  1.00                 C  
ATOM   2013  O   THR   340      20.026 208.513 338.639  1.00                 O  
ATOM   2014  CB  THR   340      23.033 207.061 339.277  1.00                 C  
ATOM   2015  OG1 THR   340      23.338 208.443 339.058  1.00                 O  
ATOM   2016  CG2 THR   340      24.121 206.215 338.635  1.00                 C  
ATOM   2017  N   GLU   341      20.324 207.375 340.568  1.00                 N  
ATOM   2018  CA  GLU   341      19.166 207.963 341.235  1.00                 C  
ATOM   2019  C   GLU   341      19.228 209.488 341.239  1.00                 C  
ATOM   2020  O   GLU   341      18.197 210.160 341.107  1.00                 O  
ATOM   2021  CB  GLU   341      19.056 207.447 342.671  1.00                 C  
ATOM   2022  CD  GLU   341      18.631 205.489 344.209  1.00                 C  
ATOM   2023  CG  GLU   341      18.655 205.985 342.777  1.00                 C  
ATOM   2024  OE1 GLU   341      19.107 206.224 345.100  1.00                 O  
ATOM   2025  OE2 GLU   341      18.137 204.366 344.441  1.00                 O  
ATOM   2026  N   GLU   342      20.423 210.053 341.396  1.00                 N  
ATOM   2027  CA  GLU   342      20.586 211.502 341.400  1.00                 C  
ATOM   2028  C   GLU   342      20.732 212.091 340.001  1.00                 C  
ATOM   2029  O   GLU   342      20.572 213.306 339.837  1.00                 O  
ATOM   2030  CB  GLU   342      21.802 211.902 342.239  1.00                 C  
ATOM   2031  CD  GLU   342      22.896 211.975 344.514  1.00                 C  
ATOM   2032  CG  GLU   342      21.662 211.594 343.720  1.00                 C  
ATOM   2033  OE1 GLU   342      23.910 212.354 343.889  1.00                 O  
ATOM   2034  OE2 GLU   342      22.850 211.895 345.759  1.00                 O  
ATOM   2035  N   GLU   343      21.025 211.264 338.993  1.00                 N  
ATOM   2036  CA  GLU   343      21.055 211.742 337.615  1.00                 C  
ATOM   2037  C   GLU   343      19.660 211.832 337.012  1.00                 C  
ATOM   2038  O   GLU   343      19.403 212.717 336.190  1.00                 O  
ATOM   2039  CB  GLU   343      21.930 210.831 336.751  1.00                 C  
ATOM   2040  CD  GLU   343      24.241 209.951 336.236  1.00                 C  
ATOM   2041  CG  GLU   343      23.410 210.885 337.094  1.00                 C  
ATOM   2042  OE1 GLU   343      24.073 208.720 336.364  1.00                 O  
ATOM   2043  OE2 GLU   343      25.059 210.451 335.436  1.00                 O  
ATOM   2044  N   ALA   344      18.753 210.929 337.394  1.00                 N  
ATOM   2045  CA  ALA   344      17.363 211.071 336.976  1.00                 C  
ATOM   2046  C   ALA   344      16.774 212.382 337.476  1.00                 C  
ATOM   2047  O   ALA   344      15.873 212.940 336.842  1.00                 O  
ATOM   2048  CB  ALA   344      16.536 209.898 337.479  1.00                 C  
ATOM   2049  N   MET   345      17.274 212.885 338.607  1.00                 N  
ATOM   2050  CA  MET   345      16.806 214.164 339.128  1.00                 C  
ATOM   2051  C   MET   345      17.198 215.313 338.205  1.00                 C  
ATOM   2052  O   MET   345      16.362 216.157 337.862  1.00                 O  
ATOM   2053  CB  MET   345      17.363 214.407 340.532  1.00                 C  
ATOM   2054  SD  MET   345      17.535 213.746 343.217  1.00                 S  
ATOM   2055  CE  MET   345      16.765 212.434 344.162  1.00                 C  
ATOM   2056  CG  MET   345      16.814 213.463 341.590  1.00                 C  
ATOM   2057  N   MET   346      18.467 215.364 337.789  1.00                 N  
ATOM   2058  CA  MET   346      18.877 216.416 336.861  1.00                 C  
ATOM   2059  C   MET   346      18.256 216.190 335.487  1.00                 C  
ATOM   2060  O   MET   346      17.970 217.153 334.764  1.00                 O  
ATOM   2061  CB  MET   346      20.402 216.471 336.754  1.00                 C  
ATOM   2062  SD  MET   346      22.893 216.938 337.873  1.00                 S  
ATOM   2063  CE  MET   346      23.152 218.313 336.754  1.00                 C  
ATOM   2064  CG  MET   346      21.096 216.951 338.018  1.00                 C  
ATOM   2065  N   PHE   347      18.029 214.930 335.102  1.00                 N  
ATOM   2066  CA  PHE   347      17.298 214.652 333.869  1.00                 C  
ATOM   2067  C   PHE   347      15.862 215.153 333.963  1.00                 C  
ATOM   2068  O   PHE   347      15.362 215.818 333.048  1.00                 O  
ATOM   2069  CB  PHE   347      17.315 213.153 333.562  1.00                 C  
ATOM   2070  CG  PHE   347      18.635 212.655 333.048  1.00                 C  
ATOM   2071  CZ  PHE   347      21.079 211.738 332.092  1.00                 C  
ATOM   2072  CD1 PHE   347      19.155 211.449 333.486  1.00                 C  
ATOM   2073  CE1 PHE   347      20.369 210.990 333.012  1.00                 C  
ATOM   2074  CD2 PHE   347      19.358 213.392 332.126  1.00                 C  
ATOM   2075  CE2 PHE   347      20.573 212.933 331.653  1.00                 C  
ATOM   2076  N   GLY   348      15.183 214.844 335.071  1.00                 N  
ATOM   2077  CA  GLY   348      13.810 215.301 335.253  1.00                 C  
ATOM   2078  C   GLY   348      13.733 216.812 335.424  1.00                 C  
ATOM   2079  O   GLY   348      12.758 217.432 334.986  1.00                 O  
ATOM   2080  N   ALA   349      14.737 217.419 336.060  1.00                 N  
ATOM   2081  CA  ALA   349      14.724 218.868 336.229  1.00                 C  
ATOM   2082  C   ALA   349      14.848 219.589 334.895  1.00                 C  
ATOM   2083  O   ALA   349      14.274 220.670 334.721  1.00                 O  
ATOM   2084  CB  ALA   349      15.847 219.303 337.158  1.00                 C  
ATOM   2085  N   LEU   350      15.583 219.007 333.945  1.00                 N  
ATOM   2086  CA  LEU   350      15.750 219.643 332.642  1.00                 C  
ATOM   2087  C   LEU   350      14.491 219.513 331.795  1.00                 C  
ATOM   2088  O   LEU   350      14.065 220.484 331.158  1.00                 O  
ATOM   2089  CB  LEU   350      16.943 219.038 331.899  1.00                 C  
ATOM   2090  CG  LEU   350      18.325 219.328 332.487  1.00                 C  
ATOM   2091  CD1 LEU   350      19.397 218.530 331.760  1.00                 C  
ATOM   2092  CD2 LEU   350      18.637 220.816 332.419  1.00                 C  
ATOM   2093  N   GLN   351      13.879 218.325 331.781  1.00                 N  
ATOM   2094  CA  GLN   351      12.650 218.133 331.019  1.00                 C  
ATOM   2095  C   GLN   351      11.579 219.127 331.442  1.00                 C  
ATOM   2096  O   GLN   351      10.806 219.613 330.609  1.00                 O  
ATOM   2097  CB  GLN   351      12.133 216.703 331.187  1.00                 C  
ATOM   2098  CD  GLN   351      12.513 214.238 330.787  1.00                 C  
ATOM   2099  CG  GLN   351      12.989 215.649 330.503  1.00                 C  
ATOM   2100  OE1 GLN   351      11.325 214.007 331.013  1.00                 O  
ATOM   2101  NE2 GLN   351      13.442 213.289 330.777  1.00                 N  
ATOM   2102  N   VAL   352      11.519 219.445 332.735  1.00                 N  
ATOM   2103  CA  VAL   352      10.576 220.454 333.201  1.00                 C  
ATOM   2104  C   VAL   352      10.958 221.838 332.691  1.00                 C  
ATOM   2105  O   VAL   352      10.102 222.591 332.213  1.00                 O  
ATOM   2106  CB  VAL   352      10.483 220.472 334.738  1.00                 C  
ATOM   2107  CG1 VAL   352       9.633 221.644 335.206  1.00                 C  
ATOM   2108  CG2 VAL   352       9.915 219.158 335.253  1.00                 C  
ATOM   2109  N   GLN   353      12.244 222.187 332.771  1.00                 N  
ATOM   2110  CA  GLN   353      12.655 223.538 332.403  1.00                 C  
ATOM   2111  C   GLN   353      12.467 223.800 330.914  1.00                 C  
ATOM   2112  O   GLN   353      12.052 224.896 330.521  1.00                 O  
ATOM   2113  CB  GLN   353      14.116 223.777 332.789  1.00                 C  
ATOM   2114  CD  GLN   353      15.006 225.521 331.193  1.00                 C  
ATOM   2115  CG  GLN   353      14.576 225.216 332.615  1.00                 C  
ATOM   2116  OE1 GLN   353      15.493 224.644 330.479  1.00                 O  
ATOM   2117  NE2 GLN   353      14.828 226.770 330.778  1.00                 N  
ATOM   2118  N   ILE   354      12.770 222.814 330.067  1.00                 N  
ATOM   2119  CA  ILE   354      12.605 223.015 328.629  1.00                 C  
ATOM   2120  C   ILE   354      11.129 223.002 328.253  1.00                 C  
ATOM   2121  O   ILE   354      10.692 223.759 327.378  1.00                 O  
ATOM   2122  CB  ILE   354      13.368 221.951 327.819  1.00                 C  
ATOM   2123  CD1 ILE   354      15.694 220.970 327.459  1.00                 C  
ATOM   2124  CG1 ILE   354      14.878 222.124 327.999  1.00                 C  
ATOM   2125  CG2 ILE   354      12.962 222.003 326.354  1.00                 C  
ATOM   2126  N   GLN   355      10.336 222.150 328.907  1.00                 N  
ATOM   2127  CA  GLN   355       8.906 222.119 328.629  1.00                 C  
ATOM   2128  C   GLN   355       8.210 223.368 329.151  1.00                 C  
ATOM   2129  O   GLN   355       7.203 223.798 328.580  1.00                 O  
ATOM   2130  CB  GLN   355       8.268 220.872 329.244  1.00                 C  
ATOM   2131  CD  GLN   355       6.577 220.475 327.410  1.00                 C  
ATOM   2132  CG  GLN   355       6.800 220.689 328.894  1.00                 C  
ATOM   2133  OE1 GLN   355       7.217 219.624 326.793  1.00                 O  
ATOM   2134  NE2 GLN   355       5.665 221.248 326.832  1.00                 N  
ATOM   2135  N   LEU   356       8.730 223.961 330.228  1.00                 N  
ATOM   2136  CA  LEU   356       8.115 225.163 330.780  1.00                 C  
ATOM   2137  C   LEU   356       8.338 226.371 329.878  1.00                 C  
ATOM   2138  O   LEU   356       7.519 227.299 329.868  1.00                 O  
ATOM   2139  CB  LEU   356       8.663 225.451 332.179  1.00                 C  
ATOM   2140  CG  LEU   356       8.284 224.453 333.275  1.00                 C  
ATOM   2141  CD1 LEU   356       9.015 224.773 334.570  1.00                 C  
ATOM   2142  CD2 LEU   356       6.780 224.451 333.503  1.00                 C  
ATOM   2143  N   MET   357       9.427 226.379 329.109  1.00                 N  
ATOM   2144  CA  MET   357       9.721 227.491 328.215  1.00                 C  
ATOM   2145  C   MET   357       9.177 227.292 326.807  1.00                 C  
ATOM   2146  O   MET   357       9.018 228.276 326.075  1.00                 O  
ATOM   2147  CB  MET   357      11.230 227.729 328.134  1.00                 C  
ATOM   2148  SD  MET   357      11.141 229.726 330.052  1.00                 S  
ATOM   2149  CE  MET   357      11.708 230.883 328.807  1.00                 C  
ATOM   2150  CG  MET   357      11.857 228.189 329.440  1.00                 C  
ATOM   2151  N   SER   358       8.888 226.050 326.410  1.00                 N  
ATOM   2152  CA  SER   358       8.232 225.803 325.133  1.00                 C  
ATOM   2153  C   SER   358       6.784 226.273 325.124  1.00                 C  
ATOM   2154  O   SER   358       6.188 226.367 324.046  1.00                 O  
ATOM   2155  CB  SER   358       8.285 224.315 324.783  1.00                 C  
ATOM   2156  OG  SER   358       7.502 223.550 325.683  1.00                 O  
ATOM   2157  N   GLY   359       6.213 226.573 326.290  1.00                 N  
ATOM   2158  CA  GLY   359       4.839 227.038 326.415  1.00                 C  
ATOM   2159  C   GLY   359       4.717 228.556 326.330  1.00                 C  
ATOM   2160  O   GLY   359       3.678 229.108 326.711  1.00                 O  
ATOM   2161  N   PHE   360       5.750 229.238 325.843  1.00                 N  
ATOM   2162  CA  PHE   360       5.736 230.695 325.743  1.00                 C  
ATOM   2163  C   PHE   360       6.770 231.191 324.736  1.00                 C  
ATOM   2164  O   PHE   360       6.637 230.968 323.533  1.00                 O  
ATOM   2165  CB  PHE   360       5.993 231.329 327.112  1.00                 C  
ATOM   2166  CG  PHE   360       5.831 232.822 327.129  1.00                 C  
ATOM   2167  CZ  PHE   360       5.534 235.585 327.166  1.00                 C  
ATOM   2168  CD1 PHE   360       5.121 233.467 326.131  1.00                 C  
ATOM   2169  CE1 PHE   360       4.972 234.840 326.146  1.00                 C  
ATOM   2170  CD2 PHE   360       6.387 233.581 328.142  1.00                 C  
ATOM   2171  CE2 PHE   360       6.238 234.955 328.158  1.00                 C  
ATOM   2172  N   PRO   404      11.218 258.843 289.775  1.00                 N  
ATOM   2173  CA  PRO   404      11.191 258.174 291.080  1.00                 C  
ATOM   2174  C   PRO   404      11.631 256.715 290.988  1.00                 C  
ATOM   2175  O   PRO   404      10.790 255.815 290.991  1.00                 O  
ATOM   2176  CB  PRO   404       9.730 258.281 291.521  1.00                 C  
ATOM   2177  CD  PRO   404       9.802 259.042 289.252  1.00                 C  
ATOM   2178  CG  PRO   404       8.955 258.296 290.246  1.00                 C  
ATOM   2179  N   VAL   405      12.939 256.491 290.905  1.00                 N  
ATOM   2180  CA  VAL   405      13.507 255.161 290.752  1.00                 C  
ATOM   2181  C   VAL   405      14.174 254.717 292.047  1.00                 C  
ATOM   2182  O   VAL   405      14.514 255.530 292.910  1.00                 O  
ATOM   2183  CB  VAL   405      14.516 255.108 289.590  1.00                 C  
ATOM   2184  CG1 VAL   405      13.834 255.457 288.276  1.00                 C  
ATOM   2185  CG2 VAL   405      15.683 256.048 289.854  1.00                 C  
ATOM   2186  N   LEU   406      14.353 253.403 292.174  1.00                 N  
ATOM   2187  CA  LEU   406      15.138 252.814 293.253  1.00                 C  
ATOM   2188  C   LEU   406      16.194 251.907 292.642  1.00                 C  
ATOM   2189  O   LEU   406      15.859 250.916 291.986  1.00                 O  
ATOM   2190  CB  LEU   406      14.232 252.047 294.218  1.00                 C  
ATOM   2191  CG  LEU   406      14.929 251.320 295.370  1.00                 C  
ATOM   2192  CD1 LEU   406      15.614 252.313 296.296  1.00                 C  
ATOM   2193  CD2 LEU   406      13.937 250.469 296.147  1.00                 C  
ATOM   2194  N   ALA   407      17.463 252.248 292.854  1.00                 N  
ATOM   2195  CA  ALA   407      18.586 251.485 292.322  1.00                 C  
ATOM   2196  C   ALA   407      19.545 251.182 293.461  1.00                 C  
ATOM   2197  O   ALA   407      20.095 252.104 294.071  1.00                 O  
ATOM   2198  CB  ALA   407      19.271 252.258 291.206  1.00                 C  
ATOM   2199  N   ASP   408      19.746 249.896 293.743  1.00                 N  
ATOM   2200  CA  ASP   408      20.629 249.484 294.823  1.00                 C  
ATOM   2201  C   ASP   408      21.198 248.106 294.524  1.00                 C  
ATOM   2202  O   ASP   408      20.687 247.368 293.677  1.00                 O  
ATOM   2203  CB  ASP   408      19.880 249.485 296.157  1.00                 C  
ATOM   2204  CG  ASP   408      20.815 249.537 297.350  1.00                 C  
ATOM   2205  OD1 ASP   408      22.046 249.544 297.140  1.00                 O  
ATOM   2206  OD2 ASP   408      20.316 249.569 298.494  1.00                 O  
ATOM   2207  N   TYR   409      22.273 247.772 295.235  1.00                 N  
ATOM   2208  CA  TYR   409      22.828 246.424 295.226  1.00                 C  
ATOM   2209  C   TYR   409      22.150 245.624 296.331  1.00                 C  
ATOM   2210  O   TYR   409      22.447 245.813 297.515  1.00                 O  
ATOM   2211  CB  TYR   409      24.346 246.468 295.411  1.00                 C  
ATOM   2212  CG  TYR   409      25.085 247.111 294.259  1.00                 C  
ATOM   2213  OH  TYR   409      27.116 248.894 291.099  1.00                 O  
ATOM   2214  CZ  TYR   409      26.444 248.302 292.144  1.00                 C  
ATOM   2215  CD1 TYR   409      25.303 248.483 294.231  1.00                 C  
ATOM   2216  CE1 TYR   409      25.977 249.079 293.182  1.00                 C  
ATOM   2217  CD2 TYR   409      25.563 246.344 293.204  1.00                 C  
ATOM   2218  CE2 TYR   409      26.240 246.923 292.147  1.00                 C  
ATOM   2219  N   VAL   410      21.236 244.741 295.951  1.00                 N  
ATOM   2220  CA  VAL   410      20.565 243.857 296.889  1.00                 C  
ATOM   2221  C   VAL   410      21.052 242.429 296.689  1.00                 C  
ATOM   2222  O   VAL   410      21.685 242.092 295.685  1.00                 O  
ATOM   2223  CB  VAL   410      19.034 243.931 296.738  1.00                 C  
ATOM   2224  CG1 VAL   410      18.358 242.952 297.685  1.00                 C  
ATOM   2225  CG2 VAL   410      18.542 245.348 296.991  1.00                 C  
ATOM   2226  N   LYS   411      20.759 241.585 297.671  1.00                 N  
ATOM   2227  CA  LYS   411      21.091 240.169 297.614  1.00                 C  
ATOM   2228  C   LYS   411      19.806 239.383 297.395  1.00                 C  
ATOM   2229  O   LYS   411      18.890 239.436 298.223  1.00                 O  
ATOM   2230  CB  LYS   411      21.804 239.734 298.896  1.00                 C  
ATOM   2231  CD  LYS   411      23.809 239.914 300.394  1.00                 C  
ATOM   2232  CE  LYS   411      25.139 240.610 300.632  1.00                 C  
ATOM   2233  CG  LYS   411      23.155 240.396 299.110  1.00                 C  
ATOM   2234  NZ  LYS   411      25.772 240.179 301.909  1.00                 N  
ATOM   2235  N   PHE   412      19.744 238.663 296.280  1.00                 N  
ATOM   2236  CA  PHE   412      18.513 238.055 295.794  1.00                 C  
ATOM   2237  C   PHE   412      18.586 236.546 295.975  1.00                 C  
ATOM   2238  O   PHE   412      19.656 235.934 295.872  1.00                 O  
ATOM   2239  CB  PHE   412      18.278 238.419 294.327  1.00                 C  
ATOM   2240  CG  PHE   412      18.050 239.886 294.095  1.00                 C  
ATOM   2241  CZ  PHE   412      17.621 242.598 293.667  1.00                 C  
ATOM   2242  CD1 PHE   412      19.118 240.745 293.902  1.00                 C  
ATOM   2243  CE1 PHE   412      18.908 242.094 293.689  1.00                 C  
ATOM   2244  CD2 PHE   412      16.768 240.406 294.070  1.00                 C  
ATOM   2245  CE2 PHE   412      16.558 241.755 293.857  1.00                 C  
ATOM   2246  N   LEU   413      17.477 235.860 295.827  1.00                 N  
ATOM   2247  CA  LEU   413      17.392 234.420 295.728  1.00                 C  
ATOM   2248  C   LEU   413      17.131 234.072 294.253  1.00                 C  
ATOM   2249  O   LEU   413      16.047 234.279 293.701  1.00                 O  
ATOM   2250  CB  LEU   413      16.292 233.884 296.647  1.00                 C  
ATOM   2251  CG  LEU   413      16.067 232.371 296.622  1.00                 C  
ATOM   2252  CD1 LEU   413      17.304 231.635 297.113  1.00                 C  
ATOM   2253  CD2 LEU   413      14.858 231.994 297.465  1.00                 C  
ATOM   2254  N   LYS   414      18.172 233.526 293.620  1.00                 N  
ATOM   2255  CA  LYS   414      18.146 233.283 292.182  1.00                 C  
ATOM   2256  C   LYS   414      18.301 231.800 291.888  1.00                 C  
ATOM   2257  O   LYS   414      19.086 231.072 292.501  1.00                 O  
ATOM   2258  CB  LYS   414      19.248 234.082 291.483  1.00                 C  
ATOM   2259  CD  LYS   414      18.154 234.501 289.263  1.00                 C  
ATOM   2260  CE  LYS   414      18.273 234.338 287.757  1.00                 C  
ATOM   2261  CG  LYS   414      19.326 233.852 289.983  1.00                 C  
ATOM   2262  NZ  LYS   414      17.103 234.918 287.042  1.00                 N  
ATOM   2263  N   PRO   415      17.521 231.360 290.918  1.00                 N  
ATOM   2264  CA  PRO   415      17.401 229.953 290.613  1.00                 C  
ATOM   2265  C   PRO   415      17.735 229.659 289.154  1.00                 C  
ATOM   2266  O   PRO   415      17.111 230.173 288.222  1.00                 O  
ATOM   2267  CB  PRO   415      15.938 229.631 290.922  1.00                 C  
ATOM   2268  CD  PRO   415      16.165 232.006 291.110  1.00                 C  
ATOM   2269  CG  PRO   415      15.216 230.917 290.695  1.00                 C  
ATOM   2270  N   LYS   416      18.740 228.814 288.952  1.00                 N  
ATOM   2271  CA  LYS   416      19.119 228.277 287.656  1.00                 C  
ATOM   2272  C   LYS   416      18.480 226.900 287.499  1.00                 C  
ATOM   2273  O   LYS   416      18.051 226.291 288.483  1.00                 O  
ATOM   2274  CB  LYS   416      20.642 228.207 287.530  1.00                 C  
ATOM   2275  CD  LYS   416      20.943 230.551 286.686  1.00                 C  
ATOM   2276  CE  LYS   416      21.722 231.847 286.839  1.00                 C  
ATOM   2277  CG  LYS   416      21.345 229.537 287.745  1.00                 C  
ATOM   2278  NZ  LYS   416      21.244 232.897 285.897  1.00                 N  
ATOM   2279  N   LYS   417      18.395 226.371 286.289  1.00                 N  
ATOM   2280  CA  LYS   417      17.707 225.103 286.053  1.00                 C  
ATOM   2281  C   LYS   417      18.180 223.990 286.989  1.00                 C  
ATOM   2282  O   LYS   417      19.359 223.854 287.328  1.00                 O  
ATOM   2283  CB  LYS   417      17.894 224.654 284.603  1.00                 C  
ATOM   2284  CD  LYS   417      17.388 225.012 282.171  1.00                 C  
ATOM   2285  CE  LYS   417      16.689 225.896 281.151  1.00                 C  
ATOM   2286  CG  LYS   417      17.195 225.538 283.583  1.00                 C  
ATOM   2287  NZ  LYS   417      16.875 225.396 279.761  1.00                 N  
ATOM   2288  N   PHE   418      17.220 223.190 287.400  1.00                 N  
ATOM   2289  CA  PHE   418      17.258 222.018 288.248  1.00                 C  
ATOM   2290  C   PHE   418      18.010 222.253 289.552  1.00                 C  
ATOM   2291  O   PHE   418      18.643 221.346 290.098  1.00                 O  
ATOM   2292  CB  PHE   418      17.896 220.841 287.507  1.00                 C  
ATOM   2293  CG  PHE   418      17.180 220.460 286.243  1.00                 C  
ATOM   2294  CZ  PHE   418      15.849 219.752 283.908  1.00                 C  
ATOM   2295  CD1 PHE   418      17.697 220.804 285.007  1.00                 C  
ATOM   2296  CE1 PHE   418      17.038 220.453 283.844  1.00                 C  
ATOM   2297  CD2 PHE   418      15.988 219.758 286.291  1.00                 C  
ATOM   2298  CE2 PHE   418      15.329 219.407 285.128  1.00                 C  
ATOM   2299  N   THR   419      17.997 223.419 290.112  1.00                 N  
ATOM   2300  CA  THR   419      18.563 223.811 291.391  1.00                 C  
ATOM   2301  C   THR   419      18.678 225.332 291.428  1.00                 C  
ATOM   2302  O   THR   419      18.598 226.007 290.399  1.00                 O  
ATOM   2303  CB  THR   419      19.936 223.155 291.625  1.00                 C  
ATOM   2304  OG1 THR   419      20.385 223.441 292.956  1.00                 O  
ATOM   2305  CG2 THR   419      20.961 223.696 290.640  1.00                 C  
ATOM   2306  N   LEU   420      18.850 225.877 292.627  1.00                 N  
ATOM   2307  CA  LEU   420      19.139 227.295 292.769  1.00                 C  
ATOM   2308  C   LEU   420      20.466 227.497 293.485  1.00                 C  
ATOM   2309  O   LEU   420      20.861 226.698 294.338  1.00                 O  
ATOM   2310  CB  LEU   420      18.011 227.999 293.526  1.00                 C  
ATOM   2311  CG  LEU   420      16.692 228.173 292.769  1.00                 C  
ATOM   2312  CD1 LEU   420      15.938 226.854 292.692  1.00                 C  
ATOM   2313  CD2 LEU   420      15.830 229.238 293.428  1.00                 C  
ATOM   2314  N   LYS   421      21.150 228.579 293.127  1.00                 N  
ATOM   2315  CA  LYS   421      22.365 228.981 293.813  1.00                 C  
ATOM   2316  C   LYS   421      22.015 229.643 295.145  1.00                 C  
ATOM   2317  O   LYS   421      20.850 229.907 295.449  1.00                 O  
ATOM   2318  CB  LYS   421      23.187 229.928 292.936  1.00                 C  
ATOM   2319  CD  LYS   421      24.555 230.275 290.861  1.00                 C  
ATOM   2320  CE  LYS   421      25.106 229.631 289.599  1.00                 C  
ATOM   2321  CG  LYS   421      23.722 229.290 291.665  1.00                 C  
ATOM   2322  NZ  LYS   421      25.903 230.592 288.788  1.00                 N  
ATOM   2323  N   SER   422      23.039 229.908 295.951  1.00                 N  
ATOM   2324  CA  SER   422      22.844 230.586 297.222  1.00                 C  
ATOM   2325  C   SER   422      22.362 232.014 297.067  1.00                 C  
ATOM   2326  O   SER   422      22.026 232.430 295.958  1.00                 O  
ATOM   2327  CB  SER   422      24.140 230.584 298.035  1.00                 C  
ATOM   2328  OG  SER   422      25.122 231.408 297.431  1.00                 O  
ATOM   2329  N   TYR   423      22.328 232.770 298.168  1.00                 N  
ATOM   2330  CA  TYR   423      21.961 234.177 298.086  1.00                 C  
ATOM   2331  C   TYR   423      22.895 234.907 297.128  1.00                 C  
ATOM   2332  O   TYR   423      24.082 235.084 297.422  1.00                 O  
ATOM   2333  CB  TYR   423      21.999 234.822 299.473  1.00                 C  
ATOM   2334  CG  TYR   423      20.911 234.339 300.404  1.00                 C  
ATOM   2335  OH  TYR   423      17.928 233.004 302.975  1.00                 O  
ATOM   2336  CZ  TYR   423      18.914 233.446 302.123  1.00                 C  
ATOM   2337  CD1 TYR   423      21.224 233.789 301.640  1.00                 C  
ATOM   2338  CE1 TYR   423      20.236 233.345 302.498  1.00                 C  
ATOM   2339  CD2 TYR   423      19.573 234.434 300.043  1.00                 C  
ATOM   2340  CE2 TYR   423      18.571 233.994 300.888  1.00                 C  
ATOM   2341  N   LYS   424      22.367 235.349 295.990  1.00                 N  
ATOM   2342  CA  LYS   424      23.165 235.996 294.956  1.00                 C  
ATOM   2343  C   LYS   424      23.045 237.507 295.081  1.00                 C  
ATOM   2344  O   LYS   424      21.937 238.039 295.212  1.00                 O  
ATOM   2345  CB  LYS   424      22.723 235.530 293.568  1.00                 C  
ATOM   2346  CD  LYS   424      24.378 233.652 293.392  1.00                 C  
ATOM   2347  CE  LYS   424      25.174 234.298 292.270  1.00                 C  
ATOM   2348  CG  LYS   424      22.910 234.041 293.324  1.00                 C  
ATOM   2349  NZ  LYS   424      24.793 233.758 290.936  1.00                 N  
ATOM   2350  N   ARG   425      24.185 238.191 295.043  1.00                 N  
ATOM   2351  CA  ARG   425      24.211 239.647 295.092  1.00                 C  
ATOM   2352  C   ARG   425      23.987 240.201 293.690  1.00                 C  
ATOM   2353  O   ARG   425      24.821 240.005 292.800  1.00                 O  
ATOM   2354  CB  ARG   425      25.538 240.140 295.673  1.00                 C  
ATOM   2355  CD  ARG   425      26.935 242.064 296.475  1.00                 C  
ATOM   2356  NE  ARG   425      27.045 243.515 296.609  1.00                 N  
ATOM   2357  CG  ARG   425      25.631 241.651 295.813  1.00                 C  
ATOM   2358  CZ  ARG   425      28.103 244.141 297.114  1.00                 C  
ATOM   2359  NH1 ARG   425      28.114 245.464 297.196  1.00                 N  
ATOM   2360  NH2 ARG   425      29.148 243.442 297.535  1.00                 N  
ATOM   2361  N   TYR   426      22.866 240.893 293.496  1.00                 N  
ATOM   2362  CA  TYR   426      22.443 241.336 292.177  1.00                 C  
ATOM   2363  C   TYR   426      22.050 242.807 292.205  1.00                 C  
ATOM   2364  O   TYR   426      21.576 243.326 293.220  1.00                 O  
ATOM   2365  CB  TYR   426      21.276 240.484 291.674  1.00                 C  
ATOM   2366  CG  TYR   426      21.614 239.019 291.510  1.00                 C  
ATOM   2367  OH  TYR   426      22.528 234.987 291.064  1.00                 O  
ATOM   2368  CZ  TYR   426      22.227 236.322 291.211  1.00                 C  
ATOM   2369  CD1 TYR   426      20.701 238.034 291.864  1.00                 C  
ATOM   2370  CE1 TYR   426      21.000 236.693 291.718  1.00                 C  
ATOM   2371  CD2 TYR   426      22.845 238.626 291.001  1.00                 C  
ATOM   2372  CE2 TYR   426      23.162 237.289 290.847  1.00                 C  
ATOM   2373  N   TRP   427      22.247 243.469 291.067  1.00                 N  
ATOM   2374  CA  TRP   427      21.927 244.884 290.908  1.00                 C  
ATOM   2375  C   TRP   427      20.448 245.026 290.572  1.00                 C  
ATOM   2376  O   TRP   427      20.027 244.719 289.454  1.00                 O  
ATOM   2377  CB  TRP   427      22.803 245.513 289.822  1.00                 C  
ATOM   2378  CG  TRP   427      22.569 246.981 289.639  1.00                 C  
ATOM   2379  CD1 TRP   427      21.896 247.582 288.615  1.00                 C  
ATOM   2380  NE1 TRP   427      21.888 248.945 288.788  1.00                 N  
ATOM   2381  CD2 TRP   427      23.008 248.035 290.505  1.00                 C  
ATOM   2382  CE2 TRP   427      22.566 249.246 289.944  1.00                 C  
ATOM   2383  CH2 TRP   427      23.533 250.488 291.704  1.00                 C  
ATOM   2384  CZ2 TRP   427      22.824 250.482 290.536  1.00                 C  
ATOM   2385  CE3 TRP   427      23.732 248.071 291.701  1.00                 C  
ATOM   2386  CZ3 TRP   427      23.985 249.298 292.284  1.00                 C  
ATOM   2387  N   CYS   428      19.659 245.504 291.532  1.00                 N  
ATOM   2388  CA  CYS   428      18.212 245.619 291.389  1.00                 C  
ATOM   2389  C   CYS   428      17.850 247.053 291.027  1.00                 C  
ATOM   2390  O   CYS   428      18.482 248.006 291.498  1.00                 O  
ATOM   2391  CB  CYS   428      17.510 245.186 292.678  1.00                 C  
ATOM   2392  SG  CYS   428      15.706 245.296 292.619  1.00                 S  
ATOM   2393  N   THR   429      16.830 247.207 290.184  1.00                 N  
ATOM   2394  CA  THR   429      16.300 248.510 289.793  1.00                 C  
ATOM   2395  C   THR   429      14.780 248.451 289.867  1.00                 C  
ATOM   2396  O   THR   429      14.158 247.561 289.276  1.00                 O  
ATOM   2397  CB  THR   429      16.766 248.908 288.380  1.00                 C  
ATOM   2398  OG1 THR   429      18.197 248.962 288.344  1.00                 O  
ATOM   2399  CG2 THR   429      16.218 250.276 288.004  1.00                 C  
ATOM   2400  N   PHE   430      14.186 249.408 290.578  1.00                 N  
ATOM   2401  CA  PHE   430      12.752 249.447 290.855  1.00                 C  
ATOM   2402  C   PHE   430      12.198 250.736 290.253  1.00                 C  
ATOM   2403  O   PHE   430      12.431 251.824 290.790  1.00                 O  
ATOM   2404  CB  PHE   430      12.495 249.364 292.361  1.00                 C  
ATOM   2405  CG  PHE   430      11.038 249.336 292.726  1.00                 C  
ATOM   2406  CZ  PHE   430       8.341 249.289 293.399  1.00                 C  
ATOM   2407  CD1 PHE   430      10.538 248.353 293.564  1.00                 C  
ATOM   2408  CE1 PHE   430       9.198 248.328 293.900  1.00                 C  
ATOM   2409  CD2 PHE   430      10.168 250.291 292.233  1.00                 C  
ATOM   2410  CE2 PHE   430       8.827 250.265 292.569  1.00                 C  
ATOM   2411  N   ARG   431      11.473 250.627 289.136  1.00                 N  
ATOM   2412  CA  ARG   431      11.060 251.798 288.365  1.00                 C  
ATOM   2413  C   ARG   431       9.546 251.854 288.199  1.00                 C  
ATOM   2414  O   ARG   431       8.930 250.915 287.681  1.00                 O  
ATOM   2415  CB  ARG   431      11.733 251.800 286.991  1.00                 C  
ATOM   2416  CD  ARG   431      12.264 253.046 284.878  1.00                 C  
ATOM   2417  NE  ARG   431      11.810 252.016 283.946  1.00                 N  
ATOM   2418  CG  ARG   431      11.455 253.045 286.165  1.00                 C  
ATOM   2419  CZ  ARG   431      12.466 251.664 282.845  1.00                 C  
ATOM   2420  NH1 ARG   431      11.977 250.717 282.056  1.00                 N  
ATOM   2421  NH2 ARG   431      13.609 252.260 282.535  1.00                 N  
ATOM   2422  N   ASP   432       8.961 252.937 288.712  1.00                 N  
ATOM   2423  CA  ASP   432       7.568 253.380 288.652  1.00                 C  
ATOM   2424  C   ASP   432       6.625 252.403 289.327  1.00                 C  
ATOM   2425  O   ASP   432       5.780 252.797 290.131  1.00                 O  
ATOM   2426  CB  ASP   432       7.134 253.587 287.200  1.00                 C  
ATOM   2427  CG  ASP   432       7.825 254.768 286.547  1.00                 C  
ATOM   2428  OD1 ASP   432       8.405 255.596 287.281  1.00                 O  
ATOM   2429  OD2 ASP   432       7.788 254.865 285.303  1.00                 O  
ATOM   2430  N   THR   433       6.806 251.119 289.059  1.00                 N  
ATOM   2431  CA  THR   433       6.197 250.073 289.850  1.00                 C  
ATOM   2432  C   THR   433       7.123 248.873 289.774  1.00                 C  
ATOM   2433  O   THR   433       7.323 248.159 290.761  1.00                 O  
ATOM   2434  CB  THR   433       4.782 249.735 289.345  1.00                 C  
ATOM   2435  OG1 THR   433       4.853 249.267 287.993  1.00                 O  
ATOM   2436  CG2 THR   433       3.893 250.969 289.387  1.00                 C  
ATOM   2437  N   HIS   434       7.752 248.712 288.610  1.00                 N  
ATOM   2438  CA  HIS   434       8.270 247.428 288.158  1.00                 C  
ATOM   2439  C   HIS   434       9.715 247.224 288.583  1.00                 C  
ATOM   2440  O   HIS   434      10.500 248.172 288.676  1.00                 O  
ATOM   2441  CB  HIS   434       8.157 247.310 286.637  1.00                 C  
ATOM   2442  CG  HIS   434       6.746 247.264 286.138  1.00                 C  
ATOM   2443  ND1 HIS   434       5.953 246.142 286.249  1.00                 N  
ATOM   2444  CE1 HIS   434       4.747 246.403 285.715  1.00                 C  
ATOM   2445  CD2 HIS   434       5.847 248.199 285.476  1.00                 C  
ATOM   2446  NE2 HIS   434       4.676 247.635 285.249  1.00                 N  
ATOM   2447  N   VAL   435      10.056 245.963 288.832  1.00                 N  
ATOM   2448  CA  VAL   435      11.340 245.581 289.395  1.00                 C  
ATOM   2449  C   VAL   435      12.060 244.630 288.452  1.00                 C  
ATOM   2450  O   VAL   435      11.513 243.590 288.070  1.00                 O  
ATOM   2451  CB  VAL   435      11.178 244.937 290.785  1.00                 C  
ATOM   2452  CG1 VAL   435      12.529 244.500 291.330  1.00                 C  
ATOM   2453  CG2 VAL   435      10.500 245.904 291.744  1.00                 C  
ATOM   2454  N   ALA   436      13.285 244.995 288.087  1.00                 N  
ATOM   2455  CA  ALA   436      14.204 244.126 287.371  1.00                 C  
ATOM   2456  C   ALA   436      15.508 244.080 288.153  1.00                 C  
ATOM   2457  O   ALA   436      15.797 244.968 288.960  1.00                 O  
ATOM   2458  CB  ALA   436      14.413 244.630 285.951  1.00                 C  
ATOM   2459  N   PHE   437      16.299 243.036 287.921  1.00                 N  
ATOM   2460  CA  PHE   437      17.598 242.955 288.569  1.00                 C  
ATOM   2461  C   PHE   437      18.633 242.369 287.621  1.00                 C  
ATOM   2462  O   PHE   437      18.317 241.575 286.730  1.00                 O  
ATOM   2463  CB  PHE   437      17.509 242.115 289.845  1.00                 C  
ATOM   2464  CG  PHE   437      17.145 240.679 289.601  1.00                 C  
ATOM   2465  CZ  PHE   437      16.464 238.022 289.150  1.00                 C  
ATOM   2466  CD1 PHE   437      18.128 239.720 289.426  1.00                 C  
ATOM   2467  CE1 PHE   437      17.793 238.399 289.202  1.00                 C  
ATOM   2468  CD2 PHE   437      15.819 240.285 289.546  1.00                 C  
ATOM   2469  CE2 PHE   437      15.484 238.964 289.321  1.00                 C  
ATOM   2470  N   TYR   438      19.880 242.786 287.834  1.00                 N  
ATOM   2471  CA  TYR   438      21.005 242.499 286.958  1.00                 C  
ATOM   2472  C   TYR   438      22.185 242.119 287.841  1.00                 C  
ATOM   2473  O   TYR   438      22.058 242.025 289.064  1.00                 O  
ATOM   2474  CB  TYR   438      21.316 243.707 286.072  1.00                 C  
ATOM   2475  CG  TYR   438      20.179 244.107 285.160  1.00                 C  
ATOM   2476  OH  TYR   438      17.044 245.216 282.663  1.00                 O  
ATOM   2477  CZ  TYR   438      18.082 244.848 283.488  1.00                 C  
ATOM   2478  CD1 TYR   438      19.181 244.966 285.602  1.00                 C  
ATOM   2479  CE1 TYR   438      18.138 245.337 284.775  1.00                 C  
ATOM   2480  CD2 TYR   438      20.106 243.624 283.860  1.00                 C  
ATOM   2481  CE2 TYR   438      19.071 243.984 283.019  1.00                 C  
ATOM   2482  N   LYS   439      23.351 241.904 287.230  1.00                 N  
ATOM   2483  CA  LYS   439      24.569 241.713 288.007  1.00                 C  
ATOM   2484  C   LYS   439      25.562 242.863 287.882  1.00                 C  
ATOM   2485  O   LYS   439      26.572 242.859 288.594  1.00                 O  
ATOM   2486  CB  LYS   439      25.268 240.415 287.597  1.00                 C  
ATOM   2487  CD  LYS   439      27.099 238.751 288.018  1.00                 C  
ATOM   2488  CE  LYS   439      28.354 238.442 288.818  1.00                 C  
ATOM   2489  CG  LYS   439      26.515 240.099 288.407  1.00                 C  
ATOM   2490  NZ  LYS   439      28.941 237.125 288.444  1.00                 N  
ATOM   2491  N   SER   440      25.302 243.847 287.021  1.00                 N  
ATOM   2492  CA  SER   440      26.142 245.037 286.943  1.00                 C  
ATOM   2493  C   SER   440      25.375 246.153 286.248  1.00                 C  
ATOM   2494  O   SER   440      24.443 245.906 285.478  1.00                 O  
ATOM   2495  CB  SER   440      27.445 244.725 286.205  1.00                 C  
ATOM   2496  OG  SER   440      27.201 244.430 284.841  1.00                 O  
ATOM   2497  N   GLN   441      25.797 247.393 286.523  1.00                 N  
ATOM   2498  CA  GLN   441      25.107 248.560 285.977  1.00                 C  
ATOM   2499  C   GLN   441      25.293 248.681 284.469  1.00                 C  
ATOM   2500  O   GLN   441      24.372 249.113 283.767  1.00                 O  
ATOM   2501  CB  GLN   441      25.597 249.839 286.658  1.00                 C  
ATOM   2502  CD  GLN   441      25.751 251.203 288.778  1.00                 C  
ATOM   2503  CG  GLN   441      25.182 249.965 288.115  1.00                 C  
ATOM   2504  OE1 GLN   441      25.438 252.328 288.388  1.00                 O  
ATOM   2505  NE2 GLN   441      26.591 251.000 289.787  1.00                 N  
ATOM   2506  N   GLU   442      26.469 248.313 283.955  1.00                 N  
ATOM   2507  CA  GLU   442      26.695 248.339 282.514  1.00                 C  
ATOM   2508  C   GLU   442      25.921 247.247 281.787  1.00                 C  
ATOM   2509  O   GLU   442      25.799 247.303 280.558  1.00                 O  
ATOM   2510  CB  GLU   442      28.186 248.199 282.203  1.00                 C  
ATOM   2511  CD  GLU   442      29.213 246.772 284.017  1.00                 C  
ATOM   2512  CG  GLU   442      28.772 246.844 282.569  1.00                 C  
ATOM   2513  OE1 GLU   442      28.766 247.621 284.817  1.00                 O  
ATOM   2514  OE2 GLU   442      30.006 245.867 284.352  1.00                 O  
ATOM   2515  N   GLU   443      25.391 246.266 282.517  1.00                 N  
ATOM   2516  CA  GLU   443      24.555 245.215 281.959  1.00                 C  
ATOM   2517  C   GLU   443      23.072 245.526 282.116  1.00                 C  
ATOM   2518  O   GLU   443      22.239 244.614 282.068  1.00                 O  
ATOM   2519  CB  GLU   443      24.872 243.871 282.618  1.00                 C  
ATOM   2520  CD  GLU   443      26.552 242.025 283.004  1.00                 C  
ATOM   2521  CG  GLU   443      26.284 243.372 282.362  1.00                 C  
ATOM   2522  OE1 GLU   443      26.554 241.951 284.251  1.00                 O  
ATOM   2523  OE2 GLU   443      26.759 241.043 282.260  1.00                 O  
ATOM   2524  N   ALA   444      22.737 246.795 282.310  1.00                 N  
ATOM   2525  CA  ALA   444      21.386 247.310 282.450  1.00                 C  
ATOM   2526  C   ALA   444      21.158 248.409 281.417  1.00                 C  
ATOM   2527  O   ALA   444      22.121 248.968 280.878  1.00                 O  
ATOM   2528  CB  ALA   444      21.160 247.829 283.862  1.00                 C  
ATOM   2529  N   THR   445      19.892 248.752 281.109  1.00                 N  
ATOM   2530  CA  THR   445      18.616 248.208 281.591  1.00                 C  
ATOM   2531  C   THR   445      17.981 247.176 280.666  1.00                 C  
ATOM   2532  O   THR   445      16.994 246.546 281.046  1.00                 O  
ATOM   2533  CB  THR   445      17.579 249.323 281.823  1.00                 C  
ATOM   2534  OG1 THR   445      17.314 249.998 280.588  1.00                 O  
ATOM   2535  CG2 THR   445      18.103 250.337 282.829  1.00                 C  
ATOM   2536  N   GLY   446      18.541 247.007 279.471  1.00                 N  
ATOM   2537  CA  GLY   446      17.935 246.166 278.462  1.00                 C  
ATOM   2538  C   GLY   446      18.150 244.680 278.611  1.00                 C  
ATOM   2539  O   GLY   446      17.590 243.911 277.824  1.00                 O  
ATOM   2540  N   ALA   447      18.935 244.239 279.590  1.00                 N  
ATOM   2541  CA  ALA   447      19.259 242.823 279.767  1.00                 C  
ATOM   2542  C   ALA   447      19.028 242.424 281.221  1.00                 C  
ATOM   2543  O   ALA   447      19.980 242.218 281.982  1.00                 O  
ATOM   2544  CB  ALA   447      20.696 242.552 279.350  1.00                 C  
ATOM   2545  N   PRO   448      17.770 242.304 281.635  1.00                 N  
ATOM   2546  CA  PRO   448      17.471 241.903 283.011  1.00                 C  
ATOM   2547  C   PRO   448      17.543 240.389 283.181  1.00                 C  
ATOM   2548  O   PRO   448      17.713 239.627 282.228  1.00                 O  
ATOM   2549  CB  PRO   448      16.052 242.423 283.248  1.00                 C  
ATOM   2550  CD  PRO   448      16.459 242.706 280.907  1.00                 C  
ATOM   2551  CG  PRO   448      15.398 242.348 281.909  1.00                 C  
ATOM   2552  N   ILE   449      17.443 239.966 284.442  1.00                 N  
ATOM   2553  CA  ILE   449      17.369 238.548 284.771  1.00                 C  
ATOM   2554  C   ILE   449      15.906 238.174 284.977  1.00                 C  
ATOM   2555  O   ILE   449      15.482 237.062 284.639  1.00                 O  
ATOM   2556  CB  ILE   449      18.212 238.213 286.016  1.00                 C  
ATOM   2557  CD1 ILE   449      20.310 237.901 284.602  1.00                 C  
ATOM   2558  CG1 ILE   449      19.675 238.595 285.787  1.00                 C  
ATOM   2559  CG2 ILE   449      18.060 236.744 286.382  1.00                 C  
ATOM   2560  N   ASN   450      15.125 239.099 285.530  1.00                 N  
ATOM   2561  CA  ASN   450      13.688 238.910 285.666  1.00                 C  
ATOM   2562  C   ASN   450      12.976 240.243 285.482  1.00                 C  
ATOM   2563  O   ASN   450      13.583 241.316 285.545  1.00                 O  
ATOM   2564  CB  ASN   450      13.356 238.282 287.021  1.00                 C  
ATOM   2565  CG  ASN   450      13.894 236.871 287.157  1.00                 C  
ATOM   2566  OD1 ASN   450      14.945 236.653 287.759  1.00                 O  
ATOM   2567  ND2 ASN   450      13.173 235.908 286.596  1.00                 N  
ATOM   2568  N   ARG   451      11.669 240.151 285.249  1.00                 N  
ATOM   2569  CA  ARG   451      10.795 241.309 285.107  1.00                 C  
ATOM   2570  C   ARG   451       9.436 240.903 285.652  1.00                 C  
ATOM   2571  O   ARG   451       8.795 240.003 285.102  1.00                 O  
ATOM   2572  CB  ARG   451      10.727 241.753 283.644  1.00                 C  
ATOM   2573  CD  ARG   451       9.939 243.434 281.956  1.00                 C  
ATOM   2574  NE  ARG   451       9.128 244.624 281.712  1.00                 N  
ATOM   2575  CG  ARG   451       9.904 243.010 283.415  1.00                 C  
ATOM   2576  CZ  ARG   451       8.926 245.158 280.512  1.00                 C  
ATOM   2577  NH1 ARG   451       8.172 246.242 280.386  1.00                 N  
ATOM   2578  NH2 ARG   451       9.477 244.606 279.439  1.00                 N  
ATOM   2579  N   VAL   452       8.993 241.562 286.720  1.00                 N  
ATOM   2580  CA  VAL   452       7.866 241.085 287.508  1.00                 C  
ATOM   2581  C   VAL   452       6.710 242.076 287.507  1.00                 C  
ATOM   2582  O   VAL   452       6.915 243.295 287.536  1.00                 O  
ATOM   2583  CB  VAL   452       8.279 240.787 288.961  1.00                 C  
ATOM   2584  CG1 VAL   452       9.306 239.666 289.004  1.00                 C  
ATOM   2585  CG2 VAL   452       8.826 242.041 289.627  1.00                 C  
ATOM   2586  N   ASN   453       5.491 241.529 287.483  1.00                 N  
ATOM   2587  CA  ASN   453       4.260 242.319 287.560  1.00                 C  
ATOM   2588  C   ASN   453       3.796 242.411 289.017  1.00                 C  
ATOM   2589  O   ASN   453       2.794 241.829 289.442  1.00                 O  
ATOM   2590  CB  ASN   453       3.177 241.712 286.666  1.00                 C  
ATOM   2591  CG  ASN   453       1.963 242.609 286.531  1.00                 C  
ATOM   2592  OD1 ASN   453       2.039 243.814 286.772  1.00                 O  
ATOM   2593  ND2 ASN   453       0.836 242.023 286.143  1.00                 N  
ATOM   2594  N   PHE   454       4.572 243.173 289.785  1.00                 N  
ATOM   2595  CA  PHE   454       4.266 243.484 291.178  1.00                 C  
ATOM   2596  C   PHE   454       2.889 244.107 291.365  1.00                 C  
ATOM   2597  O   PHE   454       2.414 244.196 292.504  1.00                 O  
ATOM   2598  CB  PHE   454       5.321 244.427 291.761  1.00                 C  
ATOM   2599  CG  PHE   454       6.650 243.771 292.007  1.00                 C  
ATOM   2600  CZ  PHE   454       9.112 242.564 292.463  1.00                 C  
ATOM   2601  CD1 PHE   454       6.772 242.393 291.990  1.00                 C  
ATOM   2602  CE1 PHE   454       7.994 241.789 292.216  1.00                 C  
ATOM   2603  CD2 PHE   454       7.778 244.533 292.256  1.00                 C  
ATOM   2604  CE2 PHE   454       9.000 243.929 292.482  1.00                 C  
ATOM   2605  N   LYS   455       2.232 244.530 290.282  1.00                 N  
ATOM   2606  CA  LYS   455       0.839 244.958 290.329  1.00                 C  
ATOM   2607  C   LYS   455      -0.018 243.869 290.960  1.00                 C  
ATOM   2608  O   LYS   455      -1.194 244.091 291.257  1.00                 O  
ATOM   2609  CB  LYS   455       0.335 245.297 288.925  1.00                 C  
ATOM   2610  CD  LYS   455       0.680 247.779 289.072  1.00                 C  
ATOM   2611  CE  LYS   455      -0.779 248.170 288.901  1.00                 C  
ATOM   2612  CG  LYS   455       1.006 246.510 288.301  1.00                 C  
ATOM   2613  NZ  LYS   455      -1.097 249.448 289.596  1.00                 N  
ATOM   2614  N   GLY   456       0.574 242.695 291.164  1.00                 N  
ATOM   2615  CA  GLY   456      -0.017 241.634 291.950  1.00                 C  
ATOM   2616  C   GLY   456       0.143 241.937 293.425  1.00                 C  
ATOM   2617  O   GLY   456      -0.226 243.036 293.854  1.00                 O  
ATOM   2618  N   CYS   457       0.663 241.012 294.226  1.00                 N  
ATOM   2619  CA  CYS   457       0.521 241.218 295.663  1.00                 C  
ATOM   2620  C   CYS   457       1.559 240.395 296.429  1.00                 C  
ATOM   2621  O   CYS   457       2.559 239.943 295.857  1.00                 O  
ATOM   2622  CB  CYS   457      -0.892 240.851 296.120  1.00                 C  
ATOM   2623  SG  CYS   457      -1.315 239.105 295.912  1.00                 S  
ATOM   2624  N   GLU   458       1.313 240.236 297.738  1.00                 N  
ATOM   2625  CA  GLU   458       2.034 239.380 298.683  1.00                 C  
ATOM   2626  C   GLU   458       3.477 239.750 299.021  1.00                 C  
ATOM   2627  O   GLU   458       4.410 239.055 298.607  1.00                 O  
ATOM   2628  CB  GLU   458       2.065 237.935 298.181  1.00                 C  
ATOM   2629  CD  GLU   458       0.764 235.851 297.594  1.00                 C  
ATOM   2630  CG  GLU   458       0.692 237.306 298.013  1.00                 C  
ATOM   2631  OE1 GLU   458       0.872 234.981 298.484  1.00                 O  
ATOM   2632  OE2 GLU   458       0.714 235.581 296.376  1.00                 O  
ATOM   2633  N   ALA   459       3.668 240.828 299.780  1.00                 N  
ATOM   2634  CA  ALA   459       4.954 241.164 300.389  1.00                 C  
ATOM   2635  C   ALA   459       4.857 240.947 301.900  1.00                 C  
ATOM   2636  O   ALA   459       4.048 241.593 302.576  1.00                 O  
ATOM   2637  CB  ALA   459       5.338 242.598 300.059  1.00                 C  
ATOM   2638  N   HIS   460       5.675 240.040 302.429  1.00                 N  
ATOM   2639  CA  HIS   460       5.734 239.747 303.857  1.00                 C  
ATOM   2640  C   HIS   460       7.166 239.959 304.330  1.00                 C  
ATOM   2641  O   HIS   460       8.100 239.519 303.657  1.00                 O  
ATOM   2642  CB  HIS   460       5.256 238.320 304.131  1.00                 C  
ATOM   2643  CG  HIS   460       3.819 238.087 303.784  1.00                 C  
ATOM   2644  ND1 HIS   460       2.790 238.344 304.664  1.00                 N  
ATOM   2645  CE1 HIS   460       1.621 238.038 304.072  1.00                 C  
ATOM   2646  CD2 HIS   460       3.098 237.597 302.618  1.00                 C  
ATOM   2647  NE2 HIS   460       1.799 237.589 302.845  1.00                 N  
ATOM   2648  N   PRO   461       7.388 240.621 305.461  1.00                 N  
ATOM   2649  CA  PRO   461       8.748 240.944 305.896  1.00                 C  
ATOM   2650  C   PRO   461       9.344 239.926 306.865  1.00                 C  
ATOM   2651  O   PRO   461       8.681 239.000 307.336  1.00                 O  
ATOM   2652  CB  PRO   461       8.605 242.306 306.578  1.00                 C  
ATOM   2653  CD  PRO   461       6.369 241.520 306.246  1.00                 C  
ATOM   2654  CG  PRO   461       7.251 242.270 307.204  1.00                 C  
ATOM   2655  N   ASP   462      10.627 240.135 307.158  1.00                 N  
ATOM   2656  CA  ASP   462      11.343 239.397 308.196  1.00                 C  
ATOM   2657  C   ASP   462      12.464 240.306 308.677  1.00                 C  
ATOM   2658  O   ASP   462      13.470 240.466 307.981  1.00                 O  
ATOM   2659  CB  ASP   462      11.862 238.067 307.646  1.00                 C  
ATOM   2660  CG  ASP   462      12.532 237.219 308.710  1.00                 C  
ATOM   2661  OD1 ASP   462      12.693 237.710 309.847  1.00                 O  
ATOM   2662  OD2 ASP   462      12.896 236.063 308.406  1.00                 O  
ATOM   2663  N   VAL   463      12.293 240.896 309.857  1.00                 N  
ATOM   2664  CA  VAL   463      13.217 241.895 310.382  1.00                 C  
ATOM   2665  C   VAL   463      13.714 241.441 311.746  1.00                 C  
ATOM   2666  O   VAL   463      12.912 241.128 312.633  1.00                 O  
ATOM   2667  CB  VAL   463      12.556 243.283 310.471  1.00                 C  
ATOM   2668  CG1 VAL   463      13.522 244.295 311.069  1.00                 C  
ATOM   2669  CG2 VAL   463      12.085 243.738 309.098  1.00                 C  
ATOM   2670  N   ASN   464      15.036 241.413 311.911  1.00                 N  
ATOM   2671  CA  ASN   464      15.685 241.143 313.195  1.00                 C  
ATOM   2672  C   ASN   464      16.794 242.181 313.340  1.00                 C  
ATOM   2673  O   ASN   464      17.923 241.958 312.895  1.00                 O  
ATOM   2674  CB  ASN   464      16.197 239.702 313.244  1.00                 C  
ATOM   2675  CG  ASN   464      15.078 238.683 313.161  1.00                 C  
ATOM   2676  OD1 ASN   464      14.428 238.378 314.161  1.00                 O  
ATOM   2677  ND2 ASN   464      14.850 238.152 311.965  1.00                 N  
ATOM   2678  N   LEU   465      16.464 243.315 313.966  1.00                 N  
ATOM   2679  CA  LEU   465      17.392 244.442 314.028  1.00                 C  
ATOM   2680  C   LEU   465      18.666 244.064 314.772  1.00                 C  
ATOM   2681  O   LEU   465      19.755 244.549 314.440  1.00                 O  
ATOM   2682  CB  LEU   465      16.729 245.646 314.700  1.00                 C  
ATOM   2683  CG  LEU   465      15.596 246.318 313.922  1.00                 C  
ATOM   2684  CD1 LEU   465      14.921 247.385 314.770  1.00                 C  
ATOM   2685  CD2 LEU   465      16.119 246.924 312.628  1.00                 C  
ATOM   2686  N   GLN   466      18.560 243.196 315.778  1.00                 N  
ATOM   2687  CA  GLN   466      19.733 242.714 316.496  1.00                 C  
ATOM   2688  C   GLN   466      20.459 241.600 315.754  1.00                 C  
ATOM   2689  O   GLN   466      21.524 241.166 316.209  1.00                 O  
ATOM   2690  CB  GLN   466      19.342 242.219 317.890  1.00                 C  
ATOM   2691  CD  GLN   466      17.074 241.132 317.659  1.00                 C  
ATOM   2692  CG  GLN   466      18.557 240.918 317.889  1.00                 C  
ATOM   2693  OE1 GLN   466      16.674 242.038 316.928  1.00                 O  
ATOM   2694  NE2 GLN   466      16.253 240.296 318.284  1.00                 N  
ATOM   2695  N   HIS   467      19.914 241.130 314.635  1.00                 N  
ATOM   2696  CA  HIS   467      20.559 240.100 313.845  1.00                 C  
ATOM   2697  C   HIS   467      20.846 240.545 312.426  1.00                 C  
ATOM   2698  O   HIS   467      21.409 239.785 311.631  1.00                 O  
ATOM   2699  CB  HIS   467      19.701 238.834 313.812  1.00                 C  
ATOM   2700  CG  HIS   467      19.487 238.213 315.157  1.00                 C  
ATOM   2701  ND1 HIS   467      20.504 237.616 315.871  1.00                 N  
ATOM   2702  CE1 HIS   467      20.009 237.153 317.033  1.00                 C  
ATOM   2703  CD2 HIS   467      18.352 238.036 316.051  1.00                 C  
ATOM   2704  NE2 HIS   467      18.719 237.401 317.147  1.00                 N  
ATOM   2705  N   GLU   468      20.452 241.780 312.101  1.00                 N  
ATOM   2706  CA  GLU   468      20.702 242.393 310.795  1.00                 C  
ATOM   2707  C   GLU   468      20.043 241.622 309.655  1.00                 C  
ATOM   2708  O   GLU   468      20.529 241.638 308.521  1.00                 O  
ATOM   2709  CB  GLU   468      22.205 242.501 310.533  1.00                 C  
ATOM   2710  CD  GLU   468      24.428 243.484 311.221  1.00                 C  
ATOM   2711  CG  GLU   468      22.953 243.353 311.545  1.00                 C  
ATOM   2712  OE1 GLU   468      24.941 242.652 310.443  1.00                 O  
ATOM   2713  OE2 GLU   468      25.070 244.419 311.744  1.00                 O  
ATOM   2714  N   LYS   469      18.934 240.943 309.931  1.00                 N  
ATOM   2715  CA  LYS   469      18.173 240.264 308.888  1.00                 C  
ATOM   2716  C   LYS   469      17.074 241.205 308.405  1.00                 C  
ATOM   2717  O   LYS   469      16.122 241.488 309.140  1.00                 O  
ATOM   2718  CB  LYS   469      17.595 238.949 309.416  1.00                 C  
ATOM   2719  CD  LYS   469      16.350 236.820 308.950  1.00                 C  
ATOM   2720  CE  LYS   469      15.606 236.005 307.905  1.00                 C  
ATOM   2721  CG  LYS   469      16.865 238.126 308.367  1.00                 C  
ATOM   2722  NZ  LYS   469      15.091 234.724 308.463  1.00                 N  
ATOM   2723  N   TYR   470      17.210 241.692 307.175  1.00                 N  
ATOM   2724  CA  TYR   470      16.217 242.557 306.547  1.00                 C  
ATOM   2725  C   TYR   470      15.803 241.895 305.240  1.00                 C  
ATOM   2726  O   TYR   470      16.324 242.218 304.171  1.00                 O  
ATOM   2727  CB  TYR   470      16.790 243.959 306.327  1.00                 C  
ATOM   2728  CG  TYR   470      17.217 244.653 307.601  1.00                 C  
ATOM   2729  OH  TYR   470      18.406 246.559 311.100  1.00                 O  
ATOM   2730  CZ  TYR   470      18.011 245.929 309.942  1.00                 C  
ATOM   2731  CD1 TYR   470      18.559 244.747 307.944  1.00                 C  
ATOM   2732  CE1 TYR   470      18.958 245.379 309.106  1.00                 C  
ATOM   2733  CD2 TYR   470      16.275 245.212 308.455  1.00                 C  
ATOM   2734  CE2 TYR   470      16.656 245.849 309.621  1.00                 C  
ATOM   2735  N   GLY   471      14.853 240.969 305.334  1.00                 N  
ATOM   2736  CA  GLY   471      14.430 240.150 304.208  1.00                 C  
ATOM   2737  C   GLY   471      12.959 240.396 303.910  1.00                 C  
ATOM   2738  O   GLY   471      12.132 240.462 304.825  1.00                 O  
ATOM   2739  N   ILE   472      12.635 240.529 302.626  1.00                 N  
ATOM   2740  CA  ILE   472      11.258 240.680 302.170  1.00                 C  
ATOM   2741  C   ILE   472      10.954 239.554 301.190  1.00                 C  
ATOM   2742  O   ILE   472      11.761 239.255 300.302  1.00                 O  
ATOM   2743  CB  ILE   472      11.024 242.061 301.530  1.00                 C  
ATOM   2744  CD1 ILE   472       9.167 243.647 300.800  1.00                 C  
ATOM   2745  CG1 ILE   472       9.554 242.224 301.138  1.00                 C  
ATOM   2746  CG2 ILE   472      11.953 242.263 300.343  1.00                 C  
ATOM   2747  N   ARG   473       9.815 238.900 301.386  1.00                 N  
ATOM   2748  CA  ARG   473       9.332 237.873 300.474  1.00                 C  
ATOM   2749  C   ARG   473       8.212 238.451 299.624  1.00                 C  
ATOM   2750  O   ARG   473       7.261 239.032 300.157  1.00                 O  
ATOM   2751  CB  ARG   473       8.857 236.645 301.253  1.00                 C  
ATOM   2752  CD  ARG   473       9.415 234.738 302.787  1.00                 C  
ATOM   2753  NE  ARG   473       8.928 233.691 301.892  1.00                 N  
ATOM   2754  CG  ARG   473       9.959 235.934 302.023  1.00                 C  
ATOM   2755  CZ  ARG   473       9.702 232.764 301.337  1.00                 C  
ATOM   2756  NH1 ARG   473       9.171 231.851 300.535  1.00                 N  
ATOM   2757  NH2 ARG   473      11.005 232.752 301.584  1.00                 N  
ATOM   2758  N   LEU   474       8.326 238.297 298.307  1.00                 N  
ATOM   2759  CA  LEU   474       7.295 238.736 297.376  1.00                 C  
ATOM   2760  C   LEU   474       6.851 237.549 296.534  1.00                 C  
ATOM   2761  O   LEU   474       7.676 236.899 295.882  1.00                 O  
ATOM   2762  CB  LEU   474       7.816 239.875 296.497  1.00                 C  
ATOM   2763  CG  LEU   474       7.951 241.243 297.169  1.00                 C  
ATOM   2764  CD1 LEU   474       9.143 241.263 298.114  1.00                 C  
ATOM   2765  CD2 LEU   474       8.084 242.343 296.127  1.00                 C  
ATOM   2766  N   TYR   475       5.551 237.258 296.572  1.00                 N  
ATOM   2767  CA  TYR   475       4.938 236.192 295.780  1.00                 C  
ATOM   2768  C   TYR   475       4.270 236.846 294.577  1.00                 C  
ATOM   2769  O   TYR   475       3.210 237.463 294.700  1.00                 O  
ATOM   2770  CB  TYR   475       3.943 235.398 296.629  1.00                 C  
ATOM   2771  CG  TYR   475       4.584 234.618 297.755  1.00                 C  
ATOM   2772  OH  TYR   475       6.345 232.488 300.861  1.00                 O  
ATOM   2773  CZ  TYR   475       5.763 233.191 299.832  1.00                 C  
ATOM   2774  CD1 TYR   475       4.805 235.209 298.993  1.00                 C  
ATOM   2775  CE1 TYR   475       5.390 234.504 300.027  1.00                 C  
ATOM   2776  CD2 TYR   475       4.966 233.295 297.576  1.00                 C  
ATOM   2777  CE2 TYR   475       5.552 232.575 298.600  1.00                 C  
ATOM   2778  N   ILE   476       4.890 236.702 293.409  1.00                 N  
ATOM   2779  CA  ILE   476       4.465 237.396 292.197  1.00                 C  
ATOM   2780  C   ILE   476       3.587 236.440 291.391  1.00                 C  
ATOM   2781  O   ILE   476       4.111 235.467 290.825  1.00                 O  
ATOM   2782  CB  ILE   476       5.671 237.887 291.375  1.00                 C  
ATOM   2783  CD1 ILE   476       7.532 238.214 293.086  1.00                 C  
ATOM   2784  CG1 ILE   476       6.507 238.875 292.192  1.00                 C  
ATOM   2785  CG2 ILE   476       5.209 238.489 290.057  1.00                 C  
ATOM   2786  N   PRO   477       2.277 236.678 291.295  1.00                 N  
ATOM   2787  CA  PRO   477       1.407 235.777 290.521  1.00                 C  
ATOM   2788  C   PRO   477       1.703 235.881 289.031  1.00                 C  
ATOM   2789  O   PRO   477       1.640 236.963 288.444  1.00                 O  
ATOM   2790  CB  PRO   477      -0.008 236.257 290.849  1.00                 C  
ATOM   2791  CD  PRO   477       1.515 237.786 291.884  1.00                 C  
ATOM   2792  CG  PRO   477       0.163 237.688 291.235  1.00                 C  
ATOM   2793  N   ALA   478       2.033 234.746 288.427  1.00                 N  
ATOM   2794  CA  ALA   478       2.329 234.625 287.010  1.00                 C  
ATOM   2795  C   ALA   478       1.423 233.570 286.388  1.00                 C  
ATOM   2796  O   ALA   478       0.879 232.713 287.095  1.00                 O  
ATOM   2797  CB  ALA   478       3.795 234.275 286.803  1.00                 C  
ATOM   2798  N   ALA   479       1.215 233.615 285.068  1.00                 N  
ATOM   2799  CA  ALA   479       0.478 232.519 284.418  1.00                 C  
ATOM   2800  C   ALA   479       1.156 231.168 284.563  1.00                 C  
ATOM   2801  O   ALA   479       0.466 230.143 284.638  1.00                 O  
ATOM   2802  CB  ALA   479       0.282 232.816 282.939  1.00                 C  
ATOM   2803  N   ASP   480       2.489 231.132 284.612  1.00                 N  
ATOM   2804  CA  ASP   480       3.197 229.864 284.743  1.00                 C  
ATOM   2805  C   ASP   480       3.244 229.380 286.186  1.00                 C  
ATOM   2806  O   ASP   480       3.245 228.168 286.431  1.00                 O  
ATOM   2807  CB  ASP   480       4.621 229.987 284.198  1.00                 C  
ATOM   2808  CG  ASP   480       4.656 230.166 282.693  1.00                 C  
ATOM   2809  OD1 ASP   480       3.618 229.921 282.042  1.00                 O  
ATOM   2810  OD2 ASP   480       5.720 230.551 282.165  1.00                 O  
ATOM   2811  N   GLY   481       3.280 230.304 287.142  1.00                 N  
ATOM   2812  CA  GLY   481       3.407 229.974 288.546  1.00                 C  
ATOM   2813  C   GLY   481       4.054 231.116 289.299  1.00                 C  
ATOM   2814  O   GLY   481       4.882 231.837 288.734  1.00                 O  
ATOM   2815  N   MET   482       3.680 231.304 290.561  1.00                 N  
ATOM   2816  CA  MET   482       4.227 232.408 291.336  1.00                 C  
ATOM   2817  C   MET   482       5.746 232.316 291.404  1.00                 C  
ATOM   2818  O   MET   482       6.304 231.283 291.783  1.00                 O  
ATOM   2819  CB  MET   482       3.632 232.420 292.745  1.00                 C  
ATOM   2820  SD  MET   482       1.509 232.850 294.474  1.00                 S  
ATOM   2821  CE  MET   482       1.504 231.116 294.920  1.00                 C  
ATOM   2822  CG  MET   482       2.153 232.768 292.791  1.00                 C  
ATOM   2823  N   GLU   483       6.413 233.400 291.016  1.00                 N  
ATOM   2824  CA  GLU   483       7.864 233.488 291.107  1.00                 C  
ATOM   2825  C   GLU   483       8.207 233.976 292.507  1.00                 C  
ATOM   2826  O   GLU   483       7.906 235.119 292.866  1.00                 O  
ATOM   2827  CB  GLU   483       8.413 234.420 290.025  1.00                 C  
ATOM   2828  CD  GLU   483      10.437 235.446 288.916  1.00                 C  
ATOM   2829  CG  GLU   483       9.929 234.525 290.007  1.00                 C  
ATOM   2830  OE1 GLU   483       9.619 235.882 288.078  1.00                 O  
ATOM   2831  OE2 GLU   483      11.652 235.733 288.898  1.00                 O  
ATOM   2832  N   GLU   484       8.827 233.108 293.298  1.00                 N  
ATOM   2833  CA  GLU   484       9.172 233.423 294.677  1.00                 C  
ATOM   2834  C   GLU   484      10.589 233.981 294.712  1.00                 C  
ATOM   2835  O   GLU   484      11.530 233.325 294.253  1.00                 O  
ATOM   2836  CB  GLU   484       9.041 232.180 295.559  1.00                 C  
ATOM   2837  CD  GLU   484       9.167 231.183 297.877  1.00                 C  
ATOM   2838  CG  GLU   484       9.327 232.431 297.031  1.00                 C  
ATOM   2839  OE1 GLU   484       8.016 230.735 298.063  1.00                 O  
ATOM   2840  OE2 GLU   484      10.192 230.652 298.353  1.00                 O  
ATOM   2841  N   ILE   485      10.738 235.194 295.239  1.00                 N  
ATOM   2842  CA  ILE   485      12.034 235.851 295.351  1.00                 C  
ATOM   2843  C   ILE   485      12.155 236.439 296.750  1.00                 C  
ATOM   2844  O   ILE   485      11.231 237.104 297.231  1.00                 O  
ATOM   2845  CB  ILE   485      12.213 236.934 294.271  1.00                 C  
ATOM   2846  CD1 ILE   485      12.066 237.336 291.758  1.00                 C  
ATOM   2847  CG1 ILE   485      12.110 236.316 292.875  1.00                 C  
ATOM   2848  CG2 ILE   485      13.529 237.671 294.468  1.00                 C  
ATOM   2849  N   TRP   486      13.291 236.194 297.397  1.00                 N  
ATOM   2850  CA  TRP   486      13.573 236.693 298.740  1.00                 C  
ATOM   2851  C   TRP   486      14.657 237.764 298.633  1.00                 C  
ATOM   2852  O   TRP   486      15.835 237.449 298.440  1.00                 O  
ATOM   2853  CB  TRP   486      14.001 235.547 299.659  1.00                 C  
ATOM   2854  CG  TRP   486      14.237 235.970 301.076  1.00                 C  
ATOM   2855  CD1 TRP   486      13.533 236.903 301.781  1.00                 C  
ATOM   2856  NE1 TRP   486      14.042 237.022 303.051  1.00                 N  
ATOM   2857  CD2 TRP   486      15.249 235.476 301.962  1.00                 C  
ATOM   2858  CE2 TRP   486      15.097 236.154 303.186  1.00                 C  
ATOM   2859  CH2 TRP   486      16.913 234.980 304.133  1.00                 C  
ATOM   2860  CZ2 TRP   486      15.926 235.913 304.280  1.00                 C  
ATOM   2861  CE3 TRP   486      16.267 234.526 301.840  1.00                 C  
ATOM   2862  CZ3 TRP   486      17.086 234.291 302.928  1.00                 C  
ATOM   2863  N   LEU   487      14.256 239.028 298.755  1.00                 N  
ATOM   2864  CA  LEU   487      15.197 240.141 298.773  1.00                 C  
ATOM   2865  C   LEU   487      15.713 240.356 300.189  1.00                 C  
ATOM   2866  O   LEU   487      14.974 240.188 301.162  1.00                 O  
ATOM   2867  CB  LEU   487      14.534 241.412 298.237  1.00                 C  
ATOM   2868  CG  LEU   487      14.474 241.555 296.715  1.00                 C  
ATOM   2869  CD1 LEU   487      13.649 240.434 296.102  1.00                 C  
ATOM   2870  CD2 LEU   487      13.901 242.909 296.325  1.00                 C  
ATOM   2871  N   ARG   488      16.986 240.733 300.299  1.00                 N  
ATOM   2872  CA  ARG   488      17.604 240.982 301.597  1.00                 C  
ATOM   2873  C   ARG   488      18.516 242.195 301.482  1.00                 C  
ATOM   2874  O   ARG   488      19.432 242.208 300.655  1.00                 O  
ATOM   2875  CB  ARG   488      18.377 239.748 302.068  1.00                 C  
ATOM   2876  CD  ARG   488      19.713 238.622 303.869  1.00                 C  
ATOM   2877  NE  ARG   488      20.365 238.764 305.169  1.00                 N  
ATOM   2878  CG  ARG   488      19.007 239.899 303.443  1.00                 C  
ATOM   2879  CZ  ARG   488      21.142 237.838 305.720  1.00                 C  
ATOM   2880  NH1 ARG   488      21.693 238.055 306.907  1.00                 N  
ATOM   2881  NH2 ARG   488      21.366 236.696 305.084  1.00                 N  
ATOM   2882  N   PHE   489      18.264 243.206 302.313  1.00                 N  
ATOM   2883  CA  PHE   489      18.982 244.470 302.277  1.00                 C  
ATOM   2884  C   PHE   489      20.034 244.516 303.386  1.00                 C  
ATOM   2885  O   PHE   489      20.216 243.563 304.148  1.00                 O  
ATOM   2886  CB  PHE   489      18.009 245.643 302.413  1.00                 C  
ATOM   2887  CG  PHE   489      17.062 245.782 301.255  1.00                 C  
ATOM   2888  CZ  PHE   489      15.313 246.047 299.111  1.00                 C  
ATOM   2889  CD1 PHE   489      16.148 244.785 300.966  1.00                 C  
ATOM   2890  CE1 PHE   489      15.277 244.913 299.900  1.00                 C  
ATOM   2891  CD2 PHE   489      17.086 246.911 300.455  1.00                 C  
ATOM   2892  CE2 PHE   489      16.215 247.040 299.390  1.00                 C  
ATOM   2893  N   ASP   490      20.743 245.646 303.473  1.00                 N  
ATOM   2894  CA  ASP   490      21.802 245.816 304.464  1.00                 C  
ATOM   2895  C   ASP   490      21.353 246.635 305.670  1.00                 C  
ATOM   2896  O   ASP   490      21.296 246.121 306.792  1.00                 O  
ATOM   2897  CB  ASP   490      23.026 246.481 303.831  1.00                 C  
ATOM   2898  CG  ASP   490      23.737 245.574 302.845  1.00                 C  
ATOM   2899  OD1 ASP   490      23.461 244.356 302.853  1.00                 O  
ATOM   2900  OD2 ASP   490      24.569 246.082 302.065  1.00                 O  
ATOM   2901  N   THR   491      21.017 247.903 305.458  1.00                 N  
ATOM   2902  CA  THR   491      20.681 248.797 306.555  1.00                 C  
ATOM   2903  C   THR   491      19.171 248.944 306.691  1.00                 C  
ATOM   2904  O   THR   491      18.401 248.601 305.790  1.00                 O  
ATOM   2905  CB  THR   491      21.319 250.186 306.367  1.00                 C  
ATOM   2906  OG1 THR   491      20.790 250.802 305.186  1.00                 O  
ATOM   2907  CG2 THR   491      22.827 250.064 306.217  1.00                 C  
ATOM   2908  N   GLU   492      18.752 249.454 307.852  1.00                 N  
ATOM   2909  CA  GLU   492      17.336 249.736 308.060  1.00                 C  
ATOM   2910  C   GLU   492      16.835 250.794 307.089  1.00                 C  
ATOM   2911  O   GLU   492      15.651 250.799 306.735  1.00                 O  
ATOM   2912  CB  GLU   492      17.086 250.188 309.500  1.00                 C  
ATOM   2913  CD  GLU   492      19.206 251.275 310.336  1.00                 C  
ATOM   2914  CG  GLU   492      17.779 251.488 309.872  1.00                 C  
ATOM   2915  OE1 GLU   492      19.766 250.193 310.059  1.00                 O  
ATOM   2916  OE2 GLU   492      19.766 252.190 310.977  1.00                 O  
ATOM   2917  N   ASP   493      17.719 251.690 306.643  1.00                 N  
ATOM   2918  CA  ASP   493      17.311 252.755 305.735  1.00                 C  
ATOM   2919  C   ASP   493      17.153 252.248 304.307  1.00                 C  
ATOM   2920  O   ASP   493      16.213 252.644 303.609  1.00                 O  
ATOM   2921  CB  ASP   493      18.322 253.903 305.767  1.00                 C  
ATOM   2922  CG  ASP   493      18.295 254.666 307.077  1.00                 C  
ATOM   2923  OD1 ASP   493      17.323 254.496 307.844  1.00                 O  
ATOM   2924  OD2 ASP   493      19.245 255.434 307.337  1.00                 O  
ATOM   2925  N   GLN   494      18.061 251.384 303.849  1.00                 N  
ATOM   2926  CA  GLN   494      17.872 250.754 302.547  1.00                 C  
ATOM   2927  C   GLN   494      16.639 249.863 302.554  1.00                 C  
ATOM   2928  O   GLN   494      15.893 249.811 301.571  1.00                 O  
ATOM   2929  CB  GLN   494      19.110 249.943 302.159  1.00                 C  
ATOM   2930  CD  GLN   494      21.564 249.955 301.559  1.00                 C  
ATOM   2931  CG  GLN   494      20.327 250.791 301.825  1.00                 C  
ATOM   2932  OE1 GLN   494      21.970 249.146 302.394  1.00                 O  
ATOM   2933  NE2 GLN   494      22.167 250.148 300.392  1.00                 N  
ATOM   2934  N   TYR   495      16.401 249.167 303.668  1.00                 N  
ATOM   2935  CA  TYR   495      15.234 248.298 303.776  1.00                 C  
ATOM   2936  C   TYR   495      13.939 249.100 303.773  1.00                 C  
ATOM   2937  O   TYR   495      12.958 248.703 303.133  1.00                 O  
ATOM   2938  CB  TYR   495      15.316 247.446 305.044  1.00                 C  
ATOM   2939  CG  TYR   495      14.162 246.484 305.211  1.00                 C  
ATOM   2940  OH  TYR   495      10.996 243.825 305.658  1.00                 O  
ATOM   2941  CZ  TYR   495      12.043 244.706 305.511  1.00                 C  
ATOM   2942  CD1 TYR   495      14.110 245.302 304.482  1.00                 C  
ATOM   2943  CE1 TYR   495      13.060 244.416 304.628  1.00                 C  
ATOM   2944  CD2 TYR   495      13.128 246.759 306.097  1.00                 C  
ATOM   2945  CE2 TYR   495      12.070 245.885 306.256  1.00                 C  
ATOM   2946  N   CYS   496      13.916 250.227 304.486  1.00                 N  
ATOM   2947  CA  CYS   496      12.687 251.003 304.601  1.00                 C  
ATOM   2948  C   CYS   496      12.244 251.567 303.260  1.00                 C  
ATOM   2949  O   CYS   496      11.041 251.719 303.018  1.00                 O  
ATOM   2950  CB  CYS   496      12.866 252.144 305.605  1.00                 C  
ATOM   2951  SG  CYS   496      14.103 253.372 305.127  1.00                 S  
ATOM   2952  N   LYS   497      13.193 251.883 302.379  1.00                 N  
ATOM   2953  CA  LYS   497      12.833 252.394 301.061  1.00                 C  
ATOM   2954  C   LYS   497      12.210 251.308 300.195  1.00                 C  
ATOM   2955  O   LYS   497      11.201 251.547 299.521  1.00                 O  
ATOM   2956  CB  LYS   497      14.060 252.980 300.360  1.00                 C  
ATOM   2957  CD  LYS   497      15.792 254.792 300.238  1.00                 C  
ATOM   2958  CE  LYS   497      16.298 256.088 300.851  1.00                 C  
ATOM   2959  CG  LYS   497      14.567 254.274 300.975  1.00                 C  
ATOM   2960  NZ  LYS   497      17.523 256.585 300.167  1.00                 N  
ATOM   2961  N   TRP   498      12.792 250.108 300.206  1.00                 N  
ATOM   2962  CA  TRP   498      12.362 249.061 299.287  1.00                 C  
ATOM   2963  C   TRP   498      11.034 248.441 299.707  1.00                 C  
ATOM   2964  O   TRP   498      10.148 248.247 298.868  1.00                 O  
ATOM   2965  CB  TRP   498      13.428 247.968 299.183  1.00                 C  
ATOM   2966  CG  TRP   498      13.067 246.867 298.234  1.00                 C  
ATOM   2967  CD1 TRP   498      12.505 245.664 298.549  1.00                 C  
ATOM   2968  NE1 TRP   498      12.321 244.914 297.413  1.00                 N  
ATOM   2969  CD2 TRP   498      13.244 246.868 296.812  1.00                 C  
ATOM   2970  CE2 TRP   498      12.767 245.634 296.333  1.00                 C  
ATOM   2971  CH2 TRP   498      13.298 246.220 294.108  1.00                 C  
ATOM   2972  CZ2 TRP   498      12.790 245.299 294.980  1.00                 C  
ATOM   2973  CE3 TRP   498      13.759 247.792 295.897  1.00                 C  
ATOM   2974  CZ3 TRP   498      13.779 247.455 294.557  1.00                 C  
ATOM   2975  N   MET   499      10.872 248.119 300.994  1.00                 N  
ATOM   2976  CA  MET   499       9.612 247.513 301.416  1.00                 C  
ATOM   2977  C   MET   499       8.444 248.481 301.264  1.00                 C  
ATOM   2978  O   MET   499       7.324 248.054 300.963  1.00                 O  
ATOM   2979  CB  MET   499       9.706 247.038 302.867  1.00                 C  
ATOM   2980  SD  MET   499       8.693 245.606 305.012  1.00                 S  
ATOM   2981  CE  MET   499       7.112 244.800 305.255  1.00                 C  
ATOM   2982  CG  MET   499       8.486 246.269 303.348  1.00                 C  
ATOM   2983  N   ALA   500       8.681 249.781 301.450  1.00                 N  
ATOM   2984  CA  ALA   500       7.616 250.750 301.221  1.00                 C  
ATOM   2985  C   ALA   500       7.252 250.820 299.744  1.00                 C  
ATOM   2986  O   ALA   500       6.077 250.984 299.394  1.00                 O  
ATOM   2987  CB  ALA   500       8.031 252.123 301.726  1.00                 C  
ATOM   2988  N   ALA   501       8.245 250.688 298.863  1.00                 N  
ATOM   2989  CA  ALA   501       7.956 250.678 297.439  1.00                 C  
ATOM   2990  C   ALA   501       7.246 249.413 296.997  1.00                 C  
ATOM   2991  O   ALA   501       6.369 249.455 296.131  1.00                 O  
ATOM   2992  CB  ALA   501       9.238 250.842 296.637  1.00                 C  
ATOM   2993  N   SER   502       7.612 248.272 297.585  1.00                 N  
ATOM   2994  CA  SER   502       6.997 247.006 297.202  1.00                 C  
ATOM   2995  C   SER   502       5.618 246.820 297.823  1.00                 C  
ATOM   2996  O   SER   502       4.772 246.133 297.240  1.00                 O  
ATOM   2997  CB  SER   502       7.895 245.832 297.598  1.00                 C  
ATOM   2998  OG  SER   502       8.005 245.727 299.007  1.00                 O  
ATOM   2999  N   LYS   503       5.369 247.412 298.994  1.00                 N  
ATOM   3000  CA  LYS   503       4.049 247.309 299.607  1.00                 C  
ATOM   3001  C   LYS   503       3.031 248.226 298.942  1.00                 C  
ATOM   3002  O   LYS   503       1.830 247.933 298.982  1.00                 O  
ATOM   3003  CB  LYS   503       4.125 247.631 301.101  1.00                 C  
ATOM   3004  CD  LYS   503       4.318 245.253 301.881  1.00                 C  
ATOM   3005  CE  LYS   503       3.002 245.228 302.640  1.00                 C  
ATOM   3006  CG  LYS   503       4.945 246.637 301.909  1.00                 C  
ATOM   3007  NZ  LYS   503       2.402 243.865 302.667  1.00                 N  
ATOM   3008  N   LEU   504       3.476 249.316 298.318  1.00                 N  
ATOM   3009  CA  LEU   504       2.558 250.164 297.571  1.00                 C  
ATOM   3010  C   LEU   504       2.415 249.709 296.125  1.00                 C  
ATOM   3011  O   LEU   504       1.321 249.796 295.557  1.00                 O  
ATOM   3012  CB  LEU   504       3.023 251.621 297.609  1.00                 C  
ATOM   3013  CG  LEU   504       3.002 252.304 298.978  1.00                 C  
ATOM   3014  CD1 LEU   504       3.615 253.694 298.895  1.00                 C  
ATOM   3015  CD2 LEU   504       1.582 252.383 299.517  1.00                 C  
ATOM   3016  N   ALA   505       3.503 249.224 295.518  1.00                 N  
ATOM   3017  CA  ALA   505       3.400 248.611 294.199  1.00                 C  
ATOM   3018  C   ALA   505       2.452 247.420 294.221  1.00                 C  
ATOM   3019  O   ALA   505       1.745 247.168 293.238  1.00                 O  
ATOM   3020  CB  ALA   505       4.773 248.179 293.706  1.00                 C  
ATOM   3021  N   SER   506       2.424 246.682 295.332  1.00                 N  
ATOM   3022  CA  SER   506       1.456 245.607 295.507  1.00                 C  
ATOM   3023  C   SER   506       0.036 246.132 295.675  1.00                 C  
ATOM   3024  O   SER   506      -0.919 245.370 295.488  1.00                 O  
ATOM   3025  CB  SER   506       1.827 244.743 296.714  1.00                 C  
ATOM   3026  OG  SER   506       1.673 245.465 297.924  1.00                 O  
ATOM   3027  N   LYS   507      -0.122 247.407 296.027  1.00                 N  
ATOM   3028  CA  LYS   507      -1.425 248.049 296.123  1.00                 C  
ATOM   3029  C   LYS   507      -1.743 248.880 294.886  1.00                 C  
ATOM   3030  O   LYS   507      -2.746 249.603 294.871  1.00                 O  
ATOM   3031  CB  LYS   507      -1.496 248.934 297.369  1.00                 C  
ATOM   3032  CD  LYS   507      -1.521 249.104 299.873  1.00                 C  
ATOM   3033  CE  LYS   507      -1.452 248.337 301.183  1.00                 C  
ATOM   3034  CG  LYS   507      -1.405 248.170 298.679  1.00                 C  
ATOM   3035  NZ  LYS   507      -1.560 249.240 302.362  1.00                 N  
ATOM   3036  N   GLY   508      -0.909 248.791 293.852  1.00                 N  
ATOM   3037  CA  GLY   508      -1.127 249.510 292.614  1.00                 C  
ATOM   3038  C   GLY   508      -0.349 250.806 292.521  1.00                 C  
ATOM   3039  O   GLY   508       0.206 251.129 291.466  1.00                 O  
ATOM   3040  N   LYS   509      -0.286 251.549 293.621  1.00                 N  
ATOM   3041  CA  LYS   509       0.336 252.862 293.599  1.00                 C  
ATOM   3042  C   LYS   509       1.858 252.754 293.567  1.00                 C  
ATOM   3043  O   LYS   509       2.450 251.716 293.875  1.00                 O  
ATOM   3044  CB  LYS   509      -0.104 253.684 294.812  1.00                 C  
ATOM   3045  CD  LYS   509      -1.945 254.875 296.034  1.00                 C  
ATOM   3046  CE  LYS   509      -3.422 255.233 296.038  1.00                 C  
ATOM   3047  CG  LYS   509      -1.584 254.033 294.821  1.00                 C  
ATOM   3048  NZ  LYS   509      -3.794 256.042 297.231  1.00                 N  
ATOM   3049  N   THR   510       2.488 253.855 293.181  1.00                 N  
ATOM   3050  CA  THR   510       3.916 253.923 292.939  1.00                 C  
ATOM   3051  C   THR   510       4.638 254.488 294.161  1.00                 C  
ATOM   3052  O   THR   510       4.049 254.681 295.230  1.00                 O  
ATOM   3053  CB  THR   510       4.238 254.781 291.701  1.00                 C  
ATOM   3054  OG1 THR   510       3.859 256.141 291.947  1.00                 O  
ATOM   3055  CG2 THR   510       3.474 254.274 290.488  1.00                 C  
ATOM   3056  N   MET   511       5.938 254.748 294.008  1.00                 N  
ATOM   3057  CA  MET   511       6.684 255.514 294.998  1.00                 C  
ATOM   3058  C   MET   511       6.438 257.010 294.880  1.00                 C  
ATOM   3059  O   MET   511       7.044 257.782 295.629  1.00                 O  
ATOM   3060  CB  MET   511       8.183 255.235 294.873  1.00                 C  
ATOM   3061  SD  MET   511      10.371 253.577 295.249  1.00                 S  
ATOM   3062  CE  MET   511      10.716 253.601 293.492  1.00                 C  
ATOM   3063  CG  MET   511       8.584 253.818 295.249  1.00                 C  
ATOM   3064  N   ALA   512       5.571 257.435 293.964  1.00                 N  
ATOM   3065  CA  ALA   512       5.279 258.845 293.758  1.00                 C  
ATOM   3066  C   ALA   512       4.083 259.323 294.569  1.00                 C  
ATOM   3067  O   ALA   512       3.609 260.442 294.349  1.00                 O  
ATOM   3068  CB  ALA   512       5.029 259.125 292.284  1.00                 C  
ATOM   3069  N   ASP   513       3.594 258.514 295.503  1.00                 N  
ATOM   3070  CA  ASP   513       2.491 258.910 296.363  1.00                 C  
ATOM   3071  C   ASP   513       3.024 259.588 297.618  1.00                 C  
ATOM   3072  O   ASP   513       4.140 259.318 298.071  1.00                 O  
ATOM   3073  CB  ASP   513       1.634 257.696 296.728  1.00                 C  
ATOM   3074  CG  ASP   513       0.342 258.083 297.421  1.00                 C  
ATOM   3075  OD1 ASP   513      -0.639 258.398 296.716  1.00                 O  
ATOM   3076  OD2 ASP   513       0.311 258.070 298.670  1.00                 O  
ATOM   3077  N   SER   514       2.208 260.484 298.176  1.00                 N  
ATOM   3078  CA  SER   514       2.549 261.094 299.455  1.00                 C  
ATOM   3079  C   SER   514       2.590 260.059 300.569  1.00                 C  
ATOM   3080  O   SER   514       3.250 260.271 301.591  1.00                 O  
ATOM   3081  CB  SER   514       1.550 262.199 299.805  1.00                 C  
ATOM   3082  OG  SER   514       0.265 261.661 300.063  1.00                 O  
ATOM   3083  N   SER   515       1.881 258.943 300.400  1.00                 N  
ATOM   3084  CA  SER   515       1.895 257.903 301.418  1.00                 C  
ATOM   3085  C   SER   515       3.177 257.081 301.391  1.00                 C  
ATOM   3086  O   SER   515       3.504 256.444 302.397  1.00                 O  
ATOM   3087  CB  SER   515       0.692 256.973 301.250  1.00                 C  
ATOM   3088  OG  SER   515       0.794 256.218 300.055  1.00                 O  
ATOM   3089  N   PHE   516       3.910 257.078 300.274  1.00                 N  
ATOM   3090  CA  PHE   516       5.187 256.370 300.238  1.00                 C  
ATOM   3091  C   PHE   516       6.182 256.993 301.208  1.00                 C  
ATOM   3092  O   PHE   516       6.810 256.289 302.007  1.00                 O  
ATOM   3093  CB  PHE   516       5.761 256.372 298.820  1.00                 C  
ATOM   3094  CG  PHE   516       7.105 255.710 298.709  1.00                 C  
ATOM   3095  CZ  PHE   516       9.595 254.493 298.504  1.00                 C  
ATOM   3096  CD1 PHE   516       7.212 254.331 298.663  1.00                 C  
ATOM   3097  CE1 PHE   516       8.449 253.723 298.561  1.00                 C  
ATOM   3098  CD2 PHE   516       8.262 256.467 298.650  1.00                 C  
ATOM   3099  CE2 PHE   516       9.498 255.859 298.548  1.00                 C  
ATOM   3100  N   GLU   517       6.343 258.316 301.153  1.00                 N  
ATOM   3101  CA  GLU   517       7.147 258.973 302.175  1.00                 C  
ATOM   3102  C   GLU   517       6.478 258.880 303.540  1.00                 C  
ATOM   3103  O   GLU   517       7.168 258.858 304.562  1.00                 O  
ATOM   3104  CB  GLU   517       7.390 260.438 301.806  1.00                 C  
ATOM   3105  CD  GLU   517       8.494 262.095 300.252  1.00                 C  
ATOM   3106  CG  GLU   517       8.294 260.633 300.600  1.00                 C  
ATOM   3107  OE1 GLU   517       7.796 262.947 300.842  1.00                 O  
ATOM   3108  OE2 GLU   517       9.347 262.389 299.389  1.00                 O  
ATOM   3109  N   SER   518       5.146 258.798 303.576  1.00                 N  
ATOM   3110  CA  SER   518       4.423 258.595 304.825  1.00                 C  
ATOM   3111  C   SER   518       4.416 257.138 305.272  1.00                 C  
ATOM   3112  O   SER   518       3.903 256.844 306.357  1.00                 O  
ATOM   3113  CB  SER   518       2.980 259.088 304.695  1.00                 C  
ATOM   3114  OG  SER   518       2.937 260.487 304.475  1.00                 O  
ATOM   3115  N   GLU   519       4.954 256.225 304.464  1.00                 N  
ATOM   3116  CA  GLU   519       5.183 254.851 304.892  1.00                 C  
ATOM   3117  C   GLU   519       6.633 254.585 305.252  1.00                 C  
ATOM   3118  O   GLU   519       6.900 253.752 306.123  1.00                 O  
ATOM   3119  CB  GLU   519       4.746 253.870 303.802  1.00                 C  
ATOM   3120  CD  GLU   519       4.353 251.469 303.126  1.00                 C  
ATOM   3121  CG  GLU   519       4.880 252.408 304.193  1.00                 C  
ATOM   3122  OE1 GLU   519       3.740 251.958 302.154  1.00                 O  
ATOM   3123  OE2 GLU   519       4.553 250.243 303.261  1.00                 O  
ATOM   3124  N   VAL   520       7.570 255.267 304.594  1.00                 N  
ATOM   3125  CA  VAL   520       8.969 255.176 304.994  1.00                 C  
ATOM   3126  C   VAL   520       9.148 255.736 306.398  1.00                 C  
ATOM   3127  O   VAL   520       9.901 255.187 307.210  1.00                 O  
ATOM   3128  CB  VAL   520       9.889 255.913 304.002  1.00                 C  
ATOM   3129  CG1 VAL   520      11.307 255.986 304.546  1.00                 C  
ATOM   3130  CG2 VAL   520       9.869 255.225 302.646  1.00                 C  
ATOM   3131  N   GLN   521       8.435 256.820 306.716  1.00                 N  
ATOM   3132  CA  GLN   521       8.472 257.367 308.069  1.00                 C  
ATOM   3133  C   GLN   521       8.091 256.311 309.100  1.00                 C  
ATOM   3134  O   GLN   521       8.760 256.160 310.128  1.00                 O  
ATOM   3135  CB  GLN   521       7.539 258.574 308.185  1.00                 C  
ATOM   3136  CD  GLN   521       7.016 260.940 307.473  1.00                 C  
ATOM   3137  CG  GLN   521       8.018 259.803 307.430  1.00                 C  
ATOM   3138  OE1 GLN   521       5.844 260.736 307.792  1.00                 O  
ATOM   3139  NE2 GLN   521       7.474 262.144 307.150  1.00                 N  
ATOM   3140  N   SER   522       7.016 255.564 308.834  1.00                 N  
ATOM   3141  CA  SER   522       6.546 254.571 309.796  1.00                 C  
ATOM   3142  C   SER   522       7.571 253.470 310.025  1.00                 C  
ATOM   3143  O   SER   522       7.675 252.942 311.139  1.00                 O  
ATOM   3144  CB  SER   522       5.226 253.955 309.328  1.00                 C  
ATOM   3145  OG  SER   522       5.410 253.191 308.148  1.00                 O  
ATOM   3146  N   LEU   523       8.335 253.110 308.994  1.00                 N  
ATOM   3147  CA  LEU   523       9.296 252.017 309.125  1.00                 C  
ATOM   3148  C   LEU   523      10.446 252.421 310.043  1.00                 C  
ATOM   3149  O   LEU   523      10.709 251.768 311.059  1.00                 O  
ATOM   3150  CB  LEU   523       9.830 251.606 307.752  1.00                 C  
ATOM   3151  CG  LEU   523       8.832 250.927 306.811  1.00                 C  
ATOM   3152  CD1 LEU   523       9.439 250.737 305.430  1.00                 C  
ATOM   3153  CD2 LEU   523       8.380 249.591 307.380  1.00                 C  
ATOM   3154  N   GLN   524      11.150 253.504 309.695  1.00                 N  
ATOM   3155  CA  GLN   524      12.313 253.910 310.481  1.00                 C  
ATOM   3156  C   GLN   524      11.936 254.267 311.911  1.00                 C  
ATOM   3157  O   GLN   524      12.718 254.020 312.837  1.00                 O  
ATOM   3158  CB  GLN   524      13.016 255.099 309.823  1.00                 C  
ATOM   3159  CD  GLN   524      14.345 255.974 307.861  1.00                 C  
ATOM   3160  CG  GLN   524      13.718 254.760 308.518  1.00                 C  
ATOM   3161  OE1 GLN   524      13.874 257.098 308.035  1.00                 O  
ATOM   3162  NE2 GLN   524      15.411 255.750 307.102  1.00                 N  
ATOM   3163  N   LYS   525      10.756 254.857 312.115  1.00                 N  
ATOM   3164  CA  LYS   525      10.319 255.157 313.474  1.00                 C  
ATOM   3165  C   LYS   525      10.183 253.883 314.297  1.00                 C  
ATOM   3166  O   LYS   525      10.544 253.857 315.479  1.00                 O  
ATOM   3167  CB  LYS   525       8.991 255.916 313.454  1.00                 C  
ATOM   3168  CD  LYS   525       7.743 258.031 312.933  1.00                 C  
ATOM   3169  CE  LYS   525       7.849 259.453 312.409  1.00                 C  
ATOM   3170  CG  LYS   525       9.099 257.344 312.944  1.00                 C  
ATOM   3171  NZ  LYS   525       6.522 260.125 312.352  1.00                 N  
ATOM   3172  N   LEU   526       9.677 252.809 313.685  1.00                 N  
ATOM   3173  CA  LEU   526       9.595 251.531 314.382  1.00                 C  
ATOM   3174  C   LEU   526      10.961 250.876 314.530  1.00                 C  
ATOM   3175  O   LEU   526      11.189 250.131 315.491  1.00                 O  
ATOM   3176  CB  LEU   526       8.646 250.581 313.649  1.00                 C  
ATOM   3177  CG  LEU   526       7.164 250.963 313.657  1.00                 C  
ATOM   3178  CD1 LEU   526       6.361 250.023 312.771  1.00                 C  
ATOM   3179  CD2 LEU   526       6.614 250.953 315.075  1.00                 C  
ATOM   3180  N   LEU   527      11.892 251.161 313.617  1.00                 N  
ATOM   3181  CA  LEU   527      13.204 250.523 313.614  1.00                 C  
ATOM   3182  C   LEU   527      14.227 251.303 314.428  1.00                 C  
ATOM   3183  O   LEU   527      15.415 251.320 314.080  1.00                 O  
ATOM   3184  CB  LEU   527      13.714 250.354 312.182  1.00                 C  
ATOM   3185  CG  LEU   527      12.883 249.453 311.267  1.00                 C  
ATOM   3186  CD1 LEU   527      13.443 249.457 309.853  1.00                 C  
ATOM   3187  CD2 LEU   527      12.833 248.033 311.812  1.00                 C  
ATOM   3188  N   SER   528      13.788 251.953 315.505  1.00                 N  
ATOM   3189  CA  SER   528      14.635 252.771 316.360  1.00                 C  
ATOM   3190  C   SER   528      15.161 252.020 317.575  1.00                 C  
ATOM   3191  O   SER   528      16.300 252.260 317.994  1.00                 O  
ATOM   3192  CB  SER   528      13.878 254.014 316.832  1.00                 C  
ATOM   3193  OG  SER   528      13.562 254.863 315.743  1.00                 O  
ATOM   3194  N   MET   529      14.361 251.129 318.161  1.00                 N  
ATOM   3195  CA  MET   529      14.819 250.306 319.278  1.00                 C  
ATOM   3196  C   MET   529      15.916 249.356 318.803  1.00                 C  
ATOM   3197  O   MET   529      15.690 248.537 317.903  1.00                 O  
ATOM   3198  CB  MET   529      13.650 249.527 319.884  1.00                 C  
ATOM   3199  SD  MET   529      14.605 249.632 322.483  1.00                 S  
ATOM   3200  CE  MET   529      13.064 250.345 323.054  1.00                 C  
ATOM   3201  CG  MET   529      14.031 248.663 321.075  1.00                 C  
ATOM   3202  N   GLN   530      17.107 249.467 319.398  1.00                 N  
ATOM   3203  CA  GLN   530      18.302 248.810 318.876  1.00                 C  
ATOM   3204  C   GLN   530      19.158 248.169 319.975  1.00                 C  
ATOM   3205  O   GLN   530      20.322 248.508 320.170  1.00                 O  
ATOM   3206  CB  GLN   530      19.159 249.803 318.089  1.00                 C  
ATOM   3207  CD  GLN   530      18.231 249.369 315.780  1.00                 C  
ATOM   3208  CG  GLN   530      18.465 250.394 316.872  1.00                 C  
ATOM   3209  OE1 GLN   530      18.868 248.315 315.757  1.00                 O  
ATOM   3210  NE2 GLN   530      17.314 249.675 314.869  1.00                 N  
ATOM   3211  N   LYS   531      18.559 247.253 320.738  1.00                 N  
ATOM   3212  CA  LYS   531      19.329 246.330 321.572  1.00                 C  
ATOM   3213  C   LYS   531      20.117 246.986 322.707  1.00                 C  
ATOM   3214  O   LYS   531      21.343 247.127 322.622  1.00                 O  
ATOM   3215  CB  LYS   531      20.313 245.529 320.717  1.00                 C  
ATOM   3216  CD  LYS   531      21.841 243.549 320.504  1.00                 C  
ATOM   3217  CE  LYS   531      22.332 242.267 321.156  1.00                 C  
ATOM   3218  CG  LYS   531      20.833 244.268 321.386  1.00                 C  
ATOM   3219  NZ  LYS   531      23.304 241.541 320.293  1.00                 N  
ATOM   3220  N   THR   532      19.412 247.458 323.741  1.00                 N  
ATOM   3221  CA  THR   532      20.031 247.615 325.058  1.00                 C  
ATOM   3222  C   THR   532      19.175 247.133 326.225  1.00                 C  
ATOM   3223  O   THR   532      19.742 246.782 327.266  1.00                 O  
ATOM   3224  CB  THR   532      20.403 249.083 325.335  1.00                 C  
ATOM   3225  OG1 THR   532      19.217 249.889 325.331  1.00                 O  
ATOM   3226  CG2 THR   532      21.349 249.605 324.265  1.00                 C  
ATOM   3227  N   THR   533      17.846 247.073 326.097  1.00                 N  
ATOM   3228  CA  THR   533      17.000 246.580 327.165  1.00                 C  
ATOM   3229  C   THR   533      15.835 245.737 326.685  1.00                 C  
ATOM   3230  O   THR   533      14.953 245.379 327.474  1.00                 O  
ATOM   3231  CB  THR   533      16.431 247.733 328.012  1.00                 C  
ATOM   3232  OG1 THR   533      15.661 248.608 327.178  1.00                 O  
ATOM   3233  CG2 THR   533      17.557 248.534 328.648  1.00                 C  
ATOM   3234  N   SER   534      15.804 245.444 325.386  1.00                 N  
ATOM   3235  CA  SER   534      14.717 244.688 324.762  1.00                 C  
ATOM   3236  C   SER   534      13.369 245.381 324.954  1.00                 C  
ATOM   3237  O   SER   534      12.313 244.760 324.817  1.00                 O  
ATOM   3238  CB  SER   534      14.657 243.269 325.330  1.00                 C  
ATOM   3239  OG  SER   534      14.134 243.268 326.647  1.00                 O  
ATOM   3240  N   SER   535      12.378 244.965 324.176  1.00                 N  
ATOM   3241  CA  SER   535      11.052 245.551 324.267  1.00                 C  
ATOM   3242  C   SER   535      10.172 244.782 325.246  1.00                 C  
ATOM   3243  O   SER   535      10.343 243.582 325.481  1.00                 O  
ATOM   3244  CB  SER   535      10.388 245.592 322.889  1.00                 C  
ATOM   3245  OG  SER   535      10.156 244.284 322.396  1.00                 O  
ATOM   3246  N   PRO   536       9.208 245.486 325.832  1.00                 N  
ATOM   3247  CA  PRO   536       8.249 244.896 326.763  1.00                 C  
ATOM   3248  C   PRO   536       6.993 244.580 325.967  1.00                 C  
ATOM   3249  O   PRO   536       6.207 245.470 325.631  1.00                 O  
ATOM   3250  CB  PRO   536       8.038 245.985 327.817  1.00                 C  
ATOM   3251  CD  PRO   536       9.336 246.964 326.060  1.00                 C  
ATOM   3252  CG  PRO   536       8.279 247.263 327.086  1.00                 C  
ATOM   3253  N   ILE   537       6.774 243.312 325.649  1.00                 N  
ATOM   3254  CA  ILE   537       5.594 242.946 324.881  1.00                 C  
ATOM   3255  C   ILE   537       4.633 242.034 325.636  1.00                 C  
ATOM   3256  O   ILE   537       4.987 241.415 326.642  1.00                 O  
ATOM   3257  CB  ILE   537       5.974 242.262 323.554  1.00                 C  
ATOM   3258  CD1 ILE   537       6.961 240.121 322.586  1.00                 C  
ATOM   3259  CG1 ILE   537       6.734 240.962 323.823  1.00                 C  
ATOM   3260  CG2 ILE   537       6.771 243.213 322.674  1.00                 C  
ATOM   3261  N   LYS   538       3.383 241.937 325.155  1.00                 N  
ATOM   3262  CA  LYS   538       2.402 241.081 325.821  1.00                 C  
ATOM   3263  C   LYS   538       2.904 239.646 325.936  1.00                 C  
ATOM   3264  O   LYS   538       3.754 239.191 325.166  1.00                 O  
ATOM   3265  CB  LYS   538       1.069 241.109 325.070  1.00                 C  
ATOM   3266  CD  LYS   538      -0.967 242.402 324.374  1.00                 C  
ATOM   3267  CE  LYS   538      -1.672 243.747 324.413  1.00                 C  
ATOM   3268  CG  LYS   538       0.363 242.455 325.109  1.00                 C  
ATOM   3269  NZ  LYS   538      -2.970 243.715 323.683  1.00                 N  
ATOM   3270  N   THR   539       2.378 238.913 326.908  1.00                 N  
ATOM   3271  CA  THR   539       2.760 237.524 327.100  1.00                 C  
ATOM   3272  C   THR   539       1.555 236.601 326.956  1.00                 C  
ATOM   3273  O   THR   539       0.474 236.848 327.499  1.00                 O  
ATOM   3274  CB  THR   539       3.413 237.303 328.477  1.00                 C  
ATOM   3275  OG1 THR   539       4.594 238.108 328.584  1.00                 O  
ATOM   3276  CG2 THR   539       3.801 235.844 328.655  1.00                 C  
ATOM   3277  N   VAL   540       1.737 235.519 326.215  1.00                 N  
ATOM   3278  CA  VAL   540       0.672 234.551 326.071  1.00                 C  
ATOM   3279  C   VAL   540       1.173 233.283 326.739  1.00                 C  
ATOM   3280  O   VAL   540       2.130 232.648 326.287  1.00                 O  
ATOM   3281  CB  VAL   540       0.301 234.336 324.592  1.00                 C  
ATOM   3282  CG1 VAL   540      -0.809 233.304 324.466  1.00                 C  
ATOM   3283  CG2 VAL   540      -0.113 235.651 323.950  1.00                 C  
ATOM   3284  N   THR   541       0.532 232.889 327.834  1.00                 N  
ATOM   3285  CA  THR   541       0.945 231.672 328.524  1.00                 C  
ATOM   3286  C   THR   541      -0.206 230.668 328.547  1.00                 C  
ATOM   3287  O   THR   541      -1.252 230.891 329.163  1.00                 O  
ATOM   3288  CB  THR   541       1.413 231.969 329.961  1.00                 C  
ATOM   3289  OG1 THR   541       2.522 232.877 329.927  1.00                 O  
ATOM   3290  CG2 THR   541       1.854 230.688 330.653  1.00                 C  
ATOM   3291  N   PRO   542      -0.021 229.542 327.868  1.00                 N  
ATOM   3292  CA  PRO   542      -1.035 228.497 327.849  1.00                 C  
ATOM   3293  C   PRO   542      -0.471 227.423 328.765  1.00                 C  
ATOM   3294  O   PRO   542       0.585 226.839 328.506  1.00                 O  
ATOM   3295  CB  PRO   542      -1.122 228.092 326.376  1.00                 C  
ATOM   3296  CD  PRO   542       0.734 229.592 326.565  1.00                 C  
ATOM   3297  CG  PRO   542       0.237 228.379 325.829  1.00                 C  
ATOM   3298  N   ASN   543      -1.172 227.145 329.856  1.00                 N  
ATOM   3299  CA  ASN   543      -0.665 226.162 330.809  1.00                 C  
ATOM   3300  C   ASN   543      -1.544 224.958 331.066  1.00                 C  
ATOM   3301  O   ASN   543      -2.599 225.038 331.700  1.00                 O  
ATOM   3302  CB  ASN   543      -0.377 226.823 332.158  1.00                 C  
ATOM   3303  CG  ASN   543       0.232 225.862 333.160  1.00                 C  
ATOM   3304  OD1 ASN   543       0.027 224.651 333.077  1.00                 O  
ATOM   3305  ND2 ASN   543       0.986 226.400 334.112  1.00                 N  
ATOM   3306  N   GLN   544      -1.105 223.810 330.564  1.00                 N  
ATOM   3307  CA  GLN   544      -1.843 222.579 330.785  1.00                 C  
ATOM   3308  C   GLN   544      -1.337 221.996 332.086  1.00                 C  
ATOM   3309  O   GLN   544      -0.196 221.545 332.216  1.00                 O  
ATOM   3310  CB  GLN   544      -1.656 221.623 329.605  1.00                 C  
ATOM   3311  CD  GLN   544      -3.659 222.386 328.269  1.00                 C  
ATOM   3312  CG  GLN   544      -2.158 222.168 328.279  1.00                 C  
ATOM   3313  OE1 GLN   544      -4.431 221.466 328.539  1.00                 O  
ATOM   3314  NE2 GLN   544      -4.076 223.607 327.957  1.00                 N  
ATOM   3315  N   LEU   545      -2.220 222.008 333.072  1.00                 N  
ATOM   3316  CA  LEU   545      -1.931 221.514 334.406  1.00                 C  
ATOM   3317  C   LEU   545      -1.255 220.117 334.428  1.00                 C  
ATOM   3318  O   LEU   545      -0.498 219.793 335.347  1.00                 O  
ATOM   3319  CB  LEU   545      -3.211 221.448 335.242  1.00                 C  
ATOM   3320  CG  LEU   545      -3.053 220.967 336.686  1.00                 C  
ATOM   3321  CD1 LEU   545      -2.134 221.896 337.464  1.00                 C  
ATOM   3322  CD2 LEU   545      -4.408 220.869 337.370  1.00                 C  
ATOM   3323  N   ASN   546      -1.514 219.279 333.426  1.00                 N  
ATOM   3324  CA  ASN   546      -0.883 217.952 333.413  1.00                 C  
ATOM   3325  C   ASN   546       0.582 218.006 332.963  1.00                 C  
ATOM   3326  O   ASN   546       1.215 216.988 332.672  1.00                 O  
ATOM   3327  CB  ASN   546      -1.669 216.994 332.516  1.00                 C  
ATOM   3328  CG  ASN   546      -1.627 217.397 331.055  1.00                 C  
ATOM   3329  OD1 ASN   546      -0.955 218.360 330.686  1.00                 O  
ATOM   3330  ND2 ASN   546      -2.348 216.660 330.218  1.00                 N  
ATOM   3331  N   ILE   547       1.129 219.216 332.906  1.00                 N  
ATOM   3332  CA  ILE   547       2.517 219.391 332.520  1.00                 C  
ATOM   3333  C   ILE   547       3.391 219.201 333.746  1.00                 C  
ATOM   3334  O   ILE   547       4.556 218.801 333.669  1.00                 O  
ATOM   3335  CB  ILE   547       2.754 220.770 331.876  1.00                 C  
ATOM   3336  CD1 ILE   547       1.981 222.263 329.961  1.00                 C  
ATOM   3337  CG1 ILE   547       2.026 220.864 330.534  1.00                 C  
ATOM   3338  CG2 ILE   547       4.244 221.042 331.733  1.00                 C  
ATOM   3339  N   ASN   548       2.819 219.495 334.907  1.00                 N  
ATOM   3340  CA  ASN   548       3.523 219.306 336.168  1.00                 C  
ATOM   3341  C   ASN   548       3.303 217.845 336.541  1.00                 C  
ATOM   3342  O   ASN   548       2.200 217.304 336.425  1.00                 O  
ATOM   3343  CB  ASN   548       3.011 220.292 337.220  1.00                 C  
ATOM   3344  CG  ASN   548       3.808 220.234 338.509  1.00                 C  
ATOM   3345  OD1 ASN   548       4.074 219.155 339.038  1.00                 O  
ATOM   3346  ND2 ASN   548       4.193 221.399 339.017  1.00                 N  
ATOM   3347  N   PRO   549       4.339 217.128 336.919  1.00                 N  
ATOM   3348  CA  PRO   549       4.262 215.757 337.433  1.00                 C  
ATOM   3349  C   PRO   549       5.606 215.222 337.898  1.00                 C  
ATOM   3350  O   PRO   549       6.588 215.954 338.074  1.00                 O  
ATOM   3351  CB  PRO   549       3.738 214.946 336.246  1.00                 C  
ATOM   3352  CD  PRO   549       3.766 217.225 335.517  1.00                 C  
ATOM   3353  CG  PRO   549       2.998 215.938 335.413  1.00                 C  
ATOM   3354  N   GLU   550       5.580 213.927 338.184  1.00                 N  
ATOM   3355  CA  GLU   550       6.744 213.077 338.350  1.00                 C  
ATOM   3356  C   GLU   550       6.936 212.173 337.143  1.00                 C  
ATOM   3357  O   GLU   550       7.705 211.208 337.213  1.00                 O  
ATOM   3358  CB  GLU   550       6.617 212.237 339.622  1.00                 C  
ATOM   3359  CD  GLU   550       5.240 213.667 341.184  1.00                 C  
ATOM   3360  CG  GLU   550       6.597 213.052 340.905  1.00                 C  
ATOM   3361  OE1 GLU   550       4.221 213.053 340.804  1.00                 O  
ATOM   3362  OE2 GLU   550       5.196 214.762 341.783  1.00                 O  
ATOM   3363  N   ASP   551       6.216 212.438 336.057  1.00                 N  
ATOM   3364  CA  ASP   551       6.327 211.661 334.839  1.00                 C  
ATOM   3365  C   ASP   551       7.609 211.875 334.062  1.00                 C  
ATOM   3366  O   ASP   551       7.804 211.229 333.029  1.00                 O  
ATOM   3367  CB  ASP   551       5.152 211.958 333.905  1.00                 C  
ATOM   3368  CG  ASP   551       5.147 213.392 333.413  1.00                 C  
ATOM   3369  OD1 ASP   551       6.227 214.020 333.401  1.00                 O  
ATOM   3370  OD2 ASP   551       4.063 213.888 333.040  1.00                 O  
ATOM   3371  N   PHE   552       8.481 212.763 334.532  1.00                 N  
ATOM   3372  CA  PHE   552       9.780 213.008 333.932  1.00                 C  
ATOM   3373  C   PHE   552      10.809 211.947 334.302  1.00                 C  
ATOM   3374  O   PHE   552      11.947 212.014 333.822  1.00                 O  
ATOM   3375  CB  PHE   552      10.308 214.385 334.340  1.00                 C  
ATOM   3376  CG  PHE   552       9.542 215.530 333.742  1.00                 C  
ATOM   3377  CZ  PHE   552       8.129 217.649 332.629  1.00                 C  
ATOM   3378  CD1 PHE   552       8.370 215.979 334.326  1.00                 C  
ATOM   3379  CE1 PHE   552       7.666 217.032 333.776  1.00                 C  
ATOM   3380  CD2 PHE   552       9.992 216.157 332.594  1.00                 C  
ATOM   3381  CE2 PHE   552       9.287 217.211 332.043  1.00                 C  
ATOM   3382  N   VAL   553      10.443 210.982 335.139  1.00                 N  
ATOM   3383  CA  VAL   553      11.361 209.952 335.599  1.00                 C  
ATOM   3384  C   VAL   553      10.906 208.595 335.075  1.00                 C  
ATOM   3385  O   VAL   553       9.733 208.374 334.758  1.00                 O  
ATOM   3386  CB  VAL   553      11.466 209.934 337.135  1.00                 C  
ATOM   3387  CG1 VAL   553      11.993 211.265 337.649  1.00                 C  
ATOM   3388  CG2 VAL   553      10.114 209.617 337.758  1.00                 C  
ATOM   3389  N   SER   554      11.867 207.675 334.990  1.00                 N  
ATOM   3390  CA  SER   554      11.626 206.338 334.477  1.00                 C  
ATOM   3391  C   SER   554      10.655 205.580 335.387  1.00                 C  
ATOM   3392  O   SER   554      10.454 205.958 336.545  1.00                 O  
ATOM   3393  CB  SER   554      12.942 205.570 334.345  1.00                 C  
ATOM   3394  OG  SER   554      13.499 205.289 335.617  1.00                 O  
ATOM   3395  N   GLN   555      10.032 204.505 334.883  1.00                 N  
ATOM   3396  CA  GLN   555       8.999 203.823 335.683  1.00                 C  
ATOM   3397  C   GLN   555       9.513 203.217 336.977  1.00                 C  
ATOM   3398  O   GLN   555       8.759 203.158 337.955  1.00                 O  
ATOM   3399  CB  GLN   555       8.331 202.717 334.864  1.00                 C  
ATOM   3400  CD  GLN   555       9.391 200.534 335.563  1.00                 C  
ATOM   3401  CG  GLN   555       9.264 201.582 334.475  1.00                 C  
ATOM   3402  OE1 GLN   555       8.430 200.244 336.275  1.00                 O  
ATOM   3403  NE2 GLN   555      10.582 199.961 335.695  1.00                 N  
ATOM   3404  N   ARG   556      10.765 202.761 337.022  1.00                 N  
ATOM   3405  CA  ARG   556      11.281 202.193 338.261  1.00                 C  
ATOM   3406  C   ARG   556      11.560 203.249 339.321  1.00                 C  
ATOM   3407  O   ARG   556      11.764 202.891 340.485  1.00                 O  
ATOM   3408  CB  ARG   556      12.561 201.398 337.994  1.00                 C  
ATOM   3409  CD  ARG   556      14.964 201.396 337.271  1.00                 C  
ATOM   3410  NE  ARG   556      16.145 202.206 336.982  1.00                 N  
ATOM   3411  CG  ARG   556      13.749 202.253 337.584  1.00                 C  
ATOM   3412  CZ  ARG   556      16.442 202.693 335.782  1.00                 C  
ATOM   3413  NH1 ARG   556      17.538 203.419 335.613  1.00                 N  
ATOM   3414  NH2 ARG   556      15.642 202.451 334.752  1.00                 N  
ATOM   3415  N   HIS   557      11.579 204.530 338.953  1.00                 N  
ATOM   3416  CA  HIS   557      11.700 205.595 339.938  1.00                 C  
ATOM   3417  C   HIS   557      10.355 206.109 340.424  1.00                 C  
ATOM   3418  O   HIS   557      10.304 206.775 341.463  1.00                 O  
ATOM   3419  CB  HIS   557      12.505 206.764 339.367  1.00                 C  
ATOM   3420  CG  HIS   557      13.937 206.431 339.086  1.00                 C  
ATOM   3421  ND1 HIS   557      14.835 206.109 340.081  1.00                 N  
ATOM   3422  CE1 HIS   557      16.035 205.861 339.524  1.00                 C  
ATOM   3423  CD2 HIS   557      14.767 206.338 337.894  1.00                 C  
ATOM   3424  NE2 HIS   557      16.001 205.997 338.213  1.00                 N  
ATOM   3425  N   PHE   558       9.271 205.832 339.704  1.00                 N  
ATOM   3426  CA  PHE   558       7.956 206.211 340.196  1.00                 C  
ATOM   3427  C   PHE   558       7.267 205.087 340.959  1.00                 C  
ATOM   3428  O   PHE   558       6.390 205.368 341.778  1.00                 O  
ATOM   3429  CB  PHE   558       7.059 206.658 339.039  1.00                 C  
ATOM   3430  CG  PHE   558       5.699 207.125 339.473  1.00                 C  
ATOM   3431  CZ  PHE   558       3.180 207.985 340.272  1.00                 C  
ATOM   3432  CD1 PHE   558       5.536 208.360 340.076  1.00                 C  
ATOM   3433  CE1 PHE   558       4.285 208.790 340.475  1.00                 C  
ATOM   3434  CD2 PHE   558       4.584 206.331 339.276  1.00                 C  
ATOM   3435  CE2 PHE   558       3.332 206.762 339.675  1.00                 C  
ATOM   3436  N   LYS   559       7.649 203.829 340.743  1.00                 N  
ATOM   3437  CA  LYS   559       7.156 202.788 341.634  1.00                 C  
ATOM   3438  C   LYS   559       7.953 202.710 342.928  1.00                 C  
ATOM   3439  O   LYS   559       7.424 202.226 343.935  1.00                 O  
ATOM   3440  CB  LYS   559       7.185 201.427 340.936  1.00                 C  
ATOM   3441  CD  LYS   559       6.271 199.920 339.148  1.00                 C  
ATOM   3442  CE  LYS   559       5.277 199.788 338.006  1.00                 C  
ATOM   3443  CG  LYS   559       6.196 201.297 339.789  1.00                 C  
ATOM   3444  NZ  LYS   559       5.360 198.453 337.350  1.00                 N  
ATOM   3445  N   LYS   560       9.196 203.196 342.933  1.00                 N  
ATOM   3446  CA  LYS   560      10.010 203.203 344.142  1.00                 C  
ATOM   3447  C   LYS   560       9.935 204.511 344.916  1.00                 C  
ATOM   3448  O   LYS   560      10.253 204.522 346.109  1.00                 O  
ATOM   3449  CB  LYS   560      11.474 202.914 343.804  1.00                 C  
ATOM   3450  CD  LYS   560      13.197 201.288 342.975  1.00                 C  
ATOM   3451  CE  LYS   560      13.448 199.879 342.461  1.00                 C  
ATOM   3452  CG  LYS   560      11.725 201.507 343.285  1.00                 C  
ATOM   3453  NZ  LYS   560      14.883 199.658 342.128  1.00                 N  
ATOM   3454  N   VAL   561       9.543 205.610 344.276  1.00                 N  
ATOM   3455  CA  VAL   561       9.403 206.898 344.941  1.00                 C  
ATOM   3456  C   VAL   561       7.952 207.341 344.891  1.00                 C  
ATOM   3457  O   VAL   561       7.322 207.301 343.829  1.00                 O  
ATOM   3458  CB  VAL   561      10.317 207.963 344.307  1.00                 C  
ATOM   3459  CG1 VAL   561      10.115 209.310 344.984  1.00                 C  
ATOM   3460  CG2 VAL   561      11.774 207.533 344.392  1.00                 C  
ATOM   3461  N   LYS   562       7.426 207.764 346.034  1.00                 N  
ATOM   3462  CA  LYS   562       6.146 208.451 346.035  1.00                 C  
ATOM   3463  C   LYS   562       6.280 209.764 345.274  1.00                 C  
ATOM   3464  O   LYS   562       7.349 210.380 345.235  1.00                 O  
ATOM   3465  CB  LYS   562       5.668 208.692 347.468  1.00                 C  
ATOM   3466  CD  LYS   562       4.810 207.738 349.625  1.00                 C  
ATOM   3467  CE  LYS   562       4.459 206.469 350.385  1.00                 C  
ATOM   3468  CG  LYS   562       5.313 207.423 348.226  1.00                 C  
ATOM   3469  NZ  LYS   562       3.986 206.761 351.766  1.00                 N  
ATOM   3470  N   SER   563       5.185 210.199 344.671  1.00                 N  
ATOM   3471  CA  SER   563       5.256 211.361 343.786  1.00                 C  
ATOM   3472  C   SER   563       5.469 212.674 344.530  1.00                 C  
ATOM   3473  O   SER   563       5.389 213.733 343.886  1.00                 O  
ATOM   3474  CB  SER   563       3.984 211.471 342.943  1.00                 C  
ATOM   3475  OG  SER   563       2.857 211.751 343.754  1.00                 O  
ATOM   3476  N   LYS   564       5.751 212.654 345.829  1.00                 N  
ATOM   3477  CA  LYS   564       5.854 213.866 346.631  1.00                 C  
ATOM   3478  C   LYS   564       7.279 214.269 346.979  1.00                 C  
ATOM   3479  O   LYS   564       7.584 215.459 346.954  1.00                 O  
ATOM   3480  CB  LYS   564       5.066 213.715 347.934  1.00                 C  
ATOM   3481  CD  LYS   564       2.840 213.512 349.075  1.00                 C  
ATOM   3482  CE  LYS   564       1.333 213.452 348.885  1.00                 C  
ATOM   3483  CG  LYS   564       3.560 213.636 347.742  1.00                 C  
ATOM   3484  NZ  LYS   564       0.615 213.304 350.181  1.00                 N  
ATOM   3485  N   GLN   565       8.167 213.327 347.308  1.00                 N  
ATOM   3486  CA  GLN   565       9.503 213.697 347.765  1.00                 C  
ATOM   3487  C   GLN   565      10.521 213.832 346.641  1.00                 C  
ATOM   3488  O   GLN   565      11.644 214.275 346.901  1.00                 O  
ATOM   3489  CB  GLN   565      10.025 212.675 348.777  1.00                 C  
ATOM   3490  CD  GLN   565       9.095 213.859 350.805  1.00                 C  
ATOM   3491  CG  GLN   565       9.178 212.557 350.033  1.00                 C  
ATOM   3492  OE1 GLN   565      10.115 214.438 351.176  1.00                 O  
ATOM   3493  NE2 GLN   565       7.875 214.324 351.049  1.00                 N  
ATOM   3494  N   ILE   566      10.176 213.460 345.408  1.00                 N  
ATOM   3495  CA  ILE   566      11.048 213.772 344.284  1.00                 C  
ATOM   3496  C   ILE   566      10.701 215.106 343.639  1.00                 C  
ATOM   3497  O   ILE   566      11.537 215.671 342.924  1.00                 O  
ATOM   3498  CB  ILE   566      11.007 212.666 343.214  1.00                 C  
ATOM   3499  CD1 ILE   566      12.420 211.565 341.400  1.00                 C  
ATOM   3500  CG1 ILE   566      12.221 212.773 342.289  1.00                 C  
ATOM   3501  CG2 ILE   566       9.698 212.721 342.440  1.00                 C  
ATOM   3502  N   TYR   567       9.491 215.614 343.872  1.00                 N  
ATOM   3503  CA  TYR   567       9.122 216.926 343.345  1.00                 C  
ATOM   3504  C   TYR   567      10.006 218.045 343.884  1.00                 C  
ATOM   3505  O   TYR   567      10.428 218.902 343.087  1.00                 O  
ATOM   3506  CB  TYR   567       7.659 217.240 343.665  1.00                 C  
ATOM   3507  CG  TYR   567       7.194 218.583 343.149  1.00                 C  
ATOM   3508  OH  TYR   567       5.912 222.269 341.714  1.00                 O  
ATOM   3509  CZ  TYR   567       6.336 221.050 342.190  1.00                 C  
ATOM   3510  CD1 TYR   567       6.865 218.755 341.811  1.00                 C  
ATOM   3511  CE1 TYR   567       6.439 219.979 341.330  1.00                 C  
ATOM   3512  CD2 TYR   567       7.084 219.674 344.002  1.00                 C  
ATOM   3513  CE2 TYR   567       6.659 220.905 343.539  1.00                 C  
ATOM   3514  N   GLN   568      10.322 218.119 345.186  1.00                 N  
ATOM   3515  CA  GLN   568      11.325 219.106 345.612  1.00                 C  
ATOM   3516  C   GLN   568      12.710 218.811 345.068  1.00                 C  
ATOM   3517  O   GLN   568      13.440 219.743 344.716  1.00                 O  
ATOM   3518  CB  GLN   568      11.391 219.178 347.139  1.00                 C  
ATOM   3519  CD  GLN   568      10.223 219.766 349.300  1.00                 C  
ATOM   3520  CG  GLN   568      10.156 219.784 347.785  1.00                 C  
ATOM   3521  OE1 GLN   568      10.905 218.929 349.891  1.00                 O  
ATOM   3522  NE2 GLN   568       9.513 220.693 349.933  1.00                 N  
ATOM   3523  N   ARG   569      13.090 217.533 344.983  1.00                 N  
ATOM   3524  CA  ARG   569      14.413 217.190 344.472  1.00                 C  
ATOM   3525  C   ARG   569      14.553 217.547 342.998  1.00                 C  
ATOM   3526  O   ARG   569      15.657 217.865 342.540  1.00                 O  
ATOM   3527  CB  ARG   569      14.696 215.700 344.675  1.00                 C  
ATOM   3528  CD  ARG   569      16.061 215.899 346.772  1.00                 C  
ATOM   3529  NE  ARG   569      16.254 215.435 348.143  1.00                 N  
ATOM   3530  CG  ARG   569      14.826 215.286 346.131  1.00                 C  
ATOM   3531  CZ  ARG   569      17.148 215.943 348.985  1.00                 C  
ATOM   3532  NH1 ARG   569      17.253 215.457 350.214  1.00                 N  
ATOM   3533  NH2 ARG   569      17.936 216.936 348.596  1.00                 N  
ATOM   3534  N   ILE   570      13.456 217.497 342.243  1.00                 N  
ATOM   3535  CA  ILE   570      13.478 218.007 340.877  1.00                 C  
ATOM   3536  C   ILE   570      13.647 219.519 340.884  1.00                 C  
ATOM   3537  O   ILE   570      14.531 220.066 340.215  1.00                 O  
ATOM   3538  CB  ILE   570      12.203 217.614 340.107  1.00                 C  
ATOM   3539  CD1 ILE   570      10.818 215.595 339.396  1.00                 C  
ATOM   3540  CG1 ILE   570      12.155 216.100 339.893  1.00                 C  
ATOM   3541  CG2 ILE   570      12.119 218.375 338.793  1.00                 C  
ATOM   3542  N   MET   571      12.804 220.215 341.652  1.00                 N  
ATOM   3543  CA  MET   571      12.884 221.669 341.727  1.00                 C  
ATOM   3544  C   MET   571      14.189 222.133 342.361  1.00                 C  
ATOM   3545  O   MET   571      14.694 223.208 342.017  1.00                 O  
ATOM   3546  CB  MET   571      11.700 222.231 342.516  1.00                 C  
ATOM   3547  SD  MET   571      10.333 222.793 340.172  1.00                 S  
ATOM   3548  CE  MET   571      10.537 224.529 340.564  1.00                 C  
ATOM   3549  CG  MET   571      10.357 222.066 341.822  1.00                 C  
ATOM   3550  N   GLU   572      14.746 221.346 343.284  1.00                 N  
ATOM   3551  CA  GLU   572      16.029 221.700 343.880  1.00                 C  
ATOM   3552  C   GLU   572      17.136 221.669 342.836  1.00                 C  
ATOM   3553  O   GLU   572      17.888 222.637 342.679  1.00                 O  
ATOM   3554  CB  GLU   572      16.363 220.753 345.035  1.00                 C  
ATOM   3555  CD  GLU   572      17.927 220.164 346.928  1.00                 C  
ATOM   3556  CG  GLU   572      17.661 221.083 345.752  1.00                 C  
ATOM   3557  OE1 GLU   572      17.099 219.263 347.177  1.00                 O  
ATOM   3558  OE2 GLU   572      18.964 220.345 347.601  1.00                 O  
ATOM   3559  N   ALA   573      17.243 220.560 342.102  1.00                 N  
ATOM   3560  CA  ALA   573      18.215 220.455 341.023  1.00                 C  
ATOM   3561  C   ALA   573      17.810 221.254 339.792  1.00                 C  
ATOM   3562  O   ALA   573      18.603 221.348 338.848  1.00                 O  
ATOM   3563  CB  ALA   573      18.420 218.999 340.634  1.00                 C  
ATOM   3564  N   HIS   574      16.606 221.832 339.781  1.00                 N  
ATOM   3565  CA  HIS   574      16.184 222.681 338.676  1.00                 C  
ATOM   3566  C   HIS   574      16.792 224.075 338.739  1.00                 C  
ATOM   3567  O   HIS   574      16.952 224.713 337.693  1.00                 O  
ATOM   3568  CB  HIS   574      14.659 222.799 338.643  1.00                 C  
ATOM   3569  CG  HIS   574      14.138 223.580 337.477  1.00                 C  
ATOM   3570  ND1 HIS   574      14.169 223.100 336.185  1.00                 N  
ATOM   3571  CE1 HIS   574      13.636 224.020 335.363  1.00                 C  
ATOM   3572  CD2 HIS   574      13.523 224.886 337.294  1.00                 C  
ATOM   3573  NE2 HIS   574      13.245 225.095 336.021  1.00                 N  
ATOM   3574  N   ALA   575      17.147 224.555 339.933  1.00                 N  
ATOM   3575  CA  ALA   575      17.681 225.905 340.062  1.00                 C  
ATOM   3576  C   ALA   575      19.006 226.081 339.333  1.00                 C  
ATOM   3577  O   ALA   575      19.355 227.212 338.976  1.00                 O  
ATOM   3578  CB  ALA   575      17.861 226.266 341.529  1.00                 C  
ATOM   3579  N   ASN   576      19.747 224.995 339.102  1.00                 N  
ATOM   3580  CA  ASN   576      21.009 225.099 338.379  1.00                 C  
ATOM   3581  C   ASN   576      20.788 225.350 336.894  1.00                 C  
ATOM   3582  O   ASN   576      21.608 226.015 336.251  1.00                 O  
ATOM   3583  CB  ASN   576      21.850 223.838 338.585  1.00                 C  
ATOM   3584  CG  ASN   576      22.451 223.758 339.975  1.00                 C  
ATOM   3585  OD1 ASN   576      22.600 224.773 340.656  1.00                 O  
ATOM   3586  ND2 ASN   576      22.798 222.549 340.399  1.00                 N  
ATOM   3587  N   VAL   577      19.692 224.834 336.332  1.00                 N  
ATOM   3588  CA  VAL   577      19.430 224.945 334.902  1.00                 C  
ATOM   3589  C   VAL   577      18.370 225.988 334.581  1.00                 C  
ATOM   3590  O   VAL   577      18.024 226.166 333.407  1.00                 O  
ATOM   3591  CB  VAL   577      19.000 223.594 334.300  1.00                 C  
ATOM   3592  CG1 VAL   577      20.087 222.550 334.505  1.00                 C  
ATOM   3593  CG2 VAL   577      17.688 223.131 334.915  1.00                 C  
ATOM   3594  N   LYS   578      17.843 226.689 335.590  1.00                 N  
ATOM   3595  CA  LYS   578      16.803 227.681 335.333  1.00                 C  
ATOM   3596  C   LYS   578      17.330 228.844 334.502  1.00                 C  
ATOM   3597  O   LYS   578      16.556 229.513 333.805  1.00                 O  
ATOM   3598  CB  LYS   578      16.225 228.204 336.649  1.00                 C  
ATOM   3599  CD  LYS   578      14.467 229.563 337.817  1.00                 C  
ATOM   3600  CE  LYS   578      13.323 230.549 337.644  1.00                 C  
ATOM   3601  CG  LYS   578      15.074 229.183 336.476  1.00                 C  
ATOM   3602  NZ  LYS   578      12.719 230.932 338.950  1.00                 N  
ATOM   3603  N   ASP   579      18.635 229.102 334.560  1.00                 N  
ATOM   3604  CA  ASP   579      19.259 230.176 333.801  1.00                 C  
ATOM   3605  C   ASP   579      19.659 229.739 332.388  1.00                 C  
ATOM   3606  O   ASP   579      20.470 230.412 331.740  1.00                 O  
ATOM   3607  CB  ASP   579      20.492 230.705 334.536  1.00                 C  
ATOM   3608  CG  ASP   579      21.580 229.659 334.676  1.00                 C  
ATOM   3609  OD1 ASP   579      21.355 228.507 334.249  1.00                 O  
ATOM   3610  OD2 ASP   579      22.658 229.991 335.213  1.00                 O  
ATOM   3611  N   MET   580      19.104 228.637 331.892  1.00                 N  
ATOM   3612  CA  MET   580      19.465 228.111 330.584  1.00                 C  
ATOM   3613  C   MET   580      18.399 228.432 329.544  1.00                 C  
ATOM   3614  O   MET   580      17.203 228.483 329.844  1.00                 O  
ATOM   3615  CB  MET   580      19.685 226.599 330.657  1.00                 C  
ATOM   3616  SD  MET   580      22.397 226.796 331.189  1.00                 S  
ATOM   3617  CE  MET   580      22.724 225.846 329.706  1.00                 C  
ATOM   3618  CG  MET   580      20.765 226.175 331.639  1.00                 C  
ATOM   3619  N   SER   581      18.850 228.645 328.310  1.00                 N  
ATOM   3620  CA  SER   581      17.939 228.787 327.186  1.00                 C  
ATOM   3621  C   SER   581      17.412 227.415 326.767  1.00                 C  
ATOM   3622  O   SER   581      17.916 226.370 327.193  1.00                 O  
ATOM   3623  CB  SER   581      18.638 229.480 326.014  1.00                 C  
ATOM   3624  OG  SER   581      19.645 228.652 325.459  1.00                 O  
ATOM   3625  N   LEU   582      16.383 227.424 325.915  1.00                 N  
ATOM   3626  CA  LEU   582      15.737 226.173 325.526  1.00                 C  
ATOM   3627  C   LEU   582      16.697 225.236 324.804  1.00                 C  
ATOM   3628  O   LEU   582      16.644 224.018 325.009  1.00                 O  
ATOM   3629  CB  LEU   582      14.524 226.451 324.636  1.00                 C  
ATOM   3630  CG  LEU   582      13.325 227.117 325.313  1.00                 C  
ATOM   3631  CD1 LEU   582      12.270 227.498 324.286  1.00                 C  
ATOM   3632  CD2 LEU   582      12.727 226.202 326.370  1.00                 C  
ATOM   3633  N   THR   583      17.581 225.775 323.964  1.00                 N  
ATOM   3634  CA  THR   583      18.518 224.943 323.219  1.00                 C  
ATOM   3635  C   THR   583      19.741 224.561 324.038  1.00                 C  
ATOM   3636  O   THR   583      20.285 223.466 323.852  1.00                 O  
ATOM   3637  CB  THR   583      18.991 225.641 321.930  1.00                 C  
ATOM   3638  OG1 THR   583      19.649 226.869 322.262  1.00                 O  
ATOM   3639  CG2 THR   583      17.806 225.952 321.028  1.00                 C  
ATOM   3640  N   ASP   584      20.188 225.437 324.940  1.00                 N  
ATOM   3641  CA  ASP   584      21.322 225.098 325.791  1.00                 C  
ATOM   3642  C   ASP   584      20.918 224.112 326.879  1.00                 C  
ATOM   3643  O   ASP   584      21.724 223.264 327.278  1.00                 O  
ATOM   3644  CB  ASP   584      21.915 226.360 326.421  1.00                 C  
ATOM   3645  CG  ASP   584      22.649 227.224 325.414  1.00                 C  
ATOM   3646  OD1 ASP   584      22.936 226.729 324.304  1.00                 O  
ATOM   3647  OD2 ASP   584      22.935 228.397 325.735  1.00                 O  
ATOM   3648  N   ALA   585      19.681 224.207 327.372  1.00                 N  
ATOM   3649  CA  ALA   585      19.197 223.218 328.329  1.00                 C  
ATOM   3650  C   ALA   585      18.949 221.876 327.649  1.00                 C  
ATOM   3651  O   ALA   585      19.236 220.820 328.226  1.00                 O  
ATOM   3652  CB  ALA   585      17.924 223.709 329.001  1.00                 C  
ATOM   3653  N   LYS   586      18.415 221.896 326.423  1.00                 N  
ATOM   3654  CA  LYS   586      18.360 220.677 325.621  1.00                 C  
ATOM   3655  C   LYS   586      19.755 220.118 325.385  1.00                 C  
ATOM   3656  O   LYS   586      19.966 218.901 325.449  1.00                 O  
ATOM   3657  CB  LYS   586      17.666 220.946 324.284  1.00                 C  
ATOM   3658  CD  LYS   586      15.551 221.473 323.040  1.00                 C  
ATOM   3659  CE  LYS   586      14.059 221.736 323.157  1.00                 C  
ATOM   3660  CG  LYS   586      16.171 221.194 324.400  1.00                 C  
ATOM   3661  NZ  LYS   586      13.445 222.053 321.838  1.00                 N  
ATOM   3662  N   LEU   587      20.719 220.997 325.103  1.00                 N  
ATOM   3663  CA  LEU   587      22.081 220.547 324.841  1.00                 C  
ATOM   3664  C   LEU   587      22.671 219.844 326.055  1.00                 C  
ATOM   3665  O   LEU   587      23.311 218.795 325.923  1.00                 O  
ATOM   3666  CB  LEU   587      22.967 221.727 324.437  1.00                 C  
ATOM   3667  CG  LEU   587      24.426 221.400 324.114  1.00                 C  
ATOM   3668  CD1 LEU   587      24.514 220.429 322.947  1.00                 C  
ATOM   3669  CD2 LEU   587      25.206 222.669 323.806  1.00                 C  
ATOM   3670  N   ALA   588      22.455 220.400 327.251  1.00                 N  
ATOM   3671  CA  ALA   588      23.006 219.789 328.455  1.00                 C  
ATOM   3672  C   ALA   588      22.314 218.475 328.787  1.00                 C  
ATOM   3673  O   ALA   588      22.929 217.591 329.394  1.00                 O  
ATOM   3674  CB  ALA   588      22.892 220.744 329.634  1.00                 C  
ATOM   3675  N   TYR   589      21.041 218.328 328.411  1.00                 N  
ATOM   3676  CA  TYR   589      20.392 217.030 328.555  1.00                 C  
ATOM   3677  C   TYR   589      21.108 215.979 327.720  1.00                 C  
ATOM   3678  O   TYR   589      21.290 214.840 328.163  1.00                 O  
ATOM   3679  CB  TYR   589      18.919 217.119 328.150  1.00                 C  
ATOM   3680  CG  TYR   589      18.169 215.813 328.275  1.00                 C  
ATOM   3681  OH  TYR   589      16.100 212.224 328.633  1.00                 O  
ATOM   3682  CZ  TYR   589      16.785 213.411 328.513  1.00                 C  
ATOM   3683  CD1 TYR   589      17.376 215.551 329.385  1.00                 C  
ATOM   3684  CE1 TYR   589      16.686 214.360 329.507  1.00                 C  
ATOM   3685  CD2 TYR   589      18.257 214.844 327.283  1.00                 C  
ATOM   3686  CE2 TYR   589      17.575 213.647 327.389  1.00                 C  
ATOM   3687  N   ILE   590      21.525 216.346 326.508  1.00                 N  
ATOM   3688  CA  ILE   590      22.287 215.422 325.680  1.00                 C  
ATOM   3689  C   ILE   590      23.733 215.335 326.155  1.00                 C  
ATOM   3690  O   ILE   590      24.366 214.282 326.025  1.00                 O  
ATOM   3691  CB  ILE   590      22.244 215.828 324.195  1.00                 C  
ATOM   3692  CD1 ILE   590      20.632 216.296 322.276  1.00                 C  
ATOM   3693  CG1 ILE   590      20.826 215.672 323.641  1.00                 C  
ATOM   3694  CG2 ILE   590      23.257 215.025 323.394  1.00                 C  
ATOM   3695  N   ARG   591      24.275 216.421 326.716  1.00                 N  
ATOM   3696  CA  ARG   591      25.613 216.363 327.297  1.00                 C  
ATOM   3697  C   ARG   591      25.648 215.440 328.509  1.00                 C  
ATOM   3698  O   ARG   591      26.601 214.673 328.685  1.00                 O  
ATOM   3699  CB  ARG   591      26.087 217.763 327.691  1.00                 C  
ATOM   3700  CD  ARG   591      27.488 218.205 325.655  1.00                 C  
ATOM   3701  NE  ARG   591      27.803 219.141 324.579  1.00                 N  
ATOM   3702  CG  ARG   591      26.330 218.691 326.511  1.00                 C  
ATOM   3703  CZ  ARG   591      28.585 218.853 323.543  1.00                 C  
ATOM   3704  NH1 ARG   591      28.816 219.768 322.612  1.00                 N  
ATOM   3705  NH2 ARG   591      29.133 217.649 323.441  1.00                 N  
ATOM   3706  N   ALA   592      24.620 215.502 329.359  1.00                 N  
ATOM   3707  CA  ALA   592      24.556 214.595 330.499  1.00                 C  
ATOM   3708  C   ALA   592      24.191 213.183 330.063  1.00                 C  
ATOM   3709  O   ALA   592      24.602 212.209 330.703  1.00                 O  
ATOM   3710  CB  ALA   592      23.551 215.100 331.523  1.00                 C  
ATOM   3711  N   TRP   593      23.416 213.053 328.984  1.00                 N  
ATOM   3712  CA  TRP   593      23.127 211.734 328.433  1.00                 C  
ATOM   3713  C   TRP   593      24.366 211.107 327.808  1.00                 C  
ATOM   3714  O   TRP   593      24.474 209.877 327.746  1.00                 O  
ATOM   3715  CB  TRP   593      22.007 211.821 327.394  1.00                 C  
ATOM   3716  CG  TRP   593      21.623 210.494 326.814  1.00                 C  
ATOM   3717  CD1 TRP   593      21.176 209.400 327.497  1.00                 C  
ATOM   3718  NE1 TRP   593      20.923 208.368 326.626  1.00                 N  
ATOM   3719  CD2 TRP   593      21.651 210.121 325.431  1.00                 C  
ATOM   3720  CE2 TRP   593      21.208 208.788 325.351  1.00                 C  
ATOM   3721  CH2 TRP   593      21.467 208.778 323.004  1.00                 C  
ATOM   3722  CZ2 TRP   593      21.112 208.105 324.139  1.00                 C  
ATOM   3723  CE3 TRP   593      22.007 210.785 324.253  1.00                 C  
ATOM   3724  CZ3 TRP   593      21.910 210.104 323.055  1.00                 C  
ATOM   3725  N   GLN   594      25.309 211.934 327.347  1.00                 N  
ATOM   3726  CA  GLN   594      26.567 211.423 326.815  1.00                 C  
ATOM   3727  C   GLN   594      27.502 210.926 327.909  1.00                 C  
ATOM   3728  O   GLN   594      28.377 210.100 327.628  1.00                 O  
ATOM   3729  CB  GLN   594      27.277 212.499 325.992  1.00                 C  
ATOM   3730  CD  GLN   594      27.283 213.949 323.923  1.00                 C  
ATOM   3731  CG  GLN   594      26.565 212.862 324.699  1.00                 C  
ATOM   3732  OE1 GLN   594      27.950 214.804 324.507  1.00                 O  
ATOM   3733  NE2 GLN   594      27.148 213.920 322.603  1.00                 N  
ATOM   3734  N   ALA   595      27.342 211.408 329.142  1.00                 N  
ATOM   3735  CA  ALA   595      28.210 210.999 330.238  1.00                 C  
ATOM   3736  C   ALA   595      27.825 209.652 330.836  1.00                 C  
ATOM   3737  O   ALA   595      28.618 209.090 331.600  1.00                 O  
ATOM   3738  CB  ALA   595      28.206 212.049 331.338  1.00                 C  
ATOM   3739  N   LEU   596      26.645 209.130 330.514  1.00                 N  
ATOM   3740  CA  LEU   596      26.205 207.871 331.096  1.00                 C  
ATOM   3741  C   LEU   596      27.185 206.756 330.736  1.00                 C  
ATOM   3742  O   LEU   596      27.752 206.757 329.636  1.00                 O  
ATOM   3743  CB  LEU   596      24.794 207.524 330.618  1.00                 C  
ATOM   3744  CG  LEU   596      23.672 208.454 331.084  1.00                 C  
ATOM   3745  CD1 LEU   596      22.356 208.085 330.417  1.00                 C  
ATOM   3746  CD2 LEU   596      23.529 208.407 332.598  1.00                 C  
ATOM   3747  N   PRO   597      27.415 205.795 331.637  1.00                 N  
ATOM   3748  CA  PRO   597      28.471 204.800 331.393  1.00                 C  
ATOM   3749  C   PRO   597      28.179 203.861 330.238  1.00                 C  
ATOM   3750  O   PRO   597      29.111 203.217 329.741  1.00                 O  
ATOM   3751  CB  PRO   597      28.552 204.017 332.705  1.00                 C  
ATOM   3752  CD  PRO   597      26.739 205.560 332.949  1.00                 C  
ATOM   3753  CG  PRO   597      27.203 204.180 333.321  1.00                 C  
ATOM   3754  N   GLU   598      26.928 203.761 329.793  1.00                 N  
ATOM   3755  CA  GLU   598      26.555 202.874 328.699  1.00                 C  
ATOM   3756  C   GLU   598      26.016 203.646 327.500  1.00                 C  
ATOM   3757  O   GLU   598      25.126 203.165 326.797  1.00                 O  
ATOM   3758  CB  GLU   598      25.513 201.856 329.166  1.00                 C  
ATOM   3759  CD  GLU   598      24.969 199.882 330.646  1.00                 C  
ATOM   3760  CG  GLU   598      26.014 200.903 330.240  1.00                 C  
ATOM   3761  OE1 GLU   598      23.817 199.993 330.177  1.00                 O  
ATOM   3762  OE2 GLU   598      25.303 198.972 331.434  1.00                 O  
ATOM   3763  N   PHE   599      26.548 204.841 327.250  1.00                 N  
ATOM   3764  CA  PHE   599      26.106 205.671 326.133  1.00                 C  
ATOM   3765  C   PHE   599      26.917 205.322 324.892  1.00                 C  
ATOM   3766  O   PHE   599      28.128 205.560 324.847  1.00                 O  
ATOM   3767  CB  PHE   599      26.245 207.155 326.480  1.00                 C  
ATOM   3768  CG  PHE   599      25.752 208.078 325.403  1.00                 C  
ATOM   3769  CZ  PHE   599      24.846 209.788 323.407  1.00                 C  
ATOM   3770  CD1 PHE   599      24.396 208.278 325.210  1.00                 C  
ATOM   3771  CE1 PHE   599      23.942 209.128 324.219  1.00                 C  
ATOM   3772  CD2 PHE   599      26.644 208.746 324.582  1.00                 C  
ATOM   3773  CE2 PHE   599      26.190 209.595 323.591  1.00                 C  
ATOM   3774  N   GLY   600      26.248 204.768 323.884  1.00                 N  
ATOM   3775  CA  GLY   600      26.898 204.459 322.626  1.00                 C  
ATOM   3776  C   GLY   600      26.690 203.035 322.154  1.00                 C  
ATOM   3777  O   GLY   600      26.824 202.748 320.962  1.00                 O  
ATOM   3778  N   VAL   601      26.337 202.138 323.074  1.00                 N  
ATOM   3779  CA  VAL   601      26.306 200.707 322.787  1.00                 C  
ATOM   3780  C   VAL   601      25.037 200.366 322.015  1.00                 C  
ATOM   3781  O   VAL   601      23.966 200.929 322.275  1.00                 O  
ATOM   3782  CB  VAL   601      26.396 199.871 324.077  1.00                 C  
ATOM   3783  CG1 VAL   601      26.245 198.390 323.763  1.00                 C  
ATOM   3784  CG2 VAL   601      27.711 200.136 324.794  1.00                 C  
ATOM   3785  N   SER   602      25.144 199.423 321.068  1.00                 N  
ATOM   3786  CA  SER   602      24.041 199.094 320.172  1.00                 C  
ATOM   3787  C   SER   602      23.584 197.641 320.234  1.00                 C  
ATOM   3788  O   SER   602      22.512 197.331 319.702  1.00                 O  
ATOM   3789  CB  SER   602      24.414 199.415 318.723  1.00                 C  
ATOM   3790  OG  SER   602      24.660 200.800 318.555  1.00                 O  
ATOM   3791  N   TYR   603      24.359 196.747 320.849  1.00                 N  
ATOM   3792  CA  TYR   603      23.873 195.427 321.248  1.00                 C  
ATOM   3793  C   TYR   603      23.382 194.525 320.120  1.00                 C  
ATOM   3794  O   TYR   603      22.173 194.369 319.934  1.00                 O  
ATOM   3795  CB  TYR   603      22.731 195.559 322.257  1.00                 C  
ATOM   3796  CG  TYR   603      23.105 196.316 323.511  1.00                 C  
ATOM   3797  OH  TYR   603      24.129 198.412 326.954  1.00                 O  
ATOM   3798  CZ  TYR   603      23.791 197.717 325.815  1.00                 C  
ATOM   3799  CD1 TYR   603      22.774 197.657 323.658  1.00                 C  
ATOM   3800  CE1 TYR   603      23.112 198.357 324.801  1.00                 C  
ATOM   3801  CD2 TYR   603      23.790 195.688 324.544  1.00                 C  
ATOM   3802  CE2 TYR   603      24.136 196.372 325.693  1.00                 C  
ATOM   3803  N   PHE   604      24.293 193.968 319.328  1.00                 N  
ATOM   3804  CA  PHE   604      23.957 192.913 318.376  1.00                 C  
ATOM   3805  C   PHE   604      24.333 191.580 319.023  1.00                 C  
ATOM   3806  O   PHE   604      25.512 191.220 319.091  1.00                 O  
ATOM   3807  CB  PHE   604      24.687 193.136 317.050  1.00                 C  
ATOM   3808  CG  PHE   604      24.250 194.372 316.318  1.00                 C  
ATOM   3809  CZ  PHE   604      23.437 196.657 314.959  1.00                 C  
ATOM   3810  CD1 PHE   604      24.903 195.577 316.513  1.00                 C  
ATOM   3811  CE1 PHE   604      24.501 196.714 315.839  1.00                 C  
ATOM   3812  CD2 PHE   604      23.187 194.331 315.434  1.00                 C  
ATOM   3813  CE2 PHE   604      22.785 195.468 314.760  1.00                 C  
ATOM   3814  N   ILE   605      23.330 190.832 319.495  1.00                 N  
ATOM   3815  CA  ILE   605      23.553 189.522 320.113  1.00                 C  
ATOM   3816  C   ILE   605      23.804 188.489 319.023  1.00                 C  
ATOM   3817  O   ILE   605      22.870 187.991 318.394  1.00                 O  
ATOM   3818  CB  ILE   605      22.364 189.106 321.000  1.00                 C  
ATOM   3819  CD1 ILE   605      21.450 191.344 321.809  1.00                 C  
ATOM   3820  CG1 ILE   605      22.203 190.082 322.167  1.00                 C  
ATOM   3821  CG2 ILE   605      22.532 187.672 321.478  1.00                 C  
ATOM   3822  N   ILE   606      25.072 188.153 318.806  1.00                 N  
ATOM   3823  CA  ILE   606      25.468 187.244 317.742  1.00                 C  
ATOM   3824  C   ILE   606      26.491 186.259 318.291  1.00                 C  
ATOM   3825  O   ILE   606      27.257 186.584 319.200  1.00                 O  
ATOM   3826  CB  ILE   606      26.030 188.007 316.528  1.00                 C  
ATOM   3827  CD1 ILE   606      27.999 189.432 315.759  1.00                 C  
ATOM   3828  CG1 ILE   606      27.268 188.811 316.930  1.00                 C  
ATOM   3829  CG2 ILE   606      24.956 188.890 315.910  1.00                 C  
ATOM   3830  N   LYS   607      26.515 185.051 317.731  1.00                 N  
ATOM   3831  CA  LYS   607      27.482 184.068 318.206  1.00                 C  
ATOM   3832  C   LYS   607      28.900 184.533 317.881  1.00                 C  
ATOM   3833  O   LYS   607      29.114 185.426 317.061  1.00                 O  
ATOM   3834  CB  LYS   607      27.205 182.699 317.582  1.00                 C  
ATOM   3835  CD  LYS   607      27.724 180.245 317.496  1.00                 C  
ATOM   3836  CE  LYS   607      28.632 179.136 318.003  1.00                 C  
ATOM   3837  CG  LYS   607      28.104 181.588 318.098  1.00                 C  
ATOM   3838  NZ  LYS   607      28.283 177.817 317.407  1.00                 N  
ATOM   3839  N   MET   608      29.882 183.905 318.528  1.00                 N  
ATOM   3840  CA  MET   608      31.275 184.317 318.392  1.00                 C  
ATOM   3841  C   MET   608      32.184 183.166 317.973  1.00                 C  
ATOM   3842  O   MET   608      31.710 182.120 317.522  1.00                 O  
ATOM   3843  CB  MET   608      31.787 184.916 319.703  1.00                 C  
ATOM   3844  SD  MET   608      31.165 187.537 319.055  1.00                 S  
ATOM   3845  CE  MET   608      32.854 188.039 319.375  1.00                 C  
ATOM   3846  CG  MET   608      31.008 186.133 320.176  1.00                 C  
ATOM   3847  N   HIS   609      33.500 183.357 318.120  1.00                 N  
ATOM   3848  CA  HIS   609      34.505 182.575 317.404  1.00                 C  
ATOM   3849  C   HIS   609      34.643 181.125 317.857  1.00                 C  
ATOM   3850  O   HIS   609      34.233 180.211 317.137  1.00                 O  
ATOM   3851  CB  HIS   609      35.880 183.235 317.520  1.00                 C  
ATOM   3852  CG  HIS   609      36.964 182.506 316.789  1.00                 C  
ATOM   3853  ND1 HIS   609      37.060 182.500 315.414  1.00                 N  
ATOM   3854  CE1 HIS   609      38.128 181.766 315.053  1.00                 C  
ATOM   3855  CD2 HIS   609      38.105 181.687 317.171  1.00                 C  
ATOM   3856  NE2 HIS   609      38.759 181.275 316.102  1.00                 N  
ATOM   3857  N   ASN   610      35.177 180.904 319.055  1.00                 N  
ATOM   3858  CA  ASN   610      35.392 179.578 319.591  1.00                 C  
ATOM   3859  C   ASN   610      34.406 179.199 320.667  1.00                 C  
ATOM   3860  O   ASN   610      34.586 178.167 321.323  1.00                 O  
ATOM   3861  CB  ASN   610      36.815 179.445 320.138  1.00                 C  
ATOM   3862  CG  ASN   610      37.070 180.355 321.323  1.00                 C  
ATOM   3863  OD1 ASN   610      36.246 181.207 321.653  1.00                 O  
ATOM   3864  ND2 ASN   610      38.217 180.175 321.969  1.00                 N  
ATOM   3865  N   SER   611      33.357 179.989 320.855  1.00                 N  
ATOM   3866  CA  SER   611      32.493 179.892 322.015  1.00                 C  
ATOM   3867  C   SER   611      31.120 179.386 321.619  1.00                 C  
ATOM   3868  O   SER   611      30.573 179.782 320.584  1.00                 O  
ATOM   3869  CB  SER   611      32.378 181.249 322.713  1.00                 C  
ATOM   3870  OG  SER   611      33.628 181.659 323.240  1.00                 O  
ATOM   3871  N   LYS   612      30.576 178.496 322.443  1.00                 N  
ATOM   3872  CA  LYS   612      29.132 178.307 322.464  1.00                 C  
ATOM   3873  C   LYS   612      28.537 179.476 323.256  1.00                 C  
ATOM   3874  O   LYS   612      29.199 180.492 323.485  1.00                 O  
ATOM   3875  CB  LYS   612      28.778 176.951 323.079  1.00                 C  
ATOM   3876  CD  LYS   612      28.835 174.448 322.913  1.00                 C  
ATOM   3877  CE  LYS   612      29.301 173.255 322.095  1.00                 C  
ATOM   3878  CG  LYS   612      29.251 175.758 322.265  1.00                 C  
ATOM   3879  NZ  LYS   612      28.923 171.963 322.732  1.00                 N  
ATOM   3880  N   LYS   613      27.271 179.376 323.635  1.00                 N  
ATOM   3881  CA  LYS   613      26.534 180.315 324.469  1.00                 C  
ATOM   3882  C   LYS   613      26.170 181.614 323.715  1.00                 C  
ATOM   3883  O   LYS   613      25.350 182.386 324.220  1.00                 O  
ATOM   3884  CB  LYS   613      27.339 180.665 325.722  1.00                 C  
ATOM   3885  CD  LYS   613      28.421 179.893 327.851  1.00                 C  
ATOM   3886  CE  LYS   613      28.843 178.690 328.678  1.00                 C  
ATOM   3887  CG  LYS   613      27.692 179.466 326.588  1.00                 C  
ATOM   3888  NZ  LYS   613      29.617 179.090 329.886  1.00                 N  
ATOM   3889  N   GLU   614      26.703 181.840 322.508  1.00                 N  
ATOM   3890  CA  GLU   614      26.355 182.960 321.628  1.00                 C  
ATOM   3891  C   GLU   614      26.113 184.262 322.399  1.00                 C  
ATOM   3892  O   GLU   614      25.004 184.804 322.447  1.00                 O  
ATOM   3893  CB  GLU   614      25.113 182.625 320.800  1.00                 C  
ATOM   3894  CD  GLU   614      24.059 181.167 319.027  1.00                 C  
ATOM   3895  CG  GLU   614      25.279 181.418 319.892  1.00                 C  
ATOM   3896  OE1 GLU   614      22.951 181.031 319.587  1.00                 O  
ATOM   3897  OE2 GLU   614      24.212 181.107 317.789  1.00                 O  
ATOM   3898  N   GLU   615      27.192 184.761 323.005  1.00                 N  
ATOM   3899  CA  GLU   615      27.152 185.993 323.789  1.00                 C  
ATOM   3900  C   GLU   615      26.846 187.203 322.905  1.00                 C  
ATOM   3901  O   GLU   615      26.657 187.059 321.695  1.00                 O  
ATOM   3902  CB  GLU   615      28.477 186.204 324.524  1.00                 C  
ATOM   3903  CD  GLU   615      30.083 185.407 326.304  1.00                 C  
ATOM   3904  CG  GLU   615      28.774 185.154 325.582  1.00                 C  
ATOM   3905  OE1 GLU   615      30.803 186.350 325.914  1.00                 O  
ATOM   3906  OE2 GLU   615      30.388 184.662 327.259  1.00                 O  
ATOM   3907  N   LEU   616      26.753 188.391 323.501  1.00                 N  
ATOM   3908  CA  LEU   616      26.366 189.602 322.786  1.00                 C  
ATOM   3909  C   LEU   616      27.615 190.388 322.397  1.00                 C  
ATOM   3910  O   LEU   616      28.722 190.145 322.895  1.00                 O  
ATOM   3911  CB  LEU   616      25.430 190.455 323.644  1.00                 C  
ATOM   3912  CG  LEU   616      23.969 190.004 323.708  1.00                 C  
ATOM   3913  CD1 LEU   616      23.852 188.660 324.412  1.00                 C  
ATOM   3914  CD2 LEU   616      23.115 191.046 324.413  1.00                 C  
ATOM   3915  N   LEU   617      27.442 191.341 321.472  1.00                 N  
ATOM   3916  CA  LEU   617      28.543 192.166 320.988  1.00                 C  
ATOM   3917  C   LEU   617      28.417 193.637 321.376  1.00                 C  
ATOM   3918  O   LEU   617      29.225 194.136 322.165  1.00                 O  
ATOM   3919  CB  LEU   617      28.658 192.066 319.466  1.00                 C  
ATOM   3920  CG  LEU   617      29.779 192.880 318.816  1.00                 C  
ATOM   3921  CD1 LEU   617      31.138 192.433 319.334  1.00                 C  
ATOM   3922  CD2 LEU   617      29.725 192.757 317.301  1.00                 C  
ATOM   3923  N   GLY   618      27.408 194.355 320.883  1.00                 N  
ATOM   3924  CA  GLY   618      27.336 195.790 321.148  1.00                 C  
ATOM   3925  C   GLY   618      28.315 196.585 320.303  1.00                 C  
ATOM   3926  O   GLY   618      29.428 196.101 320.066  1.00                 O  
ATOM   3927  N   ILE   619      27.958 197.791 319.838  1.00                 N  
ATOM   3928  CA  ILE   619      28.850 198.440 318.876  1.00                 C  
ATOM   3929  C   ILE   619      29.654 199.604 319.455  1.00                 C  
ATOM   3930  O   ILE   619      30.856 199.432 319.676  1.00                 O  
ATOM   3931  CB  ILE   619      28.077 198.956 317.648  1.00                 C  
ATOM   3932  CD1 ILE   619      28.255 196.702 316.470  1.00                 C  
ATOM   3933  CG1 ILE   619      27.341 197.805 316.959  1.00                 C  
ATOM   3934  CG2 ILE   619      29.014 199.681 316.695  1.00                 C  
ATOM   3935  N   HIS   620      29.017 200.748 319.787  1.00                 N  
ATOM   3936  CA  HIS   620      29.750 201.833 320.457  1.00                 C  
ATOM   3937  C   HIS   620      30.890 202.450 319.635  1.00                 C  
ATOM   3938  O   HIS   620      31.967 201.853 319.555  1.00                 O  
ATOM   3939  CB  HIS   620      30.336 201.344 321.783  1.00                 C  
ATOM   3940  CG  HIS   620      30.967 202.428 322.601  1.00                 C  
ATOM   3941  ND1 HIS   620      32.213 202.944 322.319  1.00                 N  
ATOM   3942  CE1 HIS   620      32.507 203.896 323.222  1.00                 C  
ATOM   3943  CD2 HIS   620      30.583 203.201 323.773  1.00                 C  
ATOM   3944  NE2 HIS   620      31.534 204.056 324.097  1.00                 N  
ATOM   3945  N   ALA   621      30.665 203.590 318.976  1.00                 N  
ATOM   3946  CA  ALA   621      31.587 204.165 317.987  1.00                 C  
ATOM   3947  C   ALA   621      33.081 203.869 318.103  1.00                 C  
ATOM   3948  O   ALA   621      33.666 203.392 317.139  1.00                 O  
ATOM   3949  CB  ALA   621      31.469 205.681 317.970  1.00                 C  
ATOM   3950  N   ASN   622      33.700 204.071 319.275  1.00                 N  
ATOM   3951  CA  ASN   622      35.148 203.923 319.361  1.00                 C  
ATOM   3952  C   ASN   622      35.601 202.551 319.848  1.00                 C  
ATOM   3953  O   ASN   622      36.811 202.316 319.944  1.00                 O  
ATOM   3954  CB  ASN   622      35.743 204.999 320.272  1.00                 C  
ATOM   3955  CG  ASN   622      35.636 206.389 319.678  1.00                 C  
ATOM   3956  OD1 ASN   622      35.865 206.584 318.484  1.00                 O  
ATOM   3957  ND2 ASN   622      35.287 207.362 320.512  1.00                 N  
ATOM   3958  N   LYS   623      34.678 201.642 320.149  1.00                 N  
ATOM   3959  CA  LYS   623      35.031 200.323 320.655  1.00                 C  
ATOM   3960  C   LYS   623      34.099 199.294 320.032  1.00                 C  
ATOM   3961  O   LYS   623      33.237 199.625 319.222  1.00                 O  
ATOM   3962  CB  LYS   623      34.949 200.296 322.183  1.00                 C  
ATOM   3963  CD  LYS   623      35.839 201.102 324.386  1.00                 C  
ATOM   3964  CE  LYS   623      36.822 202.033 325.078  1.00                 C  
ATOM   3965  CG  LYS   623      35.942 201.216 322.874  1.00                 C  
ATOM   3966  NZ  LYS   623      36.749 201.915 326.560  1.00                 N  
ATOM   3967  N   VAL   624      34.311 198.025 320.372  1.00                 N  
ATOM   3968  CA  VAL   624      33.279 197.007 320.185  1.00                 C  
ATOM   3969  C   VAL   624      33.582 195.874 321.151  1.00                 C  
ATOM   3970  O   VAL   624      34.670 195.290 321.118  1.00                 O  
ATOM   3971  CB  VAL   624      33.227 196.518 318.726  1.00                 C  
ATOM   3972  CG1 VAL   624      34.554 195.891 318.326  1.00                 C  
ATOM   3973  CG2 VAL   624      32.088 195.528 318.536  1.00                 C  
ATOM   3974  N   ILE   625      32.621 195.582 322.021  1.00                 N  
ATOM   3975  CA  ILE   625      32.863 194.782 323.215  1.00                 C  
ATOM   3976  C   ILE   625      32.154 193.439 323.109  1.00                 C  
ATOM   3977  O   ILE   625      31.600 193.096 322.059  1.00                 O  
ATOM   3978  CB  ILE   625      32.415 195.521 324.490  1.00                 C  
ATOM   3979  CD1 ILE   625      30.347 196.312 325.752  1.00                 C  
ATOM   3980  CG1 ILE   625      30.909 195.789 324.449  1.00                 C  
ATOM   3981  CG2 ILE   625      33.214 196.802 324.672  1.00                 C  
ATOM   3982  N   ARG   626      32.242 192.643 324.169  1.00                 N  
ATOM   3983  CA  ARG   626      31.579 191.352 324.259  1.00                 C  
ATOM   3984  C   ARG   626      31.099 191.155 325.688  1.00                 C  
ATOM   3985  O   ARG   626      31.828 191.454 326.638  1.00                 O  
ATOM   3986  CB  ARG   626      32.527 190.232 323.827  1.00                 C  
ATOM   3987  CD  ARG   626      32.863 187.801 323.298  1.00                 C  
ATOM   3988  NE  ARG   626      32.274 186.464 323.299  1.00                 N  
ATOM   3989  CG  ARG   626      31.888 188.853 323.802  1.00                 C  
ATOM   3990  CZ  ARG   626      32.939 185.355 322.991  1.00                 C  
ATOM   3991  NH1 ARG   626      32.321 184.182 323.020  1.00                 N  
ATOM   3992  NH2 ARG   626      34.220 185.421 322.656  1.00                 N  
ATOM   3993  N   MET   627      29.879 190.643 325.840  1.00                 N  
ATOM   3994  CA  MET   627      29.230 190.546 327.141  1.00                 C  
ATOM   3995  C   MET   627      28.614 189.162 327.280  1.00                 C  
ATOM   3996  O   MET   627      28.030 188.637 326.325  1.00                 O  
ATOM   3997  CB  MET   627      28.174 191.643 327.296  1.00                 C  
ATOM   3998  SD  MET   627      27.454 194.317 327.369  1.00                 S  
ATOM   3999  CE  MET   627      26.769 194.239 325.716  1.00                 C  
ATOM   4000  CG  MET   627      28.737 193.054 327.267  1.00                 C  
ATOM   4001  N   ASP   628      28.716 188.580 328.482  1.00                 N  
ATOM   4002  CA  ASP   628      28.307 187.191 328.702  1.00                 C  
ATOM   4003  C   ASP   628      26.797 187.055 328.919  1.00                 C  
ATOM   4004  O   ASP   628      26.339 186.261 329.740  1.00                 O  
ATOM   4005  CB  ASP   628      29.048 186.598 329.902  1.00                 C  
ATOM   4006  CG  ASP   628      28.832 185.104 330.040  1.00                 C  
ATOM   4007  OD1 ASP   628      28.417 184.469 329.047  1.00                 O  
ATOM   4008  OD2 ASP   628      29.077 184.567 331.141  1.00                 O  
ATOM   4009  N   MET   629      26.004 187.854 328.187  1.00                 N  
ATOM   4010  CA  MET   629      24.583 187.672 327.847  1.00                 C  
ATOM   4011  C   MET   629      23.634 187.562 329.040  1.00                 C  
ATOM   4012  O   MET   629      22.521 188.106 329.004  1.00                 O  
ATOM   4013  CB  MET   629      24.394 186.423 326.984  1.00                 C  
ATOM   4014  SD  MET   629      22.762 184.655 325.610  1.00                 S  
ATOM   4015  CE  MET   629      22.863 183.454 326.934  1.00                 C  
ATOM   4016  CG  MET   629      22.962 186.194 326.528  1.00                 C  
ATOM   4017  N   ASN   630      24.127 186.985 330.135  1.00                 N  
ATOM   4018  CA  ASN   630      23.379 186.692 331.351  1.00                 C  
ATOM   4019  C   ASN   630      24.116 187.127 332.599  1.00                 C  
ATOM   4020  O   ASN   630      23.511 187.687 333.518  1.00                 O  
ATOM   4021  CB  ASN   630      23.051 185.200 331.432  1.00                 C  
ATOM   4022  CG  ASN   630      22.076 184.759 330.359  1.00                 C  
ATOM   4023  OD1 ASN   630      21.102 185.453 330.068  1.00                 O  
ATOM   4024  ND2 ASN   630      22.335 183.599 329.766  1.00                 N  
ATOM   4025  N   SER   631      25.426 186.889 332.621  1.00                 N  
ATOM   4026  CA  SER   631      26.295 187.467 333.634  1.00                 C  
ATOM   4027  C   SER   631      26.337 188.981 333.490  1.00                 C  
ATOM   4028  O   SER   631      26.282 189.712 334.485  1.00                 O  
ATOM   4029  CB  SER   631      27.703 186.878 333.531  1.00                 C  
ATOM   4030  OG  SER   631      27.704 185.498 333.851  1.00                 O  
ATOM   4031  N   GLY   632      26.415 189.477 332.255  1.00                 N  
ATOM   4032  CA  GLY   632      26.438 190.901 332.001  1.00                 C  
ATOM   4033  C   GLY   632      27.802 191.555 332.065  1.00                 C  
ATOM   4034  O   GLY   632      27.895 192.776 331.881  1.00                 O  
ATOM   4035  N   ASP   633      28.860 190.793 332.326  1.00                 N  
ATOM   4036  CA  ASP   633      30.201 191.350 332.394  1.00                 C  
ATOM   4037  C   ASP   633      30.789 191.501 330.993  1.00                 C  
ATOM   4038  O   ASP   633      30.306 190.916 330.022  1.00                 O  
ATOM   4039  CB  ASP   633      31.104 190.469 333.260  1.00                 C  
ATOM   4040  CG  ASP   633      30.738 190.527 334.730  1.00                 C  
ATOM   4041  OD1 ASP   633      29.958 191.424 335.113  1.00                 O  
ATOM   4042  OD2 ASP   633      31.231 189.675 335.498  1.00                 O  
ATOM   4043  N   SER   634      31.853 192.295 330.903  1.00                 N  
ATOM   4044  CA  SER   634      32.472 192.671 329.634  1.00                 C  
ATOM   4045  C   SER   634      33.738 191.837 329.468  1.00                 C  
ATOM   4046  O   SER   634      34.800 192.182 329.992  1.00                 O  
ATOM   4047  CB  SER   634      32.771 194.171 329.607  1.00                 C  
ATOM   4048  OG  SER   634      33.419 194.541 328.403  1.00                 O  
ATOM   4049  N   LEU   635      33.629 190.737 328.722  1.00                 N  
ATOM   4050  CA  LEU   635      34.747 189.802 328.593  1.00                 C  
ATOM   4051  C   LEU   635      35.869 190.410 327.756  1.00                 C  
ATOM   4052  O   LEU   635      37.013 190.523 328.211  1.00                 O  
ATOM   4053  CB  LEU   635      34.276 188.486 327.971  1.00                 C  
ATOM   4054  CG  LEU   635      35.347 187.414 327.761  1.00                 C  
ATOM   4055  CD1 LEU   635      35.970 187.009 329.089  1.00                 C  
ATOM   4056  CD2 LEU   635      34.760 186.198 327.060  1.00                 C  
ATOM   4057  N   LYS   636      35.561 190.801 326.520  1.00                 N  
ATOM   4058  CA  LYS   636      36.564 191.247 325.557  1.00                 C  
ATOM   4059  C   LYS   636      36.221 192.651 325.086  1.00                 C  
ATOM   4060  O   LYS   636      35.118 192.886 324.583  1.00                 O  
ATOM   4061  CB  LYS   636      36.643 190.276 324.377  1.00                 C  
ATOM   4062  CD  LYS   636      37.213 187.984 323.529  1.00                 C  
ATOM   4063  CE  LYS   636      37.643 186.577 323.909  1.00                 C  
ATOM   4064  CG  LYS   636      37.118 188.882 324.751  1.00                 C  
ATOM   4065  NZ  LYS   636      37.708 185.676 322.725  1.00                 N  
ATOM   4066  N   THR   637      37.168 193.576 325.237  1.00                 N  
ATOM   4067  CA  THR   637      36.991 194.980 324.870  1.00                 C  
ATOM   4068  C   THR   637      37.985 195.315 323.760  1.00                 C  
ATOM   4069  O   THR   637      39.108 195.749 324.028  1.00                 O  
ATOM   4070  CB  THR   637      37.187 195.909 326.082  1.00                 C  
ATOM   4071  OG1 THR   637      36.242 195.571 327.105  1.00                 O  
ATOM   4072  CG2 THR   637      36.972 197.361 325.681  1.00                 C  
ATOM   4073  N   TRP   638      37.570 195.112 322.514  1.00                 N  
ATOM   4074  CA  TRP   638      38.407 195.454 321.374  1.00                 C  
ATOM   4075  C   TRP   638      38.245 196.925 321.013  1.00                 C  
ATOM   4076  O   TRP   638      37.127 197.443 320.941  1.00                 O  
ATOM   4077  CB  TRP   638      38.064 194.570 320.173  1.00                 C  
ATOM   4078  CG  TRP   638      38.471 193.139 320.346  1.00                 C  
ATOM   4079  CD1 TRP   638      37.664 192.094 320.694  1.00                 C  
ATOM   4080  NE1 TRP   638      38.394 190.931 320.755  1.00                 N  
ATOM   4081  CD2 TRP   638      39.786 192.594 320.181  1.00                 C  
ATOM   4082  CE2 TRP   638      39.701 191.215 320.443  1.00                 C  
ATOM   4083  CH2 TRP   638      42.008 190.930 320.032  1.00                 C  
ATOM   4084  CZ2 TRP   638      40.808 190.371 320.372  1.00                 C  
ATOM   4085  CE3 TRP   638      41.026 193.139 319.836  1.00                 C  
ATOM   4086  CZ3 TRP   638      42.122 192.299 319.766  1.00                 C  
ATOM   4087  N   ARG   639      39.369 197.591 320.773  1.00                 N  
ATOM   4088  CA  ARG   639      39.380 199.008 320.443  1.00                 C  
ATOM   4089  C   ARG   639      39.327 199.203 318.933  1.00                 C  
ATOM   4090  O   ARG   639      39.839 198.387 318.163  1.00                 O  
ATOM   4091  CB  ARG   639      40.622 199.684 321.026  1.00                 C  
ATOM   4092  CD  ARG   639      41.877 201.807 321.494  1.00                 C  
ATOM   4093  NE  ARG   639      41.933 203.254 321.301  1.00                 N  
ATOM   4094  CG  ARG   639      40.673 201.187 320.803  1.00                 C  
ATOM   4095  CZ  ARG   639      42.907 204.032 321.763  1.00                 C  
ATOM   4096  NH1 ARG   639      42.874 205.339 321.539  1.00                 N  
ATOM   4097  NH2 ARG   639      43.911 203.502 322.447  1.00                 N  
ATOM   4098  N   TYR   640      38.698 200.303 318.513  1.00                 N  
ATOM   4099  CA  TYR   640      38.572 200.592 317.088  1.00                 C  
ATOM   4100  C   TYR   640      39.869 201.113 316.479  1.00                 C  
ATOM   4101  O   TYR   640      40.113 200.899 315.287  1.00                 O  
ATOM   4102  CB  TYR   640      37.455 201.609 316.844  1.00                 C  
ATOM   4103  CG  TYR   640      37.789 203.008 317.311  1.00                 C  
ATOM   4104  OH  TYR   640      38.707 206.861 318.577  1.00                 O  
ATOM   4105  CZ  TYR   640      38.403 205.586 318.160  1.00                 C  
ATOM   4106  CD1 TYR   640      38.061 204.017 316.395  1.00                 C  
ATOM   4107  CE1 TYR   640      38.366 205.299 316.812  1.00                 C  
ATOM   4108  CD2 TYR   640      37.830 203.316 318.664  1.00                 C  
ATOM   4109  CE2 TYR   640      38.134 204.592 319.100  1.00                 C  
ATOM   4110  N   ASP   641      40.706 201.797 317.265  1.00                 N  
ATOM   4111  CA  ASP   641      41.937 202.353 316.710  1.00                 C  
ATOM   4112  C   ASP   641      42.967 201.270 316.414  1.00                 C  
ATOM   4113  O   ASP   641      43.806 201.446 315.524  1.00                 O  
ATOM   4114  CB  ASP   641      42.537 203.386 317.666  1.00                 C  
ATOM   4115  CG  ASP   641      41.726 204.666 317.724  1.00                 C  
ATOM   4116  OD1 ASP   641      41.261 205.124 316.659  1.00                 O  
ATOM   4117  OD2 ASP   641      41.555 205.211 318.835  1.00                 O  
ATOM   4118  N   SER   642      42.927 200.158 317.142  1.00                 N  
ATOM   4119  CA  SER   642      43.808 199.028 316.884  1.00                 C  
ATOM   4120  C   SER   642      43.255 198.097 315.817  1.00                 C  
ATOM   4121  O   SER   642      43.886 197.081 315.507  1.00                 O  
ATOM   4122  CB  SER   642      44.056 198.238 318.170  1.00                 C  
ATOM   4123  OG  SER   642      42.865 197.623 318.629  1.00                 O  
ATOM   4124  N   LEU   643      42.096 198.421 315.256  1.00                 N  
ATOM   4125  CA  LEU   643      41.458 197.581 314.254  1.00                 C  
ATOM   4126  C   LEU   643      42.141 197.756 312.903  1.00                 C  
ATOM   4127  O   LEU   643      42.165 198.860 312.349  1.00                 O  
ATOM   4128  CB  LEU   643      39.968 197.912 314.148  1.00                 C  
ATOM   4129  CG  LEU   643      39.114 196.937 313.335  1.00                 C  
ATOM   4130  CD1 LEU   643      37.635 197.156 313.614  1.00                 C  
ATOM   4131  CD2 LEU   643      39.399 197.082 311.848  1.00                 C  
ATOM   4132  N   ARG   644      42.698 196.670 312.375  1.00                 N  
ATOM   4133  CA  ARG   644      43.188 196.687 311.008  1.00                 C  
ATOM   4134  C   ARG   644      42.030 196.451 310.041  1.00                 C  
ATOM   4135  O   ARG   644      40.894 196.181 310.438  1.00                 O  
ATOM   4136  CB  ARG   644      44.279 195.632 310.817  1.00                 C  
ATOM   4137  CD  ARG   644      46.231 197.148 311.255  1.00                 C  
ATOM   4138  NE  ARG   644      46.712 197.096 309.876  1.00                 N  
ATOM   4139  CG  ARG   644      45.523 195.865 311.659  1.00                 C  
ATOM   4140  CZ  ARG   644      47.898 196.615 309.517  1.00                 C  
ATOM   4141  NH1 ARG   644      48.251 196.608 308.238  1.00                 N  
ATOM   4142  NH2 ARG   644      48.728 196.142 310.436  1.00                 N  
ATOM   4143  N   SER   645      42.329 196.552 308.753  1.00                 N  
ATOM   4144  CA  SER   645      41.294 196.535 307.723  1.00                 C  
ATOM   4145  C   SER   645      40.793 195.114 307.507  1.00                 C  
ATOM   4146  O   SER   645      41.412 194.329 306.787  1.00                 O  
ATOM   4147  CB  SER   645      41.830 197.122 306.415  1.00                 C  
ATOM   4148  OG  SER   645      40.852 197.061 305.391  1.00                 O  
ATOM   4149  N   TRP   646      39.655 194.782 308.111  1.00                 N  
ATOM   4150  CA  TRP   646      38.961 193.550 307.777  1.00                 C  
ATOM   4151  C   TRP   646      37.465 193.825 307.750  1.00                 C  
ATOM   4152  O   TRP   646      36.971 194.745 308.407  1.00                 O  
ATOM   4153  CB  TRP   646      39.308 192.450 308.783  1.00                 C  
ATOM   4154  CG  TRP   646      40.763 192.097 308.807  1.00                 C  
ATOM   4155  CD1 TRP   646      41.748 192.728 309.511  1.00                 C  
ATOM   4156  NE1 TRP   646      42.959 192.120 309.283  1.00                 N  
ATOM   4157  CD2 TRP   646      41.400 191.029 308.095  1.00                 C  
ATOM   4158  CE2 TRP   646      42.769 191.073 308.415  1.00                 C  
ATOM   4159  CH2 TRP   646      43.216 189.209 307.036  1.00                 C  
ATOM   4160  CZ2 TRP   646      43.688 190.166 307.890  1.00                 C  
ATOM   4161  CE3 TRP   646      40.944 190.039 307.218  1.00                 C  
ATOM   4162  CZ3 TRP   646      41.859 189.142 306.700  1.00                 C  
ATOM   4163  N   HIS   647      36.754 193.023 306.963  1.00                 N  
ATOM   4164  CA  HIS   647      35.361 193.276 306.641  1.00                 C  
ATOM   4165  C   HIS   647      34.571 191.979 306.689  1.00                 C  
ATOM   4166  O   HIS   647      35.118 190.887 306.502  1.00                 O  
ATOM   4167  CB  HIS   647      35.240 193.931 305.263  1.00                 C  
ATOM   4168  CG  HIS   647      35.912 195.265 305.168  1.00                 C  
ATOM   4169  ND1 HIS   647      35.294 196.438 305.544  1.00                 N  
ATOM   4170  CE1 HIS   647      36.142 197.463 305.344  1.00                 C  
ATOM   4171  CD2 HIS   647      37.215 195.742 304.728  1.00                 C  
ATOM   4172  NE2 HIS   647      37.296 197.053 304.854  1.00                 N  
ATOM   4173  N   VAL   648      33.269 192.112 306.938  1.00                 N  
ATOM   4174  CA  VAL   648      32.385 190.963 306.839  1.00                 C  
ATOM   4175  C   VAL   648      32.278 190.519 305.386  1.00                 C  
ATOM   4176  O   VAL   648      32.188 191.342 304.461  1.00                 O  
ATOM   4177  CB  VAL   648      30.990 191.273 307.413  1.00                 C  
ATOM   4178  CG1 VAL   648      30.274 192.299 306.547  1.00                 C  
ATOM   4179  CG2 VAL   648      30.166 190.000 307.528  1.00                 C  
ATOM   4180  N   ASN   649      32.319 189.204 305.187  1.00                 N  
ATOM   4181  CA  ASN   649      32.161 188.512 303.915  1.00                 C  
ATOM   4182  C   ASN   649      32.147 187.037 304.245  1.00                 C  
ATOM   4183  O   ASN   649      32.768 186.660 305.231  1.00                 O  
ATOM   4184  CB  ASN   649      33.278 188.908 302.947  1.00                 C  
ATOM   4185  CG  ASN   649      33.021 188.426 301.533  1.00                 C  
ATOM   4186  OD1 ASN   649      33.083 187.229 301.254  1.00                 O  
ATOM   4187  ND2 ASN   649      32.732 189.360 300.634  1.00                 N  
ATOM   4188  N   TRP   650      31.305 186.254 303.558  1.00                 N  
ATOM   4189  CA  TRP   650      31.559 184.850 303.219  1.00                 C  
ATOM   4190  C   TRP   650      30.250 184.201 302.810  1.00                 C  
ATOM   4191  O   TRP   650      29.211 184.864 302.744  1.00                 O  
ATOM   4192  CB  TRP   650      32.196 184.120 304.403  1.00                 C  
ATOM   4193  CG  TRP   650      32.566 182.699 304.103  1.00                 C  
ATOM   4194  CD1 TRP   650      31.959 181.866 303.208  1.00                 C  
ATOM   4195  NE1 TRP   650      32.577 180.639 303.209  1.00                 N  
ATOM   4196  CD2 TRP   650      33.629 181.945 304.698  1.00                 C  
ATOM   4197  CE2 TRP   650      33.607 180.665 304.117  1.00                 C  
ATOM   4198  CH2 TRP   650      35.450 179.972 305.420  1.00                 C  
ATOM   4199  CZ2 TRP   650      34.514 179.668 304.471  1.00                 C  
ATOM   4200  CE3 TRP   650      34.597 182.229 305.666  1.00                 C  
ATOM   4201  CZ3 TRP   650      35.495 181.238 306.014  1.00                 C  
ATOM   4202  N   GLU   651      30.295 182.911 302.508  1.00                 N  
ATOM   4203  CA  GLU   651      29.065 182.134 302.510  1.00                 C  
ATOM   4204  C   GLU   651      28.663 181.713 303.921  1.00                 C  
ATOM   4205  O   GLU   651      27.499 181.352 304.144  1.00                 O  
ATOM   4206  CB  GLU   651      29.212 180.895 301.624  1.00                 C  
ATOM   4207  CD  GLU   651      29.520 179.956 299.300  1.00                 C  
ATOM   4208  CG  GLU   651      29.362 181.205 300.144  1.00                 C  
ATOM   4209  OE1 GLU   651      29.583 178.851 299.880  1.00                 O  
ATOM   4210  OE2 GLU   651      29.582 180.081 298.059  1.00                 O  
ATOM   4211  N   VAL   652      29.602 181.747 304.875  1.00                 N  
ATOM   4212  CA  VAL   652      29.379 181.246 306.229  1.00                 C  
ATOM   4213  C   VAL   652      28.596 182.288 307.015  1.00                 C  
ATOM   4214  O   VAL   652      28.179 182.046 308.154  1.00                 O  
ATOM   4215  CB  VAL   652      30.707 180.907 306.931  1.00                 C  
ATOM   4216  CG1 VAL   652      31.469 179.849 306.148  1.00                 C  
ATOM   4217  CG2 VAL   652      31.553 182.159 307.104  1.00                 C  
ATOM   4218  N   ARG   653      28.404 183.459 306.408  1.00                 N  
ATOM   4219  CA  ARG   653      27.666 184.563 307.021  1.00                 C  
ATOM   4220  C   ARG   653      28.295 184.967 308.352  1.00                 C  
ATOM   4221  O   ARG   653      27.623 185.042 309.381  1.00                 O  
ATOM   4222  CB  ARG   653      26.199 184.179 307.225  1.00                 C  
ATOM   4223  CD  ARG   653      24.001 183.517 306.212  1.00                 C  
ATOM   4224  NE  ARG   653      23.251 184.673 306.697  1.00                 N  
ATOM   4225  CG  ARG   653      25.457 183.856 305.939  1.00                 C  
ATOM   4226  CZ  ARG   653      22.723 185.604 305.909  1.00                 C  
ATOM   4227  NH1 ARG   653      22.057 186.621 306.439  1.00                 N  
ATOM   4228  NH2 ARG   653      22.861 185.516 304.593  1.00                 N  
ATOM   4229  N   GLU   654      29.606 185.214 308.337  1.00                 N  
ATOM   4230  CA  GLU   654      30.306 185.576 309.561  1.00                 C  
ATOM   4231  C   GLU   654      31.248 186.747 309.312  1.00                 C  
ATOM   4232  O   GLU   654      31.906 186.823 308.270  1.00                 O  
ATOM   4233  CB  GLU   654      31.081 184.376 310.110  1.00                 C  
ATOM   4234  CD  GLU   654      31.003 182.042 311.072  1.00                 C  
ATOM   4235  CG  GLU   654      30.202 183.206 310.522  1.00                 C  
ATOM   4236  OE1 GLU   654      32.248 182.082 310.981  1.00                 O  
ATOM   4237  OE2 GLU   654      30.385 181.090 311.594  1.00                 O  
ATOM   4238  N   VAL   655      31.293 187.661 310.280  1.00                 N  
ATOM   4239  CA  VAL   655      32.146 188.843 310.216  1.00                 C  
ATOM   4240  C   VAL   655      33.544 188.493 310.711  1.00                 C  
ATOM   4241  O   VAL   655      33.717 187.650 311.598  1.00                 O  
ATOM   4242  CB  VAL   655      31.558 190.008 311.034  1.00                 C  
ATOM   4243  CG1 VAL   655      32.519 191.188 311.047  1.00                 C  
ATOM   4244  CG2 VAL   655      30.207 190.424 310.473  1.00                 C  
ATOM   4245  N   ILE   656      34.557 189.142 310.134  1.00                 N  
ATOM   4246  CA  ILE   656      35.948 188.936 310.531  1.00                 C  
ATOM   4247  C   ILE   656      36.651 190.284 310.597  1.00                 C  
ATOM   4248  O   ILE   656      36.640 191.036 309.619  1.00                 O  
ATOM   4249  CB  ILE   656      36.675 187.982 309.565  1.00                 C  
ATOM   4250  CD1 ILE   656      36.497 185.694 308.456  1.00                 C  
ATOM   4251  CG1 ILE   656      35.972 186.623 309.528  1.00                 C  
ATOM   4252  CG2 ILE   656      38.141 187.851 309.949  1.00                 C  
ATOM   4253  N   LEU   657      37.253 190.590 311.747  1.00                 N  
ATOM   4254  CA  LEU   657      38.014 191.819 311.961  1.00                 C  
ATOM   4255  C   LEU   657      39.436 191.440 312.371  1.00                 C  
ATOM   4256  O   LEU   657      39.635 190.453 313.088  1.00                 O  
ATOM   4257  CB  LEU   657      37.337 192.691 313.021  1.00                 C  
ATOM   4258  CG  LEU   657      35.916 193.160 312.705  1.00                 C  
ATOM   4259  CD1 LEU   657      35.321 193.907 313.890  1.00                 C  
ATOM   4260  CD2 LEU   657      35.903 194.040 311.465  1.00                 C  
ATOM   4261  N   ASP   658      40.377 192.055 311.688  1.00                 N  
ATOM   4262  CA  ASP   658      41.800 191.933 311.984  1.00                 C  
ATOM   4263  C   ASP   658      42.354 193.339 312.277  1.00                 C  
ATOM   4264  O   ASP   658      42.267 194.265 311.466  1.00                 O  
ATOM   4265  CB  ASP   658      42.535 191.270 310.818  1.00                 C  
ATOM   4266  CG  ASP   658      44.003 191.033 311.113  1.00                 C  
ATOM   4267  OD1 ASP   658      44.536 191.685 312.036  1.00                 O  
ATOM   4268  OD2 ASP   658      44.621 190.197 310.421  1.00                 O  
ATOM   4269  N   PHE   659      42.928 193.483 313.456  1.00                 N  
ATOM   4270  CA  PHE   659      43.738 194.651 313.826  1.00                 C  
ATOM   4271  C   PHE   659      45.087 194.147 314.317  1.00                 C  
ATOM   4272  O   PHE   659      45.176 193.478 315.350  1.00                 O  
ATOM   4273  CB  PHE   659      43.021 195.485 314.890  1.00                 C  
ATOM   4274  CG  PHE   659      41.698 196.035 314.439  1.00                 C  
ATOM   4275  CZ  PHE   659      39.253 197.058 313.603  1.00                 C  
ATOM   4276  CD1 PHE   659      40.544 195.280 314.553  1.00                 C  
ATOM   4277  CE1 PHE   659      39.326 195.786 314.139  1.00                 C  
ATOM   4278  CD2 PHE   659      41.608 197.306 313.901  1.00                 C  
ATOM   4279  CE2 PHE   659      40.391 197.812 313.486  1.00                 C  
ATOM   4280  N   GLU   660      46.164 194.446 313.602  1.00                 N  
ATOM   4281  CA  GLU   660      47.471 193.955 314.011  1.00                 C  
ATOM   4282  C   GLU   660      47.476 192.439 313.966  1.00                 C  
ATOM   4283  O   GLU   660      46.959 191.823 313.030  1.00                 O  
ATOM   4284  CB  GLU   660      47.820 194.463 315.411  1.00                 C  
ATOM   4285  CD  GLU   660      48.307 196.441 316.905  1.00                 C  
ATOM   4286  CG  GLU   660      47.905 195.977 315.519  1.00                 C  
ATOM   4287  OE1 GLU   660      48.181 195.644 317.858  1.00                 O  
ATOM   4288  OE2 GLU   660      48.748 197.602 317.038  1.00                 O  
ATOM   4289  N   GLU   661      48.060 191.802 314.977  1.00                 N  
ATOM   4290  CA  GLU   661      48.014 190.342 315.062  1.00                 C  
ATOM   4291  C   GLU   661      46.806 189.860 315.868  1.00                 C  
ATOM   4292  O   GLU   661      46.752 188.737 316.375  1.00                 O  
ATOM   4293  CB  GLU   661      49.302 189.801 315.686  1.00                 C  
ATOM   4294  CD  GLU   661      50.545 189.428 313.520  1.00                 C  
ATOM   4295  CG  GLU   661      50.555 190.098 314.879  1.00                 C  
ATOM   4296  OE1 GLU   661      50.212 188.226 313.452  1.00                 O  
ATOM   4297  OE2 GLU   661      50.870 190.104 312.521  1.00                 O  
ATOM   4298  N   GLY   662      45.816 190.745 315.980  1.00                 N  
ATOM   4299  CA  GLY   662      44.616 190.568 316.779  1.00                 C  
ATOM   4300  C   GLY   662      43.461 190.202 315.808  1.00                 C  
ATOM   4301  O   GLY   662      43.074 190.977 314.929  1.00                 O  
ATOM   4302  N   LYS   663      42.914 189.004 315.983  1.00                 N  
ATOM   4303  CA  LYS   663      41.994 188.371 315.040  1.00                 C  
ATOM   4304  C   LYS   663      40.724 187.992 315.781  1.00                 C  
ATOM   4305  O   LYS   663      40.753 187.137 316.671  1.00                 O  
ATOM   4306  CB  LYS   663      42.648 187.149 314.392  1.00                 C  
ATOM   4307  CD  LYS   663      42.510 185.289 312.712  1.00                 C  
ATOM   4308  CE  LYS   663      41.630 184.579 311.696  1.00                 C  
ATOM   4309  CG  LYS   663      41.780 186.459 313.353  1.00                 C  
ATOM   4310  NZ  LYS   663      42.326 183.419 311.074  1.00                 N  
ATOM   4311  N   VAL   664      39.532 188.594 315.429  1.00                 N  
ATOM   4312  CA  VAL   664      38.311 188.056 316.015  1.00                 C  
ATOM   4313  C   VAL   664      37.274 187.856 314.918  1.00                 C  
ATOM   4314  O   VAL   664      37.219 188.621 313.947  1.00                 O  
ATOM   4315  CB  VAL   664      37.764 188.975 317.123  1.00                 C  
ATOM   4316  CG1 VAL   664      38.766 189.089 318.263  1.00                 C  
ATOM   4317  CG2 VAL   664      37.433 190.349 316.561  1.00                 C  
ATOM   4318  N   GLN   665      36.467 186.810 315.067  1.00                 N  
ATOM   4319  CA  GLN   665      35.419 186.478 314.114  1.00                 C  
ATOM   4320  C   GLN   665      34.146 186.130 314.865  1.00                 C  
ATOM   4321  O   GLN   665      34.194 185.528 315.942  1.00                 O  
ATOM   4322  CB  GLN   665      35.859 185.321 313.215  1.00                 C  
ATOM   4323  CD  GLN   665      35.366 183.873 311.205  1.00                 C  
ATOM   4324  CG  GLN   665      34.864 184.972 312.121  1.00                 C  
ATOM   4325  OE1 GLN   665      36.432 183.301 311.433  1.00                 O  
ATOM   4326  NE2 GLN   665      34.597 183.573 310.165  1.00                 N  
ATOM   4327  N   PHE   666      33.007 186.513 314.296  1.00                 N  
ATOM   4328  CA  PHE   666      31.727 186.180 314.897  1.00                 C  
ATOM   4329  C   PHE   666      30.701 185.989 313.791  1.00                 C  
ATOM   4330  O   PHE   666      30.905 186.408 312.650  1.00                 O  
ATOM   4331  CB  PHE   666      31.293 187.274 315.875  1.00                 C  
ATOM   4332  CG  PHE   666      31.032 188.601 315.223  1.00                 C  
ATOM   4333  CZ  PHE   666      30.555 191.060 314.016  1.00                 C  
ATOM   4334  CD1 PHE   666      29.760 188.940 314.794  1.00                 C  
ATOM   4335  CE1 PHE   666      29.520 190.161 314.194  1.00                 C  
ATOM   4336  CD2 PHE   666      32.058 189.511 315.037  1.00                 C  
ATOM   4337  CE2 PHE   666      31.817 190.733 314.437  1.00                 C  
ATOM   4338  N   SER   667      29.599 185.334 314.142  1.00                 N  
ATOM   4339  CA  SER   667      28.546 185.011 313.193  1.00                 C  
ATOM   4340  C   SER   667      27.223 185.564 313.692  1.00                 C  
ATOM   4341  O   SER   667      26.986 185.649 314.898  1.00                 O  
ATOM   4342  CB  SER   667      28.460 183.498 312.982  1.00                 C  
ATOM   4343  OG  SER   667      28.101 182.836 314.182  1.00                 O  
ATOM   4344  N   SER   668      26.352 185.912 312.746  1.00                 N  
ATOM   4345  CA  SER   668      25.092 186.572 313.068  1.00                 C  
ATOM   4346  C   SER   668      24.124 185.597 313.729  1.00                 C  
ATOM   4347  O   SER   668      23.747 184.584 313.128  1.00                 O  
ATOM   4348  CB  SER   668      24.463 187.170 311.808  1.00                 C  
ATOM   4349  OG  SER   668      23.189 187.723 312.087  1.00                 O  
ATOM   4350  N   LEU   669      23.711 185.908 314.956  1.00                 N  
ATOM   4351  CA  LEU   669      22.681 185.151 315.659  1.00                 C  
ATOM   4352  C   LEU   669      21.429 186.020 315.700  1.00                 C  
ATOM   4353  O   LEU   669      21.327 186.949 316.511  1.00                 O  
ATOM   4354  CB  LEU   669      23.161 184.766 317.060  1.00                 C  
ATOM   4355  CG  LEU   669      22.274 183.791 317.837  1.00                 C  
ATOM   4356  CD1 LEU   669      20.954 184.448 318.212  1.00                 C  
ATOM   4357  CD2 LEU   669      22.024 182.529 317.026  1.00                 C  
ATOM   4358  N   SER   670      20.500 185.755 314.780  1.00                 N  
ATOM   4359  CA  SER   670      19.117 186.222 314.862  1.00                 C  
ATOM   4360  C   SER   670      18.917 187.721 314.650  1.00                 C  
ATOM   4361  O   SER   670      17.777 188.176 314.489  1.00                 O  
ATOM   4362  CB  SER   670      18.508 185.859 316.218  1.00                 C  
ATOM   4363  OG  SER   670      18.514 184.456 316.421  1.00                 O  
ATOM   4364  N   ALA   671      19.995 188.507 314.634  1.00                 N  
ATOM   4365  CA  ALA   671      19.839 189.947 314.408  1.00                 C  
ATOM   4366  C   ALA   671      20.057 190.301 312.940  1.00                 C  
ATOM   4367  O   ALA   671      19.094 190.553 312.211  1.00                 O  
ATOM   4368  CB  ALA   671      20.806 190.729 315.284  1.00                 C  
ATOM   4369  N   ASP   672      21.314 190.257 312.486  1.00                 N  
ATOM   4370  CA  ASP   672      21.671 190.415 311.076  1.00                 C  
ATOM   4371  C   ASP   672      23.184 190.347 310.926  1.00                 C  
ATOM   4372  O   ASP   672      23.898 190.205 311.922  1.00                 O  
ATOM   4373  CB  ASP   672      21.125 191.736 310.530  1.00                 C  
ATOM   4374  CG  ASP   672      20.962 191.720 309.023  1.00                 C  
ATOM   4375  OD1 ASP   672      21.306 190.694 308.399  1.00                 O  
ATOM   4376  OD2 ASP   672      20.488 192.733 308.466  1.00                 O  
ATOM   4377  N   CYS   673      23.690 190.469 309.691  1.00                 N  
ATOM   4378  CA  CYS   673      25.128 190.446 309.450  1.00                 C  
ATOM   4379  C   CYS   673      25.655 191.627 308.638  1.00                 C  
ATOM   4380  O   CYS   673      26.869 191.855 308.648  1.00                 O  
ATOM   4381  CB  CYS   673      25.530 189.156 308.733  1.00                 C  
ATOM   4382  SG  CYS   673      24.926 189.026 307.034  1.00                 S  
ATOM   4383  N   LYS   674      24.799 192.383 307.947  1.00                 N  
ATOM   4384  CA  LYS   674      25.245 193.525 307.153  1.00                 C  
ATOM   4385  C   LYS   674      25.138 194.848 307.903  1.00                 C  
ATOM   4386  O   LYS   674      25.971 195.737 307.691  1.00                 O  
ATOM   4387  CB  LYS   674      24.443 193.620 305.854  1.00                 C  
ATOM   4388  CD  LYS   674      23.877 192.641 303.613  1.00                 C  
ATOM   4389  CE  LYS   674      24.139 191.505 302.638  1.00                 C  
ATOM   4390  CG  LYS   674      24.688 192.473 304.887  1.00                 C  
ATOM   4391  NZ  LYS   674      23.339 191.649 301.390  1.00                 N  
ATOM   4392  N   VAL   675      24.164 194.990 308.806  1.00                 N  
ATOM   4393  CA  VAL   675      24.100 196.198 309.619  1.00                 C  
ATOM   4394  C   VAL   675      25.217 196.226 310.654  1.00                 C  
ATOM   4395  O   VAL   675      25.601 197.308 311.117  1.00                 O  
ATOM   4396  CB  VAL   675      22.737 196.333 310.323  1.00                 C  
ATOM   4397  CG1 VAL   675      21.615 196.421 309.299  1.00                 C  
ATOM   4398  CG2 VAL   675      22.508 195.166 311.270  1.00                 C  
ATOM   4399  N   VAL   676      25.751 195.063 311.034  1.00                 N  
ATOM   4400  CA  VAL   676      26.937 195.041 311.884  1.00                 C  
ATOM   4401  C   VAL   676      28.140 195.582 311.126  1.00                 C  
ATOM   4402  O   VAL   676      28.910 196.395 311.652  1.00                 O  
ATOM   4403  CB  VAL   676      27.231 193.622 312.406  1.00                 C  
ATOM   4404  CG1 VAL   676      28.567 193.588 313.133  1.00                 C  
ATOM   4405  CG2 VAL   676      26.111 193.148 313.319  1.00                 C  
ATOM   4406  N   HIS   677      28.317 195.146 309.876  1.00                 N  
ATOM   4407  CA  HIS   677      29.371 195.688 309.029  1.00                 C  
ATOM   4408  C   HIS   677      29.103 197.137 308.649  1.00                 C  
ATOM   4409  O   HIS   677      30.041 197.860 308.297  1.00                 O  
ATOM   4410  CB  HIS   677      29.528 194.844 307.763  1.00                 C  
ATOM   4411  CG  HIS   677      30.675 195.262 306.896  1.00                 C  
ATOM   4412  ND1 HIS   677      31.990 195.065 307.256  1.00                 N  
ATOM   4413  CE1 HIS   677      32.787 195.542 306.282  1.00                 C  
ATOM   4414  CD2 HIS   677      30.814 195.909 305.599  1.00                 C  
ATOM   4415  NE2 HIS   677      32.088 196.049 305.285  1.00                 N  
ATOM   4416  N   GLU   678      27.846 197.577 308.727  1.00                 N  
ATOM   4417  CA  GLU   678      27.502 198.962 308.433  1.00                 C  
ATOM   4418  C   GLU   678      27.797 199.871 309.619  1.00                 C  
ATOM   4419  O   GLU   678      28.234 201.013 309.437  1.00                 O  
ATOM   4420  CB  GLU   678      26.027 199.076 308.042  1.00                 C  
ATOM   4421  CD  GLU   678      24.156 200.537 307.180  1.00                 C  
ATOM   4422  CG  GLU   678      25.597 200.480 307.648  1.00                 C  
ATOM   4423  OE1 GLU   678      23.540 199.463 307.018  1.00                 O  
ATOM   4424  OE2 GLU   678      23.642 201.657 306.974  1.00                 O  
ATOM   4425  N   PHE   679      27.563 199.377 310.838  1.00                 N  
ATOM   4426  CA  PHE   679      27.914 200.135 312.035  1.00                 C  
ATOM   4427  C   PHE   679      29.422 200.306 312.158  1.00                 C  
ATOM   4428  O   PHE   679      29.905 201.382 312.530  1.00                 O  
ATOM   4429  CB  PHE   679      27.362 199.448 313.285  1.00                 C  
ATOM   4430  CG  PHE   679      25.874 199.583 313.444  1.00                 C  
ATOM   4431  CZ  PHE   679      23.122 199.839 313.740  1.00                 C  
ATOM   4432  CD1 PHE   679      25.035 198.516 313.174  1.00                 C  
ATOM   4433  CE1 PHE   679      23.667 198.640 313.320  1.00                 C  
ATOM   4434  CD2 PHE   679      25.314 200.776 313.863  1.00                 C  
ATOM   4435  CE2 PHE   679      23.945 200.900 314.009  1.00                 C  
ATOM   4436  N   ILE   680      30.180 199.252 311.856  1.00                 N  
ATOM   4437  CA  ILE   680      31.630 199.300 312.017  1.00                 C  
ATOM   4438  C   ILE   680      32.241 200.277 311.021  1.00                 C  
ATOM   4439  O   ILE   680      32.943 201.221 311.401  1.00                 O  
ATOM   4440  CB  ILE   680      32.263 197.905 311.853  1.00                 C  
ATOM   4441  CD1 ILE   680      32.179 195.532 312.780  1.00                 C  
ATOM   4442  CG1 ILE   680      31.839 196.990 313.003  1.00                 C  
ATOM   4443  CG2 ILE   680      33.776 198.016 311.744  1.00                 C  
ATOM   4444  N   GLY   681      31.976 200.071 309.730  1.00                 N  
ATOM   4445  CA  GLY   681      32.458 201.013 308.734  1.00                 C  
ATOM   4446  C   GLY   681      31.849 202.391 308.901  1.00                 C  
ATOM   4447  O   GLY   681      32.510 203.405 308.664  1.00                 O  
ATOM   4448  N   GLY   682      30.585 202.447 309.317  1.00                 N  
ATOM   4449  CA  GLY   682      29.904 203.708 309.531  1.00                 C  
ATOM   4450  C   GLY   682      30.573 204.562 310.586  1.00                 C  
ATOM   4451  O   GLY   682      30.926 205.717 310.331  1.00                 O  
ATOM   4452  N   TYR   683      30.757 203.996 311.781  1.00                 N  
ATOM   4453  CA  TYR   683      31.468 204.707 312.837  1.00                 C  
ATOM   4454  C   TYR   683      32.888 205.062 312.420  1.00                 C  
ATOM   4455  O   TYR   683      33.419 206.092 312.851  1.00                 O  
ATOM   4456  CB  TYR   683      31.499 203.872 314.118  1.00                 C  
ATOM   4457  CG  TYR   683      30.167 203.790 314.829  1.00                 C  
ATOM   4458  OH  TYR   683      26.503 203.549 316.780  1.00                 O  
ATOM   4459  CZ  TYR   683      27.716 203.630 316.135  1.00                 C  
ATOM   4460  CD1 TYR   683      29.516 202.572 314.982  1.00                 C  
ATOM   4461  CE1 TYR   683      28.298 202.488 315.630  1.00                 C  
ATOM   4462  CD2 TYR   683      29.565 204.930 315.344  1.00                 C  
ATOM   4463  CE2 TYR   683      28.347 204.865 315.995  1.00                 C  
ATOM   4464  N   ILE   684      33.521 204.224 311.596  1.00                 N  
ATOM   4465  CA  ILE   684      34.844 204.561 311.081  1.00                 C  
ATOM   4466  C   ILE   684      34.754 205.710 310.084  1.00                 C  
ATOM   4467  O   ILE   684      35.669 206.538 310.005  1.00                 O  
ATOM   4468  CB  ILE   684      35.522 203.343 310.427  1.00                 C  
ATOM   4469  CD1 ILE   684      36.270 200.952 310.900  1.00                 C  
ATOM   4470  CG1 ILE   684      35.852 202.285 311.482  1.00                 C  
ATOM   4471  CG2 ILE   684      36.757 203.774 309.650  1.00                 C  
ATOM   4472  N   PHE   685      33.661 205.797 309.318  1.00                 N  
ATOM   4473  CA  PHE   685      33.441 206.981 308.491  1.00                 C  
ATOM   4474  C   PHE   685      33.302 208.218 309.366  1.00                 C  
ATOM   4475  O   PHE   685      33.914 209.259 309.097  1.00                 O  
ATOM   4476  CB  PHE   685      32.199 206.800 307.617  1.00                 C  
ATOM   4477  CG  PHE   685      31.870 208.001 306.775  1.00                 C  
ATOM   4478  CZ  PHE   685      31.257 210.223 305.223  1.00                 C  
ATOM   4479  CD1 PHE   685      32.560 208.251 305.602  1.00                 C  
ATOM   4480  CE1 PHE   685      32.257 209.355 304.828  1.00                 C  
ATOM   4481  CD2 PHE   685      30.871 208.879 307.157  1.00                 C  
ATOM   4482  CE2 PHE   685      30.569 209.983 306.383  1.00                 C  
ATOM   4483  N   LEU   686      32.496 208.122 310.419  1.00                 N  
ATOM   4484  CA  LEU   686      32.412 209.204 311.382  1.00                 C  
ATOM   4485  C   LEU   686      33.722 209.296 312.163  1.00                 C  
ATOM   4486  O   LEU   686      34.600 208.432 312.061  1.00                 O  
ATOM   4487  CB  LEU   686      31.227 208.990 312.326  1.00                 C  
ATOM   4488  CG  LEU   686      29.840 208.980 311.681  1.00                 C  
ATOM   4489  CD1 LEU   686      28.771 208.647 312.710  1.00                 C  
ATOM   4490  CD2 LEU   686      29.543 210.319 311.023  1.00                 C  
ATOM   4491  N   SER   687      33.870 210.396 312.903  1.00                 N  
ATOM   4492  CA  SER   687      35.025 210.655 313.761  1.00                 C  
ATOM   4493  C   SER   687      36.284 210.967 312.956  1.00                 C  
ATOM   4494  O   SER   687      37.314 211.335 313.528  1.00                 O  
ATOM   4495  CB  SER   687      35.290 209.460 314.679  1.00                 C  
ATOM   4496  OG  SER   687      36.012 208.446 314.001  1.00                 O  
ATOM   4497  N   MET   688      36.220 210.833 311.632  1.00                 N  
ATOM   4498  CA  MET   688      37.343 211.149 310.747  1.00                 C  
ATOM   4499  C   MET   688      36.876 212.061 309.613  1.00                 C  
ATOM   4500  O   MET   688      37.263 211.914 308.451  1.00                 O  
ATOM   4501  CB  MET   688      37.962 209.866 310.188  1.00                 C  
ATOM   4502  SD  MET   688      39.298 207.466 310.551  1.00                 S  
ATOM   4503  CE  MET   688      40.565 208.062 309.434  1.00                 C  
ATOM   4504  CG  MET   688      38.681 209.020 311.226  1.00                 C  
ATOM   4505  N   ARG   689      36.070 213.058 309.958  1.00                 N  
ATOM   4506  CA  ARG   689      35.461 213.943 308.980  1.00                 C  
ATOM   4507  C   ARG   689      36.242 215.250 308.905  1.00                 C  
ATOM   4508  O   ARG   689      37.289 215.417 309.537  1.00                 O  
ATOM   4509  CB  ARG   689      33.996 214.207 309.335  1.00                 C  
ATOM   4510  CD  ARG   689      31.676 213.304 309.653  1.00                 C  
ATOM   4511  NE  ARG   689      31.557 213.663 311.064  1.00                 N  
ATOM   4512  CG  ARG   689      33.110 212.974 309.268  1.00                 C  
ATOM   4513  CZ  ARG   689      30.430 214.067 311.639  1.00                 C  
ATOM   4514  NH1 ARG   689      30.416 214.373 312.930  1.00                 N  
ATOM   4515  NH2 ARG   689      29.318 214.166 310.923  1.00                 N  
ATOM   4516  N   SER   690      35.717 216.187 308.117  1.00                 N  
ATOM   4517  CA  SER   690      36.377 217.466 307.916  1.00                 C  
ATOM   4518  C   SER   690      36.542 218.186 309.252  1.00                 C  
ATOM   4519  O   SER   690      35.840 217.912 310.230  1.00                 O  
ATOM   4520  CB  SER   690      35.584 218.329 306.932  1.00                 C  
ATOM   4521  OG  SER   690      35.534 217.727 305.651  1.00                 O  
ATOM   4522  N   GLN   691      37.489 219.125 309.278  1.00                 N  
ATOM   4523  CA  GLN   691      38.002 219.644 310.543  1.00                 C  
ATOM   4524  C   GLN   691      36.919 220.375 311.331  1.00                 C  
ATOM   4525  O   GLN   691      36.562 219.967 312.443  1.00                 O  
ATOM   4526  CB  GLN   691      39.186 220.581 310.297  1.00                 C  
ATOM   4527  CD  GLN   691      40.517 219.984 312.359  1.00                 C  
ATOM   4528  CG  GLN   691      39.849 221.091 311.566  1.00                 C  
ATOM   4529  OE1 GLN   691      41.349 219.246 311.832  1.00                 O  
ATOM   4530  NE2 GLN   691      40.154 219.867 313.631  1.00                 N  
ATOM   4531  N   ASP   692      36.378 221.454 310.772  1.00                 N  
ATOM   4532  CA  ASP   692      35.344 222.241 311.430  1.00                 C  
ATOM   4533  C   ASP   692      34.023 222.216 310.677  1.00                 C  
ATOM   4534  O   ASP   692      32.966 222.011 311.280  1.00                 O  
ATOM   4535  CB  ASP   692      35.801 223.691 311.600  1.00                 C  
ATOM   4536  CG  ASP   692      36.944 223.830 312.586  1.00                 C  
ATOM   4537  OD1 ASP   692      37.189 222.873 313.350  1.00                 O  
ATOM   4538  OD2 ASP   692      37.596 224.896 312.594  1.00                 O  
ATOM   4539  N   LYS   693      34.063 222.415 309.363  1.00                 N  
ATOM   4540  CA  LYS   693      32.876 222.379 308.511  1.00                 C  
ATOM   4541  C   LYS   693      32.857 221.015 307.827  1.00                 C  
ATOM   4542  O   LYS   693      33.396 220.839 306.734  1.00                 O  
ATOM   4543  CB  LYS   693      32.904 223.531 307.504  1.00                 C  
ATOM   4544  CD  LYS   693      32.854 226.005 307.083  1.00                 C  
ATOM   4545  CE  LYS   693      32.772 227.384 307.716  1.00                 C  
ATOM   4546  CG  LYS   693      32.819 224.910 308.137  1.00                 C  
ATOM   4547  NZ  LYS   693      32.781 228.466 306.693  1.00                 N  
ATOM   4548  N   SER   694      32.228 220.043 308.484  1.00                 N  
ATOM   4549  CA  SER   694      32.309 218.660 308.053  1.00                 C  
ATOM   4550  C   SER   694      31.205 218.178 307.135  1.00                 C  
ATOM   4551  O   SER   694      30.477 217.241 307.473  1.00                 O  
ATOM   4552  CB  SER   694      32.335 217.723 309.262  1.00                 C  
ATOM   4553  OG  SER   694      32.416 216.368 308.855  1.00                 O  
ATOM   4554  N   GLN   695      31.083 218.792 305.964  1.00                 N  
ATOM   4555  CA  GLN   695      30.122 218.378 304.951  1.00                 C  
ATOM   4556  C   GLN   695      30.871 217.948 303.690  1.00                 C  
ATOM   4557  O   GLN   695      32.098 217.801 303.691  1.00                 O  
ATOM   4558  CB  GLN   695      29.141 219.512 304.648  1.00                 C  
ATOM   4559  CD  GLN   695      27.316 221.041 305.492  1.00                 C  
ATOM   4560  CG  GLN   695      28.281 219.922 305.832  1.00                 C  
ATOM   4561  OE1 GLN   695      27.681 222.006 304.820  1.00                 O  
ATOM   4562  NE2 GLN   695      26.078 220.914 305.955  1.00                 N  
ATOM   4563  N   VAL   696      30.112 217.730 302.614  1.00                 N  
ATOM   4564  CA  VAL   696      30.659 217.313 301.322  1.00                 C  
ATOM   4565  C   VAL   696      31.443 216.010 301.449  1.00                 C  
ATOM   4566  O   VAL   696      32.539 215.866 300.903  1.00                 O  
ATOM   4567  CB  VAL   696      31.559 218.403 300.712  1.00                 C  
ATOM   4568  CG1 VAL   696      32.017 217.998 299.319  1.00                 C  
ATOM   4569  CG2 VAL   696      30.827 219.736 300.669  1.00                 C  
ATOM   4570  N   LEU   697      30.875 215.055 302.177  1.00                 N  
ATOM   4571  CA  LEU   697      31.545 213.785 302.409  1.00                 C  
ATOM   4572  C   LEU   697      31.562 212.941 301.139  1.00                 C  
ATOM   4573  O   LEU   697      30.666 213.024 300.294  1.00                 O  
ATOM   4574  CB  LEU   697      30.863 213.019 303.544  1.00                 C  
ATOM   4575  CG  LEU   697      30.915 213.670 304.928  1.00                 C  
ATOM   4576  CD1 LEU   697      30.094 212.871 305.929  1.00                 C  
ATOM   4577  CD2 LEU   697      32.352 213.801 305.407  1.00                 C  
ATOM   4578  N   ASP   698      32.602 212.120 301.011  1.00                 N  
ATOM   4579  CA  ASP   698      32.811 211.319 299.809  1.00                 C  
ATOM   4580  C   ASP   698      31.844 210.142 299.827  1.00                 C  
ATOM   4581  O   ASP   698      31.969 209.238 300.659  1.00                 O  
ATOM   4582  CB  ASP   698      34.263 210.844 299.728  1.00                 C  
ATOM   4583  CG  ASP   698      34.550 210.062 298.461  1.00                 C  
ATOM   4584  OD1 ASP   698      33.585 209.695 297.757  1.00                 O  
ATOM   4585  OD2 ASP   698      35.740 209.817 298.171  1.00                 O  
ATOM   4586  N   VAL   699      30.874 210.150 298.910  1.00                 N  
ATOM   4587  CA  VAL   699      29.880 209.082 298.887  1.00                 C  
ATOM   4588  C   VAL   699      30.471 207.773 298.381  1.00                 C  
ATOM   4589  O   VAL   699      30.066 206.697 298.836  1.00                 O  
ATOM   4590  CB  VAL   699      28.663 209.462 298.023  1.00                 C  
ATOM   4591  CG1 VAL   699      27.982 210.703 298.579  1.00                 C  
ATOM   4592  CG2 VAL   699      29.083 209.683 296.578  1.00                 C  
ATOM   4593  N   GLU   700      31.423 207.835 297.446  1.00                 N  
ATOM   4594  CA  GLU   700      32.105 206.623 297.013  1.00                 C  
ATOM   4595  C   GLU   700      33.005 206.049 298.095  1.00                 C  
ATOM   4596  O   GLU   700      33.554 204.956 297.907  1.00                 O  
ATOM   4597  CB  GLU   700      32.932 206.894 295.754  1.00                 C  
ATOM   4598  CD  GLU   700      32.953 207.487 293.299  1.00                 C  
ATOM   4599  CG  GLU   700      32.100 207.213 294.522  1.00                 C  
ATOM   4600  OE1 GLU   700      34.195 207.482 293.428  1.00                 O  
ATOM   4601  OE2 GLU   700      32.379 207.707 292.212  1.00                 O  
ATOM   4602  N   GLN   701      33.177 206.762 299.207  1.00                 N  
ATOM   4603  CA  GLN   701      33.861 206.242 300.382  1.00                 C  
ATOM   4604  C   GLN   701      32.910 205.636 301.403  1.00                 C  
ATOM   4605  O   GLN   701      33.269 204.651 302.055  1.00                 O  
ATOM   4606  CB  GLN   701      34.682 207.344 301.056  1.00                 C  
ATOM   4607  CD  GLN   701      36.618 208.958 300.907  1.00                 C  
ATOM   4608  CG  GLN   701      35.847 207.848 300.220  1.00                 C  
ATOM   4609  OE1 GLN   701      36.750 208.971 302.131  1.00                 O  
ATOM   4610  NE2 GLN   701      37.132 209.895 300.119  1.00                 N  
ATOM   4611  N   PHE   702      31.697 206.183 301.542  1.00                 N  
ATOM   4612  CA  PHE   702      30.725 205.578 302.444  1.00                 C  
ATOM   4613  C   PHE   702      30.264 204.224 301.927  1.00                 C  
ATOM   4614  O   PHE   702      30.143 203.269 302.701  1.00                 O  
ATOM   4615  CB  PHE   702      29.522 206.504 302.634  1.00                 C  
ATOM   4616  CG  PHE   702      28.497 205.975 303.596  1.00                 C  
ATOM   4617  CZ  PHE   702      26.595 204.996 305.371  1.00                 C  
ATOM   4618  CD1 PHE   702      28.735 205.986 304.960  1.00                 C  
ATOM   4619  CE1 PHE   702      27.791 205.499 305.844  1.00                 C  
ATOM   4620  CD2 PHE   702      27.294 205.468 303.138  1.00                 C  
ATOM   4621  CE2 PHE   702      26.350 204.981 304.023  1.00                 C  
ATOM   4622  N   HIS   703      29.984 204.128 300.625  1.00                 N  
ATOM   4623  CA  HIS   703      29.696 202.827 300.035  1.00                 C  
ATOM   4624  C   HIS   703      30.898 201.902 300.144  1.00                 C  
ATOM   4625  O   HIS   703      30.739 200.680 300.245  1.00                 O  
ATOM   4626  CB  HIS   703      29.282 202.983 298.570  1.00                 C  
ATOM   4627  CG  HIS   703      27.936 203.613 298.387  1.00                 C  
ATOM   4628  ND1 HIS   703      27.746 204.978 298.402  1.00                 N  
ATOM   4629  CE1 HIS   703      26.440 205.240 298.212  1.00                 C  
ATOM   4630  CD2 HIS   703      26.582 203.126 298.167  1.00                 C  
ATOM   4631  NE2 HIS   703      25.736 204.134 298.071  1.00                 N  
ATOM   4632  N   LYS   704      32.106 202.471 300.138  1.00                 N  
ATOM   4633  CA  LYS   704      33.318 201.671 300.252  1.00                 C  
ATOM   4634  C   LYS   704      33.455 201.056 301.638  1.00                 C  
ATOM   4635  O   LYS   704      33.975 199.943 301.773  1.00                 O  
ATOM   4636  CB  LYS   704      34.552 202.519 299.937  1.00                 C  
ATOM   4637  CD  LYS   704      37.022 202.614 299.505  1.00                 C  
ATOM   4638  CE  LYS   704      38.331 201.841 299.527  1.00                 C  
ATOM   4639  CG  LYS   704      35.858 201.743 299.949  1.00                 C  
ATOM   4640  NZ  LYS   704      39.481 202.683 299.097  1.00                 N  
ATOM   4641  N   LEU   705      32.989 201.754 302.671  1.00                 N  
ATOM   4642  CA  LEU   705      33.010 201.239 304.032  1.00                 C  
ATOM   4643  C   LEU   705      31.808 200.353 304.339  1.00                 C  
ATOM   4644  O   LEU   705      31.579 200.013 305.504  1.00                 O  
ATOM   4645  CB  LEU   705      33.062 202.389 305.039  1.00                 C  
ATOM   4646  CG  LEU   705      34.313 203.269 305.000  1.00                 C  
ATOM   4647  CD1 LEU   705      34.183 204.432 305.972  1.00                 C  
ATOM   4648  CD2 LEU   705      35.555 202.451 305.317  1.00                 C  
ATOM   4649  N   THR   706      31.030 199.990 303.317  1.00                 N  
ATOM   4650  CA  THR   706      30.033 198.933 303.420  1.00                 C  
ATOM   4651  C   THR   706      30.167 197.942 302.264  1.00                 C  
ATOM   4652  O   THR   706      29.313 197.061 302.105  1.00                 O  
ATOM   4653  CB  THR   706      28.604 199.506 303.443  1.00                 C  
ATOM   4654  OG1 THR   706      28.366 200.254 302.244  1.00                 O  
ATOM   4655  CG2 THR   706      28.419 200.430 304.637  1.00                 C  
ATOM   4656  N   GLY   707      31.219 198.065 301.457  1.00                 N  
ATOM   4657  CA  GLY   707      31.598 197.024 300.522  1.00                 C  
ATOM   4658  C   GLY   707      30.954 197.100 299.153  1.00                 C  
ATOM   4659  O   GLY   707      29.743 197.310 299.033  1.00                 O  
ATOM   4660  N   GLY   708      31.771 196.932 298.111  1.00                 N  
ATOM   4661  CA  GLY   708      31.286 196.850 296.746  1.00                 C  
ATOM   4662  C   GLY   708      31.021 198.201 296.113  1.00                 C  
ATOM   4663  O   GLY   708      30.366 199.054 296.717  1.00                 O  
ATOM   4664  N   ARG   709      31.507 198.400 294.890  1.00                 N  
ATOM   4665  CA  ARG   709      31.353 199.647 294.154  1.00                 C  
ATOM   4666  C   ARG   709      30.363 199.483 293.006  1.00                 C  
ATOM   4667  O   ARG   709      30.149 198.384 292.488  1.00                 O  
ATOM   4668  CB  ARG   709      32.705 200.125 293.621  1.00                 C  
ATOM   4669  CD  ARG   709      35.019 200.965 294.107  1.00                 C  
ATOM   4670  NE  ARG   709      35.988 201.334 295.137  1.00                 N  
ATOM   4671  CG  ARG   709      33.716 200.462 294.705  1.00                 C  
ATOM   4672  CZ  ARG   709      37.176 201.874 294.887  1.00                 C  
ATOM   4673  NH1 ARG   709      37.991 202.176 295.888  1.00                 N  
ATOM   4674  NH2 ARG   709      37.546 202.111 293.636  1.00                 N  
TER
