# Supplementary material for: Comparative Single-Cell Transcriptomics Reveals Novel Genes Involved in Bivalve Embryonic Shell Formation and Questions Ontogenetic Homology of Molluscan Shell Types
Source: Front Cell Dev Biol. 2022 Jun 9;10:883755. doi: 10.3389/fcell.2022.883755 (PMC9261976; doi:10.3389/fcell.2022.883755)
Supplement: Supplementary file 1 [file DataSheet1.ZIP › Supplementary_File1/s_f_1/183d958e385ec86a.final.pdb]

ATOM      1  N   TRP    21      87.785 101.864  66.498  1.00                 N  
ATOM      2  CA  TRP    21      87.278 101.137  67.656  1.00                 C  
ATOM      3  C   TRP    21      87.872  99.733  67.730  1.00                 C  
ATOM      4  O   TRP    21      88.566  99.391  68.687  1.00                 O  
ATOM      5  CB  TRP    21      85.751 101.058  67.613  1.00                 C  
ATOM      6  CG  TRP    21      85.155 100.327  68.776  1.00                 C  
ATOM      7  CD1 TRP    21      84.804 100.857  69.985  1.00                 C  
ATOM      8  NE1 TRP    21      84.289  99.878  70.800  1.00                 N  
ATOM      9  CD2 TRP    21      84.838  98.931  68.842  1.00                 C  
ATOM     10  CE2 TRP    21      84.300  98.686  70.119  1.00                 C  
ATOM     11  CH2 TRP    21      84.010  96.396  69.627  1.00                 C  
ATOM     12  CZ2 TRP    21      83.882  97.420  70.523  1.00                 C  
ATOM     13  CE3 TRP    21      84.958  97.865  67.946  1.00                 C  
ATOM     14  CZ3 TRP    21      84.542  96.611  68.351  1.00                 C  
ATOM     15  N   ASP    22      87.595  98.929  66.706  1.00                 N  
ATOM     16  CA  ASP    22      88.016  97.535  66.678  1.00                 C  
ATOM     17  C   ASP    22      88.071  97.093  65.223  1.00                 C  
ATOM     18  O   ASP    22      87.441  97.698  64.353  1.00                 O  
ATOM     19  CB  ASP    22      87.058  96.669  67.499  1.00                 C  
ATOM     20  CG  ASP    22      87.677  95.349  67.915  1.00                 C  
ATOM     21  OD1 ASP    22      87.906  94.497  67.032  1.00                 O  
ATOM     22  OD2 ASP    22      87.933  95.168  69.124  1.00                 O  
ATOM     23  N   ASN    23      88.849  96.034  64.966  1.00                 N  
ATOM     24  CA  ASN    23      88.929  95.482  63.622  1.00                 C  
ATOM     25  C   ASN    23      87.624  94.876  63.141  1.00                 C  
ATOM     26  O   ASN    23      87.359  94.842  61.936  1.00                 O  
ATOM     27  CB  ASN    23      90.037  94.431  63.540  1.00                 C  
ATOM     28  CG  ASN    23      91.424  95.043  63.560  1.00                 C  
ATOM     29  OD1 ASN    23      91.599  96.218  63.236  1.00                 O  
ATOM     30  ND2 ASN    23      92.416  94.247  63.942  1.00                 N  
ATOM     31  N   ALA    24      86.796  94.390  64.070  1.00                 N  
ATOM     32  CA  ALA    24      85.448  93.959  63.710  1.00                 C  
ATOM     33  C   ALA    24      84.593  95.144  63.279  1.00                 C  
ATOM     34  O   ALA    24      83.784  95.030  62.351  1.00                 O  
ATOM     35  CB  ALA    24      84.793  93.236  64.877  1.00                 C  
ATOM     36  N   ALA    25      84.777  96.300  63.926  1.00                 N  
ATOM     37  CA  ALA    25      84.106  97.514  63.475  1.00                 C  
ATOM     38  C   ALA    25      84.654  97.989  62.136  1.00                 C  
ATOM     39  O   ALA    25      83.910  98.570  61.338  1.00                 O  
ATOM     40  CB  ALA    25      84.248  98.616  64.514  1.00                 C  
ATOM     41  N   LEU    26      85.938  97.732  61.866  1.00                 N  
ATOM     42  CA  LEU    26      86.511  98.021  60.553  1.00                 C  
ATOM     43  C   LEU    26      85.873  97.137  59.486  1.00                 C  
ATOM     44  O   LEU    26      85.544  97.607  58.391  1.00                 O  
ATOM     45  CB  LEU    26      88.028  97.822  60.575  1.00                 C  
ATOM     46  CG  LEU    26      88.831  98.819  61.412  1.00                 C  
ATOM     47  CD1 LEU    26      90.292  98.405  61.486  1.00                 C  
ATOM     48  CD2 LEU    26      88.708 100.223  60.839  1.00                 C  
ATOM     49  N   LYS    27      85.649  95.856  59.803  1.00                 N  
ATOM     50  CA  LYS    27      84.986  94.953  58.862  1.00                 C  
ATOM     51  C   LYS    27      83.527  95.350  58.645  1.00                 C  
ATOM     52  O   LYS    27      83.015  95.262  57.520  1.00                 O  
ATOM     53  CB  LYS    27      85.066  93.508  59.359  1.00                 C  
ATOM     54  CD  LYS    27      84.670  91.071  58.909  1.00                 C  
ATOM     55  CE  LYS    27      84.061  90.053  57.959  1.00                 C  
ATOM     56  CG  LYS    27      84.457  92.490  58.409  1.00                 C  
ATOM     57  NZ  LYS    27      84.262  88.657  58.437  1.00                 N  
ATOM     58  N   ASN    28      82.855  95.806  59.707  1.00                 N  
ATOM     59  CA  ASN    28      81.470  96.257  59.588  1.00                 C  
ATOM     60  C   ASN    28      81.369  97.517  58.735  1.00                 C  
ATOM     61  O   ASN    28      80.494  97.622  57.867  1.00                 O  
ATOM     62  CB  ASN    28      80.864  96.496  60.972  1.00                 C  
ATOM     63  CG  ASN    28      80.567  95.205  61.709  1.00                 C  
ATOM     64  OD1 ASN    28      80.446  94.144  61.098  1.00                 O  
ATOM     65  ND2 ASN    28      80.448  95.293  63.029  1.00                 N  
ATOM     66  N   ALA    29      82.274  98.478  58.957  1.00                 N  
ATOM     67  CA  ALA    29      82.301  99.686  58.139  1.00                 C  
ATOM     68  C   ALA    29      82.721  99.387  56.705  1.00                 C  
ATOM     69  O   ALA    29      82.269 100.067  55.780  1.00                 O  
ATOM     70  CB  ALA    29      83.240 100.717  58.747  1.00                 C  
ATOM     71  N   LEU    30      83.543  98.356  56.499  1.00                 N  
ATOM     72  CA  LEU    30      83.939  97.968  55.149  1.00                 C  
ATOM     73  C   LEU    30      82.772  97.349  54.390  1.00                 C  
ATOM     74  O   LEU    30      82.567  97.644  53.205  1.00                 O  
ATOM     75  CB  LEU    30      85.113  96.988  55.196  1.00                 C  
ATOM     76  CG  LEU    30      86.449  97.553  55.684  1.00                 C  
ATOM     77  CD1 LEU    30      87.475  96.443  55.847  1.00                 C  
ATOM     78  CD2 LEU    30      86.965  98.616  54.726  1.00                 C  
ATOM     79  N   ASP    31      81.987  96.501  55.063  1.00                 N  
ATOM     80  CA  ASP    31      80.795  95.933  54.437  1.00                 C  
ATOM     81  C   ASP    31      79.737  97.003  54.184  1.00                 C  
ATOM     82  O   ASP    31      79.061  96.983  53.145  1.00                 O  
ATOM     83  CB  ASP    31      80.212  94.818  55.308  1.00                 C  
ATOM     84  CG  ASP    31      81.073  93.570  55.310  1.00                 C  
ATOM     85  OD1 ASP    31      81.963  93.461  54.440  1.00                 O  
ATOM     86  OD2 ASP    31      80.858  92.702  56.182  1.00                 O  
ATOM     87  N   ASP    32      79.598  97.958  55.112  1.00                 N  
ATOM     88  CA  ASP    32      78.673  99.070  54.910  1.00                 C  
ATOM     89  C   ASP    32      79.115  99.959  53.755  1.00                 C  
ATOM     90  O   ASP    32      78.280 100.429  52.977  1.00                 O  
ATOM     91  CB  ASP    32      78.547  99.901  56.188  1.00                 C  
ATOM     92  CG  ASP    32      77.784  99.178  57.281  1.00                 C  
ATOM     93  OD1 ASP    32      77.123  98.164  56.972  1.00                 O  
ATOM     94  OD2 ASP    32      77.847  99.625  58.445  1.00                 O  
ATOM     95  N   GLY    33      80.426 100.174  53.607  1.00                 N  
ATOM     96  CA  GLY    33      80.935 100.955  52.486  1.00                 C  
ATOM     97  C   GLY    33      80.762 100.221  51.164  1.00                 C  
ATOM     98  O   GLY    33      80.501 100.858  50.140  1.00                 O  
ATOM     99  N   ALA    34      80.891  98.890  51.169  1.00                 N  
ATOM    100  CA  ALA    34      80.620  98.111  49.963  1.00                 C  
ATOM    101  C   ALA    34      79.149  98.195  49.568  1.00                 C  
ATOM    102  O   ALA    34      78.826  98.325  48.380  1.00                 O  
ATOM    103  CB  ALA    34      81.022  96.659  50.168  1.00                 C  
ATOM    104  N   LYS    35      78.249  98.154  50.557  1.00                 N  
ATOM    105  CA  LYS    35      76.825  98.324  50.271  1.00                 C  
ATOM    106  C   LYS    35      76.514  99.740  49.789  1.00                 C  
ATOM    107  O   LYS    35      75.644  99.928  48.931  1.00                 O  
ATOM    108  CB  LYS    35      75.987  98.002  51.510  1.00                 C  
ATOM    109  CD  LYS    35      74.927  96.244  52.954  1.00                 C  
ATOM    110  CE  LYS    35      75.393  96.756  54.307  1.00                 C  
ATOM    111  CG  LYS    35      75.956  96.526  51.872  1.00                 C  
ATOM    112  NZ  LYS    35      76.579  96.007  54.806  1.00                 N  
ATOM    113  N   LYS    36      77.229 100.743  50.310  1.00                 N  
ATOM    114  CA  LYS    36      77.032 102.116  49.847  1.00                 C  
ATOM    115  C   LYS    36      77.531 102.305  48.418  1.00                 C  
ATOM    116  O   LYS    36      76.895 103.011  47.630  1.00                 O  
ATOM    117  CB  LYS    36      77.740 103.102  50.778  1.00                 C  
ATOM    118  CD  LYS    36      77.859 104.215  53.024  1.00                 C  
ATOM    119  CE  LYS    36      77.216 104.345  54.396  1.00                 C  
ATOM    120  CG  LYS    36      77.099 103.231  52.150  1.00                 C  
ATOM    121  NZ  LYS    36      77.975 105.274  55.278  1.00                 N  
ATOM    122  N   VAL    37      78.661 101.681  48.066  1.00                 N  
ATOM    123  CA  VAL    37      79.153 101.733  46.689  1.00                 C  
ATOM    124  C   VAL    37      78.190 101.012  45.748  1.00                 C  
ATOM    125  O   VAL    37      77.913 101.491  44.639  1.00                 O  
ATOM    126  CB  VAL    37      80.563 101.125  46.570  1.00                 C  
ATOM    127  CG1 VAL    37      80.980 101.028  45.111  1.00                 C  
ATOM    128  CG2 VAL    37      81.567 101.949  47.361  1.00                 C  
ATOM    129  N   MET    38      77.619  99.888  46.201  1.00                 N  
ATOM    130  CA  MET    38      76.634  99.165  45.398  1.00                 C  
ATOM    131  C   MET    38      75.373 100.002  45.183  1.00                 C  
ATOM    132  O   MET    38      74.840 100.059  44.067  1.00                 O  
ATOM    133  CB  MET    38      76.273  97.835  46.063  1.00                 C  
ATOM    134  SD  MET    38      76.987  95.321  46.981  1.00                 S  
ATOM    135  CE  MET    38      75.723  94.603  45.935  1.00                 C  
ATOM    136  CG  MET    38      77.395  96.810  46.050  1.00                 C  
ATOM    137  N   LEU    39      74.909 100.688  46.233  1.00                 N  
ATOM    138  CA  LEU    39      73.719 101.526  46.124  1.00                 C  
ATOM    139  C   LEU    39      73.978 102.784  45.299  1.00                 C  
ATOM    140  O   LEU    39      73.066 103.284  44.633  1.00                 O  
ATOM    141  CB  LEU    39      73.211 101.919  47.513  1.00                 C  
ATOM    142  CG  LEU    39      72.641 100.788  48.371  1.00                 C  
ATOM    143  CD1 LEU    39      72.317 101.287  49.771  1.00                 C  
ATOM    144  CD2 LEU    39      71.401 100.194  47.722  1.00                 C  
ATOM    145  N   GLU    40      75.203 103.309  45.321  1.00                 N  
ATOM    146  CA  GLU    40      75.498 104.499  44.532  1.00                 C  
ATOM    147  C   GLU    40      75.771 104.177  43.069  1.00                 C  
ATOM    148  O   GLU    40      75.568 105.039  42.207  1.00                 O  
ATOM    149  CB  GLU    40      76.698 105.246  45.118  1.00                 C  
ATOM    150  CD  GLU    40      77.653 106.583  47.036  1.00                 C  
ATOM    151  CG  GLU    40      76.435 105.875  46.476  1.00                 C  
ATOM    152  OE1 GLU    40      78.742 106.454  46.439  1.00                 O  
ATOM    153  OE2 GLU    40      77.518 107.267  48.073  1.00                 O  
ATOM    154  N   THR    41      76.225 102.964  42.761  1.00                 N  
ATOM    155  CA  THR    41      76.638 102.654  41.398  1.00                 C  
ATOM    156  C   THR    41      75.666 101.778  40.622  1.00                 C  
ATOM    157  O   THR    41      75.438 102.040  39.439  1.00                 O  
ATOM    158  CB  THR    41      78.010 101.955  41.369  1.00                 C  
ATOM    159  OG1 THR    41      77.938 100.726  42.102  1.00                 O  
ATOM    160  CG2 THR    41      79.072 102.839  42.005  1.00                 C  
ATOM    161  N   TYR    42      75.076 100.741  41.224  1.00                 N  
ATOM    162  CA  TYR    42      74.340  99.764  40.425  1.00                 C  
ATOM    163  C   TYR    42      72.927  99.446  40.905  1.00                 C  
ATOM    164  O   TYR    42      72.123  98.996  40.077  1.00                 O  
ATOM    165  CB  TYR    42      75.110  98.444  40.350  1.00                 C  
ATOM    166  CG  TYR    42      76.479  98.568  39.721  1.00                 C  
ATOM    167  OH  TYR    42      80.252  98.902  38.005  1.00                 O  
ATOM    168  CZ  TYR    42      79.003  98.793  38.572  1.00                 C  
ATOM    169  CD1 TYR    42      77.610  98.104  40.381  1.00                 C  
ATOM    170  CE1 TYR    42      78.865  98.213  39.814  1.00                 C  
ATOM    171  CD2 TYR    42      76.637  99.149  38.470  1.00                 C  
ATOM    172  CE2 TYR    42      77.885  99.267  37.887  1.00                 C  
ATOM    173  N   GLY    43      72.610  99.633  42.193  1.00                 N  
ATOM    174  CA  GLY    43      71.241  99.632  42.735  1.00                 C  
ATOM    175  C   GLY    43      70.521  98.292  42.540  1.00                 C  
ATOM    176  O   GLY    43      69.504  98.201  41.849  1.00                 O  
ATOM    177  N   PHE    44      71.057  97.245  43.162  1.00                 N  
ATOM    178  CA  PHE    44      70.406  95.945  43.119  1.00                 C  
ATOM    179  C   PHE    44      69.476  95.784  44.325  1.00                 C  
ATOM    180  O   PHE    44      69.429  96.628  45.224  1.00                 O  
ATOM    181  CB  PHE    44      71.448  94.825  43.087  1.00                 C  
ATOM    182  CG  PHE    44      72.251  94.780  41.819  1.00                 C  
ATOM    183  CZ  PHE    44      73.733  94.696  39.469  1.00                 C  
ATOM    184  CD1 PHE    44      73.598  95.100  41.824  1.00                 C  
ATOM    185  CE1 PHE    44      74.337  95.059  40.657  1.00                 C  
ATOM    186  CD2 PHE    44      71.661  94.419  40.621  1.00                 C  
ATOM    187  CE2 PHE    44      72.401  94.378  39.454  1.00                 C  
ATOM    188  N   THR    45      68.727  94.679  44.346  1.00                 N  
ATOM    189  CA  THR    45      67.620  94.493  45.282  1.00                 C  
ATOM    190  C   THR    45      68.087  93.646  46.459  1.00                 C  
ATOM    191  O   THR    45      68.596  92.536  46.271  1.00                 O  
ATOM    192  CB  THR    45      66.407  93.834  44.598  1.00                 C  
ATOM    193  OG1 THR    45      65.931  94.681  43.545  1.00                 O  
ATOM    194  CG2 THR    45      65.282  93.622  45.599  1.00                 C  
ATOM    195  N   GLU    46      67.888  94.158  47.674  1.00                 N  
ATOM    196  CA  GLU    46      68.310  93.483  48.895  1.00                 C  
ATOM    197  C   GLU    46      67.446  92.253  49.176  1.00                 C  
ATOM    198  O   GLU    46      66.372  92.071  48.596  1.00                 O  
ATOM    199  CB  GLU    46      68.255  94.444  50.085  1.00                 C  
ATOM    200  CD  GLU    46      70.673  95.175  50.065  1.00                 C  
ATOM    201  CG  GLU    46      69.223  95.611  49.985  1.00                 C  
ATOM    202  OE1 GLU    46      70.960  94.200  50.791  1.00                 O  
ATOM    203  OE2 GLU    46      71.521  95.807  49.402  1.00                 O  
ATOM    204  N   SER    47      67.921  91.407  50.094  1.00                 N  
ATOM    205  CA  SER    47      67.129  90.287  50.584  1.00                 C  
ATOM    206  C   SER    47      67.271  90.168  52.095  1.00                 C  
ATOM    207  O   SER    47      68.045  90.887  52.733  1.00                 O  
ATOM    208  CB  SER    47      67.556  88.988  49.898  1.00                 C  
ATOM    209  OG  SER    47      66.708  87.914  50.266  1.00                 O  
ATOM    210  N   HIS    48      66.510  89.236  52.656  1.00                 N  
ATOM    211  CA  HIS    48      66.555  88.903  54.077  1.00                 C  
ATOM    212  C   HIS    48      66.326  87.399  54.196  1.00                 C  
ATOM    213  O   HIS    48      66.434  86.652  53.217  1.00                 O  
ATOM    214  CB  HIS    48      65.509  89.709  54.850  1.00                 C  
ATOM    215  CG  HIS    48      64.099  89.429  54.429  1.00                 C  
ATOM    216  ND1 HIS    48      63.401  88.320  54.856  1.00                 N  
ATOM    217  CE1 HIS    48      62.171  88.342  54.314  1.00                 C  
ATOM    218  CD2 HIS    48      63.119  90.088  53.578  1.00                 C  
ATOM    219  NE2 HIS    48      61.995  89.400  53.546  1.00                 N  
ATOM    220  N   ALA    49      66.007  86.940  55.403  1.00                 N  
ATOM    221  CA  ALA    49      65.593  85.565  55.602  1.00                 C  
ATOM    222  C   ALA    49      66.358  84.789  56.655  1.00                 C  
ATOM    223  O   ALA    49      65.748  84.067  57.448  1.00                 O  
ATOM    224  CB  ALA    49      65.692  84.787  54.299  1.00                 C  
ATOM    225  N   LEU    50      67.682  84.947  56.709  1.00                 N  
ATOM    226  CA  LEU    50      68.450  84.262  57.746  1.00                 C  
ATOM    227  C   LEU    50      68.304  84.964  59.090  1.00                 C  
ATOM    228  O   LEU    50      68.066  84.312  60.117  1.00                 O  
ATOM    229  CB  LEU    50      69.926  84.180  57.353  1.00                 C  
ATOM    230  CG  LEU    50      70.855  83.481  58.348  1.00                 C  
ATOM    231  CD1 LEU    50      70.424  82.038  58.563  1.00                 C  
ATOM    232  CD2 LEU    50      72.297  83.536  57.868  1.00                 C  
ATOM    233  N   THR    51      68.427  86.295  59.091  1.00                 N  
ATOM    234  CA  THR    51      68.185  87.081  60.296  1.00                 C  
ATOM    235  C   THR    51      66.718  86.986  60.703  1.00                 C  
ATOM    236  O   THR    51      66.392  86.937  61.895  1.00                 O  
ATOM    237  CB  THR    51      68.577  88.557  60.096  1.00                 C  
ATOM    238  OG1 THR    51      67.810  89.117  59.022  1.00                 O  
ATOM    239  CG2 THR    51      70.054  88.673  59.750  1.00                 C  
ATOM    240  N   ASP    52      65.817  86.908  59.717  1.00                 N  
ATOM    241  CA  ASP    52      64.396  86.730  60.005  1.00                 C  
ATOM    242  C   ASP    52      64.117  85.364  60.623  1.00                 C  
ATOM    243  O   ASP    52      63.284  85.248  61.528  1.00                 O  
ATOM    244  CB  ASP    52      63.565  86.904  58.732  1.00                 C  
ATOM    245  CG  ASP    52      63.514  88.344  58.262  1.00                 C  
ATOM    246  OD1 ASP    52      63.881  89.240  59.051  1.00                 O  
ATOM    247  OD2 ASP    52      63.107  88.577  57.104  1.00                 O  
ATOM    248  N   GLY    53      64.824  84.325  60.171  1.00                 N  
ATOM    249  CA  GLY    53      64.664  83.013  60.779  1.00                 C  
ATOM    250  C   GLY    53      65.227  82.947  62.186  1.00                 C  
ATOM    251  O   GLY    53      64.652  82.292  63.063  1.00                 O  
ATOM    252  N   ARG    54      66.353  83.632  62.422  1.00                 N  
ATOM    253  CA  ARG    54      66.902  83.725  63.775  1.00                 C  
ATOM    254  C   ARG    54      65.956  84.469  64.711  1.00                 C  
ATOM    255  O   ARG    54      65.748  84.050  65.858  1.00                 O  
ATOM    256  CB  ARG    54      68.265  84.419  63.753  1.00                 C  
ATOM    257  CD  ARG    54      70.329  85.108  65.004  1.00                 C  
ATOM    258  NE  ARG    54      70.963  85.265  66.311  1.00                 N  
ATOM    259  CG  ARG    54      68.934  84.516  65.115  1.00                 C  
ATOM    260  CZ  ARG    54      72.183  85.759  66.496  1.00                 C  
ATOM    261  NH1 ARG    54      72.677  85.865  67.722  1.00                 N  
ATOM    262  NH2 ARG    54      72.906  86.147  65.454  1.00                 N  
ATOM    263  N   LEU    55      65.359  85.566  64.232  1.00                 N  
ATOM    264  CA  LEU    55      64.373  86.291  65.028  1.00                 C  
ATOM    265  C   LEU    55      63.103  85.476  65.237  1.00                 C  
ATOM    266  O   LEU    55      62.454  85.613  66.276  1.00                 O  
ATOM    267  CB  LEU    55      64.026  87.625  64.365  1.00                 C  
ATOM    268  CG  LEU    55      65.138  88.676  64.331  1.00                 C  
ATOM    269  CD1 LEU    55      64.710  89.886  63.516  1.00                 C  
ATOM    270  CD2 LEU    55      65.522  89.097  65.742  1.00                 C  
ATOM    271  N   LEU    56      62.751  84.608  64.284  1.00                 N  
ATOM    272  CA  LEU    56      61.599  83.728  64.463  1.00                 C  
ATOM    273  C   LEU    56      61.864  82.684  65.544  1.00                 C  
ATOM    274  O   LEU    56      60.997  82.429  66.393  1.00                 O  
ATOM    275  CB  LEU    56      61.242  83.038  63.145  1.00                 C  
ATOM    276  CG  LEU    56      60.687  83.937  62.038  1.00                 C  
ATOM    277  CD1 LEU    56      60.541  83.161  60.738  1.00                 C  
ATOM    278  CD2 LEU    56      59.351  84.535  62.450  1.00                 C  
ATOM    279  N   ILE    57      63.064  82.090  65.538  1.00                 N  
ATOM    280  CA  ILE    57      63.452  81.130  66.575  1.00                 C  
ATOM    281  C   ILE    57      63.492  81.801  67.945  1.00                 C  
ATOM    282  O   ILE    57      62.998  81.249  68.941  1.00                 O  
ATOM    283  CB  ILE    57      64.815  80.483  66.264  1.00                 C  
ATOM    284  CD1 ILE    57      66.043  79.124  64.492  1.00                 C  
ATOM    285  CG1 ILE    57      64.706  79.575  65.037  1.00                 C  
ATOM    286  CG2 ILE    57      65.338  79.733  67.479  1.00                 C  
ATOM    287  N   CYS    58      64.040  83.018  68.009  1.00                 N  
ATOM    288  CA  CYS    58      64.086  83.741  69.276  1.00                 C  
ATOM    289  C   CYS    58      62.700  84.181  69.737  1.00                 C  
ATOM    290  O   CYS    58      62.435  84.204  70.941  1.00                 O  
ATOM    291  CB  CYS    58      64.999  84.963  69.163  1.00                 C  
ATOM    292  SG  CYS    58      66.755  84.570  68.985  1.00                 S  
ATOM    293  N   THR    59      61.795  84.489  68.802  1.00                 N  
ATOM    294  CA  THR    59      60.426  84.844  69.166  1.00                 C  
ATOM    295  C   THR    59      59.673  83.635  69.712  1.00                 C  
ATOM    296  O   THR    59      58.914  83.755  70.682  1.00                 O  
ATOM    297  CB  THR    59      59.656  85.427  67.966  1.00                 C  
ATOM    298  OG1 THR    59      60.305  86.622  67.514  1.00                 O  
ATOM    299  CG2 THR    59      58.229  85.770  68.365  1.00                 C  
ATOM    300  N   ILE    60      59.903  82.455  69.129  1.00                 N  
ATOM    301  CA  ILE    60      59.276  81.236  69.640  1.00                 C  
ATOM    302  C   ILE    60      59.838  80.873  71.017  1.00                 C  
ATOM    303  O   ILE    60      59.090  80.465  71.919  1.00                 O  
ATOM    304  CB  ILE    60      59.460  80.056  68.667  1.00                 C  
ATOM    305  CD1 ILE    60      59.012  79.331  66.265  1.00                 C  
ATOM    306  CG1 ILE    60      58.680  80.304  67.375  1.00                 C  
ATOM    307  CG2 ILE    60      59.055  78.750  69.332  1.00                 C  
ATOM    308  N   ALA    61      61.149  81.065  71.219  1.00                 N  
ATOM    309  CA  ALA    61      61.742  80.801  72.531  1.00                 C  
ATOM    310  C   ALA    61      61.248  81.796  73.579  1.00                 C  
ATOM    311  O   ALA    61      61.028  81.426  74.740  1.00                 O  
ATOM    312  CB  ALA    61      63.260  80.849  72.446  1.00                 C  
ATOM    313  N   VAL    62      61.046  83.057  73.183  1.00                 N  
ATOM    314  CA  VAL    62      60.429  84.027  74.082  1.00                 C  
ATOM    315  C   VAL    62      58.973  83.690  74.367  1.00                 C  
ATOM    316  O   VAL    62      58.477  84.002  75.451  1.00                 O  
ATOM    317  CB  VAL    62      60.520  85.457  73.518  1.00                 C  
ATOM    318  CG1 VAL    62      59.716  86.421  74.377  1.00                 C  
ATOM    319  CG2 VAL    62      61.972  85.902  73.428  1.00                 C  
ATOM    320  N   GLY    63      58.277  83.064  73.414  1.00                 N  
ATOM    321  CA  GLY    63      56.917  82.600  73.673  1.00                 C  
ATOM    322  C   GLY    63      56.907  81.491  74.718  1.00                 C  
ATOM    323  O   GLY    63      56.067  81.505  75.630  1.00                 O  
ATOM    324  N   PHE    64      57.847  80.538  74.607  1.00                 N  
ATOM    325  CA  PHE    64      58.020  79.519  75.648  1.00                 C  
ATOM    326  C   PHE    64      58.337  80.147  77.001  1.00                 C  
ATOM    327  O   PHE    64      57.781  79.739  78.030  1.00                 O  
ATOM    328  CB  PHE    64      59.128  78.538  75.259  1.00                 C  
ATOM    329  CG  PHE    64      58.727  77.565  74.187  1.00                 C  
ATOM    330  CZ  PHE    64      57.984  75.760  72.209  1.00                 C  
ATOM    331  CD1 PHE    64      58.833  77.904  72.850  1.00                 C  
ATOM    332  CE1 PHE    64      58.465  77.009  71.864  1.00                 C  
ATOM    333  CD2 PHE    64      58.245  76.311  74.517  1.00                 C  
ATOM    334  CE2 PHE    64      57.876  75.416  73.531  1.00                 C  
ATOM    335  N   ALA    65      59.203  81.166  77.011  1.00                 N  
ATOM    336  CA  ALA    65      59.587  81.816  78.261  1.00                 C  
ATOM    337  C   ALA    65      58.420  82.573  78.892  1.00                 C  
ATOM    338  O   ALA    65      58.218  82.498  80.107  1.00                 O  
ATOM    339  CB  ALA    65      60.750  82.768  78.028  1.00                 C  
ATOM    340  N   MET    66      57.638  83.298  78.087  1.00                 N  
ATOM    341  CA  MET    66      56.519  84.074  78.620  1.00                 C  
ATOM    342  C   MET    66      55.412  83.152  79.128  1.00                 C  
ATOM    343  O   MET    66      54.834  83.395  80.199  1.00                 O  
ATOM    344  CB  MET    66      55.969  85.023  77.554  1.00                 C  
ATOM    345  SD  MET    66      56.277  87.184  75.847  1.00                 S  
ATOM    346  CE  MET    66      54.946  88.042  76.684  1.00                 C  
ATOM    347  CG  MET    66      56.914  86.155  77.184  1.00                 C  
ATOM    348  N   PHE    67      55.139  82.054  78.406  1.00                 N  
ATOM    349  CA  PHE    67      54.158  81.073  78.875  1.00                 C  
ATOM    350  C   PHE    67      54.633  80.405  80.165  1.00                 C  
ATOM    351  O   PHE    67      53.847  80.219  81.105  1.00                 O  
ATOM    352  CB  PHE    67      53.897  80.019  77.797  1.00                 C  
ATOM    353  CG  PHE    67      53.054  80.513  76.657  1.00                 C  
ATOM    354  CZ  PHE    67      51.490  81.432  74.551  1.00                 C  
ATOM    355  CD1 PHE    67      53.299  80.091  75.362  1.00                 C  
ATOM    356  CE1 PHE    67      52.523  80.546  74.313  1.00                 C  
ATOM    357  CD2 PHE    67      52.016  81.401  76.879  1.00                 C  
ATOM    358  CE2 PHE    67      51.241  81.856  75.829  1.00                 C  
ATOM    359  N   ALA    68      55.939  80.119  80.265  1.00                 N  
ATOM    360  CA  ALA    68      56.483  79.509  81.477  1.00                 C  
ATOM    361  C   ALA    68      56.416  80.458  82.671  1.00                 C  
ATOM    362  O   ALA    68      56.046  80.040  83.773  1.00                 O  
ATOM    363  CB  ALA    68      57.922  79.071  81.250  1.00                 C  
ATOM    364  N   LEU    69      56.740  81.741  82.465  1.00                 N  
ATOM    365  CA  LEU    69      56.673  82.714  83.556  1.00                 C  
ATOM    366  C   LEU    69      55.241  82.963  84.018  1.00                 C  
ATOM    367  O   LEU    69      54.989  83.030  85.226  1.00                 O  
ATOM    368  CB  LEU    69      57.311  84.039  83.132  1.00                 C  
ATOM    369  CG  LEU    69      58.826  84.024  82.917  1.00                 C  
ATOM    370  CD1 LEU    69      59.299  85.346  82.335  1.00                 C  
ATOM    371  CD2 LEU    69      59.551  83.730  84.222  1.00                 C  
ATOM    372  N   ILE    70      54.289  83.082  83.085  1.00                 N  
ATOM    373  CA  ILE    70      52.899  83.314  83.480  1.00                 C  
ATOM    374  C   ILE    70      52.321  82.083  84.177  1.00                 C  
ATOM    375  O   ILE    70      51.647  82.196  85.213  1.00                 O  
ATOM    376  CB  ILE    70      52.025  83.695  82.271  1.00                 C  
ATOM    377  CD1 ILE    70      51.818  85.397  80.384  1.00                 C  
ATOM    378  CG1 ILE    70      52.438  85.062  81.723  1.00                 C  
ATOM    379  CG2 ILE    70      50.551  83.656  82.646  1.00                 C  
ATOM    380  N   TRP    71      52.626  80.888  83.664  1.00                 N  
ATOM    381  CA  TRP    71      52.113  79.663  84.259  1.00                 C  
ATOM    382  C   TRP    71      52.787  79.331  85.588  1.00                 C  
ATOM    383  O   TRP    71      52.185  78.638  86.416  1.00                 O  
ATOM    384  CB  TRP    71      52.286  78.486  83.296  1.00                 C  
ATOM    385  CG  TRP    71      51.403  78.565  82.089  1.00                 C  
ATOM    386  CD1 TRP    71      51.780  78.892  80.818  1.00                 C  
ATOM    387  NE1 TRP    71      50.693  78.858  79.978  1.00                 N  
ATOM    388  CD2 TRP    71      49.994  78.311  82.038  1.00                 C  
ATOM    389  CE2 TRP    71      49.585  78.503  80.706  1.00                 C  
ATOM    390  CH2 TRP    71      47.349  77.974  81.250  1.00                 C  
ATOM    391  CZ2 TRP    71      48.261  78.337  80.299  1.00                 C  
ATOM    392  CE3 TRP    71      49.039  77.940  82.989  1.00                 C  
ATOM    393  CZ3 TRP    71      47.728  77.777  82.582  1.00                 C  
ATOM    394  N   ASP    72      54.008  79.822  85.825  1.00                 N  
ATOM    395  CA  ASP    72      54.623  79.658  87.137  1.00                 C  
ATOM    396  C   ASP    72      54.174  80.729  88.122  1.00                 C  
ATOM    397  O   ASP    72      54.155  80.480  89.332  1.00                 O  
ATOM    398  CB  ASP    72      56.148  79.680  87.020  1.00                 C  
ATOM    399  CG  ASP    72      56.696  78.460  86.306  1.00                 C  
ATOM    400  OD1 ASP    72      55.942  77.476  86.148  1.00                 O  
ATOM    401  OD2 ASP    72      57.878  78.487  85.905  1.00                 O  
ATOM    402  N   TYR    73      53.824  81.922  87.636  1.00                 N  
ATOM    403  CA  TYR    73      53.346  82.968  88.532  1.00                 C  
ATOM    404  C   TYR    73      51.893  82.753  88.932  1.00                 C  
ATOM    405  O   TYR    73      51.472  83.231  89.991  1.00                 O  
ATOM    406  CB  TYR    73      53.502  84.344  87.881  1.00                 C  
ATOM    407  CG  TYR    73      54.939  84.789  87.728  1.00                 C  
ATOM    408  OH  TYR    73      58.894  86.005  87.320  1.00                 O  
ATOM    409  CZ  TYR    73      57.585  85.604  87.454  1.00                 C  
ATOM    410  CD1 TYR    73      55.933  84.280  88.553  1.00                 C  
ATOM    411  CE1 TYR    73      57.249  84.682  88.421  1.00                 C  
ATOM    412  CD2 TYR    73      55.296  85.718  86.759  1.00                 C  
ATOM    413  CE2 TYR    73      56.607  86.131  86.612  1.00                 C  
ATOM    414  N   LEU    74      51.116  82.046  88.111  1.00                 N  
ATOM    415  CA  LEU    74      49.713  81.809  88.427  1.00                 C  
ATOM    416  C   LEU    74      49.458  80.475  89.120  1.00                 C  
ATOM    417  O   LEU    74      48.339  80.251  89.595  1.00                 O  
ATOM    418  CB  LEU    74      48.860  81.873  87.159  1.00                 C  
ATOM    419  CG  LEU    74      48.854  83.209  86.412  1.00                 C  
ATOM    420  CD1 LEU    74      48.038  83.106  85.133  1.00                 C  
ATOM    421  CD2 LEU    74      48.311  84.318  87.299  1.00                 C  
ATOM    422  N   ARG    75      50.451  79.587  89.194  1.00                 N  
ATOM    423  CA  ARG    75      50.252  78.256  89.755  1.00                 C  
ATOM    424  C   ARG    75      51.443  77.850  90.616  1.00                 C  
ATOM    425  O   ARG    75      52.586  78.210  90.298  1.00                 O  
ATOM    426  CB  ARG    75      50.030  77.232  88.640  1.00                 C  
ATOM    427  CD  ARG    75      47.521  77.160  88.655  1.00                 C  
ATOM    428  NE  ARG    75      46.298  77.286  87.866  1.00                 N  
ATOM    429  CG  ARG    75      48.763  77.460  87.831  1.00                 C  
ATOM    430  CZ  ARG    75      45.650  78.430  87.669  1.00                 C  
ATOM    431  NH1 ARG    75      44.545  78.448  86.937  1.00                 N  
ATOM    432  NH2 ARG    75      46.110  79.552  88.205  1.00                 N  
ATOM    433  N   PRO    76      51.213  77.113  91.705  1.00                 N  
ATOM    434  CA  PRO    76      52.326  76.715  92.576  1.00                 C  
ATOM    435  C   PRO    76      53.189  75.630  91.948  1.00                 C  
ATOM    436  O   PRO    76      52.773  74.903  91.046  1.00                 O  
ATOM    437  CB  PRO    76      51.639  76.205  93.844  1.00                 C  
ATOM    438  CD  PRO    76      49.891  76.648  92.271  1.00                 C  
ATOM    439  CG  PRO    76      50.307  75.721  93.379  1.00                 C  
ATOM    440  N   PHE    77      54.414  75.517  92.479  1.00                 N  
ATOM    441  CA  PHE    77      55.441  74.692  91.838  1.00                 C  
ATOM    442  C   PHE    77      55.225  73.176  91.931  1.00                 C  
ATOM    443  O   PHE    77      55.445  72.497  90.909  1.00                 O  
ATOM    444  CB  PHE    77      56.820  75.001  92.425  1.00                 C  
ATOM    445  CG  PHE    77      57.930  74.188  91.823  1.00                 C  
ATOM    446  CZ  PHE    77      59.986  72.680  90.716  1.00                 C  
ATOM    447  CD1 PHE    77      58.454  74.515  90.585  1.00                 C  
ATOM    448  CE1 PHE    77      59.476  73.767  90.031  1.00                 C  
ATOM    449  CD2 PHE    77      58.452  73.097  92.496  1.00                 C  
ATOM    450  CE2 PHE    77      59.474  72.349  91.943  1.00                 C  
ATOM    451  N   PRO    78      54.860  72.564  93.079  1.00                 N  
ATOM    452  CA  PRO    78      54.684  71.095  93.066  1.00                 C  
ATOM    453  C   PRO    78      53.479  70.606  92.273  1.00                 C  
ATOM    454  O   PRO    78      53.378  69.396  92.030  1.00                 O  
ATOM    455  CB  PRO    78      54.521  70.729  94.543  1.00                 C  
ATOM    456  CD  PRO    78      54.589  73.119  94.450  1.00                 C  
ATOM    457  CG  PRO    78      53.963  71.960  95.173  1.00                 C  
ATOM    458  N   GLU    79      52.571  71.490  91.865  1.00                 N  
ATOM    459  CA  GLU    79      51.539  71.143  90.901  1.00                 C  
ATOM    460  C   GLU    79      51.884  71.586  89.484  1.00                 C  
ATOM    461  O   GLU    79      51.078  71.370  88.573  1.00                 O  
ATOM    462  CB  GLU    79      50.198  71.757  91.308  1.00                 C  
ATOM    463  CD  GLU    79      48.316  71.856  92.990  1.00                 C  
ATOM    464  CG  GLU    79      49.642  71.222  92.617  1.00                 C  
ATOM    465  OE1 GLU    79      47.866  72.764  92.260  1.00                 O  
ATOM    466  OE2 GLU    79      47.727  71.444  94.012  1.00                 O  
ATOM    467  N   SER    80      53.053  72.197  89.278  1.00                 N  
ATOM    468  CA  SER    80      53.461  72.696  87.970  1.00                 C  
ATOM    469  C   SER    80      54.875  72.268  87.588  1.00                 C  
ATOM    470  O   SER    80      55.485  72.879  86.707  1.00                 O  
ATOM    471  CB  SER    80      53.370  74.223  87.927  1.00                 C  
ATOM    472  OG  SER    80      54.206  74.812  88.907  1.00                 O  
ATOM    473  N   ARG    81      55.413  71.244  88.247  1.00                 N  
ATOM    474  CA  ARG    81      56.749  70.747  87.909  1.00                 C  
ATOM    475  C   ARG    81      56.893  70.120  86.513  1.00                 C  
ATOM    476  O   ARG    81      57.822  70.529  85.791  1.00                 O  
ATOM    477  CB  ARG    81      57.208  69.706  88.932  1.00                 C  
ATOM    478  CD  ARG    81      58.978  68.103  89.705  1.00                 C  
ATOM    479  NE  ARG    81      58.107  66.932  89.635  1.00                 N  
ATOM    480  CG  ARG    81      58.601  69.156  88.675  1.00                 C  
ATOM    481  CZ  ARG    81      58.222  65.969  88.727  1.00                 C  
ATOM    482  NH1 ARG    81      57.384  64.941  88.740  1.00                 N  
ATOM    483  NH2 ARG    81      59.175  66.035  87.807  1.00                 N  
ATOM    484  N   PRO    82      56.073  69.135  86.073  1.00                 N  
ATOM    485  CA  PRO    82      56.486  68.359  84.881  1.00                 C  
ATOM    486  C   PRO    82      56.403  69.115  83.563  1.00                 C  
ATOM    487  O   PRO    82      57.298  68.967  82.721  1.00                 O  
ATOM    488  CB  PRO    82      55.521  67.172  84.860  1.00                 C  
ATOM    489  CD  PRO    82      54.903  68.548  86.718  1.00                 C  
ATOM    490  CG  PRO    82      54.352  67.626  85.667  1.00                 C  
ATOM    491  N   VAL    83      55.363  69.924  83.351  1.00                 N  
ATOM    492  CA  VAL    83      55.259  70.641  82.083  1.00                 C  
ATOM    493  C   VAL    83      56.259  71.799  82.048  1.00                 C  
ATOM    494  O   VAL    83      56.744  72.180  80.976  1.00                 O  
ATOM    495  CB  VAL    83      53.830  71.162  81.845  1.00                 C  
ATOM    496  CG1 VAL    83      53.787  72.057  80.615  1.00                 C  
ATOM    497  CG2 VAL    83      52.857  70.002  81.699  1.00                 C  
ATOM    498  N   LEU    84      56.643  72.327  83.215  1.00                 N  
ATOM    499  CA  LEU    84      57.740  73.293  83.262  1.00                 C  
ATOM    500  C   LEU    84      59.073  72.636  82.916  1.00                 C  
ATOM    501  O   LEU    84      59.913  73.240  82.235  1.00                 O  
ATOM    502  CB  LEU    84      57.822  73.944  84.644  1.00                 C  
ATOM    503  CG  LEU    84      58.905  75.009  84.829  1.00                 C  
ATOM    504  CD1 LEU    84      58.707  76.153  83.846  1.00                 C  
ATOM    505  CD2 LEU    84      58.906  75.532  86.257  1.00                 C  
ATOM    506  N   ILE    85      59.277  71.391  83.364  1.00                 N  
ATOM    507  CA  ILE    85      60.462  70.641  82.947  1.00                 C  
ATOM    508  C   ILE    85      60.438  70.361  81.448  1.00                 C  
ATOM    509  O   ILE    85      61.483  70.394  80.783  1.00                 O  
ATOM    510  CB  ILE    85      60.594  69.317  83.723  1.00                 C  
ATOM    511  CD1 ILE    85      60.781  68.374  86.084  1.00                 C  
ATOM    512  CG1 ILE    85      60.912  69.591  85.194  1.00                 C  
ATOM    513  CG2 ILE    85      61.639  68.422  83.074  1.00                 C  
ATOM    514  N   MET    86      59.247  70.102  80.898  1.00                 N  
ATOM    515  CA  MET    86      59.095  69.961  79.452  1.00                 C  
ATOM    516  C   MET    86      59.404  71.262  78.719  1.00                 C  
ATOM    517  O   MET    86      59.955  71.228  77.616  1.00                 O  
ATOM    518  CB  MET    86      57.679  69.498  79.105  1.00                 C  
ATOM    519  SD  MET    86      58.486  66.869  78.766  1.00                 S  
ATOM    520  CE  MET    86      58.026  67.021  77.042  1.00                 C  
ATOM    521  CG  MET    86      57.373  68.069  79.523  1.00                 C  
ATOM    522  N   CYS    87      59.073  72.409  79.317  1.00                 N  
ATOM    523  CA  CYS    87      59.436  73.693  78.720  1.00                 C  
ATOM    524  C   CYS    87      60.940  73.936  78.768  1.00                 C  
ATOM    525  O   CYS    87      61.496  74.537  77.841  1.00                 O  
ATOM    526  CB  CYS    87      58.706  74.838  79.426  1.00                 C  
ATOM    527  SG  CYS    87      56.922  74.875  79.140  1.00                 S  
ATOM    528  N   VAL    88      61.610  73.477  79.829  1.00                 N  
ATOM    529  CA  VAL    88      63.072  73.568  79.895  1.00                 C  
ATOM    530  C   VAL    88      63.714  72.691  78.819  1.00                 C  
ATOM    531  O   VAL    88      64.664  73.108  78.134  1.00                 O  
ATOM    532  CB  VAL    88      63.600  73.170  81.286  1.00                 C  
ATOM    533  CG1 VAL    88      65.119  73.100  81.279  1.00                 C  
ATOM    534  CG2 VAL    88      63.113  74.150  82.341  1.00                 C  
ATOM    535  N   LEU    89      63.183  71.477  78.632  1.00                 N  
ATOM    536  CA  LEU    89      63.671  70.584  77.577  1.00                 C  
ATOM    537  C   LEU    89      63.390  71.175  76.195  1.00                 C  
ATOM    538  O   LEU    89      64.221  71.081  75.282  1.00                 O  
ATOM    539  CB  LEU    89      63.027  69.202  77.704  1.00                 C  
ATOM    540  CG  LEU    89      63.433  68.375  78.925  1.00                 C  
ATOM    541  CD1 LEU    89      62.594  67.109  79.020  1.00                 C  
ATOM    542  CD2 LEU    89      64.912  68.026  78.871  1.00                 C  
ATOM    543  N   SER    90      62.242  71.844  76.039  1.00                 N  
ATOM    544  CA  SER    90      61.911  72.498  74.776  1.00                 C  
ATOM    545  C   SER    90      62.837  73.676  74.496  1.00                 C  
ATOM    546  O   SER    90      63.196  73.922  73.340  1.00                 O  
ATOM    547  CB  SER    90      60.456  72.971  74.783  1.00                 C  
ATOM    548  OG  SER    90      59.562  71.872  74.824  1.00                 O  
ATOM    549  N   TYR    91      63.233  74.409  75.542  1.00                 N  
ATOM    550  CA  TYR    91      64.222  75.473  75.383  1.00                 C  
ATOM    551  C   TYR    91      65.573  74.908  74.964  1.00                 C  
ATOM    552  O   TYR    91      66.267  75.504  74.129  1.00                 O  
ATOM    553  CB  TYR    91      64.365  76.270  76.681  1.00                 C  
ATOM    554  CG  TYR    91      65.370  77.397  76.601  1.00                 C  
ATOM    555  OH  TYR    91      68.121  80.507  76.370  1.00                 O  
ATOM    556  CZ  TYR    91      67.211  79.477  76.447  1.00                 C  
ATOM    557  CD1 TYR    91      65.044  78.597  75.982  1.00                 C  
ATOM    558  CE1 TYR    91      65.955  79.633  75.903  1.00                 C  
ATOM    559  CD2 TYR    91      66.641  77.258  77.144  1.00                 C  
ATOM    560  CE2 TYR    91      67.565  78.283  77.074  1.00                 C  
ATOM    561  N   PHE    92      65.955  73.760  75.540  1.00                 N  
ATOM    562  CA  PHE    92      67.188  73.081  75.138  1.00                 C  
ATOM    563  C   PHE    92      67.144  72.668  73.671  1.00                 C  
ATOM    564  O   PHE    92      68.120  72.861  72.933  1.00                 O  
ATOM    565  CB  PHE    92      67.435  71.854  76.017  1.00                 C  
ATOM    566  CG  PHE    92      68.693  71.107  75.677  1.00                 C  
ATOM    567  CZ  PHE    92      71.018  69.721  75.043  1.00                 C  
ATOM    568  CD1 PHE    92      69.926  71.571  76.100  1.00                 C  
ATOM    569  CE1 PHE    92      71.084  70.884  75.786  1.00                 C  
ATOM    570  CD2 PHE    92      68.643  69.941  74.934  1.00                 C  
ATOM    571  CE2 PHE    92      69.801  69.254  74.620  1.00                 C  
ATOM    572  N   PHE    93      66.004  72.127  73.229  1.00                 N  
ATOM    573  CA  PHE    93      65.847  71.697  71.840  1.00                 C  
ATOM    574  C   PHE    93      65.875  72.894  70.892  1.00                 C  
ATOM    575  O   PHE    93      66.537  72.853  69.848  1.00                 O  
ATOM    576  CB  PHE    93      64.543  70.916  71.665  1.00                 C  
ATOM    577  CG  PHE    93      64.334  70.390  70.274  1.00                 C  
ATOM    578  CZ  PHE    93      63.941  69.423  67.698  1.00                 C  
ATOM    579  CD1 PHE    93      65.059  69.306  69.811  1.00                 C  
ATOM    580  CE1 PHE    93      64.866  68.823  68.531  1.00                 C  
ATOM    581  CD2 PHE    93      63.411  70.980  69.428  1.00                 C  
ATOM    582  CE2 PHE    93      63.218  70.497  68.147  1.00                 C  
ATOM    583  N   LEU    94      65.196  73.990  71.255  1.00                 N  
ATOM    584  CA  LEU    94      65.162  75.167  70.389  1.00                 C  
ATOM    585  C   LEU    94      66.523  75.852  70.308  1.00                 C  
ATOM    586  O   LEU    94      66.916  76.323  69.235  1.00                 O  
ATOM    587  CB  LEU    94      64.112  76.164  70.882  1.00                 C  
ATOM    588  CG  LEU    94      62.650  75.730  70.752  1.00                 C  
ATOM    589  CD1 LEU    94      61.729  76.730  71.433  1.00                 C  
ATOM    590  CD2 LEU    94      62.265  75.566  69.290  1.00                 C  
ATOM    591  N   MET    95      67.277  75.885  71.411  1.00                 N  
ATOM    592  CA  MET    95      68.618  76.458  71.346  1.00                 C  
ATOM    593  C   MET    95      69.594  75.548  70.608  1.00                 C  
ATOM    594  O   MET    95      70.511  76.045  69.942  1.00                 O  
ATOM    595  CB  MET    95      69.147  76.744  72.753  1.00                 C  
ATOM    596  SD  MET    95      68.399  79.404  72.555  1.00                 S  
ATOM    597  CE  MET    95      70.142  79.812  72.557  1.00                 C  
ATOM    598  CG  MET    95      68.409  77.856  73.479  1.00                 C  
ATOM    599  N   GLY    96      69.399  74.228  70.674  1.00                 N  
ATOM    600  CA  GLY    96      70.203  73.336  69.852  1.00                 C  
ATOM    601  C   GLY    96      69.912  73.483  68.369  1.00                 C  
ATOM    602  O   GLY    96      70.829  73.458  67.542  1.00                 O  
ATOM    603  N   VAL    97      68.635  73.658  68.016  1.00                 N  
ATOM    604  CA  VAL    97      68.255  73.903  66.626  1.00                 C  
ATOM    605  C   VAL    97      68.779  75.260  66.158  1.00                 C  
ATOM    606  O   VAL    97      69.208  75.410  65.006  1.00                 O  
ATOM    607  CB  VAL    97      66.728  73.832  66.437  1.00                 C  
ATOM    608  CG1 VAL    97      66.344  74.267  65.031  1.00                 C  
ATOM    609  CG2 VAL    97      66.221  72.426  66.721  1.00                 C  
ATOM    610  N   LEU    98      68.809  76.252  67.057  1.00                 N  
ATOM    611  CA  LEU    98      69.402  77.548  66.733  1.00                 C  
ATOM    612  C   LEU    98      70.907  77.436  66.503  1.00                 C  
ATOM    613  O   LEU    98      71.448  78.078  65.597  1.00                 O  
ATOM    614  CB  LEU    98      69.121  78.559  67.847  1.00                 C  
ATOM    615  CG  LEU    98      69.653  79.977  67.625  1.00                 C  
ATOM    616  CD1 LEU    98      69.060  80.581  66.361  1.00                 C  
ATOM    617  CD2 LEU    98      69.349  80.859  68.826  1.00                 C  
ATOM    618  N   THR    99      71.590  76.600  67.293  1.00                 N  
ATOM    619  CA  THR    99      73.022  76.380  67.095  1.00                 C  
ATOM    620  C   THR    99      73.299  75.649  65.780  1.00                 C  
ATOM    621  O   THR    99      74.254  75.981  65.064  1.00                 O  
ATOM    622  CB  THR    99      73.636  75.579  68.258  1.00                 C  
ATOM    623  OG1 THR    99      73.478  76.310  69.481  1.00                 O  
ATOM    624  CG2 THR    99      75.120  75.347  68.020  1.00                 C  
ATOM    625  N   LEU   100      72.454  74.674  65.429  1.00                 N  
ATOM    626  CA  LEU   100      72.630  73.944  64.173  1.00                 C  
ATOM    627  C   LEU   100      72.336  74.845  62.972  1.00                 C  
ATOM    628  O   LEU   100      73.053  74.813  61.963  1.00                 O  
ATOM    629  CB  LEU   100      71.728  72.709  64.140  1.00                 C  
ATOM    630  CG  LEU   100      72.077  71.587  65.120  1.00                 C  
ATOM    631  CD1 LEU   100      71.007  70.507  65.105  1.00                 C  
ATOM    632  CD2 LEU   100      73.437  70.990  64.791  1.00                 C  
ATOM    633  N   TYR   101      71.311  75.698  63.072  1.00                 N  
ATOM    634  CA  TYR   101      71.037  76.646  61.995  1.00                 C  
ATOM    635  C   TYR   101      72.084  77.751  61.917  1.00                 C  
ATOM    636  O   TYR   101      72.272  78.333  60.843  1.00                 O  
ATOM    637  CB  TYR   101      69.651  77.269  62.170  1.00                 C  
ATOM    638  CG  TYR   101      68.511  76.316  61.890  1.00                 C  
ATOM    639  OH  TYR   101      65.372  73.695  61.137  1.00                 O  
ATOM    640  CZ  TYR   101      66.411  74.563  61.384  1.00                 C  
ATOM    641  CD1 TYR   101      67.693  75.864  62.918  1.00                 C  
ATOM    642  CE1 TYR   101      66.649  74.993  62.672  1.00                 C  
ATOM    643  CD2 TYR   101      68.256  75.872  60.599  1.00                 C  
ATOM    644  CE2 TYR   101      67.216  75.001  60.334  1.00                 C  
ATOM    645  N   MET   102      72.759  78.055  63.028  1.00                 N  
ATOM    646  CA  MET   102      73.929  78.925  62.982  1.00                 C  
ATOM    647  C   MET   102      75.072  78.256  62.227  1.00                 C  
ATOM    648  O   MET   102      75.696  78.868  61.353  1.00                 O  
ATOM    649  CB  MET   102      74.376  79.298  64.397  1.00                 C  
ATOM    650  SD  MET   102      76.110  80.590  66.129  1.00                 S  
ATOM    651  CE  MET   102      76.804  79.017  66.632  1.00                 C  
ATOM    652  CG  MET   102      75.591  80.210  64.445  1.00                 C  
ATOM    653  N   THR   103      75.334  76.981  62.532  1.00                 N  
ATOM    654  CA  THR   103      76.393  76.238  61.853  1.00                 C  
ATOM    655  C   THR   103      76.077  75.960  60.386  1.00                 C  
ATOM    656  O   THR   103      76.997  75.667  59.615  1.00                 O  
ATOM    657  CB  THR   103      76.677  74.895  62.551  1.00                 C  
ATOM    658  OG1 THR   103      75.491  74.091  62.549  1.00                 O  
ATOM    659  CG2 THR   103      77.106  75.125  63.992  1.00                 C  
ATOM    660  N   TYR   104      74.802  76.021  59.991  1.00                 N  
ATOM    661  CA  TYR   104      74.449  75.873  58.580  1.00                 C  
ATOM    662  C   TYR   104      74.937  77.055  57.749  1.00                 C  
ATOM    663  O   TYR   104      75.755  76.892  56.835  1.00                 O  
ATOM    664  CB  TYR   104      72.935  75.718  58.420  1.00                 C  
ATOM    665  CG  TYR   104      72.402  74.385  58.894  1.00                 C  
ATOM    666  OH  TYR   104      70.922  70.727  60.203  1.00                 O  
ATOM    667  CZ  TYR   104      71.413  71.937  59.770  1.00                 C  
ATOM    668  CD1 TYR   104      71.129  74.282  59.439  1.00                 C  
ATOM    669  CE1 TYR   104      70.633  73.068  59.875  1.00                 C  
ATOM    670  CD2 TYR   104      73.174  73.235  58.795  1.00                 C  
ATOM    671  CE2 TYR   104      72.695  72.012  59.226  1.00                 C  
ATOM    672  N   LYS   105      74.447  78.260  58.050  1.00                 N  
ATOM    673  CA  LYS   105      74.622  79.396  57.157  1.00                 C  
ATOM    674  C   LYS   105      75.341  80.593  57.765  1.00                 C  
ATOM    675  O   LYS   105      75.767  81.475  57.010  1.00                 O  
ATOM    676  CB  LYS   105      73.268  79.879  56.633  1.00                 C  
ATOM    677  CD  LYS   105      71.221  79.419  55.256  1.00                 C  
ATOM    678  CE  LYS   105      70.516  78.424  54.348  1.00                 C  
ATOM    679  CG  LYS   105      72.548  78.870  55.753  1.00                 C  
ATOM    680  NZ  LYS   105      69.197  78.934  53.882  1.00                 N  
ATOM    681  N   GLU   106      75.490  80.664  59.086  1.00                 N  
ATOM    682  CA  GLU   106      76.076  81.833  59.726  1.00                 C  
ATOM    683  C   GLU   106      77.590  81.675  59.924  1.00                 C  
ATOM    684  O   GLU   106      78.155  82.217  60.880  1.00                 O  
ATOM    685  CB  GLU   106      75.404  82.099  61.075  1.00                 C  
ATOM    686  CD  GLU   106      73.304  82.733  62.327  1.00                 C  
ATOM    687  CG  GLU   106      73.935  82.475  60.972  1.00                 C  
ATOM    688  OE1 GLU   106      73.979  82.499  63.351  1.00                 O  
ATOM    689  OE2 GLU   106      72.134  83.170  62.364  1.00                 O  
ATOM    690  N   LYS   107      78.261  80.923  59.048  1.00                 N  
ATOM    691  CA  LYS   107      79.716  80.848  59.123  1.00                 C  
ATOM    692  C   LYS   107      80.365  82.096  58.536  1.00                 C  
ATOM    693  O   LYS   107      81.127  82.786  59.223  1.00                 O  
ATOM    694  CB  LYS   107      80.226  79.602  58.397  1.00                 C  
ATOM    695  CD  LYS   107      82.163  78.126  57.789  1.00                 C  
ATOM    696  CE  LYS   107      83.673  77.952  57.838  1.00                 C  
ATOM    697  CG  LYS   107      81.734  79.420  58.461  1.00                 C  
ATOM    698  NZ  LYS   107      84.108  76.688  57.183  1.00                 N  
ATOM    699  N   GLY   108      80.079  82.401  57.270  1.00                 N  
ATOM    700  CA  GLY   108      80.708  83.540  56.606  1.00                 C  
ATOM    701  C   GLY   108      79.759  84.414  55.798  1.00                 C  
ATOM    702  O   GLY   108      80.140  85.543  55.469  1.00                 O  
ATOM    703  N   ILE   109      78.552  83.959  55.471  1.00                 N  
ATOM    704  CA  ILE   109      77.695  84.644  54.506  1.00                 C  
ATOM    705  C   ILE   109      77.089  85.885  55.149  1.00                 C  
ATOM    706  O   ILE   109      76.546  85.823  56.259  1.00                 O  
ATOM    707  CB  ILE   109      76.589  83.714  53.973  1.00                 C  
ATOM    708  CD1 ILE   109      76.211  81.448  52.868  1.00                 C  
ATOM    709  CG1 ILE   109      77.204  82.536  53.213  1.00                 C  
ATOM    710  CG2 ILE   109      75.607  84.493  53.113  1.00                 C  
ATOM    711  N   PHE   110      77.183  87.020  54.452  1.00                 N  
ATOM    712  CA  PHE   110      76.721  88.300  54.971  1.00                 C  
ATOM    713  C   PHE   110      75.566  88.882  54.164  1.00                 C  
ATOM    714  O   PHE   110      74.514  89.193  54.731  1.00                 O  
ATOM    715  CB  PHE   110      77.869  89.310  55.005  1.00                 C  
ATOM    716  CG  PHE   110      78.993  88.920  55.923  1.00                 C  
ATOM    717  CZ  PHE   110      81.068  88.200  57.626  1.00                 C  
ATOM    718  CD1 PHE   110      80.200  88.474  55.412  1.00                 C  
ATOM    719  CE1 PHE   110      81.233  88.115  56.257  1.00                 C  
ATOM    720  CD2 PHE   110      78.843  88.999  57.296  1.00                 C  
ATOM    721  CE2 PHE   110      79.877  88.641  58.140  1.00                 C  
ATOM    722  N   LEU   111      75.728  89.041  52.852  1.00                 N  
ATOM    723  CA  LEU   111      74.794  89.805  52.036  1.00                 C  
ATOM    724  C   LEU   111      74.155  88.919  50.974  1.00                 C  
ATOM    725  O   LEU   111      74.847  88.163  50.284  1.00                 O  
ATOM    726  CB  LEU   111      75.502  90.992  51.380  1.00                 C  
ATOM    727  CG  LEU   111      76.124  92.019  52.329  1.00                 C  
ATOM    728  CD1 LEU   111      76.898  93.071  51.549  1.00                 C  
ATOM    729  CD2 LEU   111      75.053  92.677  53.185  1.00                 C  
ATOM    730  N   VAL   112      72.831  89.018  50.847  1.00                 N  
ATOM    731  CA  VAL   112      72.060  88.287  49.846  1.00                 C  
ATOM    732  C   VAL   112      71.249  89.297  49.041  1.00                 C  
ATOM    733  O   VAL   112      70.519  90.117  49.615  1.00                 O  
ATOM    734  CB  VAL   112      71.151  87.227  50.497  1.00                 C  
ATOM    735  CG1 VAL   112      70.332  86.505  49.438  1.00                 C  
ATOM    736  CG2 VAL   112      71.979  86.237  51.301  1.00                 C  
ATOM    737  N   ALA   113      71.374  89.239  47.715  1.00                 N  
ATOM    738  CA  ALA   113      70.732  90.215  46.850  1.00                 C  
ATOM    739  C   ALA   113      70.334  89.579  45.525  1.00                 C  
ATOM    740  O   ALA   113      71.031  88.708  44.999  1.00                 O  
ATOM    741  CB  ALA   113      71.654  91.401  46.612  1.00                 C  
ATOM    742  N   LEU   114      69.199  90.028  44.993  1.00                 N  
ATOM    743  CA  LEU   114      68.798  89.738  43.626  1.00                 C  
ATOM    744  C   LEU   114      69.200  90.892  42.717  1.00                 C  
ATOM    745  O   LEU   114      69.236  92.055  43.134  1.00                 O  
ATOM    746  CB  LEU   114      67.291  89.486  43.552  1.00                 C  
ATOM    747  CG  LEU   114      66.753  88.334  44.403  1.00                 C  
ATOM    748  CD1 LEU   114      65.238  88.249  44.297  1.00                 C  
ATOM    749  CD2 LEU   114      67.387  87.016  43.986  1.00                 C  
ATOM    750  N   GLU   115      69.492  90.560  41.462  1.00                 N  
ATOM    751  CA  GLU   115      69.926  91.549  40.493  1.00                 C  
ATOM    752  C   GLU   115      68.729  92.158  39.764  1.00                 C  
ATOM    753  O   GLU   115      67.570  91.974  40.144  1.00                 O  
ATOM    754  CB  GLU   115      70.896  90.925  39.488  1.00                 C  
ATOM    755  CD  GLU   115      73.143  89.848  39.073  1.00                 C  
ATOM    756  CG  GLU   115      72.200  90.442  40.101  1.00                 C  
ATOM    757  OE1 GLU   115      72.653  89.219  38.112  1.00                 O  
ATOM    758  OE2 GLU   115      74.371  90.011  39.229  1.00                 O  
ATOM    759  N   LYS   116      69.020  92.901  38.700  1.00                 N  
ATOM    760  CA  LYS   116      67.990  93.665  38.011  1.00                 C  
ATOM    761  C   LYS   116      67.200  92.785  37.049  1.00                 C  
ATOM    762  O   LYS   116      67.764  91.950  36.337  1.00                 O  
ATOM    763  CB  LYS   116      68.611  94.841  37.255  1.00                 C  
ATOM    764  CD  LYS   116      68.274  96.957  35.948  1.00                 C  
ATOM    765  CE  LYS   116      67.261  97.873  35.281  1.00                 C  
ATOM    766  CG  LYS   116      67.596  95.765  36.603  1.00                 C  
ATOM    767  NZ  LYS   116      67.912  99.046  34.635  1.00                 N  
ATOM    768  N   ASP   117      65.878  92.993  37.038  1.00                 N  
ATOM    769  CA  ASP   117      64.873  92.358  36.184  1.00                 C  
ATOM    770  C   ASP   117      64.911  90.829  36.164  1.00                 C  
ATOM    771  O   ASP   117      65.344  90.247  35.162  1.00                 O  
ATOM    772  CB  ASP   117      65.007  92.850  34.742  1.00                 C  
ATOM    773  CG  ASP   117      63.804  92.496  33.891  1.00                 C  
ATOM    774  OD1 ASP   117      62.706  92.318  34.459  1.00                 O  
ATOM    775  OD2 ASP   117      63.958  92.396  32.655  1.00                 O  
ATOM    776  N   LYS   118      64.474  90.123  37.244  1.00                 N  
ATOM    777  CA  LYS   118      64.267  88.672  37.166  1.00                 C  
ATOM    778  C   LYS   118      62.852  88.306  36.717  1.00                 C  
ATOM    779  O   LYS   118      62.180  87.466  37.326  1.00                 O  
ATOM    780  CB  LYS   118      64.555  88.016  38.518  1.00                 C  
ATOM    781  CD  LYS   118      64.033  87.873  40.969  1.00                 C  
ATOM    782  CE  LYS   118      63.828  86.369  41.049  1.00                 C  
ATOM    783  CG  LYS   118      63.590  88.420  39.621  1.00                 C  
ATOM    784  NZ  LYS   118      64.122  85.841  42.410  1.00                 N  
ATOM    785  N   ALA   119      62.388  88.934  35.640  1.00                 N  
ATOM    786  CA  ALA   119      60.997  88.848  35.213  1.00                 C  
ATOM    787  C   ALA   119      60.892  88.065  33.913  1.00                 C  
ATOM    788  O   ALA   119      61.751  88.190  33.034  1.00                 O  
ATOM    789  CB  ALA   119      60.406  90.240  35.048  1.00                 C  
ATOM    790  N   LYS   120      59.834  87.261  33.796  1.00                 N  
ATOM    791  CA  LYS   120      59.558  86.507  32.593  1.00                 C  
ATOM    792  C   LYS   120      60.208  85.143  32.520  1.00                 C  
ATOM    793  O   LYS   120      59.792  84.322  31.693  1.00                 O  
ATOM    794  CB  LYS   120      59.989  87.296  31.355  1.00                 C  
ATOM    795  CD  LYS   120      59.696  89.322  29.902  1.00                 C  
ATOM    796  CE  LYS   120      59.016  90.673  29.757  1.00                 C  
ATOM    797  CG  LYS   120      59.269  88.623  31.183  1.00                 C  
ATOM    798  NZ  LYS   120      59.469  91.394  28.535  1.00                 N  
ATOM    799  N   VAL   121      61.213  84.873  33.352  1.00                 N  
ATOM    800  CA  VAL   121      61.921  83.600  33.310  1.00                 C  
ATOM    801  C   VAL   121      61.993  82.970  34.695  1.00                 C  
ATOM    802  O   VAL   121      61.324  83.425  35.629  1.00                 O  
ATOM    803  CB  VAL   121      63.340  83.762  32.735  1.00                 C  
ATOM    804  CG1 VAL   121      63.281  84.284  31.308  1.00                 C  
ATOM    805  CG2 VAL   121      64.167  84.691  33.611  1.00                 C  
ATOM    806  N   ASP   122      62.793  81.914  34.825  1.00                 N  
ATOM    807  CA  ASP   122      63.063  81.311  36.120  1.00                 C  
ATOM    808  C   ASP   122      63.868  82.277  36.994  1.00                 C  
ATOM    809  O   ASP   122      64.585  83.138  36.475  1.00                 O  
ATOM    810  CB  ASP   122      63.812  79.988  35.949  1.00                 C  
ATOM    811  CG  ASP   122      62.939  78.896  35.363  1.00                 C  
ATOM    812  OD1 ASP   122      61.705  79.083  35.314  1.00                 O  
ATOM    813  OD2 ASP   122      63.489  77.852  34.952  1.00                 O  
ATOM    814  N   PRO   123      63.751  82.176  38.339  1.00                 N  
ATOM    815  CA  PRO   123      64.487  83.118  39.197  1.00                 C  
ATOM    816  C   PRO   123      65.989  82.874  39.204  1.00                 C  
ATOM    817  O   PRO   123      66.494  81.935  39.828  1.00                 O  
ATOM    818  CB  PRO   123      63.897  82.888  40.590  1.00                 C  
ATOM    819  CD  PRO   123      62.977  81.208  39.155  1.00                 C  
ATOM    820  CG  PRO   123      63.422  81.474  40.566  1.00                 C  
ATOM    821  N   ASP   124      66.705  83.740  38.495  1.00                 N  
ATOM    822  CA  ASP   124      68.153  83.690  38.382  1.00                 C  
ATOM    823  C   ASP   124      68.782  84.640  39.398  1.00                 C  
ATOM    824  O   ASP   124      68.131  85.091  40.346  1.00                 O  
ATOM    825  CB  ASP   124      68.592  84.046  36.960  1.00                 C  
ATOM    826  CG  ASP   124      68.277  85.483  36.595  1.00                 C  
ATOM    827  OD1 ASP   124      68.019  86.287  37.516  1.00                 O  
ATOM    828  OD2 ASP   124      68.287  85.805  35.389  1.00                 O  
ATOM    829  N   ASN   125      70.082  84.909  39.212  1.00                 N  
ATOM    830  CA  ASN   125      70.779  86.081  39.760  1.00                 C  
ATOM    831  C   ASN   125      70.864  86.061  41.288  1.00                 C  
ATOM    832  O   ASN   125      70.462  87.010  41.963  1.00                 O  
ATOM    833  CB  ASN   125      70.100  87.372  39.299  1.00                 C  
ATOM    834  CG  ASN   125      70.166  87.560  37.796  1.00                 C  
ATOM    835  OD1 ASN   125      71.084  87.069  37.139  1.00                 O  
ATOM    836  ND2 ASN   125      69.191  88.274  37.247  1.00                 N  
ATOM    837  N   ARG   126      71.394  84.969  41.833  1.00                 N  
ATOM    838  CA  ARG   126      71.656  84.876  43.265  1.00                 C  
ATOM    839  C   ARG   126      73.057  85.437  43.494  1.00                 C  
ATOM    840  O   ARG   126      74.056  84.823  43.117  1.00                 O  
ATOM    841  CB  ARG   126      71.523  83.428  43.741  1.00                 C  
ATOM    842  CD  ARG   126      71.349  81.825  45.664  1.00                 C  
ATOM    843  NE  ARG   126      72.401  80.903  45.243  1.00                 N  
ATOM    844  CG  ARG   126      71.645  83.256  45.246  1.00                 C  
ATOM    845  CZ  ARG   126      72.313  79.580  45.327  1.00                 C  
ATOM    846  NH1 ARG   126      73.321  78.820  44.919  1.00                 N  
ATOM    847  NH2 ARG   126      71.217  79.018  45.819  1.00                 N  
ATOM    848  N   TRP   127      73.127  86.622  44.098  1.00                 N  
ATOM    849  CA  TRP   127      74.386  87.303  44.374  1.00                 C  
ATOM    850  C   TRP   127      74.657  87.216  45.870  1.00                 C  
ATOM    851  O   TRP   127      73.883  87.741  46.677  1.00                 O  
ATOM    852  CB  TRP   127      74.326  88.755  43.896  1.00                 C  
ATOM    853  CG  TRP   127      75.593  89.518  44.133  1.00                 C  
ATOM    854  CD1 TRP   127      75.973  90.137  45.289  1.00                 C  
ATOM    855  NE1 TRP   127      77.199  90.734  45.127  1.00                 N  
ATOM    856  CD2 TRP   127      76.649  89.742  43.191  1.00                 C  
ATOM    857  CE2 TRP   127      77.634  90.504  43.845  1.00                 C  
ATOM    858  CH2 TRP   127      78.988  90.530  41.910  1.00                 C  
ATOM    859  CZ2 TRP   127      78.811  90.905  43.212  1.00                 C  
ATOM    860  CE3 TRP   127      76.857  89.373  41.859  1.00                 C  
ATOM    861  CZ3 TRP   127      78.024  89.773  41.236  1.00                 C  
ATOM    862  N   GLU   128      75.757  86.558  46.234  1.00                 N  
ATOM    863  CA  GLU   128      76.013  86.172  47.613  1.00                 C  
ATOM    864  C   GLU   128      77.416  86.614  48.003  1.00                 C  
ATOM    865  O   GLU   128      78.351  86.511  47.205  1.00                 O  
ATOM    866  CB  GLU   128      75.842  84.662  47.787  1.00                 C  
ATOM    867  CD  GLU   128      74.300  82.663  47.707  1.00                 C  
ATOM    868  CG  GLU   128      74.432  84.162  47.520  1.00                 C  
ATOM    869  OE1 GLU   128      75.210  81.927  47.270  1.00                 O  
ATOM    870  OE2 GLU   128      73.286  82.224  48.291  1.00                 O  
ATOM    871  N   LEU   129      77.557  87.108  49.232  1.00                 N  
ATOM    872  CA  LEU   129      78.801  87.702  49.701  1.00                 C  
ATOM    873  C   LEU   129      79.249  87.021  50.984  1.00                 C  
ATOM    874  O   LEU   129      78.423  86.696  51.843  1.00                 O  
ATOM    875  CB  LEU   129      78.628  89.206  49.919  1.00                 C  
ATOM    876  CG  LEU   129      78.273  90.034  48.682  1.00                 C  
ATOM    877  CD1 LEU   129      77.961  91.472  49.068  1.00                 C  
ATOM    878  CD2 LEU   129      79.404  89.993  47.665  1.00                 C  
ATOM    879  N   ALA   130      80.559  86.818  51.122  1.00                 N  
ATOM    880  CA  ALA   130      81.110  86.354  52.386  1.00                 C  
ATOM    881  C   ALA   130      82.459  87.015  52.629  1.00                 C  
ATOM    882  O   ALA   130      83.222  87.274  51.695  1.00                 O  
ATOM    883  CB  ALA   130      81.240  84.839  52.383  1.00                 C  
ATOM    884  N   SER   131      82.740  87.289  53.899  1.00                 N  
ATOM    885  CA  SER   131      83.954  87.973  54.310  1.00                 C  
ATOM    886  C   SER   131      84.774  87.079  55.232  1.00                 C  
ATOM    887  O   SER   131      84.259  86.142  55.846  1.00                 O  
ATOM    888  CB  SER   131      83.616  89.295  55.003  1.00                 C  
ATOM    889  OG  SER   131      82.947  90.178  54.119  1.00                 O  
ATOM    890  N   THR   132      86.067  87.387  55.324  1.00                 N  
ATOM    891  CA  THR   132      86.969  86.646  56.193  1.00                 C  
ATOM    892  C   THR   132      88.103  87.560  56.633  1.00                 C  
ATOM    893  O   THR   132      88.838  88.100  55.798  1.00                 O  
ATOM    894  CB  THR   132      87.529  85.395  55.491  1.00                 C  
ATOM    895  OG1 THR   132      86.447  84.543  55.092  1.00                 O  
ATOM    896  CG2 THR   132      88.438  84.619  56.430  1.00                 C  
ATOM    897  N   LEU   133      88.228  87.725  57.948  1.00                 N  
ATOM    898  CA  LEU   133      89.300  88.514  58.547  1.00                 C  
ATOM    899  C   LEU   133      89.721  87.794  59.820  1.00                 C  
ATOM    900  O   LEU   133      88.975  87.790  60.804  1.00                 O  
ATOM    901  CB  LEU   133      88.826  89.943  58.818  1.00                 C  
ATOM    902  CG  LEU   133      89.838  90.879  59.482  1.00                 C  
ATOM    903  CD1 LEU   133      91.042  91.099  58.578  1.00                 C  
ATOM    904  CD2 LEU   133      89.191  92.209  59.834  1.00                 C  
ATOM    905  N   ARG   134      90.903  87.184  59.797  1.00                 N  
ATOM    906  CA  ARG   134      91.361  86.389  60.924  1.00                 C  
ATOM    907  C   ARG   134      91.786  87.289  62.083  1.00                 C  
ATOM    908  O   ARG   134      91.979  88.500  61.934  1.00                 O  
ATOM    909  CB  ARG   134      92.519  85.482  60.504  1.00                 C  
ATOM    910  CD  ARG   134      93.332  83.555  59.116  1.00                 C  
ATOM    911  NE  ARG   134      94.352  84.336  58.419  1.00                 N  
ATOM    912  CG  ARG   134      92.133  84.404  59.505  1.00                 C  
ATOM    913  CZ  ARG   134      95.507  83.840  57.988  1.00                 C  
ATOM    914  NH1 ARG   134      96.374  84.626  57.363  1.00                 N  
ATOM    915  NH2 ARG   134      95.793  82.560  58.182  1.00                 N  
ATOM    916  N   LYS   135      91.924  86.676  63.256  1.00                 N  
ATOM    917  CA  LYS   135      92.357  87.404  64.440  1.00                 C  
ATOM    918  C   LYS   135      93.837  87.745  64.329  1.00                 C  
ATOM    919  O   LYS   135      94.671  86.851  64.146  1.00                 O  
ATOM    920  CB  LYS   135      92.084  86.584  65.703  1.00                 C  
ATOM    921  CD  LYS   135      90.411  85.569  67.274  1.00                 C  
ATOM    922  CE  LYS   135      88.935  85.373  67.580  1.00                 C  
ATOM    923  CG  LYS   135      90.609  86.379  66.003  1.00                 C  
ATOM    924  NZ  LYS   135      88.726  84.575  68.820  1.00                 N  
ATOM    925  N   TYR   136      94.146  89.043  64.440  1.00                 N  
ATOM    926  CA  TYR   136      95.498  89.609  64.349  1.00                 C  
ATOM    927  C   TYR   136      96.154  89.246  63.011  1.00                 C  
ATOM    928  O   TYR   136      97.130  88.497  62.935  1.00                 O  
ATOM    929  CB  TYR   136      96.363  89.119  65.512  1.00                 C  
ATOM    930  CG  TYR   136      95.807  89.460  66.876  1.00                 C  
ATOM    931  OH  TYR   136      94.269  90.381  70.628  1.00                 O  
ATOM    932  CZ  TYR   136      94.779  90.078  69.386  1.00                 C  
ATOM    933  CD1 TYR   136      95.099  88.517  67.611  1.00                 C  
ATOM    934  CE1 TYR   136      94.587  88.819  68.858  1.00                 C  
ATOM    935  CD2 TYR   136      95.990  90.723  67.424  1.00                 C  
ATOM    936  CE2 TYR   136      95.485  91.043  68.669  1.00                 C  
ATOM    937  N   ASP   137      95.560  89.784  61.948  1.00                 N  
ATOM    938  CA  ASP   137      96.029  89.540  60.593  1.00                 C  
ATOM    939  C   ASP   137      95.932  90.831  59.792  1.00                 C  
ATOM    940  O   ASP   137      95.048  91.659  60.022  1.00                 O  
ATOM    941  CB  ASP   137      95.216  88.421  59.938  1.00                 C  
ATOM    942  CG  ASP   137      95.859  87.901  58.667  1.00                 C  
ATOM    943  OD1 ASP   137      96.934  88.416  58.292  1.00                 O  
ATOM    944  OD2 ASP   137      95.289  86.979  58.047  1.00                 O  
ATOM    945  N   ASP   138      96.858  90.991  58.846  1.00                 N  
ATOM    946  CA  ASP   138      96.871  92.127  57.935  1.00                 C  
ATOM    947  C   ASP   138      96.370  91.758  56.543  1.00                 C  
ATOM    948  O   ASP   138      96.684  92.455  55.572  1.00                 O  
ATOM    949  CB  ASP   138      98.280  92.714  57.830  1.00                 C  
ATOM    950  CG  ASP   138      99.281  91.727  57.262  1.00                 C  
ATOM    951  OD1 ASP   138      98.887  90.575  56.983  1.00                 O  
ATOM    952  OD2 ASP   138     100.460  92.105  57.095  1.00                 O  
ATOM    953  N   GLN   139      95.605  90.675  56.426  1.00                 N  
ATOM    954  CA  GLN   139      95.090  90.208  55.148  1.00                 C  
ATOM    955  C   GLN   139      93.586  90.009  55.247  1.00                 C  
ATOM    956  O   GLN   139      93.074  89.571  56.282  1.00                 O  
ATOM    957  CB  GLN   139      95.786  88.911  54.732  1.00                 C  
ATOM    958  CD  GLN   139      97.655  89.847  53.314  1.00                 C  
ATOM    959  CG  GLN   139      97.289  89.045  54.547  1.00                 C  
ATOM    960  OE1 GLN   139      96.921  89.856  52.326  1.00                 O  
ATOM    961  NE2 GLN   139      98.796  90.525  53.368  1.00                 N  
ATOM    962  N   TYR   140      92.885  90.329  54.164  1.00                 N  
ATOM    963  CA  TYR   140      91.433  90.265  54.098  1.00                 C  
ATOM    964  C   TYR   140      91.023  89.374  52.935  1.00                 C  
ATOM    965  O   TYR   140      91.691  89.350  51.894  1.00                 O  
ATOM    966  CB  TYR   140      90.841  91.668  53.952  1.00                 C  
ATOM    967  CG  TYR   140      89.333  91.689  53.847  1.00                 C  
ATOM    968  OH  TYR   140      85.184  91.743  53.575  1.00                 O  
ATOM    969  CZ  TYR   140      86.557  91.725  53.663  1.00                 C  
ATOM    970  CD1 TYR   140      88.539  91.499  54.971  1.00                 C  
ATOM    971  CE1 TYR   140      87.160  91.517  54.885  1.00                 C  
ATOM    972  CD2 TYR   140      88.708  91.898  52.624  1.00                 C  
ATOM    973  CE2 TYR   140      87.330  91.918  52.519  1.00                 C  
ATOM    974  N   THR   141      89.929  88.633  53.111  1.00                 N  
ATOM    975  CA  THR   141      89.426  87.732  52.083  1.00                 C  
ATOM    976  C   THR   141      87.959  88.040  51.827  1.00                 C  
ATOM    977  O   THR   141      87.162  88.116  52.767  1.00                 O  
ATOM    978  CB  THR   141      89.605  86.257  52.489  1.00                 C  
ATOM    979  OG1 THR   141      90.995  85.982  52.703  1.00                 O  
ATOM    980  CG2 THR   141      89.090  85.337  51.392  1.00                 C  
ATOM    981  N   LEU   142      87.607  88.230  50.558  1.00                 N  
ATOM    982  CA  LEU   142      86.227  88.479  50.157  1.00                 C  
ATOM    983  C   LEU   142      85.853  87.464  49.088  1.00                 C  
ATOM    984  O   LEU   142      86.526  87.369  48.058  1.00                 O  
ATOM    985  CB  LEU   142      86.066  89.915  49.653  1.00                 C  
ATOM    986  CG  LEU   142      84.679  90.300  49.136  1.00                 C  
ATOM    987  CD1 LEU   142      83.652  90.238  50.256  1.00                 C  
ATOM    988  CD2 LEU   142      84.703  91.689  48.517  1.00                 C  
ATOM    989  N   SER   143      84.795  86.697  49.332  1.00                 N  
ATOM    990  CA  SER   143      84.345  85.682  48.390  1.00                 C  
ATOM    991  C   SER   143      82.973  86.069  47.853  1.00                 C  
ATOM    992  O   SER   143      82.015  86.228  48.622  1.00                 O  
ATOM    993  CB  SER   143      84.306  84.308  49.061  1.00                 C  
ATOM    994  OG  SER   143      83.779  83.327  48.185  1.00                 O  
ATOM    995  N   ILE   144      82.898  86.228  46.537  1.00                 N  
ATOM    996  CA  ILE   144      81.670  86.531  45.820  1.00                 C  
ATOM    997  C   ILE   144      81.131  85.261  45.174  1.00                 C  
ATOM    998  O   ILE   144      81.894  84.391  44.747  1.00                 O  
ATOM    999  CB  ILE   144      81.890  87.629  44.763  1.00                 C  
ATOM   1000  CD1 ILE   144      82.810  89.987  44.458  1.00                 C  
ATOM   1001  CG1 ILE   144      82.331  88.932  45.432  1.00                 C  
ATOM   1002  CG2 ILE   144      80.636  87.819  43.923  1.00                 C  
ATOM   1003  N   THR   145      79.805  85.166  45.096  1.00                 N  
ATOM   1004  CA  THR   145      79.155  84.002  44.511  1.00                 C  
ATOM   1005  C   THR   145      78.008  84.461  43.626  1.00                 C  
ATOM   1006  O   THR   145      77.119  85.186  44.083  1.00                 O  
ATOM   1007  CB  THR   145      78.643  83.037  45.596  1.00                 C  
ATOM   1008  OG1 THR   145      79.738  82.609  46.415  1.00                 O  
ATOM   1009  CG2 THR   145      78.004  81.812  44.961  1.00                 C  
ATOM   1010  N   TYR   146      78.033  84.043  42.363  1.00                 N  
ATOM   1011  CA  TYR   146      76.965  84.332  41.410  1.00                 C  
ATOM   1012  C   TYR   146      76.350  83.013  40.965  1.00                 C  
ATOM   1013  O   TYR   146      77.007  82.213  40.293  1.00                 O  
ATOM   1014  CB  TYR   146      77.508  85.128  40.222  1.00                 C  
ATOM   1015  CG  TYR   146      76.452  85.520  39.213  1.00                 C  
ATOM   1016  OH  TYR   146      73.544  86.608  36.447  1.00                 O  
ATOM   1017  CZ  TYR   146      74.507  86.246  37.361  1.00                 C  
ATOM   1018  CD1 TYR   146      75.580  86.570  39.467  1.00                 C  
ATOM   1019  CE1 TYR   146      74.612  86.934  38.551  1.00                 C  
ATOM   1020  CD2 TYR   146      76.332  84.837  38.009  1.00                 C  
ATOM   1021  CE2 TYR   146      75.370  85.188  37.080  1.00                 C  
ATOM   1022  N   THR   147      75.094  82.783  41.335  1.00                 N  
ATOM   1023  CA  THR   147      74.386  81.554  40.996  1.00                 C  
ATOM   1024  C   THR   147      73.304  81.892  39.981  1.00                 C  
ATOM   1025  O   THR   147      72.425  82.724  40.250  1.00                 O  
ATOM   1026  CB  THR   147      73.780  80.889  42.246  1.00                 C  
ATOM   1027  OG1 THR   147      74.825  80.553  43.166  1.00                 O  
ATOM   1028  CG2 THR   147      73.039  79.616  41.865  1.00                 C  
ATOM   1029  N   ASP   148      73.375  81.255  38.814  1.00                 N  
ATOM   1030  CA  ASP   148      72.383  81.399  37.759  1.00                 C  
ATOM   1031  C   ASP   148      71.648  80.078  37.572  1.00                 C  
ATOM   1032  O   ASP   148      72.271  79.010  37.522  1.00                 O  
ATOM   1033  CB  ASP   148      73.048  81.846  36.456  1.00                 C  
ATOM   1034  CG  ASP   148      72.044  82.121  35.354  1.00                 C  
ATOM   1035  OD1 ASP   148      71.358  83.162  35.421  1.00                 O  
ATOM   1036  OD2 ASP   148      71.943  81.294  34.422  1.00                 O  
ATOM   1037  N   ALA   149      70.322  80.162  37.462  1.00                 N  
ATOM   1038  CA  ALA   149      69.475  78.985  37.455  1.00                 C  
ATOM   1039  C   ALA   149      69.010  78.512  36.093  1.00                 C  
ATOM   1040  O   ALA   149      68.405  77.441  35.988  1.00                 O  
ATOM   1041  CB  ALA   149      68.236  79.218  38.306  1.00                 C  
ATOM   1042  N   ALA   150      69.265  79.300  35.045  1.00                 N  
ATOM   1043  CA  ALA   150      68.923  78.864  33.693  1.00                 C  
ATOM   1044  C   ALA   150      69.829  77.727  33.241  1.00                 C  
ATOM   1045  O   ALA   150      69.357  76.710  32.720  1.00                 O  
ATOM   1046  CB  ALA   150      69.018  80.029  32.720  1.00                 C  
ATOM   1047  N   THR   151      71.135  77.887  33.428  1.00                 N  
ATOM   1048  CA  THR   151      72.103  76.859  33.081  1.00                 C  
ATOM   1049  C   THR   151      72.613  76.088  34.291  1.00                 C  
ATOM   1050  O   THR   151      73.407  75.156  34.110  1.00                 O  
ATOM   1051  CB  THR   151      73.315  77.452  32.339  1.00                 C  
ATOM   1052  OG1 THR   151      73.978  78.401  33.184  1.00                 O  
ATOM   1053  CG2 THR   151      72.868  78.161  31.070  1.00                 C  
ATOM   1054  N   LYS   152      72.158  76.450  35.496  1.00                 N  
ATOM   1055  CA  LYS   152      72.571  75.868  36.781  1.00                 C  
ATOM   1056  C   LYS   152      74.093  75.959  36.946  1.00                 C  
ATOM   1057  O   LYS   152      74.832  74.973  36.915  1.00                 O  
ATOM   1058  CB  LYS   152      72.109  74.413  36.884  1.00                 C  
ATOM   1059  CD  LYS   152      69.801  74.903  37.741  1.00                 C  
ATOM   1060  CE  LYS   152      68.316  74.626  37.571  1.00                 C  
ATOM   1061  CG  LYS   152      70.618  74.218  36.658  1.00                 C  
ATOM   1062  NZ  LYS   152      67.496  75.365  38.570  1.00                 N  
ATOM   1063  N   LYS   153      74.552  77.204  37.056  1.00                 N  
ATOM   1064  CA  LYS   153      75.978  77.487  37.157  1.00                 C  
ATOM   1065  C   LYS   153      76.254  78.397  38.342  1.00                 C  
ATOM   1066  O   LYS   153      75.626  79.451  38.484  1.00                 O  
ATOM   1067  CB  LYS   153      76.491  78.122  35.863  1.00                 C  
ATOM   1068  CD  LYS   153      76.992  77.880  33.416  1.00                 C  
ATOM   1069  CE  LYS   153      76.873  76.985  32.193  1.00                 C  
ATOM   1070  CG  LYS   153      76.399  77.215  34.647  1.00                 C  
ATOM   1071  NZ  LYS   153      77.454  77.622  30.980  1.00                 N  
ATOM   1072  N   THR   154      77.199  77.989  39.182  1.00                 N  
ATOM   1073  CA  THR   154      77.717  78.827  40.251  1.00                 C  
ATOM   1074  C   THR   154      79.092  79.351  39.857  1.00                 C  
ATOM   1075  O   THR   154      79.871  78.657  39.195  1.00                 O  
ATOM   1076  CB  THR   154      77.797  78.058  41.583  1.00                 C  
ATOM   1077  OG1 THR   154      76.485  77.636  41.974  1.00                 O  
ATOM   1078  CG2 THR   154      78.369  78.946  42.677  1.00                 C  
ATOM   1079  N   ARG   155      79.366  80.598  40.229  1.00                 N  
ATOM   1080  CA  ARG   155      80.627  81.259  39.924  1.00                 C  
ATOM   1081  C   ARG   155      81.191  81.819  41.219  1.00                 C  
ATOM   1082  O   ARG   155      80.576  82.696  41.835  1.00                 O  
ATOM   1083  CB  ARG   155      80.418  82.355  38.877  1.00                 C  
ATOM   1084  CD  ARG   155      81.037  81.067  36.814  1.00                 C  
ATOM   1085  NE  ARG   155      80.610  80.602  35.497  1.00                 N  
ATOM   1086  CG  ARG   155      79.942  81.842  37.528  1.00                 C  
ATOM   1087  CZ  ARG   155      79.978  79.454  35.278  1.00                 C  
ATOM   1088  NH1 ARG   155      79.628  79.114  34.045  1.00                 N  
ATOM   1089  NH2 ARG   155      79.699  78.647  36.293  1.00                 N  
ATOM   1090  N   THR   156      82.344  81.304  41.631  1.00                 N  
ATOM   1091  CA  THR   156      83.026  81.754  42.832  1.00                 C  
ATOM   1092  C   THR   156      84.108  82.764  42.473  1.00                 C  
ATOM   1093  O   THR   156      84.692  82.718  41.388  1.00                 O  
ATOM   1094  CB  THR   156      83.645  80.575  43.605  1.00                 C  
ATOM   1095  OG1 THR   156      84.617  79.918  42.783  1.00                 O  
ATOM   1096  CG2 THR   156      82.572  79.567  43.988  1.00                 C  
ATOM   1097  N   SER   157      84.369  83.681  43.401  1.00                 N  
ATOM   1098  CA  SER   157      85.411  84.689  43.227  1.00                 C  
ATOM   1099  C   SER   157      86.082  84.907  44.575  1.00                 C  
ATOM   1100  O   SER   157      85.492  85.525  45.467  1.00                 O  
ATOM   1101  CB  SER   157      84.816  85.985  42.673  1.00                 C  
ATOM   1102  OG  SER   157      85.812  86.982  42.527  1.00                 O  
ATOM   1103  N   GLN   158      87.303  84.399  44.721  1.00                 N  
ATOM   1104  CA  GLN   158      88.081  84.538  45.946  1.00                 C  
ATOM   1105  C   GLN   158      89.061  85.692  45.774  1.00                 C  
ATOM   1106  O   GLN   158      89.912  85.658  44.878  1.00                 O  
ATOM   1107  CB  GLN   158      88.809  83.232  46.270  1.00                 C  
ATOM   1108  CD  GLN   158      90.259  81.939  47.884  1.00                 C  
ATOM   1109  CG  GLN   158      89.600  83.267  47.567  1.00                 C  
ATOM   1110  OE1 GLN   158      90.317  81.047  47.038  1.00                 O  
ATOM   1111  NE2 GLN   158      90.760  81.805  49.106  1.00                 N  
ATOM   1112  N   ILE   159      88.952  86.700  46.638  1.00                 N  
ATOM   1113  CA  ILE   159      89.720  87.937  46.527  1.00                 C  
ATOM   1114  C   ILE   159      90.505  88.107  47.824  1.00                 C  
ATOM   1115  O   ILE   159      89.941  88.510  48.845  1.00                 O  
ATOM   1116  CB  ILE   159      88.807  89.145  46.248  1.00                 C  
ATOM   1117  CD1 ILE   159      86.950  89.974  44.711  1.00                 C  
ATOM   1118  CG1 ILE   159      88.012  88.926  44.959  1.00                 C  
ATOM   1119  CG2 ILE   159      89.621  90.429  46.200  1.00                 C  
ATOM   1120  N   THR   160      91.797  87.785  47.786  1.00                 N  
ATOM   1121  CA  THR   160      92.673  87.889  48.948  1.00                 C  
ATOM   1122  C   THR   160      93.552  89.120  48.772  1.00                 C  
ATOM   1123  O   THR   160      94.437  89.141  47.911  1.00                 O  
ATOM   1124  CB  THR   160      93.529  86.621  49.125  1.00                 C  
ATOM   1125  OG1 THR   160      92.675  85.488  49.322  1.00                 O  
ATOM   1126  CG2 THR   160      94.441  86.759  50.334  1.00                 C  
ATOM   1127  N   LYS   161      93.314  90.140  49.589  1.00                 N  
ATOM   1128  CA  LYS   161      94.058  91.388  49.506  1.00                 C  
ATOM   1129  C   LYS   161      94.750  91.680  50.830  1.00                 C  
ATOM   1130  O   LYS   161      94.474  91.061  51.860  1.00                 O  
ATOM   1131  CB  LYS   161      93.129  92.541  49.121  1.00                 C  
ATOM   1132  CD  LYS   161      91.653  93.613  47.398  1.00                 C  
ATOM   1133  CE  LYS   161      91.039  93.481  46.013  1.00                 C  
ATOM   1134  CG  LYS   161      92.523  92.413  47.733  1.00                 C  
ATOM   1135  NZ  LYS   161      90.187  94.652  45.669  1.00                 N  
ATOM   1136  N   SER   162      95.668  92.640  50.782  1.00                 N  
ATOM   1137  CA  SER   162      96.325  93.160  51.971  1.00                 C  
ATOM   1138  C   SER   162      95.660  94.467  52.375  1.00                 C  
ATOM   1139  O   SER   162      95.371  95.317  51.527  1.00                 O  
ATOM   1140  CB  SER   162      97.820  93.357  51.714  1.00                 C  
ATOM   1141  OG  SER   162      98.455  93.959  52.829  1.00                 O  
ATOM   1142  N   VAL   163      95.414  94.623  53.677  1.00                 N  
ATOM   1143  CA  VAL   163      94.691  95.797  54.152  1.00                 C  
ATOM   1144  C   VAL   163      95.575  97.034  54.234  1.00                 C  
ATOM   1145  O   VAL   163      95.051  98.151  54.311  1.00                 O  
ATOM   1146  CB  VAL   163      94.052  95.547  55.531  1.00                 C  
ATOM   1147  CG1 VAL   163      93.072  94.386  55.460  1.00                 C  
ATOM   1148  CG2 VAL   163      95.125  95.280  56.575  1.00                 C  
ATOM   1149  N   ALA   164      96.901  96.872  54.190  1.00                 N  
ATOM   1150  CA  ALA   164      97.825  97.984  54.391  1.00                 C  
ATOM   1151  C   ALA   164      97.843  98.976  53.234  1.00                 C  
ATOM   1152  O   ALA   164      98.373 100.080  53.401  1.00                 O  
ATOM   1153  CB  ALA   164      99.237  97.466  54.616  1.00                 C  
ATOM   1154  N   SER   165      97.282  98.622  52.078  1.00                 N  
ATOM   1155  CA  SER   165      97.236  99.532  50.941  1.00                 C  
ATOM   1156  C   SER   165      96.095 100.537  51.024  1.00                 C  
ATOM   1157  O   SER   165      96.009 101.420  50.163  1.00                 O  
ATOM   1158  CB  SER   165      97.114  98.749  49.632  1.00                 C  
ATOM   1159  OG  SER   165      95.859  98.097  49.543  1.00                 O  
ATOM   1160  N   PHE   166      95.221 100.431  52.025  1.00                 N  
ATOM   1161  CA  PHE   166      94.062 101.306  52.139  1.00                 C  
ATOM   1162  C   PHE   166      94.089 102.220  53.353  1.00                 C  
ATOM   1163  O   PHE   166      93.528 103.316  53.292  1.00                 O  
ATOM   1164  CB  PHE   166      92.772 100.484  52.182  1.00                 C  
ATOM   1165  CG  PHE   166      92.518  99.690  50.933  1.00                 C  
ATOM   1166  CZ  PHE   166      92.045  98.227  48.617  1.00                 C  
ATOM   1167  CD1 PHE   166      92.741  98.324  50.905  1.00                 C  
ATOM   1168  CE1 PHE   166      92.506  97.594  49.756  1.00                 C  
ATOM   1169  CD2 PHE   166      92.055 100.309  49.785  1.00                 C  
ATOM   1170  CE2 PHE   166      91.821  99.578  48.635  1.00                 C  
ATOM   1171  N   PHE   167      94.720 101.807  54.449  1.00                 N  
ATOM   1172  CA  PHE   167      94.737 102.631  55.647  1.00                 C  
ATOM   1173  C   PHE   167      95.793 103.728  55.539  1.00                 C  
ATOM   1174  O   PHE   167      96.657 103.715  54.658  1.00                 O  
ATOM   1175  CB  PHE   167      94.994 101.770  56.886  1.00                 C  
ATOM   1176  CG  PHE   167      93.861 100.846  57.228  1.00                 C  
ATOM   1177  CZ  PHE   167      91.761  99.140  57.864  1.00                 C  
ATOM   1178  CD1 PHE   167      93.872  99.528  56.805  1.00                 C  
ATOM   1179  CE1 PHE   167      92.829  98.678  57.120  1.00                 C  
ATOM   1180  CD2 PHE   167      92.784 101.294  57.972  1.00                 C  
ATOM   1181  CE2 PHE   167      91.741 100.443  58.287  1.00                 C  
ATOM   1182  N   ASP   168      95.714 104.685  56.464  1.00                 N  
ATOM   1183  CA  ASP   168      96.690 105.765  56.555  1.00                 C  
ATOM   1184  C   ASP   168      97.257 105.866  57.966  1.00                 C  
ATOM   1185  O   ASP   168      97.062 104.964  58.786  1.00                 O  
ATOM   1186  CB  ASP   168      96.057 107.095  56.143  1.00                 C  
ATOM   1187  CG  ASP   168      95.718 107.147  54.666  1.00                 C  
ATOM   1188  OD1 ASP   168      96.292 106.347  53.897  1.00                 O  
ATOM   1189  OD2 ASP   168      94.879 107.987  54.278  1.00                 O  
ATOM   1190  N   GLU   169      97.964 106.961  58.254  1.00                 N  
ATOM   1191  CA  GLU   169      98.801 107.017  59.449  1.00                 C  
ATOM   1192  C   GLU   169      97.982 107.251  60.719  1.00                 C  
ATOM   1193  O   GLU   169      98.227 106.611  61.749  1.00                 O  
ATOM   1194  CB  GLU   169      99.856 108.116  59.313  1.00                 C  
ATOM   1195  CD  GLU   169     101.917 108.963  58.123  1.00                 C  
ATOM   1196  CG  GLU   169     100.918 107.831  58.264  1.00                 C  
ATOM   1197  OE1 GLU   169     101.680 110.041  58.707  1.00                 O  
ATOM   1198  OE2 GLU   169     102.938 108.771  57.430  1.00                 O  
ATOM   1199  N   ASN   170      97.005 108.159  60.679  1.00                 N  
ATOM   1200  CA  ASN   170      96.319 108.553  61.909  1.00                 C  
ATOM   1201  C   ASN   170      94.818 108.706  61.698  1.00                 C  
ATOM   1202  O   ASN   170      94.201 109.655  62.193  1.00                 O  
ATOM   1203  CB  ASN   170      96.910 109.852  62.460  1.00                 C  
ATOM   1204  CG  ASN   170      96.677 111.034  61.540  1.00                 C  
ATOM   1205  OD1 ASN   170      96.476 110.867  60.337  1.00                 O  
ATOM   1206  ND2 ASN   170      96.704 112.236  62.104  1.00                 N  
ATOM   1207  N   GLY   171      94.203 107.782  60.967  1.00                 N  
ATOM   1208  CA  GLY   171      92.755 107.698  60.998  1.00                 C  
ATOM   1209  C   GLY   171      91.992 108.227  59.802  1.00                 C  
ATOM   1210  O   GLY   171      90.907 108.790  59.966  1.00                 O  
ATOM   1211  N   THR   172      92.534 108.068  58.598  1.00                 N  
ATOM   1212  CA  THR   172      91.845 108.464  57.369  1.00                 C  
ATOM   1213  C   THR   172      91.855 107.284  56.401  1.00                 C  
ATOM   1214  O   THR   172      92.793 107.126  55.613  1.00                 O  
ATOM   1215  CB  THR   172      92.502 109.700  56.727  1.00                 C  
ATOM   1216  OG1 THR   172      93.891 109.440  56.493  1.00                 O  
ATOM   1217  CG2 THR   172      92.381 110.905  57.647  1.00                 C  
ATOM   1218  N   LEU   173      90.810 106.459  56.452  1.00                 N  
ATOM   1219  CA  LEU   173      90.653 105.337  55.529  1.00                 C  
ATOM   1220  C   LEU   173      90.144 105.872  54.196  1.00                 C  
ATOM   1221  O   LEU   173      89.003 106.334  54.099  1.00                 O  
ATOM   1222  CB  LEU   173      89.700 104.292  56.113  1.00                 C  
ATOM   1223  CG  LEU   173      89.447 103.051  55.255  1.00                 C  
ATOM   1224  CD1 LEU   173      90.729 102.254  55.071  1.00                 C  
ATOM   1225  CD2 LEU   173      88.367 102.179  55.876  1.00                 C  
ATOM   1226  N   CYS   174      90.986 105.790  53.167  1.00                 N  
ATOM   1227  CA  CYS   174      90.691 106.414  51.881  1.00                 C  
ATOM   1228  C   CYS   174      89.647 105.590  51.139  1.00                 C  
ATOM   1229  O   CYS   174      89.859 104.408  50.844  1.00                 O  
ATOM   1230  CB  CYS   174      91.967 106.554  51.048  1.00                 C  
ATOM   1231  SG  CYS   174      91.724 107.336  49.436  1.00                 S  
ATOM   1232  N   MET   175      88.509 106.216  50.835  1.00                 N  
ATOM   1233  CA  MET   175      87.491 105.603  49.993  1.00                 C  
ATOM   1234  C   MET   175      87.658 105.952  48.522  1.00                 C  
ATOM   1235  O   MET   175      87.145 105.224  47.663  1.00                 O  
ATOM   1236  CB  MET   175      86.093 106.019  50.454  1.00                 C  
ATOM   1237  SD  MET   175      85.769 103.713  51.954  1.00                 S  
ATOM   1238  CE  MET   175      84.403 103.265  50.886  1.00                 C  
ATOM   1239  CG  MET   175      85.718 105.511  51.837  1.00                 C  
ATOM   1240  N   ASP   176      88.374 107.038  48.214  1.00                 N  
ATOM   1241  CA  ASP   176      88.605 107.459  46.837  1.00                 C  
ATOM   1242  C   ASP   176      89.549 106.533  46.083  1.00                 C  
ATOM   1243  O   ASP   176      89.599 106.600  44.851  1.00                 O  
ATOM   1244  CB  ASP   176      89.165 108.882  46.799  1.00                 C  
ATOM   1245  CG  ASP   176      88.136 109.924  47.192  1.00                 C  
ATOM   1246  OD1 ASP   176      86.932 109.591  47.215  1.00                 O  
ATOM   1247  OD2 ASP   176      88.533 111.073  47.476  1.00                 O  
ATOM   1248  N   LEU   177      90.312 105.694  46.787  1.00                 N  
ATOM   1249  CA  LEU   177      91.074 104.625  46.163  1.00                 C  
ATOM   1250  C   LEU   177      90.413 103.264  46.309  1.00                 C  
ATOM   1251  O   LEU   177      90.732 102.354  45.538  1.00                 O  
ATOM   1252  CB  LEU   177      92.486 104.561  46.749  1.00                 C  
ATOM   1253  CG  LEU   177      93.360 105.801  46.548  1.00                 C  
ATOM   1254  CD1 LEU   177      94.699 105.634  47.248  1.00                 C  
ATOM   1255  CD2 LEU   177      93.568 106.078  45.067  1.00                 C  
ATOM   1256  N   TYR   178      89.504 103.108  47.274  1.00                 N  
ATOM   1257  CA  TYR   178      88.798 101.844  47.445  1.00                 C  
ATOM   1258  C   TYR   178      87.652 101.703  46.451  1.00                 C  
ATOM   1259  O   TYR   178      87.300 100.582  46.070  1.00                 O  
ATOM   1260  CB  TYR   178      88.264 101.717  48.873  1.00                 C  
ATOM   1261  CG  TYR   178      87.547 100.414  49.146  1.00                 C  
ATOM   1262  OH  TYR   178      85.590  96.823  49.897  1.00                 O  
ATOM   1263  CZ  TYR   178      86.236  98.012  49.649  1.00                 C  
ATOM   1264  CD1 TYR   178      88.261  99.245  49.376  1.00                 C  
ATOM   1265  CE1 TYR   178      87.614  98.049  49.626  1.00                 C  
ATOM   1266  CD2 TYR   178      86.160 100.358  49.172  1.00                 C  
ATOM   1267  CE2 TYR   178      85.496  99.172  49.421  1.00                 C  
ATOM   1268  N   GLN   179      87.066 102.819  46.016  1.00                 N  
ATOM   1269  CA  GLN   179      85.977 102.795  45.040  1.00                 C  
ATOM   1270  C   GLN   179      86.412 102.346  43.635  1.00                 C  
ATOM   1271  O   GLN   179      85.665 101.574  43.016  1.00                 O  
ATOM   1272  CB  GLN   179      85.324 104.175  44.931  1.00                 C  
ATOM   1273  CD  GLN   179      83.977 105.993  46.054  1.00                 C  
ATOM   1274  CG  GLN   179      84.542 104.590  46.166  1.00                 C  
ATOM   1275  OE1 GLN   179      84.511 106.830  45.326  1.00                 O  
ATOM   1276  NE2 GLN   179      82.893 106.252  46.776  1.00                 N  
ATOM   1277  N   PRO   180      87.574 102.755  43.074  1.00                 N  
ATOM   1278  CA  PRO   180      88.019 102.096  41.829  1.00                 C  
ATOM   1279  C   PRO   180      88.408 100.638  42.010  1.00                 C  
ATOM   1280  O   PRO   180      88.339  99.876  41.037  1.00                 O  
ATOM   1281  CB  PRO   180      89.232 102.918  41.388  1.00                 C  
ATOM   1282  CD  PRO   180      88.536 103.815  43.495  1.00                 C  
ATOM   1283  CG  PRO   180      89.744 103.533  42.647  1.00                 C  
ATOM   1284  N   GLU   181      88.792 100.221  43.219  1.00                 N  
ATOM   1285  CA  GLU   181      89.035  98.802  43.473  1.00                 C  
ATOM   1286  C   GLU   181      87.742  98.001  43.367  1.00                 C  
ATOM   1287  O   GLU   181      87.707  96.945  42.725  1.00                 O  
ATOM   1288  CB  GLU   181      89.667  98.605  44.853  1.00                 C  
ATOM   1289  CD  GLU   181      92.049  98.405  44.038  1.00                 C  
ATOM   1290  CG  GLU   181      91.090  99.127  44.964  1.00                 C  
ATOM   1291  OE1 GLU   181      92.078  97.157  44.068  1.00                 O  
ATOM   1292  OE2 GLU   181      92.772  99.088  43.282  1.00                 O  
ATOM   1293  N   VAL   182      86.659  98.508  43.965  1.00                 N  
ATOM   1294  CA  VAL   182      85.359  97.853  43.846  1.00                 C  
ATOM   1295  C   VAL   182      84.834  97.958  42.414  1.00                 C  
ATOM   1296  O   VAL   182      84.124  97.063  41.939  1.00                 O  
ATOM   1297  CB  VAL   182      84.335  98.449  44.830  1.00                 C  
ATOM   1298  CG1 VAL   182      82.949  97.881  44.564  1.00                 C  
ATOM   1299  CG2 VAL   182      84.757  98.181  46.266  1.00                 C  
ATOM   1300  N   LYS   183      85.226  99.007  41.684  1.00                 N  
ATOM   1301  CA  LYS   183      84.880  99.098  40.266  1.00                 C  
ATOM   1302  C   LYS   183      85.576  98.013  39.444  1.00                 C  
ATOM   1303  O   LYS   183      84.954  97.397  38.570  1.00                 O  
ATOM   1304  CB  LYS   183      85.242 100.478  39.714  1.00                 C  
ATOM   1305  CD  LYS   183      83.374 100.663  38.047  1.00                 C  
ATOM   1306  CE  LYS   183      83.009 100.970  36.604  1.00                 C  
ATOM   1307  CG  LYS   183      84.881 100.675  38.250  1.00                 C  
ATOM   1308  NZ  LYS   183      81.539 100.905  36.377  1.00                 N  
ATOM   1309  N   MET   184      86.857  97.752  39.722  1.00                 N  
ATOM   1310  CA  MET   184      87.570  96.684  39.021  1.00                 C  
ATOM   1311  C   MET   184      87.045  95.307  39.417  1.00                 C  
ATOM   1312  O   MET   184      86.980  94.396  38.581  1.00                 O  
ATOM   1313  CB  MET   184      89.072  96.768  39.302  1.00                 C  
ATOM   1314  SD  MET   184      91.552  97.901  38.811  1.00                 S  
ATOM   1315  CE  MET   184      91.762  98.280  40.548  1.00                 C  
ATOM   1316  CG  MET   184      89.756  97.965  38.662  1.00                 C  
ATOM   1317  N   LEU   185      86.663  95.141  40.687  1.00                 N  
ATOM   1318  CA  LEU   185      86.023  93.901  41.124  1.00                 C  
ATOM   1319  C   LEU   185      84.678  93.684  40.434  1.00                 C  
ATOM   1320  O   LEU   185      84.361  92.562  40.025  1.00                 O  
ATOM   1321  CB  LEU   185      85.830  93.904  42.642  1.00                 C  
ATOM   1322  CG  LEU   185      87.102  93.806  43.487  1.00                 C  
ATOM   1323  CD1 LEU   185      86.784  94.001  44.961  1.00                 C  
ATOM   1324  CD2 LEU   185      87.791  92.468  43.267  1.00                 C  
ATOM   1325  N   LYS   186      83.884  94.747  40.272  1.00                 N  
ATOM   1326  CA  LYS   186      82.614  94.595  39.570  1.00                 C  
ATOM   1327  C   LYS   186      82.822  94.377  38.077  1.00                 C  
ATOM   1328  O   LYS   186      82.006  93.710  37.436  1.00                 O  
ATOM   1329  CB  LYS   186      81.726  95.820  39.797  1.00                 C  
ATOM   1330  CD  LYS   186      80.350  94.827  41.646  1.00                 C  
ATOM   1331  CE  LYS   186      79.777  95.045  43.037  1.00                 C  
ATOM   1332  CG  LYS   186      81.246  95.982  41.230  1.00                 C  
ATOM   1333  NZ  LYS   186      78.906  93.915  43.462  1.00                 N  
ATOM   1334  N   ASN   187      83.911  94.905  37.513  1.00                 N  
ATOM   1335  CA  ASN   187      84.254  94.585  36.130  1.00                 C  
ATOM   1336  C   ASN   187      84.644  93.118  35.981  1.00                 C  
ATOM   1337  O   ASN   187      84.287  92.474  34.987  1.00                 O  
ATOM   1338  CB  ASN   187      85.381  95.493  35.634  1.00                 C  
ATOM   1339  CG  ASN   187      84.915  96.912  35.377  1.00                 C  
ATOM   1340  OD1 ASN   187      83.724  97.162  35.196  1.00                 O  
ATOM   1341  ND2 ASN   187      85.857  97.849  35.359  1.00                 N  
ATOM   1342  N   ASN   188      85.364  92.574  36.969  1.00                 N  
ATOM   1343  CA  ASN   188      85.704  91.152  36.955  1.00                 C  
ATOM   1344  C   ASN   188      84.458  90.282  37.090  1.00                 C  
ATOM   1345  O   ASN   188      84.323  89.264  36.400  1.00                 O  
ATOM   1346  CB  ASN   188      86.706  90.830  38.066  1.00                 C  
ATOM   1347  CG  ASN   188      88.098  91.348  37.763  1.00                 C  
ATOM   1348  OD1 ASN   188      88.436  91.608  36.608  1.00                 O  
ATOM   1349  ND2 ASN   188      88.911  91.498  38.802  1.00                 N  
ATOM   1350  N   VAL   189      83.524  90.681  37.959  1.00                 N  
ATOM   1351  CA  VAL   189      82.259  89.955  38.067  1.00                 C  
ATOM   1352  C   VAL   189      81.395  90.117  36.820  1.00                 C  
ATOM   1353  O   VAL   189      80.635  89.206  36.479  1.00                 O  
ATOM   1354  CB  VAL   189      81.455  90.403  39.302  1.00                 C  
ATOM   1355  CG1 VAL   189      80.071  89.771  39.294  1.00                 C  
ATOM   1356  CG2 VAL   189      82.199  90.048  40.580  1.00                 C  
ATOM   1357  N   SER   190      81.515  91.240  36.108  1.00                 N  
ATOM   1358  CA  SER   190      80.804  91.392  34.843  1.00                 C  
ATOM   1359  C   SER   190      81.401  90.510  33.754  1.00                 C  
ATOM   1360  O   SER   190      80.667  90.009  32.895  1.00                 O  
ATOM   1361  CB  SER   190      80.819  92.854  34.392  1.00                 C  
ATOM   1362  OG  SER   190      82.135  93.279  34.083  1.00                 O  
ATOM   1363  N   VAL   191      82.724  90.322  33.768  1.00                 N  
ATOM   1364  CA  VAL   191      83.359  89.374  32.853  1.00                 C  
ATOM   1365  C   VAL   191      82.937  87.945  33.189  1.00                 C  
ATOM   1366  O   VAL   191      82.675  87.132  32.292  1.00                 O  
ATOM   1367  CB  VAL   191      84.894  89.496  32.889  1.00                 C  
ATOM   1368  CG1 VAL   191      85.536  88.388  32.069  1.00                 C  
ATOM   1369  CG2 VAL   191      85.331  90.862  32.382  1.00                 C  
ATOM   1370  N   SER   192      82.827  87.630  34.485  1.00                 N  
ATOM   1371  CA  SER   192      82.364  86.305  34.898  1.00                 C  
ATOM   1372  C   SER   192      80.896  86.083  34.543  1.00                 C  
ATOM   1373  O   SER   192      80.489  84.954  34.244  1.00                 O  
ATOM   1374  CB  SER   192      82.567  86.111  36.402  1.00                 C  
ATOM   1375  OG  SER   192      81.745  86.994  37.146  1.00                 O  
ATOM   1376  N   LYS   193      80.088  87.143  34.573  1.00                 N  
ATOM   1377  CA  LYS   193      78.673  87.023  34.237  1.00                 C  
ATOM   1378  C   LYS   193      78.465  86.893  32.732  1.00                 C  
ATOM   1379  O   LYS   193      77.850  85.929  32.265  1.00                 O  
ATOM   1380  CB  LYS   193      77.892  88.227  34.768  1.00                 C  
ATOM   1381  CD  LYS   193      75.674  89.347  35.120  1.00                 C  
ATOM   1382  CE  LYS   193      74.207  89.369  34.725  1.00                 C  
ATOM   1383  CG  LYS   193      76.400  88.174  34.483  1.00                 C  
ATOM   1384  NZ  LYS   193      73.477  88.175  35.233  1.00                 N  
ATOM   1385  N   LYS   194      78.967  87.853  31.962  1.00                 N  
ATOM   1386  CA  LYS   194      78.809  87.834  30.512  1.00                 C  
ATOM   1387  C   LYS   194      79.960  87.091  29.844  1.00                 C  
ATOM   1388  O   LYS   194      80.922  87.704  29.381  1.00                 O  
ATOM   1389  CB  LYS   194      78.716  89.260  29.964  1.00                 C  
ATOM   1390  CD  LYS   194      77.436  91.413  29.815  1.00                 C  
ATOM   1391  CE  LYS   194      76.185  92.162  30.247  1.00                 C  
ATOM   1392  CG  LYS   194      77.489  90.025  30.432  1.00                 C  
ATOM   1393  NZ  LYS   194      76.122  93.526  29.653  1.00                 N  
TER
