# Supplementary material for: Comparative Single-Cell Transcriptomics Reveals Novel Genes Involved in Bivalve Embryonic Shell Formation and Questions Ontogenetic Homology of Molluscan Shell Types
Source: Front Cell Dev Biol. 2022 Jun 9;10:883755. doi: 10.3389/fcell.2022.883755 (PMC9261976; doi:10.3389/fcell.2022.883755)
Supplement: Supplementary file 1 [file DataSheet1.ZIP › Supplementary_File1/s_f_1/1c92418ae8976dd7.final.pdb]

SSBOND   1 CYS    207    CYS    271
SSBOND   2 CYS    356    CYS    376
SSBOND   3 CYS    386    CYS    399
ATOM      1  N   MET     1      40.724  31.839  22.124  1.00                 N  
ATOM      2  CA  MET     1      40.669  33.283  21.991  1.00                 C  
ATOM      3  C   MET     1      42.068  33.899  21.963  1.00                 C  
ATOM      4  O   MET     1      43.019  33.319  22.495  1.00                 O  
ATOM      5  CB  MET     1      39.855  33.896  23.133  1.00                 C  
ATOM      6  SD  MET     1      37.431  34.381  24.385  1.00                 S  
ATOM      7  CE  MET     1      38.086  33.612  25.864  1.00                 C  
ATOM      8  CG  MET     1      38.380  33.529  23.110  1.00                 C  
ATOM      9  N   GLY     2      42.177  35.069  21.334  1.00                 N  
ATOM     10  CA  GLY     2      43.440  35.774  21.190  1.00                 C  
ATOM     11  C   GLY     2      44.239  35.968  22.465  1.00                 C  
ATOM     12  O   GLY     2      45.467  35.799  22.469  1.00                 O  
ATOM     13  N   SER     3      43.548  36.339  23.542  1.00                 N  
ATOM     14  CA  SER     3      44.158  36.474  24.878  1.00                 C  
ATOM     15  C   SER     3      45.169  37.619  24.966  1.00                 C  
ATOM     16  O   SER     3      45.300  38.278  26.007  1.00                 O  
ATOM     17  CB  SER     3      44.847  35.170  25.287  1.00                 C  
ATOM     18  OG  SER     3      43.916  34.105  25.368  1.00                 O  
ATOM     19  N   ALA     4      45.860  37.872  23.861  1.00                 N  
ATOM     20  CA  ALA     4      46.554  39.129  23.685  1.00                 C  
ATOM     21  C   ALA     4      45.486  40.211  23.570  1.00                 C  
ATOM     22  O   ALA     4      45.721  41.373  23.904  1.00                 O  
ATOM     23  CB  ALA     4      47.454  39.071  22.460  1.00                 C  
ATOM     24  N   PRO     5      44.297  39.817  23.119  1.00                 N  
ATOM     25  CA  PRO     5      43.183  40.752  22.959  1.00                 C  
ATOM     26  C   PRO     5      42.641  41.233  24.297  1.00                 C  
ATOM     27  O   PRO     5      42.233  42.391  24.435  1.00                 O  
ATOM     28  CB  PRO     5      42.130  39.946  22.197  1.00                 C  
ATOM     29  CD  PRO     5      44.048  38.522  22.346  1.00                 C  
ATOM     30  CG  PRO     5      42.914  38.923  21.445  1.00                 C  
ATOM     31  N   PHE     6      42.613  40.336  25.280  1.00                 N  
ATOM     32  CA  PHE     6      42.220  40.720  26.628  1.00                 C  
ATOM     33  C   PHE     6      43.235  41.704  27.185  1.00                 C  
ATOM     34  O   PHE     6      42.870  42.759  27.692  1.00                 O  
ATOM     35  CB  PHE     6      42.102  39.485  27.524  1.00                 C  
ATOM     36  CG  PHE     6      41.754  39.803  28.950  1.00                 C  
ATOM     37  CZ  PHE     6      41.118  40.389  31.592  1.00                 C  
ATOM     38  CD1 PHE     6      40.450  40.090  29.313  1.00                 C  
ATOM     39  CE1 PHE     6      40.130  40.382  30.625  1.00                 C  
ATOM     40  CD2 PHE     6      42.731  39.814  29.930  1.00                 C  
ATOM     41  CE2 PHE     6      42.412  40.105  31.242  1.00                 C  
ATOM     42  N   THR     7      44.511  41.355  27.056  1.00                 N  
ATOM     43  CA  THR     7      45.609  42.184  27.545  1.00                 C  
ATOM     44  C   THR     7      45.571  43.598  26.953  1.00                 C  
ATOM     45  O   THR     7      45.714  44.591  27.674  1.00                 O  
ATOM     46  CB  THR     7      46.977  41.550  27.232  1.00                 C  
ATOM     47  OG1 THR     7      47.083  40.284  27.895  1.00                 O  
ATOM     48  CG2 THR     7      48.104  42.449  27.718  1.00                 C  
ATOM     49  N   ALA     8      45.264  43.627  25.708  1.00                 N  
ATOM     50  CA  ALA     8      45.198  44.925  25.032  1.00                 C  
ATOM     51  C   ALA     8      43.936  45.689  25.407  1.00                 C  
ATOM     52  O   ALA     8      43.983  46.905  25.616  1.00                 O  
ATOM     53  CB  ALA     8      45.262  44.741  23.524  1.00                 C  
ATOM     54  N   MET     9      42.823  45.025  25.535  1.00                 N  
ATOM     55  CA  MET     9      41.657  45.728  25.960  1.00                 C  
ATOM     56  C   MET     9      41.763  46.318  27.344  1.00                 C  
ATOM     57  O   MET     9      41.356  47.419  27.513  1.00                 O  
ATOM     58  CB  MET     9      40.433  44.811  25.918  1.00                 C  
ATOM     59  SD  MET     9      38.605  43.275  24.512  1.00                 S  
ATOM     60  CE  MET     9      38.478  42.899  22.765  1.00                 C  
ATOM     61  CG  MET     9      40.007  44.409  24.515  1.00                 C  
ATOM     62  N   VAL    10      42.263  45.567  28.324  1.00                 N  
ATOM     63  CA  VAL    10      42.316  46.068  29.714  1.00                 C  
ATOM     64  C   VAL    10      43.452  47.068  29.964  1.00                 C  
ATOM     65  O   VAL    10      43.487  47.734  30.998  1.00                 O  
ATOM     66  CB  VAL    10      42.454  44.914  30.725  1.00                 C  
ATOM     67  CG1 VAL    10      41.278  43.957  30.605  1.00                 C  
ATOM     68  CG2 VAL    10      43.769  44.178  30.516  1.00                 C  
ATOM     69  N   ALA    11      44.379  47.158  29.016  1.00                 N  
ATOM     70  CA  ALA    11      45.543  48.025  29.154  1.00                 C  
ATOM     71  C   ALA    11      45.212  49.508  29.463  1.00                 C  
ATOM     72  O   ALA    11      45.821  50.106  30.347  1.00                 O  
ATOM     73  CB  ALA    11      46.390  47.981  27.891  1.00                 C  
ATOM     74  N   SER    12      44.254  50.093  28.744  1.00                 N  
ATOM     75  CA  SER    12      43.915  51.512  28.927  1.00                 C  
ATOM     76  C   SER    12      42.468  51.712  29.392  1.00                 C  
ATOM     77  O   SER    12      41.600  50.873  29.127  1.00                 O  
ATOM     78  CB  SER    12      44.143  52.289  27.629  1.00                 C  
ATOM     79  OG  SER    12      43.285  51.827  26.600  1.00                 O  
ATOM     80  N   ALA    13      42.209  52.816  30.090  1.00                 N  
ATOM     81  CA  ALA    13      40.851  53.114  30.547  1.00                 C  
ATOM     82  C   ALA    13      39.910  53.306  29.356  1.00                 C  
ATOM     83  O   ALA    13      38.711  52.993  29.432  1.00                 O  
ATOM     84  CB  ALA    13      40.848  54.353  31.429  1.00                 C  
ATOM     85  N   ALA    14      40.459  53.839  28.264  1.00                 N  
ATOM     86  CA  ALA    14      39.686  54.083  27.052  1.00                 C  
ATOM     87  C   ALA    14      39.250  52.770  26.417  1.00                 C  
ATOM     88  O   ALA    14      38.071  52.574  26.115  1.00                 O  
ATOM     89  CB  ALA    14      40.497  54.905  26.062  1.00                 C  
ATOM     90  N   ASN    15      40.197  51.863  26.223  1.00                 N  
ATOM     91  CA  ASN    15      39.843  50.556  25.657  1.00                 C  
ATOM     92  C   ASN    15      38.813  49.796  26.513  1.00                 C  
ATOM     93  O   ASN    15      37.883  49.191  25.984  1.00                 O  
ATOM     94  CB  ASN    15      41.095  49.696  25.470  1.00                 C  
ATOM     95  CG  ASN    15      41.954  50.162  24.311  1.00                 C  
ATOM     96  OD1 ASN    15      41.484  50.877  23.426  1.00                 O  
ATOM     97  ND2 ASN    15      43.218  49.757  24.313  1.00                 N  
ATOM     98  N   ILE    16      38.961  49.842  27.834  1.00                 N  
ATOM     99  CA  ILE    16      37.956  49.247  28.712  1.00                 C  
ATOM    100  C   ILE    16      36.585  49.914  28.569  1.00                 C  
ATOM    101  O   ILE    16      35.546  49.249  28.620  1.00                 O  
ATOM    102  CB  ILE    16      38.392  49.303  30.188  1.00                 C  
ATOM    103  CD1 ILE    16      40.256  48.580  31.769  1.00                 C  
ATOM    104  CG1 ILE    16      39.587  48.379  30.427  1.00                 C  
ATOM    105  CG2 ILE    16      37.223  48.966  31.102  1.00                 C  
ATOM    106  N   GLN    17      36.569  51.235  28.406  1.00                 N  
ATOM    107  CA  GLN    17      35.312  51.935  28.151  1.00                 C  
ATOM    108  C   GLN    17      34.688  51.445  26.848  1.00                 C  
ATOM    109  O   GLN    17      33.476  51.218  26.766  1.00                 O  
ATOM    110  CB  GLN    17      35.541  53.447  28.100  1.00                 C  
ATOM    111  CD  GLN    17      36.210  55.544  29.339  1.00                 C  
ATOM    112  CG  GLN    17      35.876  54.069  29.446  1.00                 C  
ATOM    113  OE1 GLN    17      36.707  56.005  28.311  1.00                 O  
ATOM    114  NE2 GLN    17      35.937  56.290  30.403  1.00                 N  
ATOM    115  N   ASP    18      35.523  51.290  25.827  1.00                 N  
ATOM    116  CA  ASP    18      35.032  50.847  24.523  1.00                 C  
ATOM    117  C   ASP    18      34.365  49.483  24.697  1.00                 C  
ATOM    118  O   ASP    18      33.205  49.287  24.307  1.00                 O  
ATOM    119  CB  ASP    18      36.178  50.787  23.511  1.00                 C  
ATOM    120  CG  ASP    18      36.664  52.162  23.099  1.00                 C  
ATOM    121  OD1 ASP    18      35.954  53.151  23.377  1.00                 O  
ATOM    122  OD2 ASP    18      37.755  52.251  22.497  1.00                 O  
ATOM    123  N   PHE    19      35.083  48.558  25.329  1.00                 N  
ATOM    124  CA  PHE    19      34.557  47.211  25.526  1.00                 C  
ATOM    125  C   PHE    19      33.281  47.251  26.321  1.00                 C  
ATOM    126  O   PHE    19      32.252  46.748  25.874  1.00                 O  
ATOM    127  CB  PHE    19      35.592  46.329  26.226  1.00                 C  
ATOM    128  CG  PHE    19      35.112  44.932  26.501  1.00                 C  
ATOM    129  CZ  PHE    19      34.222  42.349  27.015  1.00                 C  
ATOM    130  CD1 PHE    19      35.095  43.981  25.496  1.00                 C  
ATOM    131  CE1 PHE    19      34.653  42.696  25.748  1.00                 C  
ATOM    132  CD2 PHE    19      34.678  44.570  27.763  1.00                 C  
ATOM    133  CE2 PHE    19      34.236  43.285  28.016  1.00                 C  
ATOM    134  N   ALA    20      33.355  47.866  27.499  1.00                 N  
ATOM    135  CA  ALA    20      32.216  47.924  28.395  1.00                 C  
ATOM    136  C   ALA    20      30.959  48.480  27.722  1.00                 C  
ATOM    137  O   ALA    20      29.856  47.949  27.887  1.00                 O  
ATOM    138  CB  ALA    20      32.545  48.769  29.616  1.00                 C  
ATOM    139  N   THR    21      31.112  49.552  26.956  1.00                 N  
ATOM    140  CA  THR    21      29.958  50.097  26.262  1.00                 C  
ATOM    141  C   THR    21      29.497  49.186  25.132  1.00                 C  
ATOM    142  O   THR    21      28.297  48.956  24.967  1.00                 O  
ATOM    143  CB  THR    21      30.252  51.496  25.690  1.00                 C  
ATOM    144  OG1 THR    21      30.576  52.394  26.760  1.00                 O  
ATOM    145  CG2 THR    21      29.037  52.037  24.953  1.00                 C  
ATOM    146  N   THR    22      30.444  48.644  24.374  1.00                 N  
ATOM    147  CA  THR    22      30.102  47.683  23.318  1.00                 C  
ATOM    148  C   THR    22      29.311  46.517  23.884  1.00                 C  
ATOM    149  O   THR    22      28.384  46.015  23.240  1.00                 O  
ATOM    150  CB  THR    22      31.361  47.154  22.607  1.00                 C  
ATOM    151  OG1 THR    22      32.049  48.241  21.975  1.00                 O  
ATOM    152  CG2 THR    22      30.984  46.134  21.544  1.00                 C  
ATOM    153  N   SER    23      29.673  46.094  25.098  1.00                 N  
ATOM    154  CA  SER    23      29.069  44.913  25.711  1.00                 C  
ATOM    155  C   SER    23      27.606  45.146  26.075  1.00                 C  
ATOM    156  O   SER    23      26.732  44.327  25.763  1.00                 O  
ATOM    157  CB  SER    23      29.850  44.499  26.960  1.00                 C  
ATOM    158  OG  SER    23      31.156  44.063  26.623  1.00                 O  
ATOM    159  N   VAL    24      27.347  46.259  26.756  1.00                 N  
ATOM    160  CA  VAL    24      25.989  46.623  27.146  1.00                 C  
ATOM    161  C   VAL    24      25.050  46.653  25.928  1.00                 C  
ATOM    162  O   VAL    24      23.920  46.156  25.984  1.00                 O  
ATOM    163  CB  VAL    24      25.954  47.985  27.863  1.00                 C  
ATOM    164  CG1 VAL    24      24.518  48.444  28.066  1.00                 C  
ATOM    165  CG2 VAL    24      26.684  47.905  29.195  1.00                 C  
ATOM    166  N   GLU    25      25.526  47.245  24.837  1.00                 N  
ATOM    167  CA  GLU    25      24.715  47.410  23.633  1.00                 C  
ATOM    168  C   GLU    25      24.481  46.052  22.965  1.00                 C  
ATOM    169  O   GLU    25      23.344  45.682  22.658  1.00                 O  
ATOM    170  CB  GLU    25      25.390  48.379  22.661  1.00                 C  
ATOM    171  CD  GLU    25      23.290  49.354  21.652  1.00                 C  
ATOM    172  CG  GLU    25      24.598  48.635  21.389  1.00                 C  
ATOM    173  OE1 GLU    25      23.159  49.975  22.728  1.00                 O  
ATOM    174  OE2 GLU    25      22.394  49.295  20.783  1.00                 O  
ATOM    175  N   PHE    26      25.570  45.314  22.764  1.00                 N  
ATOM    176  CA  PHE    26      25.520  43.970  22.190  1.00                 C  
ATOM    177  C   PHE    26      24.516  43.079  22.932  1.00                 C  
ATOM    178  O   PHE    26      23.659  42.456  22.310  1.00                 O  
ATOM    179  CB  PHE    26      26.907  43.324  22.216  1.00                 C  
ATOM    180  CG  PHE    26      26.929  41.915  21.696  1.00                 C  
ATOM    181  CZ  PHE    26      26.971  39.305  20.741  1.00                 C  
ATOM    182  CD1 PHE    26      26.944  41.664  20.336  1.00                 C  
ATOM    183  CE1 PHE    26      26.964  40.368  19.857  1.00                 C  
ATOM    184  CD2 PHE    26      26.936  40.841  22.568  1.00                 C  
ATOM    185  CE2 PHE    26      26.956  39.544  22.090  1.00                 C  
ATOM    186  N   LEU    27      24.613  43.024  24.259  1.00                 N  
ATOM    187  CA  LEU    27      23.760  42.134  25.057  1.00                 C  
ATOM    188  C   LEU    27      22.286  42.549  25.020  1.00                 C  
ATOM    189  O   LEU    27      21.389  41.701  25.031  1.00                 O  
ATOM    190  CB  LEU    27      24.239  42.093  26.509  1.00                 C  
ATOM    191  CG  LEU    27      25.589  41.418  26.759  1.00                 C  
ATOM    192  CD1 LEU    27      26.023  41.601  28.206  1.00                 C  
ATOM    193  CD2 LEU    27      25.524  39.939  26.409  1.00                 C  
ATOM    194  N   ARG    28      22.037  43.858  25.000  1.00                 N  
ATOM    195  CA  ARG    28      20.676  44.373  24.843  1.00                 C  
ATOM    196  C   ARG    28      20.136  44.085  23.446  1.00                 C  
ATOM    197  O   ARG    28      18.990  43.658  23.302  1.00                 O  
ATOM    198  CB  ARG    28      20.637  45.877  25.121  1.00                 C  
ATOM    199  CD  ARG    28      19.292  47.992  25.260  1.00                 C  
ATOM    200  NE  ARG    28      20.084  48.695  24.254  1.00                 N  
ATOM    201  CG  ARG    28      19.252  46.493  25.009  1.00                 C  
ATOM    202  CZ  ARG    28      19.648  48.992  23.034  1.00                 C  
ATOM    203  NH1 ARG    28      20.439  49.634  22.185  1.00                 N  
ATOM    204  NH2 ARG    28      18.421  48.648  22.666  1.00                 N  
ATOM    205  N   LYS    29      20.952  44.338  22.424  1.00                 N  
ATOM    206  CA  LYS    29      20.539  44.093  21.031  1.00                 C  
ATOM    207  C   LYS    29      20.068  42.653  20.822  1.00                 C  
ATOM    208  O   LYS    29      19.061  42.406  20.154  1.00                 O  
ATOM    209  CB  LYS    29      21.687  44.404  20.069  1.00                 C  
ATOM    210  CD  LYS    29      22.498  44.605  17.702  1.00                 C  
ATOM    211  CE  LYS    29      22.161  44.379  16.237  1.00                 C  
ATOM    212  CG  LYS    29      21.337  44.216  18.602  1.00                 C  
ATOM    213  NZ  LYS    29      23.291  44.756  15.343  1.00                 N  
ATOM    214  N   ASN    30      20.782  41.704  21.423  1.00                 N  
ATOM    215  CA  ASN    30      20.480  40.294  21.207  1.00                 C  
ATOM    216  C   ASN    30      19.700  39.660  22.348  1.00                 C  
ATOM    217  O   ASN    30      19.378  38.465  22.302  1.00                 O  
ATOM    218  CB  ASN    30      21.767  39.501  20.971  1.00                 C  
ATOM    219  CG  ASN    30      22.434  39.851  19.656  1.00                 C  
ATOM    220  OD1 ASN    30      21.940  39.501  18.584  1.00                 O  
ATOM    221  ND2 ASN    30      23.564  40.546  19.734  1.00                 N  
ATOM    222  N   SER    31      19.404  40.469  23.364  1.00                 N  
ATOM    223  CA  SER    31      18.532  40.057  24.458  1.00                 C  
ATOM    224  C   SER    31      19.180  38.990  25.366  1.00                 C  
ATOM    225  O   SER    31      18.562  37.973  25.711  1.00                 O  
ATOM    226  CB  SER    31      17.207  39.518  23.914  1.00                 C  
ATOM    227  OG  SER    31      16.513  40.515  23.183  1.00                 O  
ATOM    228  N   PHE    32      20.435  39.237  25.743  1.00                 N  
ATOM    229  CA  PHE    32      21.108  38.452  26.775  1.00                 C  
ATOM    230  C   PHE    32      20.945  39.145  28.119  1.00                 C  
ATOM    231  O   PHE    32      20.946  40.375  28.180  1.00                 O  
ATOM    232  CB  PHE    32      22.586  38.266  26.428  1.00                 C  
ATOM    233  CG  PHE    32      22.823  37.376  25.241  1.00                 C  
ATOM    234  CZ  PHE    32      23.260  35.724  23.049  1.00                 C  
ATOM    235  CD1 PHE    32      23.091  37.916  23.995  1.00                 C  
ATOM    236  CE1 PHE    32      23.309  37.097  22.903  1.00                 C  
ATOM    237  CD2 PHE    32      22.778  35.999  25.370  1.00                 C  
ATOM    238  CE2 PHE    32      22.995  35.181  24.279  1.00                 C  
ATOM    239  N   ASP    33      20.842  38.362  29.192  1.00                 N  
ATOM    240  CA  ASP    33      20.670  38.932  30.538  1.00                 C  
ATOM    241  C   ASP    33      21.974  39.247  31.271  1.00                 C  
ATOM    242  O   ASP    33      21.948  39.733  32.395  1.00                 O  
ATOM    243  CB  ASP    33      19.846  37.989  31.418  1.00                 C  
ATOM    244  CG  ASP    33      20.542  36.666  31.664  1.00                 C  
ATOM    245  OD1 ASP    33      21.673  36.486  31.164  1.00                 O  
ATOM    246  OD2 ASP    33      19.958  35.807  32.358  1.00                 O  
ATOM    247  N   GLY    34      23.113  38.974  30.642  1.00                 N  
ATOM    248  CA  GLY    34      24.387  39.257  31.273  1.00                 C  
ATOM    249  C   GLY    34      25.603  38.767  30.521  1.00                 C  
ATOM    250  O   GLY    34      25.492  38.228  29.409  1.00                 O  
ATOM    251  N   LEU    35      26.769  38.966  31.131  1.00                 N  
ATOM    252  CA  LEU    35      28.060  38.658  30.516  1.00                 C  
ATOM    253  C   LEU    35      28.919  37.754  31.406  1.00                 C  
ATOM    254  O   LEU    35      29.138  38.067  32.576  1.00                 O  
ATOM    255  CB  LEU    35      28.825  39.945  30.202  1.00                 C  
ATOM    256  CG  LEU    35      30.227  39.775  29.614  1.00                 C  
ATOM    257  CD1 LEU    35      30.158  39.133  28.237  1.00                 C  
ATOM    258  CD2 LEU    35      30.945  41.114  29.538  1.00                 C  
ATOM    259  N   ASP    36      29.414  36.646  30.853  1.00                 N  
ATOM    260  CA  ASP    36      30.335  35.755  31.568  1.00                 C  
ATOM    261  C   ASP    36      31.757  35.948  31.025  1.00                 C  
ATOM    262  O   ASP    36      31.985  35.872  29.816  1.00                 O  
ATOM    263  CB  ASP    36      29.888  34.298  31.428  1.00                 C  
ATOM    264  CG  ASP    36      30.741  33.346  32.243  1.00                 C  
ATOM    265  OD1 ASP    36      30.591  33.327  33.483  1.00                 O  
ATOM    266  OD2 ASP    36      31.560  32.620  31.642  1.00                 O  
ATOM    267  N   LEU    37      32.717  36.212  31.904  1.00                 N  
ATOM    268  CA  LEU    37      34.110  36.393  31.473  1.00                 C  
ATOM    269  C   LEU    37      34.909  35.086  31.578  1.00                 C  
ATOM    270  O   LEU    37      35.135  34.573  32.688  1.00                 O  
ATOM    271  CB  LEU    37      34.790  37.484  32.302  1.00                 C  
ATOM    272  CG  LEU    37      34.177  38.883  32.215  1.00                 C  
ATOM    273  CD1 LEU    37      34.888  39.842  33.157  1.00                 C  
ATOM    274  CD2 LEU    37      34.231  39.406  30.787  1.00                 C  
ATOM    275  N   ASP    38      35.346  34.577  30.426  1.00                 N  
ATOM    276  CA  ASP    38      36.119  33.337  30.338  1.00                 C  
ATOM    277  C   ASP    38      37.504  33.581  29.765  1.00                 C  
ATOM    278  O   ASP    38      37.924  32.919  28.802  1.00                 O  
ATOM    279  CB  ASP    38      35.380  32.304  29.485  1.00                 C  
ATOM    280  CG  ASP    38      35.176  32.767  28.056  1.00                 C  
ATOM    281  OD1 ASP    38      35.494  33.937  27.760  1.00                 O  
ATOM    282  OD2 ASP    38      34.698  31.958  27.232  1.00                 O  
ATOM    283  N   TRP    39      38.208  34.534  30.356  1.00                 N  
ATOM    284  CA  TRP    39      39.568  34.844  29.954  1.00                 C  
ATOM    285  C   TRP    39      40.432  33.708  30.475  1.00                 C  
ATOM    286  O   TRP    39      40.504  33.495  31.683  1.00                 O  
ATOM    287  CB  TRP    39      39.991  36.208  30.503  1.00                 C  
ATOM    288  CG  TRP    39      39.263  37.358  29.878  1.00                 C  
ATOM    289  CD1 TRP    39      38.533  38.314  30.524  1.00                 C  
ATOM    290  NE1 TRP    39      38.014  39.207  29.618  1.00                 N  
ATOM    291  CD2 TRP    39      39.195  37.674  28.482  1.00                 C  
ATOM    292  CE2 TRP    39      38.408  38.833  28.357  1.00                 C  
ATOM    293  CH2 TRP    39      38.663  38.829  26.009  1.00                 C  
ATOM    294  CZ2 TRP    39      38.135  39.420  27.122  1.00                 C  
ATOM    295  CE3 TRP    39      39.723  37.090  27.327  1.00                 C  
ATOM    296  CZ3 TRP    39      39.450  37.676  26.106  1.00                 C  
ATOM    297  N   GLU    40      41.076  32.966  29.580  1.00                 N  
ATOM    298  CA  GLU    40      41.973  31.888  30.006  1.00                 C  
ATOM    299  C   GLU    40      43.431  32.219  29.666  1.00                 C  
ATOM    300  O   GLU    40      43.860  31.967  28.546  1.00                 O  
ATOM    301  CB  GLU    40      41.568  30.565  29.354  1.00                 C  
ATOM    302  CD  GLU    40      39.831  28.747  29.110  1.00                 C  
ATOM    303  CG  GLU    40      40.199  30.058  29.777  1.00                 C  
ATOM    304  OE1 GLU    40      40.572  28.314  28.203  1.00                 O  
ATOM    305  OE2 GLU    40      38.801  28.154  29.494  1.00                 O  
ATOM    306  N   TYR    41      44.204  32.800  30.587  1.00                 N  
ATOM    307  CA  TYR    41      43.776  33.301  31.886  1.00                 C  
ATOM    308  C   TYR    41      44.615  34.558  32.164  1.00                 C  
ATOM    309  O   TYR    41      45.788  34.629  31.775  1.00                 O  
ATOM    310  CB  TYR    41      43.954  32.226  32.960  1.00                 C  
ATOM    311  CG  TYR    41      43.154  30.968  32.707  1.00                 C  
ATOM    312  OH  TYR    41      40.966  27.504  32.003  1.00                 O  
ATOM    313  CZ  TYR    41      41.689  28.651  32.237  1.00                 C  
ATOM    314  CD1 TYR    41      43.680  29.932  31.947  1.00                 C  
ATOM    315  CE1 TYR    41      42.956  28.779  31.710  1.00                 C  
ATOM    316  CD2 TYR    41      41.876  30.822  33.230  1.00                 C  
ATOM    317  CE2 TYR    41      41.137  29.676  33.003  1.00                 C  
ATOM    318  N   PRO    42      44.030  35.548  32.841  1.00                 N  
ATOM    319  CA  PRO    42      44.843  36.733  33.161  1.00                 C  
ATOM    320  C   PRO    42      46.068  36.341  33.983  1.00                 C  
ATOM    321  O   PRO    42      45.934  35.605  34.965  1.00                 O  
ATOM    322  CB  PRO    42      43.892  37.631  33.956  1.00                 C  
ATOM    323  CD  PRO    42      42.585  35.739  33.291  1.00                 C  
ATOM    324  CG  PRO    42      42.530  37.226  33.502  1.00                 C  
ATOM    325  N   ALA    43      47.250  36.780  33.563  1.00                 N  
ATOM    326  CA  ALA    43      48.465  36.480  34.302  1.00                 C  
ATOM    327  C   ALA    43      49.215  35.234  33.868  1.00                 C  
ATOM    328  O   ALA    43      50.365  35.016  34.263  1.00                 O  
ATOM    329  CB  ALA    43      48.162  36.337  35.786  1.00                 C  
ATOM    330  N   ASN    44      48.583  34.408  33.044  1.00                 N  
ATOM    331  CA  ASN    44      49.218  33.180  32.605  1.00                 C  
ATOM    332  C   ASN    44      49.092  33.073  31.098  1.00                 C  
ATOM    333  O   ASN    44      48.272  33.765  30.493  1.00                 O  
ATOM    334  CB  ASN    44      48.600  31.974  33.314  1.00                 C  
ATOM    335  CG  ASN    44      47.148  31.755  32.934  1.00                 C  
ATOM    336  OD1 ASN    44      46.656  32.335  31.966  1.00                 O  
ATOM    337  ND2 ASN    44      46.458  30.916  33.697  1.00                 N  
ATOM    338  N   ARG    45      49.941  32.239  30.503  1.00                 N  
ATOM    339  CA  ARG    45      49.845  31.874  29.085  1.00                 C  
ATOM    340  C   ARG    45      49.897  33.066  28.117  1.00                 C  
ATOM    341  O   ARG    45      49.009  33.258  27.279  1.00                 O  
ATOM    342  CB  ARG    45      48.555  31.096  28.818  1.00                 C  
ATOM    343  CD  ARG    45      47.176  29.039  29.226  1.00                 C  
ATOM    344  NE  ARG    45      47.079  27.758  29.923  1.00                 N  
ATOM    345  CG  ARG    45      48.456  29.781  29.574  1.00                 C  
ATOM    346  CZ  ARG    45      46.047  26.927  29.818  1.00                 C  
ATOM    347  NH1 ARG    45      46.045  25.784  30.490  1.00                 N  
ATOM    348  NH2 ARG    45      45.019  27.241  29.041  1.00                 N  
ATOM    349  N   GLY    46      50.955  33.859  28.234  1.00                 N  
ATOM    350  CA  GLY    46      51.093  35.055  27.427  1.00                 C  
ATOM    351  C   GLY    46      50.759  36.312  28.202  1.00                 C  
ATOM    352  O   GLY    46      51.475  37.300  28.120  1.00                 O  
ATOM    353  N   SER    47      49.663  36.277  28.951  1.00                 N  
ATOM    354  CA  SER    47      49.238  37.427  29.736  1.00                 C  
ATOM    355  C   SER    47      50.255  37.757  30.833  1.00                 C  
ATOM    356  O   SER    47      50.659  36.872  31.593  1.00                 O  
ATOM    357  CB  SER    47      47.863  37.173  30.356  1.00                 C  
ATOM    358  OG  SER    47      47.475  38.249  31.194  1.00                 O  
ATOM    359  N   PRO    48      50.680  39.033  30.910  1.00                 N  
ATOM    360  CA  PRO    48      51.687  39.463  31.896  1.00                 C  
ATOM    361  C   PRO    48      51.097  39.756  33.264  1.00                 C  
ATOM    362  O   PRO    48      49.895  39.994  33.379  1.00                 O  
ATOM    363  CB  PRO    48      52.286  40.731  31.285  1.00                 C  
ATOM    364  CD  PRO    48      50.402  40.174  29.918  1.00                 C  
ATOM    365  CG  PRO    48      51.169  41.329  30.497  1.00                 C  
ATOM    366  N   PRO    49      51.958  39.751  34.280  1.00                 N  
ATOM    367  CA  PRO    49      51.583  39.961  35.682  1.00                 C  
ATOM    368  C   PRO    49      50.622  41.128  35.928  1.00                 C  
ATOM    369  O   PRO    49      49.655  41.004  36.677  1.00                 O  
ATOM    370  CB  PRO    49      52.915  40.230  36.385  1.00                 C  
ATOM    371  CD  PRO    49      53.515  39.624  34.149  1.00                 C  
ATOM    372  CG  PRO    49      53.919  39.467  35.588  1.00                 C  
ATOM    373  N   GLU    50      50.886  42.258  35.281  1.00                 N  
ATOM    374  CA  GLU    50      50.068  43.450  35.460  1.00                 C  
ATOM    375  C   GLU    50      48.578  43.218  35.119  1.00                 C  
ATOM    376  O   GLU    50      47.693  43.961  35.570  1.00                 O  
ATOM    377  CB  GLU    50      50.602  44.600  34.604  1.00                 C  
ATOM    378  CD  GLU    50      52.454  46.265  34.179  1.00                 C  
ATOM    379  CG  GLU    50      51.945  45.144  35.064  1.00                 C  
ATOM    380  OE1 GLU    50      51.784  46.578  33.173  1.00                 O  
ATOM    381  OE2 GLU    50      53.523  46.830  34.492  1.00                 O  
ATOM    382  N   ASP    51      48.296  42.166  34.352  1.00                 N  
ATOM    383  CA  ASP    51      46.919  41.852  33.980  1.00                 C  
ATOM    384  C   ASP    51      46.054  41.329  35.140  1.00                 C  
ATOM    385  O   ASP    51      44.820  41.360  35.075  1.00                 O  
ATOM    386  CB  ASP    51      46.891  40.817  32.854  1.00                 C  
ATOM    387  CG  ASP    51      47.367  41.383  31.530  1.00                 C  
ATOM    388  OD1 ASP    51      47.445  42.624  31.408  1.00                 O  
ATOM    389  OD2 ASP    51      47.662  40.586  30.615  1.00                 O  
ATOM    390  N   ARG    52      46.691  40.838  36.198  1.00                 N  
ATOM    391  CA  ARG    52      45.951  40.401  37.379  1.00                 C  
ATOM    392  C   ARG    52      45.117  41.558  37.970  1.00                 C  
ATOM    393  O   ARG    52      43.939  41.392  38.317  1.00                 O  
ATOM    394  CB  ARG    52      46.908  39.848  38.437  1.00                 C  
ATOM    395  CD  ARG    52      47.220  38.732  40.663  1.00                 C  
ATOM    396  NE  ARG    52      48.134  39.747  41.182  1.00                 N  
ATOM    397  CG  ARG    52      46.217  39.318  39.682  1.00                 C  
ATOM    398  CZ  ARG    52      49.259  39.475  41.836  1.00                 C  
ATOM    399  NH1 ARG    52      50.028  40.463  42.272  1.00                 N  
ATOM    400  NH2 ARG    52      49.611  38.215  42.053  1.00                 N  
ATOM    401  N   GLN    53      45.725  42.735  38.071  1.00                 N  
ATOM    402  CA  GLN    53      45.018  43.911  38.588  1.00                 C  
ATOM    403  C   GLN    53      44.096  44.560  37.559  1.00                 C  
ATOM    404  O   GLN    53      43.020  45.068  37.898  1.00                 O  
ATOM    405  CB  GLN    53      46.015  44.957  39.091  1.00                 C  
ATOM    406  CD  GLN    53      47.797  45.574  40.771  1.00                 C  
ATOM    407  CG  GLN    53      46.775  44.540  40.339  1.00                 C  
ATOM    408  OE1 GLN    53      48.291  46.352  39.955  1.00                 O  
ATOM    409  NE2 GLN    53      48.117  45.584  42.060  1.00                 N  
ATOM    410  N   ARG    54      44.516  44.538  36.303  1.00                 N  
ATOM    411  CA  ARG    54      43.682  45.085  35.234  1.00                 C  
ATOM    412  C   ARG    54      42.380  44.294  35.086  1.00                 C  
ATOM    413  O   ARG    54      41.348  44.834  34.667  1.00                 O  
ATOM    414  CB  ARG    54      44.445  45.089  33.908  1.00                 C  
ATOM    415  CD  ARG    54      46.081  46.276  32.420  1.00                 C  
ATOM    416  NE  ARG    54      46.695  45.050  31.915  1.00                 N  
ATOM    417  CG  ARG    54      45.567  46.113  33.841  1.00                 C  
ATOM    418  CZ  ARG    54      47.971  44.726  32.094  1.00                 C  
ATOM    419  NH1 ARG    54      48.442  43.589  31.598  1.00                 N  
ATOM    420  NH2 ARG    54      48.774  45.538  32.767  1.00                 N  
ATOM    421  N   PHE    55      42.428  43.018  35.460  1.00                 N  
ATOM    422  CA  PHE    55      41.247  42.175  35.401  1.00                 C  
ATOM    423  C   PHE    55      40.277  42.602  36.493  1.00                 C  
ATOM    424  O   PHE    55      39.069  42.712  36.271  1.00                 O  
ATOM    425  CB  PHE    55      41.632  40.702  35.549  1.00                 C  
ATOM    426  CG  PHE    55      40.469  39.757  35.443  1.00                 C  
ATOM    427  CZ  PHE    55      38.317  38.009  35.255  1.00                 C  
ATOM    428  CD1 PHE    55      39.883  39.493  34.218  1.00                 C  
ATOM    429  CE1 PHE    55      38.812  38.624  34.121  1.00                 C  
ATOM    430  CD2 PHE    55      39.961  39.134  36.569  1.00                 C  
ATOM    431  CE2 PHE    55      38.891  38.265  36.472  1.00                 C  
ATOM    432  N   ILE    56      40.811  42.843  37.687  1.00                 N  
ATOM    433  CA  ILE    56      40.009  43.402  38.770  1.00                 C  
ATOM    434  C   ILE    56      39.334  44.709  38.330  1.00                 C  
ATOM    435  O   ILE    56      38.136  44.933  38.587  1.00                 O  
ATOM    436  CB  ILE    56      40.857  43.646  40.032  1.00                 C  
ATOM    437  CD1 ILE    56      40.273  41.377  41.039  1.00                 C  
ATOM    438  CG1 ILE    56      41.371  42.318  40.594  1.00                 C  
ATOM    439  CG2 ILE    56      40.061  44.427  41.066  1.00                 C  
ATOM    440  N   ASN    57      40.103  45.568  37.672  1.00                 N  
ATOM    441  CA  ASN    57      39.570  46.854  37.217  1.00                 C  
ATOM    442  C   ASN    57      38.465  46.595  36.203  1.00                 C  
ATOM    443  O   ASN    57      37.400  47.227  36.267  1.00                 O  
ATOM    444  CB  ASN    57      40.688  47.721  36.634  1.00                 C  
ATOM    445  CG  ASN    57      41.608  48.281  37.701  1.00                 C  
ATOM    446  OD1 ASN    57      41.247  48.340  38.877  1.00                 O  
ATOM    447  ND2 ASN    57      42.802  48.694  37.293  1.00                 N  
ATOM    448  N   LEU    58      38.703  45.634  35.297  1.00                 N  
ATOM    449  CA  LEU    58      37.720  45.314  34.257  1.00                 C  
ATOM    450  C   LEU    58      36.410  44.847  34.875  1.00                 C  
ATOM    451  O   LEU    58      35.344  45.333  34.502  1.00                 O  
ATOM    452  CB  LEU    58      38.270  44.244  33.311  1.00                 C  
ATOM    453  CG  LEU    58      37.330  43.777  32.198  1.00                 C  
ATOM    454  CD1 LEU    58      36.969  44.933  31.278  1.00                 C  
ATOM    455  CD2 LEU    58      37.962  42.646  31.401  1.00                 C  
ATOM    456  N   ILE    59      36.495  43.921  35.833  1.00                 N  
ATOM    457  CA  ILE    59      35.309  43.396  36.507  1.00                 C  
ATOM    458  C   ILE    59      34.555  44.541  37.165  1.00                 C  
ATOM    459  O   ILE    59      33.326  44.649  37.070  1.00                 O  
ATOM    460  CB  ILE    59      35.679  42.318  37.542  1.00                 C  
ATOM    461  CD1 ILE    59      36.856  40.069  37.779  1.00                 C  
ATOM    462  CG1 ILE    59      36.208  41.065  36.842  1.00                 C  
ATOM    463  CG2 ILE    59      34.489  42.007  38.437  1.00                 C  
ATOM    464  N   MET    60      35.312  45.404  37.829  1.00                 N  
ATOM    465  CA  MET    60      34.750  46.596  38.451  1.00                 C  
ATOM    466  C   MET    60      34.140  47.543  37.407  1.00                 C  
ATOM    467  O   MET    60      32.993  47.987  37.559  1.00                 O  
ATOM    468  CB  MET    60      35.819  47.334  39.259  1.00                 C  
ATOM    469  SD  MET    60      36.635  49.494  40.791  1.00                 S  
ATOM    470  CE  MET    60      37.566  50.141  39.405  1.00                 C  
ATOM    471  CG  MET    60      35.323  48.602  39.933  1.00                 C  
ATOM    472  N   THR    61      34.877  47.823  36.333  1.00                 N  
ATOM    473  CA  THR    61      34.332  48.674  35.255  1.00                 C  
ATOM    474  C   THR    61      32.962  48.180  34.783  1.00                 C  
ATOM    475  O   THR    61      32.046  48.980  34.575  1.00                 O  
ATOM    476  CB  THR    61      35.287  48.737  34.049  1.00                 C  
ATOM    477  OG1 THR    61      36.534  49.316  34.453  1.00                 O  
ATOM    478  CG2 THR    61      34.690  49.592  32.941  1.00                 C  
ATOM    479  N   LEU    62      32.823  46.861  34.624  1.00                 N  
ATOM    480  CA  LEU    62      31.570  46.284  34.147  1.00                 C  
ATOM    481  C   LEU    62      30.440  46.360  35.165  1.00                 C  
ATOM    482  O   LEU    62      29.340  46.797  34.833  1.00                 O  
ATOM    483  CB  LEU    62      31.772  44.822  33.744  1.00                 C  
ATOM    484  CG  LEU    62      32.628  44.574  32.500  1.00                 C  
ATOM    485  CD1 LEU    62      32.901  43.088  32.323  1.00                 C  
ATOM    486  CD2 LEU    62      31.950  45.138  31.261  1.00                 C  
ATOM    487  N   ARG    63      30.691  45.899  36.391  1.00                 N  
ATOM    488  CA  ARG    63      29.662  45.955  37.432  1.00                 C  
ATOM    489  C   ARG    63      29.149  47.395  37.577  1.00                 C  
ATOM    490  O   ARG    63      27.936  47.632  37.664  1.00                 O  
ATOM    491  CB  ARG    63      30.216  45.439  38.761  1.00                 C  
ATOM    492  CD  ARG    63      28.056  44.568  39.697  1.00                 C  
ATOM    493  NE  ARG    63      27.074  44.659  40.775  1.00                 N  
ATOM    494  CG  ARG    63      29.229  45.510  39.915  1.00                 C  
ATOM    495  CZ  ARG    63      26.091  45.553  40.817  1.00                 C  
ATOM    496  NH1 ARG    63      25.244  45.560  41.837  1.00                 N  
ATOM    497  NH2 ARG    63      25.958  46.438  39.838  1.00                 N  
ATOM    498  N   GLN    64      30.072  48.352  37.590  1.00                 N  
ATOM    499  CA  GLN    64      29.676  49.762  37.696  1.00                 C  
ATOM    500  C   GLN    64      28.766  50.173  36.533  1.00                 C  
ATOM    501  O   GLN    64      27.642  50.619  36.742  1.00                 O  
ATOM    502  CB  GLN    64      30.911  50.664  37.738  1.00                 C  
ATOM    503  CD  GLN    64      29.993  52.414  39.310  1.00                 C  
ATOM    504  CG  GLN    64      30.598  52.136  37.948  1.00                 C  
ATOM    505  OE1 GLN    64      30.564  52.053  40.339  1.00                 O  
ATOM    506  NE2 GLN    64      28.832  53.058  39.320  1.00                 N  
ATOM    507  N   THR    65      29.244  49.997  35.306  1.00                 N  
ATOM    508  CA  THR    65      28.447  50.370  34.139  1.00                 C  
ATOM    509  C   THR    65      27.144  49.569  34.044  1.00                 C  
ATOM    510  O   THR    65      26.158  50.062  33.506  1.00                 O  
ATOM    511  CB  THR    65      29.239  50.182  32.831  1.00                 C  
ATOM    512  OG1 THR    65      29.642  48.813  32.706  1.00                 O  
ATOM    513  CG2 THR    65      30.483  51.057  32.832  1.00                 C  
ATOM    514  N   PHE    66      27.136  48.338  34.558  1.00                 N  
ATOM    515  CA  PHE    66      25.912  47.536  34.556  1.00                 C  
ATOM    516  C   PHE    66      24.942  48.114  35.568  1.00                 C  
ATOM    517  O   PHE    66      23.731  48.164  35.333  1.00                 O  
ATOM    518  CB  PHE    66      26.230  46.072  34.867  1.00                 C  
ATOM    519  CG  PHE    66      26.898  45.343  33.736  1.00                 C  
ATOM    520  CZ  PHE    66      28.136  43.990  31.648  1.00                 C  
ATOM    521  CD1 PHE    66      26.858  45.849  32.448  1.00                 C  
ATOM    522  CE1 PHE    66      27.473  45.178  31.408  1.00                 C  
ATOM    523  CD2 PHE    66      27.566  44.152  33.960  1.00                 C  
ATOM    524  CE2 PHE    66      28.180  43.482  32.919  1.00                 C  
ATOM    525  N   ASP    67      25.490  48.511  36.715  1.00                 N  
ATOM    526  CA  ASP    67      24.729  49.193  37.754  1.00                 C  
ATOM    527  C   ASP    67      24.112  50.468  37.170  1.00                 C  
ATOM    528  O   ASP    67      22.900  50.676  37.254  1.00                 O  
ATOM    529  CB  ASP    67      25.625  49.513  38.952  1.00                 C  
ATOM    530  CG  ASP    67      24.861  50.141  40.100  1.00                 C  
ATOM    531  OD1 ASP    67      23.957  49.475  40.648  1.00                 O  
ATOM    532  OD2 ASP    67      25.165  51.300  40.453  1.00                 O  
ATOM    533  N   GLN    68      24.957  51.291  36.553  1.00                 N  
ATOM    534  CA  GLN    68      24.532  52.520  35.886  1.00                 C  
ATOM    535  C   GLN    68      23.392  52.308  34.893  1.00                 C  
ATOM    536  O   GLN    68      22.329  52.914  35.024  1.00                 O  
ATOM    537  CB  GLN    68      25.710  53.168  35.155  1.00                 C  
ATOM    538  CD  GLN    68      27.961  54.301  35.321  1.00                 C  
ATOM    539  CG  GLN    68      26.765  53.755  36.077  1.00                 C  
ATOM    540  OE1 GLN    68      28.266  53.853  34.216  1.00                 O  
ATOM    541  NE2 GLN    68      28.642  55.273  35.917  1.00                 N  
ATOM    542  N   GLU    69      23.621  51.443  33.906  1.00                 N  
ATOM    543  CA  GLU    69      22.673  51.236  32.806  1.00                 C  
ATOM    544  C   GLU    69      21.283  50.837  33.306  1.00                 C  
ATOM    545  O   GLU    69      20.271  51.130  32.666  1.00                 O  
ATOM    546  CB  GLU    69      23.194  50.167  31.843  1.00                 C  
ATOM    547  CD  GLU    69      24.115  51.757  30.110  1.00                 C  
ATOM    548  CG  GLU    69      24.411  50.596  31.040  1.00                 C  
ATOM    549  OE1 GLU    69      23.125  51.674  29.353  1.00                 O  
ATOM    550  OE2 GLU    69      24.874  52.749  30.138  1.00                 O  
ATOM    551  N   SER    70      21.245  50.174  34.457  1.00                 N  
ATOM    552  CA  SER    70      19.985  49.820  35.100  1.00                 C  
ATOM    553  C   SER    70      19.260  51.067  35.602  1.00                 C  
ATOM    554  O   SER    70      18.031  51.117  35.617  1.00                 O  
ATOM    555  CB  SER    70      20.228  48.849  36.257  1.00                 C  
ATOM    556  OG  SER    70      20.965  49.468  37.297  1.00                 O  
ATOM    557  N   VAL    71      20.035  52.066  36.016  1.00                 N  
ATOM    558  CA  VAL    71      19.484  53.324  36.524  1.00                 C  
ATOM    559  C   VAL    71      18.961  54.229  35.401  1.00                 C  
ATOM    560  O   VAL    71      18.008  54.986  35.592  1.00                 O  
ATOM    561  CB  VAL    71      20.523  54.101  37.353  1.00                 C  
ATOM    562  CG1 VAL    71      19.988  55.475  37.726  1.00                 C  
ATOM    563  CG2 VAL    71      20.904  53.318  38.600  1.00                 C  
ATOM    564  N   PRO    72      19.599  54.139  34.237  1.00                 N  
ATOM    565  CA  PRO    72      19.267  54.958  33.069  1.00                 C  
ATOM    566  C   PRO    72      18.063  54.400  32.303  1.00                 C  
ATOM    567  O   PRO    72      17.202  55.154  31.843  1.00                 O  
ATOM    568  CB  PRO    72      20.535  54.914  32.214  1.00                 C  
ATOM    569  CD  PRO    72      21.069  53.726  34.222  1.00                 C  
ATOM    570  CG  PRO    72      21.635  54.660  33.189  1.00                 C  
ATOM    571  N   ALA    73      18.017  53.079  32.154  1.00                 N  
ATOM    572  CA  ALA    73      16.793  52.412  31.739  1.00                 C  
ATOM    573  C   ALA    73      16.028  52.108  33.017  1.00                 C  
ATOM    574  O   ALA    73      16.333  52.659  34.079  1.00                 O  
ATOM    575  CB  ALA    73      17.117  51.163  30.933  1.00                 C  
ATOM    576  N   GLY    74      15.032  51.238  32.909  1.00                 N  
ATOM    577  CA  GLY    74      14.342  50.708  34.071  1.00                 C  
ATOM    578  C   GLY    74      14.347  49.197  33.968  1.00                 C  
ATOM    579  O   GLY    74      13.589  48.505  34.652  1.00                 O  
ATOM    580  N   LYS    75      15.211  48.693  33.089  1.00                 N  
ATOM    581  CA  LYS    75      15.356  47.261  32.867  1.00                 C  
ATOM    582  C   LYS    75      16.144  46.617  33.996  1.00                 C  
ATOM    583  O   LYS    75      16.897  47.290  34.705  1.00                 O  
ATOM    584  CB  LYS    75      16.039  46.993  31.524  1.00                 C  
ATOM    585  CD  LYS    75      15.945  47.098  29.019  1.00                 C  
ATOM    586  CE  LYS    75      15.123  47.516  27.810  1.00                 C  
ATOM    587  CG  LYS    75      15.222  47.421  30.316  1.00                 C  
ATOM    588  NZ  LYS    75      15.828  47.223  26.531  1.00                 N  
ATOM    589  N   GLU    76      15.972  45.309  34.152  1.00                 N  
ATOM    590  CA  GLU    76      16.702  44.548  35.161  1.00                 C  
ATOM    591  C   GLU    76      18.192  44.535  34.842  1.00                 C  
ATOM    592  O   GLU    76      18.593  44.147  33.740  1.00                 O  
ATOM    593  CB  GLU    76      16.162  43.119  35.250  1.00                 C  
ATOM    594  CD  GLU    76      16.210  40.887  36.430  1.00                 C  
ATOM    595  CG  GLU    76      16.799  42.281  36.346  1.00                 C  
ATOM    596  OE1 GLU    76      15.343  40.557  35.594  1.00                 O  
ATOM    597  OE2 GLU    76      16.616  40.124  37.332  1.00                 O  
ATOM    598  N   ARG    77      19.000  44.964  35.810  1.00                 N  
ATOM    599  CA  ARG    77      20.450  45.092  35.646  1.00                 C  
ATOM    600  C   ARG    77      21.120  43.859  35.032  1.00                 C  
ATOM    601  O   ARG    77      20.759  42.720  35.344  1.00                 O  
ATOM    602  CB  ARG    77      21.117  45.387  36.991  1.00                 C  
ATOM    603  CD  ARG    77      23.190  46.047  38.243  1.00                 C  
ATOM    604  NE  ARG    77      22.987  45.030  39.272  1.00                 N  
ATOM    605  CG  ARG    77      22.616  45.622  36.901  1.00                 C  
ATOM    606  CZ  ARG    77      23.784  43.982  39.453  1.00                 C  
ATOM    607  NH1 ARG    77      23.521  43.108  40.415  1.00                 N  
ATOM    608  NH2 ARG    77      24.841  43.810  38.672  1.00                 N  
ATOM    609  N   LEU    78      22.100  44.093  34.165  1.00                 N  
ATOM    610  CA  LEU    78      22.824  42.997  33.522  1.00                 C  
ATOM    611  C   LEU    78      23.679  42.220  34.526  1.00                 C  
ATOM    612  O   LEU    78      24.398  42.820  35.339  1.00                 O  
ATOM    613  CB  LEU    78      23.707  43.529  32.391  1.00                 C  
ATOM    614  CG  LEU    78      22.979  44.159  31.202  1.00                 C  
ATOM    615  CD1 LEU    78      23.974  44.756  30.218  1.00                 C  
ATOM    616  CD2 LEU    78      22.098  43.133  30.506  1.00                 C  
ATOM    617  N   MET    79      23.584  40.886  34.474  1.00                 N  
ATOM    618  CA  MET    79      24.388  40.040  35.353  1.00                 C  
ATOM    619  C   MET    79      25.844  39.972  34.884  1.00                 C  
ATOM    620  O   MET    79      26.145  40.151  33.701  1.00                 O  
ATOM    621  CB  MET    79      23.798  38.630  35.427  1.00                 C  
ATOM    622  SD  MET    79      21.779  36.885  36.171  1.00                 S  
ATOM    623  CE  MET    79      22.868  36.143  37.384  1.00                 C  
ATOM    624  CG  MET    79      22.437  38.562  36.102  1.00                 C  
ATOM    625  N   LEU    80      26.750  39.727  35.817  1.00                 N  
ATOM    626  CA  LEU    80      28.166  39.624  35.483  1.00                 C  
ATOM    627  C   LEU    80      28.738  38.418  36.218  1.00                 C  
ATOM    628  O   LEU    80      28.701  38.375  37.446  1.00                 O  
ATOM    629  CB  LEU    80      28.900  40.914  35.855  1.00                 C  
ATOM    630  CG  LEU    80      30.409  40.932  35.606  1.00                 C  
ATOM    631  CD1 LEU    80      30.710  40.818  34.120  1.00                 C  
ATOM    632  CD2 LEU    80      31.034  42.195  36.178  1.00                 C  
ATOM    633  N   THR    81      29.239  37.427  35.480  1.00                 N  
ATOM    634  CA  THR    81      29.898  36.270  36.106  1.00                 C  
ATOM    635  C   THR    81      31.281  36.048  35.500  1.00                 C  
ATOM    636  O   THR    81      31.672  36.733  34.567  1.00                 O  
ATOM    637  CB  THR    81      29.054  34.990  35.956  1.00                 C  
ATOM    638  OG1 THR    81      28.979  34.624  34.572  1.00                 O  
ATOM    639  CG2 THR    81      27.644  35.218  36.476  1.00                 C  
ATOM    640  N   ALA    82      32.029  35.094  36.029  1.00                 N  
ATOM    641  CA  ALA    82      33.295  34.733  35.414  1.00                 C  
ATOM    642  C   ALA    82      33.563  33.254  35.601  1.00                 C  
ATOM    643  O   ALA    82      33.242  32.697  36.644  1.00                 O  
ATOM    644  CB  ALA    82      34.426  35.562  36.003  1.00                 C  
ATOM    645  N   ALA    83      34.154  32.620  34.590  1.00                 N  
ATOM    646  CA  ALA    83      34.591  31.240  34.704  1.00                 C  
ATOM    647  C   ALA    83      36.034  31.263  35.189  1.00                 C  
ATOM    648  O   ALA    83      36.892  31.859  34.553  1.00                 O  
ATOM    649  CB  ALA    83      34.445  30.526  33.369  1.00                 C  
ATOM    650  N   VAL    84      36.291  30.629  36.333  1.00                 N  
ATOM    651  CA  VAL    84      37.567  30.787  37.020  1.00                 C  
ATOM    652  C   VAL    84      38.283  29.447  37.229  1.00                 C  
ATOM    653  O   VAL    84      37.642  28.426  37.422  1.00                 O  
ATOM    654  CB  VAL    84      37.392  31.484  38.382  1.00                 C  
ATOM    655  CG1 VAL    84      36.831  32.886  38.195  1.00                 C  
ATOM    656  CG2 VAL    84      36.490  30.662  39.289  1.00                 C  
ATOM    657  N   GLY    85      39.622  29.457  37.172  1.00                 N  
ATOM    658  CA  GLY    85      40.397  28.218  37.234  1.00                 C  
ATOM    659  C   GLY    85      40.499  27.654  38.654  1.00                 C  
ATOM    660  O   GLY    85      40.414  28.419  39.624  1.00                 O  
ATOM    661  N   ALA    86      40.681  26.339  38.764  1.00                 N  
ATOM    662  CA  ALA    86      40.783  25.674  40.071  1.00                 C  
ATOM    663  C   ALA    86      42.226  25.519  40.551  1.00                 C  
ATOM    664  O   ALA    86      42.473  25.337  41.742  1.00                 O  
ATOM    665  CB  ALA    86      40.125  24.304  40.021  1.00                 C  
ATOM    666  N   GLY    87      43.177  25.577  39.625  1.00                 N  
ATOM    667  CA  GLY    87      44.584  25.402  39.953  1.00                 C  
ATOM    668  C   GLY    87      45.200  26.652  40.552  1.00                 C  
ATOM    669  O   GLY    87      45.088  27.749  39.989  1.00                 O  
ATOM    670  N   LYS    88      45.868  26.477  41.689  1.00                 N  
ATOM    671  CA  LYS    88      46.437  27.590  42.436  1.00                 C  
ATOM    672  C   LYS    88      47.371  28.490  41.608  1.00                 C  
ATOM    673  O   LYS    88      47.324  29.707  41.734  1.00                 O  
ATOM    674  CB  LYS    88      47.211  27.079  43.653  1.00                 C  
ATOM    675  CD  LYS    88      48.505  27.604  45.738  1.00                 C  
ATOM    676  CE  LYS    88      49.136  28.701  46.580  1.00                 C  
ATOM    677  CG  LYS    88      47.809  28.179  44.515  1.00                 C  
ATOM    678  NZ  LYS    88      49.822  28.153  47.783  1.00                 N  
ATOM    679  N   ASP    89      48.203  27.906  40.754  1.00                 N  
ATOM    680  CA  ASP    89      49.141  28.705  39.979  1.00                 C  
ATOM    681  C   ASP    89      48.408  29.729  39.097  1.00                 C  
ATOM    682  O   ASP    89      48.833  30.891  38.990  1.00                 O  
ATOM    683  CB  ASP    89      50.023  27.805  39.111  1.00                 C  
ATOM    684  CG  ASP    89      51.037  27.024  39.924  1.00                 C  
ATOM    685  OD1 ASP    89      51.248  27.374  41.105  1.00                 O  
ATOM    686  OD2 ASP    89      51.621  26.063  39.381  1.00                 O  
ATOM    687  N   LYS    90      47.284  29.323  38.508  1.00                 N  
ATOM    688  CA  LYS    90      46.491  30.255  37.695  1.00                 C  
ATOM    689  C   LYS    90      45.746  31.253  38.571  1.00                 C  
ATOM    690  O   LYS    90      45.672  32.443  38.243  1.00                 O  
ATOM    691  CB  LYS    90      45.501  29.489  36.814  1.00                 C  
ATOM    692  CD  LYS    90      45.115  27.959  34.863  1.00                 C  
ATOM    693  CE  LYS    90      45.766  27.174  33.735  1.00                 C  
ATOM    694  CG  LYS    90      46.152  28.703  35.688  1.00                 C  
ATOM    695  NZ  LYS    90      44.766  26.406  32.944  1.00                 N  
ATOM    696  N   ILE    91      45.186  30.763  39.675  1.00                 N  
ATOM    697  CA  ILE    91      44.473  31.623  40.624  1.00                 C  
ATOM    698  C   ILE    91      45.369  32.751  41.135  1.00                 C  
ATOM    699  O   ILE    91      44.988  33.935  41.104  1.00                 O  
ATOM    700  CB  ILE    91      43.924  30.816  41.815  1.00                 C  
ATOM    701  CD1 ILE    91      42.418  28.840  42.385  1.00                 C  
ATOM    702  CG1 ILE    91      42.810  29.875  41.353  1.00                 C  
ATOM    703  CG2 ILE    91      43.456  31.749  42.921  1.00                 C  
ATOM    704  N   ASP    92      46.557  32.381  41.608  1.00                 N  
ATOM    705  CA  ASP    92      47.473  33.356  42.187  1.00                 C  
ATOM    706  C   ASP    92      48.005  34.339  41.152  1.00                 C  
ATOM    707  O   ASP    92      48.296  35.488  41.478  1.00                 O  
ATOM    708  CB  ASP    92      48.648  32.650  42.867  1.00                 C  
ATOM    709  CG  ASP    92      48.242  31.945  44.146  1.00                 C  
ATOM    710  OD1 ASP    92      47.134  32.223  44.652  1.00                 O  
ATOM    711  OD2 ASP    92      49.031  31.114  44.643  1.00                 O  
ATOM    712  N   THR    93      48.131  33.879  39.911  1.00                 N  
ATOM    713  CA  THR    93      48.741  34.666  38.836  1.00                 C  
ATOM    714  C   THR    93      47.865  35.789  38.293  1.00                 C  
ATOM    715  O   THR    93      48.378  36.745  37.710  1.00                 O  
ATOM    716  CB  THR    93      49.141  33.778  37.643  1.00                 C  
ATOM    717  OG1 THR    93      47.979  33.125  37.119  1.00                 O  
ATOM    718  CG2 THR    93      50.139  32.717  38.081  1.00                 C  
ATOM    719  N   ALA    94      46.549  35.688  38.461  1.00                 N  
ATOM    720  CA  ALA    94      45.667  36.660  37.829  1.00                 C  
ATOM    721  C   ALA    94      44.349  36.980  38.507  1.00                 C  
ATOM    722  O   ALA    94      43.594  37.811  38.023  1.00                 O  
ATOM    723  CB  ALA    94      45.321  36.221  36.415  1.00                 C  
ATOM    724  N   TYR    95      44.062  36.342  39.632  1.00                 N  
ATOM    725  CA  TYR    95      42.774  36.569  40.280  1.00                 C  
ATOM    726  C   TYR    95      42.884  37.096  41.724  1.00                 C  
ATOM    727  O   TYR    95      43.151  36.334  42.665  1.00                 O  
ATOM    728  CB  TYR    95      41.947  35.282  40.294  1.00                 C  
ATOM    729  CG  TYR    95      41.602  34.761  38.917  1.00                 C  
ATOM    730  OH  TYR    95      40.666  33.319  35.131  1.00                 O  
ATOM    731  CZ  TYR    95      40.974  33.797  36.384  1.00                 C  
ATOM    732  CD1 TYR    95      42.471  33.918  38.237  1.00                 C  
ATOM    733  CE1 TYR    95      42.164  33.436  36.979  1.00                 C  
ATOM    734  CD2 TYR    95      40.407  35.113  38.303  1.00                 C  
ATOM    735  CE2 TYR    95      40.083  34.642  37.045  1.00                 C  
ATOM    736  N   ASP    96      42.647  38.393  41.901  1.00                 N  
ATOM    737  CA  ASP    96      42.496  38.947  43.246  1.00                 C  
ATOM    738  C   ASP    96      41.128  38.566  43.793  1.00                 C  
ATOM    739  O   ASP    96      40.189  39.357  43.733  1.00                 O  
ATOM    740  CB  ASP    96      42.677  40.466  43.223  1.00                 C  
ATOM    741  CG  ASP    96      42.694  41.072  44.613  1.00                 C  
ATOM    742  OD1 ASP    96      42.396  40.343  45.582  1.00                 O  
ATOM    743  OD2 ASP    96      43.005  42.275  44.733  1.00                 O  
ATOM    744  N   VAL    97      41.036  37.355  44.347  1.00                 N  
ATOM    745  CA  VAL    97      39.754  36.726  44.704  1.00                 C  
ATOM    746  C   VAL    97      38.780  37.577  45.532  1.00                 C  
ATOM    747  O   VAL    97      37.610  37.735  45.165  1.00                 O  
ATOM    748  CB  VAL    97      39.966  35.414  45.481  1.00                 C  
ATOM    749  CG1 VAL    97      38.644  34.898  46.027  1.00                 C  
ATOM    750  CG2 VAL    97      40.624  34.369  44.593  1.00                 C  
ATOM    751  N   PRO    98      39.241  38.101  46.662  1.00                 N  
ATOM    752  CA  PRO    98      38.362  38.926  47.492  1.00                 C  
ATOM    753  C   PRO    98      37.813  40.159  46.749  1.00                 C  
ATOM    754  O   PRO    98      36.628  40.471  46.862  1.00                 O  
ATOM    755  CB  PRO    98      39.251  39.352  48.662  1.00                 C  
ATOM    756  CD  PRO    98      40.594  38.010  47.206  1.00                 C  
ATOM    757  CG  PRO    98      40.643  39.170  48.159  1.00                 C  
ATOM    758  N   LYS    99      38.646  40.832  45.960  1.00                 N  
ATOM    759  CA  LYS    99      38.181  42.033  45.242  1.00                 C  
ATOM    760  C   LYS    99      37.144  41.746  44.154  1.00                 C  
ATOM    761  O   LYS    99      36.101  42.403  44.103  1.00                 O  
ATOM    762  CB  LYS    99      39.362  42.767  44.605  1.00                 C  
ATOM    763  CD  LYS    99      39.634  44.535  46.365  1.00                 C  
ATOM    764  CE  LYS    99      40.606  45.231  47.304  1.00                 C  
ATOM    765  CG  LYS    99      40.310  43.405  45.607  1.00                 C  
ATOM    766  NZ  LYS    99      39.943  46.303  48.096  1.00                 N  
ATOM    767  N   MET   100      37.420  40.771  43.284  1.00                 N  
ATOM    768  CA  MET   100      36.521  40.523  42.154  1.00                 C  
ATOM    769  C   MET   100      35.213  39.888  42.610  1.00                 C  
ATOM    770  O   MET   100      34.170  40.073  41.997  1.00                 O  
ATOM    771  CB  MET   100      37.200  39.627  41.116  1.00                 C  
ATOM    772  SD  MET   100      38.313  37.201  40.376  1.00                 S  
ATOM    773  CE  MET   100      37.204  37.221  38.970  1.00                 C  
ATOM    774  CG  MET   100      37.379  38.185  41.562  1.00                 C  
ATOM    775  N   ALA   101      35.265  39.163  43.719  1.00                 N  
ATOM    776  CA  ALA   101      34.079  38.486  44.228  1.00                 C  
ATOM    777  C   ALA   101      32.971  39.466  44.626  1.00                 C  
ATOM    778  O   ALA   101      31.779  39.134  44.558  1.00                 O  
ATOM    779  CB  ALA   101      34.437  37.616  45.423  1.00                 C  
ATOM    780  N   VAL   102      33.373  40.663  45.057  1.00                 N  
ATOM    781  CA  VAL   102      32.430  41.693  45.481  1.00                 C  
ATOM    782  C   VAL   102      31.587  42.188  44.315  1.00                 C  
ATOM    783  O   VAL   102      30.416  42.532  44.487  1.00                 O  
ATOM    784  CB  VAL   102      33.152  42.884  46.138  1.00                 C  
ATOM    785  CG1 VAL   102      32.175  44.018  46.405  1.00                 C  
ATOM    786  CG2 VAL   102      33.834  42.448  47.427  1.00                 C  
ATOM    787  N   TYR   103      32.183  42.189  43.125  1.00                 N  
ATOM    788  CA  TYR   103      31.554  42.772  41.934  1.00                 C  
ATOM    789  C   TYR   103      30.926  41.778  40.966  1.00                 C  
ATOM    790  O   TYR   103      30.152  42.170  40.090  1.00                 O  
ATOM    791  CB  TYR   103      32.567  43.606  41.147  1.00                 C  
ATOM    792  CG  TYR   103      33.088  44.809  41.901  1.00                 C  
ATOM    793  OH  TYR   103      34.533  48.108  43.979  1.00                 O  
ATOM    794  CZ  TYR   103      34.053  47.017  43.291  1.00                 C  
ATOM    795  CD1 TYR   103      34.307  44.760  42.563  1.00                 C  
ATOM    796  CE1 TYR   103      34.791  45.854  43.255  1.00                 C  
ATOM    797  CD2 TYR   103      32.358  45.990  41.948  1.00                 C  
ATOM    798  CE2 TYR   103      32.825  47.094  42.634  1.00                 C  
ATOM    799  N   LEU   104      31.262  40.497  41.121  1.00                 N  
ATOM    800  CA  LEU   104      30.657  39.443  40.306  1.00                 C  
ATOM    801  C   LEU   104      29.384  38.952  40.972  1.00                 C  
ATOM    802  O   LEU   104      29.328  38.793  42.195  1.00                 O  
ATOM    803  CB  LEU   104      31.644  38.292  40.100  1.00                 C  
ATOM    804  CG  LEU   104      32.946  38.638  39.375  1.00                 C  
ATOM    805  CD1 LEU   104      33.869  37.430  39.322  1.00                 C  
ATOM    806  CD2 LEU   104      32.661  39.148  37.970  1.00                 C  
ATOM    807  N   ASP   105      28.358  38.708  40.173  1.00                 N  
ATOM    808  CA  ASP   105      27.107  38.209  40.723  1.00                 C  
ATOM    809  C   ASP   105      27.244  36.749  41.123  1.00                 C  
ATOM    810  O   ASP   105      26.677  36.313  42.125  1.00                 O  
ATOM    811  CB  ASP   105      25.971  38.380  39.712  1.00                 C  
ATOM    812  CG  ASP   105      25.567  39.830  39.530  1.00                 C  
ATOM    813  OD1 ASP   105      25.506  40.561  40.540  1.00                 O  
ATOM    814  OD2 ASP   105      25.311  40.234  38.376  1.00                 O  
ATOM    815  N   MET   106      27.986  35.996  40.317  1.00                 N  
ATOM    816  CA  MET   106      28.316  34.618  40.651  1.00                 C  
ATOM    817  C   MET   106      29.650  34.161  40.039  1.00                 C  
ATOM    818  O   MET   106      30.137  34.757  39.072  1.00                 O  
ATOM    819  CB  MET   106      27.203  33.674  40.192  1.00                 C  
ATOM    820  SD  MET   106      24.569  32.816  40.267  1.00                 S  
ATOM    821  CE  MET   106      24.247  33.492  38.641  1.00                 C  
ATOM    822  CG  MET   106      25.858  33.933  40.852  1.00                 C  
ATOM    823  N   ILE   107      30.260  33.152  40.667  1.00                 N  
ATOM    824  CA  ILE   107      31.598  32.665  40.309  1.00                 C  
ATOM    825  C   ILE   107      31.523  31.195  39.856  1.00                 C  
ATOM    826  O   ILE   107      31.240  30.307  40.642  1.00                 O  
ATOM    827  CB  ILE   107      32.586  32.816  41.481  1.00                 C  
ATOM    828  CD1 ILE   107      33.486  34.496  43.174  1.00                 C  
ATOM    829  CG1 ILE   107      32.693  34.282  41.903  1.00                 C  
ATOM    830  CG2 ILE   107      33.941  32.231  41.114  1.00                 C  
ATOM    831  N   ASN   108      31.743  30.973  38.565  1.00                 N  
ATOM    832  CA  ASN   108      31.659  29.648  37.961  1.00                 C  
ATOM    833  C   ASN   108      33.027  28.982  38.058  1.00                 C  
ATOM    834  O   ASN   108      33.902  29.244  37.225  1.00                 O  
ATOM    835  CB  ASN   108      31.172  29.749  36.514  1.00                 C  
ATOM    836  CG  ASN   108      29.743  30.245  36.413  1.00                 C  
ATOM    837  OD1 ASN   108      28.967  30.127  37.361  1.00                 O  
ATOM    838  ND2 ASN   108      29.392  30.804  35.261  1.00                 N  
ATOM    839  N   LEU   109      33.230  28.169  39.105  1.00                 N  
ATOM    840  CA  LEU   109      34.512  27.518  39.340  1.00                 C  
ATOM    841  C   LEU   109      34.661  26.325  38.402  1.00                 C  
ATOM    842  O   LEU   109      33.857  25.399  38.448  1.00                 O  
ATOM    843  CB  LEU   109      34.631  27.080  40.801  1.00                 C  
ATOM    844  CG  LEU   109      35.937  26.389  41.198  1.00                 C  
ATOM    845  CD1 LEU   109      37.112  27.346  41.067  1.00                 C  
ATOM    846  CD2 LEU   109      35.850  25.849  42.617  1.00                 C  
ATOM    847  N   MET   110      35.695  26.352  37.560  1.00                 N  
ATOM    848  CA  MET   110      35.933  25.280  36.599  1.00                 C  
ATOM    849  C   MET   110      36.614  24.094  37.281  1.00                 C  
ATOM    850  O   MET   110      37.823  23.868  37.127  1.00                 O  
ATOM    851  CB  MET   110      36.783  25.786  35.432  1.00                 C  
ATOM    852  SD  MET   110      37.065  27.299  33.128  1.00                 S  
ATOM    853  CE  MET   110      38.473  28.112  33.879  1.00                 C  
ATOM    854  CG  MET   110      36.107  26.856  34.590  1.00                 C  
ATOM    855  N   THR   111      35.828  23.334  38.026  1.00                 N  
ATOM    856  CA  THR   111      36.384  22.316  38.923  1.00                 C  
ATOM    857  C   THR   111      36.509  21.002  38.187  1.00                 C  
ATOM    858  O   THR   111      35.879  20.008  38.544  1.00                 O  
ATOM    859  CB  THR   111      35.516  22.138  40.182  1.00                 C  
ATOM    860  OG1 THR   111      34.162  21.865  39.798  1.00                 O  
ATOM    861  CG2 THR   111      35.536  23.404  41.026  1.00                 C  
ATOM    862  N   TYR   112      37.339  21.031  37.153  1.00                 N  
ATOM    863  CA  TYR   112      37.608  19.878  36.318  1.00                 C  
ATOM    864  C   TYR   112      38.912  20.142  35.579  1.00                 C  
ATOM    865  O   TYR   112      39.586  21.151  35.846  1.00                 O  
ATOM    866  CB  TYR   112      36.444  19.630  35.356  1.00                 C  
ATOM    867  CG  TYR   112      36.206  20.759  34.379  1.00                 C  
ATOM    868  OH  TYR   112      35.560  23.855  31.680  1.00                 O  
ATOM    869  CZ  TYR   112      35.772  22.831  32.574  1.00                 C  
ATOM    870  CD1 TYR   112      36.773  20.733  33.111  1.00                 C  
ATOM    871  CE1 TYR   112      36.560  21.761  32.211  1.00                 C  
ATOM    872  CD2 TYR   112      35.415  21.846  34.727  1.00                 C  
ATOM    873  CE2 TYR   112      35.191  22.882  33.841  1.00                 C  
ATOM    874  N   ASP   113      39.252  19.260  34.643  1.00                 N  
ATOM    875  CA  ASP   113      40.556  19.302  33.971  1.00                 C  
ATOM    876  C   ASP   113      41.741  19.279  34.962  1.00                 C  
ATOM    877  O   ASP   113      42.821  19.813  34.697  1.00                 O  
ATOM    878  CB  ASP   113      40.664  20.547  33.088  1.00                 C  
ATOM    879  CG  ASP   113      39.677  20.532  31.937  1.00                 C  
ATOM    880  OD1 ASP   113      39.305  19.427  31.488  1.00                 O  
ATOM    881  OD2 ASP   113      39.276  21.624  31.484  1.00                 O  
ATOM    882  N   LEU   114      41.537  18.609  36.093  1.00                 N  
ATOM    883  CA  LEU   114      42.590  18.448  37.091  1.00                 C  
ATOM    884  C   LEU   114      43.728  17.558  36.620  1.00                 C  
ATOM    885  O   LEU   114      44.905  17.818  36.898  1.00                 O  
ATOM    886  CB  LEU   114      42.015  17.876  38.389  1.00                 C  
ATOM    887  CG  LEU   114      41.077  18.792  39.176  1.00                 C  
ATOM    888  CD1 LEU   114      40.446  18.044  40.340  1.00                 C  
ATOM    889  CD2 LEU   114      41.821  20.021  39.678  1.00                 C  
ATOM    890  N   HIS   115      43.367  16.500  35.905  1.00                 N  
ATOM    891  CA  HIS   115      44.331  15.577  35.355  1.00                 C  
ATOM    892  C   HIS   115      43.863  15.225  33.952  1.00                 C  
ATOM    893  O   HIS   115      42.667  15.275  33.678  1.00                 O  
ATOM    894  CB  HIS   115      44.460  14.342  36.248  1.00                 C  
ATOM    895  CG  HIS   115      44.953  14.644  37.630  1.00                 C  
ATOM    896  ND1 HIS   115      46.292  14.745  37.937  1.00                 N  
ATOM    897  CE1 HIS   115      46.421  15.022  39.247  1.00                 C  
ATOM    898  CD2 HIS   115      44.331  14.897  38.921  1.00                 C  
ATOM    899  NE2 HIS   115      45.248  15.115  39.843  1.00                 N  
ATOM    900  N   GLY   116      44.793  14.861  33.075  1.00                 N  
ATOM    901  CA  GLY   116      44.417  14.339  31.769  1.00                 C  
ATOM    902  C   GLY   116      45.616  13.942  30.942  1.00                 C  
ATOM    903  O   GLY   116      46.733  13.853  31.457  1.00                 O  
ATOM    904  N   SER   117      45.382  13.748  29.647  1.00                 N  
ATOM    905  CA  SER   117      46.379  13.217  28.722  1.00                 C  
ATOM    906  C   SER   117      47.657  14.035  28.577  1.00                 C  
ATOM    907  O   SER   117      48.563  13.625  27.867  1.00                 O  
ATOM    908  CB  SER   117      45.779  13.053  27.324  1.00                 C  
ATOM    909  OG  SER   117      45.462  14.311  26.754  1.00                 O  
ATOM    910  N   TRP   118      47.744  15.185  29.230  1.00                 N  
ATOM    911  CA  TRP   118      49.007  15.917  29.223  1.00                 C  
ATOM    912  C   TRP   118      49.972  15.319  30.235  1.00                 C  
ATOM    913  O   TRP   118      51.162  15.644  30.238  1.00                 O  
ATOM    914  CB  TRP   118      48.769  17.399  29.521  1.00                 C  
ATOM    915  CG  TRP   118      48.001  17.640  30.785  1.00                 C  
ATOM    916  CD1 TRP   118      48.513  17.761  32.044  1.00                 C  
ATOM    917  NE1 TRP   118      47.501  17.977  32.949  1.00                 N  
ATOM    918  CD2 TRP   118      46.582  17.791  30.911  1.00                 C  
ATOM    919  CE2 TRP   118      46.305  18.000  32.274  1.00                 C  
ATOM    920  CH2 TRP   118      43.989  18.161  31.844  1.00                 C  
ATOM    921  CZ2 TRP   118      45.010  18.186  32.753  1.00                 C  
ATOM    922  CE3 TRP   118      45.519  17.770  30.003  1.00                 C  
ATOM    923  CZ3 TRP   118      44.236  17.956  30.483  1.00                 C  
ATOM    924  N   GLU   119      49.449  14.436  31.085  1.00                 N  
ATOM    925  CA  GLU   119      50.251  13.764  32.103  1.00                 C  
ATOM    926  C   GLU   119      50.690  12.365  31.651  1.00                 C  
ATOM    927  O   GLU   119      50.104  11.788  30.736  1.00                 O  
ATOM    928  CB  GLU   119      49.473  13.661  33.416  1.00                 C  
ATOM    929  CD  GLU   119      48.397  14.861  35.361  1.00                 C  
ATOM    930  CG  GLU   119      49.153  15.003  34.055  1.00                 C  
ATOM    931  OE1 GLU   119      47.934  13.741  35.661  1.00                 O  
ATOM    932  OE2 GLU   119      48.269  15.870  36.086  1.00                 O  
ATOM    933  N   THR   120      51.719  11.827  32.302  1.00                 N  
ATOM    934  CA  THR   120      52.324  10.557  31.898  1.00                 C  
ATOM    935  C   THR   120      51.797   9.358  32.694  1.00                 C  
ATOM    936  O   THR   120      52.190   8.213  32.459  1.00                 O  
ATOM    937  CB  THR   120      53.857  10.592  32.038  1.00                 C  
ATOM    938  OG1 THR   120      54.209  10.821  33.408  1.00                 O  
ATOM    939  CG2 THR   120      54.444  11.712  31.192  1.00                 C  
ATOM    940  N   PHE   121      50.903   9.629  33.637  1.00                 N  
ATOM    941  CA  PHE   121      50.205   8.571  34.348  1.00                 C  
ATOM    942  C   PHE   121      48.728   8.900  34.358  1.00                 C  
ATOM    943  O   PHE   121      48.354  10.061  34.238  1.00                 O  
ATOM    944  CB  PHE   121      50.759   8.423  35.767  1.00                 C  
ATOM    945  CG  PHE   121      52.216   8.064  35.814  1.00                 C  
ATOM    946  CZ  PHE   121      54.912   7.394  35.902  1.00                 C  
ATOM    947  CD1 PHE   121      53.184   9.050  35.900  1.00                 C  
ATOM    948  CE1 PHE   121      54.525   8.720  35.944  1.00                 C  
ATOM    949  CD2 PHE   121      52.620   6.742  35.773  1.00                 C  
ATOM    950  CE2 PHE   121      53.961   6.412  35.817  1.00                 C  
ATOM    951  N   THR   122      47.882   7.890  34.504  1.00                 N  
ATOM    952  CA  THR   122      46.449   8.152  34.576  1.00                 C  
ATOM    953  C   THR   122      46.091   8.948  35.827  1.00                 C  
ATOM    954  O   THR   122      46.711   8.788  36.890  1.00                 O  
ATOM    955  CB  THR   122      45.635   6.845  34.556  1.00                 C  
ATOM    956  OG1 THR   122      46.009   6.029  35.673  1.00                 O  
ATOM    957  CG2 THR   122      45.902   6.070  33.275  1.00                 C  
ATOM    958  N   GLY   123      45.075   9.794  35.688  1.00                 N  
ATOM    959  CA  GLY   123      44.546  10.585  36.788  1.00                 C  
ATOM    960  C   GLY   123      43.132  10.976  36.421  1.00                 C  
ATOM    961  O   GLY   123      42.786  10.996  35.228  1.00                 O  
ATOM    962  N   HIS   124      42.299  11.294  37.408  1.00                 N  
ATOM    963  CA  HIS   124      40.901  11.595  37.091  1.00                 C  
ATOM    964  C   HIS   124      40.687  13.071  36.739  1.00                 C  
ATOM    965  O   HIS   124      41.273  13.935  37.371  1.00                 O  
ATOM    966  CB  HIS   124      39.992  11.215  38.262  1.00                 C  
ATOM    967  CG  HIS   124      38.532  11.350  37.962  1.00                 C  
ATOM    968  ND1 HIS   124      37.875  12.561  37.989  1.00                 N  
ATOM    969  CE1 HIS   124      36.581  12.365  37.679  1.00                 C  
ATOM    970  CD2 HIS   124      37.458  10.437  37.598  1.00                 C  
ATOM    971  NE2 HIS   124      36.324  11.093  37.443  1.00                 N  
ATOM    972  N   ASN   125      39.834  13.329  35.741  1.00                 N  
ATOM    973  CA  ASN   125      39.434  14.686  35.305  1.00                 C  
ATOM    974  C   ASN   125      38.926  15.607  36.423  1.00                 C  
ATOM    975  O   ASN   125      39.141  16.820  36.385  1.00                 O  
ATOM    976  CB  ASN   125      38.358  14.605  34.220  1.00                 C  
ATOM    977  CG  ASN   125      38.020  15.961  33.632  1.00                 C  
ATOM    978  OD1 ASN   125      36.908  16.461  33.800  1.00                 O  
ATOM    979  ND2 ASN   125      38.982  16.560  32.939  1.00                 N  
ATOM    980  N   ALA   126      38.233  15.021  37.398  1.00                 N  
ATOM    981  CA  ALA   126      37.441  15.793  38.357  1.00                 C  
ATOM    982  C   ALA   126      37.194  15.044  39.676  1.00                 C  
ATOM    983  O   ALA   126      36.040  14.772  40.047  1.00                 O  
ATOM    984  CB  ALA   126      36.102  16.181  37.748  1.00                 C  
ATOM    985  N   PRO   127      38.275  14.718  40.392  1.00                 N  
ATOM    986  CA  PRO   127      38.120  13.958  41.638  1.00                 C  
ATOM    987  C   PRO   127      37.703  14.864  42.778  1.00                 C  
ATOM    988  O   PRO   127      38.103  16.027  42.805  1.00                 O  
ATOM    989  CB  PRO   127      39.505  13.354  41.878  1.00                 C  
ATOM    990  CD  PRO   127      39.754  14.878  40.049  1.00                 C  
ATOM    991  CG  PRO   127      40.450  14.331  41.264  1.00                 C  
ATOM    992  N   LEU   128      36.901  14.355  43.703  1.00                 N  
ATOM    993  CA  LEU   128      36.369  15.216  44.753  1.00                 C  
ATOM    994  C   LEU   128      37.399  15.435  45.854  1.00                 C  
ATOM    995  O   LEU   128      37.569  16.564  46.337  1.00                 O  
ATOM    996  CB  LEU   128      35.090  14.617  45.340  1.00                 C  
ATOM    997  CG  LEU   128      34.403  15.429  46.440  1.00                 C  
ATOM    998  CD1 LEU   128      34.001  16.802  45.922  1.00                 C  
ATOM    999  CD2 LEU   128      33.188  14.689  46.976  1.00                 C  
ATOM   1000  N   TYR   129      38.095  14.363  46.239  1.00                 N  
ATOM   1001  CA  TYR   129      39.169  14.473  47.226  1.00                 C  
ATOM   1002  C   TYR   129      40.494  14.002  46.651  1.00                 C  
ATOM   1003  O   TYR   129      40.549  13.427  45.553  1.00                 O  
ATOM   1004  CB  TYR   129      38.827  13.669  48.482  1.00                 C  
ATOM   1005  CG  TYR   129      37.602  14.168  49.215  1.00                 C  
ATOM   1006  OH  TYR   129      34.225  15.532  51.220  1.00                 O  
ATOM   1007  CZ  TYR   129      35.343  15.081  50.557  1.00                 C  
ATOM   1008  CD1 TYR   129      36.335  13.715  48.872  1.00                 C  
ATOM   1009  CE1 TYR   129      35.210  14.166  49.536  1.00                 C  
ATOM   1010  CD2 TYR   129      37.718  15.091  50.246  1.00                 C  
ATOM   1011  CE2 TYR   129      36.604  15.553  50.921  1.00                 C  
ATOM   1012  N   ALA   130      41.564  14.264  47.389  1.00                 N  
ATOM   1013  CA  ALA   130      42.898  13.795  47.027  1.00                 C  
ATOM   1014  C   ALA   130      42.948  12.278  47.210  1.00                 C  
ATOM   1015  O   ALA   130      42.042  11.701  47.819  1.00                 O  
ATOM   1016  CB  ALA   130      43.953  14.493  47.872  1.00                 C  
ATOM   1017  N   ARG   131      43.979  11.638  46.658  1.00                 N  
ATOM   1018  CA  ARG   131      44.280  10.240  46.967  1.00                 C  
ATOM   1019  C   ARG   131      45.214  10.242  48.162  1.00                 C  
ATOM   1020  O   ARG   131      45.848  11.253  48.429  1.00                 O  
ATOM   1021  CB  ARG   131      44.895   9.543  45.752  1.00                 C  
ATOM   1022  CD  ARG   131      45.682   7.413  44.683  1.00                 C  
ATOM   1023  NE  ARG   131      45.943   5.986  44.862  1.00                 N  
ATOM   1024  CG  ARG   131      45.165   8.061  45.957  1.00                 C  
ATOM   1025  CZ  ARG   131      46.420   5.189  43.911  1.00                 C  
ATOM   1026  NH1 ARG   131      46.625   3.904  44.165  1.00                 N  
ATOM   1027  NH2 ARG   131      46.690   5.679  42.709  1.00                 N  
ATOM   1028  N   SER   132      45.312   9.115  48.869  1.00                 N  
ATOM   1029  CA  SER   132      46.220   8.986  50.013  1.00                 C  
ATOM   1030  C   SER   132      47.699   9.103  49.629  1.00                 C  
ATOM   1031  O   SER   132      48.514   9.598  50.407  1.00                 O  
ATOM   1032  CB  SER   132      45.997   7.651  50.726  1.00                 C  
ATOM   1033  OG  SER   132      46.372   6.562  49.899  1.00                 O  
ATOM   1034  N   ASN   133      48.040   8.672  48.421  1.00                 N  
ATOM   1035  CA  ASN   133      49.425   8.750  47.946  1.00                 C  
ATOM   1036  C   ASN   133      49.794  10.102  47.337  1.00                 C  
ATOM   1037  O   ASN   133      50.874  10.241  46.752  1.00                 O  
ATOM   1038  CB  ASN   133      49.704   7.647  46.923  1.00                 C  
ATOM   1039  CG  ASN   133      48.903   7.820  45.647  1.00                 C  
ATOM   1040  OD1 ASN   133      48.181   8.803  45.485  1.00                 O  
ATOM   1041  ND2 ASN   133      49.030   6.862  44.736  1.00                 N  
ATOM   1042  N   GLU   134      48.913  11.092  47.448  1.00                 N  
ATOM   1043  CA  GLU   134      49.239  12.413  46.910  1.00                 C  
ATOM   1044  C   GLU   134      49.886  13.314  47.953  1.00                 C  
ATOM   1045  O   GLU   134      49.519  13.297  49.136  1.00                 O  
ATOM   1046  CB  GLU   134      47.984  13.091  46.357  1.00                 C  
ATOM   1047  CD  GLU   134      46.149  13.098  44.621  1.00                 C  
ATOM   1048  CG  GLU   134      47.375  12.385  45.156  1.00                 C  
ATOM   1049  OE1 GLU   134      45.360  13.618  45.439  1.00                 O  
ATOM   1050  OE2 GLU   134      45.976  13.136  43.385  1.00                 O  
ATOM   1051  N   GLN   135      50.877  14.071  47.497  1.00                 N  
ATOM   1052  CA  GLN   135      51.536  15.081  48.307  1.00                 C  
ATOM   1053  C   GLN   135      51.788  16.310  47.431  1.00                 C  
ATOM   1054  O   GLN   135      51.444  16.320  46.241  1.00                 O  
ATOM   1055  CB  GLN   135      52.838  14.532  48.894  1.00                 C  
ATOM   1056  CD  GLN   135      51.986  13.724  51.130  1.00                 C  
ATOM   1057  CG  GLN   135      52.647  13.342  49.821  1.00                 C  
ATOM   1058  OE1 GLN   135      52.109  14.859  51.591  1.00                 O  
ATOM   1059  NE2 GLN   135      51.282  12.774  51.735  1.00                 N  
ATOM   1060  N   GLY   136      52.378  17.346  48.009  1.00                 N  
ATOM   1061  CA  GLY   136      52.717  18.539  47.247  1.00                 C  
ATOM   1062  C   GLY   136      51.522  19.215  46.605  1.00                 C  
ATOM   1063  O   GLY   136      50.375  19.014  47.029  1.00                 O  
ATOM   1064  N   ASN   137      51.790  20.002  45.565  1.00                 N  
ATOM   1065  CA  ASN   137      50.739  20.678  44.808  1.00                 C  
ATOM   1066  C   ASN   137      49.668  19.699  44.336  1.00                 C  
ATOM   1067  O   ASN   137      48.484  20.038  44.302  1.00                 O  
ATOM   1068  CB  ASN   137      51.336  21.429  43.616  1.00                 C  
ATOM   1069  CG  ASN   137      52.086  22.679  44.032  1.00                 C  
ATOM   1070  OD1 ASN   137      51.887  23.198  45.130  1.00                 O  
ATOM   1071  ND2 ASN   137      52.954  23.167  43.153  1.00                 N  
ATOM   1072  N   GLN   138      50.076  18.475  44.003  1.00                 N  
ATOM   1073  CA  GLN   138      49.127  17.462  43.532  1.00                 C  
ATOM   1074  C   GLN   138      47.962  17.261  44.492  1.00                 C  
ATOM   1075  O   GLN   138      46.834  16.968  44.072  1.00                 O  
ATOM   1076  CB  GLN   138      49.837  16.125  43.311  1.00                 C  
ATOM   1077  CD  GLN   138      49.690  13.740  42.493  1.00                 C  
ATOM   1078  CG  GLN   138      48.939  15.030  42.757  1.00                 C  
ATOM   1079  OE1 GLN   138      50.907  13.671  42.667  1.00                 O  
ATOM   1080  NE2 GLN   138      48.964  12.710  42.071  1.00                 N  
ATOM   1081  N   THR   139      48.234  17.434  45.786  1.00                 N  
ATOM   1082  CA  THR   139      47.226  17.197  46.822  1.00                 C  
ATOM   1083  C   THR   139      46.086  18.207  46.765  1.00                 C  
ATOM   1084  O   THR   139      45.051  18.024  47.401  1.00                 O  
ATOM   1085  CB  THR   139      47.846  17.233  48.231  1.00                 C  
ATOM   1086  OG1 THR   139      48.833  16.200  48.349  1.00                 O  
ATOM   1087  CG2 THR   139      46.777  17.006  49.289  1.00                 C  
ATOM   1088  N   TYR   140      46.277  19.277  46.005  1.00                 N  
ATOM   1089  CA  TYR   140      45.229  20.272  45.831  1.00                 C  
ATOM   1090  C   TYR   140      44.467  20.124  44.509  1.00                 C  
ATOM   1091  O   TYR   140      43.469  20.806  44.286  1.00                 O  
ATOM   1092  CB  TYR   140      45.812  21.684  45.912  1.00                 C  
ATOM   1093  CG  TYR   140      46.408  22.025  47.259  1.00                 C  
ATOM   1094  OH  TYR   140      48.061  22.964  50.957  1.00                 O  
ATOM   1095  CZ  TYR   140      47.513  22.653  49.734  1.00                 C  
ATOM   1096  CD1 TYR   140      47.747  22.373  47.377  1.00                 C  
ATOM   1097  CE1 TYR   140      48.300  22.686  48.604  1.00                 C  
ATOM   1098  CD2 TYR   140      45.629  21.997  48.409  1.00                 C  
ATOM   1099  CE2 TYR   140      46.165  22.307  49.644  1.00                 C  
ATOM   1100  N   LEU   141      44.922  19.220  43.647  1.00                 N  
ATOM   1101  CA  LEU   141      44.271  19.007  42.362  1.00                 C  
ATOM   1102  C   LEU   141      43.003  18.193  42.508  1.00                 C  
ATOM   1103  O   LEU   141      42.906  17.077  41.975  1.00                 O  
ATOM   1104  CB  LEU   141      45.224  18.312  41.387  1.00                 C  
ATOM   1105  CG  LEU   141      46.528  19.048  41.074  1.00                 C  
ATOM   1106  CD1 LEU   141      47.404  18.219  40.147  1.00                 C  
ATOM   1107  CD2 LEU   141      46.244  20.409  40.457  1.00                 C  
ATOM   1108  N   ASN   142      42.029  18.741  43.238  1.00                 N  
ATOM   1109  CA  ASN   142      40.765  18.052  43.450  1.00                 C  
ATOM   1110  C   ASN   142      39.697  19.057  43.780  1.00                 C  
ATOM   1111  O   ASN   142      40.008  20.213  44.091  1.00                 O  
ATOM   1112  CB  ASN   142      40.906  17.000  44.552  1.00                 C  
ATOM   1113  CG  ASN   142      41.303  17.603  45.885  1.00                 C  
ATOM   1114  OD1 ASN   142      40.621  18.486  46.406  1.00                 O  
ATOM   1115  ND2 ASN   142      42.410  17.126  46.443  1.00                 N  
ATOM   1116  N   VAL   143      38.434  18.631  43.703  1.00                 N  
ATOM   1117  CA  VAL   143      37.307  19.563  43.793  1.00                 C  
ATOM   1118  C   VAL   143      37.234  20.262  45.152  1.00                 C  
ATOM   1119  O   VAL   143      37.120  21.486  45.234  1.00                 O  
ATOM   1120  CB  VAL   143      35.967  18.856  43.520  1.00                 C  
ATOM   1121  CG1 VAL   143      34.802  19.784  43.829  1.00                 C  
ATOM   1122  CG2 VAL   143      35.902  18.376  42.078  1.00                 C  
ATOM   1123  N   ASP   144      37.285  19.467  46.212  1.00                 N  
ATOM   1124  CA  ASP   144      37.261  19.983  47.580  1.00                 C  
ATOM   1125  C   ASP   144      38.324  21.045  47.805  1.00                 C  
ATOM   1126  O   ASP   144      38.030  22.125  48.327  1.00                 O  
ATOM   1127  CB  ASP   144      37.450  18.845  48.585  1.00                 C  
ATOM   1128  CG  ASP   144      37.341  19.314  50.023  1.00                 C  
ATOM   1129  OD1 ASP   144      36.256  19.794  50.411  1.00                 O  
ATOM   1130  OD2 ASP   144      38.342  19.201  50.762  1.00                 O  
ATOM   1131  N   TRP   145      39.562  20.759  47.402  1.00                 N  
ATOM   1132  CA  TRP   145      40.636  21.734  47.591  1.00                 C  
ATOM   1133  C   TRP   145      40.419  23.024  46.797  1.00                 C  
ATOM   1134  O   TRP   145      40.702  24.130  47.279  1.00                 O  
ATOM   1135  CB  TRP   145      41.985  21.128  47.200  1.00                 C  
ATOM   1136  CG  TRP   145      42.504  20.131  48.190  1.00                 C  
ATOM   1137  CD1 TRP   145      42.673  18.791  47.992  1.00                 C  
ATOM   1138  NE1 TRP   145      43.171  18.202  49.130  1.00                 N  
ATOM   1139  CD2 TRP   145      42.924  20.395  49.535  1.00                 C  
ATOM   1140  CE2 TRP   145      43.333  19.170  50.091  1.00                 C  
ATOM   1141  CH2 TRP   145      43.861  20.207  52.145  1.00                 C  
ATOM   1142  CZ2 TRP   145      43.805  19.063  51.398  1.00                 C  
ATOM   1143  CE3 TRP   145      42.992  21.548  50.321  1.00                 C  
ATOM   1144  CZ3 TRP   145      43.461  21.438  51.617  1.00                 C  
ATOM   1145  N   ALA   146      39.941  22.882  45.568  1.00                 N  
ATOM   1146  CA  ALA   146      39.669  24.051  44.742  1.00                 C  
ATOM   1147  C   ALA   146      38.574  24.894  45.380  1.00                 C  
ATOM   1148  O   ALA   146      38.651  26.119  45.395  1.00                 O  
ATOM   1149  CB  ALA   146      39.273  23.626  43.336  1.00                 C  
ATOM   1150  N   SER   147      37.535  24.236  45.882  1.00                 N  
ATOM   1151  CA  SER   147      36.423  24.954  46.483  1.00                 C  
ATOM   1152  C   SER   147      36.895  25.703  47.733  1.00                 C  
ATOM   1153  O   SER   147      36.635  26.900  47.880  1.00                 O  
ATOM   1154  CB  SER   147      35.287  23.990  46.829  1.00                 C  
ATOM   1155  OG  SER   147      34.719  23.429  45.658  1.00                 O  
ATOM   1156  N   ASN   148      37.609  25.004  48.612  1.00                 N  
ATOM   1157  CA  ASN   148      38.151  25.635  49.819  1.00                 C  
ATOM   1158  C   ASN   148      39.069  26.800  49.477  1.00                 C  
ATOM   1159  O   ASN   148      39.021  27.842  50.131  1.00                 O  
ATOM   1160  CB  ASN   148      38.892  24.606  50.675  1.00                 C  
ATOM   1161  CG  ASN   148      37.951  23.652  51.384  1.00                 C  
ATOM   1162  OD1 ASN   148      36.765  23.939  51.545  1.00                 O  
ATOM   1163  ND2 ASN   148      38.479  22.510  51.810  1.00                 N  
ATOM   1164  N   TYR   149      39.883  26.637  48.436  1.00                 N  
ATOM   1165  CA  TYR   149      40.744  27.726  47.975  1.00                 C  
ATOM   1166  C   TYR   149      39.914  28.968  47.644  1.00                 C  
ATOM   1167  O   TYR   149      40.136  30.039  48.206  1.00                 O  
ATOM   1168  CB  TYR   149      41.555  27.288  46.754  1.00                 C  
ATOM   1169  CG  TYR   149      42.658  26.304  47.071  1.00                 C  
ATOM   1170  OH  TYR   149      45.689  23.590  47.930  1.00                 O  
ATOM   1171  CZ  TYR   149      44.686  24.489  47.647  1.00                 C  
ATOM   1172  CD1 TYR   149      43.036  25.337  46.148  1.00                 C  
ATOM   1173  CE1 TYR   149      44.043  24.434  46.430  1.00                 C  
ATOM   1174  CD2 TYR   149      43.317  26.344  48.293  1.00                 C  
ATOM   1175  CE2 TYR   149      44.326  25.449  48.592  1.00                 C  
ATOM   1176  N   TRP   150      38.945  28.827  46.747  1.00                 N  
ATOM   1177  CA  TRP   150      38.127  29.982  46.379  1.00                 C  
ATOM   1178  C   TRP   150      37.296  30.535  47.546  1.00                 C  
ATOM   1179  O   TRP   150      36.981  31.722  47.577  1.00                 O  
ATOM   1180  CB  TRP   150      37.186  29.627  45.226  1.00                 C  
ATOM   1181  CG  TRP   150      37.887  29.444  43.915  1.00                 C  
ATOM   1182  CD1 TRP   150      38.091  28.268  43.252  1.00                 C  
ATOM   1183  NE1 TRP   150      38.771  28.497  42.080  1.00                 N  
ATOM   1184  CD2 TRP   150      38.477  30.469  43.106  1.00                 C  
ATOM   1185  CE2 TRP   150      39.019  29.843  41.970  1.00                 C  
ATOM   1186  CH2 TRP   150      39.779  31.908  41.115  1.00                 C  
ATOM   1187  CZ2 TRP   150      39.674  30.554  40.966  1.00                 C  
ATOM   1188  CE3 TRP   150      38.599  31.856  43.233  1.00                 C  
ATOM   1189  CZ3 TRP   150      39.249  32.557  42.235  1.00                 C  
ATOM   1190  N   VAL   151      36.972  29.685  48.516  1.00                 N  
ATOM   1191  CA  VAL   151      36.225  30.132  49.694  1.00                 C  
ATOM   1192  C   VAL   151      37.101  30.963  50.619  1.00                 C  
ATOM   1193  O   VAL   151      36.784  32.111  50.932  1.00                 O  
ATOM   1194  CB  VAL   151      35.632  28.942  50.471  1.00                 C  
ATOM   1195  CG1 VAL   151      35.028  29.412  51.786  1.00                 C  
ATOM   1196  CG2 VAL   151      34.589  28.223  49.629  1.00                 C  
ATOM   1197  N   GLN   152      38.213  30.374  51.041  1.00                 N  
ATOM   1198  CA  GLN   152      39.143  31.034  51.941  1.00                 C  
ATOM   1199  C   GLN   152      39.741  32.297  51.360  1.00                 C  
ATOM   1200  O   GLN   152      40.144  33.191  52.101  1.00                 O  
ATOM   1201  CB  GLN   152      40.276  30.083  52.333  1.00                 C  
ATOM   1202  CD  GLN   152      40.975  27.982  53.547  1.00                 C  
ATOM   1203  CG  GLN   152      39.842  28.940  53.236  1.00                 C  
ATOM   1204  OE1 GLN   152      41.903  27.824  52.754  1.00                 O  
ATOM   1205  NE2 GLN   152      40.901  27.338  54.706  1.00                 N  
ATOM   1206  N   GLN   153      39.799  32.390  50.039  1.00                 N  
ATOM   1207  CA  GLN   153      40.453  33.540  49.438  1.00                 C  
ATOM   1208  C   GLN   153      39.542  34.748  49.270  1.00                 C  
ATOM   1209  O   GLN   153      39.985  35.817  48.834  1.00                 O  
ATOM   1210  CB  GLN   153      41.033  33.173  48.071  1.00                 C  
ATOM   1211  CD  GLN   153      42.673  31.777  46.752  1.00                 C  
ATOM   1212  CG  GLN   153      42.154  32.148  48.127  1.00                 C  
ATOM   1213  OE1 GLN   153      43.255  32.606  46.053  1.00                 O  
ATOM   1214  NE2 GLN   153      42.465  30.525  46.360  1.00                 N  
ATOM   1215  N   GLY   154      38.268  34.577  49.607  1.00                 N  
ATOM   1216  CA  GLY   154      37.364  35.709  49.631  1.00                 C  
ATOM   1217  C   GLY   154      35.972  35.488  49.079  1.00                 C  
ATOM   1218  O   GLY   154      35.113  36.343  49.245  1.00                 O  
ATOM   1219  N   CYS   155      35.728  34.362  48.413  1.00                 N  
ATOM   1220  CA  CYS   155      34.445  34.215  47.739  1.00                 C  
ATOM   1221  C   CYS   155      33.339  33.840  48.702  1.00                 C  
ATOM   1222  O   CYS   155      33.416  32.806  49.362  1.00                 O  
ATOM   1223  CB  CYS   155      34.539  33.164  46.631  1.00                 C  
ATOM   1224  SG  CYS   155      33.004  32.911  45.709  1.00                 S  
ATOM   1225  N   PRO   156      32.288  34.675  48.768  1.00                 N  
ATOM   1226  CA  PRO   156      31.082  34.281  49.508  1.00                 C  
ATOM   1227  C   PRO   156      30.545  32.961  49.000  1.00                 C  
ATOM   1228  O   PRO   156      30.387  32.813  47.784  1.00                 O  
ATOM   1229  CB  PRO   156      30.100  35.426  49.251  1.00                 C  
ATOM   1230  CD  PRO   156      32.137  36.074  48.176  1.00                 C  
ATOM   1231  CG  PRO   156      30.967  36.603  48.956  1.00                 C  
ATOM   1232  N   LYS   157      30.260  32.031  49.904  1.00                 N  
ATOM   1233  CA  LYS   157      29.786  30.705  49.513  1.00                 C  
ATOM   1234  C   LYS   157      28.607  30.780  48.553  1.00                 C  
ATOM   1235  O   LYS   157      28.541  30.016  47.585  1.00                 O  
ATOM   1236  CB  LYS   157      29.391  29.892  50.747  1.00                 C  
ATOM   1237  CD  LYS   157      27.807  29.545  52.663  1.00                 C  
ATOM   1238  CE  LYS   157      26.627  30.115  53.433  1.00                 C  
ATOM   1239  CG  LYS   157      28.162  30.417  51.470  1.00                 C  
ATOM   1240  NZ  LYS   157      25.395  30.173  52.598  1.00                 N  
ATOM   1241  N   ASP   158      27.690  31.709  48.822  1.00                 N  
ATOM   1242  CA  ASP   158      26.468  31.852  48.035  1.00                 C  
ATOM   1243  C   ASP   158      26.751  32.256  46.588  1.00                 C  
ATOM   1244  O   ASP   158      25.886  32.123  45.727  1.00                 O  
ATOM   1245  CB  ASP   158      25.535  32.881  48.676  1.00                 C  
ATOM   1246  CG  ASP   158      24.905  32.377  49.960  1.00                 C  
ATOM   1247  OD1 ASP   158      24.964  31.154  50.210  1.00                 O  
ATOM   1248  OD2 ASP   158      24.353  33.203  50.715  1.00                 O  
ATOM   1249  N   LYS   159      27.950  32.772  46.320  1.00                 N  
ATOM   1250  CA  LYS   159      28.307  33.178  44.963  1.00                 C  
ATOM   1251  C   LYS   159      29.188  32.151  44.271  1.00                 C  
ATOM   1252  O   LYS   159      29.495  32.298  43.090  1.00                 O  
ATOM   1253  CB  LYS   159      29.017  34.533  44.978  1.00                 C  
ATOM   1254  CD  LYS   159      28.907  37.000  45.425  1.00                 C  
ATOM   1255  CE  LYS   159      28.023  38.159  45.858  1.00                 C  
ATOM   1256  CG  LYS   159      28.144  35.686  45.446  1.00                 C  
ATOM   1257  NZ  LYS   159      26.916  38.404  44.893  1.00                 N  
ATOM   1258  N   LEU   160      29.615  31.120  44.995  1.00                 N  
ATOM   1259  CA  LEU   160      30.467  30.101  44.377  1.00                 C  
ATOM   1260  C   LEU   160      29.630  29.022  43.714  1.00                 C  
ATOM   1261  O   LEU   160      28.855  28.326  44.371  1.00                 O  
ATOM   1262  CB  LEU   160      31.400  29.479  45.418  1.00                 C  
ATOM   1263  CG  LEU   160      32.339  28.380  44.917  1.00                 C  
ATOM   1264  CD1 LEU   160      33.327  28.938  43.904  1.00                 C  
ATOM   1265  CD2 LEU   160      33.079  27.734  46.078  1.00                 C  
ATOM   1266  N   VAL   161      29.773  28.905  42.397  1.00                 N  
ATOM   1267  CA  VAL   161      29.014  27.918  41.640  1.00                 C  
ATOM   1268  C   VAL   161      29.951  26.776  41.257  1.00                 C  
ATOM   1269  O   VAL   161      30.974  26.993  40.608  1.00                 O  
ATOM   1270  CB  VAL   161      28.360  28.543  40.394  1.00                 C  
ATOM   1271  CG1 VAL   161      27.605  27.487  39.602  1.00                 C  
ATOM   1272  CG2 VAL   161      27.431  29.680  40.793  1.00                 C  
ATOM   1273  N   ILE   162      29.621  25.566  41.701  1.00                 N  
ATOM   1274  CA  ILE   162      30.537  24.440  41.558  1.00                 C  
ATOM   1275  C   ILE   162      30.414  23.837  40.169  1.00                 C  
ATOM   1276  O   ILE   162      29.357  23.321  39.813  1.00                 O  
ATOM   1277  CB  ILE   162      30.284  23.366  42.632  1.00                 C  
ATOM   1278  CD1 ILE   162      31.784  24.553  44.317  1.00                 C  
ATOM   1279  CG1 ILE   162      30.417  23.970  44.032  1.00                 C  
ATOM   1280  CG2 ILE   162      31.218  22.183  42.434  1.00                 C  
ATOM   1281  N   GLY   163      31.495  23.901  39.393  1.00                 N  
ATOM   1282  CA  GLY   163      31.513  23.313  38.062  1.00                 C  
ATOM   1283  C   GLY   163      31.552  21.793  38.092  1.00                 C  
ATOM   1284  O   GLY   163      32.203  21.197  38.962  1.00                 O  
ATOM   1285  N   MET   164      30.846  21.182  37.135  1.00                 N  
ATOM   1286  CA  MET   164      30.716  19.733  36.988  1.00                 C  
ATOM   1287  C   MET   164      30.916  19.402  35.505  1.00                 C  
ATOM   1288  O   MET   164      30.314  20.051  34.645  1.00                 O  
ATOM   1289  CB  MET   164      29.354  19.262  37.503  1.00                 C  
ATOM   1290  SD  MET   164      27.523  18.929  39.555  1.00                 S  
ATOM   1291  CE  MET   164      27.579  19.410  41.279  1.00                 C  
ATOM   1292  CG  MET   164      29.123  19.529  38.981  1.00                 C  
ATOM   1293  N   GLY   165      31.727  18.378  35.199  1.00                 N  
ATOM   1294  CA  GLY   165      31.985  18.048  33.797  1.00                 C  
ATOM   1295  C   GLY   165      31.092  16.918  33.303  1.00                 C  
ATOM   1296  O   GLY   165      30.997  15.869  33.953  1.00                 O  
ATOM   1297  N   LEU   166      30.434  17.114  32.163  1.00                 N  
ATOM   1298  CA  LEU   166      29.706  15.996  31.559  1.00                 C  
ATOM   1299  C   LEU   166      30.534  15.335  30.479  1.00                 C  
ATOM   1300  O   LEU   166      30.000  14.838  29.488  1.00                 O  
ATOM   1301  CB  LEU   166      28.371  16.474  30.984  1.00                 C  
ATOM   1302  CG  LEU   166      27.211  16.595  31.974  1.00                 C  
ATOM   1303  CD1 LEU   166      27.503  17.663  33.017  1.00                 C  
ATOM   1304  CD2 LEU   166      25.913  16.907  31.245  1.00                 C  
ATOM   1305  N   TYR   167      31.845  15.359  30.684  1.00                 N  
ATOM   1306  CA  TYR   167      32.801  14.714  29.804  1.00                 C  
ATOM   1307  C   TYR   167      33.858  14.094  30.720  1.00                 C  
ATOM   1308  O   TYR   167      33.949  14.448  31.901  1.00                 O  
ATOM   1309  CB  TYR   167      33.388  15.725  28.817  1.00                 C  
ATOM   1310  CG  TYR   167      34.229  16.799  29.469  1.00                 C  
ATOM   1311  OH  TYR   167      36.557  19.744  31.258  1.00                 O  
ATOM   1312  CZ  TYR   167      35.785  18.771  30.666  1.00                 C  
ATOM   1313  CD1 TYR   167      35.604  16.646  29.597  1.00                 C  
ATOM   1314  CE1 TYR   167      36.381  17.622  30.191  1.00                 C  
ATOM   1315  CD2 TYR   167      33.646  17.963  29.953  1.00                 C  
ATOM   1316  CE2 TYR   167      34.408  18.950  30.550  1.00                 C  
ATOM   1317  N   GLY   168      34.657  13.175  30.191  1.00                 N  
ATOM   1318  CA  GLY   168      35.791  12.642  30.929  1.00                 C  
ATOM   1319  C   GLY   168      37.082  12.838  30.152  1.00                 C  
ATOM   1320  O   GLY   168      37.073  13.296  28.993  1.00                 O  
ATOM   1321  N   ARG   169      38.203  12.537  30.793  1.00                 N  
ATOM   1322  CA  ARG   169      39.491  12.513  30.096  1.00                 C  
ATOM   1323  C   ARG   169      40.086  11.109  30.023  1.00                 C  
ATOM   1324  O   ARG   169      40.078  10.367  31.015  1.00                 O  
ATOM   1325  CB  ARG   169      40.487  13.452  30.779  1.00                 C  
ATOM   1326  CD  ARG   169      40.054  15.553  29.475  1.00                 C  
ATOM   1327  NE  ARG   169      39.676  16.963  29.533  1.00                 N  
ATOM   1328  CG  ARG   169      40.029  14.900  30.848  1.00                 C  
ATOM   1329  CZ  ARG   169      39.648  17.773  28.479  1.00                 C  
ATOM   1330  NH1 ARG   169      39.292  19.041  28.627  1.00                 N  
ATOM   1331  NH2 ARG   169      39.977  17.312  27.280  1.00                 N  
ATOM   1332  N   SER   170      40.625  10.776  28.853  1.00                 N  
ATOM   1333  CA  SER   170      41.046   9.406  28.527  1.00                 C  
ATOM   1334  C   SER   170      42.540   9.323  28.253  1.00                 C  
ATOM   1335  O   SER   170      43.169  10.285  27.801  1.00                 O  
ATOM   1336  CB  SER   170      40.270   8.881  27.317  1.00                 C  
ATOM   1337  OG  SER   170      40.552   9.646  26.159  1.00                 O  
ATOM   1338  N   PHE   171      43.098   8.156  28.539  1.00                 N  
ATOM   1339  CA  PHE   171      44.509   7.893  28.337  1.00                 C  
ATOM   1340  C   PHE   171      44.646   6.604  27.540  1.00                 C  
ATOM   1341  O   PHE   171      43.730   5.775  27.521  1.00                 O  
ATOM   1342  CB  PHE   171      45.235   7.803  29.681  1.00                 C  
ATOM   1343  CG  PHE   171      45.159   9.063  30.496  1.00                 C  
ATOM   1344  CZ  PHE   171      45.026  11.395  32.002  1.00                 C  
ATOM   1345  CD1 PHE   171      43.986   9.420  31.137  1.00                 C  
ATOM   1346  CE1 PHE   171      43.916  10.579  31.886  1.00                 C  
ATOM   1347  CD2 PHE   171      46.261   9.890  30.622  1.00                 C  
ATOM   1348  CE2 PHE   171      46.192  11.049  31.371  1.00                 C  
ATOM   1349  N   THR   172      45.795   6.446  26.888  1.00                 N  
ATOM   1350  CA  THR   172      46.224   5.143  26.403  1.00                 C  
ATOM   1351  C   THR   172      47.244   4.570  27.392  1.00                 C  
ATOM   1352  O   THR   172      48.306   5.150  27.615  1.00                 O  
ATOM   1353  CB  THR   172      46.825   5.237  24.988  1.00                 C  
ATOM   1354  OG1 THR   172      45.835   5.727  24.076  1.00                 O  
ATOM   1355  CG2 THR   172      47.288   3.868  24.514  1.00                 C  
ATOM   1356  N   LEU   173      46.914   3.430  27.984  1.00                 N  
ATOM   1357  CA  LEU   173      47.808   2.792  28.948  1.00                 C  
ATOM   1358  C   LEU   173      49.096   2.292  28.296  1.00                 C  
ATOM   1359  O   LEU   173      49.100   1.877  27.130  1.00                 O  
ATOM   1360  CB  LEU   173      47.102   1.627  29.644  1.00                 C  
ATOM   1361  CG  LEU   173      45.894   1.987  30.512  1.00                 C  
ATOM   1362  CD1 LEU   173      45.215   0.731  31.036  1.00                 C  
ATOM   1363  CD2 LEU   173      46.310   2.885  31.666  1.00                 C  
ATOM   1364  N   LYS   174      50.193   2.350  29.046  1.00                 N  
ATOM   1365  CA  LYS   174      51.440   1.719  28.621  1.00                 C  
ATOM   1366  C   LYS   174      51.214   0.213  28.543  1.00                 C  
ATOM   1367  O   LYS   174      51.788  -0.478  27.700  1.00                 O  
ATOM   1368  CB  LYS   174      52.574   2.068  29.587  1.00                 C  
ATOM   1369  CD  LYS   174      55.025   1.989  30.120  1.00                 C  
ATOM   1370  CE  LYS   174      56.378   1.420  29.724  1.00                 C  
ATOM   1371  CG  LYS   174      53.929   1.515  29.179  1.00                 C  
ATOM   1372  NZ  LYS   174      57.461   1.873  30.640  1.00                 N  
ATOM   1373  N   ASP   175      50.364  -0.294  29.425  1.00                 N  
ATOM   1374  CA  ASP   175      50.032  -1.715  29.408  1.00                 C  
ATOM   1375  C   ASP   175      48.634  -1.984  29.952  1.00                 C  
ATOM   1376  O   ASP   175      48.245  -1.449  30.988  1.00                 O  
ATOM   1377  CB  ASP   175      51.057  -2.515  30.214  1.00                 C  
ATOM   1378  CG  ASP   175      50.915  -4.011  30.017  1.00                 C  
ATOM   1379  OD1 ASP   175      49.981  -4.601  30.601  1.00                 O  
ATOM   1380  OD2 ASP   175      51.737  -4.594  29.280  1.00                 O  
ATOM   1381  N   PRO   176      47.889  -2.833  29.254  1.00                 N  
ATOM   1382  CA  PRO   176      46.528  -3.182  29.648  1.00                 C  
ATOM   1383  C   PRO   176      46.496  -3.995  30.938  1.00                 C  
ATOM   1384  O   PRO   176      45.424  -4.256  31.496  1.00                 O  
ATOM   1385  CB  PRO   176      45.999  -4.000  28.468  1.00                 C  
ATOM   1386  CD  PRO   176      48.308  -3.572  28.004  1.00                 C  
ATOM   1387  CG  PRO   176      47.219  -4.597  27.851  1.00                 C  
ATOM   1388  N   TYR   177      47.672  -4.387  31.413  1.00                 N  
ATOM   1389  CA  TYR   177      47.780  -5.117  32.674  1.00                 C  
ATOM   1390  C   TYR   177      47.896  -4.164  33.872  1.00                 C  
ATOM   1391  O   TYR   177      47.817  -4.590  35.029  1.00                 O  
ATOM   1392  CB  TYR   177      48.983  -6.061  32.645  1.00                 C  
ATOM   1393  CG  TYR   177      48.853  -7.189  31.646  1.00                 C  
ATOM   1394  OH  TYR   177      48.503 -10.282  28.889  1.00                 O  
ATOM   1395  CZ  TYR   177      48.618  -9.260  29.803  1.00                 C  
ATOM   1396  CD1 TYR   177      49.439  -7.098  30.390  1.00                 C  
ATOM   1397  CE1 TYR   177      49.325  -8.124  29.471  1.00                 C  
ATOM   1398  CD2 TYR   177      48.144  -8.341  31.963  1.00                 C  
ATOM   1399  CE2 TYR   177      48.020  -9.377  31.057  1.00                 C  
ATOM   1400  N   ASP   178      48.090  -2.872  33.609  1.00                 N  
ATOM   1401  CA  ASP   178      48.114  -1.904  34.713  1.00                 C  
ATOM   1402  C   ASP   178      47.068  -0.815  34.502  1.00                 C  
ATOM   1403  O   ASP   178      47.296   0.156  33.777  1.00                 O  
ATOM   1404  CB  ASP   178      49.505  -1.282  34.850  1.00                 C  
ATOM   1405  CG  ASP   178      49.601  -0.320  36.018  1.00                 C  
ATOM   1406  OD1 ASP   178      48.559  -0.049  36.651  1.00                 O  
ATOM   1407  OD2 ASP   178      50.717   0.163  36.300  1.00                 O  
ATOM   1408  N   ASN   179      45.923  -0.986  35.156  1.00                 N  
ATOM   1409  CA  ASN   179      44.759  -0.140  34.924  1.00                 C  
ATOM   1410  C   ASN   179      44.405   0.767  36.105  1.00                 C  
ATOM   1411  O   ASN   179      43.315   1.339  36.138  1.00                 O  
ATOM   1412  CB  ASN   179      43.540  -0.992  34.566  1.00                 C  
ATOM   1413  CG  ASN   179      43.104  -1.894  35.704  1.00                 C  
ATOM   1414  OD1 ASN   179      43.796  -2.012  36.715  1.00                 O  
ATOM   1415  ND2 ASN   179      41.952  -2.533  35.543  1.00                 N  
ATOM   1416  N   GLY   180      45.310   0.892  37.070  1.00                 N  
ATOM   1417  CA  GLY   180      45.032   1.695  38.264  1.00                 C  
ATOM   1418  C   GLY   180      45.108   3.197  37.989  1.00                 C  
ATOM   1419  O   GLY   180      45.694   3.636  36.992  1.00                 O  
ATOM   1420  N   LEU   181      44.533   3.978  38.896  1.00                 N  
ATOM   1421  CA  LEU   181      44.833   5.400  38.959  1.00                 C  
ATOM   1422  C   LEU   181      46.323   5.499  39.212  1.00                 C  
ATOM   1423  O   LEU   181      46.843   4.843  40.119  1.00                 O  
ATOM   1424  CB  LEU   181      43.999   6.076  40.050  1.00                 C  
ATOM   1425  CG  LEU   181      44.148   7.593  40.174  1.00                 C  
ATOM   1426  CD1 LEU   181      43.604   8.290  38.936  1.00                 C  
ATOM   1427  CD2 LEU   181      43.441   8.102  41.421  1.00                 C  
ATOM   1428  N   MET   182      47.018   6.275  38.388  1.00                 N  
ATOM   1429  CA  MET   182      48.449   6.467  38.549  1.00                 C  
ATOM   1430  C   MET   182      49.274   5.496  37.736  1.00                 C  
ATOM   1431  O   MET   182      50.502   5.497  37.822  1.00                 O  
ATOM   1432  CB  MET   182      48.844   6.343  40.022  1.00                 C  
ATOM   1433  SD  MET   182      50.506   5.116  41.868  1.00                 S  
ATOM   1434  CE  MET   182      52.044   5.731  41.186  1.00                 C  
ATOM   1435  CG  MET   182      49.490   5.015  40.382  1.00                 C  
ATOM   1436  N   ALA   183      48.598   4.654  36.956  1.00                 N  
ATOM   1437  CA  ALA   183      49.270   3.755  36.021  1.00                 C  
ATOM   1438  C   ALA   183      49.906   4.548  34.891  1.00                 C  
ATOM   1439  O   ALA   183      49.354   5.556  34.450  1.00                 O  
ATOM   1440  CB  ALA   183      48.288   2.733  35.469  1.00                 C  
ATOM   1441  N   PRO   184      51.066   4.084  34.406  1.00                 N  
ATOM   1442  CA  PRO   184      51.734   4.801  33.316  1.00                 C  
ATOM   1443  C   PRO   184      50.897   4.831  32.042  1.00                 C  
ATOM   1444  O   PRO   184      50.265   3.825  31.689  1.00                 O  
ATOM   1445  CB  PRO   184      53.032   4.020  33.100  1.00                 C  
ATOM   1446  CD  PRO   184      51.937   2.971  34.952  1.00                 C  
ATOM   1447  CG  PRO   184      53.286   3.349  34.408  1.00                 C  
ATOM   1448  N   VAL   185      50.899   5.981  31.372  1.00                 N  
ATOM   1449  CA  VAL   185      50.144   6.176  30.135  1.00                 C  
ATOM   1450  C   VAL   185      51.071   6.696  29.051  1.00                 C  
ATOM   1451  O   VAL   185      51.982   7.460  29.347  1.00                 O  
ATOM   1452  CB  VAL   185      48.959   7.137  30.343  1.00                 C  
ATOM   1453  CG1 VAL   185      47.977   6.562  31.351  1.00                 C  
ATOM   1454  CG2 VAL   185      49.453   8.503  30.795  1.00                 C  
ATOM   1455  N   ARG   186      50.837   6.301  27.797  1.00                 N  
ATOM   1456  CA  ARG   186      51.688   6.763  26.699  1.00                 C  
ATOM   1457  C   ARG   186      51.175   8.029  26.014  1.00                 C  
ATOM   1458  O   ARG   186      51.930   8.712  25.325  1.00                 O  
ATOM   1459  CB  ARG   186      51.845   5.666  25.645  1.00                 C  
ATOM   1460  CD  ARG   186      52.780   3.423  25.016  1.00                 C  
ATOM   1461  NE  ARG   186      53.451   2.212  25.483  1.00                 N  
ATOM   1462  CG  ARG   186      52.609   4.444  26.129  1.00                 C  
ATOM   1463  CZ  ARG   186      54.770   2.057  25.524  1.00                 C  
ATOM   1464  NH1 ARG   186      55.291   0.920  25.965  1.00                 N  
ATOM   1465  NH2 ARG   186      55.566   3.040  25.125  1.00                 N  
ATOM   1466  N   GLY   187      49.898   8.343  26.213  1.00                 N  
ATOM   1467  CA  GLY   187      49.323   9.551  25.648  1.00                 C  
ATOM   1468  C   GLY   187      47.815   9.587  25.777  1.00                 C  
ATOM   1469  O   GLY   187      47.248   8.916  26.637  1.00                 O  
ATOM   1470  N   LYS   188      47.165  10.378  24.928  1.00                 N  
ATOM   1471  CA  LYS   188      45.710  10.509  24.976  1.00                 C  
ATOM   1472  C   LYS   188      44.993   9.208  24.608  1.00                 C  
ATOM   1473  O   LYS   188      45.558   8.347  23.922  1.00                 O  
ATOM   1474  CB  LYS   188      45.242  11.627  24.043  1.00                 C  
ATOM   1475  CD  LYS   188      45.016  12.505  21.702  1.00                 C  
ATOM   1476  CE  LYS   188      45.129  12.171  20.224  1.00                 C  
ATOM   1477  CG  LYS   188      45.472  11.341  22.568  1.00                 C  
ATOM   1478  NZ  LYS   188      44.657  13.291  19.364  1.00                 N  
ATOM   1479  N   GLY   189      43.755   9.053  25.081  1.00                 N  
ATOM   1480  CA  GLY   189      42.944   7.911  24.688  1.00                 C  
ATOM   1481  C   GLY   189      42.520   8.080  23.241  1.00                 C  
ATOM   1482  O   GLY   189      42.606   9.186  22.684  1.00                 O  
ATOM   1483  N   GLU   190      42.072   7.010  22.600  1.00                 N  
ATOM   1484  CA  GLU   190      41.654   7.171  21.202  1.00                 C  
ATOM   1485  C   GLU   190      40.393   8.050  21.145  1.00                 C  
ATOM   1486  O   GLU   190      39.571   8.017  22.059  1.00                 O  
ATOM   1487  CB  GLU   190      41.402   5.806  20.558  1.00                 C  
ATOM   1488  CD  GLU   190      42.368   3.626  19.726  1.00                 C  
ATOM   1489  CG  GLU   190      42.649   4.952  20.404  1.00                 C  
ATOM   1490  OE1 GLU   190      41.178   3.306  19.517  1.00                 O  
ATOM   1491  OE2 GLU   190      43.336   2.907  19.402  1.00                 O  
ATOM   1492  N   ALA   191      40.254   8.867  20.084  1.00                 N  
ATOM   1493  CA  ALA   191      39.115   9.801  19.995  1.00                 C  
ATOM   1494  C   ALA   191      37.749   9.116  19.993  1.00                 C  
ATOM   1495  O   ALA   191      37.610   8.010  19.464  1.00                 O  
ATOM   1496  CB  ALA   191      39.229  10.658  18.744  1.00                 C  
ATOM   1497  N   GLY   192      36.749   9.758  20.592  1.00                 N  
ATOM   1498  CA  GLY   192      35.385   9.251  20.537  1.00                 C  
ATOM   1499  C   GLY   192      34.773   9.356  19.144  1.00                 C  
ATOM   1500  O   GLY   192      35.222  10.159  18.330  1.00                 O  
ATOM   1501  N   LYS   193      33.731   8.554  18.866  1.00                 N  
ATOM   1502  CA  LYS   193      33.101   8.526  17.536  1.00                 C  
ATOM   1503  C   LYS   193      32.448   9.854  17.150  1.00                 C  
ATOM   1504  O   LYS   193      32.241  10.110  15.955  1.00                 O  
ATOM   1505  CB  LYS   193      32.050   7.417  17.464  1.00                 C  
ATOM   1506  CD  LYS   193      31.531   4.961  17.421  1.00                 C  
ATOM   1507  CE  LYS   193      32.110   3.556  17.420  1.00                 C  
ATOM   1508  CG  LYS   193      32.628   6.011  17.488  1.00                 C  
ATOM   1509  NZ  LYS   193      31.045   2.516  17.394  1.00                 N  
ATOM   1510  N   TYR   194      32.129  10.687  18.139  1.00                 N  
ATOM   1511  CA  TYR   194      31.488  11.966  17.852  1.00                 C  
ATOM   1512  C   TYR   194      32.354  13.190  18.174  1.00                 C  
ATOM   1513  O   TYR   194      32.431  14.121  17.384  1.00                 O  
ATOM   1514  CB  TYR   194      30.172  12.090  18.622  1.00                 C  
ATOM   1515  CG  TYR   194      29.140  11.051  18.244  1.00                 C  
ATOM   1516  OH  TYR   194      26.311   8.183  17.215  1.00                 O  
ATOM   1517  CZ  TYR   194      27.247   9.133  17.554  1.00                 C  
ATOM   1518  CD1 TYR   194      29.156   9.790  18.824  1.00                 C  
ATOM   1519  CE1 TYR   194      28.218   8.834  18.485  1.00                 C  
ATOM   1520  CD2 TYR   194      28.154  11.336  17.308  1.00                 C  
ATOM   1521  CE2 TYR   194      27.208  10.392  16.956  1.00                 C  
ATOM   1522  N   THR   195      32.982  13.212  19.346  1.00                 N  
ATOM   1523  CA  THR   195      33.780  14.379  19.728  1.00                 C  
ATOM   1524  C   THR   195      35.096  14.428  18.959  1.00                 C  
ATOM   1525  O   THR   195      35.662  15.506  18.743  1.00                 O  
ATOM   1526  CB  THR   195      34.075  14.391  21.239  1.00                 C  
ATOM   1527  OG1 THR   195      34.797  13.206  21.598  1.00                 O  
ATOM   1528  CG2 THR   195      32.779  14.430  22.035  1.00                 C  
ATOM   1529  N   ARG   196      35.557  13.249  18.539  1.00                 N  
ATOM   1530  CA  ARG   196      36.729  13.095  17.676  1.00                 C  
ATOM   1531  C   ARG   196      37.948  13.885  18.148  1.00                 C  
ATOM   1532  O   ARG   196      38.677  14.470  17.356  1.00                 O  
ATOM   1533  CB  ARG   196      36.398  13.516  16.243  1.00                 C  
ATOM   1534  CD  ARG   196      35.101  13.090  14.137  1.00                 C  
ATOM   1535  NE  ARG   196      34.049  12.306  13.494  1.00                 N  
ATOM   1536  CG  ARG   196      35.313  12.679  15.585  1.00                 C  
ATOM   1537  CZ  ARG   196      33.615  12.511  12.255  1.00                 C  
ATOM   1538  NH1 ARG   196      32.654  11.748  11.753  1.00                 N  
ATOM   1539  NH2 ARG   196      34.144  13.480  11.520  1.00                 N  
ATOM   1540  N   GLU   197      38.182  13.911  19.448  1.00                 N  
ATOM   1541  CA  GLU   197      39.391  14.559  19.905  1.00                 C  
ATOM   1542  C   GLU   197      40.022  13.729  20.985  1.00                 C  
ATOM   1543  O   GLU   197      39.488  13.637  22.095  1.00                 O  
ATOM   1544  CB  GLU   197      39.085  15.972  20.406  1.00                 C  
ATOM   1545  CD  GLU   197      39.640  17.301  18.331  1.00                 C  
ATOM   1546  CG  GLU   197      38.568  16.913  19.331  1.00                 C  
ATOM   1547  OE1 GLU   197      40.837  17.186  18.669  1.00                 O  
ATOM   1548  OE2 GLU   197      39.283  17.719  17.210  1.00                 O  
ATOM   1549  N   GLY   198      41.168  13.136  20.661  1.00                 N  
ATOM   1550  CA  GLY   198      41.836  12.216  21.572  1.00                 C  
ATOM   1551  C   GLY   198      42.123  12.868  22.901  1.00                 C  
ATOM   1552  O   GLY   198      42.577  14.013  22.953  1.00                 O  
ATOM   1553  N   GLY   199      41.856  12.147  23.990  1.00                 N  
ATOM   1554  CA  GLY   199      42.084  12.714  25.304  1.00                 C  
ATOM   1555  C   GLY   199      40.827  13.095  26.065  1.00                 C  
ATOM   1556  O   GLY   199      40.881  13.262  27.281  1.00                 O  
ATOM   1557  N   PHE   200      39.704  13.252  25.366  1.00                 N  
ATOM   1558  CA  PHE   200      38.422  13.486  26.040  1.00                 C  
ATOM   1559  C   PHE   200      37.277  12.763  25.378  1.00                 C  
ATOM   1560  O   PHE   200      37.364  12.363  24.218  1.00                 O  
ATOM   1561  CB  PHE   200      38.110  14.983  26.093  1.00                 C  
ATOM   1562  CG  PHE   200      37.893  15.605  24.743  1.00                 C  
ATOM   1563  CZ  PHE   200      37.499  16.757  22.244  1.00                 C  
ATOM   1564  CD1 PHE   200      36.623  15.689  24.199  1.00                 C  
ATOM   1565  CE1 PHE   200      36.424  16.262  22.957  1.00                 C  
ATOM   1566  CD2 PHE   200      38.959  16.105  24.016  1.00                 C  
ATOM   1567  CE2 PHE   200      38.760  16.678  22.774  1.00                 C  
ATOM   1568  N   LEU   201      36.190  12.621  26.123  1.00                 N  
ATOM   1569  CA  LEU   201      35.015  11.923  25.642  1.00                 C  
ATOM   1570  C   LEU   201      33.796  12.525  26.306  1.00                 C  
ATOM   1571  O   LEU   201      33.827  12.859  27.501  1.00                 O  
ATOM   1572  CB  LEU   201      35.127  10.424  25.928  1.00                 C  
ATOM   1573  CG  LEU   201      36.274   9.686  25.235  1.00                 C  
ATOM   1574  CD1 LEU   201      36.384   8.259  25.750  1.00                 C  
ATOM   1575  CD2 LEU   201      36.082   9.690  23.726  1.00                 C  
ATOM   1576  N   ALA   202      32.709  12.616  25.554  1.00                 N  
ATOM   1577  CA  ALA   202      31.434  13.034  26.119  1.00                 C  
ATOM   1578  C   ALA   202      30.886  11.913  26.975  1.00                 C  
ATOM   1579  O   ALA   202      31.207  10.740  26.749  1.00                 O  
ATOM   1580  CB  ALA   202      30.461  13.410  25.012  1.00                 C  
ATOM   1581  N   TYR   203      30.041  12.255  27.944  1.00                 N  
ATOM   1582  CA  TYR   203      29.408  11.221  28.748  1.00                 C  
ATOM   1583  C   TYR   203      28.725  10.181  27.854  1.00                 C  
ATOM   1584  O   TYR   203      28.785   8.987  28.153  1.00                 O  
ATOM   1585  CB  TYR   203      28.394  11.838  29.713  1.00                 C  
ATOM   1586  CG  TYR   203      27.670  10.826  30.571  1.00                 C  
ATOM   1587  OH  TYR   203      25.690   8.040  32.940  1.00                 O  
ATOM   1588  CZ  TYR   203      26.344   8.962  32.155  1.00                 C  
ATOM   1589  CD1 TYR   203      28.280  10.275  31.691  1.00                 C  
ATOM   1590  CE1 TYR   203      27.626   9.349  32.480  1.00                 C  
ATOM   1591  CD2 TYR   203      26.378  10.423  30.258  1.00                 C  
ATOM   1592  CE2 TYR   203      25.708   9.498  31.036  1.00                 C  
ATOM   1593  N   TYR   204      28.126  10.610  26.742  1.00                 N  
ATOM   1594  CA  TYR   204      27.423   9.652  25.876  1.00                 C  
ATOM   1595  C   TYR   204      28.360   8.708  25.121  1.00                 C  
ATOM   1596  O   TYR   204      27.925   7.679  24.598  1.00                 O  
ATOM   1597  CB  TYR   204      26.547  10.390  24.862  1.00                 C  
ATOM   1598  CG  TYR   204      27.328  11.115  23.790  1.00                 C  
ATOM   1599  OH  TYR   204      29.484  13.097  20.838  1.00                 O  
ATOM   1600  CZ  TYR   204      28.770  12.443  21.815  1.00                 C  
ATOM   1601  CD1 TYR   204      28.134  10.416  22.901  1.00                 C  
ATOM   1602  CE1 TYR   204      28.852  11.071  21.918  1.00                 C  
ATOM   1603  CD2 TYR   204      27.258  12.498  23.672  1.00                 C  
ATOM   1604  CE2 TYR   204      27.969  13.169  22.695  1.00                 C  
ATOM   1605  N   GLU   205      29.639   9.074  25.045  1.00                 N  
ATOM   1606  CA  GLU   205      30.646   8.204  24.462  1.00                 C  
ATOM   1607  C   GLU   205      31.171   7.168  25.459  1.00                 C  
ATOM   1608  O   GLU   205      31.671   6.102  25.072  1.00                 O  
ATOM   1609  CB  GLU   205      31.817   9.027  23.922  1.00                 C  
ATOM   1610  CD  GLU   205      32.643  10.716  22.234  1.00                 C  
ATOM   1611  CG  GLU   205      31.462   9.905  22.733  1.00                 C  
ATOM   1612  OE1 GLU   205      33.493  11.100  23.065  1.00                 O  
ATOM   1613  OE2 GLU   205      32.718  10.967  21.013  1.00                 O  
ATOM   1614  N   ILE   206      31.040   7.479  26.742  1.00                 N  
ATOM   1615  CA  ILE   206      31.501   6.570  27.792  1.00                 C  
ATOM   1616  C   ILE   206      30.432   5.612  28.304  1.00                 C  
ATOM   1617  O   ILE   206      30.719   4.445  28.588  1.00                 O  
ATOM   1618  CB  ILE   206      32.068   7.342  28.998  1.00                 C  
ATOM   1619  CD1 ILE   206      33.817   9.080  29.643  1.00                 C  
ATOM   1620  CG1 ILE   206      33.339   8.095  28.599  1.00                 C  
ATOM   1621  CG2 ILE   206      32.311   6.400  30.167  1.00                 C  
ATOM   1622  N   CYS   207      29.203   6.102  28.435  1.00                 N  
ATOM   1623  CA  CYS   207      28.194   5.413  29.248  1.00                 C  
ATOM   1624  C   CYS   207      27.789   4.016  28.755  1.00                 C  
ATOM   1625  O   CYS   207      27.354   3.176  29.552  1.00                 O  
ATOM   1626  CB  CYS   207      26.921   6.256  29.350  1.00                 C  
ATOM   1627  SG  CYS   207      26.081   6.535  27.774  1.00                 S  
ATOM   1628  N   ASP   208      27.914   3.771  27.452  1.00                 N  
ATOM   1629  CA  ASP   208      27.504   2.484  26.873  1.00                 C  
ATOM   1630  C   ASP   208      28.663   1.791  26.159  1.00                 C  
ATOM   1631  O   ASP   208      28.458   1.014  25.217  1.00                 O  
ATOM   1632  CB  ASP   208      26.340   2.681  25.899  1.00                 C  
ATOM   1633  CG  ASP   208      26.710   3.557  24.719  1.00                 C  
ATOM   1634  OD1 ASP   208      27.825   4.119  24.723  1.00                 O  
ATOM   1635  OD2 ASP   208      25.885   3.682  23.790  1.00                 O  
ATOM   1636  N   MET   209      29.881   2.055  26.815  1.00                 N  
ATOM   1637  CA  MET   209      31.111   1.451  26.344  1.00                 C  
ATOM   1638  C   MET   209      31.194   0.085  27.031  1.00                 C  
ATOM   1639  O   MET   209      31.605  -0.920  26.445  1.00                 O  
ATOM   1640  CB  MET   209      32.306   2.351  26.663  1.00                 C  
ATOM   1641  SD  MET   209      33.602   1.802  24.276  1.00                 S  
ATOM   1642  CE  MET   209      33.711   3.544  23.875  1.00                 C  
ATOM   1643  CG  MET   209      33.623   1.865  26.078  1.00                 C  
ATOM   1644  N   LEU   210      30.794   0.050  28.303  1.00                 N  
ATOM   1645  CA  LEU   210      30.800  -1.179  29.099  1.00                 C  
ATOM   1646  C   LEU   210      29.962  -2.246  28.411  1.00                 C  
ATOM   1647  O   LEU   210      30.227  -3.448  28.494  1.00                 O  
ATOM   1648  CB  LEU   210      30.276  -0.906  30.510  1.00                 C  
ATOM   1649  CG  LEU   210      31.325  -0.544  31.564  1.00                 C  
ATOM   1650  CD1 LEU   210      32.183   0.620  31.091  1.00                 C  
ATOM   1651  CD2 LEU   210      30.660  -0.206  32.890  1.00                 C  
ATOM   1652  N   ALA   211      28.930  -1.793  27.716  1.00                 N  
ATOM   1653  CA  ALA   211      28.034  -2.670  26.979  1.00                 C  
ATOM   1654  C   ALA   211      28.845  -3.554  26.017  1.00                 C  
ATOM   1655  O   ALA   211      28.324  -4.484  25.396  1.00                 O  
ATOM   1656  CB  ALA   211      26.998  -1.854  26.221  1.00                 C  
ATOM   1657  N   THR   212      30.140  -3.265  25.889  1.00                 N  
ATOM   1658  CA  THR   212      31.018  -4.027  25.003  1.00                 C  
ATOM   1659  C   THR   212      32.189  -4.680  25.721  1.00                 C  
ATOM   1660  O   THR   212      33.042  -5.330  25.111  1.00                 O  
ATOM   1661  CB  THR   212      31.584  -3.145  23.874  1.00                 C  
ATOM   1662  OG1 THR   212      32.327  -2.058  24.440  1.00                 O  
ATOM   1663  CG2 THR   212      30.456  -2.575  23.028  1.00                 C  
ATOM   1664  N   GLY   213      32.247  -4.515  27.040  1.00                 N  
ATOM   1665  CA  GLY   213      33.323  -5.119  27.808  1.00                 C  
ATOM   1666  C   GLY   213      34.191  -4.144  28.574  1.00                 C  
ATOM   1667  O   GLY   213      35.261  -4.494  29.079  1.00                 O  
ATOM   1668  N   GLY   214      33.750  -2.898  28.680  1.00                 N  
ATOM   1669  CA  GLY   214      34.529  -1.905  29.396  1.00                 C  
ATOM   1670  C   GLY   214      34.260  -2.048  30.886  1.00                 C  
ATOM   1671  O   GLY   214      33.121  -1.991  31.358  1.00                 O  
ATOM   1672  N   GLN   215      35.357  -2.222  31.673  1.00                 N  
ATOM   1673  CA  GLN   215      35.256  -2.462  33.109  1.00                 C  
ATOM   1674  C   GLN   215      35.279  -1.148  33.878  1.00                 C  
ATOM   1675  O   GLN   215      36.290  -0.438  33.895  1.00                 O  
ATOM   1676  CB  GLN   215      36.391  -3.373  33.581  1.00                 C  
ATOM   1677  CD  GLN   215      35.166  -5.564  33.299  1.00                 C  
ATOM   1678  CG  GLN   215      36.392  -4.749  32.936  1.00                 C  
ATOM   1679  OE1 GLN   215      34.875  -5.773  34.477  1.00                 O  
ATOM   1680  NE2 GLN   215      34.443  -6.027  32.286  1.00                 N  
ATOM   1681  N   SER   216      34.158  -0.830  34.516  1.00                 N  
ATOM   1682  CA  SER   216      34.047   0.379  35.322  1.00                 C  
ATOM   1683  C   SER   216      34.508   0.084  36.759  1.00                 C  
ATOM   1684  O   SER   216      34.316  -1.030  37.255  1.00                 O  
ATOM   1685  CB  SER   216      32.610   0.903  35.306  1.00                 C  
ATOM   1686  OG  SER   216      31.726  -0.012  35.931  1.00                 O  
ATOM   1687  N   PHE   217      35.139   1.069  37.404  1.00                 N  
ATOM   1688  CA  PHE   217      35.568   0.980  38.801  1.00                 C  
ATOM   1689  C   PHE   217      35.295   2.321  39.448  1.00                 C  
ATOM   1690  O   PHE   217      35.002   3.301  38.758  1.00                 O  
ATOM   1691  CB  PHE   217      37.046   0.594  38.884  1.00                 C  
ATOM   1692  CG  PHE   217      37.363  -0.732  38.254  1.00                 C  
ATOM   1693  CZ  PHE   217      37.947  -3.190  37.095  1.00                 C  
ATOM   1694  CD1 PHE   217      37.751  -0.810  36.928  1.00                 C  
ATOM   1695  CE1 PHE   217      38.043  -2.031  36.349  1.00                 C  
ATOM   1696  CD2 PHE   217      37.272  -1.902  38.988  1.00                 C  
ATOM   1697  CE2 PHE   217      37.563  -3.122  38.408  1.00                 C  
ATOM   1698  N   TYR   218      35.431   2.371  40.764  1.00                 N  
ATOM   1699  CA  TYR   218      35.403   3.626  41.499  1.00                 C  
ATOM   1700  C   TYR   218      36.737   3.864  42.177  1.00                 C  
ATOM   1701  O   TYR   218      37.357   2.927  42.689  1.00                 O  
ATOM   1702  CB  TYR   218      34.270   3.619  42.527  1.00                 C  
ATOM   1703  CG  TYR   218      32.889   3.542  41.917  1.00                 C  
ATOM   1704  OH  TYR   218      29.092   3.311  40.238  1.00                 O  
ATOM   1705  CZ  TYR   218      30.348   3.389  40.794  1.00                 C  
ATOM   1706  CD1 TYR   218      32.315   2.314  41.612  1.00                 C  
ATOM   1707  CE1 TYR   218      31.053   2.234  41.054  1.00                 C  
ATOM   1708  CD2 TYR   218      32.164   4.696  41.648  1.00                 C  
ATOM   1709  CE2 TYR   218      30.901   4.634  41.090  1.00                 C  
ATOM   1710  N   ILE   219      37.179   5.120  42.178  1.00                 N  
ATOM   1711  CA  ILE   219      38.313   5.513  42.997  1.00                 C  
ATOM   1712  C   ILE   219      37.771   5.790  44.392  1.00                 C  
ATOM   1713  O   ILE   219      37.075   6.784  44.608  1.00                 O  
ATOM   1714  CB  ILE   219      39.043   6.732  42.403  1.00                 C  
ATOM   1715  CD1 ILE   219      40.118   7.604  40.262  1.00                 C  
ATOM   1716  CG1 ILE   219      39.587   6.402  41.011  1.00                 C  
ATOM   1717  CG2 ILE   219      40.141   7.205  43.343  1.00                 C  
ATOM   1718  N   LYS   220      38.065   4.909  45.342  1.00                 N  
ATOM   1719  CA  LYS   220      37.397   5.004  46.632  1.00                 C  
ATOM   1720  C   LYS   220      37.664   6.317  47.359  1.00                 C  
ATOM   1721  O   LYS   220      36.750   6.886  47.938  1.00                 O  
ATOM   1722  CB  LYS   220      37.815   3.845  47.539  1.00                 C  
ATOM   1723  CD  LYS   220      37.735   1.387  48.043  1.00                 C  
ATOM   1724  CE  LYS   220      37.198   0.034  47.607  1.00                 C  
ATOM   1725  CG  LYS   220      37.266   2.493  47.112  1.00                 C  
ATOM   1726  NZ  LYS   220      37.685  -1.066  48.485  1.00                 N  
ATOM   1727  N   GLU   221      38.899   6.802  47.312  1.00                 N  
ATOM   1728  CA  GLU   221      39.255   8.061  47.972  1.00                 C  
ATOM   1729  C   GLU   221      38.609   9.269  47.295  1.00                 C  
ATOM   1730  O   GLU   221      38.292  10.274  47.951  1.00                 O  
ATOM   1731  CB  GLU   221      40.774   8.241  47.998  1.00                 C  
ATOM   1732  CD  GLU   221      41.109   7.394  50.354  1.00                 C  
ATOM   1733  CG  GLU   221      41.501   7.254  48.896  1.00                 C  
ATOM   1734  OE1 GLU   221      41.109   8.535  50.862  1.00                 O  
ATOM   1735  OE2 GLU   221      40.801   6.363  50.988  1.00                 O  
ATOM   1736  N   GLN   222      38.437   9.189  45.974  1.00                 N  
ATOM   1737  CA  GLN   222      38.048  10.377  45.215  1.00                 C  
ATOM   1738  C   GLN   222      36.577  10.450  44.816  1.00                 C  
ATOM   1739  O   GLN   222      36.126  11.478  44.290  1.00                 O  
ATOM   1740  CB  GLN   222      38.882  10.493  43.937  1.00                 C  
ATOM   1741  CD  GLN   222      41.161  10.803  42.895  1.00                 C  
ATOM   1742  CG  GLN   222      40.365  10.719  44.182  1.00                 C  
ATOM   1743  OE1 GLN   222      40.721  10.326  41.849  1.00                 O  
ATOM   1744  NE2 GLN   222      42.340  11.410  42.969  1.00                 N  
ATOM   1745  N   GLU   223      35.846   9.366  45.070  1.00                 N  
ATOM   1746  CA  GLU   223      34.378   9.326  44.956  1.00                 C  
ATOM   1747  C   GLU   223      33.904   9.486  43.517  1.00                 C  
ATOM   1748  O   GLU   223      32.762   9.904  43.273  1.00                 O  
ATOM   1749  CB  GLU   223      33.743  10.414  45.824  1.00                 C  
ATOM   1750  CD  GLU   223      33.709   9.116  47.991  1.00                 C  
ATOM   1751  CG  GLU   223      34.172  10.374  47.282  1.00                 C  
ATOM   1752  OE1 GLU   223      32.823   8.422  47.450  1.00                 O  
ATOM   1753  OE2 GLU   223      34.232   8.826  49.087  1.00                 O  
ATOM   1754  N   ALA   224      34.775   9.143  42.572  1.00                 N  
ATOM   1755  CA  ALA   224      34.469   9.263  41.142  1.00                 C  
ATOM   1756  C   ALA   224      34.838   7.968  40.399  1.00                 C  
ATOM   1757  O   ALA   224      35.698   7.203  40.862  1.00                 O  
ATOM   1758  CB  ALA   224      35.207  10.449  40.540  1.00                 C  
ATOM   1759  N   PRO   225      34.174   7.696  39.257  1.00                 N  
ATOM   1760  CA  PRO   225      34.513   6.429  38.595  1.00                 C  
ATOM   1761  C   PRO   225      35.532   6.578  37.486  1.00                 C  
ATOM   1762  O   PRO   225      35.819   7.688  37.029  1.00                 O  
ATOM   1763  CB  PRO   225      33.178   5.937  38.031  1.00                 C  
ATOM   1764  CD  PRO   225      32.791   8.193  38.731  1.00                 C  
ATOM   1765  CG  PRO   225      32.442   7.184  37.672  1.00                 C  
ATOM   1766  N   TYR   226      36.088   5.449  37.068  1.00                 N  
ATOM   1767  CA  TYR   226      36.820   5.377  35.825  1.00                 C  
ATOM   1768  C   TYR   226      36.424   4.067  35.139  1.00                 C  
ATOM   1769  O   TYR   226      35.782   3.198  35.740  1.00                 O  
ATOM   1770  CB  TYR   226      38.326   5.459  36.084  1.00                 C  
ATOM   1771  CG  TYR   226      38.882   4.277  36.845  1.00                 C  
ATOM   1772  OH  TYR   226      40.414   1.018  38.924  1.00                 O  
ATOM   1773  CZ  TYR   226      39.907   2.097  38.237  1.00                 C  
ATOM   1774  CD1 TYR   226      39.416   3.185  36.172  1.00                 C  
ATOM   1775  CE1 TYR   226      39.926   2.100  36.860  1.00                 C  
ATOM   1776  CD2 TYR   226      38.871   4.256  38.234  1.00                 C  
ATOM   1777  CE2 TYR   226      39.377   3.180  38.938  1.00                 C  
ATOM   1778  N   ALA   227      36.780   3.934  33.875  1.00                 N  
ATOM   1779  CA  ALA   227      36.382   2.750  33.121  1.00                 C  
ATOM   1780  C   ALA   227      37.495   2.416  32.166  1.00                 C  
ATOM   1781  O   ALA   227      38.170   3.313  31.658  1.00                 O  
ATOM   1782  CB  ALA   227      35.069   3.000  32.395  1.00                 C  
ATOM   1783  N   VAL   228      37.721   1.129  31.914  1.00                 N  
ATOM   1784  CA  VAL   228      38.833   0.775  31.053  1.00                 C  
ATOM   1785  C   VAL   228      38.499  -0.430  30.195  1.00                 C  
ATOM   1786  O   VAL   228      37.585  -1.191  30.501  1.00                 O  
ATOM   1787  CB  VAL   228      40.110   0.496  31.867  1.00                 C  
ATOM   1788  CG1 VAL   228      40.535   1.739  32.634  1.00                 C  
ATOM   1789  CG2 VAL   228      39.893  -0.672  32.816  1.00                 C  
ATOM   1790  N   LYS   229      39.252  -0.578  29.118  1.00                 N  
ATOM   1791  CA  LYS   229      39.144  -1.742  28.252  1.00                 C  
ATOM   1792  C   LYS   229      40.424  -1.831  27.452  1.00                 C  
ATOM   1793  O   LYS   229      40.806  -0.865  26.787  1.00                 O  
ATOM   1794  CB  LYS   229      37.911  -1.628  27.353  1.00                 C  
ATOM   1795  CD  LYS   229      36.364  -2.715  25.703  1.00                 C  
ATOM   1796  CE  LYS   229      36.100  -3.948  24.853  1.00                 C  
ATOM   1797  CG  LYS   229      37.652  -2.858  26.497  1.00                 C  
ATOM   1798  NZ  LYS   229      34.845  -3.819  24.063  1.00                 N  
ATOM   1799  N   GLY   230      41.087  -2.983  27.521  1.00                 N  
ATOM   1800  CA  GLY   230      42.394  -3.150  26.892  1.00                 C  
ATOM   1801  C   GLY   230      43.301  -2.013  27.364  1.00                 C  
ATOM   1802  O   GLY   230      43.477  -1.828  28.567  1.00                 O  
ATOM   1803  N   ASP   231      43.836  -1.220  26.441  1.00                 N  
ATOM   1804  CA  ASP   231      44.775  -0.167  26.831  1.00                 C  
ATOM   1805  C   ASP   231      44.178   1.239  26.887  1.00                 C  
ATOM   1806  O   ASP   231      44.911   2.231  26.837  1.00                 O  
ATOM   1807  CB  ASP   231      45.971  -0.135  25.877  1.00                 C  
ATOM   1808  CG  ASP   231      45.570   0.187  24.451  1.00                 C  
ATOM   1809  OD1 ASP   231      44.358   0.350  24.197  1.00                 O  
ATOM   1810  OD2 ASP   231      46.468   0.276  23.587  1.00                 O  
ATOM   1811  N   GLN   232      42.855   1.318  26.996  1.00                 N  
ATOM   1812  CA  GLN   232      42.157   2.594  27.100  1.00                 C  
ATOM   1813  C   GLN   232      41.600   2.772  28.505  1.00                 C  
ATOM   1814  O   GLN   232      41.059   1.836  29.072  1.00                 O  
ATOM   1815  CB  GLN   232      41.037   2.678  26.061  1.00                 C  
ATOM   1816  CD  GLN   232      42.362   3.710  24.175  1.00                 C  
ATOM   1817  CG  GLN   232      41.511   2.538  24.624  1.00                 C  
ATOM   1818  OE1 GLN   232      42.016   4.868  24.411  1.00                 O  
ATOM   1819  NE2 GLN   232      43.480   3.413  23.523  1.00                 N  
ATOM   1820  N   TRP   233      41.706   3.987  29.042  1.00                 N  
ATOM   1821  CA  TRP   233      41.356   4.273  30.437  1.00                 C  
ATOM   1822  C   TRP   233      40.692   5.635  30.468  1.00                 C  
ATOM   1823  O   TRP   233      41.283   6.610  30.008  1.00                 O  
ATOM   1824  CB  TRP   233      42.602   4.221  31.323  1.00                 C  
ATOM   1825  CG  TRP   233      42.312   4.431  32.778  1.00                 C  
ATOM   1826  CD1 TRP   233      41.862   3.498  33.667  1.00                 C  
ATOM   1827  NE1 TRP   233      41.713   4.062  34.911  1.00                 N  
ATOM   1828  CD2 TRP   233      42.453   5.653  33.514  1.00                 C  
ATOM   1829  CE2 TRP   233      42.070   5.386  34.841  1.00                 C  
ATOM   1830  CH2 TRP   233      42.494   7.619  35.479  1.00                 C  
ATOM   1831  CZ2 TRP   233      42.087   6.364  35.834  1.00                 C  
ATOM   1832  CE3 TRP   233      42.864   6.946  33.179  1.00                 C  
ATOM   1833  CZ3 TRP   233      42.879   7.913  34.167  1.00                 C  
ATOM   1834  N   VAL   234      39.458   5.711  30.959  1.00                 N  
ATOM   1835  CA  VAL   234      38.762   6.993  31.001  1.00                 C  
ATOM   1836  C   VAL   234      38.267   7.349  32.404  1.00                 C  
ATOM   1837  O   VAL   234      37.563   6.560  33.036  1.00                 O  
ATOM   1838  CB  VAL   234      37.568   7.019  30.029  1.00                 C  
ATOM   1839  CG1 VAL   234      36.837   8.350  30.118  1.00                 C  
ATOM   1840  CG2 VAL   234      38.034   6.757  28.605  1.00                 C  
ATOM   1841  N   GLY   235      38.618   8.544  32.877  1.00                 N  
ATOM   1842  CA  GLY   235      38.100   9.043  34.141  1.00                 C  
ATOM   1843  C   GLY   235      36.960   9.992  33.846  1.00                 C  
ATOM   1844  O   GLY   235      37.106  10.895  33.028  1.00                 O  
ATOM   1845  N   TYR   236      35.820   9.811  34.498  1.00                 N  
ATOM   1846  CA  TYR   236      34.640  10.552  34.077  1.00                 C  
ATOM   1847  C   TYR   236      33.646  10.648  35.204  1.00                 C  
ATOM   1848  O   TYR   236      33.830  10.030  36.252  1.00                 O  
ATOM   1849  CB  TYR   236      33.999   9.890  32.856  1.00                 C  
ATOM   1850  CG  TYR   236      33.497   8.487  33.113  1.00                 C  
ATOM   1851  OH  TYR   236      32.100   4.635  33.823  1.00                 O  
ATOM   1852  CZ  TYR   236      32.564   5.909  33.588  1.00                 C  
ATOM   1853  CD1 TYR   236      32.176   8.260  33.478  1.00                 C  
ATOM   1854  CE1 TYR   236      31.708   6.981  33.715  1.00                 C  
ATOM   1855  CD2 TYR   236      34.345   7.394  32.990  1.00                 C  
ATOM   1856  CE2 TYR   236      33.895   6.108  33.223  1.00                 C  
ATOM   1857  N   ASP   237      32.578  11.408  34.987  1.00                 N  
ATOM   1858  CA  ASP   237      31.552  11.569  36.017  1.00                 C  
ATOM   1859  C   ASP   237      30.271  10.865  35.610  1.00                 C  
ATOM   1860  O   ASP   237      29.900  10.883  34.439  1.00                 O  
ATOM   1861  CB  ASP   237      31.284  13.052  36.279  1.00                 C  
ATOM   1862  CG  ASP   237      32.467  13.755  36.916  1.00                 C  
ATOM   1863  OD1 ASP   237      33.326  13.061  37.499  1.00                 O  
ATOM   1864  OD2 ASP   237      32.534  14.999  36.832  1.00                 O  
ATOM   1865  N   ASP   238      29.629  10.198  36.569  1.00                 N  
ATOM   1866  CA  ASP   238      28.346   9.534  36.319  1.00                 C  
ATOM   1867  C   ASP   238      27.267  10.072  37.247  1.00                 C  
ATOM   1868  O   ASP   238      27.513  11.005  38.010  1.00                 O  
ATOM   1869  CB  ASP   238      28.484   8.020  36.491  1.00                 C  
ATOM   1870  CG  ASP   238      28.842   7.625  37.910  1.00                 C  
ATOM   1871  OD1 ASP   238      28.663   8.459  38.822  1.00                 O  
ATOM   1872  OD2 ASP   238      29.303   6.481  38.109  1.00                 O  
ATOM   1873  N   VAL   239      26.082   9.471  37.205  1.00                 N  
ATOM   1874  CA  VAL   239      24.969   9.971  38.008  1.00                 C  
ATOM   1875  C   VAL   239      25.297   9.930  39.505  1.00                 C  
ATOM   1876  O   VAL   239      24.937  10.827  40.265  1.00                 O  
ATOM   1877  CB  VAL   239      23.678   9.176  37.740  1.00                 C  
ATOM   1878  CG1 VAL   239      22.594   9.570  38.732  1.00                 C  
ATOM   1879  CG2 VAL   239      23.203   9.397  36.312  1.00                 C  
ATOM   1880  N   ASP   240      26.018   8.902  39.924  1.00                 N  
ATOM   1881  CA  ASP   240      26.350   8.789  41.330  1.00                 C  
ATOM   1882  C   ASP   240      27.336   9.862  41.770  1.00                 C  
ATOM   1883  O   ASP   240      27.180  10.459  42.834  1.00                 O  
ATOM   1884  CB  ASP   240      26.927   7.405  41.635  1.00                 C  
ATOM   1885  CG  ASP   240      25.880   6.310  41.569  1.00                 C  
ATOM   1886  OD1 ASP   240      24.676   6.640  41.559  1.00                 O  
ATOM   1887  OD2 ASP   240      26.265   5.123  41.526  1.00                 O  
ATOM   1888  N   SER   241      28.348  10.131  40.949  1.00                 N  
ATOM   1889  CA  SER   241      29.347  11.124  41.336  1.00                 C  
ATOM   1890  C   SER   241      28.764  12.546  41.334  1.00                 C  
ATOM   1891  O   SER   241      29.152  13.379  42.157  1.00                 O  
ATOM   1892  CB  SER   241      30.557  11.059  40.402  1.00                 C  
ATOM   1893  OG  SER   241      30.205  11.443  39.084  1.00                 O  
ATOM   1894  N   LEU   242      27.824  12.809  40.423  1.00                 N  
ATOM   1895  CA  LEU   242      27.111  14.089  40.394  1.00                 C  
ATOM   1896  C   LEU   242      26.259  14.256  41.660  1.00                 C  
ATOM   1897  O   LEU   242      26.203  15.342  42.232  1.00                 O  
ATOM   1898  CB  LEU   242      26.235  14.186  39.143  1.00                 C  
ATOM   1899  CG  LEU   242      26.972  14.292  37.806  1.00                 C  
ATOM   1900  CD1 LEU   242      25.993  14.206  36.645  1.00                 C  
ATOM   1901  CD2 LEU   242      27.768  15.586  37.732  1.00                 C  
ATOM   1902  N   ARG   243      25.609  13.179  42.092  1.00                 N  
ATOM   1903  CA  ARG   243      24.897  13.180  43.372  1.00                 C  
ATOM   1904  C   ARG   243      25.841  13.521  44.522  1.00                 C  
ATOM   1905  O   ARG   243      25.554  14.402  45.338  1.00                 O  
ATOM   1906  CB  ARG   243      24.235  11.823  43.618  1.00                 C  
ATOM   1907  CD  ARG   243      22.696  10.420  45.019  1.00                 C  
ATOM   1908  NE  ARG   243      23.639   9.310  45.135  1.00                 N  
ATOM   1909  CG  ARG   243      23.406  11.758  44.890  1.00                 C  
ATOM   1910  CZ  ARG   243      23.864   8.418  44.176  1.00                 C  
ATOM   1911  NH1 ARG   243      24.740   7.442  44.371  1.00                 N  
ATOM   1912  NH2 ARG   243      23.213   8.505  43.024  1.00                 N  
ATOM   1913  N   ILE   244      26.969  12.820  44.575  1.00                 N  
ATOM   1914  CA  ILE   244      27.960  13.013  45.630  1.00                 C  
ATOM   1915  C   ILE   244      28.469  14.464  45.680  1.00                 C  
ATOM   1916  O   ILE   244      28.685  15.026  46.760  1.00                 O  
ATOM   1917  CB  ILE   244      29.155  12.057  45.463  1.00                 C  
ATOM   1918  CD1 ILE   244      29.752   9.583  45.303  1.00                 C  
ATOM   1919  CG1 ILE   244      28.722  10.611  45.717  1.00                 C  
ATOM   1920  CG2 ILE   244      30.301  12.472  46.373  1.00                 C  
ATOM   1921  N   LYS   245      28.634  15.079  44.512  1.00                 N  
ATOM   1922  CA  LYS   245      29.163  16.440  44.440  1.00                 C  
ATOM   1923  C   LYS   245      28.113  17.484  44.803  1.00                 C  
ATOM   1924  O   LYS   245      28.446  18.548  45.311  1.00                 O  
ATOM   1925  CB  LYS   245      29.709  16.729  43.040  1.00                 C  
ATOM   1926  CD  LYS   245      31.463  16.298  41.298  1.00                 C  
ATOM   1927  CE  LYS   245      32.736  15.539  40.960  1.00                 C  
ATOM   1928  CG  LYS   245      30.973  15.958  42.696  1.00                 C  
ATOM   1929  NZ  LYS   245      33.205  15.829  39.577  1.00                 N  
ATOM   1930  N   VAL   246      26.844  17.183  44.556  1.00                 N  
ATOM   1931  CA  VAL   246      25.785  18.076  45.007  1.00                 C  
ATOM   1932  C   VAL   246      25.629  18.001  46.529  1.00                 C  
ATOM   1933  O   VAL   246      25.510  19.033  47.197  1.00                 O  
ATOM   1934  CB  VAL   246      24.444  17.753  44.322  1.00                 C  
ATOM   1935  CG1 VAL   246      23.321  18.575  44.935  1.00                 C  
ATOM   1936  CG2 VAL   246      24.537  18.003  42.825  1.00                 C  
ATOM   1937  N   GLN   247      25.645  16.789  47.083  1.00                 N  
ATOM   1938  CA  GLN   247      25.674  16.663  48.544  1.00                 C  
ATOM   1939  C   GLN   247      26.802  17.516  49.101  1.00                 C  
ATOM   1940  O   GLN   247      26.595  18.275  50.037  1.00                 O  
ATOM   1941  CB  GLN   247      25.841  15.198  48.952  1.00                 C  
ATOM   1942  CD  GLN   247      24.422  15.258  51.041  1.00                 C  
ATOM   1943  CG  GLN   247      25.787  14.962  50.453  1.00                 C  
ATOM   1944  OE1 GLN   247      23.411  14.721  50.589  1.00                 O  
ATOM   1945  NE2 GLN   247      24.389  16.117  52.054  1.00                 N  
ATOM   1946  N   TRP   248      27.983  17.413  48.492  1.00                 N  
ATOM   1947  CA  TRP   248      29.135  18.190  48.923  1.00                 C  
ATOM   1948  C   TRP   248      28.851  19.689  48.858  1.00                 C  
ATOM   1949  O   TRP   248      29.025  20.399  49.855  1.00                 O  
ATOM   1950  CB  TRP   248      30.359  17.853  48.068  1.00                 C  
ATOM   1951  CG  TRP   248      31.589  18.615  48.456  1.00                 C  
ATOM   1952  CD1 TRP   248      32.254  19.537  47.700  1.00                 C  
ATOM   1953  NE1 TRP   248      33.337  20.024  48.390  1.00                 N  
ATOM   1954  CD2 TRP   248      32.302  18.521  49.695  1.00                 C  
ATOM   1955  CE2 TRP   248      33.387  19.413  49.619  1.00                 C  
ATOM   1956  CH2 TRP   248      34.102  18.827  51.792  1.00                 C  
ATOM   1957  CZ2 TRP   248      34.296  19.575  50.664  1.00                 C  
ATOM   1958  CE3 TRP   248      32.129  17.768  50.860  1.00                 C  
ATOM   1959  CZ3 TRP   248      33.032  17.932  51.894  1.00                 C  
ATOM   1960  N   MET   249      28.399  20.169  47.697  1.00                 N  
ATOM   1961  CA  MET   249      28.166  21.602  47.514  1.00                 C  
ATOM   1962  C   MET   249      27.109  22.131  48.487  1.00                 C  
ATOM   1963  O   MET   249      27.280  23.205  49.053  1.00                 O  
ATOM   1964  CB  MET   249      27.738  21.896  46.075  1.00                 C  
ATOM   1965  SD  MET   249      25.818  23.885  46.247  1.00                 S  
ATOM   1966  CE  MET   249      24.850  23.066  44.982  1.00                 C  
ATOM   1967  CG  MET   249      27.483  23.367  45.791  1.00                 C  
ATOM   1968  N   LYS   250      26.023  21.381  48.671  1.00                 N  
ATOM   1969  CA  LYS   250      24.989  21.761  49.634  1.00                 C  
ATOM   1970  C   LYS   250      25.559  21.792  51.047  1.00                 C  
ATOM   1971  O   LYS   250      25.256  22.677  51.843  1.00                 O  
ATOM   1972  CB  LYS   250      23.805  20.795  49.558  1.00                 C  
ATOM   1973  CD  LYS   250      21.487  20.192  50.309  1.00                 C  
ATOM   1974  CE  LYS   250      20.349  20.528  51.259  1.00                 C  
ATOM   1975  CG  LYS   250      22.658  21.144  50.492  1.00                 C  
ATOM   1976  NZ  LYS   250      19.195  19.601  51.093  1.00                 N  
ATOM   1977  N   GLN   251      26.408  20.819  51.339  1.00                 N  
ATOM   1978  CA  GLN   251      27.061  20.705  52.634  1.00                 C  
ATOM   1979  C   GLN   251      27.978  21.905  52.892  1.00                 C  
ATOM   1980  O   GLN   251      28.246  22.254  54.041  1.00                 O  
ATOM   1981  CB  GLN   251      27.860  19.403  52.719  1.00                 C  
ATOM   1982  CD  GLN   251      27.826  16.879  52.805  1.00                 C  
ATOM   1983  CG  GLN   251      27.000  18.149  52.760  1.00                 C  
ATOM   1984  OE1 GLN   251      28.937  16.830  52.277  1.00                 O  
ATOM   1985  NE2 GLN   251      27.283  15.844  53.436  1.00                 N  
ATOM   1986  N   ASN   252      28.447  22.548  51.823  1.00                 N  
ATOM   1987  CA  ASN   252      29.342  23.699  51.965  1.00                 C  
ATOM   1988  C   ASN   252      28.584  25.016  51.903  1.00                 C  
ATOM   1989  O   ASN   252      29.166  26.087  52.068  1.00                 O  
ATOM   1990  CB  ASN   252      30.433  23.665  50.892  1.00                 C  
ATOM   1991  CG  ASN   252      31.409  22.522  51.090  1.00                 C  
ATOM   1992  OD1 ASN   252      31.824  22.235  52.212  1.00                 O  
ATOM   1993  ND2 ASN   252      31.778  21.865  49.996  1.00                 N  
ATOM   1994  N   GLY   253      27.283  24.937  51.649  1.00                 N  
ATOM   1995  CA  GLY   253      26.468  26.127  51.488  1.00                 C  
ATOM   1996  C   GLY   253      26.718  26.907  50.206  1.00                 C  
ATOM   1997  O   GLY   253      26.499  28.116  50.164  1.00                 O  
ATOM   1998  N   PHE   254      27.170  26.223  49.158  1.00                 N  
ATOM   1999  CA  PHE   254      27.463  26.895  47.891  1.00                 C  
ATOM   2000  C   PHE   254      26.196  27.367  47.186  1.00                 C  
ATOM   2001  O   PHE   254      25.098  26.934  47.519  1.00                 O  
ATOM   2002  CB  PHE   254      28.251  25.968  46.963  1.00                 C  
ATOM   2003  CG  PHE   254      29.666  25.728  47.404  1.00                 C  
ATOM   2004  CZ  PHE   254      32.286  25.279  48.217  1.00                 C  
ATOM   2005  CD1 PHE   254      30.299  26.613  48.260  1.00                 C  
ATOM   2006  CE1 PHE   254      31.601  26.392  48.666  1.00                 C  
ATOM   2007  CD2 PHE   254      30.365  24.618  46.964  1.00                 C  
ATOM   2008  CE2 PHE   254      31.667  24.398  47.370  1.00                 C  
ATOM   2009  N   SER   255      26.351  28.250  46.204  1.00                 N  
ATOM   2010  CA  SER   255      25.213  28.839  45.518  1.00                 C  
ATOM   2011  C   SER   255      24.581  27.980  44.436  1.00                 C  
ATOM   2012  O   SER   255      23.594  28.379  43.817  1.00                 O  
ATOM   2013  CB  SER   255      25.604  30.173  44.879  1.00                 C  
ATOM   2014  OG  SER   255      26.548  29.984  43.840  1.00                 O  
ATOM   2015  N   GLY   256      25.142  26.797  44.205  1.00                 N  
ATOM   2016  CA  GLY   256      24.587  25.881  43.226  1.00                 C  
ATOM   2017  C   GLY   256      25.663  25.243  42.375  1.00                 C  
ATOM   2018  O   GLY   256      26.860  25.321  42.693  1.00                 O  
ATOM   2019  N   VAL   257      25.233  24.634  41.271  1.00                 N  
ATOM   2020  CA  VAL   257      26.126  23.883  40.389  1.00                 C  
ATOM   2021  C   VAL   257      26.181  24.508  38.997  1.00                 C  
ATOM   2022  O   VAL   257      25.175  25.032  38.512  1.00                 O  
ATOM   2023  CB  VAL   257      25.701  22.407  40.279  1.00                 C  
ATOM   2024  CG1 VAL   257      26.599  21.665  39.301  1.00                 C  
ATOM   2025  CG2 VAL   257      25.732  21.741  41.646  1.00                 C  
ATOM   2026  N   MET   258      27.368  24.474  38.386  1.00                 N  
ATOM   2027  CA  MET   258      27.565  24.842  36.976  1.00                 C  
ATOM   2028  C   MET   258      27.901  23.577  36.182  1.00                 C  
ATOM   2029  O   MET   258      28.416  22.622  36.736  1.00                 O  
ATOM   2030  CB  MET   258      28.670  25.893  36.846  1.00                 C  
ATOM   2031  SD  MET   258      27.554  27.257  34.708  1.00                 S  
ATOM   2032  CE  MET   258      27.711  28.822  35.565  1.00                 C  
ATOM   2033  CG  MET   258      28.935  26.340  35.418  1.00                 C  
ATOM   2034  N   VAL   259      27.610  23.546  34.889  1.00                 N  
ATOM   2035  CA  VAL   259      27.989  22.366  34.117  1.00                 C  
ATOM   2036  C   VAL   259      28.511  22.667  32.720  1.00                 C  
ATOM   2037  O   VAL   259      27.915  23.454  31.970  1.00                 O  
ATOM   2038  CB  VAL   259      26.814  21.380  33.980  1.00                 C  
ATOM   2039  CG1 VAL   259      25.638  22.047  33.283  1.00                 C  
ATOM   2040  CG2 VAL   259      27.250  20.134  33.224  1.00                 C  
ATOM   2041  N   TRP   260      29.662  22.068  32.406  1.00                 N  
ATOM   2042  CA  TRP   260      30.200  22.053  31.058  1.00                 C  
ATOM   2043  C   TRP   260      30.106  20.624  30.505  1.00                 C  
ATOM   2044  O   TRP   260      30.811  19.749  30.984  1.00                 O  
ATOM   2045  CB  TRP   260      31.644  22.559  31.052  1.00                 C  
ATOM   2046  CG  TRP   260      32.254  22.615  29.685  1.00                 C  
ATOM   2047  CD1 TRP   260      33.178  21.756  29.164  1.00                 C  
ATOM   2048  NE1 TRP   260      33.500  22.127  27.881  1.00                 N  
ATOM   2049  CD2 TRP   260      31.983  23.582  28.663  1.00                 C  
ATOM   2050  CE2 TRP   260      32.778  23.247  27.552  1.00                 C  
ATOM   2051  CH2 TRP   260      31.933  25.074  26.317  1.00                 C  
ATOM   2052  CZ2 TRP   260      32.761  23.987  26.371  1.00                 C  
ATOM   2053  CE3 TRP   260      31.145  24.698  28.580  1.00                 C  
ATOM   2054  CZ3 TRP   260      31.132  25.430  27.407  1.00                 C  
ATOM   2055  N   ALA   261      29.266  20.367  29.506  1.00                 N  
ATOM   2056  CA  ALA   261      28.403  21.340  28.868  1.00                 C  
ATOM   2057  C   ALA   261      27.136  20.610  28.452  1.00                 C  
ATOM   2058  O   ALA   261      27.077  19.383  28.488  1.00                 O  
ATOM   2059  CB  ALA   261      29.112  21.983  27.686  1.00                 C  
ATOM   2060  N   LEU   262      26.136  21.363  28.018  1.00                 N  
ATOM   2061  CA  LEU   262      24.864  20.772  27.635  1.00                 C  
ATOM   2062  C   LEU   262      25.000  19.682  26.576  1.00                 C  
ATOM   2063  O   LEU   262      24.310  18.669  26.635  1.00                 O  
ATOM   2064  CB  LEU   262      23.907  21.848  27.118  1.00                 C  
ATOM   2065  CG  LEU   262      23.384  22.845  28.155  1.00                 C  
ATOM   2066  CD1 LEU   262      22.597  23.958  27.481  1.00                 C  
ATOM   2067  CD2 LEU   262      22.523  22.140  29.192  1.00                 C  
ATOM   2068  N   ASP   263      25.916  19.883  25.635  1.00                 N  
ATOM   2069  CA  ASP   263      26.000  19.019  24.455  1.00                 C  
ATOM   2070  C   ASP   263      26.849  17.769  24.684  1.00                 C  
ATOM   2071  O   ASP   263      26.979  16.928  23.785  1.00                 O  
ATOM   2072  CB  ASP   263      26.567  19.793  23.263  1.00                 C  
ATOM   2073  CG  ASP   263      27.995  20.248  23.490  1.00                 C  
ATOM   2074  OD1 ASP   263      28.550  19.948  24.568  1.00                 O  
ATOM   2075  OD2 ASP   263      28.560  20.904  22.589  1.00                 O  
ATOM   2076  N   LEU   264      27.404  17.647  25.890  1.00                 N  
ATOM   2077  CA  LEU   264      28.263  16.514  26.238  1.00                 C  
ATOM   2078  C   LEU   264      27.556  15.519  27.155  1.00                 C  
ATOM   2079  O   LEU   264      27.989  14.388  27.286  1.00                 O  
ATOM   2080  CB  LEU   264      29.549  17.003  26.907  1.00                 C  
ATOM   2081  CG  LEU   264      30.447  17.913  26.066  1.00                 C  
ATOM   2082  CD1 LEU   264      31.642  18.388  26.878  1.00                 C  
ATOM   2083  CD2 LEU   264      30.914  17.195  24.809  1.00                 C  
ATOM   2084  N   ASP   265      26.467  15.950  27.786  1.00                 N  
ATOM   2085  CA  ASP   265      25.568  15.036  28.481  1.00                 C  
ATOM   2086  C   ASP   265      24.783  14.308  27.392  1.00                 C  
ATOM   2087  O   ASP   265      24.807  14.731  26.230  1.00                 O  
ATOM   2088  CB  ASP   265      24.666  15.804  29.449  1.00                 C  
ATOM   2089  CG  ASP   265      24.010  14.902  30.475  1.00                 C  
ATOM   2090  OD1 ASP   265      24.198  13.670  30.390  1.00                 O  
ATOM   2091  OD2 ASP   265      23.308  15.426  31.365  1.00                 O  
ATOM   2092  N   ASP   266      24.101  13.218  27.737  1.00                 N  
ATOM   2093  CA  ASP   266      23.240  12.545  26.762  1.00                 C  
ATOM   2094  C   ASP   266      21.960  13.356  26.571  1.00                 C  
ATOM   2095  O   ASP   266      20.886  12.988  27.058  1.00                 O  
ATOM   2096  CB  ASP   266      22.923  11.120  27.220  1.00                 C  
ATOM   2097  CG  ASP   266      22.172  10.324  26.172  1.00                 C  
ATOM   2098  OD1 ASP   266      22.172  10.743  24.995  1.00                 O  
ATOM   2099  OD2 ASP   266      21.583   9.281  26.526  1.00                 O  
ATOM   2100  N   TYR   267      22.087  14.463  25.848  1.00                 N  
ATOM   2101  CA  TYR   267      21.006  15.439  25.724  1.00                 C  
ATOM   2102  C   TYR   267      19.778  14.882  25.010  1.00                 C  
ATOM   2103  O   TYR   267      18.656  15.311  25.275  1.00                 O  
ATOM   2104  CB  TYR   267      21.492  16.686  24.982  1.00                 C  
ATOM   2105  CG  TYR   267      21.671  16.482  23.494  1.00                 C  
ATOM   2106  OH  TYR   267      22.149  15.927  19.401  1.00                 O  
ATOM   2107  CZ  TYR   267      21.993  16.110  20.756  1.00                 C  
ATOM   2108  CD1 TYR   267      20.627  16.727  22.612  1.00                 C  
ATOM   2109  CE1 TYR   267      20.782  16.544  21.251  1.00                 C  
ATOM   2110  CD2 TYR   267      22.885  16.046  22.978  1.00                 C  
ATOM   2111  CE2 TYR   267      23.058  15.857  21.619  1.00                 C  
ATOM   2112  N   LYS   268      19.985  13.927  24.109  1.00                 N  
ATOM   2113  CA  LYS   268      18.868  13.329  23.387  1.00                 C  
ATOM   2114  C   LYS   268      18.532  11.911  23.852  1.00                 C  
ATOM   2115  O   LYS   268      17.642  11.282  23.291  1.00                 O  
ATOM   2116  CB  LYS   268      19.155  13.300  21.884  1.00                 C  
ATOM   2117  CD  LYS   268      20.538  12.412  19.988  1.00                 C  
ATOM   2118  CE  LYS   268      21.668  11.476  19.589  1.00                 C  
ATOM   2119  CG  LYS   268      20.297  12.379  21.488  1.00                 C  
ATOM   2120  NZ  LYS   268      21.923  11.507  18.123  1.00                 N  
ATOM   2121  N   ASN   269      19.256  11.403  24.851  1.00                 N  
ATOM   2122  CA  ASN   269      18.999  10.074  25.394  1.00                 C  
ATOM   2123  C   ASN   269      19.163   8.925  24.403  1.00                 C  
ATOM   2124  O   ASN   269      18.433   7.937  24.462  1.00                 O  
ATOM   2125  CB  ASN   269      17.591  10.001  25.988  1.00                 C  
ATOM   2126  CG  ASN   269      17.423   8.839  26.947  1.00                 C  
ATOM   2127  OD1 ASN   269      18.397   8.193  27.332  1.00                 O  
ATOM   2128  ND2 ASN   269      16.182   8.568  27.335  1.00                 N  
ATOM   2129  N   HIS   270      20.129   9.046  23.498  1.00                 N  
ATOM   2130  CA  HIS   270      20.291   8.068  22.427  1.00                 C  
ATOM   2131  C   HIS   270      21.306   6.994  22.769  1.00                 C  
ATOM   2132  O   HIS   270      21.480   6.038  22.014  1.00                 O  
ATOM   2133  CB  HIS   270      20.706   8.760  21.127  1.00                 C  
ATOM   2134  CG  HIS   270      20.703   7.857  19.934  1.00                 C  
ATOM   2135  ND1 HIS   270      19.542   7.386  19.359  1.00                 N  
ATOM   2136  CE1 HIS   270      19.857   6.604  18.312  1.00                 C  
ATOM   2137  CD2 HIS   270      21.720   7.249  19.089  1.00                 C  
ATOM   2138  NE2 HIS   270      21.163   6.517  18.144  1.00                 N  
ATOM   2139  N   CYS   271      21.415   6.635  24.032  1.00                 N  
ATOM   2140  CA  CYS   271      22.313   5.571  24.458  1.00                 C  
ATOM   2141  C   CYS   271      21.775   4.809  25.678  1.00                 C  
ATOM   2142  O   CYS   271      22.526   4.260  26.490  1.00                 O  
ATOM   2143  CB  CYS   271      23.698   6.136  24.780  1.00                 C  
ATOM   2144  SG  CYS   271      23.708   7.393  26.079  1.00                 S  
ATOM   2145  N   GLY   272      20.447   4.776  25.807  1.00                 N  
ATOM   2146  CA  GLY   272      19.820   4.034  26.889  1.00                 C  
ATOM   2147  C   GLY   272      19.416   4.750  28.168  1.00                 C  
ATOM   2148  O   GLY   272      18.816   4.158  29.070  1.00                 O  
ATOM   2149  N   MET   273      19.732   6.035  28.279  1.00                 N  
ATOM   2150  CA  MET   273      19.377   6.814  29.464  1.00                 C  
ATOM   2151  C   MET   273      18.502   7.977  29.008  1.00                 C  
ATOM   2152  O   MET   273      18.822   8.688  28.052  1.00                 O  
ATOM   2153  CB  MET   273      20.637   7.296  30.186  1.00                 C  
ATOM   2154  SD  MET   273      22.950   6.782  31.621  1.00                 S  
ATOM   2155  CE  MET   273      23.767   5.243  32.035  1.00                 C  
ATOM   2156  CG  MET   273      21.529   6.175  30.693  1.00                 C  
ATOM   2157  N   GLY   274      17.369   8.186  29.698  1.00                 N  
ATOM   2158  CA  GLY   274      16.506   9.275  29.277  1.00                 C  
ATOM   2159  C   GLY   274      17.299  10.505  28.895  1.00                 C  
ATOM   2160  O   GLY   274      18.524  10.442  28.775  1.00                 O  
ATOM   2161  N   PRO   275      16.611  11.628  28.716  1.00                 N  
ATOM   2162  CA  PRO   275      17.262  12.854  28.266  1.00                 C  
ATOM   2163  C   PRO   275      17.955  13.593  29.391  1.00                 C  
ATOM   2164  O   PRO   275      17.399  13.749  30.475  1.00                 O  
ATOM   2165  CB  PRO   275      16.118  13.690  27.689  1.00                 C  
ATOM   2166  CD  PRO   275      15.106  11.796  28.745  1.00                 C  
ATOM   2167  CG  PRO   275      14.915  13.259  28.458  1.00                 C  
ATOM   2168  N   TYR   276      19.171  14.051  29.106  1.00                 N  
ATOM   2169  CA  TYR   276      19.987  14.799  30.053  1.00                 C  
ATOM   2170  C   TYR   276      20.154  14.129  31.410  1.00                 C  
ATOM   2171  O   TYR   276      19.921  14.769  32.435  1.00                 O  
ATOM   2172  CB  TYR   276      19.403  16.195  30.278  1.00                 C  
ATOM   2173  CG  TYR   276      19.335  17.039  29.025  1.00                 C  
ATOM   2174  OH  TYR   276      19.131  19.357  25.578  1.00                 O  
ATOM   2175  CZ  TYR   276      19.200  18.590  26.719  1.00                 C  
ATOM   2176  CD1 TYR   276      18.152  17.151  28.306  1.00                 C  
ATOM   2177  CE1 TYR   276      18.080  17.920  27.160  1.00                 C  
ATOM   2178  CD2 TYR   276      20.454  17.722  28.566  1.00                 C  
ATOM   2179  CE2 TYR   276      20.400  18.496  27.422  1.00                 C  
ATOM   2180  N   PRO   277      20.581  12.857  31.429  1.00                 N  
ATOM   2181  CA  PRO   277      20.635  12.168  32.722  1.00                 C  
ATOM   2182  C   PRO   277      21.500  12.881  33.762  1.00                 C  
ATOM   2183  O   PRO   277      21.067  13.017  34.906  1.00                 O  
ATOM   2184  CB  PRO   277      21.226  10.797  32.387  1.00                 C  
ATOM   2185  CD  PRO   277      20.917  11.874  30.272  1.00                 C  
ATOM   2186  CG  PRO   277      20.816  10.549  30.973  1.00                 C  
ATOM   2187  N   LEU   278      22.691  13.330  33.377  1.00                 N  
ATOM   2188  CA  LEU   278      23.578  13.997  34.324  1.00                 C  
ATOM   2189  C   LEU   278      23.017  15.335  34.789  1.00                 C  
ATOM   2190  O   LEU   278      22.949  15.605  35.986  1.00                 O  
ATOM   2191  CB  LEU   278      24.961  14.209  33.705  1.00                 C  
ATOM   2192  CG  LEU   278      25.794  12.949  33.459  1.00                 C  
ATOM   2193  CD1 LEU   278      27.054  13.282  32.676  1.00                 C  
ATOM   2194  CD2 LEU   278      26.151  12.275  34.775  1.00                 C  
ATOM   2195  N   MET   279      22.611  16.184  33.852  1.00                 N  
ATOM   2196  CA  MET   279      22.138  17.504  34.252  1.00                 C  
ATOM   2197  C   MET   279      20.770  17.450  34.942  1.00                 C  
ATOM   2198  O   MET   279      20.477  18.284  35.810  1.00                 O  
ATOM   2199  CB  MET   279      22.059  18.435  33.040  1.00                 C  
ATOM   2200  SD  MET   279      23.087  20.670  34.315  1.00                 S  
ATOM   2201  CE  MET   279      22.288  22.186  34.835  1.00                 C  
ATOM   2202  CG  MET   279      21.755  19.883  33.389  1.00                 C  
ATOM   2203  N   ASN   280      19.940  16.480  34.566  1.00                 N  
ATOM   2204  CA  ASN   280      18.687  16.256  35.287  1.00                 C  
ATOM   2205  C   ASN   280      18.974  15.816  36.715  1.00                 C  
ATOM   2206  O   ASN   280      18.241  16.162  37.644  1.00                 O  
ATOM   2207  CB  ASN   280      17.825  15.226  34.555  1.00                 C  
ATOM   2208  CG  ASN   280      17.195  15.783  33.294  1.00                 C  
ATOM   2209  OD1 ASN   280      17.085  16.998  33.128  1.00                 O  
ATOM   2210  ND2 ASN   280      16.780  14.894  32.399  1.00                 N  
ATOM   2211  N   ALA   281      20.049  15.056  36.883  1.00                 N  
ATOM   2212  CA  ALA   281      20.467  14.626  38.203  1.00                 C  
ATOM   2213  C   ALA   281      20.796  15.850  39.052  1.00                 C  
ATOM   2214  O   ALA   281      20.427  15.916  40.220  1.00                 O  
ATOM   2215  CB  ALA   281      21.663  13.692  38.102  1.00                 C  
ATOM   2216  N   ILE   282      21.462  16.828  38.446  1.00                 N  
ATOM   2217  CA  ILE   282      21.831  18.052  39.148  1.00                 C  
ATOM   2218  C   ILE   282      20.593  18.827  39.598  1.00                 C  
ATOM   2219  O   ILE   282      20.479  19.214  40.767  1.00                 O  
ATOM   2220  CB  ILE   282      22.723  18.956  38.276  1.00                 C  
ATOM   2221  CD1 ILE   282      24.917  18.970  36.979  1.00                 C  
ATOM   2222  CG1 ILE   282      24.089  18.303  38.055  1.00                 C  
ATOM   2223  CG2 ILE   282      22.849  20.338  38.898  1.00                 C  
ATOM   2224  N   ASN   283      19.667  19.040  38.667  1.00                 N  
ATOM   2225  CA  ASN   283      18.423  19.746  38.963  1.00                 C  
ATOM   2226  C   ASN   283      17.658  19.030  40.076  1.00                 C  
ATOM   2227  O   ASN   283      17.242  19.657  41.051  1.00                 O  
ATOM   2228  CB  ASN   283      17.566  19.874  37.702  1.00                 C  
ATOM   2229  CG  ASN   283      18.120  20.890  36.722  1.00                 C  
ATOM   2230  OD1 ASN   283      18.933  21.740  37.087  1.00                 O  
ATOM   2231  ND2 ASN   283      17.681  20.805  35.472  1.00                 N  
ATOM   2232  N   ARG   284      17.503  17.715  39.936  1.00                 N  
ATOM   2233  CA  ARG   284      16.798  16.906  40.934  1.00                 C  
ATOM   2234  C   ARG   284      17.429  16.943  42.337  1.00                 C  
ATOM   2235  O   ARG   284      16.707  16.990  43.334  1.00                 O  
ATOM   2236  CB  ARG   284      16.716  15.447  40.480  1.00                 C  
ATOM   2237  CD  ARG   284      15.497  13.728  39.118  1.00                 C  
ATOM   2238  NE  ARG   284      16.710  12.998  38.758  1.00                 N  
ATOM   2239  CG  ARG   284      15.763  15.211  39.320  1.00                 C  
ATOM   2240  CZ  ARG   284      17.146  12.841  37.512  1.00                 C  
ATOM   2241  NH1 ARG   284      18.260  12.161  37.281  1.00                 N  
ATOM   2242  NH2 ARG   284      16.466  13.364  36.501  1.00                 N  
ATOM   2243  N   GLU   285      18.760  16.933  42.422  1.00                 N  
ATOM   2244  CA  GLU   285      19.438  16.945  43.729  1.00                 C  
ATOM   2245  C   GLU   285      19.454  18.330  44.383  1.00                 C  
ATOM   2246  O   GLU   285      19.440  18.451  45.608  1.00                 O  
ATOM   2247  CB  GLU   285      20.876  16.442  43.591  1.00                 C  
ATOM   2248  CD  GLU   285      20.407  14.056  44.275  1.00                 C  
ATOM   2249  CG  GLU   285      20.986  14.973  43.216  1.00                 C  
ATOM   2250  OE1 GLU   285      20.727  14.248  45.467  1.00                 O  
ATOM   2251  OE2 GLU   285      19.633  13.145  43.913  1.00                 O  
ATOM   2252  N   LEU   286      19.500  19.375  43.566  1.00                 N  
ATOM   2253  CA  LEU   286      19.452  20.737  44.083  1.00                 C  
ATOM   2254  C   LEU   286      18.037  21.078  44.549  1.00                 C  
ATOM   2255  O   LEU   286      17.824  22.108  45.191  1.00                 O  
ATOM   2256  CB  LEU   286      19.920  21.731  43.018  1.00                 C  
ATOM   2257  CG  LEU   286      21.389  21.636  42.601  1.00                 C  
ATOM   2258  CD1 LEU   286      21.683  22.584  41.448  1.00                 C  
ATOM   2259  CD2 LEU   286      22.303  21.937  43.779  1.00                 C  
ATOM   2260  N   PHE   354      17.082  20.204  44.230  1.00                 N  
ATOM   2261  CA  PHE   354      15.661  20.476  44.440  1.00                 C  
ATOM   2262  C   PHE   354      15.245  21.777  43.753  1.00                 C  
ATOM   2263  O   PHE   354      15.720  22.101  42.660  1.00                 O  
ATOM   2264  CB  PHE   354      15.344  20.545  45.935  1.00                 C  
ATOM   2265  CG  PHE   354      15.644  19.274  46.678  1.00                 C  
ATOM   2266  CZ  PHE   354      16.194  16.920  48.049  1.00                 C  
ATOM   2267  CD1 PHE   354      16.818  19.137  47.397  1.00                 C  
ATOM   2268  CE1 PHE   354      17.095  17.968  48.080  1.00                 C  
ATOM   2269  CD2 PHE   354      14.753  18.216  46.657  1.00                 C  
ATOM   2270  CE2 PHE   354      15.029  17.047  47.340  1.00                 C  
ATOM   2271  N   ASN   355       8.264  42.620  13.095  1.00                 N  
ATOM   2272  CA  ASN   355       7.112  42.413  12.231  1.00                 C  
ATOM   2273  C   ASN   355       7.057  40.942  11.839  1.00                 C  
ATOM   2274  O   ASN   355       6.876  40.060  12.683  1.00                 O  
ATOM   2275  CB  ASN   355       7.188  43.329  11.008  1.00                 C  
ATOM   2276  CG  ASN   355       6.983  44.790  11.361  1.00                 C  
ATOM   2277  OD1 ASN   355       6.418  45.112  12.406  1.00                 O  
ATOM   2278  ND2 ASN   355       7.443  45.678  10.488  1.00                 N  
ATOM   2279  N   CYS   356       7.162  40.692  10.555  1.00                 N  
ATOM   2280  CA  CYS   356       7.280  39.357  10.059  1.00                 C  
ATOM   2281  C   CYS   356       8.418  39.353   9.108  1.00                 C  
ATOM   2282  O   CYS   356       8.360  38.679   8.117  1.00                 O  
ATOM   2283  CB  CYS   356       5.971  38.911   9.404  1.00                 C  
ATOM   2284  SG  CYS   356       5.927  37.165   8.937  1.00                 S  
ATOM   2285  N   PRO   357       9.436  40.138   9.409  1.00                 N  
ATOM   2286  CA  PRO   357      10.606  40.273   8.567  1.00                 C  
ATOM   2287  C   PRO   357      11.705  39.543   9.258  1.00                 C  
ATOM   2288  O   PRO   357      12.886  39.683   8.933  1.00                 O  
ATOM   2289  CB  PRO   357      10.832  41.784   8.487  1.00                 C  
ATOM   2290  CD  PRO   357       8.829  41.490   9.763  1.00                 C  
ATOM   2291  CG  PRO   357       9.488  42.377   8.744  1.00                 C  
ATOM   2292  N   PRO   358      11.272  38.835  10.278  1.00                 N  
ATOM   2293  CA  PRO   358      12.100  38.222  11.274  1.00                 C  
ATOM   2294  C   PRO   358      11.327  36.958  11.403  1.00                 C  
ATOM   2295  O   PRO   358      10.520  36.768  12.294  1.00                 O  
ATOM   2296  CB  PRO   358      12.041  39.194  12.454  1.00                 C  
ATOM   2297  CD  PRO   358      10.770  40.213  10.700  1.00                 C  
ATOM   2298  CG  PRO   358      11.707  40.511  11.837  1.00                 C  
ATOM   2299  N   ASN   359      11.539  36.106  10.430  1.00                 N  
ATOM   2300  CA  ASN   359      12.435  36.357   9.286  1.00                 C  
ATOM   2301  C   ASN   359      13.231  35.136   9.250  1.00                 C  
ATOM   2302  O   ASN   359      13.660  34.629  10.254  1.00                 O  
ATOM   2303  CB  ASN   359      13.226  37.649   9.498  1.00                 C  
ATOM   2304  CG  ASN   359      14.005  38.064   8.266  1.00                 C  
ATOM   2305  OD1 ASN   359      13.597  37.786   7.139  1.00                 O  
ATOM   2306  ND2 ASN   359      15.133  38.733   8.478  1.00                 N  
ATOM   2307  N   VAL   360      13.412  34.652   8.070  1.00                 N  
ATOM   2308  CA  VAL   360      13.666  33.281   7.891  1.00                 C  
ATOM   2309  C   VAL   360      12.255  32.889   7.624  1.00                 C  
ATOM   2310  O   VAL   360      11.406  32.993   8.470  1.00                 O  
ATOM   2311  CB  VAL   360      14.352  32.668   9.126  1.00                 C  
ATOM   2312  CG1 VAL   360      14.567  31.175   8.930  1.00                 C  
ATOM   2313  CG2 VAL   360      15.673  33.368   9.404  1.00                 C  
ATOM   2314  N   ASN   361      12.024  32.519   6.389  1.00                 N  
ATOM   2315  CA  ASN   361      10.790  31.958   5.971  1.00                 C  
ATOM   2316  C   ASN   361      10.434  30.882   6.997  1.00                 C  
ATOM   2317  O   ASN   361      11.269  30.152   7.425  1.00                 O  
ATOM   2318  CB  ASN   361      10.904  31.415   4.545  1.00                 C  
ATOM   2319  CG  ASN   361      11.042  32.515   3.512  1.00                 C  
ATOM   2320  OD1 ASN   361      10.691  33.667   3.766  1.00                 O  
ATOM   2321  ND2 ASN   361      11.556  32.162   2.339  1.00                 N  
ATOM   2322  N   SER   362       9.175  30.822   7.373  1.00                 N  
ATOM   2323  CA  SER   362       8.708  29.808   8.296  1.00                 C  
ATOM   2324  C   SER   362       7.357  30.159   8.872  1.00                 C  
ATOM   2325  O   SER   362       6.791  31.209   8.556  1.00                 O  
ATOM   2326  CB  SER   362       9.718  29.608   9.428  1.00                 C  
ATOM   2327  OG  SER   362       9.284  28.602  10.326  1.00                 O  
ATOM   2328  N   TYR   363       6.837  29.269   9.710  1.00                 N  
ATOM   2329  CA  TYR   363       5.583  29.513  10.409  1.00                 C  
ATOM   2330  C   TYR   363       5.883  30.020  11.821  1.00                 C  
ATOM   2331  O   TYR   363       6.837  29.574  12.470  1.00                 O  
ATOM   2332  CB  TYR   363       4.736  28.240  10.450  1.00                 C  
ATOM   2333  CG  TYR   363       4.215  27.807   9.098  1.00                 C  
ATOM   2334  OH  TYR   363       2.788  26.630   5.374  1.00                 O  
ATOM   2335  CZ  TYR   363       3.259  27.018   6.607  1.00                 C  
ATOM   2336  CD1 TYR   363       4.440  28.582   7.968  1.00                 C  
ATOM   2337  CE1 TYR   363       3.968  28.194   6.728  1.00                 C  
ATOM   2338  CD2 TYR   363       3.499  26.625   8.957  1.00                 C  
ATOM   2339  CE2 TYR   363       3.019  26.221   7.725  1.00                 C  
ATOM   2340  N   HIS   364       5.071  30.964  12.282  1.00                 N  
ATOM   2341  CA  HIS   364       5.270  31.577  13.593  1.00                 C  
ATOM   2342  C   HIS   364       3.947  31.708  14.340  1.00                 C  
ATOM   2343  O   HIS   364       2.899  31.938  13.723  1.00                 O  
ATOM   2344  CB  HIS   364       5.932  32.949  13.448  1.00                 C  
ATOM   2345  CG  HIS   364       6.268  33.598  14.754  1.00                 C  
ATOM   2346  ND1 HIS   364       5.319  34.199  15.553  1.00                 N  
ATOM   2347  CE1 HIS   364       5.919  34.690  16.652  1.00                 C  
ATOM   2348  CD2 HIS   364       7.483  33.804  15.530  1.00                 C  
ATOM   2349  NE2 HIS   364       7.217  34.456  16.645  1.00                 N  
ATOM   2350  N   ALA   365       3.990  31.540  15.672  1.00                 N  
ATOM   2351  CA  ALA   365       2.780  31.642  16.494  1.00                 C  
ATOM   2352  C   ALA   365       2.057  32.957  16.246  1.00                 C  
ATOM   2353  O   ALA   365       2.713  33.994  16.150  1.00                 O  
ATOM   2354  CB  ALA   365       3.128  31.506  17.968  1.00                 C  
ATOM   2355  N   ASN   366       0.734  32.916  16.112  1.00                 N  
ATOM   2356  CA  ASN   366      -0.039  34.150  16.070  1.00                 C  
ATOM   2357  C   ASN   366      -0.280  34.610  17.503  1.00                 C  
ATOM   2358  O   ASN   366      -1.068  34.000  18.226  1.00                 O  
ATOM   2359  CB  ASN   366      -1.346  33.938  15.304  1.00                 C  
ATOM   2360  CG  ASN   366      -2.153  35.213  15.164  1.00                 C  
ATOM   2361  OD1 ASN   366      -2.040  36.124  15.984  1.00                 O  
ATOM   2362  ND2 ASN   366      -2.973  35.282  14.122  1.00                 N  
ATOM   2363  N   PRO   367       0.398  35.695  17.913  1.00                 N  
ATOM   2364  CA  PRO   367       0.367  36.171  19.303  1.00                 C  
ATOM   2365  C   PRO   367      -1.047  36.526  19.748  1.00                 C  
ATOM   2366  O   PRO   367      -1.331  36.560  20.952  1.00                 O  
ATOM   2367  CB  PRO   367       1.271  37.406  19.292  1.00                 C  
ATOM   2368  CD  PRO   367       1.357  36.498  17.078  1.00                 C  
ATOM   2369  CG  PRO   367       2.179  37.193  18.128  1.00                 C  
ATOM   2370  N   ASN   368      -1.914  36.781  18.771  1.00                 N  
ATOM   2371  CA  ASN   368      -3.281  37.196  19.000  1.00                 C  
ATOM   2372  C   ASN   368      -4.339  36.088  18.914  1.00                 C  
ATOM   2373  O   ASN   368      -5.486  36.278  19.256  1.00                 O  
ATOM   2374  CB  ASN   368      -3.676  38.304  18.021  1.00                 C  
ATOM   2375  CG  ASN   368      -2.928  39.598  18.274  1.00                 C  
ATOM   2376  OD1 ASN   368      -2.759  40.015  19.420  1.00                 O  
ATOM   2377  ND2 ASN   368      -2.476  40.238  17.202  1.00                 N  
ATOM   2378  N   SER   369      -3.957  34.939  18.412  1.00                 N  
ATOM   2379  CA  SER   369      -4.920  33.848  18.216  1.00                 C  
ATOM   2380  C   SER   369      -4.273  32.461  18.185  1.00                 C  
ATOM   2381  O   SER   369      -3.348  32.213  17.407  1.00                 O  
ATOM   2382  CB  SER   369      -5.706  34.054  16.920  1.00                 C  
ATOM   2383  OG  SER   369      -6.622  32.994  16.705  1.00                 O  
ATOM   2384  N   CYS   370      -4.774  31.561  19.028  1.00                 N  
ATOM   2385  CA  CYS   370      -4.249  30.201  19.122  1.00                 C  
ATOM   2386  C   CYS   370      -4.481  29.381  17.856  1.00                 C  
ATOM   2387  O   CYS   370      -3.695  28.489  17.545  1.00                 O  
ATOM   2388  CB  CYS   370      -4.871  29.467  20.312  1.00                 C  
ATOM   2389  SG  CYS   370      -4.356  30.093  21.928  1.00                 S  
ATOM   2390  N   GLU   371      -5.565  29.674  17.140  1.00                 N  
ATOM   2391  CA  GLU   371      -6.011  28.833  16.023  1.00                 C  
ATOM   2392  C   GLU   371      -5.526  29.327  14.658  1.00                 C  
ATOM   2393  O   GLU   371      -5.925  28.798  13.615  1.00                 O  
ATOM   2394  CB  GLU   371      -7.538  28.739  16.000  1.00                 C  
ATOM   2395  CD  GLU   371      -9.746  29.941  15.759  1.00                 C  
ATOM   2396  CG  GLU   371      -8.236  30.051  15.683  1.00                 C  
ATOM   2397  OE1 GLU   371     -10.251  28.814  15.951  1.00                 O  
ATOM   2398  OE2 GLU   371     -10.425  30.981  15.626  1.00                 O  
ATOM   2399  N   GLU   372      -4.679  30.353  14.676  1.00                 N  
ATOM   2400  CA  GLU   372      -4.012  30.833  13.473  1.00                 C  
ATOM   2401  C   GLU   372      -2.513  30.837  13.702  1.00                 C  
ATOM   2402  O   GLU   372      -2.035  30.469  14.780  1.00                 O  
ATOM   2403  CB  GLU   372      -4.516  32.229  13.101  1.00                 C  
ATOM   2404  CD  GLU   372      -6.455  33.676  12.375  1.00                 C  
ATOM   2405  CG  GLU   372      -5.996  32.283  12.756  1.00                 C  
ATOM   2406  OE1 GLU   372      -5.639  34.618  12.472  1.00                 O  
ATOM   2407  OE2 GLU   372      -7.630  33.827  11.980  1.00                 O  
ATOM   2408  N   TYR   373      -1.780  31.247  12.673  1.00                 N  
ATOM   2409  CA  TYR   373      -0.335  31.389  12.760  1.00                 C  
ATOM   2410  C   TYR   373       0.149  32.421  11.752  1.00                 C  
ATOM   2411  O   TYR   373      -0.544  32.727  10.780  1.00                 O  
ATOM   2412  CB  TYR   373       0.351  30.042  12.525  1.00                 C  
ATOM   2413  CG  TYR   373       0.152  29.488  11.132  1.00                 C  
ATOM   2414  OH  TYR   373      -0.380  27.972   7.297  1.00                 O  
ATOM   2415  CZ  TYR   373      -0.205  28.473   8.566  1.00                 C  
ATOM   2416  CD1 TYR   373       1.077  29.742  10.127  1.00                 C  
ATOM   2417  CE1 TYR   373       0.904  29.240   8.851  1.00                 C  
ATOM   2418  CD2 TYR   373      -0.959  28.713  10.827  1.00                 C  
ATOM   2419  CE2 TYR   373      -1.149  28.203   9.556  1.00                 C  
ATOM   2420  N   TYR   374       1.334  32.967  11.996  1.00                 N  
ATOM   2421  CA  TYR   374       1.947  33.893  11.055  1.00                 C  
ATOM   2422  C   TYR   374       2.862  33.157  10.088  1.00                 C  
ATOM   2423  O   TYR   374       3.713  32.370  10.505  1.00                 O  
ATOM   2424  CB  TYR   374       2.728  34.976  11.801  1.00                 C  
ATOM   2425  CG  TYR   374       1.857  35.927  12.590  1.00                 C  
ATOM   2426  OH  TYR   374      -0.541  38.530  14.773  1.00                 O  
ATOM   2427  CZ  TYR   374       0.253  37.670  14.050  1.00                 C  
ATOM   2428  CD1 TYR   374       1.461  35.619  13.886  1.00                 C  
ATOM   2429  CE1 TYR   374       0.664  36.482  14.615  1.00                 C  
ATOM   2430  CD2 TYR   374       1.432  37.128  12.037  1.00                 C  
ATOM   2431  CE2 TYR   374       0.636  38.003  12.751  1.00                 C  
ATOM   2432  N   ILE   375       2.676  33.396   8.794  1.00                 N  
ATOM   2433  CA  ILE   375       3.577  32.831   7.797  1.00                 C  
ATOM   2434  C   ILE   375       4.458  33.942   7.236  1.00                 C  
ATOM   2435  O   ILE   375       3.960  34.902   6.647  1.00                 O  
ATOM   2436  CB  ILE   375       2.801  32.122   6.672  1.00                 C  
ATOM   2437  CD1 ILE   375       0.999  30.370   6.246  1.00                 C  
ATOM   2438  CG1 ILE   375       1.961  30.977   7.243  1.00                 C  
ATOM   2439  CG2 ILE   375       3.753  31.640   5.589  1.00                 C  
ATOM   2440  N   CYS   376       5.766  33.820   7.441  1.00                 N  
ATOM   2441  CA  CYS   376       6.715  34.773   6.884  1.00                 C  
ATOM   2442  C   CYS   376       7.327  34.229   5.595  1.00                 C  
ATOM   2443  O   CYS   376       7.850  33.112   5.563  1.00                 O  
ATOM   2444  CB  CYS   376       7.812  35.093   7.901  1.00                 C  
ATOM   2445  SG  CYS   376       7.221  35.897   9.409  1.00                 S  
ATOM   2446  N   ALA   377       7.241  35.017   4.529  1.00                 N  
ATOM   2447  CA  ALA   377       7.865  34.666   3.254  1.00                 C  
ATOM   2448  C   ALA   377       8.592  35.878   2.672  1.00                 C  
ATOM   2449  O   ALA   377       7.951  36.797   2.150  1.00                 O  
ATOM   2450  CB  ALA   377       6.821  34.147   2.278  1.00                 C  
ATOM   2451  N   ASP   378       9.924  35.867   2.770  1.00                 N  
ATOM   2452  CA  ASP   378      10.773  36.991   2.354  1.00                 C  
ATOM   2453  C   ASP   378      10.471  38.278   3.119  1.00                 C  
ATOM   2454  O   ASP   378      10.494  39.370   2.544  1.00                 O  
ATOM   2455  CB  ASP   378      10.620  37.252   0.854  1.00                 C  
ATOM   2456  CG  ASP   378      11.756  38.081   0.288  1.00                 C  
ATOM   2457  OD1 ASP   378      12.871  38.020   0.846  1.00                 O  
ATOM   2458  OD2 ASP   378      11.530  38.793  -0.713  1.00                 O  
ATOM   2459  N   GLY   379      10.194  38.151   4.411  1.00                 N  
ATOM   2460  CA  GLY   379       9.891  39.307   5.231  1.00                 C  
ATOM   2461  C   GLY   379       8.509  39.875   4.970  1.00                 C  
ATOM   2462  O   GLY   379       8.237  41.030   5.302  1.00                 O  
ATOM   2463  N   MET   380       7.642  39.066   4.366  1.00                 N  
ATOM   2464  CA  MET   380       6.262  39.463   4.084  1.00                 C  
ATOM   2465  C   MET   380       5.283  38.569   4.854  1.00                 C  
ATOM   2466  O   MET   380       5.352  37.338   4.762  1.00                 O  
ATOM   2467  CB  MET   380       5.981  39.395   2.581  1.00                 C  
ATOM   2468  SD  MET   380       4.275  39.694   0.419  1.00                 S  
ATOM   2469  CE  MET   380       5.182  41.127  -0.155  1.00                 C  
ATOM   2470  CG  MET   380       4.567  39.795   2.196  1.00                 C  
ATOM   2471  N   SER   381       4.357  39.182   5.591  1.00                 N  
ATOM   2472  CA  SER   381       3.413  38.425   6.421  1.00                 C  
ATOM   2473  C   SER   381       2.183  37.879   5.686  1.00                 C  
ATOM   2474  O   SER   381       1.507  38.596   4.944  1.00                 O  
ATOM   2475  CB  SER   381       2.917  39.283   7.586  1.00                 C  
ATOM   2476  OG  SER   381       1.930  38.599   8.340  1.00                 O  
ATOM   2477  N   PHE   382       1.899  36.600   5.913  1.00                 N  
ATOM   2478  CA  PHE   382       0.675  35.979   5.420  1.00                 C  
ATOM   2479  C   PHE   382      -0.062  35.327   6.586  1.00                 C  
ATOM   2480  O   PHE   382       0.520  34.531   7.329  1.00                 O  
ATOM   2481  CB  PHE   382       0.995  34.955   4.329  1.00                 C  
ATOM   2482  CG  PHE   382       1.646  35.549   3.113  1.00                 C  
ATOM   2483  CZ  PHE   382       2.845  36.649   0.859  1.00                 C  
ATOM   2484  CD1 PHE   382       3.021  35.702   3.050  1.00                 C  
ATOM   2485  CE1 PHE   382       3.620  36.248   1.931  1.00                 C  
ATOM   2486  CD2 PHE   382       0.885  35.955   2.031  1.00                 C  
ATOM   2487  CE2 PHE   382       1.484  36.501   0.912  1.00                 C  
ATOM   2488  N   LYS   383      -1.334  35.669   6.764  1.00                 N  
ATOM   2489  CA  LYS   383      -2.095  35.091   7.869  1.00                 C  
ATOM   2490  C   LYS   383      -2.872  33.861   7.444  1.00                 C  
ATOM   2491  O   LYS   383      -3.646  33.903   6.490  1.00                 O  
ATOM   2492  CB  LYS   383      -3.056  36.126   8.457  1.00                 C  
ATOM   2493  CD  LYS   383      -3.378  38.294   9.680  1.00                 C  
ATOM   2494  CE  LYS   383      -2.689  39.485  10.325  1.00                 C  
ATOM   2495  CG  LYS   383      -2.367  37.308   9.119  1.00                 C  
ATOM   2496  NZ  LYS   383      -3.668  40.479  10.845  1.00                 N  
ATOM   2497  N   PHE   384      -2.663  32.764   8.165  1.00                 N  
ATOM   2498  CA  PHE   384      -3.359  31.524   7.860  1.00                 C  
ATOM   2499  C   PHE   384      -3.950  30.860   9.094  1.00                 C  
ATOM   2500  O   PHE   384      -3.436  30.998  10.208  1.00                 O  
ATOM   2501  CB  PHE   384      -2.419  30.539   7.162  1.00                 C  
ATOM   2502  CG  PHE   384      -1.893  31.033   5.845  1.00                 C  
ATOM   2503  CZ  PHE   384      -0.924  31.942   3.403  1.00                 C  
ATOM   2504  CD1 PHE   384      -1.059  32.136   5.785  1.00                 C  
ATOM   2505  CE1 PHE   384      -0.576  32.590   4.572  1.00                 C  
ATOM   2506  CD2 PHE   384      -2.233  30.395   4.665  1.00                 C  
ATOM   2507  CE2 PHE   384      -1.750  30.849   3.452  1.00                 C  
ATOM   2508  N   LYS   385      -5.044  30.141   8.881  1.00                 N  
ATOM   2509  CA  LYS   385      -5.730  29.459   9.962  1.00                 C  
ATOM   2510  C   LYS   385      -5.328  27.999  10.006  1.00                 C  
ATOM   2511  O   LYS   385      -5.213  27.342   8.967  1.00                 O  
ATOM   2512  CB  LYS   385      -7.246  29.591   9.803  1.00                 C  
ATOM   2513  CD  LYS   385      -9.273  31.071   9.785  1.00                 C  
ATOM   2514  CE  LYS   385      -9.784  32.500   9.868  1.00                 C  
ATOM   2515  CG  LYS   385      -7.760  31.017   9.922  1.00                 C  
ATOM   2516  NZ  LYS   385     -11.260  32.574   9.678  1.00                 N  
ATOM   2517  N   CYS   386      -5.111  27.496  11.216  1.00                 N  
ATOM   2518  CA  CYS   386      -4.991  26.067  11.429  1.00                 C  
ATOM   2519  C   CYS   386      -6.263  25.415  10.929  1.00                 C  
ATOM   2520  O   CYS   386      -7.291  26.085  10.817  1.00                 O  
ATOM   2521  CB  CYS   386      -4.740  25.765  12.908  1.00                 C  
ATOM   2522  SG  CYS   386      -3.174  26.405  13.546  1.00                 S  
ATOM   2523  N   ALA   387      -6.204  24.110  10.605  1.00                 N  
ATOM   2524  CA  ALA   387      -7.474  23.419  10.356  1.00                 C  
ATOM   2525  C   ALA   387      -8.397  23.618  11.561  1.00                 C  
ATOM   2526  O   ALA   387      -7.939  23.480  12.702  1.00                 O  
ATOM   2527  CB  ALA   387      -7.230  21.942  10.087  1.00                 C  
ATOM   2528  N   ALA   388      -9.655  23.980  11.305  1.00                 N  
ATOM   2529  CA  ALA   388     -10.646  24.264  12.354  1.00                 C  
ATOM   2530  C   ALA   388     -10.596  23.259  13.518  1.00                 C  
ATOM   2531  O   ALA   388     -10.640  22.050  13.297  1.00                 O  
ATOM   2532  CB  ALA   388     -12.050  24.277  11.768  1.00                 C  
ATOM   2533  N   PRO   389     -10.501  23.764  14.750  1.00                 N  
ATOM   2534  CA  PRO   389     -10.417  22.909  15.930  1.00                 C  
ATOM   2535  C   PRO   389      -8.997  22.646  16.395  1.00                 C  
ATOM   2536  O   PRO   389      -8.768  22.194  17.534  1.00                 O  
ATOM   2537  CB  PRO   389     -11.083  21.604  15.490  1.00                 C  
ATOM   2538  CD  PRO   389     -10.950  22.986  13.540  1.00                 C  
ATOM   2539  CG  PRO   389     -10.879  21.561  14.012  1.00                 C  
ATOM   2540  N   LEU   390      -8.040  22.932  15.513  1.00                 N  
ATOM   2541  CA  LEU   390      -6.621  22.748  15.823  1.00                 C  
ATOM   2542  C   LEU   390      -5.956  24.054  16.286  1.00                 C  
ATOM   2543  O   LEU   390      -6.495  25.141  16.070  1.00                 O  
ATOM   2544  CB  LEU   390      -5.874  22.197  14.607  1.00                 C  
ATOM   2545  CG  LEU   390      -6.371  20.859  14.056  1.00                 C  
ATOM   2546  CD1 LEU   390      -5.595  20.471  12.806  1.00                 C  
ATOM   2547  CD2 LEU   390      -6.256  19.767  15.109  1.00                 C  
ATOM   2548  N   LEU   391      -4.796  23.937  16.936  1.00                 N  
ATOM   2549  CA  LEU   391      -4.054  25.105  17.435  1.00                 C  
ATOM   2550  C   LEU   391      -2.564  25.035  17.064  1.00                 C  
ATOM   2551  O   LEU   391      -1.983  23.951  16.998  1.00                 O  
ATOM   2552  CB  LEU   391      -4.203  25.226  18.953  1.00                 C  
ATOM   2553  CG  LEU   391      -5.625  25.428  19.481  1.00                 C  
ATOM   2554  CD1 LEU   391      -5.651  25.348  20.999  1.00                 C  
ATOM   2555  CD2 LEU   391      -6.188  26.761  19.012  1.00                 C  
ATOM   2556  N   TRP   392      -1.949  26.191  16.819  1.00                 N  
ATOM   2557  CA  TRP   392      -0.546  26.229  16.406  1.00                 C  
ATOM   2558  C   TRP   392       0.433  25.868  17.538  1.00                 C  
ATOM   2559  O   TRP   392       0.378  26.435  18.633  1.00                 O  
ATOM   2560  CB  TRP   392      -0.185  27.613  15.862  1.00                 C  
ATOM   2561  CG  TRP   392       1.220  27.709  15.352  1.00                 C  
ATOM   2562  CD1 TRP   392       1.666  27.366  14.108  1.00                 C  
ATOM   2563  NE1 TRP   392       3.017  27.593  14.009  1.00                 N  
ATOM   2564  CD2 TRP   392       2.365  28.179  16.074  1.00                 C  
ATOM   2565  CE2 TRP   392       3.469  28.093  15.205  1.00                 C  
ATOM   2566  CH2 TRP   392       4.919  28.944  16.862  1.00                 C  
ATOM   2567  CZ2 TRP   392       4.753  28.474  15.590  1.00                 C  
ATOM   2568  CE3 TRP   392       2.565  28.664  17.370  1.00                 C  
ATOM   2569  CZ3 TRP   392       3.840  29.040  17.746  1.00                 C  
ATOM   2570  N   ASN   393       1.329  24.924  17.259  1.00                 N  
ATOM   2571  CA  ASN   393       2.329  24.491  18.232  1.00                 C  
ATOM   2572  C   ASN   393       3.758  24.766  17.749  1.00                 C  
ATOM   2573  O   ASN   393       4.193  24.212  16.738  1.00                 O  
ATOM   2574  CB  ASN   393       2.158  23.004  18.551  1.00                 C  
ATOM   2575  CG  ASN   393       3.117  22.524  19.622  1.00                 C  
ATOM   2576  OD1 ASN   393       3.868  23.313  20.196  1.00                 O  
ATOM   2577  ND2 ASN   393       3.094  21.225  19.895  1.00                 N  
ATOM   2578  N   THR   394       4.487  25.605  18.484  1.00                 N  
ATOM   2579  CA  THR   394       5.859  25.982  18.116  1.00                 C  
ATOM   2580  C   THR   394       6.848  24.811  18.014  1.00                 C  
ATOM   2581  O   THR   394       7.797  24.864  17.231  1.00                 O  
ATOM   2582  CB  THR   394       6.453  26.995  19.113  1.00                 C  
ATOM   2583  OG1 THR   394       7.671  27.532  18.584  1.00                 O  
ATOM   2584  CG2 THR   394       6.756  26.319  20.442  1.00                 C  
ATOM   2585  N   SER   395       6.615  23.769  18.810  1.00                 N  
ATOM   2586  CA  SER   395       7.448  22.563  18.811  1.00                 C  
ATOM   2587  C   SER   395       7.539  21.900  17.433  1.00                 C  
ATOM   2588  O   SER   395       8.603  21.438  17.012  1.00                 O  
ATOM   2589  CB  SER   395       6.916  21.545  19.822  1.00                 C  
ATOM   2590  OG  SER   395       7.043  22.029  21.148  1.00                 O  
ATOM   2591  N   ASN   396       6.413  21.851  16.733  1.00                 N  
ATOM   2592  CA  ASN   396       6.369  21.240  15.413  1.00                 C  
ATOM   2593  C   ASN   396       6.216  22.300  14.322  1.00                 C  
ATOM   2594  O   ASN   396       6.268  21.977  13.135  1.00                 O  
ATOM   2595  CB  ASN   396       5.235  20.216  15.334  1.00                 C  
ATOM   2596  CG  ASN   396       5.477  19.009  16.218  1.00                 C  
ATOM   2597  OD1 ASN   396       6.571  18.445  16.228  1.00                 O  
ATOM   2598  ND2 ASN   396       4.454  18.608  16.963  1.00                 N  
ATOM   2599  N   ASN   397       6.050  23.559  14.737  1.00                 N  
ATOM   2600  CA  ASN   397       5.671  24.658  13.835  1.00                 C  
ATOM   2601  C   ASN   397       4.521  24.221  12.940  1.00                 C  
ATOM   2602  O   ASN   397       4.562  24.388  11.716  1.00                 O  
ATOM   2603  CB  ASN   397       6.876  25.113  13.009  1.00                 C  
ATOM   2604  CG  ASN   397       7.986  25.689  13.865  1.00                 C  
ATOM   2605  OD1 ASN   397       7.729  26.410  14.829  1.00                 O  
ATOM   2606  ND2 ASN   397       9.227  25.371  13.516  1.00                 N  
ATOM   2607  N   PHE   398       3.507  23.635  13.562  1.00                 N  
ATOM   2608  CA  PHE   398       2.400  23.039  12.832  1.00                 C  
ATOM   2609  C   PHE   398       1.133  23.146  13.661  1.00                 C  
ATOM   2610  O   PHE   398       1.171  23.514  14.842  1.00                 O  
ATOM   2611  CB  PHE   398       2.708  21.580  12.488  1.00                 C  
ATOM   2612  CG  PHE   398       3.931  21.405  11.633  1.00                 C  
ATOM   2613  CZ  PHE   398       6.190  21.082  10.046  1.00                 C  
ATOM   2614  CD1 PHE   398       5.086  20.851  12.157  1.00                 C  
ATOM   2615  CE1 PHE   398       6.210  20.689  11.370  1.00                 C  
ATOM   2616  CD2 PHE   398       3.926  21.793  10.305  1.00                 C  
ATOM   2617  CE2 PHE   398       5.051  21.631   9.519  1.00                 C  
ATOM   2618  N   CYS   399       0.007  22.817  13.041  1.00                 N  
ATOM   2619  CA  CYS   399      -1.254  22.809  13.759  1.00                 C  
ATOM   2620  C   CYS   399      -1.545  21.402  14.259  1.00                 C  
ATOM   2621  O   CYS   399      -1.464  20.434  13.512  1.00                 O  
ATOM   2622  CB  CYS   399      -2.385  23.315  12.861  1.00                 C  
ATOM   2623  SG  CYS   399      -2.207  25.036  12.335  1.00                 S  
ATOM   2624  N   ASP   400      -1.867  21.293  15.539  1.00                 N  
ATOM   2625  CA  ASP   400      -2.111  19.987  16.121  1.00                 C  
ATOM   2626  C   ASP   400      -3.180  20.062  17.208  1.00                 C  
ATOM   2627  O   ASP   400      -3.598  21.149  17.605  1.00                 O  
ATOM   2628  CB  ASP   400      -0.817  19.406  16.695  1.00                 C  
ATOM   2629  CG  ASP   400      -0.251  20.246  17.822  1.00                 C  
ATOM   2630  OD1 ASP   400      -1.020  21.018  18.432  1.00                 O  
ATOM   2631  OD2 ASP   400       0.962  20.132  18.097  1.00                 O  
ATOM   2632  N   TRP   401      -3.616  18.899  17.681  1.00                 N  
ATOM   2633  CA  TRP   401      -4.677  18.805  18.678  1.00                 C  
ATOM   2634  C   TRP   401      -4.368  19.572  19.966  1.00                 C  
ATOM   2635  O   TRP   401      -3.242  19.538  20.471  1.00                 O  
ATOM   2636  CB  TRP   401      -4.955  17.342  19.028  1.00                 C  
ATOM   2637  CG  TRP   401      -5.570  16.563  17.906  1.00                 C  
ATOM   2638  CD1 TRP   401      -4.969  15.597  17.152  1.00                 C  
ATOM   2639  NE1 TRP   401      -5.848  15.108  16.217  1.00                 N  
ATOM   2640  CD2 TRP   401      -6.909  16.685  17.409  1.00                 C  
ATOM   2641  CE2 TRP   401      -7.047  15.763  16.356  1.00                 C  
ATOM   2642  CH2 TRP   401      -9.290  16.410  15.999  1.00                 C  
ATOM   2643  CZ2 TRP   401      -8.236  15.616  15.643  1.00                 C  
ATOM   2644  CE3 TRP   401      -8.003  17.484  17.753  1.00                 C  
ATOM   2645  CZ3 TRP   401      -9.180  17.336  17.043  1.00                 C  
ATOM   2646  N   PRO   402      -5.375  20.296  20.451  1.00                 N  
ATOM   2647  CA  PRO   402      -5.325  20.962  21.742  1.00                 C  
ATOM   2648  C   PRO   402      -4.975  19.922  22.805  1.00                 C  
ATOM   2649  O   PRO   402      -5.561  18.839  22.824  1.00                 O  
ATOM   2650  CB  PRO   402      -6.733  21.535  21.917  1.00                 C  
ATOM   2651  CD  PRO   402      -6.708  20.628  19.703  1.00                 C  
ATOM   2652  CG  PRO   402      -7.212  21.780  20.526  1.00                 C  
ATOM   2653  N   GLU   403      -4.014  20.239  23.669  1.00                 N  
ATOM   2654  CA  GLU   403      -3.577  19.303  24.711  1.00                 C  
ATOM   2655  C   GLU   403      -4.646  19.106  25.784  1.00                 C  
ATOM   2656  O   GLU   403      -4.683  18.069  26.455  1.00                 O  
ATOM   2657  CB  GLU   403      -2.280  19.791  25.360  1.00                 C  
ATOM   2658  CD  GLU   403       0.191  20.251  25.111  1.00                 C  
ATOM   2659  CG  GLU   403      -1.070  19.740  24.442  1.00                 C  
ATOM   2660  OE1 GLU   403       0.090  20.800  26.229  1.00                 O  
ATOM   2661  OE2 GLU   403       1.280  20.102  24.519  1.00                 O  
ATOM   2662  N   ASN   404      -5.507  20.112  25.934  1.00                 N  
ATOM   2663  CA  ASN   404      -6.694  20.013  26.783  1.00                 C  
ATOM   2664  C   ASN   404      -7.935  19.989  25.886  1.00                 C  
ATOM   2665  O   ASN   404      -8.480  21.043  25.557  1.00                 O  
ATOM   2666  CB  ASN   404      -6.734  21.168  27.785  1.00                 C  
ATOM   2667  CG  ASN   404      -7.895  21.059  28.754  1.00                 C  
ATOM   2668  OD1 ASN   404      -8.937  20.491  28.428  1.00                 O  
ATOM   2669  ND2 ASN   404      -7.717  21.605  29.952  1.00                 N  
ATOM   2670  N   VAL   405      -8.366  18.780  25.459  1.00                 N  
ATOM   2671  CA  VAL   405      -9.465  18.633  24.488  1.00                 C  
ATOM   2672  C   VAL   405     -10.795  19.087  25.090  1.00                 C  
ATOM   2673  O   VAL   405     -11.039  18.810  26.256  1.00                 O  
ATOM   2674  CB  VAL   405      -9.587  17.181  23.989  1.00                 C  
ATOM   2675  CG1 VAL   405     -10.811  17.025  23.100  1.00                 C  
ATOM   2676  CG2 VAL   405      -8.327  16.765  23.246  1.00                 C  
ATOM   2677  N   ARG   406     -11.633  19.764  24.306  1.00                 N  
ATOM   2678  CA  ARG   406     -12.824  20.411  24.844  1.00                 C  
ATOM   2679  C   ARG   406     -14.123  19.977  24.179  1.00                 C  
ATOM   2680  O   ARG   406     -15.207  20.402  24.590  1.00                 O  
ATOM   2681  CB  ARG   406     -12.706  21.932  24.728  1.00                 C  
ATOM   2682  CD  ARG   406     -11.556  24.047  25.439  1.00                 C  
ATOM   2683  NE  ARG   406     -10.469  24.638  26.215  1.00                 N  
ATOM   2684  CG  ARG   406     -11.567  22.530  25.537  1.00                 C  
ATOM   2685  CZ  ARG   406     -10.246  25.944  26.313  1.00                 C  
ATOM   2686  NH1 ARG   406      -9.233  26.391  27.043  1.00                 N  
ATOM   2687  NH2 ARG   406     -11.037  26.801  25.682  1.00                 N  
ATOM   2688  N   CYS   407     -14.013  19.143  23.149  1.00                 N  
ATOM   2689  CA  CYS   407     -15.155  18.822  22.309  1.00                 C  
ATOM   2690  C   CYS   407     -15.372  19.964  21.324  1.00                 C  
ATOM   2691  O   CYS   407     -16.491  20.452  21.176  1.00                 O  
ATOM   2692  CB  CYS   407     -16.399  18.580  23.166  1.00                 C  
ATOM   2693  SG  CYS   407     -16.238  17.224  24.351  1.00                 S  
ATOM   2694  N   GLN   408     -14.289  20.396  20.677  1.00                 N  
ATOM   2695  CA  GLN   408     -14.317  21.534  19.754  1.00                 C  
ATOM   2696  C   GLN   408     -14.807  21.101  18.377  1.00                 C  
ATOM   2697  O   GLN   408     -14.782  19.909  18.051  1.00                 O  
ATOM   2698  CB  GLN   408     -12.930  22.171  19.647  1.00                 C  
ATOM   2699  CD  GLN   408     -11.197  20.349  19.881  1.00                 C  
ATOM   2700  CG  GLN   408     -11.902  21.305  18.938  1.00                 C  
ATOM   2701  OE1 GLN   408     -11.819  19.761  20.764  1.00                 O  
ATOM   2702  NE2 GLN   408      -9.891  20.192  19.694  1.00                 N  
ATOM   2703  N   LYS   409     -15.262  22.064  17.573  1.00                 N  
ATOM   2704  CA  LYS   409     -15.668  21.763  16.207  1.00                 C  
ATOM   2705  C   LYS   409     -14.408  21.461  15.419  1.00                 C  
ATOM   2706  O   LYS   409     -13.405  22.154  15.569  1.00                 O  
ATOM   2707  CB  LYS   409     -16.454  22.933  15.611  1.00                 C  
ATOM   2708  CD  LYS   409     -18.546  24.319  15.601  1.00                 C  
ATOM   2709  CE  LYS   409     -19.892  24.565  16.264  1.00                 C  
ATOM   2710  CG  LYS   409     -17.805  23.171  16.266  1.00                 C  
ATOM   2711  NZ  LYS   409     -20.623  25.697  15.632  1.00                 N  
ATOM   2712  N   VAL   410     -14.468  20.439  14.570  1.00                 N  
ATOM   2713  CA  VAL   410     -13.335  20.052  13.729  1.00                 C  
ATOM   2714  C   VAL   410     -13.878  19.392  12.448  1.00                 C  
ATOM   2715  O   VAL   410     -15.030  18.966  12.432  1.00                 O  
ATOM   2716  CB  VAL   410     -12.374  19.109  14.476  1.00                 C  
ATOM   2717  CG1 VAL   410     -13.064  17.793  14.801  1.00                 C  
ATOM   2718  CG2 VAL   410     -11.118  18.867  13.653  1.00                 C  
ATOM   2719  N   VAL   411     -13.090  19.328  11.373  1.00                 N  
ATOM   2720  CA  VAL   411     -13.470  18.488  10.220  1.00                 C  
ATOM   2721  C   VAL   411     -12.606  17.218  10.182  1.00                 C  
ATOM   2722  O   VAL   411     -11.673  17.086  10.970  1.00                 O  
ATOM   2723  CB  VAL   411     -13.343  19.260   8.893  1.00                 C  
ATOM   2724  CG1 VAL   411     -13.683  18.357   7.717  1.00                 C  
ATOM   2725  CG2 VAL   411     -14.241  20.488   8.904  1.00                 C  
ATOM   2726  N   LYS   412     -12.895  16.289   9.272  1.00                 N  
ATOM   2727  CA  LYS   412     -12.173  15.013   9.263  1.00                 C  
ATOM   2728  C   LYS   412     -10.696  15.112   8.849  1.00                 C  
ATOM   2729  O   LYS   412      -9.798  14.711   9.602  1.00                 O  
ATOM   2730  CB  LYS   412     -12.862  14.014   8.331  1.00                 C  
ATOM   2731  CD  LYS   412     -12.975  11.685   7.403  1.00                 C  
ATOM   2732  CE  LYS   412     -12.302  10.324   7.343  1.00                 C  
ATOM   2733  CG  LYS   412     -12.200  12.646   8.289  1.00                 C  
ATOM   2734  NZ  LYS   412     -13.051   9.371   6.478  1.00                 N  
ATOM   2735  N   THR   413     -10.448  15.626   7.648  1.00                 N  
ATOM   2736  CA  THR   413      -9.088  15.659   7.114  1.00                 C  
ATOM   2737  C   THR   413      -8.691  16.989   6.444  1.00                 C  
ATOM   2738  O   THR   413      -7.843  17.010   5.547  1.00                 O  
ATOM   2739  CB  THR   413      -8.859  14.539   6.083  1.00                 C  
ATOM   2740  OG1 THR   413      -9.809  14.665   5.017  1.00                 O  
ATOM   2741  CG2 THR   413      -9.035  13.174   6.731  1.00                 C  
ATOM   2742  N   GLU   414      -9.307  18.084   6.888  1.00                 N  
ATOM   2743  CA  GLU   414      -8.924  19.426   6.452  1.00                 C  
ATOM   2744  C   GLU   414      -9.196  20.428   7.563  1.00                 C  
ATOM   2745  O   GLU   414     -10.036  20.178   8.428  1.00                 O  
ATOM   2746  CB  GLU   414      -9.679  19.811   5.178  1.00                 C  
ATOM   2747  CD  GLU   414     -10.109  19.358   2.731  1.00                 C  
ATOM   2748  CG  GLU   414      -9.362  18.932   3.979  1.00                 C  
ATOM   2749  OE1 GLU   414     -10.935  20.291   2.822  1.00                 O  
ATOM   2750  OE2 GLU   414      -9.869  18.759   1.661  1.00                 O  
TER
