# Supplementary material for: Comparative Single-Cell Transcriptomics Reveals Novel Genes Involved in Bivalve Embryonic Shell Formation and Questions Ontogenetic Homology of Molluscan Shell Types
Source: Front Cell Dev Biol. 2022 Jun 9;10:883755. doi: 10.3389/fcell.2022.883755 (PMC9261976; doi:10.3389/fcell.2022.883755)
Supplement: Supplementary file 1 [file DataSheet1.ZIP › Supplementary_File1/s_f_1/1cbe02072d2b237d.final.pdb]

ATOM      1  N   VAL   187     -40.830  -3.779  25.038  1.00                 N  
ATOM      2  CA  VAL   187     -40.065  -4.976  25.369  1.00                 C  
ATOM      3  C   VAL   187     -38.967  -5.262  24.328  1.00                 C  
ATOM      4  O   VAL   187     -37.818  -5.551  24.681  1.00                 O  
ATOM      5  CB  VAL   187     -40.977  -6.210  25.500  1.00                 C  
ATOM      6  CG1 VAL   187     -40.144  -7.476  25.630  1.00                 C  
ATOM      7  CG2 VAL   187     -41.910  -6.058  26.691  1.00                 C  
ATOM      8  N   ALA   188     -39.325  -5.172  23.052  1.00                 N  
ATOM      9  CA  ALA   188     -38.362  -5.326  21.973  1.00                 C  
ATOM     10  C   ALA   188     -37.169  -4.393  22.085  1.00                 C  
ATOM     11  O   ALA   188     -36.019  -4.848  22.120  1.00                 O  
ATOM     12  CB  ALA   188     -39.034  -5.102  20.627  1.00                 C  
ATOM     13  N   VAL   189     -37.426  -3.079  22.137  1.00                 N  
ATOM     14  CA  VAL   189     -36.309  -2.130  22.240  1.00                 C  
ATOM     15  C   VAL   189     -35.481  -2.301  23.516  1.00                 C  
ATOM     16  O   VAL   189     -34.275  -2.053  23.483  1.00                 O  
ATOM     17  CB  VAL   189     -36.799  -0.672  22.168  1.00                 C  
ATOM     18  CG1 VAL   189     -37.562  -0.303  23.431  1.00                 C  
ATOM     19  CG2 VAL   189     -35.627   0.274  21.955  1.00                 C  
ATOM     20  N   ALA   190     -36.114  -2.704  24.618  1.00                 N  
ATOM     21  CA  ALA   190     -35.385  -2.947  25.855  1.00                 C  
ATOM     22  C   ALA   190     -34.391  -4.090  25.661  1.00                 C  
ATOM     23  O   ALA   190     -33.236  -3.991  26.076  1.00                 O  
ATOM     24  CB  ALA   190     -36.351  -3.261  26.987  1.00                 C  
ATOM     25  N   VAL   191     -34.838  -5.170  25.029  1.00                 N  
ATOM     26  CA  VAL   191     -33.946  -6.300  24.787  1.00                 C  
ATOM     27  C   VAL   191     -32.782  -5.887  23.890  1.00                 C  
ATOM     28  O   VAL   191     -31.640  -6.277  24.127  1.00                 O  
ATOM     29  CB  VAL   191     -34.698  -7.488  24.159  1.00                 C  
ATOM     30  CG1 VAL   191     -33.719  -8.568  23.723  1.00                 C  
ATOM     31  CG2 VAL   191     -35.716  -8.052  25.139  1.00                 C  
ATOM     32  N   SER   192     -33.080  -5.084  22.874  1.00                 N  
ATOM     33  CA  SER   192     -32.052  -4.487  22.015  1.00                 C  
ATOM     34  C   SER   192     -30.948  -3.780  22.802  1.00                 C  
ATOM     35  O   SER   192     -29.758  -3.950  22.508  1.00                 O  
ATOM     36  CB  SER   192     -32.682  -3.492  21.038  1.00                 C  
ATOM     37  OG  SER   192     -33.534  -4.151  20.118  1.00                 O  
ATOM     38  N   ILE   193     -31.353  -2.988  23.792  1.00                 N  
ATOM     39  CA  ILE   193     -30.411  -2.286  24.654  1.00                 C  
ATOM     40  C   ILE   193     -29.494  -3.250  25.379  1.00                 C  
ATOM     41  O   ILE   193     -28.282  -3.048  25.430  1.00                 O  
ATOM     42  CB  ILE   193     -31.139  -1.396  25.679  1.00                 C  
ATOM     43  CD1 ILE   193     -32.814   0.517  25.853  1.00                 C  
ATOM     44  CG1 ILE   193     -31.838  -0.233  24.973  1.00                 C  
ATOM     45  CG2 ILE   193     -30.170  -0.912  26.747  1.00                 C  
ATOM     46  N   THR   194     -30.098  -4.276  25.972  1.00                 N  
ATOM     47  CA  THR   194     -29.357  -5.299  26.685  1.00                 C  
ATOM     48  C   THR   194     -28.367  -5.991  25.760  1.00                 C  
ATOM     49  O   THR   194     -27.230  -6.237  26.144  1.00                 O  
ATOM     50  CB  THR   194     -30.298  -6.346  27.309  1.00                 C  
ATOM     51  OG1 THR   194     -31.157  -5.711  28.264  1.00                 O  
ATOM     52  CG2 THR   194     -29.497  -7.426  28.019  1.00                 C  
ATOM     53  N   THR   195     -28.799  -6.299  24.540  1.00                 N  
ATOM     54  CA  THR   195     -27.936  -6.994  23.582  1.00                 C  
ATOM     55  C   THR   195     -26.794  -6.106  23.094  1.00                 C  
ATOM     56  O   THR   195     -25.674  -6.572  22.884  1.00                 O  
ATOM     57  CB  THR   195     -28.734  -7.495  22.364  1.00                 C  
ATOM     58  OG1 THR   195     -29.354  -6.384  21.705  1.00                 O  
ATOM     59  CG2 THR   195     -29.818  -8.468  22.801  1.00                 C  
ATOM     60  N   MET   196     -27.081  -4.825  22.918  1.00                 N  
ATOM     61  CA  MET   196     -26.042  -3.875  22.567  1.00                 C  
ATOM     62  C   MET   196     -25.006  -3.761  23.685  1.00                 C  
ATOM     63  O   MET   196     -23.793  -3.739  23.436  1.00                 O  
ATOM     64  CB  MET   196     -26.649  -2.503  22.268  1.00                 C  
ATOM     65  SD  MET   196     -26.404   0.121  21.414  1.00                 S  
ATOM     66  CE  MET   196     -27.383  -0.283  19.969  1.00                 C  
ATOM     67  CG  MET   196     -25.646  -1.475  21.770  1.00                 C  
ATOM     68  N   GLY   197     -25.495  -3.683  24.916  1.00                 N  
ATOM     69  CA  GLY   197     -24.624  -3.550  26.077  1.00                 C  
ATOM     70  C   GLY   197     -23.695  -4.753  26.185  1.00                 C  
ATOM     71  O   GLY   197     -22.542  -4.616  26.586  1.00                 O  
ATOM     72  N   PHE   198     -24.180  -5.929  25.804  1.00                 N  
ATOM     73  CA  PHE   198     -23.343  -7.121  25.795  1.00                 C  
ATOM     74  C   PHE   198     -22.334  -7.047  24.653  1.00                 C  
ATOM     75  O   PHE   198     -21.156  -7.389  24.821  1.00                 O  
ATOM     76  CB  PHE   198     -24.204  -8.380  25.671  1.00                 C  
ATOM     77  CG  PHE   198     -23.418  -9.658  25.710  1.00                 C  
ATOM     78  CZ  PHE   198     -21.965 -12.027  25.775  1.00                 C  
ATOM     79  CD1 PHE   198     -22.475  -9.879  26.699  1.00                 C  
ATOM     80  CE1 PHE   198     -21.751 -11.056  26.734  1.00                 C  
ATOM     81  CD2 PHE   198     -23.620 -10.641  24.757  1.00                 C  
ATOM     82  CE2 PHE   198     -22.896 -11.818  24.792  1.00                 C  
ATOM     83  N   GLY   199     -22.808  -6.605  23.491  1.00                 N  
ATOM     84  CA  GLY   199     -21.968  -6.472  22.310  1.00                 C  
ATOM     85  C   GLY   199     -20.768  -5.563  22.506  1.00                 C  
ATOM     86  O   GLY   199     -19.665  -5.888  22.061  1.00                 O  
ATOM     87  N   CYS   200     -20.967  -4.430  23.178  1.00                 N  
ATOM     88  CA  CYS   200     -19.877  -3.469  23.358  1.00                 C  
ATOM     89  C   CYS   200     -18.750  -4.023  24.228  1.00                 C  
ATOM     90  O   CYS   200     -17.645  -3.506  24.209  1.00                 O  
ATOM     91  CB  CYS   200     -20.403  -2.171  23.974  1.00                 C  
ATOM     92  SG  CYS   200     -21.513  -1.231  22.901  1.00                 S  
ATOM     93  N   LYS   201     -19.030  -5.077  24.986  1.00                 N  
ATOM     94  CA  LYS   201     -17.990  -5.742  25.767  1.00                 C  
ATOM     95  C   LYS   201     -17.218  -6.786  24.955  1.00                 C  
ATOM     96  O   LYS   201     -16.120  -7.190  25.339  1.00                 O  
ATOM     97  CB  LYS   201     -18.594  -6.411  27.003  1.00                 C  
ATOM     98  CD  LYS   201     -19.732  -6.166  29.227  1.00                 C  
ATOM     99  CE  LYS   201     -20.289  -5.191  30.251  1.00                 C  
ATOM    100  CG  LYS   201     -19.154  -5.436  28.026  1.00                 C  
ATOM    101  NZ  LYS   201     -20.882  -5.894  31.422  1.00                 N  
ATOM    102  N   LEU   202     -17.792  -7.222  23.837  1.00                 N  
ATOM    103  CA  LEU   202     -17.157  -8.242  23.003  1.00                 C  
ATOM    104  C   LEU   202     -15.865  -7.752  22.371  1.00                 C  
ATOM    105  O   LEU   202     -15.741  -6.579  22.018  1.00                 O  
ATOM    106  CB  LEU   202     -18.114  -8.708  21.904  1.00                 C  
ATOM    107  CG  LEU   202     -19.387  -9.417  22.370  1.00                 C  
ATOM    108  CD1 LEU   202     -20.302  -9.710  21.191  1.00                 C  
ATOM    109  CD2 LEU   202     -19.047 -10.703  23.108  1.00                 C  
ATOM    110  N   ASP   203     -14.910  -8.668  22.235  1.00                 N  
ATOM    111  CA  ASP   203     -13.648  -8.403  21.554  1.00                 C  
ATOM    112  C   ASP   203     -13.477  -9.401  20.416  1.00                 C  
ATOM    113  O   ASP   203     -14.093 -10.465  20.419  1.00                 O  
ATOM    114  CB  ASP   203     -12.480  -8.483  22.539  1.00                 C  
ATOM    115  CG  ASP   203     -12.528  -7.391  23.590  1.00                 C  
ATOM    116  OD1 ASP   203     -13.193  -6.362  23.347  1.00                 O  
ATOM    117  OD2 ASP   203     -11.900  -7.564  24.655  1.00                 O  
ATOM    118  N   LEU   204     -12.633  -9.070  19.446  1.00                 N  
ATOM    119  CA  LEU   204     -12.363  -9.997  18.353  1.00                 C  
ATOM    120  C   LEU   204     -11.578 -11.211  18.842  1.00                 C  
ATOM    121  O   LEU   204     -11.570 -12.254  18.192  1.00                 O  
ATOM    122  CB  LEU   204     -11.597  -9.294  17.231  1.00                 C  
ATOM    123  CG  LEU   204     -12.354  -8.200  16.475  1.00                 C  
ATOM    124  CD1 LEU   204     -11.437  -7.495  15.487  1.00                 C  
ATOM    125  CD2 LEU   204     -13.561  -8.782  15.754  1.00                 C  
ATOM    126  N   LYS   205     -10.924 -11.075  19.991  1.00                 N  
ATOM    127  CA  LYS   205     -10.180 -12.182  20.582  1.00                 C  
ATOM    128  C   LYS   205     -11.143 -13.256  21.085  1.00                 C  
ATOM    129  O   LYS   205     -10.769 -14.421  21.246  1.00                 O  
ATOM    130  CB  LYS   205      -9.290 -11.682  21.722  1.00                 C  
ATOM    131  CD  LYS   205      -7.289 -10.351  22.446  1.00                 C  
ATOM    132  CE  LYS   205      -6.116  -9.499  21.989  1.00                 C  
ATOM    133  CG  LYS   205      -8.131 -10.810  21.267  1.00                 C  
ATOM    134  NZ  LYS   205      -5.296  -9.023  23.137  1.00                 N  
ATOM    135  N   THR   206     -12.383 -12.853  21.337  1.00                 N  
ATOM    136  CA  THR   206     -13.405 -13.776  21.814  1.00                 C  
ATOM    137  C   THR   206     -13.816 -14.739  20.716  1.00                 C  
ATOM    138  O   THR   206     -14.196 -15.879  20.985  1.00                 O  
ATOM    139  CB  THR   206     -14.646 -13.025  22.332  1.00                 C  
ATOM    140  OG1 THR   206     -15.203 -12.231  21.277  1.00                 O  
ATOM    141  CG2 THR   206     -14.270 -12.107  23.485  1.00                 C  
ATOM    142  N   VAL   207     -13.744 -14.276  19.475  1.00                 N  
ATOM    143  CA  VAL   207     -14.070 -15.131  18.347  1.00                 C  
ATOM    144  C   VAL   207     -12.877 -16.018  17.996  1.00                 C  
ATOM    145  O   VAL   207     -13.055 -17.158  17.576  1.00                 O  
ATOM    146  CB  VAL   207     -14.501 -14.306  17.120  1.00                 C  
ATOM    147  CG1 VAL   207     -14.673 -15.207  15.906  1.00                 C  
ATOM    148  CG2 VAL   207     -15.788 -13.550  17.412  1.00                 C  
ATOM    149  N   LYS   208     -11.668 -15.492  18.194  1.00                 N  
ATOM    150  CA  LYS   208     -10.431 -16.249  17.989  1.00                 C  
ATOM    151  C   LYS   208     -10.373 -17.520  18.842  1.00                 C  
ATOM    152  O   LYS   208      -9.764 -18.516  18.451  1.00                 O  
ATOM    153  CB  LYS   208      -9.212 -15.377  18.296  1.00                 C  
ATOM    154  CD  LYS   208      -7.749 -13.442  17.652  1.00                 C  
ATOM    155  CE  LYS   208      -7.499 -12.343  16.632  1.00                 C  
ATOM    156  CG  LYS   208      -8.969 -14.270  17.283  1.00                 C  
ATOM    157  NZ  LYS   208      -6.330 -11.498  17.002  1.00                 N  
ATOM    158  N   GLU   209     -11.003 -17.470  20.010  1.00                 N  
ATOM    159  CA  GLU   209     -10.950 -18.562  20.979  1.00                 C  
ATOM    160  C   GLU   209     -11.669 -19.828  20.485  1.00                 C  
ATOM    161  O   GLU   209     -11.374 -20.941  20.937  1.00                 O  
ATOM    162  CB  GLU   209     -11.559 -18.125  22.313  1.00                 C  
ATOM    163  CD  GLU   209     -11.386 -16.656  24.361  1.00                 C  
ATOM    164  CG  GLU   209     -10.751 -17.066  23.046  1.00                 C  
ATOM    165  OE1 GLU   209     -12.485 -17.160  24.672  1.00                 O  
ATOM    166  OE2 GLU   209     -10.783 -15.831  25.079  1.00                 O  
ATOM    167  N   CYS   210     -12.611 -19.655  19.556  1.00                 N  
ATOM    168  CA  CYS   210     -13.264 -20.782  18.896  1.00                 C  
ATOM    169  C   CYS   210     -12.219 -21.707  18.270  1.00                 C  
ATOM    170  O   CYS   210     -12.410 -22.921  18.201  1.00                 O  
ATOM    171  CB  CYS   210     -14.246 -20.285  17.833  1.00                 C  
ATOM    172  SG  CYS   210     -13.483 -19.338  16.496  1.00                 S  
ATOM    173  N   ILE   211     -11.103 -21.124  17.839  1.00                 N  
ATOM    174  CA  ILE   211     -10.046 -21.867  17.157  1.00                 C  
ATOM    175  C   ILE   211      -9.138 -22.640  18.108  1.00                 C  
ATOM    176  O   ILE   211      -8.555 -23.654  17.724  1.00                 O  
ATOM    177  CB  ILE   211      -9.173 -20.940  16.291  1.00                 C  
ATOM    178  CD1 ILE   211      -9.294 -19.258  14.379  1.00                 C  
ATOM    179  CG1 ILE   211      -9.986 -20.379  15.123  1.00                 C  
ATOM    180  CG2 ILE   211      -7.928 -21.672  15.815  1.00                 C  
ATOM    181  N   ARG   212      -9.009 -22.161  19.342  1.00                 N  
ATOM    182  CA  ARG   212      -8.050 -22.745  20.278  1.00                 C  
ATOM    183  C   ARG   212      -8.719 -23.579  21.363  1.00                 C  
ATOM    184  O   ARG   212      -8.069 -24.414  21.997  1.00                 O  
ATOM    185  CB  ARG   212      -7.206 -21.650  20.934  1.00                 C  
ATOM    186  CD  ARG   212      -5.494 -21.519  19.104  1.00                 C  
ATOM    187  NE  ARG   212      -4.483 -22.181  19.925  1.00                 N  
ATOM    188  CG  ARG   212      -6.492 -20.742  19.946  1.00                 C  
ATOM    189  CZ  ARG   212      -3.418 -21.571  20.434  1.00                 C  
ATOM    190  NH1 ARG   212      -2.551 -22.253  21.169  1.00                 N  
ATOM    191  NH2 ARG   212      -3.222 -20.279  20.207  1.00                 N  
ATOM    192  N   ARG   213     -10.009 -23.335  21.586  1.00                 N  
ATOM    193  CA  ARG   213     -10.816 -24.174  22.476  1.00                 C  
ATOM    194  C   ARG   213     -11.986 -24.800  21.720  1.00                 C  
ATOM    195  O   ARG   213     -13.123 -24.704  22.184  1.00                 O  
ATOM    196  CB  ARG   213     -11.330 -23.357  23.663  1.00                 C  
ATOM    197  CD  ARG   213     -10.812 -21.996  25.707  1.00                 C  
ATOM    198  NE  ARG   213      -9.771 -21.488  26.598  1.00                 N  
ATOM    199  CG  ARG   213     -10.232 -22.793  24.550  1.00                 C  
ATOM    200  CZ  ARG   213     -10.010 -20.841  27.734  1.00                 C  
ATOM    201  NH1 ARG   213      -9.000 -20.415  28.480  1.00                 N  
ATOM    202  NH2 ARG   213     -11.259 -20.622  28.122  1.00                 N  
ATOM    203  N   PRO   214     -11.728 -25.445  20.558  1.00                 N  
ATOM    204  CA  PRO   214     -12.892 -25.871  19.777  1.00                 C  
ATOM    205  C   PRO   214     -13.686 -26.992  20.430  1.00                 C  
ATOM    206  O   PRO   214     -14.894 -27.043  20.214  1.00                 O  
ATOM    207  CB  PRO   214     -12.295 -26.342  18.450  1.00                 C  
ATOM    208  CD  PRO   214     -10.462 -25.711  19.854  1.00                 C  
ATOM    209  CG  PRO   214     -10.876 -26.671  18.774  1.00                 C  
ATOM    210  N   VAL   215     -13.050 -27.846  21.230  1.00                 N  
ATOM    211  CA  VAL   215     -13.789 -28.932  21.886  1.00                 C  
ATOM    212  C   VAL   215     -14.909 -28.492  22.856  1.00                 C  
ATOM    213  O   VAL   215     -16.057 -28.932  22.702  1.00                 O  
ATOM    214  CB  VAL   215     -12.846 -29.861  22.673  1.00                 C  
ATOM    215  CG1 VAL   215     -13.647 -30.843  23.515  1.00                 C  
ATOM    216  CG2 VAL   215     -11.915 -30.602  21.725  1.00                 C  
ATOM    217  N   ALA   216     -14.595 -27.629  23.849  1.00                 N  
ATOM    218  CA  ALA   216     -15.664 -27.140  24.728  1.00                 C  
ATOM    219  C   ALA   216     -16.699 -26.286  24.003  1.00                 C  
ATOM    220  O   ALA   216     -17.871 -26.290  24.392  1.00                 O  
ATOM    221  CB  ALA   216     -15.078 -26.335  25.878  1.00                 C  
ATOM    222  N   PRO   217     -16.275 -25.539  22.987  1.00                 N  
ATOM    223  CA  PRO   217     -17.225 -24.725  22.241  1.00                 C  
ATOM    224  C   PRO   217     -18.212 -25.620  21.494  1.00                 C  
ATOM    225  O   PRO   217     -19.423 -25.421  21.587  1.00                 O  
ATOM    226  CB  PRO   217     -16.348 -23.917  21.283  1.00                 C  
ATOM    227  CD  PRO   217     -14.821 -25.134  22.667  1.00                 C  
ATOM    228  CG  PRO   217     -15.031 -23.815  21.977  1.00                 C  
ATOM    229  N   GLY   218     -17.687 -26.621  20.788  1.00                 N  
ATOM    230  CA  GLY   218     -18.519 -27.608  20.115  1.00                 C  
ATOM    231  C   GLY   218     -19.428 -28.365  21.085  1.00                 C  
ATOM    232  O   GLY   218     -20.632 -28.502  20.839  1.00                 O  
ATOM    233  N   ILE   219     -18.850 -28.857  22.179  1.00                 N  
ATOM    234  CA  ILE   219     -19.606 -29.613  23.176  1.00                 C  
ATOM    235  C   ILE   219     -20.737 -28.782  23.750  1.00                 C  
ATOM    236  O   ILE   219     -21.860 -29.266  23.880  1.00                 O  
ATOM    237  CB  ILE   219     -18.697 -30.114  24.313  1.00                 C  
ATOM    238  CD1 ILE   219     -18.291 -32.355  23.168  1.00                 C  
ATOM    239  CG1 ILE   219     -17.672 -31.115  23.775  1.00                 C  
ATOM    240  CG2 ILE   219     -19.529 -30.706  25.440  1.00                 C  
ATOM    241  N   GLY   220     -20.436 -27.528  24.084  1.00                 N  
ATOM    242  CA  GLY   220     -21.423 -26.651  24.693  1.00                 C  
ATOM    243  C   GLY   220     -22.587 -26.407  23.743  1.00                 C  
ATOM    244  O   GLY   220     -23.746 -26.476  24.140  1.00                 O  
ATOM    245  N   PHE   221     -22.260 -26.120  22.490  1.00                 N  
ATOM    246  CA  PHE   221     -23.261 -25.864  21.471  1.00                 C  
ATOM    247  C   PHE   221     -24.129 -27.084  21.227  1.00                 C  
ATOM    248  O   PHE   221     -25.367 -26.999  21.225  1.00                 O  
ATOM    249  CB  PHE   221     -22.596 -25.428  20.164  1.00                 C  
ATOM    250  CG  PHE   221     -23.564 -25.198  19.038  1.00                 C  
ATOM    251  CZ  PHE   221     -25.351 -24.777  16.952  1.00                 C  
ATOM    252  CD1 PHE   221     -24.625 -24.323  19.187  1.00                 C  
ATOM    253  CE1 PHE   221     -25.516 -24.111  18.152  1.00                 C  
ATOM    254  CD2 PHE   221     -23.413 -25.857  17.831  1.00                 C  
ATOM    255  CE2 PHE   221     -24.303 -25.646  16.796  1.00                 C  
ATOM    256  N   GLY   222     -23.478 -28.223  21.013  1.00                 N  
ATOM    257  CA  GLY   222     -24.197 -29.469  20.789  1.00                 C  
ATOM    258  C   GLY   222     -25.112 -29.855  21.951  1.00                 C  
ATOM    259  O   GLY   222     -26.290 -30.163  21.740  1.00                 O  
ATOM    260  N   CYS   223     -24.574 -29.851  23.171  1.00                 N  
ATOM    261  CA  CYS   223     -25.358 -30.244  24.345  1.00                 C  
ATOM    262  C   CYS   223     -26.530 -29.306  24.561  1.00                 C  
ATOM    263  O   CYS   223     -27.632 -29.732  24.871  1.00                 O  
ATOM    264  CB  CYS   223     -24.474 -30.275  25.594  1.00                 C  
ATOM    265  SG  CYS   223     -23.267 -31.620  25.621  1.00                 S  
ATOM    266  N   GLN   224     -26.275 -28.018  24.400  1.00                 N  
ATOM    267  CA  GLN   224     -27.310 -27.019  24.600  1.00                 C  
ATOM    268  C   GLN   224     -28.496 -27.235  23.648  1.00                 C  
ATOM    269  O   GLN   224     -29.642 -27.358  24.081  1.00                 O  
ATOM    270  CB  GLN   224     -26.741 -25.612  24.408  1.00                 C  
ATOM    271  CD  GLN   224     -28.640 -24.153  23.606  1.00                 C  
ATOM    272  CG  GLN   224     -27.713 -24.496  24.755  1.00                 C  
ATOM    273  OE1 GLN   224     -28.260 -24.253  22.439  1.00                 O  
ATOM    274  NE2 GLN   224     -29.860 -23.744  23.933  1.00                 N  
ATOM    275  N   TYR   225     -28.225 -27.276  22.346  1.00                 N  
ATOM    276  CA  TYR   225     -29.307 -27.330  21.375  1.00                 C  
ATOM    277  C   TYR   225     -29.945 -28.720  21.230  1.00                 C  
ATOM    278  O   TYR   225     -31.062 -28.845  20.738  1.00                 O  
ATOM    279  CB  TYR   225     -28.816 -26.874  20.000  1.00                 C  
ATOM    280  CG  TYR   225     -27.834 -27.825  19.354  1.00                 C  
ATOM    281  OH  TYR   225     -25.144 -30.452  17.578  1.00                 O  
ATOM    282  CZ  TYR   225     -26.033 -29.581  18.165  1.00                 C  
ATOM    283  CD1 TYR   225     -28.201 -29.130  19.050  1.00                 C  
ATOM    284  CE1 TYR   225     -27.310 -30.006  18.460  1.00                 C  
ATOM    285  CD2 TYR   225     -26.542 -27.415  19.050  1.00                 C  
ATOM    286  CE2 TYR   225     -25.637 -28.277  18.459  1.00                 C  
ATOM    287  N   ILE   226     -29.251 -29.758  21.681  1.00                 N  
ATOM    288  CA  ILE   226     -29.857 -31.085  21.761  1.00                 C  
ATOM    289  C   ILE   226     -30.758 -31.212  23.003  1.00                 C  
ATOM    290  O   ILE   226     -31.905 -31.645  22.920  1.00                 O  
ATOM    291  CB  ILE   226     -28.788 -32.194  21.777  1.00                 C  
ATOM    292  CD1 ILE   226     -26.807 -33.107  20.457  1.00                 C  
ATOM    293  CG1 ILE   226     -28.046 -32.238  20.440  1.00                 C  
ATOM    294  CG2 ILE   226     -29.417 -33.535  22.121  1.00                 C  
ATOM    295  N   VAL   227     -30.222 -30.838  24.155  1.00                 N  
ATOM    296  CA  VAL   227     -30.874 -31.151  25.426  1.00                 C  
ATOM    297  C   VAL   227     -31.937 -30.141  25.844  1.00                 C  
ATOM    298  O   VAL   227     -33.015 -30.524  26.284  1.00                 O  
ATOM    299  CB  VAL   227     -29.851 -31.271  26.571  1.00                 C  
ATOM    300  CG1 VAL   227     -30.561 -31.457  27.903  1.00                 C  
ATOM    301  CG2 VAL   227     -28.892 -32.422  26.309  1.00                 C  
ATOM    302  N   MET   228     -31.654 -28.852  25.704  1.00                 N  
ATOM    303  CA  MET   228     -32.594 -27.863  26.242  1.00                 C  
ATOM    304  C   MET   228     -33.958 -27.787  25.517  1.00                 C  
ATOM    305  O   MET   228     -34.980 -27.632  26.160  1.00                 O  
ATOM    306  CB  MET   228     -31.973 -26.465  26.218  1.00                 C  
ATOM    307  SD  MET   228     -31.299 -26.564  28.904  1.00                 S  
ATOM    308  CE  MET   228     -32.401 -25.179  29.178  1.00                 C  
ATOM    309  CG  MET   228     -30.818 -26.282  27.189  1.00                 C  
ATOM    310  N   PRO   229     -33.975 -27.862  24.174  1.00                 N  
ATOM    311  CA  PRO   229     -35.296 -27.849  23.525  1.00                 C  
ATOM    312  C   PRO   229     -36.088 -29.131  23.787  1.00                 C  
ATOM    313  O   PRO   229     -37.293 -29.082  24.036  1.00                 O  
ATOM    314  CB  PRO   229     -34.976 -27.699  22.036  1.00                 C  
ATOM    315  CD  PRO   229     -32.870 -27.560  23.166  1.00                 C  
ATOM    316  CG  PRO   229     -33.653 -27.010  22.007  1.00                 C  
ATOM    317  N   LEU   230     -35.407 -30.268  23.730  1.00                 N  
ATOM    318  CA  LEU   230     -36.032 -31.558  23.994  1.00                 C  
ATOM    319  C   LEU   230     -36.580 -31.620  25.426  1.00                 C  
ATOM    320  O   LEU   230     -37.688 -32.113  25.669  1.00                 O  
ATOM    321  CB  LEU   230     -35.034 -32.694  23.762  1.00                 C  
ATOM    322  CG  LEU   230     -34.617 -32.944  22.311  1.00                 C  
ATOM    323  CD1 LEU   230     -33.495 -33.969  22.243  1.00                 C  
ATOM    324  CD2 LEU   230     -35.805 -33.405  21.481  1.00                 C  
ATOM    325  N   LEU   231     -35.787 -31.141  26.369  1.00                 N  
ATOM    326  CA  LEU   231     -36.216 -31.095  27.782  1.00                 C  
ATOM    327  C   LEU   231     -37.469 -30.230  27.970  1.00                 C  
ATOM    328  O   LEU   231     -38.412 -30.621  28.670  1.00                 O  
ATOM    329  CB  LEU   231     -35.086 -30.566  28.668  1.00                 C  
ATOM    330  CG  LEU   231     -33.871 -31.480  28.836  1.00                 C  
ATOM    331  CD1 LEU   231     -32.758 -30.763  29.583  1.00                 C  
ATOM    332  CD2 LEU   231     -34.257 -32.759  29.562  1.00                 C  
ATOM    333  N   GLY   232     -37.488 -29.068  27.323  1.00                 N  
ATOM    334  CA  GLY   232     -38.637 -28.162  27.392  1.00                 C  
ATOM    335  C   GLY   232     -39.909 -28.819  26.890  1.00                 C  
ATOM    336  O   GLY   232     -40.977 -28.658  27.478  1.00                 O  
ATOM    337  N   TYR   233     -39.791 -29.529  25.768  1.00                 N  
ATOM    338  CA  TYR   233     -40.920 -30.199  25.136  1.00                 C  
ATOM    339  C   TYR   233     -41.491 -31.295  26.043  1.00                 C  
ATOM    340  O   TYR   233     -42.713 -31.442  26.194  1.00                 O  
ATOM    341  CB  TYR   233     -40.504 -30.796  23.790  1.00                 C  
ATOM    342  CG  TYR   233     -41.623 -31.507  23.063  1.00                 C  
ATOM    343  OH  TYR   233     -44.705 -33.450  21.060  1.00                 O  
ATOM    344  CZ  TYR   233     -43.685 -32.809  21.724  1.00                 C  
ATOM    345  CD1 TYR   233     -42.589 -30.791  22.369  1.00                 C  
ATOM    346  CE1 TYR   233     -43.615 -31.433  21.702  1.00                 C  
ATOM    347  CD2 TYR   233     -41.709 -32.894  23.074  1.00                 C  
ATOM    348  CE2 TYR   233     -42.728 -33.553  22.413  1.00                 C  
ATOM    349  N   GLY   234     -40.596 -32.077  26.621  1.00                 N  
ATOM    350  CA  GLY   234     -41.000 -33.144  27.530  1.00                 C  
ATOM    351  C   GLY   234     -41.693 -32.584  28.769  1.00                 C  
ATOM    352  O   GLY   234     -42.754 -33.063  29.160  1.00                 O  
ATOM    353  N   ILE   235     -41.109 -31.550  29.366  1.00                 N  
ATOM    354  CA  ILE   235     -41.710 -30.941  30.554  1.00                 C  
ATOM    355  C   ILE   235     -43.086 -30.356  30.255  1.00                 C  
ATOM    356  O   ILE   235     -44.008 -30.513  31.056  1.00                 O  
ATOM    357  CB  ILE   235     -40.804 -29.846  31.146  1.00                 C  
ATOM    358  CD1 ILE   235     -38.465 -29.450  32.080  1.00                 C  
ATOM    359  CG1 ILE   235     -39.534 -30.464  31.734  1.00                 C  
ATOM    360  CG2 ILE   235     -41.564 -29.026  32.177  1.00                 C  
ATOM    361  N   ALA   236     -43.235 -29.693  29.106  1.00                 N  
ATOM    362  CA  ALA   236     -44.531 -29.138  28.726  1.00                 C  
ATOM    363  C   ALA   236     -45.598 -30.234  28.623  1.00                 C  
ATOM    364  O   ALA   236     -46.749 -30.037  29.014  1.00                 O  
ATOM    365  CB  ALA   236     -44.422 -28.392  27.405  1.00                 C  
ATOM    366  N   ARG   237     -45.213 -31.385  28.085  1.00                 N  
ATOM    367  CA  ARG   237     -46.122 -32.524  27.995  1.00                 C  
ATOM    368  C   ARG   237     -46.440 -33.119  29.370  1.00                 C  
ATOM    369  O   ARG   237     -47.582 -33.486  29.644  1.00                 O  
ATOM    370  CB  ARG   237     -45.533 -33.610  27.092  1.00                 C  
ATOM    371  CD  ARG   237     -46.790 -33.026  25.000  1.00                 C  
ATOM    372  NE  ARG   237     -46.701 -32.733  23.571  1.00                 N  
ATOM    373  CG  ARG   237     -45.419 -33.207  25.631  1.00                 C  
ATOM    374  CZ  ARG   237     -47.731 -32.360  22.819  1.00                 C  
ATOM    375  NH1 ARG   237     -47.555 -32.114  21.528  1.00                 N  
ATOM    376  NH2 ARG   237     -48.935 -32.233  23.360  1.00                 N  
ATOM    377  N   LEU   238     -45.496 -32.992  30.300  1.00                 N  
ATOM    378  CA  LEU   238     -45.663 -33.521  31.655  1.00                 C  
ATOM    379  C   LEU   238     -46.776 -32.831  32.432  1.00                 C  
ATOM    380  O   LEU   238     -47.457 -33.427  33.271  1.00                 O  
ATOM    381  CB  LEU   238     -44.357 -33.400  32.442  1.00                 C  
ATOM    382  CG  LEU   238     -43.198 -34.282  31.973  1.00                 C  
ATOM    383  CD1 LEU   238     -41.926 -33.953  32.739  1.00                 C  
ATOM    384  CD2 LEU   238     -43.545 -35.755  32.131  1.00                 C  
ATOM    385  N   VAL   239     -46.967 -31.548  32.151  1.00                 N  
ATOM    386  CA  VAL   239     -47.943 -30.734  32.858  1.00                 C  
ATOM    387  C   VAL   239     -49.380 -30.870  32.361  1.00                 C  
ATOM    388  O   VAL   239     -50.336 -30.872  33.140  1.00                 O  
ATOM    389  CB  VAL   239     -47.574 -29.240  32.808  1.00                 C  
ATOM    390  CG1 VAL   239     -46.217 -29.004  33.453  1.00                 C  
ATOM    391  CG2 VAL   239     -47.580 -28.737  31.372  1.00                 C  
ATOM    392  N   PRO   240     -49.552 -30.984  31.048  1.00                 N  
ATOM    393  CA  PRO   240     -50.885 -31.112  30.491  1.00                 C  
ATOM    394  C   PRO   240     -51.577 -29.775  30.303  1.00                 C  
ATOM    395  O   PRO   240     -52.701 -29.699  29.798  1.00                 O  
ATOM    396  CB  PRO   240     -51.633 -31.970  31.514  1.00                 C  
ATOM    397  CD  PRO   240     -49.490 -31.495  32.468  1.00                 C  
ATOM    398  CG  PRO   240     -50.940 -31.699  32.807  1.00                 C  
ATOM    399  N   VAL   241     -50.922 -28.687  30.706  1.00                 N  
ATOM    400  CA  VAL   241     -51.521 -27.361  30.556  1.00                 C  
ATOM    401  C   VAL   241     -52.020 -27.148  29.127  1.00                 C  
ATOM    402  O   VAL   241     -51.856 -28.001  28.250  1.00                 O  
ATOM    403  CB  VAL   241     -50.528 -26.247  30.936  1.00                 C  
ATOM    404  CG1 VAL   241     -50.116 -26.376  32.395  1.00                 C  
ATOM    405  CG2 VAL   241     -49.308 -26.288  30.029  1.00                 C  
ATOM    406  N   ASP   242     -52.640 -26.000  28.874  1.00                 N  
ATOM    407  CA  ASP   242     -53.154 -25.707  27.545  1.00                 C  
ATOM    408  C   ASP   242     -52.024 -25.682  26.524  1.00                 C  
ATOM    409  O   ASP   242     -51.737 -24.649  25.911  1.00                 O  
ATOM    410  CB  ASP   242     -53.902 -24.372  27.542  1.00                 C  
ATOM    411  CG  ASP   242     -55.203 -24.431  28.318  1.00                 C  
ATOM    412  OD1 ASP   242     -55.673 -25.552  28.605  1.00                 O  
ATOM    413  OD2 ASP   242     -55.752 -23.357  28.640  1.00                 O  
ATOM    414  N   ASN   243     -51.353 -26.824  26.315  1.00                 N  
ATOM    415  CA  ASN   243     -50.257 -26.847  25.341  1.00                 C  
ATOM    416  C   ASN   243     -50.529 -26.081  24.038  1.00                 C  
ATOM    417  O   ASN   243     -49.975 -26.398  22.982  1.00                 O  
ATOM    418  CB  ASN   243     -49.885 -28.288  24.987  1.00                 C  
ATOM    419  CG  ASN   243     -51.011 -29.026  24.289  1.00                 C  
ATOM    420  OD1 ASN   243     -52.031 -28.432  23.937  1.00                 O  
ATOM    421  ND2 ASN   243     -50.829 -30.326  24.087  1.00                 N  
ATOM    422  N   PRO   244     -51.385 -25.063  24.090  1.00                 N  
ATOM    423  CA  PRO   244     -51.668 -24.278  22.891  1.00                 C  
ATOM    424  C   PRO   244     -50.909 -22.942  22.858  1.00                 C  
ATOM    425  O   PRO   244     -51.041 -22.150  21.921  1.00                 O  
ATOM    426  CB  PRO   244     -53.178 -24.042  22.951  1.00                 C  
ATOM    427  CD  PRO   244     -52.647 -25.417  24.837  1.00                 C  
ATOM    428  CG  PRO   244     -53.698 -25.158  23.794  1.00                 C  
ATOM    429  N   GLY   245     -50.123 -22.729  23.949  1.00                 N  
ATOM    430  CA  GLY   245     -49.305 -21.516  23.936  1.00                 C  
ATOM    431  C   GLY   245     -48.245 -21.470  25.041  1.00                 C  
ATOM    432  O   GLY   245     -47.121 -21.013  24.824  1.00                 O  
ATOM    433  N   PHE   246     -48.593 -21.973  26.221  1.00                 N  
ATOM    434  CA  PHE   246     -47.615 -22.084  27.290  1.00                 C  
ATOM    435  C   PHE   246     -46.517 -23.078  26.923  1.00                 C  
ATOM    436  O   PHE   246     -45.336 -22.835  27.193  1.00                 O  
ATOM    437  CB  PHE   246     -48.293 -22.505  28.595  1.00                 C  
ATOM    438  CG  PHE   246     -49.104 -21.415  29.236  1.00                 C  
ATOM    439  CZ  PHE   246     -50.599 -19.396  30.426  1.00                 C  
ATOM    440  CD1 PHE   246     -50.365 -21.099  28.760  1.00                 C  
ATOM    441  CE1 PHE   246     -51.111 -20.096  29.350  1.00                 C  
ATOM    442  CD2 PHE   246     -48.606 -20.705  30.314  1.00                 C  
ATOM    443  CE2 PHE   246     -49.352 -19.702  30.904  1.00                 C  
ATOM    444  N   LYS   247     -46.908 -24.191  26.297  1.00                 N  
ATOM    445  CA  LYS   247     -45.944 -25.159  25.762  1.00                 C  
ATOM    446  C   LYS   247     -44.975 -24.537  24.771  1.00                 C  
ATOM    447  O   LYS   247     -43.766 -24.782  24.823  1.00                 O  
ATOM    448  CB  LYS   247     -46.672 -26.324  25.089  1.00                 C  
ATOM    449  CD  LYS   247     -46.535 -28.549  23.936  1.00                 C  
ATOM    450  CE  LYS   247     -47.216 -28.166  22.632  1.00                 C  
ATOM    451  CG  LYS   247     -45.747 -27.383  24.511  1.00                 C  
ATOM    452  NZ  LYS   247     -47.878 -29.334  21.987  1.00                 N  
ATOM    453  N   LEU   248     -45.503 -23.746  23.854  1.00                 N  
ATOM    454  CA  LEU   248     -44.656 -23.042  22.903  1.00                 C  
ATOM    455  C   LEU   248     -43.656 -22.158  23.639  1.00                 C  
ATOM    456  O   LEU   248     -42.493 -22.063  23.248  1.00                 O  
ATOM    457  CB  LEU   248     -45.507 -22.206  21.944  1.00                 C  
ATOM    458  CG  LEU   248     -46.363 -22.985  20.943  1.00                 C  
ATOM    459  CD1 LEU   248     -47.286 -22.047  20.182  1.00                 C  
ATOM    460  CD2 LEU   248     -45.485 -23.763  19.976  1.00                 C  
ATOM    461  N   GLY   249     -44.123 -21.538  24.727  1.00                 N  
ATOM    462  CA  GLY   249     -43.290 -20.666  25.530  1.00                 C  
ATOM    463  C   GLY   249     -42.156 -21.419  26.184  1.00                 C  
ATOM    464  O   GLY   249     -41.039 -20.920  26.239  1.00                 O  
ATOM    465  N   ILE   250     -42.449 -22.616  26.695  1.00                 N  
ATOM    466  CA  ILE   250     -41.413 -23.489  27.237  1.00                 C  
ATOM    467  C   ILE   250     -40.407 -23.894  26.174  1.00                 C  
ATOM    468  O   ILE   250     -39.188 -23.845  26.407  1.00                 O  
ATOM    469  CB  ILE   250     -42.018 -24.751  27.880  1.00                 C  
ATOM    470  CD1 ILE   250     -43.670 -25.504  29.669  1.00                 C  
ATOM    471  CG1 ILE   250     -42.802 -24.383  29.141  1.00                 C  
ATOM    472  CG2 ILE   250     -40.931 -25.775  28.167  1.00                 C  
ATOM    473  N   PHE   251     -40.919 -24.362  25.032  1.00                 N  
ATOM    474  CA  PHE   251     -40.060 -24.676  23.887  1.00                 C  
ATOM    475  C   PHE   251     -39.138 -23.508  23.500  1.00                 C  
ATOM    476  O   PHE   251     -37.942 -23.715  23.224  1.00                 O  
ATOM    477  CB  PHE   251     -40.906 -25.073  22.676  1.00                 C  
ATOM    478  CG  PHE   251     -41.508 -26.445  22.780  1.00                 C  
ATOM    479  CZ  PHE   251     -42.625 -28.984  22.968  1.00                 C  
ATOM    480  CD1 PHE   251     -41.159 -27.293  23.817  1.00                 C  
ATOM    481  CE1 PHE   251     -41.713 -28.555  23.913  1.00                 C  
ATOM    482  CD2 PHE   251     -42.422 -26.889  21.842  1.00                 C  
ATOM    483  CE2 PHE   251     -42.976 -28.152  21.938  1.00                 C  
ATOM    484  N   LEU   252     -39.672 -22.288  23.499  1.00                 N  
ATOM    485  CA  LEU   252     -38.834 -21.117  23.224  1.00                 C  
ATOM    486  C   LEU   252     -37.712 -20.973  24.225  1.00                 C  
ATOM    487  O   LEU   252     -36.593 -20.650  23.856  1.00                 O  
ATOM    488  CB  LEU   252     -39.680 -19.842  23.217  1.00                 C  
ATOM    489  CG  LEU   252     -40.664 -19.688  22.055  1.00                 C  
ATOM    490  CD1 LEU   252     -41.561 -18.478  22.267  1.00                 C  
ATOM    491  CD2 LEU   252     -39.920 -19.570  20.733  1.00                 C  
ATOM    492  N   LEU   253     -38.019 -21.182  25.507  1.00                 N  
ATOM    493  CA  LEU   253     -36.997 -21.085  26.530  1.00                 C  
ATOM    494  C   LEU   253     -35.884 -22.096  26.290  1.00                 C  
ATOM    495  O   LEU   253     -34.695 -21.796  26.485  1.00                 O  
ATOM    496  CB  LEU   253     -37.606 -21.294  27.918  1.00                 C  
ATOM    497  CG  LEU   253     -36.643 -21.202  29.102  1.00                 C  
ATOM    498  CD1 LEU   253     -35.995 -19.827  29.163  1.00                 C  
ATOM    499  CD2 LEU   253     -37.363 -21.506  30.407  1.00                 C  
ATOM    500  N   GLY   254     -36.278 -23.287  25.848  1.00                 N  
ATOM    501  CA  GLY   254     -35.337 -24.335  25.507  1.00                 C  
ATOM    502  C   GLY   254     -34.550 -24.094  24.225  1.00                 C  
ATOM    503  O   GLY   254     -33.415 -24.540  24.111  1.00                 O  
ATOM    504  N   VAL   255     -35.122 -23.329  23.297  1.00                 N  
ATOM    505  CA  VAL   255     -34.577 -23.228  21.938  1.00                 C  
ATOM    506  C   VAL   255     -33.728 -21.992  21.623  1.00                 C  
ATOM    507  O   VAL   255     -32.974 -21.996  20.639  1.00                 O  
ATOM    508  CB  VAL   255     -35.693 -23.274  20.878  1.00                 C  
ATOM    509  CG1 VAL   255     -36.470 -24.578  20.978  1.00                 C  
ATOM    510  CG2 VAL   255     -36.624 -22.082  21.032  1.00                 C  
ATOM    511  N   CYS   256     -33.856 -20.938  22.429  1.00                 N  
ATOM    512  CA  CYS   256     -32.997 -19.769  22.266  1.00                 C  
ATOM    513  C   CYS   256     -31.551 -20.111  22.623  1.00                 C  
ATOM    514  O   CYS   256     -31.286 -21.128  23.281  1.00                 O  
ATOM    515  CB  CYS   256     -33.499 -18.610  23.130  1.00                 C  
ATOM    516  SG  CYS   256     -33.275 -18.853  24.908  1.00                 S  
ATOM    517  N   PRO   257     -30.631 -19.248  22.201  1.00                 N  
ATOM    518  CA  PRO   257     -29.209 -19.348  22.563  1.00                 C  
ATOM    519  C   PRO   257     -28.929 -19.260  24.067  1.00                 C  
ATOM    520  O   PRO   257     -29.767 -18.791  24.849  1.00                 O  
ATOM    521  CB  PRO   257     -28.559 -18.168  21.839  1.00                 C  
ATOM    522  CD  PRO   257     -30.916 -17.991  21.466  1.00                 C  
ATOM    523  CG  PRO   257     -29.665 -17.182  21.663  1.00                 C  
ATOM    524  N   GLY   258     -27.726 -19.688  24.459  1.00                 N  
ATOM    525  CA  GLY   258     -27.256 -19.509  25.829  1.00                 C  
ATOM    526  C   GLY   258     -27.277 -18.028  26.169  1.00                 C  
ATOM    527  O   GLY   258     -27.058 -17.187  25.292  1.00                 O  
ATOM    528  N   GLY   259     -27.538 -17.706  27.437  1.00                 N  
ATOM    529  CA  GLY   259     -27.486 -16.331  27.894  1.00                 C  
ATOM    530  C   GLY   259     -26.090 -15.746  27.744  1.00                 C  
ATOM    531  O   GLY   259     -25.092 -16.423  27.993  1.00                 O  
ATOM    532  N   GLY   260     -26.015 -14.485  27.333  1.00                 N  
ATOM    533  CA  GLY   260     -24.727 -13.822  27.162  1.00                 C  
ATOM    534  C   GLY   260     -24.275 -13.084  28.423  1.00                 C  
ATOM    535  O   GLY   260     -23.159 -12.573  28.476  1.00                 O  
ATOM    536  N   LEU   261     -25.139 -13.024  29.429  1.00                 N  
ATOM    537  CA  LEU   261     -24.825 -12.267  30.648  1.00                 C  
ATOM    538  C   LEU   261     -24.493 -13.144  31.862  1.00                 C  
ATOM    539  O   LEU   261     -24.734 -12.752  33.003  1.00                 O  
ATOM    540  CB  LEU   261     -25.988 -11.345  31.020  1.00                 C  
ATOM    541  CG  LEU   261     -26.339 -10.254  30.007  1.00                 C  
ATOM    542  CD1 LEU   261     -27.585  -9.498  30.442  1.00                 C  
ATOM    543  CD2 LEU   261     -25.174  -9.293  29.826  1.00                 C  
ATOM    544  N   SER   262     -23.932 -14.322  31.614  1.00                 N  
ATOM    545  CA  SER   262     -23.566 -15.242  32.687  1.00                 C  
ATOM    546  C   SER   262     -22.153 -14.994  33.229  1.00                 C  
ATOM    547  O   SER   262     -21.670 -15.747  34.082  1.00                 O  
ATOM    548  CB  SER   262     -23.672 -16.692  32.209  1.00                 C  
ATOM    549  OG  SER   262     -22.714 -16.969  31.203  1.00                 O  
ATOM    550  N   ASN   263     -21.504 -13.940  32.738  1.00                 N  
ATOM    551  CA  ASN   263     -20.110 -13.626  33.083  1.00                 C  
ATOM    552  C   ASN   263     -19.788 -13.626  34.573  1.00                 C  
ATOM    553  O   ASN   263     -18.839 -14.279  35.006  1.00                 O  
ATOM    554  CB  ASN   263     -19.709 -12.267  32.507  1.00                 C  
ATOM    555  CG  ASN   263     -19.519 -12.304  31.003  1.00                 C  
ATOM    556  OD1 ASN   263     -19.355 -13.373  30.415  1.00                 O  
ATOM    557  ND2 ASN   263     -19.542 -11.134  30.376  1.00                 N  
ATOM    558  N   ILE   264     -20.544 -12.850  35.344  1.00                 N  
ATOM    559  CA  ILE   264     -20.290 -12.728  36.771  1.00                 C  
ATOM    560  C   ILE   264     -20.443 -14.069  37.497  1.00                 C  
ATOM    561  O   ILE   264     -19.617 -14.420  38.332  1.00                 O  
ATOM    562  CB  ILE   264     -21.218 -11.686  37.422  1.00                 C  
ATOM    563  CD1 ILE   264     -21.897  -9.232  37.295  1.00                 C  
ATOM    564  CG1 ILE   264     -20.868 -10.279  36.932  1.00                 C  
ATOM    565  CG2 ILE   264     -21.154 -11.789  38.938  1.00                 C  
ATOM    566  N   CYS   265     -21.491 -14.812  37.164  1.00                 N  
ATOM    567  CA  CYS   265     -21.720 -16.125  37.762  1.00                 C  
ATOM    568  C   CYS   265     -20.556 -17.052  37.457  1.00                 C  
ATOM    569  O   CYS   265     -20.052 -17.737  38.337  1.00                 O  
ATOM    570  CB  CYS   265     -23.032 -16.725  37.252  1.00                 C  
ATOM    571  SG  CYS   265     -23.440 -18.338  37.958  1.00                 S  
ATOM    572  N   THR   266     -20.124 -17.067  36.201  1.00                 N  
ATOM    573  CA  THR   266     -19.028 -17.951  35.812  1.00                 C  
ATOM    574  C   THR   266     -17.731 -17.574  36.510  1.00                 C  
ATOM    575  O   THR   266     -16.996 -18.440  37.003  1.00                 O  
ATOM    576  CB  THR   266     -18.804 -17.935  34.288  1.00                 C  
ATOM    577  OG1 THR   266     -19.981 -18.413  33.625  1.00                 O  
ATOM    578  CG2 THR   266     -17.636 -18.834  33.913  1.00                 C  
ATOM    579  N   TYR   267     -17.459 -16.273  36.557  1.00                 N  
ATOM    580  CA  TYR   267     -16.312 -15.755  37.291  1.00                 C  
ATOM    581  C   TYR   267     -16.326 -16.170  38.768  1.00                 C  
ATOM    582  O   TYR   267     -15.324 -16.646  39.299  1.00                 O  
ATOM    583  CB  TYR   267     -16.258 -14.229  37.193  1.00                 C  
ATOM    584  CG  TYR   267     -15.123 -13.605  37.974  1.00                 C  
ATOM    585  OH  TYR   267     -11.992 -11.893  40.109  1.00                 O  
ATOM    586  CZ  TYR   267     -13.030 -12.459  39.403  1.00                 C  
ATOM    587  CD1 TYR   267     -13.830 -13.601  37.468  1.00                 C  
ATOM    588  CE1 TYR   267     -12.787 -13.033  38.174  1.00                 C  
ATOM    589  CD2 TYR   267     -15.350 -13.022  39.214  1.00                 C  
ATOM    590  CE2 TYR   267     -14.319 -12.449  39.935  1.00                 C  
ATOM    591  N   LEU   268     -17.457 -15.980  39.435  1.00                 N  
ATOM    592  CA  LEU   268     -17.540 -16.285  40.867  1.00                 C  
ATOM    593  C   LEU   268     -17.455 -17.795  41.118  1.00                 C  
ATOM    594  O   LEU   268     -16.930 -18.247  42.142  1.00                 O  
ATOM    595  CB  LEU   268     -18.836 -15.727  41.459  1.00                 C  
ATOM    596  CG  LEU   268     -18.951 -14.203  41.523  1.00                 C  
ATOM    597  CD1 LEU   268     -20.338 -13.788  41.988  1.00                 C  
ATOM    598  CD2 LEU   268     -17.889 -13.622  42.444  1.00                 C  
ATOM    599  N   LEU   269     -17.968 -18.559  40.167  1.00                 N  
ATOM    600  CA  LEU   269     -17.974 -20.022  40.236  1.00                 C  
ATOM    601  C   LEU   269     -16.612 -20.668  39.954  1.00                 C  
ATOM    602  O   LEU   269     -16.467 -21.886  40.079  1.00                 O  
ATOM    603  CB  LEU   269     -18.996 -20.600  39.256  1.00                 C  
ATOM    604  CG  LEU   269     -20.432 -20.725  39.769  1.00                 C  
ATOM    605  CD1 LEU   269     -20.948 -19.380  40.256  1.00                 C  
ATOM    606  CD2 LEU   269     -21.344 -21.279  38.685  1.00                 C  
ATOM    607  N   ASP   270     -15.625 -19.841  39.609  1.00                 N  
ATOM    608  CA  ASP   270     -14.279 -20.280  39.206  1.00                 C  
ATOM    609  C   ASP   270     -14.304 -20.992  37.853  1.00                 C  
ATOM    610  O   ASP   270     -13.491 -21.870  37.593  1.00                 O  
ATOM    611  CB  ASP   270     -13.676 -21.202  40.268  1.00                 C  
ATOM    612  CG  ASP   270     -13.437 -20.493  41.587  1.00                 C  
ATOM    613  OD1 ASP   270     -13.205 -19.266  41.568  1.00                 O  
ATOM    614  OD2 ASP   270     -13.482 -21.165  42.639  1.00                 O  
ATOM    615  N   GLY   271     -15.256 -20.625  37.011  1.00                 N  
ATOM    616  CA  GLY   271     -15.276 -21.114  35.642  1.00                 C  
ATOM    617  C   GLY   271     -14.348 -20.297  34.760  1.00                 C  
ATOM    618  O   GLY   271     -13.607 -19.448  35.243  1.00                 O  
ATOM    619  N   ASP   272     -14.388 -20.553  33.456  1.00                 N  
ATOM    620  CA  ASP   272     -13.529 -19.840  32.517  1.00                 C  
ATOM    621  C   ASP   272     -14.356 -18.738  31.873  1.00                 C  
ATOM    622  O   ASP   272     -15.172 -19.011  31.003  1.00                 O  
ATOM    623  CB  ASP   272     -12.957 -20.804  31.476  1.00                 C  
ATOM    624  CG  ASP   272     -12.017 -20.120  30.503  1.00                 C  
ATOM    625  OD1 ASP   272     -12.221 -18.920  30.224  1.00                 O  
ATOM    626  OD2 ASP   272     -11.076 -20.785  30.019  1.00                 O  
ATOM    627  N   VAL   273     -14.142 -17.497  32.297  1.00                 N  
ATOM    628  CA  VAL   273     -14.939 -16.385  31.797  1.00                 C  
ATOM    629  C   VAL   273     -14.763 -16.152  30.297  1.00                 C  
ATOM    630  O   VAL   273     -15.746 -15.962  29.579  1.00                 O  
ATOM    631  CB  VAL   273     -14.613 -15.077  32.542  1.00                 C  
ATOM    632  CG1 VAL   273     -15.291 -13.896  31.865  1.00                 C  
ATOM    633  CG2 VAL   273     -15.036 -15.175  34.000  1.00                 C  
ATOM    634  N   SER   274     -13.515 -16.158  29.836  1.00                 N  
ATOM    635  CA  SER   274     -13.216 -15.957  28.420  1.00                 C  
ATOM    636  C   SER   274     -13.899 -17.016  27.554  1.00                 C  
ATOM    637  O   SER   274     -14.456 -16.709  26.499  1.00                 O  
ATOM    638  CB  SER   274     -11.705 -15.982  28.183  1.00                 C  
ATOM    639  OG  SER   274     -11.165 -17.261  28.465  1.00                 O  
ATOM    640  N   LEU   275     -13.859 -18.261  28.012  1.00                 N  
ATOM    641  CA  LEU   275     -14.495 -19.351  27.293  1.00                 C  
ATOM    642  C   LEU   275     -16.016 -19.154  27.242  1.00                 C  
ATOM    643  O   LEU   275     -16.650 -19.416  26.223  1.00                 O  
ATOM    644  CB  LEU   275     -14.156 -20.693  27.945  1.00                 C  
ATOM    645  CG  LEU   275     -14.747 -21.938  27.280  1.00                 C  
ATOM    646  CD1 LEU   275     -14.257 -22.066  25.846  1.00                 C  
ATOM    647  CD2 LEU   275     -14.396 -23.188  28.073  1.00                 C  
ATOM    648  N   SER   276     -16.608 -18.673  28.329  1.00                 N  
ATOM    649  CA  SER   276     -18.065 -18.514  28.344  1.00                 C  
ATOM    650  C   SER   276     -18.537 -17.454  27.365  1.00                 C  
ATOM    651  O   SER   276     -19.615 -17.575  26.794  1.00                 O  
ATOM    652  CB  SER   276     -18.551 -18.161  29.751  1.00                 C  
ATOM    653  OG  SER   276     -18.077 -16.887  30.150  1.00                 O  
ATOM    654  N   ILE   277     -17.734 -16.408  27.192  1.00                 N  
ATOM    655  CA  ILE   277     -18.078 -15.322  26.276  1.00                 C  
ATOM    656  C   ILE   277     -18.063 -15.859  24.859  1.00                 C  
ATOM    657  O   ILE   277     -18.938 -15.546  24.044  1.00                 O  
ATOM    658  CB  ILE   277     -17.117 -14.129  26.429  1.00                 C  
ATOM    659  CD1 ILE   277     -16.223 -12.462  28.138  1.00                 C  
ATOM    660  CG1 ILE   277     -17.300 -13.468  27.797  1.00                 C  
ATOM    661  CG2 ILE   277     -17.311 -13.138  25.291  1.00                 C  
ATOM    662  N   THR   278     -17.060 -16.679  24.570  1.00                 N  
ATOM    663  CA  THR   278     -16.948 -17.317  23.265  1.00                 C  
ATOM    664  C   THR   278     -18.107 -18.268  23.001  1.00                 C  
ATOM    665  O   THR   278     -18.679 -18.292  21.899  1.00                 O  
ATOM    666  CB  THR   278     -15.623 -18.089  23.126  1.00                 C  
ATOM    667  OG1 THR   278     -14.522 -17.179  23.235  1.00                 O  
ATOM    668  CG2 THR   278     -15.549 -18.782  21.774  1.00                 C  
ATOM    669  N   MET   279     -18.430 -19.076  24.007  1.00                 N  
ATOM    670  CA  MET   279     -19.521 -20.022  23.896  1.00                 C  
ATOM    671  C   MET   279     -20.862 -19.308  23.682  1.00                 C  
ATOM    672  O   MET   279     -21.664 -19.732  22.860  1.00                 O  
ATOM    673  CB  MET   279     -19.594 -20.905  25.144  1.00                 C  
ATOM    674  SD  MET   279     -18.475 -22.789  26.838  1.00                 S  
ATOM    675  CE  MET   279     -19.908 -23.834  26.589  1.00                 C  
ATOM    676  CG  MET   279     -18.438 -21.883  25.280  1.00                 C  
ATOM    677  N   THR   280     -21.123 -18.238  24.428  1.00                 N  
ATOM    678  CA  THR   280     -22.423 -17.604  24.267  1.00                 C  
ATOM    679  C   THR   280     -22.499 -16.853  22.932  1.00                 C  
ATOM    680  O   THR   280     -23.567 -16.789  22.329  1.00                 O  
ATOM    681  CB  THR   280     -22.724 -16.633  25.424  1.00                 C  
ATOM    682  OG1 THR   280     -21.720 -15.612  25.468  1.00                 O  
ATOM    683  CG2 THR   280     -22.726 -17.372  26.753  1.00                 C  
ATOM    684  N   PHE   281     -21.377 -16.296  22.476  1.00                 N  
ATOM    685  CA  PHE   281     -21.343 -15.644  21.159  1.00                 C  
ATOM    686  C   PHE   281     -21.644 -16.640  20.038  1.00                 C  
ATOM    687  O   PHE   281     -22.446 -16.357  19.141  1.00                 O  
ATOM    688  CB  PHE   281     -19.982 -14.986  20.922  1.00                 C  
ATOM    689  CG  PHE   281     -19.846 -14.344  19.571  1.00                 C  
ATOM    690  CZ  PHE   281     -19.592 -13.163  17.068  1.00                 C  
ATOM    691  CD1 PHE   281     -20.400 -13.101  19.320  1.00                 C  
ATOM    692  CE1 PHE   281     -20.275 -12.511  18.076  1.00                 C  
ATOM    693  CD2 PHE   281     -19.165 -14.984  18.550  1.00                 C  
ATOM    694  CE2 PHE   281     -19.040 -14.394  17.307  1.00                 C  
ATOM    695  N   ILE   282     -21.014 -17.811  20.097  1.00                 N  
ATOM    696  CA  ILE   282     -21.248 -18.853  19.096  1.00                 C  
ATOM    697  C   ILE   282     -22.703 -19.326  19.178  1.00                 C  
ATOM    698  O   ILE   282     -23.366 -19.520  18.164  1.00                 O  
ATOM    699  CB  ILE   282     -20.280 -20.037  19.277  1.00                 C  
ATOM    700  CD1 ILE   282     -17.799 -20.619  19.358  1.00                 C  
ATOM    701  CG1 ILE   282     -18.849 -19.612  18.941  1.00                 C  
ATOM    702  CG2 ILE   282     -20.729 -21.225  18.440  1.00                 C  
ATOM    703  N   SER   283     -23.204 -19.482  20.400  1.00                 N  
ATOM    704  CA  SER   283     -24.579 -19.938  20.607  1.00                 C  
ATOM    705  C   SER   283     -25.576 -18.976  19.953  1.00                 C  
ATOM    706  O   SER   283     -26.584 -19.394  19.390  1.00                 O  
ATOM    707  CB  SER   283     -24.879 -20.076  22.101  1.00                 C  
ATOM    708  OG  SER   283     -26.205 -20.526  22.316  1.00                 O  
ATOM    709  N   THR   284     -25.276 -17.686  20.042  1.00                 N  
ATOM    710  CA  THR   284     -26.161 -16.643  19.543  1.00                 C  
ATOM    711  C   THR   284     -26.189 -16.665  18.018  1.00                 C  
ATOM    712  O   THR   284     -27.248 -16.532  17.392  1.00                 O  
ATOM    713  CB  THR   284     -25.729 -15.251  20.040  1.00                 C  
ATOM    714  OG1 THR   284     -25.784 -15.214  21.472  1.00                 O  
ATOM    715  CG2 THR   284     -26.656 -14.178  19.490  1.00                 C  
ATOM    716  N   VAL   285     -25.023 -16.854  17.423  1.00                 N  
ATOM    717  CA  VAL   285     -24.953 -16.928  15.959  1.00                 C  
ATOM    718  C   VAL   285     -25.703 -18.155  15.434  1.00                 C  
ATOM    719  O   VAL   285     -26.511 -18.053  14.503  1.00                 O  
ATOM    720  CB  VAL   285     -23.495 -16.957  15.464  1.00                 C  
ATOM    721  CG1 VAL   285     -23.445 -17.219  13.967  1.00                 C  
ATOM    722  CG2 VAL   285     -22.791 -15.652  15.804  1.00                 C  
ATOM    723  N   ALA   286     -25.467 -19.308  16.055  1.00                 N  
ATOM    724  CA  ALA   286     -26.146 -20.541  15.653  1.00                 C  
ATOM    725  C   ALA   286     -27.670 -20.411  15.807  1.00                 C  
ATOM    726  O   ALA   286     -28.436 -20.913  14.968  1.00                 O  
ATOM    727  CB  ALA   286     -25.636 -21.718  16.471  1.00                 C  
ATOM    728  N   SER   287     -28.097 -19.709  16.859  1.00                 N  
ATOM    729  CA  SER   287     -29.507 -19.611  17.194  1.00                 C  
ATOM    730  C   SER   287     -30.323 -18.903  16.129  1.00                 C  
ATOM    731  O   SER   287     -31.540 -19.059  16.059  1.00                 O  
ATOM    732  CB  SER   287     -29.692 -18.885  18.528  1.00                 C  
ATOM    733  OG  SER   287     -29.313 -17.523  18.425  1.00                 O  
ATOM    734  N   VAL   288     -29.642 -18.114  15.306  1.00                 N  
ATOM    735  CA  VAL   288     -30.288 -17.379  14.225  1.00                 C  
ATOM    736  C   VAL   288     -31.108 -18.319  13.344  1.00                 C  
ATOM    737  O   VAL   288     -32.270 -18.040  13.017  1.00                 O  
ATOM    738  CB  VAL   288     -29.260 -16.618  13.367  1.00                 C  
ATOM    739  CG1 VAL   288     -29.925 -16.042  12.126  1.00                 C  
ATOM    740  CG2 VAL   288     -28.598 -15.517  14.180  1.00                 C  
ATOM    741  N   GLY   289     -30.503 -19.448  12.992  1.00                 N  
ATOM    742  CA  GLY   289     -31.199 -20.480  12.242  1.00                 C  
ATOM    743  C   GLY   289     -31.738 -21.583  13.141  1.00                 C  
ATOM    744  O   GLY   289     -32.767 -22.171  12.840  1.00                 O  
ATOM    745  N   MET   290     -31.050 -21.865  14.245  1.00                 N  
ATOM    746  CA  MET   290     -31.439 -23.003  15.073  1.00                 C  
ATOM    747  C   MET   290     -32.734 -22.757  15.836  1.00                 C  
ATOM    748  O   MET   290     -33.599 -23.628  15.893  1.00                 O  
ATOM    749  CB  MET   290     -30.327 -23.349  16.065  1.00                 C  
ATOM    750  SD  MET   290     -29.385 -25.433  14.501  1.00                 S  
ATOM    751  CE  MET   290     -29.803 -26.554  15.833  1.00                 C  
ATOM    752  CG  MET   290     -29.072 -23.913  15.419  1.00                 C  
ATOM    753  N   MET   291     -32.864 -21.573  16.424  1.00                 N  
ATOM    754  CA  MET   291     -34.018 -21.286  17.262  1.00                 C  
ATOM    755  C   MET   291     -35.353 -21.361  16.509  1.00                 C  
ATOM    756  O   MET   291     -36.274 -22.029  16.984  1.00                 O  
ATOM    757  CB  MET   291     -33.887 -19.900  17.898  1.00                 C  
ATOM    758  SD  MET   291     -34.784 -17.941  19.639  1.00                 S  
ATOM    759  CE  MET   291     -36.306 -17.798  20.572  1.00                 C  
ATOM    760  CG  MET   291     -35.015 -19.547  18.853  1.00                 C  
ATOM    761  N   PRO   292     -35.470 -20.702  15.330  1.00                 N  
ATOM    762  CA  PRO   292     -36.768 -20.850  14.653  1.00                 C  
ATOM    763  C   PRO   292     -37.082 -22.305  14.271  1.00                 C  
ATOM    764  O   PRO   292     -38.236 -22.732  14.400  1.00                 O  
ATOM    765  CB  PRO   292     -36.635 -19.979  13.402  1.00                 C  
ATOM    766  CD  PRO   292     -34.617 -19.625  14.641  1.00                 C  
ATOM    767  CG  PRO   292     -35.637 -18.935  13.779  1.00                 C  
ATOM    768  N   LEU   293     -36.081 -23.066  13.842  1.00                 N  
ATOM    769  CA  LEU   293     -36.343 -24.427  13.369  1.00                 C  
ATOM    770  C   LEU   293     -36.674 -25.395  14.513  1.00                 C  
ATOM    771  O   LEU   293     -37.591 -26.220  14.397  1.00                 O  
ATOM    772  CB  LEU   293     -35.143 -24.962  12.586  1.00                 C  
ATOM    773  CG  LEU   293     -35.290 -26.366  11.996  1.00                 C  
ATOM    774  CD1 LEU   293     -36.467 -26.425  11.035  1.00                 C  
ATOM    775  CD2 LEU   293     -34.010 -26.790  11.291  1.00                 C  
ATOM    776  N   TRP   294     -35.922 -25.295  15.602  1.00                 N  
ATOM    777  CA  TRP   294     -36.189 -26.112  16.789  1.00                 C  
ATOM    778  C   TRP   294     -37.556 -25.789  17.363  1.00                 C  
ATOM    779  O   TRP   294     -38.275 -26.676  17.806  1.00                 O  
ATOM    780  CB  TRP   294     -35.103 -25.894  17.845  1.00                 C  
ATOM    781  CG  TRP   294     -33.796 -26.540  17.503  1.00                 C  
ATOM    782  CD1 TRP   294     -32.619 -25.909  17.220  1.00                 C  
ATOM    783  NE1 TRP   294     -31.637 -26.832  16.954  1.00                 N  
ATOM    784  CD2 TRP   294     -33.532 -27.945  17.407  1.00                 C  
ATOM    785  CE2 TRP   294     -32.175 -28.091  17.063  1.00                 C  
ATOM    786  CH2 TRP   294     -32.364 -30.444  17.061  1.00                 C  
ATOM    787  CZ2 TRP   294     -31.579 -29.339  16.887  1.00                 C  
ATOM    788  CE3 TRP   294     -34.310 -29.094  17.578  1.00                 C  
ATOM    789  CZ3 TRP   294     -33.715 -30.328  17.403  1.00                 C  
ATOM    790  N   LEU   295     -37.915 -24.513  17.353  1.00                 N  
ATOM    791  CA  LEU   295     -39.241 -24.124  17.808  1.00                 C  
ATOM    792  C   LEU   295     -40.319 -24.801  16.972  1.00                 C  
ATOM    793  O   LEU   295     -41.235 -25.413  17.517  1.00                 O  
ATOM    794  CB  LEU   295     -39.403 -22.604  17.751  1.00                 C  
ATOM    795  CG  LEU   295     -40.770 -22.051  18.159  1.00                 C  
ATOM    796  CD1 LEU   295     -41.080 -22.402  19.606  1.00                 C  
ATOM    797  CD2 LEU   295     -40.823 -20.545  17.958  1.00                 C  
ATOM    798  N   TYR   296     -40.192 -24.725  15.644  1.00                 N  
ATOM    799  CA  TYR   296     -41.113 -25.418  14.759  1.00                 C  
ATOM    800  C   TYR   296     -41.146 -26.941  15.001  1.00                 C  
ATOM    801  O   TYR   296     -42.211 -27.561  14.958  1.00                 O  
ATOM    802  CB  TYR   296     -40.754 -25.151  13.296  1.00                 C  
ATOM    803  CG  TYR   296     -41.669 -25.834  12.306  1.00                 C  
ATOM    804  OH  TYR   296     -44.199 -27.701   9.585  1.00                 O  
ATOM    805  CZ  TYR   296     -43.361 -27.085  10.485  1.00                 C  
ATOM    806  CD1 TYR   296     -42.925 -25.312  12.021  1.00                 C  
ATOM    807  CE1 TYR   296     -43.768 -25.930  11.117  1.00                 C  
ATOM    808  CD2 TYR   296     -41.276 -26.999  11.659  1.00                 C  
ATOM    809  CE2 TYR   296     -42.106 -27.630  10.752  1.00                 C  
ATOM    810  N   THR   297     -39.990 -27.538  15.253  1.00                 N  
ATOM    811  CA  THR   297     -39.916 -28.985  15.489  1.00                 C  
ATOM    812  C   THR   297     -40.747 -29.414  16.707  1.00                 C  
ATOM    813  O   THR   297     -41.495 -30.396  16.659  1.00                 O  
ATOM    814  CB  THR   297     -38.462 -29.450  15.690  1.00                 C  
ATOM    815  OG1 THR   297     -37.703 -29.182  14.504  1.00                 O  
ATOM    816  CG2 THR   297     -38.415 -30.945  15.969  1.00                 C  
ATOM    817  N   LEU   298     -40.627 -28.656  17.790  1.00                 N  
ATOM    818  CA  LEU   298     -41.198 -29.077  19.074  1.00                 C  
ATOM    819  C   LEU   298     -42.596 -28.513  19.382  1.00                 C  
ATOM    820  O   LEU   298     -43.300 -29.044  20.237  1.00                 O  
ATOM    821  CB  LEU   298     -40.270 -28.689  20.226  1.00                 C  
ATOM    822  CG  LEU   298     -38.877 -29.322  20.218  1.00                 C  
ATOM    823  CD1 LEU   298     -38.036 -28.787  21.367  1.00                 C  
ATOM    824  CD2 LEU   298     -38.975 -30.838  20.296  1.00                 C  
ATOM    825  N   GLY   299     -42.994 -27.442  18.698  1.00                 N  
ATOM    826  CA  GLY   299     -44.362 -26.935  18.802  1.00                 C  
ATOM    827  C   GLY   299     -45.307 -27.759  17.920  1.00                 C  
ATOM    828  O   GLY   299     -44.975 -28.089  16.778  1.00                 O  
ATOM    829  N   ARG   300     -46.470 -28.095  18.473  1.00                 N  
ATOM    830  CA  ARG   300     -47.505 -28.863  17.776  1.00                 C  
ATOM    831  C   ARG   300     -47.737 -28.329  16.371  1.00                 C  
ATOM    832  O   ARG   300     -47.882 -27.127  16.178  1.00                 O  
ATOM    833  CB  ARG   300     -48.814 -28.839  18.567  1.00                 C  
ATOM    834  CD  ARG   300     -51.177 -29.649  18.819  1.00                 C  
ATOM    835  NE  ARG   300     -50.987 -30.226  20.147  1.00                 N  
ATOM    836  CG  ARG   300     -49.909 -29.716  17.982  1.00                 C  
ATOM    837  CZ  ARG   300     -51.133 -31.517  20.429  1.00                 C  
ATOM    838  NH1 ARG   300     -50.940 -31.952  21.666  1.00                 N  
ATOM    839  NH2 ARG   300     -51.472 -32.370  19.472  1.00                 N  
ATOM    840  N   THR   301     -47.762 -29.229  15.395  1.00                 N  
ATOM    841  CA  THR   301     -47.822 -28.856  13.981  1.00                 C  
ATOM    842  C   THR   301     -49.072 -28.066  13.563  1.00                 C  
ATOM    843  O   THR   301     -49.071 -27.403  12.521  1.00                 O  
ATOM    844  CB  THR   301     -47.744 -30.093  13.067  1.00                 C  
ATOM    845  OG1 THR   301     -48.829 -30.980  13.365  1.00                 O  
ATOM    846  CG2 THR   301     -46.435 -30.836  13.287  1.00                 C  
ATOM    847  N   PHE   302     -50.134 -28.129  14.363  1.00                 N  
ATOM    848  CA  PHE   302     -51.358 -27.396  14.042  1.00                 C  
ATOM    849  C   PHE   302     -51.301 -25.965  14.576  1.00                 C  
ATOM    850  O   PHE   302     -52.214 -25.167  14.354  1.00                 O  
ATOM    851  CB  PHE   302     -52.580 -28.119  14.610  1.00                 C  
ATOM    852  CG  PHE   302     -52.861 -29.442  13.956  1.00                 C  
ATOM    853  CZ  PHE   302     -53.383 -31.886  12.739  1.00                 C  
ATOM    854  CD1 PHE   302     -52.490 -30.626  14.568  1.00                 C  
ATOM    855  CE1 PHE   302     -52.748 -31.843  13.966  1.00                 C  
ATOM    856  CD2 PHE   302     -53.496 -29.502  12.728  1.00                 C  
ATOM    857  CE2 PHE   302     -53.754 -30.719  12.125  1.00                 C  
ATOM    858  N   LEU   303     -50.231 -25.657  15.300  1.00                 N  
ATOM    859  CA  LEU   303     -49.965 -24.299  15.738  1.00                 C  
ATOM    860  C   LEU   303     -49.018 -23.646  14.740  1.00                 C  
ATOM    861  O   LEU   303     -47.952 -24.186  14.444  1.00                 O  
ATOM    862  CB  LEU   303     -49.378 -24.297  17.151  1.00                 C  
ATOM    863  CG  LEU   303     -50.250 -24.911  18.248  1.00                 C  
ATOM    864  CD1 LEU   303     -49.514 -24.918  19.579  1.00                 C  
ATOM    865  CD2 LEU   303     -51.565 -24.156  18.375  1.00                 C  
ATOM    866  N   LEU   304     -49.402 -22.493  14.208  1.00                 N  
ATOM    867  CA  LEU   304     -48.536 -21.815  13.262  1.00                 C  
ATOM    868  C   LEU   304     -47.325 -21.215  13.970  1.00                 C  
ATOM    869  O   LEU   304     -47.434 -20.633  15.053  1.00                 O  
ATOM    870  CB  LEU   304     -49.307 -20.725  12.516  1.00                 C  
ATOM    871  CG  LEU   304     -50.447 -21.198  11.611  1.00                 C  
ATOM    872  CD1 LEU   304     -51.205 -20.012  11.035  1.00                 C  
ATOM    873  CD2 LEU   304     -49.914 -22.079  10.492  1.00                 C  
ATOM    874  N   GLU   305     -46.162 -21.414  13.368  1.00                 N  
ATOM    875  CA  GLU   305     -44.915 -20.830  13.842  1.00                 C  
ATOM    876  C   GLU   305     -44.321 -20.050  12.664  1.00                 C  
ATOM    877  O   GLU   305     -43.962 -20.634  11.630  1.00                 O  
ATOM    878  CB  GLU   305     -43.973 -21.921  14.355  1.00                 C  
ATOM    879  CD  GLU   305     -44.464 -21.802  16.830  1.00                 C  
ATOM    880  CG  GLU   305     -44.488 -22.660  15.580  1.00                 C  
ATOM    881  OE1 GLU   305     -43.809 -20.739  16.809  1.00                 O  
ATOM    882  OE2 GLU   305     -45.101 -22.193  17.831  1.00                 O  
ATOM    883  N   GLU   306     -44.258 -18.730  12.797  1.00                 N  
ATOM    884  CA  GLU   306     -43.720 -17.902  11.722  1.00                 C  
ATOM    885  C   GLU   306     -42.191 -17.948  11.792  1.00                 C  
ATOM    886  O   GLU   306     -41.576 -17.075  12.399  1.00                 O  
ATOM    887  CB  GLU   306     -44.243 -16.469  11.837  1.00                 C  
ATOM    888  CD  GLU   306     -44.386 -14.160  10.821  1.00                 C  
ATOM    889  CG  GLU   306     -43.804 -15.555  10.704  1.00                 C  
ATOM    890  OE1 GLU   306     -45.244 -13.947  11.703  1.00                 O  
ATOM    891  OE2 GLU   306     -43.983 -13.280  10.032  1.00                 O  
ATOM    892  N   LEU   307     -41.658 -19.160  11.885  1.00                 N  
ATOM    893  CA  LEU   307     -40.220 -19.370  11.950  1.00                 C  
ATOM    894  C   LEU   307     -39.662 -19.722  10.573  1.00                 C  
ATOM    895  O   LEU   307     -40.153 -20.612   9.873  1.00                 O  
ATOM    896  CB  LEU   307     -39.884 -20.473  12.956  1.00                 C  
ATOM    897  CG  LEU   307     -40.322 -20.228  14.401  1.00                 C  
ATOM    898  CD1 LEU   307     -40.001 -21.434  15.272  1.00                 C  
ATOM    899  CD2 LEU   307     -39.656 -18.980  14.961  1.00                 C  
ATOM    900  N   ASN   308     -38.612 -19.004  10.176  1.00                 N  
ATOM    901  CA  ASN   308     -37.928 -19.203   8.899  1.00                 C  
ATOM    902  C   ASN   308     -36.523 -19.711   9.227  1.00                 C  
ATOM    903  O   ASN   308     -35.657 -18.965   9.693  1.00                 O  
ATOM    904  CB  ASN   308     -37.920 -17.906   8.088  1.00                 C  
ATOM    905  CG  ASN   308     -37.298 -18.081   6.716  1.00                 C  
ATOM    906  OD1 ASN   308     -36.996 -19.198   6.299  1.00                 O  
ATOM    907  ND2 ASN   308     -37.106 -16.973   6.009  1.00                 N  
ATOM    908  N   ILE   309     -36.279 -20.999   8.986  1.00                 N  
ATOM    909  CA  ILE   309     -34.983 -21.594   9.293  1.00                 C  
ATOM    910  C   ILE   309     -33.822 -20.867   8.617  1.00                 C  
ATOM    911  O   ILE   309     -32.717 -20.769   9.157  1.00                 O  
ATOM    912  CB  ILE   309     -34.937 -23.082   8.898  1.00                 C  
ATOM    913  CD1 ILE   309     -34.872 -24.647   6.887  1.00                 C  
ATOM    914  CG1 ILE   309     -35.105 -23.237   7.385  1.00                 C  
ATOM    915  CG2 ILE   309     -35.985 -23.870   9.668  1.00                 C  
ATOM    916  N   THR   310     -34.062 -20.345   7.413  1.00                 N  
ATOM    917  CA  THR   310     -33.027 -19.628   6.679  1.00                 C  
ATOM    918  C   THR   310     -32.632 -18.306   7.317  1.00                 C  
ATOM    919  O   THR   310     -31.634 -17.683   6.945  1.00                 O  
ATOM    920  CB  THR   310     -33.457 -19.345   5.228  1.00                 C  
ATOM    921  OG1 THR   310     -34.650 -18.551   5.226  1.00                 O  
ATOM    922  CG2 THR   310     -33.739 -20.647   4.492  1.00                 C  
ATOM    923  N   ILE   311     -33.415 -17.849   8.297  1.00                 N  
ATOM    924  CA  ILE   311     -33.089 -16.616   9.005  1.00                 C  
ATOM    925  C   ILE   311     -33.350 -15.281   8.332  1.00                 C  
ATOM    926  O   ILE   311     -33.111 -14.218   8.911  1.00                 O  
ATOM    927  CB  ILE   311     -31.605 -16.576   9.415  1.00                 C  
ATOM    928  CD1 ILE   311     -29.249 -16.330   8.473  1.00                 C  
ATOM    929  CG1 ILE   311     -30.708 -16.599   8.176  1.00                 C  
ATOM    930  CG2 ILE   311     -31.285 -17.718  10.368  1.00                 C  
ATOM    931  N   PRO   312     -33.844 -15.297   7.099  1.00                 N  
ATOM    932  CA  PRO   312     -34.091 -14.064   6.371  1.00                 C  
ATOM    933  C   PRO   312     -35.419 -13.376   6.624  1.00                 C  
ATOM    934  O   PRO   312     -35.552 -12.160   6.467  1.00                 O  
ATOM    935  CB  PRO   312     -34.018 -14.481   4.901  1.00                 C  
ATOM    936  CD  PRO   312     -33.491 -16.442   6.169  1.00                 C  
ATOM    937  CG  PRO   312     -33.163 -15.704   4.901  1.00                 C  
ATOM    938  N   TYR   313     -36.434 -14.138   7.022  1.00                 N  
ATOM    939  CA  TYR   313     -37.757 -13.589   7.298  1.00                 C  
ATOM    940  C   TYR   313     -38.371 -14.340   8.479  1.00                 C  
ATOM    941  O   TYR   313     -37.679 -15.026   9.237  1.00                 O  
ATOM    942  CB  TYR   313     -38.647 -13.686   6.057  1.00                 C  
ATOM    943  CG  TYR   313     -38.141 -12.888   4.877  1.00                 C  
ATOM    944  OH  TYR   313     -36.742 -10.705   1.626  1.00                 O  
ATOM    945  CZ  TYR   313     -37.206 -11.426   2.702  1.00                 C  
ATOM    946  CD1 TYR   313     -37.251 -13.447   3.969  1.00                 C  
ATOM    947  CE1 TYR   313     -36.784 -12.725   2.887  1.00                 C  
ATOM    948  CD2 TYR   313     -38.556 -11.578   4.674  1.00                 C  
ATOM    949  CE2 TYR   313     -38.099 -10.841   3.598  1.00                 C  
ATOM    950  N   LEU   314     -39.685 -14.220   8.653  1.00                 N  
ATOM    951  CA  LEU   314     -40.346 -14.910   9.753  1.00                 C  
ATOM    952  C   LEU   314     -39.864 -14.431  11.114  1.00                 C  
ATOM    953  O   LEU   314     -39.360 -13.314  11.258  1.00                 O  
ATOM    954  CB  LEU   314     -40.133 -16.421   9.643  1.00                 C  
ATOM    955  CG  LEU   314     -40.709 -17.098   8.398  1.00                 C  
ATOM    956  CD1 LEU   314     -40.316 -18.567   8.355  1.00                 C  
ATOM    957  CD2 LEU   314     -42.222 -16.954   8.360  1.00                 C  
ATOM    958  N   ASN   315     -40.006 -15.264  12.143  1.00                 N  
ATOM    959  CA  ASN   315     -39.572 -14.850  13.475  1.00                 C  
ATOM    960  C   ASN   315     -38.066 -14.628  13.549  1.00                 C  
ATOM    961  O   ASN   315     -37.561 -13.906  14.412  1.00                 O  
ATOM    962  CB  ASN   315     -40.001 -15.879  14.522  1.00                 C  
ATOM    963  CG  ASN   315     -41.491 -15.844  14.798  1.00                 C  
ATOM    964  OD1 ASN   315     -42.163 -14.855  14.504  1.00                 O  
ATOM    965  ND2 ASN   315     -42.013 -16.926  15.365  1.00                 N  
ATOM    966  N   ILE   316     -37.320 -15.250  12.639  1.00                 N  
ATOM    967  CA  ILE   316     -35.868 -15.093  12.630  1.00                 C  
ATOM    968  C   ILE   316     -35.513 -13.619  12.447  1.00                 C  
ATOM    969  O   ILE   316     -34.685 -13.053  13.166  1.00                 O  
ATOM    970  CB  ILE   316     -35.214 -15.950  11.530  1.00                 C  
ATOM    971  CD1 ILE   316     -35.018 -18.353  10.700  1.00                 C  
ATOM    972  CG1 ILE   316     -35.362 -17.438  11.855  1.00                 C  
ATOM    973  CG2 ILE   316     -33.758 -15.553  11.340  1.00                 C  
ATOM    974  N   LEU   317     -36.084 -12.966  11.384  1.00                 N  
ATOM    975  CA  LEU   317     -35.902 -11.527  11.207  1.00                 C  
ATOM    976  C   LEU   317     -35.842 -10.824  12.561  1.00                 C  
ATOM    977  O   LEU   317     -35.032  -9.924  12.776  1.00                 O  
ATOM    978  CB  LEU   317     -37.031 -10.945  10.354  1.00                 C  
ATOM    979  CG  LEU   317     -36.968  -9.441  10.080  1.00                 C  
ATOM    980  CD1 LEU   317     -35.696  -9.085   9.326  1.00                 C  
ATOM    981  CD2 LEU   317     -38.191  -8.985   9.300  1.00                 C  
ATOM    982  N   GLN   318     -36.693 -11.267  13.473  1.00                 N  
ATOM    983  CA  GLN   318     -36.718 -10.715  14.832  1.00                 C  
ATOM    984  C   GLN   318     -35.391 -10.934  15.569  1.00                 C  
ATOM    985  O   GLN   318     -34.878 -10.020  16.215  1.00                 O  
ATOM    986  CB  GLN   318     -37.860 -11.333  15.641  1.00                 C  
ATOM    987  CD  GLN   318     -40.353 -11.614  15.939  1.00                 C  
ATOM    988  CG  GLN   318     -39.245 -10.895  15.194  1.00                 C  
ATOM    989  OE1 GLN   318     -40.183 -12.753  16.375  1.00                 O  
ATOM    990  NE2 GLN   318     -41.493 -10.950  16.087  1.00                 N  
ATOM    991  N   VAL   319     -34.824 -12.131  15.449  1.00                 N  
ATOM    992  CA  VAL   319     -33.523 -12.414  16.054  1.00                 C  
ATOM    993  C   VAL   319     -32.413 -11.556  15.445  1.00                 C  
ATOM    994  O   VAL   319     -31.522 -11.081  16.155  1.00                 O  
ATOM    995  CB  VAL   319     -33.150 -13.902  15.919  1.00                 C  
ATOM    996  CG1 VAL   319     -31.713 -14.133  16.362  1.00                 C  
ATOM    997  CG2 VAL   319     -34.105 -14.766  16.728  1.00                 C  
ATOM    998  N   ILE   320     -32.471 -11.338  14.135  1.00                 N  
ATOM    999  CA  ILE   320     -31.511 -10.453  13.482  1.00                 C  
ATOM   1000  C   ILE   320     -31.660  -9.018  13.994  1.00                 C  
ATOM   1001  O   ILE   320     -30.675  -8.360  14.339  1.00                 O  
ATOM   1002  CB  ILE   320     -31.665 -10.485  11.950  1.00                 C  
ATOM   1003  CD1 ILE   320     -31.643 -12.075   9.957  1.00                 C  
ATOM   1004  CG1 ILE   320     -31.249 -11.851  11.401  1.00                 C  
ATOM   1005  CG2 ILE   320     -30.875  -9.353  11.311  1.00                 C  
ATOM   1006  N   ALA   321     -32.901  -8.556  14.062  1.00                 N  
ATOM   1007  CA  ALA   321     -33.215  -7.177  14.422  1.00                 C  
ATOM   1008  C   ALA   321     -32.943  -6.854  15.897  1.00                 C  
ATOM   1009  O   ALA   321     -32.449  -5.778  16.236  1.00                 O  
ATOM   1010  CB  ALA   321     -34.671  -6.866  14.111  1.00                 C  
ATOM   1011  N   SER   322     -33.291  -7.789  16.769  1.00                 N  
ATOM   1012  CA  SER   322     -33.290  -7.532  18.206  1.00                 C  
ATOM   1013  C   SER   322     -31.991  -8.001  18.866  1.00                 C  
ATOM   1014  O   SER   322     -31.554  -7.437  19.870  1.00                 O  
ATOM   1015  CB  SER   322     -34.485  -8.216  18.874  1.00                 C  
ATOM   1016  OG  SER   322     -34.385  -9.626  18.776  1.00                 O  
ATOM   1017  N   LEU   323     -31.359  -9.015  18.283  1.00                 N  
ATOM   1018  CA  LEU   323     -30.192  -9.609  18.912  1.00                 C  
ATOM   1019  C   LEU   323     -28.913  -9.407  18.126  1.00                 C  
ATOM   1020  O   LEU   323     -27.972  -8.800  18.626  1.00                 O  
ATOM   1021  CB  LEU   323     -30.405 -11.109  19.129  1.00                 C  
ATOM   1022  CG  LEU   323     -29.255 -11.867  19.795  1.00                 C  
ATOM   1023  CD1 LEU   323     -28.980 -11.314  21.184  1.00                 C  
ATOM   1024  CD2 LEU   323     -29.565 -13.355  19.869  1.00                 C  
ATOM   1025  N   VAL   324     -28.878  -9.899  16.892  1.00                 N  
ATOM   1026  CA  VAL   324     -27.651  -9.876  16.099  1.00                 C  
ATOM   1027  C   VAL   324     -27.186  -8.483  15.670  1.00                 C  
ATOM   1028  O   VAL   324     -26.018  -8.131  15.840  1.00                 O  
ATOM   1029  CB  VAL   324     -27.785 -10.735  14.828  1.00                 C  
ATOM   1030  CG1 VAL   324     -26.571 -10.549  13.930  1.00                 C  
ATOM   1031  CG2 VAL   324     -27.964 -12.200  15.191  1.00                 C  
ATOM   1032  N   ILE   325     -28.089  -7.691  15.113  1.00                 N  
ATOM   1033  CA  ILE   325     -27.754  -6.318  14.756  1.00                 C  
ATOM   1034  C   ILE   325     -27.260  -5.462  15.947  1.00                 C  
ATOM   1035  O   ILE   325     -26.277  -4.730  15.807  1.00                 O  
ATOM   1036  CB  ILE   325     -28.949  -5.596  14.106  1.00                 C  
ATOM   1037  CD1 ILE   325     -30.575  -5.749  12.149  1.00                 C  
ATOM   1038  CG1 ILE   325     -29.254  -6.199  12.734  1.00                 C  
ATOM   1039  CG2 ILE   325     -28.686  -4.100  14.022  1.00                 C  
ATOM   1040  N   PRO   326     -27.922  -5.557  17.122  1.00                 N  
ATOM   1041  CA  PRO   326     -27.395  -4.771  18.249  1.00                 C  
ATOM   1042  C   PRO   326     -26.049  -5.267  18.785  1.00                 C  
ATOM   1043  O   PRO   326     -25.205  -4.444  19.158  1.00                 O  
ATOM   1044  CB  PRO   326     -28.473  -4.902  19.327  1.00                 C  
ATOM   1045  CD  PRO   326     -29.347  -6.024  17.403  1.00                 C  
ATOM   1046  CG  PRO   326     -29.732  -5.157  18.568  1.00                 C  
ATOM   1047  N   LEU   327     -25.850  -6.581  18.820  1.00                 N  
ATOM   1048  CA  LEU   327     -24.579  -7.132  19.281  1.00                 C  
ATOM   1049  C   LEU   327     -23.446  -6.713  18.351  1.00                 C  
ATOM   1050  O   LEU   327     -22.401  -6.224  18.797  1.00                 O  
ATOM   1051  CB  LEU   327     -24.658  -8.657  19.372  1.00                 C  
ATOM   1052  CG  LEU   327     -25.547  -9.225  20.480  1.00                 C  
ATOM   1053  CD1 LEU   327     -25.697 -10.732  20.330  1.00                 C  
ATOM   1054  CD2 LEU   327     -24.984  -8.883  21.850  1.00                 C  
ATOM   1055  N   LEU   328     -23.670  -6.894  17.055  1.00                 N  
ATOM   1056  CA  LEU   328     -22.673  -6.557  16.050  1.00                 C  
ATOM   1057  C   LEU   328     -22.346  -5.069  16.081  1.00                 C  
ATOM   1058  O   LEU   328     -21.179  -4.679  15.965  1.00                 O  
ATOM   1059  CB  LEU   328     -23.159  -6.960  14.656  1.00                 C  
ATOM   1060  CG  LEU   328     -23.254  -8.462  14.379  1.00                 C  
ATOM   1061  CD1 LEU   328     -23.917  -8.720  13.035  1.00                 C  
ATOM   1062  CD2 LEU   328     -21.875  -9.104  14.421  1.00                 C  
ATOM   1063  N   ILE   329     -23.375  -4.241  16.243  1.00                 N  
ATOM   1064  CA  ILE   329     -23.175  -2.801  16.391  1.00                 C  
ATOM   1065  C   ILE   329     -22.283  -2.472  17.591  1.00                 C  
ATOM   1066  O   ILE   329     -21.412  -1.601  17.510  1.00                 O  
ATOM   1067  CB  ILE   329     -24.516  -2.056  16.528  1.00                 C  
ATOM   1068  CD1 ILE   329     -26.736  -1.664  15.338  1.00                 C  
ATOM   1069  CG1 ILE   329     -25.298  -2.119  15.215  1.00                 C  
ATOM   1070  CG2 ILE   329     -24.285  -0.623  16.982  1.00                 C  
ATOM   1071  N   GLY   330     -22.520  -3.161  18.705  1.00                 N  
ATOM   1072  CA  GLY   330     -21.740  -2.960  19.913  1.00                 C  
ATOM   1073  C   GLY   330     -20.289  -3.345  19.708  1.00                 C  
ATOM   1074  O   GLY   330     -19.382  -2.747  20.287  1.00                 O  
ATOM   1075  N   ILE   331     -20.080  -4.344  18.856  1.00                 N  
ATOM   1076  CA  ILE   331     -18.756  -4.893  18.602  1.00                 C  
ATOM   1077  C   ILE   331     -17.905  -3.964  17.735  1.00                 C  
ATOM   1078  O   ILE   331     -16.709  -3.808  17.971  1.00                 O  
ATOM   1079  CB  ILE   331     -18.838  -6.279  17.935  1.00                 C  
ATOM   1080  CD1 ILE   331     -19.795  -8.620  18.253  1.00                 C  
ATOM   1081  CG1 ILE   331     -19.433  -7.303  18.904  1.00                 C  
ATOM   1082  CG2 ILE   331     -17.470  -6.707  17.427  1.00                 C  
ATOM   1083  N   PHE   332     -18.516  -3.328  16.743  1.00                 N  
ATOM   1084  CA  PHE   332     -17.779  -2.364  15.944  1.00                 C  
ATOM   1085  C   PHE   332     -17.523  -1.110  16.779  1.00                 C  
ATOM   1086  O   PHE   332     -16.491  -0.457  16.635  1.00                 O  
ATOM   1087  CB  PHE   332     -18.549  -2.027  14.666  1.00                 C  
ATOM   1088  CG  PHE   332     -18.548  -3.132  13.648  1.00                 C  
ATOM   1089  CZ  PHE   332     -18.539  -5.175  11.764  1.00                 C  
ATOM   1090  CD1 PHE   332     -19.715  -3.808  13.337  1.00                 C  
ATOM   1091  CE1 PHE   332     -19.714  -4.824  12.401  1.00                 C  
ATOM   1092  CD2 PHE   332     -17.380  -3.495  13.002  1.00                 C  
ATOM   1093  CE2 PHE   332     -17.379  -4.512  12.065  1.00                 C  
ATOM   1094  N   LEU   333     -18.449  -0.801  17.682  1.00                 N  
ATOM   1095  CA  LEU   333     -18.306   0.357  18.553  1.00                 C  
ATOM   1096  C   LEU   333     -17.205   0.137  19.596  1.00                 C  
ATOM   1097  O   LEU   333     -16.424   1.048  19.885  1.00                 O  
ATOM   1098  CB  LEU   333     -19.631   0.670  19.250  1.00                 C  
ATOM   1099  CG  LEU   333     -20.764   1.180  18.357  1.00                 C  
ATOM   1100  CD1 LEU   333     -22.063   1.284  19.141  1.00                 C  
ATOM   1101  CD2 LEU   333     -20.404   2.528  17.750  1.00                 C  
ATOM   1102  N   LYS   334     -17.139  -1.073  20.146  1.00                 N  
ATOM   1103  CA  LYS   334     -16.046  -1.444  21.040  1.00                 C  
ATOM   1104  C   LYS   334     -14.716  -1.246  20.317  1.00                 C  
ATOM   1105  O   LYS   334     -13.797  -0.629  20.845  1.00                 O  
ATOM   1106  CB  LYS   334     -16.207  -2.891  21.511  1.00                 C  
ATOM   1107  CD  LYS   334     -15.149  -2.618  23.771  1.00                 C  
ATOM   1108  CE  LYS   334     -14.135  -3.179  24.754  1.00                 C  
ATOM   1109  CG  LYS   334     -15.107  -3.364  22.448  1.00                 C  
ATOM   1110  NZ  LYS   334     -14.122  -2.417  26.034  1.00                 N  
ATOM   1111  N   TYR   335     -14.633  -1.764  19.098  1.00                 N  
ATOM   1112  CA  TYR   335     -13.396  -1.725  18.325  1.00                 C  
ATOM   1113  C   TYR   335     -13.016  -0.317  17.877  1.00                 C  
ATOM   1114  O   TYR   335     -11.833   0.009  17.766  1.00                 O  
ATOM   1115  CB  TYR   335     -13.504  -2.628  17.095  1.00                 C  
ATOM   1116  CG  TYR   335     -12.241  -2.690  16.267  1.00                 C  
ATOM   1117  OH  TYR   335      -8.758  -2.870  14.002  1.00                 O  
ATOM   1118  CZ  TYR   335      -9.911  -2.809  14.750  1.00                 C  
ATOM   1119  CD1 TYR   335     -11.165  -3.471  16.669  1.00                 C  
ATOM   1120  CE1 TYR   335     -10.006  -3.533  15.919  1.00                 C  
ATOM   1121  CD2 TYR   335     -12.128  -1.967  15.086  1.00                 C  
ATOM   1122  CE2 TYR   335     -10.976  -2.017  14.323  1.00                 C  
ATOM   1123  N   LYS   336     -14.010   0.518  17.612  1.00                 N  
ATOM   1124  CA  LYS   336     -13.730   1.858  17.109  1.00                 C  
ATOM   1125  C   LYS   336     -13.483   2.874  18.228  1.00                 C  
ATOM   1126  O   LYS   336     -12.718   3.821  18.048  1.00                 O  
ATOM   1127  CB  LYS   336     -14.880   2.351  16.229  1.00                 C  
ATOM   1128  CD  LYS   336     -16.173   2.149  14.087  1.00                 C  
ATOM   1129  CE  LYS   336     -16.307   1.407  12.767  1.00                 C  
ATOM   1130  CG  LYS   336     -15.025   1.598  14.917  1.00                 C  
ATOM   1131  NZ  LYS   336     -17.447   1.917  11.957  1.00                 N  
ATOM   1132  N   PHE   337     -14.116   2.668  19.382  1.00                 N  
ATOM   1133  CA  PHE   337     -14.036   3.629  20.486  1.00                 C  
ATOM   1134  C   PHE   337     -13.664   2.969  21.808  1.00                 C  
ATOM   1135  O   PHE   337     -14.370   3.108  22.808  1.00                 O  
ATOM   1136  CB  PHE   337     -15.364   4.372  20.647  1.00                 C  
ATOM   1137  CG  PHE   337     -15.791   5.123  19.418  1.00                 C  
ATOM   1138  CZ  PHE   337     -16.578   6.517  17.146  1.00                 C  
ATOM   1139  CD1 PHE   337     -16.695   4.567  18.530  1.00                 C  
ATOM   1140  CE1 PHE   337     -17.089   5.258  17.399  1.00                 C  
ATOM   1141  CD2 PHE   337     -15.289   6.384  19.151  1.00                 C  
ATOM   1142  CE2 PHE   337     -15.682   7.075  18.020  1.00                 C  
ATOM   1143  N   ILE   338     -12.531   2.278  21.811  1.00                 N  
ATOM   1144  CA  ILE   338     -12.177   1.364  22.891  1.00                 C  
ATOM   1145  C   ILE   338     -12.076   2.011  24.276  1.00                 C  
ATOM   1146  O   ILE   338     -12.663   1.511  25.242  1.00                 O  
ATOM   1147  CB  ILE   338     -10.843   0.648  22.610  1.00                 C  
ATOM   1148  CD1 ILE   338      -9.675  -0.834  20.895  1.00                 C  
ATOM   1149  CG1 ILE   338     -10.992  -0.313  21.429  1.00                 C  
ATOM   1150  CG2 ILE   338     -10.346  -0.063  23.860  1.00                 C  
ATOM   1151  N   LYS   339     -11.337   3.113  24.367  1.00                 N  
ATOM   1152  CA  LYS   339     -11.145   3.813  25.639  1.00                 C  
ATOM   1153  C   LYS   339     -12.472   4.243  26.275  1.00                 C  
ATOM   1154  O   LYS   339     -12.693   4.041  27.471  1.00                 O  
ATOM   1155  CB  LYS   339     -10.253   5.041  25.446  1.00                 C  
ATOM   1156  CD  LYS   339      -9.056   6.996  26.467  1.00                 C  
ATOM   1157  CE  LYS   339      -8.816   7.797  27.736  1.00                 C  
ATOM   1158  CG  LYS   339      -9.986   5.821  26.722  1.00                 C  
ATOM   1159  NZ  LYS   339      -7.907   8.952  27.501  1.00                 N  
ATOM   1160  N   VAL   340     -13.353   4.820  25.464  1.00                 N  
ATOM   1161  CA  VAL   340     -14.662   5.263  25.930  1.00                 C  
ATOM   1162  C   VAL   340     -15.490   4.089  26.437  1.00                 C  
ATOM   1163  O   VAL   340     -16.131   4.176  27.485  1.00                 O  
ATOM   1164  CB  VAL   340     -15.434   6.005  24.823  1.00                 C  
ATOM   1165  CG1 VAL   340     -16.867   6.270  25.259  1.00                 C  
ATOM   1166  CG2 VAL   340     -14.733   7.307  24.466  1.00                 C  
ATOM   1167  N   ALA   341     -15.462   2.983  25.701  1.00                 N  
ATOM   1168  CA  ALA   341     -16.209   1.799  26.099  1.00                 C  
ATOM   1169  C   ALA   341     -15.706   1.232  27.425  1.00                 C  
ATOM   1170  O   ALA   341     -16.499   0.804  28.271  1.00                 O  
ATOM   1171  CB  ALA   341     -16.127   0.732  25.018  1.00                 C  
ATOM   1172  N   LEU   342     -14.390   1.251  27.616  1.00                 N  
ATOM   1173  CA  LEU   342     -13.801   0.796  28.874  1.00                 C  
ATOM   1174  C   LEU   342     -14.269   1.624  30.074  1.00                 C  
ATOM   1175  O   LEU   342     -14.388   1.105  31.187  1.00                 O  
ATOM   1176  CB  LEU   342     -12.274   0.836  28.796  1.00                 C  
ATOM   1177  CG  LEU   342     -11.616  -0.172  27.852  1.00                 C  
ATOM   1178  CD1 LEU   342     -10.121   0.087  27.745  1.00                 C  
ATOM   1179  CD2 LEU   342     -11.874  -1.596  28.322  1.00                 C  
ATOM   1180  N   VAL   343     -14.528   2.910  29.851  1.00                 N  
ATOM   1181  CA  VAL   343     -15.012   3.778  30.921  1.00                 C  
ATOM   1182  C   VAL   343     -16.446   3.449  31.342  1.00                 C  
ATOM   1183  O   VAL   343     -16.783   3.546  32.518  1.00                 O  
ATOM   1184  CB  VAL   343     -14.937   5.263  30.520  1.00                 C  
ATOM   1185  CG1 VAL   343     -15.607   6.133  31.573  1.00                 C  
ATOM   1186  CG2 VAL   343     -13.491   5.687  30.315  1.00                 C  
ATOM   1187  N   ILE   344     -17.284   3.055  30.389  1.00                 N  
ATOM   1188  CA  ILE   344     -18.689   2.792  30.695  1.00                 C  
ATOM   1189  C   ILE   344     -18.961   1.353  31.140  1.00                 C  
ATOM   1190  O   ILE   344     -19.953   1.089  31.821  1.00                 O  
ATOM   1191  CB  ILE   344     -19.598   3.110  29.493  1.00                 C  
ATOM   1192  CD1 ILE   344     -20.279   2.262  27.187  1.00                 C  
ATOM   1193  CG1 ILE   344     -19.288   2.169  28.327  1.00                 C  
ATOM   1194  CG2 ILE   344     -19.461   4.571  29.094  1.00                 C  
ATOM   1195  N   ILE   345     -18.077   0.430  30.767  1.00                 N  
ATOM   1196  CA  ILE   345     -18.290  -1.003  31.035  1.00                 C  
ATOM   1197  C   ILE   345     -18.729  -1.385  32.456  1.00                 C  
ATOM   1198  O   ILE   345     -19.628  -2.215  32.610  1.00                 O  
ATOM   1199  CB  ILE   345     -17.027  -1.828  30.729  1.00                 C  
ATOM   1200  CD1 ILE   345     -15.382  -2.377  28.860  1.00                 C  
ATOM   1201  CG1 ILE   345     -16.748  -1.838  29.224  1.00                 C  
ATOM   1202  CG2 ILE   345     -17.161  -3.236  31.289  1.00                 C  
ATOM   1203  N   ARG   346     -18.105  -0.796  33.495  1.00                 N  
ATOM   1204  CA  ARG   346     -18.544  -1.170  34.844  1.00                 C  
ATOM   1205  C   ARG   346     -20.001  -0.811  35.147  1.00                 C  
ATOM   1206  O   ARG   346     -20.576  -1.363  36.084  1.00                 O  
ATOM   1207  CB  ARG   346     -17.653  -0.512  35.899  1.00                 C  
ATOM   1208  CD  ARG   346     -15.397  -0.339  36.986  1.00                 C  
ATOM   1209  NE  ARG   346     -14.041  -0.879  37.067  1.00                 N  
ATOM   1210  CG  ARG   346     -16.240  -1.071  35.955  1.00                 C  
ATOM   1211  CZ  ARG   346     -13.063  -0.337  37.785  1.00                 C  
ATOM   1212  NH1 ARG   346     -11.862  -0.897  37.798  1.00                 N  
ATOM   1213  NH2 ARG   346     -13.289   0.764  38.488  1.00                 N  
ATOM   1214  N   PHE   347     -20.588   0.093  34.372  1.00                 N  
ATOM   1215  CA  PHE   347     -21.948   0.544  34.653  1.00                 C  
ATOM   1216  C   PHE   347     -22.984  -0.080  33.719  1.00                 C  
ATOM   1217  O   PHE   347     -24.187   0.129  33.875  1.00                 O  
ATOM   1218  CB  PHE   347     -22.038   2.068  34.556  1.00                 C  
ATOM   1219  CG  PHE   347     -21.241   2.791  35.604  1.00                 C  
ATOM   1220  CZ  PHE   347     -19.771   4.126  37.549  1.00                 C  
ATOM   1221  CD1 PHE   347     -20.033   3.387  35.287  1.00                 C  
ATOM   1222  CE1 PHE   347     -19.299   4.051  36.252  1.00                 C  
ATOM   1223  CD2 PHE   347     -21.699   2.874  36.907  1.00                 C  
ATOM   1224  CE2 PHE   347     -20.966   3.539  37.872  1.00                 C  
ATOM   1225  N   LEU   348     -22.512  -0.858  32.754  1.00                 N  
ATOM   1226  CA  LEU   348     -23.412  -1.583  31.868  1.00                 C  
ATOM   1227  C   LEU   348     -24.279  -2.640  32.563  1.00                 C  
ATOM   1228  O   LEU   348     -25.470  -2.729  32.266  1.00                 O  
ATOM   1229  CB  LEU   348     -22.625  -2.271  30.751  1.00                 C  
ATOM   1230  CG  LEU   348     -21.982  -1.353  29.710  1.00                 C  
ATOM   1231  CD1 LEU   348     -21.087  -2.149  28.771  1.00                 C  
ATOM   1232  CD2 LEU   348     -23.046  -0.607  28.920  1.00                 C  
ATOM   1233  N   LYS   349     -23.696  -3.450  33.476  1.00                 N  
ATOM   1234  CA  LYS   349     -24.557  -4.463  34.100  1.00                 C  
ATOM   1235  C   LYS   349     -25.757  -3.866  34.835  1.00                 C  
ATOM   1236  O   LYS   349     -26.822  -4.483  34.840  1.00                 O  
ATOM   1237  CB  LYS   349     -23.753  -5.320  35.079  1.00                 C  
ATOM   1238  CD  LYS   349     -23.371  -7.277  33.553  1.00                 C  
ATOM   1239  CE  LYS   349     -22.339  -8.226  32.967  1.00                 C  
ATOM   1240  CG  LYS   349     -22.715  -6.211  34.416  1.00                 C  
ATOM   1241  NZ  LYS   349     -22.968  -9.274  32.117  1.00                 N  
ATOM   1242  N   PRO   350     -25.592  -2.684  35.417  1.00                 N  
ATOM   1243  CA  PRO   350     -26.693  -2.014  36.094  1.00                 C  
ATOM   1244  C   PRO   350     -27.773  -1.575  35.113  1.00                 C  
ATOM   1245  O   PRO   350     -28.964  -1.779  35.356  1.00                 O  
ATOM   1246  CB  PRO   350     -26.034  -0.810  36.770  1.00                 C  
ATOM   1247  CD  PRO   350     -24.235  -2.055  35.799  1.00                 C  
ATOM   1248  CG  PRO   350     -24.623  -1.236  36.998  1.00                 C  
ATOM   1249  N   PHE   351     -27.350  -0.964  34.011  1.00                 N  
ATOM   1250  CA  PHE   351     -28.278  -0.553  32.964  1.00                 C  
ATOM   1251  C   PHE   351     -29.074  -1.744  32.421  1.00                 C  
ATOM   1252  O   PHE   351     -30.278  -1.635  32.192  1.00                 O  
ATOM   1253  CB  PHE   351     -27.527   0.135  31.822  1.00                 C  
ATOM   1254  CG  PHE   351     -27.072   1.529  32.149  1.00                 C  
ATOM   1255  CZ  PHE   351     -26.235   4.108  32.758  1.00                 C  
ATOM   1256  CD1 PHE   351     -25.862   2.006  31.676  1.00                 C  
ATOM   1257  CE1 PHE   351     -25.443   3.288  31.977  1.00                 C  
ATOM   1258  CD2 PHE   351     -27.853   2.362  32.930  1.00                 C  
ATOM   1259  CE2 PHE   351     -27.434   3.644  33.231  1.00                 C  
ATOM   1260  N   THR   352     -28.402  -2.878  32.240  1.00                 N  
ATOM   1261  CA  THR   352     -29.050  -4.086  31.733  1.00                 C  
ATOM   1262  C   THR   352     -30.027  -4.664  32.753  1.00                 C  
ATOM   1263  O   THR   352     -31.082  -5.184  32.388  1.00                 O  
ATOM   1264  CB  THR   352     -28.017  -5.163  31.353  1.00                 C  
ATOM   1265  OG1 THR   352     -27.236  -5.507  32.504  1.00                 O  
ATOM   1266  CG2 THR   352     -27.084  -4.648  30.269  1.00                 C  
ATOM   1267  N   PHE   353     -29.666  -4.573  34.030  1.00                 N  
ATOM   1268  CA  PHE   353     -30.525  -5.073  35.099  1.00                 C  
ATOM   1269  C   PHE   353     -31.863  -4.347  35.101  1.00                 C  
ATOM   1270  O   PHE   353     -32.916  -4.976  35.157  1.00                 O  
ATOM   1271  CB  PHE   353     -29.836  -4.918  36.456  1.00                 C  
ATOM   1272  CG  PHE   353     -30.680  -5.359  37.618  1.00                 C  
ATOM   1273  CZ  PHE   353     -32.244  -6.167  39.769  1.00                 C  
ATOM   1274  CD1 PHE   353     -30.810  -6.701  37.928  1.00                 C  
ATOM   1275  CE1 PHE   353     -31.587  -7.106  38.997  1.00                 C  
ATOM   1276  CD2 PHE   353     -31.345  -4.431  38.401  1.00                 C  
ATOM   1277  CE2 PHE   353     -32.121  -4.836  39.469  1.00                 C  
ATOM   1278  N   LEU   354     -31.815  -3.021  35.032  1.00                 N  
ATOM   1279  CA  LEU   354     -33.031  -2.226  34.969  1.00                 C  
ATOM   1280  C   LEU   354     -33.908  -2.656  33.799  1.00                 C  
ATOM   1281  O   LEU   354     -35.117  -2.847  33.953  1.00                 O  
ATOM   1282  CB  LEU   354     -32.693  -0.738  34.853  1.00                 C  
ATOM   1283  CG  LEU   354     -33.880   0.219  34.732  1.00                 C  
ATOM   1284  CD1 LEU   354     -34.767   0.135  35.965  1.00                 C  
ATOM   1285  CD2 LEU   354     -33.400   1.647  34.522  1.00                 C  
ATOM   1286  N   VAL   355     -33.283  -2.826  32.636  1.00                 N  
ATOM   1287  CA  VAL   355     -33.979  -3.268  31.430  1.00                 C  
ATOM   1288  C   VAL   355     -34.619  -4.651  31.566  1.00                 C  
ATOM   1289  O   VAL   355     -35.776  -4.849  31.174  1.00                 O  
ATOM   1290  CB  VAL   355     -33.039  -3.285  30.210  1.00                 C  
ATOM   1291  CG1 VAL   355     -33.719  -3.949  29.023  1.00                 C  
ATOM   1292  CG2 VAL   355     -32.601  -1.872  29.856  1.00                 C  
ATOM   1293  N   MET   356     -33.890  -5.614  32.114  1.00                 N  
ATOM   1294  CA  MET   356     -34.474  -6.949  32.217  1.00                 C  
ATOM   1295  C   MET   356     -35.616  -6.981  33.235  1.00                 C  
ATOM   1296  O   MET   356     -36.578  -7.726  33.060  1.00                 O  
ATOM   1297  CB  MET   356     -33.404  -7.974  32.600  1.00                 C  
ATOM   1298  SD  MET   356     -33.087  -8.717  29.950  1.00                 S  
ATOM   1299  CE  MET   356     -33.790 -10.303  30.394  1.00                 C  
ATOM   1300  CG  MET   356     -32.360  -8.214  31.522  1.00                 C  
ATOM   1301  N   ILE   357     -35.517  -6.153  34.274  1.00                 N  
ATOM   1302  CA  ILE   357     -36.578  -6.043  35.272  1.00                 C  
ATOM   1303  C   ILE   357     -37.848  -5.474  34.657  1.00                 C  
ATOM   1304  O   ILE   357     -38.953  -5.929  34.962  1.00                 O  
ATOM   1305  CB  ILE   357     -36.141  -5.177  36.468  1.00                 C  
ATOM   1306  CD1 ILE   357     -35.257  -7.207  37.731  1.00                 C  
ATOM   1307  CG1 ILE   357     -34.959  -5.825  37.192  1.00                 C  
ATOM   1308  CG2 ILE   357     -37.313  -4.930  37.404  1.00                 C  
ATOM   1309  N   VAL   358     -37.686  -4.486  33.779  1.00                 N  
ATOM   1310  CA  VAL   358     -38.825  -3.906  33.074  1.00                 C  
ATOM   1311  C   VAL   358     -39.508  -4.945  32.180  1.00                 C  
ATOM   1312  O   VAL   358     -40.744  -5.035  32.134  1.00                 O  
ATOM   1313  CB  VAL   358     -38.406  -2.688  32.230  1.00                 C  
ATOM   1314  CG1 VAL   358     -39.556  -2.232  31.345  1.00                 C  
ATOM   1315  CG2 VAL   358     -37.938  -1.553  33.128  1.00                 C  
ATOM   1316  N   PHE   359     -38.705  -5.724  31.464  1.00                 N  
ATOM   1317  CA  PHE   359     -39.232  -6.795  30.619  1.00                 C  
ATOM   1318  C   PHE   359     -39.983  -7.834  31.452  1.00                 C  
ATOM   1319  O   PHE   359     -41.116  -8.205  31.126  1.00                 O  
ATOM   1320  CB  PHE   359     -38.101  -7.466  29.837  1.00                 C  
ATOM   1321  CG  PHE   359     -38.553  -8.618  28.985  1.00                 C  
ATOM   1322  CZ  PHE   359     -39.384 -10.752  27.410  1.00                 C  
ATOM   1323  CD1 PHE   359     -39.873  -8.724  28.583  1.00                 C  
ATOM   1324  CE1 PHE   359     -40.290  -9.783  27.800  1.00                 C  
ATOM   1325  CD2 PHE   359     -37.659  -9.595  28.587  1.00                 C  
ATOM   1326  CE2 PHE   359     -38.075 -10.655  27.803  1.00                 C  
ATOM   1327  N   LEU   360     -39.353  -8.289  32.529  1.00                 N  
ATOM   1328  CA  LEU   360     -39.979  -9.285  33.402  1.00                 C  
ATOM   1329  C   LEU   360     -41.330  -8.790  33.906  1.00                 C  
ATOM   1330  O   LEU   360     -42.331  -9.513  33.835  1.00                 O  
ATOM   1331  CB  LEU   360     -39.062  -9.615  34.582  1.00                 C  
ATOM   1332  CG  LEU   360     -37.788 -10.396  34.252  1.00                 C  
ATOM   1333  CD1 LEU   360     -36.878 -10.477  35.468  1.00                 C  
ATOM   1334  CD2 LEU   360     -38.127 -11.791  33.750  1.00                 C  
ATOM   1335  N   CYS   361     -41.365  -7.552  34.398  1.00                 N  
ATOM   1336  CA  CYS   361     -42.601  -7.023  34.952  1.00                 C  
ATOM   1337  C   CYS   361     -43.689  -6.848  33.895  1.00                 C  
ATOM   1338  O   CYS   361     -44.859  -7.146  34.148  1.00                 O  
ATOM   1339  CB  CYS   361     -42.347  -5.682  35.643  1.00                 C  
ATOM   1340  SG  CYS   361     -41.390  -5.799  37.173  1.00                 S  
ATOM   1341  N   VAL   362     -43.305  -6.377  32.710  1.00                 N  
ATOM   1342  CA  VAL   362     -44.246  -6.237  31.608  1.00                 C  
ATOM   1343  C   VAL   362     -44.839  -7.600  31.254  1.00                 C  
ATOM   1344  O   VAL   362     -46.043  -7.738  31.029  1.00                 O  
ATOM   1345  CB  VAL   362     -43.579  -5.604  30.373  1.00                 C  
ATOM   1346  CG1 VAL   362     -44.513  -5.661  29.174  1.00                 C  
ATOM   1347  CG2 VAL   362     -43.169  -4.168  30.666  1.00                 C  
ATOM   1348  N   GLY   363     -43.979  -8.605  31.185  1.00                 N  
ATOM   1349  CA  GLY   363     -44.430  -9.933  30.776  1.00                 C  
ATOM   1350  C   GLY   363     -45.334 -10.588  31.817  1.00                 C  
ATOM   1351  O   GLY   363     -46.384 -11.135  31.464  1.00                 O  
ATOM   1352  N   LEU   364     -44.945 -10.505  33.095  1.00                 N  
ATOM   1353  CA  LEU   364     -45.796 -11.013  34.178  1.00                 C  
ATOM   1354  C   LEU   364     -47.156 -10.305  34.148  1.00                 C  
ATOM   1355  O   LEU   364     -48.204 -10.966  34.150  1.00                 O  
ATOM   1356  CB  LEU   364     -45.113 -10.817  35.533  1.00                 C  
ATOM   1357  CG  LEU   364     -45.907 -11.262  36.763  1.00                 C  
ATOM   1358  CD1 LEU   364     -46.196 -12.754  36.706  1.00                 C  
ATOM   1359  CD2 LEU   364     -45.157 -10.917  38.040  1.00                 C  
ATOM   1360  N   TYR   365     -47.136  -8.971  34.067  1.00                 N  
ATOM   1361  CA  TYR   365     -48.369  -8.183  34.014  1.00                 C  
ATOM   1362  C   TYR   365     -49.238  -8.574  32.820  1.00                 C  
ATOM   1363  O   TYR   365     -50.458  -8.710  32.948  1.00                 O  
ATOM   1364  CB  TYR   365     -48.048  -6.688  33.953  1.00                 C  
ATOM   1365  CG  TYR   365     -49.270  -5.800  33.900  1.00                 C  
ATOM   1366  OH  TYR   365     -52.635  -3.360  33.772  1.00                 O  
ATOM   1367  CZ  TYR   365     -51.521  -4.168  33.813  1.00                 C  
ATOM   1368  CD1 TYR   365     -50.000  -5.526  35.050  1.00                 C  
ATOM   1369  CE1 TYR   365     -51.118  -4.715  35.012  1.00                 C  
ATOM   1370  CD2 TYR   365     -49.691  -5.240  32.701  1.00                 C  
ATOM   1371  CE2 TYR   365     -50.807  -4.427  32.644  1.00                 C  
ATOM   1372  N   ALA   366     -48.600  -8.770  31.667  1.00                 N  
ATOM   1373  CA  ALA   366     -49.311  -9.065  30.438  1.00                 C  
ATOM   1374  C   ALA   366     -50.000 -10.421  30.460  1.00                 C  
ATOM   1375  O   ALA   366     -50.995 -10.626  29.777  1.00                 O  
ATOM   1376  CB  ALA   366     -48.363  -9.008  29.250  1.00                 C  
ATOM   1377  N   ASN   367     -49.481 -11.347  31.259  1.00                 N  
ATOM   1378  CA  ASN   367     -50.069 -12.678  31.330  1.00                 C  
ATOM   1379  C   ASN   367     -50.837 -12.887  32.626  1.00                 C  
ATOM   1380  O   ASN   367     -51.215 -14.019  32.971  1.00                 O  
ATOM   1381  CB  ASN   367     -48.988 -13.750  31.175  1.00                 C  
ATOM   1382  CG  ASN   367     -47.990 -13.740  32.317  1.00                 C  
ATOM   1383  OD1 ASN   367     -48.365 -13.598  33.481  1.00                 O  
ATOM   1384  ND2 ASN   367     -46.713 -13.892  31.986  1.00                 N  
ATOM   1385  N   TRP   368     -51.079 -11.796  33.349  1.00                 N  
ATOM   1386  CA  TRP   368     -51.422 -11.908  34.768  1.00                 C  
ATOM   1387  C   TRP   368     -52.652 -12.775  35.046  1.00                 C  
ATOM   1388  O   TRP   368     -52.654 -13.569  36.000  1.00                 O  
ATOM   1389  CB  TRP   368     -51.659 -10.523  35.373  1.00                 C  
ATOM   1390  CG  TRP   368     -52.891  -9.846  34.857  1.00                 C  
ATOM   1391  CD1 TRP   368     -52.976  -9.002  33.787  1.00                 C  
ATOM   1392  NE1 TRP   368     -54.272  -8.578  33.619  1.00                 N  
ATOM   1393  CD2 TRP   368     -54.217  -9.955  35.388  1.00                 C  
ATOM   1394  CE2 TRP   368     -55.053  -9.151  34.592  1.00                 C  
ATOM   1395  CH2 TRP   368     -56.943  -9.722  35.886  1.00                 C  
ATOM   1396  CZ2 TRP   368     -56.420  -9.027  34.832  1.00                 C  
ATOM   1397  CE3 TRP   368     -54.779 -10.655  36.461  1.00                 C  
ATOM   1398  CZ3 TRP   368     -56.135 -10.528  36.695  1.00                 C  
ATOM   1399  N   TYR   369     -53.687 -12.614  34.228  1.00                 N  
ATOM   1400  CA  TYR   369     -54.927 -13.357  34.415  1.00                 C  
ATOM   1401  C   TYR   369     -54.736 -14.879  34.321  1.00                 C  
ATOM   1402  O   TYR   369     -55.433 -15.635  35.000  1.00                 O  
ATOM   1403  CB  TYR   369     -55.973 -12.921  33.387  1.00                 C  
ATOM   1404  CG  TYR   369     -57.306 -13.618  33.536  1.00                 C  
ATOM   1405  OH  TYR   369     -60.977 -15.527  33.959  1.00                 O  
ATOM   1406  CZ  TYR   369     -59.762 -14.896  33.818  1.00                 C  
ATOM   1407  CD1 TYR   369     -58.206 -13.230  34.520  1.00                 C  
ATOM   1408  CE1 TYR   369     -59.427 -13.861  34.664  1.00                 C  
ATOM   1409  CD2 TYR   369     -57.661 -14.663  32.693  1.00                 C  
ATOM   1410  CE2 TYR   369     -58.877 -15.307  32.822  1.00                 C  
ATOM   1411  N   VAL   370     -53.799 -15.324  33.485  1.00                 N  
ATOM   1412  CA  VAL   370     -53.512 -16.754  33.365  1.00                 C  
ATOM   1413  C   VAL   370     -52.725 -17.308  34.546  1.00                 C  
ATOM   1414  O   VAL   370     -52.763 -18.515  34.805  1.00                 O  
ATOM   1415  CB  VAL   370     -52.741 -17.068  32.069  1.00                 C  
ATOM   1416  CG1 VAL   370     -53.561 -16.671  30.852  1.00                 C  
ATOM   1417  CG2 VAL   370     -51.396 -16.359  32.065  1.00                 C  
ATOM   1418  N   PHE   371     -52.021 -16.430  35.265  1.00                 N  
ATOM   1419  CA  PHE   371     -50.992 -16.858  36.220  1.00                 C  
ATOM   1420  C   PHE   371     -51.513 -17.635  37.426  1.00                 C  
ATOM   1421  O   PHE   371     -50.827 -18.511  37.963  1.00                 O  
ATOM   1422  CB  PHE   371     -50.209 -15.651  36.740  1.00                 C  
ATOM   1423  CG  PHE   371     -50.992 -14.779  37.680  1.00                 C  
ATOM   1424  CZ  PHE   371     -52.443 -13.162  39.413  1.00                 C  
ATOM   1425  CD1 PHE   371     -51.006 -15.040  39.039  1.00                 C  
ATOM   1426  CE1 PHE   371     -51.727 -14.238  39.903  1.00                 C  
ATOM   1427  CD2 PHE   371     -51.713 -13.699  37.205  1.00                 C  
ATOM   1428  CE2 PHE   371     -52.434 -12.897  38.069  1.00                 C  
ATOM   1429  N   GLN   372     -52.723 -17.320  37.864  1.00                 N  
ATOM   1430  CA  GLN   372     -53.293 -18.021  39.004  1.00                 C  
ATOM   1431  C   GLN   372     -53.470 -19.513  38.713  1.00                 C  
ATOM   1432  O   GLN   372     -53.312 -20.353  39.596  1.00                 O  
ATOM   1433  CB  GLN   372     -54.637 -17.404  39.395  1.00                 C  
ATOM   1434  CD  GLN   372     -55.884 -15.408  40.312  1.00                 C  
ATOM   1435  CG  GLN   372     -54.530 -16.014  40.000  1.00                 C  
ATOM   1436  OE1 GLN   372     -56.880 -15.722  39.661  1.00                 O  
ATOM   1437  NE2 GLN   372     -55.924 -14.535  41.312  1.00                 N  
ATOM   1438  N   LEU   373     -53.793 -19.849  37.473  1.00                 N  
ATOM   1439  CA  LEU   373     -54.073 -21.239  37.163  1.00                 C  
ATOM   1440  C   LEU   373     -52.852 -22.029  36.679  1.00                 C  
ATOM   1441  O   LEU   373     -52.849 -23.258  36.754  1.00                 O  
ATOM   1442  CB  LEU   373     -55.169 -21.341  36.100  1.00                 C  
ATOM   1443  CG  LEU   373     -56.545 -20.798  36.491  1.00                 C  
ATOM   1444  CD1 LEU   373     -57.504 -20.865  35.313  1.00                 C  
ATOM   1445  CD2 LEU   373     -57.109 -21.566  37.677  1.00                 C  
ATOM   1446  N   PHE   374     -51.815 -21.347  36.193  1.00                 N  
ATOM   1447  CA  PHE   374     -50.659 -22.062  35.644  1.00                 C  
ATOM   1448  C   PHE   374     -49.347 -21.742  36.348  1.00                 C  
ATOM   1449  O   PHE   374     -48.317 -22.343  36.053  1.00                 O  
ATOM   1450  CB  PHE   374     -50.500 -21.758  34.153  1.00                 C  
ATOM   1451  CG  PHE   374     -51.680 -22.171  33.321  1.00                 C  
ATOM   1452  CZ  PHE   374     -53.862 -22.941  31.781  1.00                 C  
ATOM   1453  CD1 PHE   374     -52.580 -21.229  32.854  1.00                 C  
ATOM   1454  CE1 PHE   374     -53.665 -21.608  32.088  1.00                 C  
ATOM   1455  CD2 PHE   374     -51.891 -23.501  33.005  1.00                 C  
ATOM   1456  CE2 PHE   374     -52.977 -23.881  32.239  1.00                 C  
ATOM   1457  N   LYS   375     -49.391 -20.797  37.282  1.00                 N  
ATOM   1458  CA  LYS   375     -48.180 -20.251  37.874  1.00                 C  
ATOM   1459  C   LYS   375     -47.272 -21.264  38.530  1.00                 C  
ATOM   1460  O   LYS   375     -46.064 -21.254  38.320  1.00                 O  
ATOM   1461  CB  LYS   375     -48.526 -19.187  38.917  1.00                 C  
ATOM   1462  CD  LYS   375     -47.730 -17.469  40.565  1.00                 C  
ATOM   1463  CE  LYS   375     -46.521 -16.854  41.250  1.00                 C  
ATOM   1464  CG  LYS   375     -47.316 -18.548  39.578  1.00                 C  
ATOM   1465  NZ  LYS   375     -46.912 -15.794  42.221  1.00                 N  
ATOM   1466  N   PRO   376     -47.863 -22.144  39.324  1.00                 N  
ATOM   1467  CA  PRO   376     -47.117 -23.141  40.065  1.00                 C  
ATOM   1468  C   PRO   376     -46.387 -24.062  39.105  1.00                 C  
ATOM   1469  O   PRO   376     -45.182 -24.291  39.224  1.00                 O  
ATOM   1470  CB  PRO   376     -48.187 -23.882  40.869  1.00                 C  
ATOM   1471  CD  PRO   376     -49.349 -22.085  39.797  1.00                 C  
ATOM   1472  CG  PRO   376     -49.266 -22.873  41.075  1.00                 C  
ATOM   1473  N   VAL   377     -47.134 -24.598  38.151  1.00                 N  
ATOM   1474  CA  VAL   377     -46.571 -25.547  37.197  1.00                 C  
ATOM   1475  C   VAL   377     -45.436 -24.937  36.356  1.00                 C  
ATOM   1476  O   VAL   377     -44.410 -25.584  36.143  1.00                 O  
ATOM   1477  CB  VAL   377     -47.651 -26.104  36.250  1.00                 C  
ATOM   1478  CG1 VAL   377     -47.013 -26.921  35.137  1.00                 C  
ATOM   1479  CG2 VAL   377     -48.656 -26.943  37.024  1.00                 C  
ATOM   1480  N   HIS   378     -45.595 -23.688  35.920  1.00                 N  
ATOM   1481  CA  HIS   378     -44.525 -23.030  35.178  1.00                 C  
ATOM   1482  C   HIS   378     -43.310 -22.854  36.068  1.00                 C  
ATOM   1483  O   HIS   378     -42.189 -23.099  35.639  1.00                 O  
ATOM   1484  CB  HIS   378     -45.000 -21.680  34.638  1.00                 C  
ATOM   1485  CG  HIS   378     -45.985 -21.790  33.516  1.00                 C  
ATOM   1486  ND1 HIS   378     -45.670 -22.363  32.303  1.00                 N  
ATOM   1487  CE1 HIS   378     -46.751 -22.317  31.503  1.00                 C  
ATOM   1488  CD2 HIS   378     -47.376 -21.411  33.314  1.00                 C  
ATOM   1489  NE2 HIS   378     -47.778 -21.748  32.104  1.00                 N  
ATOM   1490  N   ILE   379     -43.530 -22.467  37.327  1.00                 N  
ATOM   1491  CA  ILE   379     -42.408 -22.311  38.243  1.00                 C  
ATOM   1492  C   ILE   379     -41.652 -23.617  38.461  1.00                 C  
ATOM   1493  O   ILE   379     -40.425 -23.650  38.351  1.00                 O  
ATOM   1494  CB  ILE   379     -42.865 -21.758  39.606  1.00                 C  
ATOM   1495  CD1 ILE   379     -44.085 -19.791  40.674  1.00                 C  
ATOM   1496  CG1 ILE   379     -43.348 -20.313  39.460  1.00                 C  
ATOM   1497  CG2 ILE   379     -41.749 -21.882  40.632  1.00                 C  
ATOM   1498  N   LEU   380     -42.365 -24.699  38.757  1.00                 N  
ATOM   1499  CA  LEU   380     -41.693 -25.996  38.878  1.00                 C  
ATOM   1500  C   LEU   380     -40.970 -26.395  37.572  1.00                 C  
ATOM   1501  O   LEU   380     -39.831 -26.871  37.584  1.00                 O  
ATOM   1502  CB  LEU   380     -42.696 -27.085  39.264  1.00                 C  
ATOM   1503  CG  LEU   380     -43.274 -27.003  40.678  1.00                 C  
ATOM   1504  CD1 LEU   380     -44.383 -28.028  40.866  1.00                 C  
ATOM   1505  CD2 LEU   380     -42.184 -27.208  41.718  1.00                 C  
ATOM   1506  N   ALA   381     -41.642 -26.191  36.450  1.00                 N  
ATOM   1507  CA  ALA   381     -41.067 -26.558  35.149  1.00                 C  
ATOM   1508  C   ALA   381     -39.756 -25.827  34.837  1.00                 C  
ATOM   1509  O   ALA   381     -38.786 -26.451  34.404  1.00                 O  
ATOM   1510  CB  ALA   381     -42.063 -26.283  34.033  1.00                 C  
ATOM   1511  N   GLY   382     -39.713 -24.515  35.065  1.00                 N  
ATOM   1512  CA  GLY   382     -38.480 -23.774  34.805  1.00                 C  
ATOM   1513  C   GLY   382     -37.343 -24.162  35.738  1.00                 C  
ATOM   1514  O   GLY   382     -36.191 -24.195  35.318  1.00                 O  
ATOM   1515  N   CYS   383     -37.664 -24.445  37.005  1.00                 N  
ATOM   1516  CA  CYS   383     -36.665 -24.966  37.928  1.00                 C  
ATOM   1517  C   CYS   383     -36.045 -26.276  37.423  1.00                 C  
ATOM   1518  O   CYS   383     -34.823 -26.424  37.369  1.00                 O  
ATOM   1519  CB  CYS   383     -37.278 -25.188  39.312  1.00                 C  
ATOM   1520  SG  CYS   383     -36.116 -25.798  40.555  1.00                 S  
ATOM   1521  N   LEU   384     -36.892 -27.228  37.059  1.00                 N  
ATOM   1522  CA  LEU   384     -36.412 -28.498  36.522  1.00                 C  
ATOM   1523  C   LEU   384     -35.645 -28.320  35.196  1.00                 C  
ATOM   1524  O   LEU   384     -34.596 -28.933  34.994  1.00                 O  
ATOM   1525  CB  LEU   384     -37.578 -29.465  36.310  1.00                 C  
ATOM   1526  CG  LEU   384     -38.254 -30.001  37.574  1.00                 C  
ATOM   1527  CD1 LEU   384     -39.500 -30.798  37.221  1.00                 C  
ATOM   1528  CD2 LEU   384     -37.287 -30.857  38.378  1.00                 C  
ATOM   1529  N   LEU   385     -36.182 -27.495  34.304  1.00                 N  
ATOM   1530  CA  LEU   385     -35.566 -27.270  32.985  1.00                 C  
ATOM   1531  C   LEU   385     -34.150 -26.723  33.181  1.00                 C  
ATOM   1532  O   LEU   385     -33.186 -27.196  32.578  1.00                 O  
ATOM   1533  CB  LEU   385     -36.419 -26.311  32.152  1.00                 C  
ATOM   1534  CG  LEU   385     -35.876 -25.948  30.768  1.00                 C  
ATOM   1535  CD1 LEU   385     -35.754 -27.189  29.896  1.00                 C  
ATOM   1536  CD2 LEU   385     -36.765 -24.914  30.096  1.00                 C  
ATOM   1537  N   PRO   386     -34.037 -25.719  34.040  1.00                 N  
ATOM   1538  CA  PRO   386     -32.753 -25.112  34.359  1.00                 C  
ATOM   1539  C   PRO   386     -31.805 -26.127  34.980  1.00                 C  
ATOM   1540  O   PRO   386     -30.636 -26.187  34.626  1.00                 O  
ATOM   1541  CB  PRO   386     -33.106 -23.997  35.346  1.00                 C  
ATOM   1542  CD  PRO   386     -35.203 -24.908  34.640  1.00                 C  
ATOM   1543  CG  PRO   386     -34.509 -23.626  35.004  1.00                 C  
ATOM   1544  N   TYR   387     -32.324 -26.926  35.911  1.00                 N  
ATOM   1545  CA  TYR   387     -31.534 -27.939  36.589  1.00                 C  
ATOM   1546  C   TYR   387     -30.992 -29.007  35.655  1.00                 C  
ATOM   1547  O   TYR   387     -29.817 -29.378  35.716  1.00                 O  
ATOM   1548  CB  TYR   387     -32.358 -28.615  37.687  1.00                 C  
ATOM   1549  CG  TYR   387     -31.624 -29.722  38.409  1.00                 C  
ATOM   1550  OH  TYR   387     -29.599 -32.756  40.405  1.00                 O  
ATOM   1551  CZ  TYR   387     -30.270 -31.753  39.744  1.00                 C  
ATOM   1552  CD1 TYR   387     -30.695 -29.432  39.400  1.00                 C  
ATOM   1553  CE1 TYR   387     -30.020 -30.437  40.065  1.00                 C  
ATOM   1554  CD2 TYR   387     -31.863 -31.055  38.098  1.00                 C  
ATOM   1555  CE2 TYR   387     -31.197 -32.073  38.753  1.00                 C  
ATOM   1556  N   CYS   388     -31.858 -29.510  34.787  1.00                 N  
ATOM   1557  CA  CYS   388     -31.456 -30.503  33.796  1.00                 C  
ATOM   1558  C   CYS   388     -30.333 -29.976  32.900  1.00                 C  
ATOM   1559  O   CYS   388     -29.358 -30.685  32.647  1.00                 O  
ATOM   1560  CB  CYS   388     -32.653 -30.921  32.940  1.00                 C  
ATOM   1561  SG  CYS   388     -33.890 -31.907  33.815  1.00                 S  
ATOM   1562  N   GLY   389     -30.451 -28.721  32.462  1.00                 N  
ATOM   1563  CA  GLY   389     -29.424 -28.099  31.652  1.00                 C  
ATOM   1564  C   GLY   389     -28.102 -27.947  32.391  1.00                 C  
ATOM   1565  O   GLY   389     -27.047 -28.249  31.837  1.00                 O  
ATOM   1566  N   TYR   390     -28.154 -27.482  33.647  1.00                 N  
ATOM   1567  CA  TYR   390     -26.942 -27.337  34.450  1.00                 C  
ATOM   1568  C   TYR   390     -26.244 -28.690  34.621  1.00                 C  
ATOM   1569  O   TYR   390     -25.020 -28.800  34.518  1.00                 O  
ATOM   1570  CB  TYR   390     -27.273 -26.732  35.816  1.00                 C  
ATOM   1571  CG  TYR   390     -27.615 -25.260  35.768  1.00                 C  
ATOM   1572  OH  TYR   390     -28.566 -21.214  35.648  1.00                 O  
ATOM   1573  CZ  TYR   390     -28.250 -22.553  35.686  1.00                 C  
ATOM   1574  CD1 TYR   390     -28.513 -24.709  36.672  1.00                 C  
ATOM   1575  CE1 TYR   390     -28.832 -23.364  36.636  1.00                 C  
ATOM   1576  CD2 TYR   390     -27.039 -24.427  34.817  1.00                 C  
ATOM   1577  CE2 TYR   390     -27.345 -23.081  34.766  1.00                 C  
ATOM   1578  N   LEU   391     -27.030 -29.722  34.908  1.00                 N  
ATOM   1579  CA  LEU   391     -26.479 -31.058  35.105  1.00                 C  
ATOM   1580  C   LEU   391     -25.916 -31.592  33.791  1.00                 C  
ATOM   1581  O   LEU   391     -24.857 -32.220  33.757  1.00                 O  
ATOM   1582  CB  LEU   391     -27.549 -32.003  35.657  1.00                 C  
ATOM   1583  CG  LEU   391     -27.101 -33.436  35.950  1.00                 C  
ATOM   1584  CD1 LEU   391     -25.974 -33.449  36.971  1.00                 C  
ATOM   1585  CD2 LEU   391     -28.271 -34.275  36.441  1.00                 C  
ATOM   1586  N   ILE   392     -26.630 -31.327  32.706  1.00                 N  
ATOM   1587  CA  ILE   392     -26.234 -31.830  31.387  1.00                 C  
ATOM   1588  C   ILE   392     -24.908 -31.240  30.920  1.00                 C  
ATOM   1589  O   ILE   392     -24.036 -31.961  30.436  1.00                 O  
ATOM   1590  CB  ILE   392     -27.316 -31.549  30.328  1.00                 C  
ATOM   1591  CD1 ILE   392     -28.426 -33.822  30.641  1.00                 C  
ATOM   1592  CG1 ILE   392     -28.596 -32.319  30.656  1.00                 C  
ATOM   1593  CG2 ILE   392     -26.797 -31.878  28.936  1.00                 C  
ATOM   1594  N   GLY   393     -24.766 -29.928  31.089  1.00                 N  
ATOM   1595  CA  GLY   393     -23.536 -29.235  30.771  1.00                 C  
ATOM   1596  C   GLY   393     -22.375 -29.712  31.625  1.00                 C  
ATOM   1597  O   GLY   393     -21.305 -30.004  31.104  1.00                 O  
ATOM   1598  N   GLY   394     -22.583 -29.799  32.940  1.00                 N  
ATOM   1599  CA  GLY   394     -21.538 -30.265  33.844  1.00                 C  
ATOM   1600  C   GLY   394     -21.042 -31.689  33.538  1.00                 C  
ATOM   1601  O   GLY   394     -19.833 -31.923  33.418  1.00                 O  
ATOM   1602  N   PHE   395     -21.965 -32.645  33.466  1.00                 N  
ATOM   1603  CA  PHE   395     -21.577 -34.041  33.265  1.00                 C  
ATOM   1604  C   PHE   395     -21.200 -34.338  31.815  1.00                 C  
ATOM   1605  O   PHE   395     -20.379 -35.233  31.543  1.00                 O  
ATOM   1606  CB  PHE   395     -22.706 -34.979  33.698  1.00                 C  
ATOM   1607  CG  PHE   395     -22.365 -36.436  33.572  1.00                 C  
ATOM   1608  CZ  PHE   395     -21.739 -39.134  33.332  1.00                 C  
ATOM   1609  CD1 PHE   395     -21.513 -37.044  34.477  1.00                 C  
ATOM   1610  CE1 PHE   395     -21.200 -38.385  34.361  1.00                 C  
ATOM   1611  CD2 PHE   395     -22.897 -37.199  32.548  1.00                 C  
ATOM   1612  CE2 PHE   395     -22.584 -38.540  32.431  1.00                 C  
ATOM   1613  N   VAL   396     -21.775 -33.567  30.896  1.00                 N  
ATOM   1614  CA  VAL   396     -21.371 -33.615  29.501  1.00                 C  
ATOM   1615  C   VAL   396     -19.908 -33.232  29.397  1.00                 C  
ATOM   1616  O   VAL   396     -19.123 -33.894  28.714  1.00                 O  
ATOM   1617  CB  VAL   396     -22.244 -32.694  28.629  1.00                 C  
ATOM   1618  CG1 VAL   396     -21.672 -32.593  27.223  1.00                 C  
ATOM   1619  CG2 VAL   396     -23.678 -33.200  28.589  1.00                 C  
ATOM   1620  N   ALA   397     -19.546 -32.156  30.085  1.00                 N  
ATOM   1621  CA  ALA   397     -18.157 -31.749  30.207  1.00                 C  
ATOM   1622  C   ALA   397     -17.267 -32.837  30.772  1.00                 C  
ATOM   1623  O   ALA   397     -16.171 -33.056  30.252  1.00                 O  
ATOM   1624  CB  ALA   397     -18.043 -30.510  31.081  1.00                 C  
ATOM   1625  N   ALA   398     -17.714 -33.505  31.844  1.00                 N  
ATOM   1626  CA  ALA   398     -16.939 -34.605  32.429  1.00                 C  
ATOM   1627  C   ALA   398     -16.722 -35.751  31.443  1.00                 C  
ATOM   1628  O   ALA   398     -15.640 -36.353  31.382  1.00                 O  
ATOM   1629  CB  ALA   398     -17.628 -35.134  33.677  1.00                 C  
ATOM   1630  N   ILE   399     -17.772 -36.054  30.687  1.00                 N  
ATOM   1631  CA  ILE   399     -17.752 -37.124  29.705  1.00                 C  
ATOM   1632  C   ILE   399     -16.701 -36.847  28.633  1.00                 C  
ATOM   1633  O   ILE   399     -16.006 -37.767  28.177  1.00                 O  
ATOM   1634  CB  ILE   399     -19.134 -37.320  29.055  1.00                 C  
ATOM   1635  CD1 ILE   399     -21.570 -37.825  29.612  1.00                 C  
ATOM   1636  CG1 ILE   399     -20.132 -37.867  30.078  1.00                 C  
ATOM   1637  CG2 ILE   399     -19.026 -38.218  27.833  1.00                 C  
ATOM   1638  N   ILE   400     -16.586 -35.584  28.228  1.00                 N  
ATOM   1639  CA  ILE   400     -15.635 -35.220  27.174  1.00                 C  
ATOM   1640  C   ILE   400     -14.245 -34.939  27.740  1.00                 C  
ATOM   1641  O   ILE   400     -13.378 -34.435  27.034  1.00                 O  
ATOM   1642  CB  ILE   400     -16.121 -33.998  26.373  1.00                 C  
ATOM   1643  CD1 ILE   400     -16.430 -31.472  26.521  1.00                 C  
ATOM   1644  CG1 ILE   400     -16.187 -32.762  27.273  1.00                 C  
ATOM   1645  CG2 ILE   400     -17.460 -34.291  25.714  1.00                 C  
ATOM   1646  N   ARG   401     -14.048 -35.261  29.014  1.00                 N  
ATOM   1647  CA  ARG   401     -12.753 -35.125  29.666  1.00                 C  
ATOM   1648  C   ARG   401     -12.234 -33.719  29.961  1.00                 C  
ATOM   1649  O   ARG   401     -11.027 -33.536  30.135  1.00                 O  
ATOM   1650  CB  ARG   401     -11.663 -35.814  28.842  1.00                 C  
ATOM   1651  CD  ARG   401     -10.742 -37.935  27.865  1.00                 C  
ATOM   1652  NE  ARG   401     -10.965 -39.357  27.619  1.00                 N  
ATOM   1653  CG  ARG   401     -11.888 -37.304  28.639  1.00                 C  
ATOM   1654  CZ  ARG   401     -10.159 -40.126  26.894  1.00                 C  
ATOM   1655  NH1 ARG   401     -10.442 -41.410  26.725  1.00                 N  
ATOM   1656  NH2 ARG   401      -9.072 -39.608  26.339  1.00                 N  
ATOM   1657  N   GLN   402     -13.121 -32.728  30.046  1.00                 N  
ATOM   1658  CA  GLN   402     -12.676 -31.357  30.321  1.00                 C  
ATOM   1659  C   GLN   402     -12.331 -31.172  31.809  1.00                 C  
ATOM   1660  O   GLN   402     -12.847 -31.888  32.665  1.00                 O  
ATOM   1661  CB  GLN   402     -13.750 -30.351  29.903  1.00                 C  
ATOM   1662  CD  GLN   402     -12.897 -29.989  27.553  1.00                 C  
ATOM   1663  CG  GLN   402     -14.080 -30.375  28.419  1.00                 C  
ATOM   1664  OE1 GLN   402     -12.296 -28.932  27.742  1.00                 O  
ATOM   1665  NE2 GLN   402     -12.559 -30.848  26.599  1.00                 N  
ATOM   1666  N   PRO   403     -11.461 -30.206  32.116  1.00                 N  
ATOM   1667  CA  PRO   403     -11.111 -29.907  33.506  1.00                 C  
ATOM   1668  C   PRO   403     -12.305 -29.334  34.242  1.00                 C  
ATOM   1669  O   PRO   403     -13.306 -28.981  33.619  1.00                 O  
ATOM   1670  CB  PRO   403      -9.973 -28.890  33.391  1.00                 C  
ATOM   1671  CD  PRO   403     -10.650 -29.443  31.162  1.00                 C  
ATOM   1672  CG  PRO   403      -9.463 -29.057  31.999  1.00                 C  
ATOM   1673  N   LYS   404     -12.195 -29.251  35.568  1.00                 N  
ATOM   1674  CA  LYS   404     -13.304 -28.813  36.407  1.00                 C  
ATOM   1675  C   LYS   404     -13.805 -27.409  36.046  1.00                 C  
ATOM   1676  O   LYS   404     -15.002 -27.193  35.898  1.00                 O  
ATOM   1677  CB  LYS   404     -12.902 -28.838  37.883  1.00                 C  
ATOM   1678  CD  LYS   404     -13.558 -28.513  40.284  1.00                 C  
ATOM   1679  CE  LYS   404     -14.688 -28.165  41.238  1.00                 C  
ATOM   1680  CG  LYS   404     -14.009 -28.418  38.835  1.00                 C  
ATOM   1681  NZ  LYS   404     -15.071 -26.729  41.147  1.00                 N  
ATOM   1682  N   ALA   405     -12.894 -26.458  35.906  1.00                 N  
ATOM   1683  CA  ALA   405     -13.296 -25.098  35.557  1.00                 C  
ATOM   1684  C   ALA   405     -14.109 -25.072  34.260  1.00                 C  
ATOM   1685  O   ALA   405     -15.138 -24.384  34.155  1.00                 O  
ATOM   1686  CB  ALA   405     -12.074 -24.202  35.423  1.00                 C  
ATOM   1687  N   ARG   406     -13.664 -25.846  33.276  1.00                 N  
ATOM   1688  CA  ARG   406     -14.358 -25.901  31.995  1.00                 C  
ATOM   1689  C   ARG   406     -15.729 -26.557  32.133  1.00                 C  
ATOM   1690  O   ARG   406     -16.699 -26.138  31.492  1.00                 O  
ATOM   1691  CB  ARG   406     -13.519 -26.657  30.963  1.00                 C  
ATOM   1692  CD  ARG   406     -11.457 -26.747  29.536  1.00                 C  
ATOM   1693  NE  ARG   406     -10.262 -26.040  29.079  1.00                 N  
ATOM   1694  CG  ARG   406     -12.270 -25.917  30.515  1.00                 C  
ATOM   1695  CZ  ARG   406      -9.316 -26.585  28.322  1.00                 C  
ATOM   1696  NH1 ARG   406      -8.264 -25.865  27.955  1.00                 N  
ATOM   1697  NH2 ARG   406      -9.422 -27.849  27.934  1.00                 N  
ATOM   1698  N   VAL   407     -15.817 -27.586  32.977  1.00                 N  
ATOM   1699  CA  VAL   407     -17.111 -28.236  33.205  1.00                 C  
ATOM   1700  C   VAL   407     -18.132 -27.291  33.856  1.00                 C  
ATOM   1701  O   VAL   407     -19.313 -27.321  33.510  1.00                 O  
ATOM   1702  CB  VAL   407     -16.964 -29.496  34.078  1.00                 C  
ATOM   1703  CG1 VAL   407     -18.331 -30.032  34.476  1.00                 C  
ATOM   1704  CG2 VAL   407     -16.163 -30.562  33.344  1.00                 C  
ATOM   1705  N   ILE   408     -17.682 -26.473  34.800  1.00                 N  
ATOM   1706  CA  ILE   408     -18.566 -25.480  35.423  1.00                 C  
ATOM   1707  C   ILE   408     -19.027 -24.434  34.388  1.00                 C  
ATOM   1708  O   ILE   408     -20.168 -23.974  34.406  1.00                 O  
ATOM   1709  CB  ILE   408     -17.880 -24.781  36.611  1.00                 C  
ATOM   1710  CD1 ILE   408     -16.762 -25.248  38.854  1.00                 C  
ATOM   1711  CG1 ILE   408     -17.673 -25.766  37.763  1.00                 C  
ATOM   1712  CG2 ILE   408     -18.679 -23.561  37.045  1.00                 C  
ATOM   1713  N   THR   409     -18.122 -24.070  33.497  1.00                 N  
ATOM   1714  CA  THR   409     -18.452 -23.184  32.371  1.00                 C  
ATOM   1715  C   THR   409     -19.546 -23.770  31.501  1.00                 C  
ATOM   1716  O   THR   409     -20.538 -23.097  31.213  1.00                 O  
ATOM   1717  CB  THR   409     -17.216 -22.895  31.499  1.00                 C  
ATOM   1718  OG1 THR   409     -16.225 -22.216  32.281  1.00                 O  
ATOM   1719  CG2 THR   409     -17.592 -22.014  30.318  1.00                 C  
ATOM   1720  N   ILE   410     -19.381 -25.037  31.107  1.00                 N  
ATOM   1721  CA  ILE   410     -20.387 -25.722  30.323  1.00                 C  
ATOM   1722  C   ILE   410     -21.728 -25.837  31.010  1.00                 C  
ATOM   1723  O   ILE   410     -22.763 -25.709  30.359  1.00                 O  
ATOM   1724  CB  ILE   410     -19.926 -27.137  29.926  1.00                 C  
ATOM   1725  CD1 ILE   410     -18.978 -26.337  27.699  1.00                 C  
ATOM   1726  CG1 ILE   410     -18.711 -27.062  29.000  1.00                 C  
ATOM   1727  CG2 ILE   410     -21.072 -27.913  29.295  1.00                 C  
ATOM   1728  N   ALA   411     -21.703 -26.104  32.319  1.00                 N  
ATOM   1729  CA  ALA   411     -22.924 -26.261  33.085  1.00                 C  
ATOM   1730  C   ALA   411     -23.760 -25.001  32.971  1.00                 C  
ATOM   1731  O   ALA   411     -24.958 -25.055  32.659  1.00                 O  
ATOM   1732  CB  ALA   411     -22.602 -26.571  34.539  1.00                 C  
ATOM   1733  N   LEU   412     -23.105 -23.869  33.213  1.00                 N  
ATOM   1734  CA  LEU   412     -23.766 -22.575  33.206  1.00                 C  
ATOM   1735  C   LEU   412     -24.237 -22.156  31.806  1.00                 C  
ATOM   1736  O   LEU   412     -25.375 -21.699  31.645  1.00                 O  
ATOM   1737  CB  LEU   412     -22.838 -21.496  33.768  1.00                 C  
ATOM   1738  CG  LEU   412     -22.513 -21.591  35.260  1.00                 C  
ATOM   1739  CD1 LEU   412     -21.452 -20.572  35.645  1.00                 C  
ATOM   1740  CD2 LEU   412     -23.767 -21.392  36.097  1.00                 C  
ATOM   1741  N   GLU   413     -23.388 -22.347  30.794  1.00                 N  
ATOM   1742  CA  GLU   413     -23.761 -22.011  29.411  1.00                 C  
ATOM   1743  C   GLU   413     -24.899 -22.876  28.868  1.00                 C  
ATOM   1744  O   GLU   413     -25.713 -22.400  28.067  1.00                 O  
ATOM   1745  CB  GLU   413     -22.551 -22.141  28.483  1.00                 C  
ATOM   1746  CD  GLU   413     -23.461 -22.663  26.185  1.00                 C  
ATOM   1747  CG  GLU   413     -22.794 -21.630  27.072  1.00                 C  
ATOM   1748  OE1 GLU   413     -23.312 -23.871  26.464  1.00                 O  
ATOM   1749  OE2 GLU   413     -24.134 -22.264  25.212  1.00                 O  
ATOM   1750  N   THR   414     -24.974 -24.134  29.303  1.00                 N  
ATOM   1751  CA  THR   414     -26.037 -25.016  28.812  1.00                 C  
ATOM   1752  C   THR   414     -27.367 -24.718  29.498  1.00                 C  
ATOM   1753  O   THR   414     -28.411 -24.679  28.844  1.00                 O  
ATOM   1754  CB  THR   414     -25.680 -26.500  29.019  1.00                 C  
ATOM   1755  OG1 THR   414     -24.485 -26.813  28.293  1.00                 O  
ATOM   1756  CG2 THR   414     -26.803 -27.393  28.516  1.00                 C  
ATOM   1757  N   GLY   415     -27.329 -24.481  30.806  1.00                 N  
ATOM   1758  CA  GLY   415     -28.554 -24.287  31.556  1.00                 C  
ATOM   1759  C   GLY   415     -29.073 -22.861  31.689  1.00                 C  
ATOM   1760  O   GLY   415     -30.248 -22.665  32.025  1.00                 O  
ATOM   1761  N   MET   416     -28.223 -21.864  31.446  1.00                 N  
ATOM   1762  CA  MET   416     -28.642 -20.461  31.586  1.00                 C  
ATOM   1763  C   MET   416     -28.943 -19.834  30.212  1.00                 C  
ATOM   1764  O   MET   416     -28.031 -19.482  29.476  1.00                 O  
ATOM   1765  CB  MET   416     -27.565 -19.650  32.310  1.00                 C  
ATOM   1766  SD  MET   416     -26.737 -17.330  33.579  1.00                 S  
ATOM   1767  CE  MET   416     -27.420 -15.675  33.576  1.00                 C  
ATOM   1768  CG  MET   416     -27.944 -18.199  32.559  1.00                 C  
ATOM   1769  N   GLN   417     -30.228 -19.676  29.901  1.00                 N  
ATOM   1770  CA  GLN   417     -30.682 -19.321  28.550  1.00                 C  
ATOM   1771  C   GLN   417     -30.821 -17.825  28.362  1.00                 C  
ATOM   1772  O   GLN   417     -30.886 -17.080  29.338  1.00                 O  
ATOM   1773  CB  GLN   417     -32.018 -19.998  28.239  1.00                 C  
ATOM   1774  CD  GLN   417     -31.021 -22.118  27.294  1.00                 C  
ATOM   1775  CG  GLN   417     -31.976 -21.516  28.306  1.00                 C  
ATOM   1776  OE1 GLN   417     -31.135 -21.869  26.094  1.00                 O  
ATOM   1777  NE2 GLN   417     -30.073 -22.913  27.777  1.00                 N  
ATOM   1778  N   ASN   418     -30.898 -17.386  27.106  1.00                 N  
ATOM   1779  CA  ASN   418     -31.309 -16.010  26.828  1.00                 C  
ATOM   1780  C   ASN   418     -32.826 -15.940  27.024  1.00                 C  
ATOM   1781  O   ASN   418     -33.584 -15.935  26.071  1.00                 O  
ATOM   1782  CB  ASN   418     -30.876 -15.596  25.420  1.00                 C  
ATOM   1783  CG  ASN   418     -31.113 -14.123  25.148  1.00                 C  
ATOM   1784  OD1 ASN   418     -31.851 -13.458  25.875  1.00                 O  
ATOM   1785  ND2 ASN   418     -30.487 -13.609  24.095  1.00                 N  
ATOM   1786  N   ILE   419     -33.277 -15.899  28.273  1.00                 N  
ATOM   1787  CA  ILE   419     -34.708 -16.003  28.519  1.00                 C  
ATOM   1788  C   ILE   419     -35.424 -14.694  28.187  1.00                 C  
ATOM   1789  O   ILE   419     -36.630 -14.678  27.993  1.00                 O  
ATOM   1790  CB  ILE   419     -35.003 -16.402  29.977  1.00                 C  
ATOM   1791  CD1 ILE   419     -35.449 -14.170  31.124  1.00                 C  
ATOM   1792  CG1 ILE   419     -34.492 -15.327  30.938  1.00                 C  
ATOM   1793  CG2 ILE   419     -34.407 -17.768  30.286  1.00                 C  
ATOM   1794  N   GLY   420     -34.672 -13.604  28.123  1.00                 N  
ATOM   1795  CA  GLY   420     -35.213 -12.329  27.666  1.00                 C  
ATOM   1796  C   GLY   420     -35.656 -12.441  26.210  1.00                 C  
ATOM   1797  O   GLY   420     -36.760 -12.018  25.847  1.00                 O  
ATOM   1798  N   VAL   421     -34.805 -13.048  25.385  1.00                 N  
ATOM   1799  CA  VAL   421     -35.172 -13.351  24.000  1.00                 C  
ATOM   1800  C   VAL   421     -36.373 -14.315  23.911  1.00                 C  
ATOM   1801  O   VAL   421     -37.284 -14.098  23.110  1.00                 O  
ATOM   1802  CB  VAL   421     -33.986 -13.949  23.220  1.00                 C  
ATOM   1803  CG1 VAL   421     -34.443 -14.449  21.858  1.00                 C  
ATOM   1804  CG2 VAL   421     -32.876 -12.921  23.069  1.00                 C  
ATOM   1805  N   ALA   422     -36.393 -15.358  24.750  1.00                 N  
ATOM   1806  CA  ALA   422     -37.496 -16.314  24.709  1.00                 C  
ATOM   1807  C   ALA   422     -38.834 -15.650  25.036  1.00                 C  
ATOM   1808  O   ALA   422     -39.851 -15.942  24.404  1.00                 O  
ATOM   1809  CB  ALA   422     -37.240 -17.460  25.675  1.00                 C  
ATOM   1810  N   LEU   423     -38.836 -14.759  26.027  1.00                 N  
ATOM   1811  CA  LEU   423     -40.067 -14.067  26.395  1.00                 C  
ATOM   1812  C   LEU   423     -40.513 -13.153  25.268  1.00                 C  
ATOM   1813  O   LEU   423     -41.695 -13.087  24.921  1.00                 O  
ATOM   1814  CB  LEU   423     -39.868 -13.270  27.686  1.00                 C  
ATOM   1815  CG  LEU   423     -41.093 -12.520  28.215  1.00                 C  
ATOM   1816  CD1 LEU   423     -42.233 -13.486  28.499  1.00                 C  
ATOM   1817  CD2 LEU   423     -40.741 -11.733  29.468  1.00                 C  
ATOM   1818  N   LEU   424     -39.557 -12.458  24.685  1.00                 N  
ATOM   1819  CA  LEU   424     -39.869 -11.519  23.606  1.00                 C  
ATOM   1820  C   LEU   424     -40.456 -12.222  22.379  1.00                 C  
ATOM   1821  O   LEU   424     -41.471 -11.780  21.825  1.00                 O  
ATOM   1822  CB  LEU   424     -38.619 -10.738  23.197  1.00                 C  
ATOM   1823  CG  LEU   424     -38.785  -9.747  22.044  1.00                 C  
ATOM   1824  CD1 LEU   424     -39.795  -8.668  22.404  1.00                 C  
ATOM   1825  CD2 LEU   424     -37.449  -9.120  21.676  1.00                 C  
ATOM   1826  N   VAL   425     -39.837 -13.326  21.968  1.00                 N  
ATOM   1827  CA  VAL   425     -40.375 -14.127  20.863  1.00                 C  
ATOM   1828  C   VAL   425     -41.735 -14.737  21.196  1.00                 C  
ATOM   1829  O   VAL   425     -42.585 -14.873  20.328  1.00                 O  
ATOM   1830  CB  VAL   425     -39.405 -15.252  20.457  1.00                 C  
ATOM   1831  CG1 VAL   425     -40.063 -16.186  19.453  1.00                 C  
ATOM   1832  CG2 VAL   425     -38.122 -14.668  19.885  1.00                 C  
ATOM   1833  N   LEU   426     -41.949 -15.111  22.457  1.00                 N  
ATOM   1834  CA  LEU   426     -43.230 -15.678  22.815  1.00                 C  
ATOM   1835  C   LEU   426     -44.340 -14.661  22.673  1.00                 C  
ATOM   1836  O   LEU   426     -45.434 -14.968  22.199  1.00                 O  
ATOM   1837  CB  LEU   426     -43.196 -16.218  24.246  1.00                 C  
ATOM   1838  CG  LEU   426     -42.315 -17.446  24.487  1.00                 C  
ATOM   1839  CD1 LEU   426     -42.235 -17.768  25.971  1.00                 C  
ATOM   1840  CD2 LEU   426     -42.840 -18.645  23.712  1.00                 C  
ATOM   1841  N   ARG   427     -44.045 -13.437  23.095  1.00                 N  
ATOM   1842  CA  ARG   427     -44.998 -12.339  23.039  1.00                 C  
ATOM   1843  C   ARG   427     -45.353 -11.997  21.588  1.00                 C  
ATOM   1844  O   ARG   427     -46.519 -11.842  21.228  1.00                 O  
ATOM   1845  CB  ARG   427     -44.437 -11.106  23.750  1.00                 C  
ATOM   1846  CD  ARG   427     -44.723  -8.696  24.390  1.00                 C  
ATOM   1847  NE  ARG   427     -43.578  -8.235  23.609  1.00                 N  
ATOM   1848  CG  ARG   427     -45.383  -9.916  23.768  1.00                 C  
ATOM   1849  CZ  ARG   427     -43.674  -7.531  22.486  1.00                 C  
ATOM   1850  NH1 ARG   427     -42.577  -7.155  21.843  1.00                 N  
ATOM   1851  NH2 ARG   427     -44.867  -7.206  22.008  1.00                 N  
ATOM   1852  N   MET   428     -44.330 -11.863  20.762  1.00                 N  
ATOM   1853  CA  MET   428     -44.539 -11.488  19.365  1.00                 C  
ATOM   1854  C   MET   428     -45.233 -12.589  18.557  1.00                 C  
ATOM   1855  O   MET   428     -46.135 -12.313  17.765  1.00                 O  
ATOM   1856  CB  MET   428     -43.207 -11.137  18.699  1.00                 C  
ATOM   1857  SD  MET   428     -43.621  -8.412  18.984  1.00                 S  
ATOM   1858  CE  MET   428     -43.614  -8.277  17.198  1.00                 C  
ATOM   1859  CG  MET   428     -42.571  -9.859  19.220  1.00                 C  
ATOM   1860  N   SER   429     -44.836 -13.837  18.771  1.00                 N  
ATOM   1861  CA  SER   429     -45.219 -14.897  17.830  1.00                 C  
ATOM   1862  C   SER   429     -46.280 -15.876  18.307  1.00                 C  
ATOM   1863  O   SER   429     -46.808 -16.662  17.517  1.00                 O  
ATOM   1864  CB  SER   429     -43.995 -15.721  17.424  1.00                 C  
ATOM   1865  OG  SER   429     -44.354 -16.760  16.530  1.00                 O  
ATOM   1866  N   LEU   430     -45.984 -16.571  19.409  1.00                 N  
ATOM   1867  CA  LEU   430     -46.911 -17.552  19.972  1.00                 C  
ATOM   1868  C   LEU   430     -48.172 -16.844  20.476  1.00                 C  
ATOM   1869  O   LEU   430     -49.306 -17.217  20.164  1.00                 O  
ATOM   1870  CB  LEU   430     -46.240 -18.336  21.102  1.00                 C  
ATOM   1871  CG  LEU   430     -45.511 -19.619  20.696  1.00                 C  
ATOM   1872  CD1 LEU   430     -44.453 -19.326  19.643  1.00                 C  
ATOM   1873  CD2 LEU   430     -44.879 -20.285  21.909  1.00                 C  
ATOM   1874  N   PRO   431     -47.963 -15.803  21.269  1.00                 N  
ATOM   1875  CA  PRO   431     -49.027 -14.997  21.854  1.00                 C  
ATOM   1876  C   PRO   431     -49.999 -14.378  20.828  1.00                 C  
ATOM   1877  O   PRO   431     -51.191 -14.699  20.798  1.00                 O  
ATOM   1878  CB  PRO   431     -48.283 -13.891  22.605  1.00                 C  
ATOM   1879  CD  PRO   431     -46.571 -15.364  21.814  1.00                 C  
ATOM   1880  CG  PRO   431     -46.977 -14.507  22.980  1.00                 C  
ATOM   1881  N   SER   432     -49.500 -13.485  19.977  1.00                 N  
ATOM   1882  CA  SER   432     -50.375 -12.885  18.968  1.00                 C  
ATOM   1883  C   SER   432     -50.825 -13.973  18.014  1.00                 C  
ATOM   1884  O   SER   432     -51.933 -13.954  17.473  1.00                 O  
ATOM   1885  CB  SER   432     -49.649 -11.758  18.231  1.00                 C  
ATOM   1886  OG  SER   432     -49.363 -10.679  19.103  1.00                 O  
ATOM   1887  N   HIS   433     -49.947 -14.952  17.797  1.00                 N  
ATOM   1888  CA  HIS   433     -50.232 -16.049  16.879  1.00                 C  
ATOM   1889  C   HIS   433     -51.146 -17.123  17.423  1.00                 C  
ATOM   1890  O   HIS   433     -51.904 -17.761  16.688  1.00                 O  
ATOM   1891  CB  HIS   433     -48.934 -16.722  16.429  1.00                 C  
ATOM   1892  CG  HIS   433     -48.079 -15.861  15.553  1.00                 C  
ATOM   1893  ND1 HIS   433     -47.220 -14.908  16.055  1.00                 N  
ATOM   1894  CE1 HIS   433     -46.593 -14.301  15.032  1.00                 C  
ATOM   1895  CD2 HIS   433     -47.868 -15.726  14.118  1.00                 C  
ATOM   1896  NE2 HIS   433     -46.977 -14.786  13.867  1.00                 N  
ATOM   1897  N   MET   434     -51.092 -17.348  18.731  1.00                 N  
ATOM   1898  CA  MET   434     -51.915 -18.393  19.341  1.00                 C  
ATOM   1899  C   MET   434     -53.069 -17.864  20.153  1.00                 C  
ATOM   1900  O   MET   434     -54.088 -18.533  20.341  1.00                 O  
ATOM   1901  CB  MET   434     -51.061 -19.293  20.236  1.00                 C  
ATOM   1902  SD  MET   434     -50.731 -21.293  18.348  1.00                 S  
ATOM   1903  CE  MET   434     -50.626 -20.395  16.802  1.00                 C  
ATOM   1904  CG  MET   434     -50.010 -20.096  19.487  1.00                 C  
ATOM   1905  N   SER   435     -52.936 -16.644  20.657  1.00                 N  
ATOM   1906  CA  SER   435     -53.985 -16.067  21.479  1.00                 C  
ATOM   1907  C   SER   435     -53.814 -16.475  22.933  1.00                 C  
ATOM   1908  O   SER   435     -54.591 -16.099  23.815  1.00                 O  
ATOM   1909  CB  SER   435     -55.362 -16.493  20.967  1.00                 C  
ATOM   1910  OG  SER   435     -55.564 -16.065  19.631  1.00                 O  
ATOM   1911  N   ASP   436     -52.770 -17.264  23.196  1.00                 N  
ATOM   1912  CA  ASP   436     -52.448 -17.752  24.546  1.00                 C  
ATOM   1913  C   ASP   436     -51.175 -17.119  25.090  1.00                 C  
ATOM   1914  O   ASP   436     -50.469 -16.370  24.410  1.00                 O  
ATOM   1915  CB  ASP   436     -52.305 -19.275  24.545  1.00                 C  
ATOM   1916  CG  ASP   436     -53.616 -19.983  24.262  1.00                 C  
ATOM   1917  OD1 ASP   436     -54.681 -19.361  24.457  1.00                 O  
ATOM   1918  OD2 ASP   436     -53.577 -21.160  23.844  1.00                 O  
ATOM   1919  N   ILE   437     -50.873 -17.428  26.354  1.00                 N  
ATOM   1920  CA  ILE   437     -49.671 -16.927  27.020  1.00                 C  
ATOM   1921  C   ILE   437     -48.503 -17.733  26.505  1.00                 C  
ATOM   1922  O   ILE   437     -48.606 -18.942  26.276  1.00                 O  
ATOM   1923  CB  ILE   437     -49.798 -17.013  28.552  1.00                 C  
ATOM   1924  CD1 ILE   437     -50.917 -14.726  28.687  1.00                 C  
ATOM   1925  CG1 ILE   437     -50.999 -16.196  29.035  1.00                 C  
ATOM   1926  CG2 ILE   437     -48.505 -16.567  29.219  1.00                 C  
ATOM   1927  N   ALA   438     -47.422 -17.143  26.358  1.00                 N  
ATOM   1928  CA  ALA   438     -46.222 -17.793  25.861  1.00                 C  
ATOM   1929  C   ALA   438     -44.934 -17.077  26.295  1.00                 C  
ATOM   1930  O   ALA   438     -43.853 -17.674  26.313  1.00                 O  
ATOM   1931  CB  ALA   438     -46.258 -17.883  24.343  1.00                 C  
ATOM   1932  N   THR   439     -45.052 -15.801  26.648  1.00                 N  
ATOM   1933  CA  THR   439     -43.898 -15.027  27.110  1.00                 C  
ATOM   1934  C   THR   439     -43.553 -15.361  28.564  1.00                 C  
ATOM   1935  O   THR   439     -42.439 -15.114  29.017  1.00                 O  
ATOM   1936  CB  THR   439     -44.146 -13.513  26.980  1.00                 C  
ATOM   1937  OG1 THR   439     -45.262 -13.136  27.796  1.00                 O  
ATOM   1938  CG2 THR   439     -44.453 -13.145  25.536  1.00                 C  
ATOM   1939  N   VAL   440     -44.517 -15.920  29.290  1.00                 N  
ATOM   1940  CA  VAL   440     -44.353 -16.144  30.733  1.00                 C  
ATOM   1941  C   VAL   440     -43.207 -17.096  31.120  1.00                 C  
ATOM   1942  O   VAL   440     -42.463 -16.802  32.064  1.00                 O  
ATOM   1943  CB  VAL   440     -45.644 -16.690  31.370  1.00                 C  
ATOM   1944  CG1 VAL   440     -45.917 -18.108  30.889  1.00                 C  
ATOM   1945  CG2 VAL   440     -45.550 -16.648  32.887  1.00                 C  
ATOM   1946  N   GLY   441     -43.059 -18.246  30.420  1.00                 N  
ATOM   1947  CA  GLY   441     -41.913 -19.083  30.820  1.00                 C  
ATOM   1948  C   GLY   441     -40.558 -18.391  30.719  1.00                 C  
ATOM   1949  O   GLY   441     -39.707 -18.636  31.563  1.00                 O  
ATOM   1950  N   PRO   442     -40.346 -17.568  29.693  1.00                 N  
ATOM   1951  CA  PRO   442     -39.098 -16.847  29.572  1.00                 C  
ATOM   1952  C   PRO   442     -38.918 -15.903  30.758  1.00                 C  
ATOM   1953  O   PRO   442     -37.840 -15.808  31.351  1.00                 O  
ATOM   1954  CB  PRO   442     -39.237 -16.086  28.252  1.00                 C  
ATOM   1955  CD  PRO   442     -41.190 -17.462  28.383  1.00                 C  
ATOM   1956  CG  PRO   442     -40.158 -16.925  27.432  1.00                 C  
ATOM   1957  N   MET   443     -39.978 -15.186  31.097  1.00                 N  
ATOM   1958  CA  MET   443     -39.902 -14.236  32.206  1.00                 C  
ATOM   1959  C   MET   443     -39.590 -14.899  33.545  1.00                 C  
ATOM   1960  O   MET   443     -38.776 -14.392  34.320  1.00                 O  
ATOM   1961  CB  MET   443     -41.211 -13.454  32.332  1.00                 C  
ATOM   1962  SD  MET   443     -41.655 -13.155  35.050  1.00                 S  
ATOM   1963  CE  MET   443     -43.399 -13.484  34.805  1.00                 C  
ATOM   1964  CG  MET   443     -41.218 -12.432  33.458  1.00                 C  
ATOM   1965  N   ALA   444     -40.239 -16.025  33.828  1.00                 N  
ATOM   1966  CA  ALA   444     -40.032 -16.692  35.119  1.00                 C  
ATOM   1967  C   ALA   444     -38.680 -17.397  35.160  1.00                 C  
ATOM   1968  O   ALA   444     -38.068 -17.533  36.213  1.00                 O  
ATOM   1969  CB  ALA   444     -41.151 -17.687  35.387  1.00                 C  
ATOM   1970  N   SER   445     -38.217 -17.861  34.005  1.00                 N  
ATOM   1971  CA  SER   445     -36.904 -18.518  33.935  1.00                 C  
ATOM   1972  C   SER   445     -35.859 -17.457  34.224  1.00                 C  
ATOM   1973  O   SER   445     -34.866 -17.703  34.910  1.00                 O  
ATOM   1974  CB  SER   445     -36.703 -19.170  32.565  1.00                 C  
ATOM   1975  OG  SER   445     -35.442 -19.810  32.485  1.00                 O  
ATOM   1976  N   GLY   446     -36.086 -16.257  33.694  1.00                 N  
ATOM   1977  CA  GLY   446     -35.197 -15.131  33.968  1.00                 C  
ATOM   1978  C   GLY   446     -35.119 -14.821  35.463  1.00                 C  
ATOM   1979  O   GLY   446     -34.040 -14.598  36.009  1.00                 O  
ATOM   1980  N   MET   447     -36.261 -14.818  36.130  1.00                 N  
ATOM   1981  CA  MET   447     -36.269 -14.590  37.568  1.00                 C  
ATOM   1982  C   MET   447     -35.531 -15.719  38.285  1.00                 C  
ATOM   1983  O   MET   447     -34.632 -15.473  39.097  1.00                 O  
ATOM   1984  CB  MET   447     -37.705 -14.473  38.084  1.00                 C  
ATOM   1985  SD  MET   447     -40.169 -13.206  38.092  1.00                 S  
ATOM   1986  CE  MET   447     -40.053 -13.075  39.874  1.00                 C  
ATOM   1987  CG  MET   447     -38.424 -13.211  37.637  1.00                 C  
ATOM   1988  N   MET   448     -35.893 -16.955  37.962  1.00                 N  
ATOM   1989  CA  MET   448     -35.293 -18.119  38.606  1.00                 C  
ATOM   1990  C   MET   448     -33.770 -18.206  38.407  1.00                 C  
ATOM   1991  O   MET   448     -33.032 -18.505  39.342  1.00                 O  
ATOM   1992  CB  MET   448     -35.935 -19.408  38.089  1.00                 C  
ATOM   1993  SD  MET   448     -37.531 -19.742  40.328  1.00                 S  
ATOM   1994  CE  MET   448     -36.711 -21.307  40.624  1.00                 C  
ATOM   1995  CG  MET   448     -37.373 -19.608  38.537  1.00                 C  
ATOM   1996  N   THR   449     -33.307 -17.921  37.196  1.00                 N  
ATOM   1997  CA  THR   449     -31.895 -18.077  36.846  1.00                 C  
ATOM   1998  C   THR   449     -30.963 -17.181  37.671  1.00                 C  
ATOM   1999  O   THR   449     -29.799 -17.522  37.875  1.00                 O  
ATOM   2000  CB  THR   449     -31.647 -17.783  35.355  1.00                 C  
ATOM   2001  OG1 THR   449     -32.391 -18.709  34.552  1.00                 O  
ATOM   2002  CG2 THR   449     -30.170 -17.928  35.021  1.00                 C  
ATOM   2003  N   PRO   450     -31.471 -16.042  38.139  1.00                 N  
ATOM   2004  CA  PRO   450     -30.748 -15.225  39.111  1.00                 C  
ATOM   2005  C   PRO   450     -30.556 -15.958  40.433  1.00                 C  
ATOM   2006  O   PRO   450     -29.484 -15.903  41.037  1.00                 O  
ATOM   2007  CB  PRO   450     -31.632 -13.989  39.286  1.00                 C  
ATOM   2008  CD  PRO   450     -32.712 -15.366  37.653  1.00                 C  
ATOM   2009  CG  PRO   450     -32.453 -13.937  38.041  1.00                 C  
ATOM   2010  N   ILE   451     -30.125 -15.190  41.428  1.00                 N  
ATOM   2011  CA  ILE   451     -29.847 -15.699  42.752  1.00                 C  
ATOM   2012  C   ILE   451     -30.939 -15.390  43.765  1.00                 C  
ATOM   2013  O   ILE   451     -32.100 -15.154  43.420  1.00                 O  
ATOM   2014  CB  ILE   451     -28.511 -15.159  43.295  1.00                 C  
ATOM   2015  CD1 ILE   451     -27.375 -13.039  44.143  1.00                 C  
ATOM   2016  CG1 ILE   451     -28.563 -13.634  43.417  1.00                 C  
ATOM   2017  CG2 ILE   451     -27.355 -15.619  42.421  1.00                 C  
ATOM   2018  N   PRO   452     -30.572 -15.389  45.047  1.00                 N  
ATOM   2019  CA  PRO   452     -31.501 -15.148  46.143  1.00                 C  
ATOM   2020  C   PRO   452     -32.806 -15.934  45.894  1.00                 C  
ATOM   2021  O   PRO   452     -33.917 -15.397  45.913  1.00                 O  
ATOM   2022  CB  PRO   452     -31.723 -13.634  46.114  1.00                 C  
ATOM   2023  CD  PRO   452     -30.403 -14.162  44.188  1.00                 C  
ATOM   2024  CG  PRO   452     -31.485 -13.249  44.692  1.00                 C  
ATOM   2025  N   ALA   453     -32.643 -17.238  45.655  1.00                 N  
ATOM   2026  CA  ALA   453     -33.767 -18.110  45.391  1.00                 C  
ATOM   2027  C   ALA   453     -33.786 -18.688  43.983  1.00                 C  
ATOM   2028  O   ALA   453     -34.371 -19.746  43.733  1.00                 O  
ATOM   2029  CB  ALA   453     -35.077 -17.374  45.629  1.00                 C  
ATOM   2030  N   PHE   454     -33.148 -18.011  43.029  1.00                 N  
ATOM   2031  CA  PHE   454     -33.128 -18.452  41.630  1.00                 C  
ATOM   2032  C   PHE   454     -32.259 -19.690  41.352  1.00                 C  
ATOM   2033  O   PHE   454     -32.752 -20.822  41.355  1.00                 O  
ATOM   2034  CB  PHE   454     -32.645 -17.322  40.719  1.00                 C  
ATOM   2035  CG  PHE   454     -33.632 -16.200  40.568  1.00                 C  
ATOM   2036  CZ  PHE   454     -35.455 -14.121  40.287  1.00                 C  
ATOM   2037  CD1 PHE   454     -34.960 -16.376  40.919  1.00                 C  
ATOM   2038  CE1 PHE   454     -35.868 -15.344  40.780  1.00                 C  
ATOM   2039  CD2 PHE   454     -33.235 -14.970  40.076  1.00                 C  
ATOM   2040  CE2 PHE   454     -34.143 -13.938  39.937  1.00                 C  
ATOM   2041  N   VAL   455     -30.919 -19.443  41.047  1.00                 N  
ATOM   2042  CA  VAL   455     -30.109 -20.644  40.886  1.00                 C  
ATOM   2043  C   VAL   455     -28.657 -20.301  40.590  1.00                 C  
ATOM   2044  O   VAL   455     -27.755 -20.986  41.056  1.00                 O  
ATOM   2045  CB  VAL   455     -30.662 -21.552  39.772  1.00                 C  
ATOM   2046  CG1 VAL   455     -30.500 -20.888  38.413  1.00                 C  
ATOM   2047  CG2 VAL   455     -29.966 -22.905  39.793  1.00                 C  
ATOM   2048  N   ALA   456     -28.433 -19.238  39.818  1.00                 N  
ATOM   2049  CA  ALA   456     -27.083 -18.806  39.502  1.00                 C  
ATOM   2050  C   ALA   456     -26.339 -18.296  40.726  1.00                 C  
ATOM   2051  O   ALA   456     -25.163 -18.601  40.927  1.00                 O  
ATOM   2052  CB  ALA   456     -27.109 -17.722  38.436  1.00                 C  
ATOM   2053  N   VAL   457     -27.015 -17.499  41.540  1.00                 N  
ATOM   2054  CA  VAL   457     -26.441 -17.096  42.816  1.00                 C  
ATOM   2055  C   VAL   457     -26.112 -18.311  43.704  1.00                 C  
ATOM   2056  O   VAL   457     -25.019 -18.399  44.269  1.00                 O  
ATOM   2057  CB  VAL   457     -27.378 -16.143  43.581  1.00                 C  
ATOM   2058  CG1 VAL   457     -26.863 -15.908  44.992  1.00                 C  
ATOM   2059  CG2 VAL   457     -27.520 -14.824  42.836  1.00                 C  
ATOM   2060  N   ILE   458     -27.049 -19.248  43.818  1.00                 N  
ATOM   2061  CA  ILE   458     -26.836 -20.432  44.657  1.00                 C  
ATOM   2062  C   ILE   458     -25.657 -21.275  44.174  1.00                 C  
ATOM   2063  O   ILE   458     -24.824 -21.724  44.967  1.00                 O  
ATOM   2064  CB  ILE   458     -28.098 -21.312  44.722  1.00                 C  
ATOM   2065  CD1 ILE   458     -30.570 -21.246  45.342  1.00                 C  
ATOM   2066  CG1 ILE   458     -29.213 -20.592  45.482  1.00                 C  
ATOM   2067  CG2 ILE   458     -27.773 -22.664  45.338  1.00                 C  
ATOM   2068  N   SER   459     -25.608 -21.501  42.862  1.00                 N  
ATOM   2069  CA  SER   459     -24.576 -22.334  42.254  1.00                 C  
ATOM   2070  C   SER   459     -23.196 -21.684  42.335  1.00                 C  
ATOM   2071  O   SER   459     -22.207 -22.335  42.700  1.00                 O  
ATOM   2072  CB  SER   459     -24.919 -22.631  40.793  1.00                 C  
ATOM   2073  OG  SER   459     -24.917 -21.445  40.017  1.00                 O  
ATOM   2074  N   TYR   460     -23.141 -20.394  42.019  1.00                 N  
ATOM   2075  CA  TYR   460     -21.899 -19.637  42.106  1.00                 C  
ATOM   2076  C   TYR   460     -21.415 -19.593  43.555  1.00                 C  
ATOM   2077  O   TYR   460     -20.227 -19.753  43.816  1.00                 O  
ATOM   2078  CB  TYR   460     -22.094 -18.222  41.558  1.00                 C  
ATOM   2079  CG  TYR   460     -22.857 -17.305  42.487  1.00                 C  
ATOM   2080  OH  TYR   460     -24.941 -14.779  45.050  1.00                 O  
ATOM   2081  CZ  TYR   460     -24.253 -15.615  44.201  1.00                 C  
ATOM   2082  CD1 TYR   460     -22.190 -16.531  43.428  1.00                 C  
ATOM   2083  CE1 TYR   460     -22.879 -15.690  44.282  1.00                 C  
ATOM   2084  CD2 TYR   460     -24.242 -17.217  42.421  1.00                 C  
ATOM   2085  CE2 TYR   460     -24.947 -16.382  43.266  1.00                 C  
ATOM   2086  N   ALA   461     -22.346 -19.390  44.483  1.00                 N  
ATOM   2087  CA  ALA   461     -22.038 -19.434  45.903  1.00                 C  
ATOM   2088  C   ALA   461     -21.332 -20.733  46.248  1.00                 C  
ATOM   2089  O   ALA   461     -20.211 -20.733  46.767  1.00                 O  
ATOM   2090  CB  ALA   461     -23.308 -19.280  46.726  1.00                 C  
ATOM   2091  N   PHE   462     -21.983 -21.840  45.904  1.00                 N  
ATOM   2092  CA  PHE   462     -21.459 -23.176  46.151  1.00                 C  
ATOM   2093  C   PHE   462     -20.092 -23.410  45.497  1.00                 C  
ATOM   2094  O   PHE   462     -19.133 -23.797  46.175  1.00                 O  
ATOM   2095  CB  PHE   462     -22.442 -24.238  45.653  1.00                 C  
ATOM   2096  CG  PHE   462     -21.948 -25.646  45.819  1.00                 C  
ATOM   2097  CZ  PHE   462     -21.033 -28.254  46.122  1.00                 C  
ATOM   2098  CD1 PHE   462     -22.016 -26.278  47.049  1.00                 C  
ATOM   2099  CE1 PHE   462     -21.562 -27.574  47.203  1.00                 C  
ATOM   2100  CD2 PHE   462     -21.416 -26.340  44.747  1.00                 C  
ATOM   2101  CE2 PHE   462     -20.962 -27.636  44.901  1.00                 C  
ATOM   2102  N   TYR   463     -19.992 -23.165  44.190  1.00                 N  
ATOM   2103  CA  TYR   463     -18.736 -23.422  43.487  1.00                 C  
ATOM   2104  C   TYR   463     -17.614 -22.465  43.897  1.00                 C  
ATOM   2105  O   TYR   463     -16.440 -22.826  43.833  1.00                 O  
ATOM   2106  CB  TYR   463     -18.941 -23.332  41.973  1.00                 C  
ATOM   2107  CG  TYR   463     -19.732 -24.482  41.393  1.00                 C  
ATOM   2108  OH  TYR   463     -21.921 -27.634  39.793  1.00                 O  
ATOM   2109  CZ  TYR   463     -21.196 -26.592  40.323  1.00                 C  
ATOM   2110  CD1 TYR   463     -21.015 -24.284  40.897  1.00                 C  
ATOM   2111  CE1 TYR   463     -21.745 -25.329  40.365  1.00                 C  
ATOM   2112  CD2 TYR   463     -19.194 -25.761  41.342  1.00                 C  
ATOM   2113  CE2 TYR   463     -19.910 -26.819  40.813  1.00                 C  
ATOM   2114  N   LYS   464     -17.971 -21.264  44.359  1.00                 N  
ATOM   2115  CA  LYS   464     -16.968 -20.305  44.823  1.00                 C  
ATOM   2116  C   LYS   464     -16.131 -20.853  45.982  1.00                 C  
ATOM   2117  O   LYS   464     -15.001 -20.426  46.182  1.00                 O  
ATOM   2118  CB  LYS   464     -17.636 -18.997  45.252  1.00                 C  
ATOM   2119  CD  LYS   464     -17.380 -16.606  45.971  1.00                 C  
ATOM   2120  CE  LYS   464     -16.406 -15.524  46.406  1.00                 C  
ATOM   2121  CG  LYS   464     -16.659 -17.909  45.668  1.00                 C  
ATOM   2122  NZ  LYS   464     -17.098 -14.240  46.706  1.00                 N  
ATOM   2123  N   LYS   465     -16.678 -21.804  46.735  1.00                 N  
ATOM   2124  CA  LYS   465     -15.913 -22.449  47.788  1.00                 C  
ATOM   2125  C   LYS   465     -15.394 -23.858  47.513  1.00                 C  
ATOM   2126  O   LYS   465     -14.931 -24.519  48.438  1.00                 O  
ATOM   2127  CB  LYS   465     -16.735 -22.528  49.076  1.00                 C  
ATOM   2128  CD  LYS   465     -17.846 -21.328  50.980  1.00                 C  
ATOM   2129  CE  LYS   465     -18.156 -19.976  51.602  1.00                 C  
ATOM   2130  CG  LYS   465     -17.064 -21.175  49.686  1.00                 C  
ATOM   2131  NZ  LYS   465     -18.927 -20.111  52.868  1.00                 N  
ATOM   2132  N   CYS   466     -15.487 -24.327  46.271  1.00                 N  
ATOM   2133  CA  CYS   466     -14.980 -25.652  45.891  1.00                 C  
ATOM   2134  C   CYS   466     -13.819 -25.516  44.900  1.00                 C  
ATOM   2135  O   CYS   466     -13.951 -24.870  43.870  1.00                 O  
ATOM   2136  CB  CYS   466     -16.101 -26.502  45.289  1.00                 C  
ATOM   2137  SG  CYS   466     -17.475 -26.833  46.416  1.00                 S  
ATOM   2138  N   CYS   467     -12.673 -26.120  45.215  1.00                 N  
ATOM   2139  CA  CYS   467     -11.487 -25.933  44.367  1.00                 C  
ATOM   2140  C   CYS   467     -11.613 -26.528  42.974  1.00                 C  
ATOM   2141  O   CYS   467     -12.298 -27.531  42.774  1.00                 O  
ATOM   2142  CB  CYS   467     -10.249 -26.534  45.036  1.00                 C  
ATOM   2143  SG  CYS   467      -9.770 -25.727  46.582  1.00                 S  
ATOM   2144  N   LYS   468     -10.966 -25.884  42.006  1.00                 N  
ATOM   2145  CA  LYS   468     -11.013 -26.333  40.625  1.00                 C  
ATOM   2146  C   LYS   468      -9.691 -26.922  40.145  1.00                 C  
ATOM   2147  O   LYS   468      -9.644 -27.540  39.082  1.00                 O  
ATOM   2148  CB  LYS   468     -11.412 -25.181  39.700  1.00                 C  
ATOM   2149  CD  LYS   468     -10.842 -22.956  38.687  1.00                 C  
ATOM   2150  CE  LYS   468      -9.796 -21.859  38.576  1.00                 C  
ATOM   2151  CG  LYS   468     -10.373 -24.076  39.602  1.00                 C  
ATOM   2152  NZ  LYS   468     -10.252 -20.745  37.699  1.00                 N  
ATOM   2153  N   LYS   469      -8.608 -26.702  40.885  1.00                 N  
ATOM   2154  CA  LYS   469      -7.312 -27.178  40.419  1.00                 C  
ATOM   2155  C   LYS   469      -7.113 -28.625  40.833  1.00                 C  
ATOM   2156  O   LYS   469      -7.473 -29.006  41.948  1.00                 O  
ATOM   2157  CB  LYS   469      -6.188 -26.298  40.970  1.00                 C  
ATOM   2158  CD  LYS   469      -5.057 -24.058  41.023  1.00                 C  
ATOM   2159  CE  LYS   469      -5.095 -22.621  40.530  1.00                 C  
ATOM   2160  CG  LYS   469      -6.213 -24.867  40.458  1.00                 C  
ATOM   2161  NZ  LYS   469      -3.995 -21.804  41.113  1.00                 N  
ATOM   2162  N   TYR   470      -6.536 -29.418  39.931  1.00                 N  
ATOM   2163  CA  TYR   470      -6.149 -30.807  40.212  1.00                 C  
ATOM   2164  C   TYR   470      -5.491 -30.996  41.580  1.00                 C  
ATOM   2165  O   TYR   470      -5.896 -31.854  42.366  1.00                 O  
ATOM   2166  CB  TYR   470      -5.196 -31.326  39.134  1.00                 C  
ATOM   2167  CG  TYR   470      -4.719 -32.742  39.367  1.00                 C  
ATOM   2168  OH  TYR   470      -3.423 -36.641  40.005  1.00                 O  
ATOM   2169  CZ  TYR   470      -3.850 -35.350  39.795  1.00                 C  
ATOM   2170  CD1 TYR   470      -5.531 -33.826  39.059  1.00                 C  
ATOM   2171  CE1 TYR   470      -5.104 -35.123  39.269  1.00                 C  
ATOM   2172  CD2 TYR   470      -3.459 -32.990  39.896  1.00                 C  
ATOM   2173  CE2 TYR   470      -3.015 -34.281  40.113  1.00                 C  
ATOM   2174  N   GLU   471      -4.476 -30.184  41.859  1.00                 N  
ATOM   2175  CA  GLU   471      -3.691 -30.335  43.081  1.00                 C  
ATOM   2176  C   GLU   471      -4.483 -30.092  44.362  1.00                 C  
ATOM   2177  O   GLU   471      -4.074 -30.519  45.434  1.00                 O  
ATOM   2178  CB  GLU   471      -2.489 -29.388  43.066  1.00                 C  
ATOM   2179  CD  GLU   471      -0.266 -28.774  42.037  1.00                 C  
ATOM   2180  CG  GLU   471      -1.429 -29.747  42.039  1.00                 C  
ATOM   2181  OE1 GLU   471      -0.317 -27.786  42.800  1.00                 O  
ATOM   2182  OE2 GLU   471       0.696 -28.998  41.272  1.00                 O  
ATOM   2183  N   PRO   472      -5.614 -29.407  44.252  1.00                 N  
ATOM   2184  CA  PRO   472      -6.379 -29.025  45.435  1.00                 C  
ATOM   2185  C   PRO   472      -7.295 -30.146  45.930  1.00                 C  
ATOM   2186  O   PRO   472      -7.752 -30.123  47.074  1.00                 O  
ATOM   2187  CB  PRO   472      -7.196 -27.817  44.973  1.00                 C  
ATOM   2188  CD  PRO   472      -5.847 -28.470  43.107  1.00                 C  
ATOM   2189  CG  PRO   472      -6.439 -27.278  43.806  1.00                 C  
ATOM   2190  N   VAL   473      -7.562 -31.120  45.066  1.00                 N  
ATOM   2191  CA  VAL   473      -8.397 -32.259  45.435  1.00                 C  
ATOM   2192  C   VAL   473      -7.579 -33.320  46.172  1.00                 C  
ATOM   2193  O   VAL   473      -7.780 -33.559  47.363  1.00                 O  
ATOM   2194  CB  VAL   473      -9.075 -32.884  44.202  1.00                 C  
ATOM   2195  CG1 VAL   473      -9.919 -34.083  44.609  1.00                 C  
ATOM   2196  CG2 VAL   473      -9.925 -31.850  43.480  1.00                 C  
TER
