# Supplementary material for: Comparative Single-Cell Transcriptomics Reveals Novel Genes Involved in Bivalve Embryonic Shell Formation and Questions Ontogenetic Homology of Molluscan Shell Types
Source: Front Cell Dev Biol. 2022 Jun 9;10:883755. doi: 10.3389/fcell.2022.883755 (PMC9261976; doi:10.3389/fcell.2022.883755)
Supplement: Supplementary file 1 [file DataSheet1.ZIP › Supplementary_File1/s_f_1/1df8664a5e6232b4.final.pdb]

SSBOND   1 CYS    309    CYS    321
ATOM      1  N   SER    12       3.677  -6.731 -94.865  1.00                 N  
ATOM      2  CA  SER    12       2.505  -7.193 -95.595  1.00                 C  
ATOM      3  C   SER    12       1.848  -8.363 -94.858  1.00                 C  
ATOM      4  O   SER    12       0.691  -8.696 -95.117  1.00                 O  
ATOM      5  CB  SER    12       2.888  -7.603 -97.019  1.00                 C  
ATOM      6  OG  SER    12       3.711  -8.756 -97.014  1.00                 O  
ATOM      7  N   LEU    13       2.585  -8.969 -93.928  1.00                 N  
ATOM      8  CA  LEU    13       2.057 -10.072 -93.130  1.00                 C  
ATOM      9  C   LEU    13       1.523  -9.577 -91.793  1.00                 C  
ATOM     10  O   LEU    13       0.550 -10.116 -91.262  1.00                 O  
ATOM     11  CB  LEU    13       3.135 -11.134 -92.904  1.00                 C  
ATOM     12  CG  LEU    13       3.677 -11.827 -94.155  1.00                 C  
ATOM     13  CD1 LEU    13       4.800 -12.788 -93.794  1.00                 C  
ATOM     14  CD2 LEU    13       2.565 -12.565 -94.885  1.00                 C  
ATOM     15  N   TYR    14       2.176  -8.553 -91.250  1.00                 N  
ATOM     16  CA  TYR    14       1.725  -7.917 -90.019  1.00                 C  
ATOM     17  C   TYR    14       0.341  -7.336 -90.256  1.00                 C  
ATOM     18  O   TYR    14      -0.543  -7.478 -89.412  1.00                 O  
ATOM     19  CB  TYR    14       2.717  -6.839 -89.578  1.00                 C  
ATOM     20  CG  TYR    14       2.325  -6.131 -88.301  1.00                 C  
ATOM     21  OH  TYR    14       1.252  -4.196 -84.781  1.00                 O  
ATOM     22  CZ  TYR    14       1.606  -4.835 -85.946  1.00                 C  
ATOM     23  CD1 TYR    14       2.531  -6.728 -87.064  1.00                 C  
ATOM     24  CE1 TYR    14       2.175  -6.089 -85.892  1.00                 C  
ATOM     25  CD2 TYR    14       1.750  -4.867 -88.337  1.00                 C  
ATOM     26  CE2 TYR    14       1.389  -4.212 -87.175  1.00                 C  
ATOM     27  N   ALA    15       0.160  -6.694 -91.413  1.00                 N  
ATOM     28  CA  ALA    15      -1.127  -6.104 -91.789  1.00                 C  
ATOM     29  C   ALA    15      -2.232  -7.149 -91.925  1.00                 C  
ATOM     30  O   ALA    15      -3.340  -6.937 -91.438  1.00                 O  
ATOM     31  CB  ALA    15      -0.996  -5.335 -93.095  1.00                 C  
ATOM     32  N   GLU    16      -1.933  -8.277 -92.571  1.00                 N  
ATOM     33  CA  GLU    16      -2.943  -9.315 -92.785  1.00                 C  
ATOM     34  C   GLU    16      -3.410  -9.917 -91.463  1.00                 C  
ATOM     35  O   GLU    16      -4.523 -10.445 -91.368  1.00                 O  
ATOM     36  CB  GLU    16      -2.395 -10.416 -93.695  1.00                 C  
ATOM     37  CD  GLU    16      -3.454  -9.595 -95.837  1.00                 C  
ATOM     38  CG  GLU    16      -2.167  -9.977 -95.132  1.00                 C  
ATOM     39  OE1 GLU    16      -4.417 -10.389 -95.784  1.00                 O  
ATOM     40  OE2 GLU    16      -3.500  -8.503 -96.441  1.00                 O  
ATOM     41  N   LEU    17      -2.557  -9.831 -90.445  1.00                 N  
ATOM     42  CA  LEU    17      -2.930 -10.246 -89.098  1.00                 C  
ATOM     43  C   LEU    17      -4.091  -9.393 -88.614  1.00                 C  
ATOM     44  O   LEU    17      -5.171  -9.908 -88.306  1.00                 O  
ATOM     45  CB  LEU    17      -1.733 -10.134 -88.152  1.00                 C  
ATOM     46  CG  LEU    17      -1.984 -10.516 -86.692  1.00                 C  
ATOM     47  CD1 LEU    17      -2.415 -11.971 -86.583  1.00                 C  
ATOM     48  CD2 LEU    17      -0.743 -10.267 -85.849  1.00                 C  
ATOM     49  N   ASN    18      -3.853  -8.085 -88.567  1.00                 N  
ATOM     50  CA  ASN    18      -4.854  -7.109 -88.146  1.00                 C  
ATOM     51  C   ASN    18      -6.134  -7.206 -88.970  1.00                 C  
ATOM     52  O   ASN    18      -7.229  -7.220 -88.411  1.00                 O  
ATOM     53  CB  ASN    18      -4.286  -5.691 -88.224  1.00                 C  
ATOM     54  CG  ASN    18      -3.282  -5.404 -87.125  1.00                 C  
ATOM     55  OD1 ASN    18      -3.237  -6.104 -86.114  1.00                 O  
ATOM     56  ND2 ASN    18      -2.472  -4.370 -87.320  1.00                 N  
ATOM     57  N   LYS    19      -5.992  -7.269 -90.294  1.00                 N  
ATOM     58  CA  LYS    19      -7.147  -7.332 -91.191  1.00                 C  
ATOM     59  C   LYS    19      -8.004  -8.561 -90.892  1.00                 C  
ATOM     60  O   LYS    19      -9.229  -8.517 -90.995  1.00                 O  
ATOM     61  CB  LYS    19      -6.691  -7.349 -92.651  1.00                 C  
ATOM     62  CD  LYS    19      -5.546  -6.153 -94.538  1.00                 C  
ATOM     63  CE  LYS    19      -6.619  -6.438 -95.576  1.00                 C  
ATOM     64  CG  LYS    19      -6.145  -6.020 -93.147  1.00                 C  
ATOM     65  NZ  LYS    19      -6.060  -6.480 -96.955  1.00                 N  
ATOM     66  N   HIS    20      -7.359  -9.653 -90.503  1.00                 N  
ATOM     67  CA  HIS    20      -8.092 -10.864 -90.168  1.00                 C  
ATOM     68  C   HIS    20      -8.877 -10.718 -88.880  1.00                 C  
ATOM     69  O   HIS    20      -9.975 -11.253 -88.754  1.00                 O  
ATOM     70  CB  HIS    20      -7.137 -12.054 -90.053  1.00                 C  
ATOM     71  CG  HIS    20      -6.555 -12.490 -91.361  1.00                 C  
ATOM     72  ND1 HIS    20      -5.330 -13.113 -91.461  1.00                 N  
ATOM     73  CE1 HIS    20      -5.079 -13.382 -92.754  1.00                 C  
ATOM     74  CD2 HIS    20      -6.975 -12.436 -92.754  1.00                 C  
ATOM     75  NE2 HIS    20      -6.062 -12.978 -93.536  1.00                 N  
ATOM     76  N   GLY    21      -8.309  -9.999 -87.922  1.00                 N  
ATOM     77  CA  GLY    21      -9.059  -9.620 -86.728  1.00                 C  
ATOM     78  C   GLY    21     -10.275  -8.783 -87.110  1.00                 C  
ATOM     79  O   GLY    21     -11.386  -9.071 -86.678  1.00                 O  
ATOM     80  N   GLN    22     -10.052  -7.743 -87.912  1.00                 N  
ATOM     81  CA  GLN    22     -11.119  -6.841 -88.333  1.00                 C  
ATOM     82  C   GLN    22     -12.276  -7.634 -88.918  1.00                 C  
ATOM     83  O   GLN    22     -13.440  -7.333 -88.661  1.00                 O  
ATOM     84  CB  GLN    22     -10.593  -5.827 -89.351  1.00                 C  
ATOM     85  CD  GLN    22     -12.012  -3.867 -88.626  1.00                 C  
ATOM     86  CG  GLN    22     -11.613  -4.780 -89.768  1.00                 C  
ATOM     87  OE1 GLN    22     -11.160  -3.257 -87.980  1.00                 O  
ATOM     88  NE2 GLN    22     -13.312  -3.771 -88.373  1.00                 N  
ATOM     89  N   ASN    23     -11.935  -8.664 -89.690  1.00                 N  
ATOM     90  CA  ASN    23     -12.910  -9.444 -90.451  1.00                 C  
ATOM     91  C   ASN    23     -13.418 -10.693 -89.728  1.00                 C  
ATOM     92  O   ASN    23     -14.066 -11.541 -90.346  1.00                 O  
ATOM     93  CB  ASN    23     -12.327  -9.858 -91.804  1.00                 C  
ATOM     94  CG  ASN    23     -12.158  -8.684 -92.749  1.00                 C  
ATOM     95  OD1 ASN    23     -13.024  -7.813 -92.833  1.00                 O  
ATOM     96  ND2 ASN    23     -11.040  -8.658 -93.464  1.00                 N  
ATOM     97  N   GLN    24     -13.123 -10.808 -88.434  1.00                 N  
ATOM     98  CA  GLN    24     -13.439 -12.014 -87.670  1.00                 C  
ATOM     99  C   GLN    24     -12.826 -13.245 -88.341  1.00                 C  
ATOM    100  O   GLN    24     -12.002 -13.109 -89.247  1.00                 O  
ATOM    101  CB  GLN    24     -14.954 -12.179 -87.531  1.00                 C  
ATOM    102  CD  GLN    24     -15.213 -11.021 -85.300  1.00                 C  
ATOM    103  CG  GLN    24     -15.631 -11.059 -86.757  1.00                 C  
ATOM    104  OE1 GLN    24     -15.400 -11.991 -84.565  1.00                 O  
ATOM    105  NE2 GLN    24     -14.643  -9.899 -84.879  1.00                 N  
ATOM    106  N   ASP    25     -13.243 -14.435 -87.917  1.00                 N  
ATOM    107  CA  ASP    25     -12.548 -15.668 -88.292  1.00                 C  
ATOM    108  C   ASP    25     -11.036 -15.478 -88.150  1.00                 C  
ATOM    109  O   ASP    25     -10.292 -15.234 -89.109  1.00                 O  
ATOM    110  CB  ASP    25     -12.911 -16.074 -89.722  1.00                 C  
ATOM    111  CG  ASP    25     -12.511 -17.501 -90.042  1.00                 C  
ATOM    112  OD1 ASP    25     -12.417 -18.316 -89.100  1.00                 O  
ATOM    113  OD2 ASP    25     -12.292 -17.804 -91.233  1.00                 O  
ATOM    114  N   PHE    26     -10.619 -15.588 -86.901  1.00                 N  
ATOM    115  CA  PHE    26      -9.289 -15.247 -86.452  1.00                 C  
ATOM    116  C   PHE    26      -8.304 -16.323 -86.867  1.00                 C  
ATOM    117  O   PHE    26      -7.091 -16.193 -86.675  1.00                 O  
ATOM    118  CB  PHE    26      -9.268 -15.056 -84.934  1.00                 C  
ATOM    119  CG  PHE    26     -10.005 -13.833 -84.467  1.00                 C  
ATOM    120  CZ  PHE    26     -11.364 -11.567 -83.605  1.00                 C  
ATOM    121  CD1 PHE    26     -11.224 -13.947 -83.821  1.00                 C  
ATOM    122  CE1 PHE    26     -11.902 -12.822 -83.391  1.00                 C  
ATOM    123  CD2 PHE    26      -9.481 -12.570 -84.674  1.00                 C  
ATOM    124  CE2 PHE    26     -10.159 -11.445 -84.244  1.00                 C  
ATOM    125  N   GLU    27      -8.848 -17.386 -87.450  1.00                 N  
ATOM    126  CA  GLU    27      -8.075 -18.556 -87.824  1.00                 C  
ATOM    127  C   GLU    27      -6.987 -18.200 -88.833  1.00                 C  
ATOM    128  O   GLU    27      -5.803 -18.427 -88.576  1.00                 O  
ATOM    129  CB  GLU    27      -8.988 -19.640 -88.399  1.00                 C  
ATOM    130  CD  GLU    27      -7.685 -21.650 -87.599  1.00                 C  
ATOM    131  CG  GLU    27      -8.264 -20.917 -88.793  1.00                 C  
ATOM    132  OE1 GLU    27      -8.139 -21.390 -86.465  1.00                 O  
ATOM    133  OE2 GLU    27      -6.777 -22.485 -87.797  1.00                 O  
ATOM    134  N   ARG    28      -7.396 -17.624 -89.964  1.00                 N  
ATOM    135  CA  ARG    28      -6.463 -17.182 -91.003  1.00                 C  
ATOM    136  C   ARG    28      -5.380 -16.272 -90.445  1.00                 C  
ATOM    137  O   ARG    28      -4.209 -16.393 -90.807  1.00                 O  
ATOM    138  CB  ARG    28      -7.213 -16.460 -92.125  1.00                 C  
ATOM    139  CD  ARG    28      -8.832 -16.586 -94.039  1.00                 C  
ATOM    140  NE  ARG    28      -9.648 -17.451 -94.886  1.00                 N  
ATOM    141  CG  ARG    28      -8.066 -17.375 -92.989  1.00                 C  
ATOM    142  CZ  ARG    28     -10.543 -17.009 -95.763  1.00                 C  
ATOM    143  NH1 ARG    28     -11.240 -17.871 -96.491  1.00                 N  
ATOM    144  NH2 ARG    28     -10.740 -15.706 -95.910  1.00                 N  
ATOM    145  N   ALA    29      -5.789 -15.359 -89.568  1.00                 N  
ATOM    146  CA  ALA    29      -4.896 -14.363 -89.008  1.00                 C  
ATOM    147  C   ALA    29      -3.673 -14.945 -88.346  1.00                 C  
ATOM    148  O   ALA    29      -2.553 -14.605 -88.713  1.00                 O  
ATOM    149  CB  ALA    29      -5.633 -13.500 -87.996  1.00                 C  
ATOM    150  N   LEU    30      -3.896 -15.824 -87.374  1.00                 N  
ATOM    151  CA  LEU    30      -2.820 -16.487 -86.648  1.00                 C  
ATOM    152  C   LEU    30      -1.754 -17.083 -87.579  1.00                 C  
ATOM    153  O   LEU    30      -0.552 -16.987 -87.311  1.00                 O  
ATOM    154  CB  LEU    30      -3.380 -17.594 -85.752  1.00                 C  
ATOM    155  CG  LEU    30      -4.212 -17.138 -84.551  1.00                 C  
ATOM    156  CD1 LEU    30      -4.853 -18.330 -83.858  1.00                 C  
ATOM    157  CD2 LEU    30      -3.354 -16.353 -83.570  1.00                 C  
ATOM    158  N   LYS    31      -2.200 -17.681 -88.680  1.00                 N  
ATOM    159  CA  LYS    31      -1.287 -18.274 -89.653  1.00                 C  
ATOM    160  C   LYS    31      -0.410 -17.222 -90.336  1.00                 C  
ATOM    161  O   LYS    31       0.633 -17.550 -90.896  1.00                 O  
ATOM    162  CB  LYS    31      -2.067 -19.056 -90.712  1.00                 C  
ATOM    163  CD  LYS    31      -3.486 -21.044 -91.289  1.00                 C  
ATOM    164  CE  LYS    31      -4.133 -22.317 -90.770  1.00                 C  
ATOM    165  CG  LYS    31      -2.733 -20.317 -90.187  1.00                 C  
ATOM    166  NZ  LYS    31      -4.894 -23.028 -91.834  1.00                 N  
ATOM    167  N   ILE    32      -0.832 -15.961 -90.286  1.00                 N  
ATOM    168  CA  ILE    32      -0.059 -14.870 -90.881  1.00                 C  
ATOM    169  C   ILE    32       0.817 -14.151 -89.851  1.00                 C  
ATOM    170  O   ILE    32       1.541 -13.216 -90.187  1.00                 O  
ATOM    171  CB  ILE    32      -0.974 -13.843 -91.574  1.00                 C  
ATOM    172  CD1 ILE    32       0.477 -13.695 -93.664  1.00                 C  
ATOM    173  CG1 ILE    32      -0.158 -12.950 -92.511  1.00                 C  
ATOM    174  CG2 ILE    32      -1.740 -13.030 -90.541  1.00                 C  
ATOM    175  N   ALA    33       0.747 -14.595 -88.600  1.00                 N  
ATOM    176  CA  ALA    33       1.533 -13.998 -87.529  1.00                 C  
ATOM    177  C   ALA    33       2.586 -14.968 -87.056  1.00                 C  
ATOM    178  O   ALA    33       3.776 -14.652 -87.051  1.00                 O  
ATOM    179  CB  ALA    33       0.630 -13.582 -86.378  1.00                 C  
ATOM    180  N   ASN    34       2.118 -16.149 -86.648  1.00                 N  
ATOM    181  CA  ASN    34       2.968 -17.226 -86.135  1.00                 C  
ATOM    182  C   ASN    34       4.338 -17.355 -86.816  1.00                 C  
ATOM    183  O   ASN    34       5.340 -17.515 -86.123  1.00                 O  
ATOM    184  CB  ASN    34       2.248 -18.572 -86.238  1.00                 C  
ATOM    185  CG  ASN    34       1.137 -18.719 -85.217  1.00                 C  
ATOM    186  OD1 ASN    34       1.105 -18.006 -84.214  1.00                 O  
ATOM    187  ND2 ASN    34       0.221 -19.646 -85.471  1.00                 N  
ATOM    188  N   LYS    35       4.391 -17.279 -88.164  1.00                 N  
ATOM    189  CA  LYS    35       5.688 -17.308 -88.854  1.00                 C  
ATOM    190  C   LYS    35       6.715 -16.298 -88.345  1.00                 C  
ATOM    191  O   LYS    35       7.912 -16.588 -88.299  1.00                 O  
ATOM    192  CB  LYS    35       5.502 -17.074 -90.355  1.00                 C  
ATOM    193  CD  LYS    35       6.528 -16.952 -92.642  1.00                 C  
ATOM    194  CE  LYS    35       7.822 -16.964 -93.439  1.00                 C  
ATOM    195  CG  LYS    35       6.793 -17.126 -91.155  1.00                 C  
ATOM    196  NZ  LYS    35       7.577 -16.794 -94.898  1.00                 N  
ATOM    197  N   ILE    36       6.248 -15.120 -87.964  1.00                 N  
ATOM    198  CA  ILE    36       7.156 -14.019 -87.689  1.00                 C  
ATOM    199  C   ILE    36       7.409 -13.877 -86.199  1.00                 C  
ATOM    200  O   ILE    36       8.048 -12.926 -85.756  1.00                 O  
ATOM    201  CB  ILE    36       6.621 -12.691 -88.257  1.00                 C  
ATOM    202  CD1 ILE    36       4.838 -10.907 -87.893  1.00                 C  
ATOM    203  CG1 ILE    36       5.309 -12.308 -87.571  1.00                 C  
ATOM    204  CG2 ILE    36       6.466 -12.782 -89.767  1.00                 C  
ATOM    205  N   LEU    37       6.902 -14.833 -85.428  1.00                 N  
ATOM    206  CA  LEU    37       6.859 -14.711 -83.972  1.00                 C  
ATOM    207  C   LEU    37       7.788 -15.702 -83.278  1.00                 C  
ATOM    208  O   LEU    37       8.591 -15.317 -82.425  1.00                 O  
ATOM    209  CB  LEU    37       5.431 -14.909 -83.460  1.00                 C  
ATOM    210  CG  LEU    37       4.401 -13.868 -83.902  1.00                 C  
ATOM    211  CD1 LEU    37       3.011 -14.246 -83.415  1.00                 C  
ATOM    212  CD2 LEU    37       4.782 -12.486 -83.395  1.00                 C  
ATOM    213  N   GLN    38       7.670 -16.980 -83.647  1.00                 N  
ATOM    214  CA  GLN    38       8.541 -18.038 -83.121  1.00                 C  
ATOM    215  C   GLN    38       9.973 -17.899 -83.635  1.00                 C  
ATOM    216  O   GLN    38      10.813 -18.774 -83.408  1.00                 O  
ATOM    217  CB  GLN    38       7.991 -19.417 -83.489  1.00                 C  
ATOM    218  CD  GLN    38       6.667 -19.742 -81.363  1.00                 C  
ATOM    219  CG  GLN    38       6.634 -19.728 -82.879  1.00                 C  
ATOM    220  OE1 GLN    38       7.460 -20.462 -80.757  1.00                 O  
ATOM    221  NE2 GLN    38       5.802 -18.945 -80.746  1.00                 N  
ATOM    222  N   GLU    39      10.232 -16.799 -84.340  1.00                 N  
ATOM    223  CA  GLU    39      11.572 -16.447 -84.788  1.00                 C  
ATOM    224  C   GLU    39      11.875 -14.971 -84.496  1.00                 C  
ATOM    225  O   GLU    39      13.000 -14.508 -84.680  1.00                 O  
ATOM    226  CB  GLU    39      11.730 -16.734 -86.283  1.00                 C  
ATOM    227  CD  GLU    39      11.773 -18.450 -88.135  1.00                 C  
ATOM    228  CG  GLU    39      11.602 -18.203 -86.649  1.00                 C  
ATOM    229  OE1 GLU    39      11.940 -17.466 -88.886  1.00                 O  
ATOM    230  OE2 GLU    39      11.741 -19.628 -88.549  1.00                 O  
ATOM    231  N   SER    40      10.859 -14.240 -84.046  1.00                 N  
ATOM    232  CA  SER    40      11.038 -12.901 -83.487  1.00                 C  
ATOM    233  C   SER    40      10.035 -12.738 -82.352  1.00                 C  
ATOM    234  O   SER    40       8.916 -12.286 -82.574  1.00                 O  
ATOM    235  CB  SER    40      10.852 -11.838 -84.572  1.00                 C  
ATOM    236  OG  SER    40      11.052 -10.536 -84.050  1.00                 O  
ATOM    237  N   PRO    41      10.423 -13.133 -81.130  1.00                 N  
ATOM    238  CA  PRO    41       9.467 -13.204 -80.023  1.00                 C  
ATOM    239  C   PRO    41       9.465 -11.927 -79.209  1.00                 C  
ATOM    240  O   PRO    41       8.706 -11.816 -78.250  1.00                 O  
ATOM    241  CB  PRO    41       9.951 -14.394 -79.192  1.00                 C  
ATOM    242  CD  PRO    41      11.720 -13.922 -80.733  1.00                 C  
ATOM    243  CG  PRO    41      11.437 -14.362 -79.324  1.00                 C  
ATOM    244  N   THR    42      10.309 -10.976 -79.591  1.00                 N  
ATOM    245  CA  THR    42      10.534  -9.793 -78.778  1.00                 C  
ATOM    246  C   THR    42       9.840  -8.563 -79.345  1.00                 C  
ATOM    247  O   THR    42      10.090  -7.440 -78.907  1.00                 O  
ATOM    248  CB  THR    42      12.036  -9.488 -78.628  1.00                 C  
ATOM    249  OG1 THR    42      12.614  -9.271 -79.922  1.00                 O  
ATOM    250  CG2 THR    42      12.753 -10.655 -77.965  1.00                 C  
ATOM    251  N   GLU    43       8.965  -8.780 -80.320  1.00                 N  
ATOM    252  CA  GLU    43       8.216  -7.686 -80.925  1.00                 C  
ATOM    253  C   GLU    43       6.837  -7.571 -80.282  1.00                 C  
ATOM    254  O   GLU    43       5.937  -8.355 -80.577  1.00                 O  
ATOM    255  CB  GLU    43       8.089  -7.895 -82.435  1.00                 C  
ATOM    256  CD  GLU    43       9.246  -8.055 -84.675  1.00                 C  
ATOM    257  CG  GLU    43       9.411  -7.845 -83.183  1.00                 C  
ATOM    258  OE1 GLU    43       8.375  -7.390 -85.276  1.00                 O  
ATOM    259  OE2 GLU    43       9.986  -8.885 -85.243  1.00                 O  
ATOM    260  N   VAL    44       6.689  -6.585 -79.402  1.00                 N  
ATOM    261  CA  VAL    44       5.482  -6.413 -78.611  1.00                 C  
ATOM    262  C   VAL    44       4.173  -6.448 -79.375  1.00                 C  
ATOM    263  O   VAL    44       3.249  -7.167 -78.991  1.00                 O  
ATOM    264  CB  VAL    44       5.507  -5.090 -77.824  1.00                 C  
ATOM    265  CG1 VAL    44       5.402  -3.904 -78.771  1.00                 C  
ATOM    266  CG2 VAL    44       4.383  -5.058 -76.799  1.00                 C  
ATOM    267  N   GLU    45       4.098  -5.669 -80.452  1.00                 N  
ATOM    268  CA  GLU    45       2.896  -5.583 -81.277  1.00                 C  
ATOM    269  C   GLU    45       2.558  -6.935 -81.885  1.00                 C  
ATOM    270  O   GLU    45       1.397  -7.314 -81.996  1.00                 O  
ATOM    271  CB  GLU    45       3.077  -4.538 -82.380  1.00                 C  
ATOM    272  CD  GLU    45       3.363  -2.103 -82.986  1.00                 C  
ATOM    273  CG  GLU    45       3.105  -3.104 -81.877  1.00                 C  
ATOM    274  OE1 GLU    45       3.706  -2.533 -84.107  1.00                 O  
ATOM    275  OE2 GLU    45       3.221  -0.888 -82.734  1.00                 O  
ATOM    276  N   ALA    46       3.588  -7.660 -82.284  1.00                 N  
ATOM    277  CA  ALA    46       3.398  -9.000 -82.801  1.00                 C  
ATOM    278  C   ALA    46       2.787  -9.882 -81.719  1.00                 C  
ATOM    279  O   ALA    46       1.784 -10.550 -81.951  1.00                 O  
ATOM    280  CB  ALA    46       4.720  -9.573 -83.288  1.00                 C  
ATOM    281  N   PHE    47       3.391  -9.861 -80.535  1.00                 N  
ATOM    282  CA  PHE    47       2.887 -10.618 -79.395  1.00                 C  
ATOM    283  C   PHE    47       1.473 -10.185 -79.054  1.00                 C  
ATOM    284  O   PHE    47       0.649 -10.988 -78.618  1.00                 O  
ATOM    285  CB  PHE    47       3.806 -10.440 -78.185  1.00                 C  
ATOM    286  CG  PHE    47       5.108 -11.182 -78.298  1.00                 C  
ATOM    287  CZ  PHE    47       7.517 -12.554 -78.502  1.00                 C  
ATOM    288  CD1 PHE    47       5.524 -11.697 -79.514  1.00                 C  
ATOM    289  CE1 PHE    47       6.721 -12.380 -79.618  1.00                 C  
ATOM    290  CD2 PHE    47       5.916 -11.364 -77.190  1.00                 C  
ATOM    291  CE2 PHE    47       7.113 -12.047 -77.295  1.00                 C  
ATOM    292  N   GLN    48       1.206  -8.900 -79.255  1.00                 N  
ATOM    293  CA  GLN    48      -0.088  -8.316 -78.939  1.00                 C  
ATOM    294  C   GLN    48      -1.165  -8.799 -79.907  1.00                 C  
ATOM    295  O   GLN    48      -2.227  -9.266 -79.490  1.00                 O  
ATOM    296  CB  GLN    48      -0.007  -6.788 -78.966  1.00                 C  
ATOM    297  CD  GLN    48      -1.177  -4.581 -78.592  1.00                 C  
ATOM    298  CG  GLN    48      -1.305  -6.092 -78.590  1.00                 C  
ATOM    299  OE1 GLN    48      -1.032  -3.963 -79.647  1.00                 O  
ATOM    300  NE2 GLN    48      -1.230  -3.982 -77.409  1.00                 N  
ATOM    301  N   CYS    49      -0.882  -8.691 -81.201  1.00                 N  
ATOM    302  CA  CYS    49      -1.817  -9.136 -82.224  1.00                 C  
ATOM    303  C   CYS    49      -2.133 -10.615 -82.065  1.00                 C  
ATOM    304  O   CYS    49      -3.288 -11.031 -82.233  1.00                 O  
ATOM    305  CB  CYS    49      -1.253  -8.864 -83.620  1.00                 C  
ATOM    306  SG  CYS    49      -1.184  -7.114 -84.070  1.00                 S  
ATOM    307  N   LYS    50      -1.097 -11.392 -81.741  1.00                 N  
ATOM    308  CA  LYS    50      -1.233 -12.808 -81.409  1.00                 C  
ATOM    309  C   LYS    50      -2.325 -12.996 -80.373  1.00                 C  
ATOM    310  O   LYS    50      -3.348 -13.632 -80.633  1.00                 O  
ATOM    311  CB  LYS    50       0.096 -13.369 -80.900  1.00                 C  
ATOM    312  CD  LYS    50      -0.176 -15.707 -81.773  1.00                 C  
ATOM    313  CE  LYS    50      -0.100 -17.186 -81.434  1.00                 C  
ATOM    314  CG  LYS    50       0.050 -14.845 -80.541  1.00                 C  
ATOM    315  NZ  LYS    50      -0.393 -18.043 -82.616  1.00                 N  
ATOM    316  N   VAL    51      -2.090 -12.414 -79.203  1.00                 N  
ATOM    317  CA  VAL    51      -3.014 -12.462 -78.087  1.00                 C  
ATOM    318  C   VAL    51      -4.481 -12.201 -78.385  1.00                 C  
ATOM    319  O   VAL    51      -5.325 -13.034 -78.051  1.00                 O  
ATOM    320  CB  VAL    51      -2.615 -11.467 -76.981  1.00                 C  
ATOM    321  CG1 VAL    51      -2.837 -10.036 -77.447  1.00                 C  
ATOM    322  CG2 VAL    51      -3.400 -11.744 -75.708  1.00                 C  
ATOM    323  N   VAL    52      -4.805 -11.062 -78.995  1.00                 N  
ATOM    324  CA  VAL    52      -6.216 -10.730 -79.195  1.00                 C  
ATOM    325  C   VAL    52      -6.887 -11.758 -80.090  1.00                 C  
ATOM    326  O   VAL    52      -8.068 -12.047 -79.917  1.00                 O  
ATOM    327  CB  VAL    52      -6.385  -9.321 -79.792  1.00                 C  
ATOM    328  CG1 VAL    52      -5.911  -9.294 -81.237  1.00                 C  
ATOM    329  CG2 VAL    52      -7.835  -8.871 -79.695  1.00                 C  
ATOM    330  N   CYS    53      -6.127 -12.329 -81.023  1.00                 N  
ATOM    331  CA  CYS    53      -6.633 -13.417 -81.863  1.00                 C  
ATOM    332  C   CYS    53      -6.965 -14.671 -81.035  1.00                 C  
ATOM    333  O   CYS    53      -8.068 -15.226 -81.128  1.00                 O  
ATOM    334  CB  CYS    53      -5.617 -13.771 -82.951  1.00                 C  
ATOM    335  SG  CYS    53      -5.425 -12.510 -84.232  1.00                 S  
ATOM    336  N   LEU    54      -6.014 -15.089 -80.208  1.00                 N  
ATOM    337  CA  LEU    54      -6.223 -16.180 -79.263  1.00                 C  
ATOM    338  C   LEU    54      -7.297 -15.846 -78.217  1.00                 C  
ATOM    339  O   LEU    54      -7.897 -16.733 -77.615  1.00                 O  
ATOM    340  CB  LEU    54      -4.914 -16.533 -78.554  1.00                 C  
ATOM    341  CG  LEU    54      -3.822 -17.162 -79.422  1.00                 C  
ATOM    342  CD1 LEU    54      -2.531 -17.318 -78.632  1.00                 C  
ATOM    343  CD2 LEU    54      -4.275 -18.509 -79.965  1.00                 C  
ATOM    344  N   ILE    55      -7.524 -14.560 -77.990  1.00                 N  
ATOM    345  CA  ILE    55      -8.558 -14.143 -77.063  1.00                 C  
ATOM    346  C   ILE    55      -9.885 -14.279 -77.769  1.00                 C  
ATOM    347  O   ILE    55     -10.881 -14.681 -77.173  1.00                 O  
ATOM    348  CB  ILE    55      -8.321 -12.706 -76.563  1.00                 C  
ATOM    349  CD1 ILE    55      -6.601 -11.232 -75.394  1.00                 C  
ATOM    350  CG1 ILE    55      -7.055 -12.641 -75.706  1.00                 C  
ATOM    351  CG2 ILE    55      -9.541 -12.196 -75.811  1.00                 C  
ATOM    352  N   ASN    56      -9.874 -13.939 -79.053  1.00                 N  
ATOM    353  CA  ASN    56     -11.096 -13.723 -79.808  1.00                 C  
ATOM    354  C   ASN    56     -11.875 -14.991 -80.110  1.00                 C  
ATOM    355  O   ASN    56     -13.036 -15.106 -79.716  1.00                 O  
ATOM    356  CB  ASN    56     -10.793 -13.003 -81.123  1.00                 C  
ATOM    357  CG  ASN    56     -10.442 -11.542 -80.920  1.00                 C  
ATOM    358  OD1 ASN    56     -10.753 -10.957 -79.883  1.00                 O  
ATOM    359  ND2 ASN    56      -9.791 -10.947 -81.913  1.00                 N  
ATOM    360  N   LEU    57     -11.249 -15.941 -80.801  1.00                 N  
ATOM    361  CA  LEU    57     -11.868 -17.257 -80.947  1.00                 C  
ATOM    362  C   LEU    57     -11.789 -17.957 -79.595  1.00                 C  
ATOM    363  O   LEU    57     -12.364 -19.030 -79.385  1.00                 O  
ATOM    364  CB  LEU    57     -11.170 -18.059 -82.047  1.00                 C  
ATOM    365  CG  LEU    57     -11.309 -17.518 -83.472  1.00                 C  
ATOM    366  CD1 LEU    57     -10.460 -18.329 -84.440  1.00                 C  
ATOM    367  CD2 LEU    57     -12.765 -17.527 -83.910  1.00                 C  
ATOM    368  N   GLU    58     -11.082 -17.312 -78.673  1.00                 N  
ATOM    369  CA  GLU    58     -10.997 -17.774 -77.308  1.00                 C  
ATOM    370  C   GLU    58     -10.002 -18.895 -77.223  1.00                 C  
ATOM    371  O   GLU    58      -9.684 -19.509 -78.236  1.00                 O  
ATOM    372  CB  GLU    58     -12.372 -18.221 -76.807  1.00                 C  
ATOM    373  CD  GLU    58     -14.737 -17.577 -76.200  1.00                 C  
ATOM    374  CG  GLU    58     -13.389 -17.097 -76.699  1.00                 C  
ATOM    375  OE1 GLU    58     -14.902 -18.802 -76.018  1.00                 O  
ATOM    376  OE2 GLU    58     -15.630 -16.729 -75.991  1.00                 O  
ATOM    377  N   LYS    59      -9.481 -19.158 -76.032  1.00                 N  
ATOM    378  CA  LYS    59      -9.740 -18.392 -74.825  1.00                 C  
ATOM    379  C   LYS    59      -8.424 -18.540 -74.081  1.00                 C  
ATOM    380  O   LYS    59      -7.636 -19.418 -74.440  1.00                 O  
ATOM    381  CB  LYS    59     -10.963 -18.945 -74.091  1.00                 C  
ATOM    382  CD  LYS    59     -12.050 -20.861 -72.888  1.00                 C  
ATOM    383  CE  LYS    59     -11.865 -22.270 -72.348  1.00                 C  
ATOM    384  CG  LYS    59     -10.791 -20.368 -73.583  1.00                 C  
ATOM    385  NZ  LYS    59     -13.087 -22.763 -71.653  1.00                 N  
ATOM    386  N   PHE    60      -8.108 -17.697 -73.102  1.00                 N  
ATOM    387  CA  PHE    60      -8.621 -16.359 -72.884  1.00                 C  
ATOM    388  C   PHE    60      -7.392 -15.795 -72.218  1.00                 C  
ATOM    389  O   PHE    60      -6.859 -14.765 -72.624  1.00                 O  
ATOM    390  CB  PHE    60      -9.905 -16.406 -72.054  1.00                 C  
ATOM    391  CG  PHE    60      -9.707 -16.930 -70.660  1.00                 C  
ATOM    392  CZ  PHE    60      -9.342 -17.906 -68.083  1.00                 C  
ATOM    393  CD1 PHE    60      -9.409 -16.070 -69.618  1.00                 C  
ATOM    394  CE1 PHE    60      -9.227 -16.552 -68.335  1.00                 C  
ATOM    395  CD2 PHE    60      -9.819 -18.283 -70.391  1.00                 C  
ATOM    396  CE2 PHE    60      -9.637 -18.764 -69.109  1.00                 C  
ATOM    397  N   GLN    61      -6.931 -16.516 -71.196  1.00                 N  
ATOM    398  CA  GLN    61      -5.694 -16.188 -70.501  1.00                 C  
ATOM    399  C   GLN    61      -4.516 -16.527 -71.399  1.00                 C  
ATOM    400  O   GLN    61      -3.390 -16.089 -71.161  1.00                 O  
ATOM    401  CB  GLN    61      -5.611 -16.941 -69.172  1.00                 C  
ATOM    402  CD  GLN    61      -5.450 -19.165 -67.985  1.00                 C  
ATOM    403  CG  GLN    61      -5.446 -18.445 -69.319  1.00                 C  
ATOM    404  OE1 GLN    61      -4.470 -19.118 -67.241  1.00                 O  
ATOM    405  NE2 GLN    61      -6.555 -19.834 -67.678  1.00                 N  
ATOM    406  N   ASP    62      -4.776 -17.314 -72.436  1.00                 N  
ATOM    407  CA  ASP    62      -3.761 -17.558 -73.442  1.00                 C  
ATOM    408  C   ASP    62      -3.427 -16.231 -74.106  1.00                 C  
ATOM    409  O   ASP    62      -2.259 -15.893 -74.305  1.00                 O  
ATOM    410  CB  ASP    62      -4.251 -18.592 -74.458  1.00                 C  
ATOM    411  CG  ASP    62      -4.312 -19.992 -73.881  1.00                 C  
ATOM    412  OD1 ASP    62      -3.725 -20.216 -72.801  1.00                 O  
ATOM    413  OD2 ASP    62      -4.947 -20.866 -74.508  1.00                 O  
ATOM    414  N   ALA    63      -4.469 -15.471 -74.424  1.00                 N  
ATOM    415  CA  ALA    63      -4.307 -14.166 -75.037  1.00                 C  
ATOM    416  C   ALA    63      -3.728 -13.118 -74.105  1.00                 C  
ATOM    417  O   ALA    63      -2.708 -12.505 -74.423  1.00                 O  
ATOM    418  CB  ALA    63      -5.640 -13.661 -75.569  1.00                 C  
ATOM    419  N   LEU    64      -4.384 -12.918 -72.959  1.00                 N  
ATOM    420  CA  LEU    64      -3.953 -11.962 -71.940  1.00                 C  
ATOM    421  C   LEU    64      -2.464 -12.039 -71.635  1.00                 C  
ATOM    422  O   LEU    64      -1.876 -11.061 -71.176  1.00                 O  
ATOM    423  CB  LEU    64      -4.736 -12.172 -70.643  1.00                 C  
ATOM    424  CG  LEU    64      -6.223 -11.813 -70.683  1.00                 C  
ATOM    425  CD1 LEU    64      -6.912 -12.229 -69.392  1.00                 C  
ATOM    426  CD2 LEU    64      -6.410 -10.323 -70.926  1.00                 C  
ATOM    427  N   SER    65      -1.861 -13.203 -71.867  1.00                 N  
ATOM    428  CA  SER    65      -0.433 -13.387 -71.629  1.00                 C  
ATOM    429  C   SER    65       0.403 -12.805 -72.758  1.00                 C  
ATOM    430  O   SER    65       1.361 -12.076 -72.516  1.00                 O  
ATOM    431  CB  SER    65      -0.106 -14.871 -71.454  1.00                 C  
ATOM    432  OG  SER    65      -0.707 -15.391 -70.281  1.00                 O  
ATOM    433  N   ALA    66       0.040 -13.138 -73.990  1.00                 N  
ATOM    434  CA  ALA    66       0.741 -12.620 -75.156  1.00                 C  
ATOM    435  C   ALA    66       0.575 -11.092 -75.262  1.00                 C  
ATOM    436  O   ALA    66       1.498 -10.373 -75.656  1.00                 O  
ATOM    437  CB  ALA    66       0.235 -13.294 -76.422  1.00                 C  
ATOM    438  N   ILE    67      -0.610 -10.604 -74.910  1.00                 N  
ATOM    439  CA  ILE    67      -0.858  -9.181 -74.908  1.00                 C  
ATOM    440  C   ILE    67       0.087  -8.578 -73.902  1.00                 C  
ATOM    441  O   ILE    67       0.917  -7.741 -74.253  1.00                 O  
ATOM    442  CB  ILE    67      -2.331  -8.865 -74.587  1.00                 C  
ATOM    443  CD1 ILE    67      -2.503  -7.036 -76.354  1.00                 C  
ATOM    444  CG1 ILE    67      -2.640  -7.398 -74.891  1.00                 C  
ATOM    445  CG2 ILE    67      -2.650  -9.224 -73.144  1.00                 C  
ATOM    446  N   ASN    68      -0.020  -9.026 -72.654  1.00                 N  
ATOM    447  CA  ASN    68       0.822  -8.495 -71.590  1.00                 C  
ATOM    448  C   ASN    68       2.305  -8.589 -71.941  1.00                 C  
ATOM    449  O   ASN    68       3.017  -7.587 -71.891  1.00                 O  
ATOM    450  CB  ASN    68       0.542  -9.221 -70.273  1.00                 C  
ATOM    451  CG  ASN    68      -0.789  -8.829 -69.663  1.00                 C  
ATOM    452  OD1 ASN    68      -1.363  -7.798 -70.012  1.00                 O  
ATOM    453  ND2 ASN    68      -1.285  -9.653 -68.747  1.00                 N  
ATOM    454  N   LYS    69       2.759  -9.772 -72.340  1.00                 N  
ATOM    455  CA  LYS    69       4.168  -9.958 -72.681  1.00                 C  
ATOM    456  C   LYS    69       4.581  -9.061 -73.843  1.00                 C  
ATOM    457  O   LYS    69       5.753  -8.721 -73.989  1.00                 O  
ATOM    458  CB  LYS    69       4.447 -11.422 -73.027  1.00                 C  
ATOM    459  CD  LYS    69       4.638 -13.803 -72.256  1.00                 C  
ATOM    460  CE  LYS    69       4.574 -14.745 -71.065  1.00                 C  
ATOM    461  CG  LYS    69       4.358 -12.368 -71.840  1.00                 C  
ATOM    462  NZ  LYS    69       4.809 -16.161 -71.463  1.00                 N  
ATOM    463  N   GLU    70       3.610  -8.681 -74.666  1.00                 N  
ATOM    464  CA  GLU    70       3.868  -7.772 -75.765  1.00                 C  
ATOM    465  C   GLU    70       3.868  -6.335 -75.286  1.00                 C  
ATOM    466  O   GLU    70       4.773  -5.558 -75.597  1.00                 O  
ATOM    467  CB  GLU    70       2.829  -7.961 -76.872  1.00                 C  
ATOM    468  CD  GLU    70       2.672  -5.744 -78.072  1.00                 C  
ATOM    469  CG  GLU    70       3.130  -7.187 -78.145  1.00                 C  
ATOM    470  OE1 GLU    70       1.722  -5.460 -77.312  1.00                 O  
ATOM    471  OE2 GLU    70       3.262  -4.897 -78.774  1.00                 O  
ATOM    472  N   LYS    71       2.845  -5.987 -74.515  1.00                 N  
ATOM    473  CA  LYS    71       2.686  -4.628 -74.024  1.00                 C  
ATOM    474  C   LYS    71       3.824  -4.233 -73.094  1.00                 C  
ATOM    475  O   LYS    71       4.226  -3.079 -73.077  1.00                 O  
ATOM    476  CB  LYS    71       1.347  -4.473 -73.301  1.00                 C  
ATOM    477  CD  LYS    71      -0.322  -2.950 -72.207  1.00                 C  
ATOM    478  CE  LYS    71      -0.449  -3.719 -70.902  1.00                 C  
ATOM    479  CG  LYS    71       1.079  -3.069 -72.784  1.00                 C  
ATOM    480  NZ  LYS    71      -1.778  -3.513 -70.263  1.00                 N  
ATOM    481  N   ALA    72       4.357  -5.183 -72.332  1.00                 N  
ATOM    482  CA  ALA    72       5.478  -4.871 -71.445  1.00                 C  
ATOM    483  C   ALA    72       6.761  -4.676 -72.258  1.00                 C  
ATOM    484  O   ALA    72       7.699  -4.006 -71.814  1.00                 O  
ATOM    485  CB  ALA    72       5.661  -5.974 -70.414  1.00                 C  
ATOM    486  N   LEU    73       6.789  -5.250 -73.457  1.00                 N  
ATOM    487  CA  LEU    73       7.934  -5.097 -74.351  1.00                 C  
ATOM    488  C   LEU    73       7.967  -3.751 -75.082  1.00                 C  
ATOM    489  O   LEU    73       9.032  -3.157 -75.239  1.00                 O  
ATOM    490  CB  LEU    73       7.957  -6.220 -75.390  1.00                 C  
ATOM    491  CG  LEU    73       8.232  -7.629 -74.859  1.00                 C  
ATOM    492  CD1 LEU    73       8.068  -8.661 -75.965  1.00                 C  
ATOM    493  CD2 LEU    73       9.627  -7.714 -74.258  1.00                 C  
ATOM    494  N   HIS    74       6.803  -3.276 -75.523  1.00                 N  
ATOM    495  CA  HIS    74       6.699  -1.983 -76.202  1.00                 C  
ATOM    496  C   HIS    74       5.993  -0.982 -75.290  1.00                 C  
ATOM    497  O   HIS    74       4.833  -1.159 -74.939  1.00                 O  
ATOM    498  CB  HIS    74       5.953  -2.133 -77.529  1.00                 C  
ATOM    499  CG  HIS    74       5.856  -0.863 -78.315  1.00                 C  
ATOM    500  ND1 HIS    74       6.150  -0.794 -79.659  1.00                 N  
ATOM    501  CE1 HIS    74       5.972   0.470 -80.083  1.00                 C  
ATOM    502  CD2 HIS    74       5.487   0.514 -78.021  1.00                 C  
ATOM    503  NE2 HIS    74       5.573   1.260 -79.105  1.00                 N  
ATOM    504  N   SER    75       6.739  -0.017 -74.728  1.00                 N  
ATOM    505  CA  SER    75       6.197   1.006 -73.825  1.00                 C  
ATOM    506  C   SER    75       5.035   1.827 -74.384  1.00                 C  
ATOM    507  O   SER    75       4.288   2.469 -73.641  1.00                 O  
ATOM    508  CB  SER    75       7.295   1.983 -73.402  1.00                 C  
ATOM    509  OG  SER    75       7.739   2.759 -74.501  1.00                 O  
ATOM    510  N   GLN    76       4.859   1.822 -75.700  1.00                 N  
ATOM    511  CA  GLN    76       3.798   2.620 -76.305  1.00                 C  
ATOM    512  C   GLN    76       2.743   1.812 -77.048  1.00                 C  
ATOM    513  O   GLN    76       1.887   2.353 -77.753  1.00                 O  
ATOM    514  CB  GLN    76       4.386   3.645 -77.277  1.00                 C  
ATOM    515  CD  GLN    76       5.839   5.684 -77.610  1.00                 C  
ATOM    516  CG  GLN    76       5.281   4.682 -76.618  1.00                 C  
ATOM    517  OE1 GLN    76       6.177   5.331 -78.740  1.00                 O  
ATOM    518  NE2 GLN    76       5.937   6.940 -77.189  1.00                 N  
ATOM    519  N   VAL    77       2.794   0.494 -76.895  1.00                 N  
ATOM    520  CA  VAL    77       1.852  -0.397 -77.557  1.00                 C  
ATOM    521  C   VAL    77       0.588  -0.558 -76.724  1.00                 C  
ATOM    522  O   VAL    77       0.618  -1.008 -75.575  1.00                 O  
ATOM    523  CB  VAL    77       2.479  -1.776 -77.835  1.00                 C  
ATOM    524  CG1 VAL    77       1.459  -2.706 -78.475  1.00                 C  
ATOM    525  CG2 VAL    77       3.706  -1.634 -78.722  1.00                 C  
ATOM    526  N   LEU    78      -0.551  -0.185 -77.301  1.00                 N  
ATOM    527  CA  LEU    78      -1.833  -0.296 -76.614  1.00                 C  
ATOM    528  C   LEU    78      -2.971  -0.542 -77.601  1.00                 C  
ATOM    529  O   LEU    78      -2.770  -0.972 -78.740  1.00                 O  
ATOM    530  CB  LEU    78      -2.114   0.966 -75.796  1.00                 C  
ATOM    531  CG  LEU    78      -1.119   1.285 -74.678  1.00                 C  
ATOM    532  CD1 LEU    78      -1.441   2.626 -74.038  1.00                 C  
ATOM    533  CD2 LEU    78      -1.120   0.184 -73.628  1.00                 C  
ATOM    534  N   PHE    79      -4.143  -0.254 -77.245  1.00                 N  
ATOM    535  CA  PHE    79      -5.426  -0.429 -77.906  1.00                 C  
ATOM    536  C   PHE    79      -5.936  -1.889 -77.793  1.00                 C  
ATOM    537  O   PHE    79      -7.087  -2.098 -77.407  1.00                 O  
ATOM    538  CB  PHE    79      -5.329  -0.028 -79.379  1.00                 C  
ATOM    539  CG  PHE    79      -5.089   1.439 -79.594  1.00                 C  
ATOM    540  CZ  PHE    79      -4.652   4.155 -79.989  1.00                 C  
ATOM    541  CD1 PHE    79      -3.850   1.900 -80.002  1.00                 C  
ATOM    542  CE1 PHE    79      -3.629   3.250 -80.199  1.00                 C  
ATOM    543  CD2 PHE    79      -6.103   2.358 -79.388  1.00                 C  
ATOM    544  CE2 PHE    79      -5.882   3.708 -79.585  1.00                 C  
ATOM    545  N   GLU    80      -5.121  -2.903 -78.093  1.00                 N  
ATOM    546  CA  GLU    80      -5.705  -4.243 -78.017  1.00                 C  
ATOM    547  C   GLU    80      -5.936  -4.737 -76.570  1.00                 C  
ATOM    548  O   GLU    80      -6.902  -5.461 -76.304  1.00                 O  
ATOM    549  CB  GLU    80      -4.819  -5.256 -78.746  1.00                 C  
ATOM    550  CD  GLU    80      -3.878  -6.081 -80.940  1.00                 C  
ATOM    551  CG  GLU    80      -4.782  -5.075 -80.255  1.00                 C  
ATOM    552  OE1 GLU    80      -3.552  -7.110 -80.312  1.00                 O  
ATOM    553  OE2 GLU    80      -3.497  -5.840 -82.104  1.00                 O  
ATOM    554  N   LYS    81      -5.102  -4.288 -75.633  1.00                 N  
ATOM    555  CA  LYS    81      -5.390  -4.487 -74.214  1.00                 C  
ATOM    556  C   LYS    81      -6.710  -3.804 -73.837  1.00                 C  
ATOM    557  O   LYS    81      -7.463  -4.290 -72.999  1.00                 O  
ATOM    558  CB  LYS    81      -4.244  -3.950 -73.354  1.00                 C  
ATOM    559  CD  LYS    81      -4.381  -5.634 -71.498  1.00                 C  
ATOM    560  CE  LYS    81      -4.454  -5.835 -69.993  1.00                 C  
ATOM    561  CG  LYS    81      -4.438  -4.159 -71.861  1.00                 C  
ATOM    562  NZ  LYS    81      -4.452  -7.278 -69.625  1.00                 N  
ATOM    563  N   ALA    82      -6.995  -2.671 -74.459  1.00                 N  
ATOM    564  CA  ALA    82      -8.265  -2.015 -74.231  1.00                 C  
ATOM    565  C   ALA    82      -9.416  -2.852 -74.749  1.00                 C  
ATOM    566  O   ALA    82     -10.461  -2.969 -74.108  1.00                 O  
ATOM    567  CB  ALA    82      -8.279  -0.644 -74.889  1.00                 C  
ATOM    568  N   TYR    83      -9.231  -3.435 -75.925  1.00                 N  
ATOM    569  CA  TYR    83     -10.291  -4.225 -76.533  1.00                 C  
ATOM    570  C   TYR    83     -10.662  -5.433 -75.681  1.00                 C  
ATOM    571  O   TYR    83     -11.851  -5.693 -75.458  1.00                 O  
ATOM    572  CB  TYR    83      -9.878  -4.690 -77.931  1.00                 C  
ATOM    573  CG  TYR    83      -9.879  -3.589 -78.968  1.00                 C  
ATOM    574  OH  TYR    83      -9.869  -0.569 -81.826  1.00                 O  
ATOM    575  CZ  TYR    83      -9.873  -1.568 -80.879  1.00                 C  
ATOM    576  CD1 TYR    83      -8.986  -3.613 -80.031  1.00                 C  
ATOM    577  CE1 TYR    83      -8.980  -2.611 -80.983  1.00                 C  
ATOM    578  CD2 TYR    83     -10.773  -2.529 -78.879  1.00                 C  
ATOM    579  CE2 TYR    83     -10.780  -1.519 -79.822  1.00                 C  
ATOM    580  N   CYS    84      -9.664  -6.149 -75.172  1.00                 N  
ATOM    581  CA  CYS    84      -9.979  -7.398 -74.491  1.00                 C  
ATOM    582  C   CYS    84     -10.570  -7.120 -73.115  1.00                 C  
ATOM    583  O   CYS    84     -11.466  -7.845 -72.658  1.00                 O  
ATOM    584  CB  CYS    84      -8.729  -8.272 -74.369  1.00                 C  
ATOM    585  SG  CYS    84      -7.457  -7.606 -73.269  1.00                 S  
ATOM    586  N   GLU    85     -10.094  -6.055 -72.475  1.00                 N  
ATOM    587  CA  GLU    85     -10.618  -5.655 -71.175  1.00                 C  
ATOM    588  C   GLU    85     -12.060  -5.239 -71.340  1.00                 C  
ATOM    589  O   GLU    85     -12.924  -5.586 -70.537  1.00                 O  
ATOM    590  CB  GLU    85      -9.776  -4.523 -70.583  1.00                 C  
ATOM    591  CD  GLU    85      -7.551  -3.784 -69.643  1.00                 C  
ATOM    592  CG  GLU    85      -8.375  -4.943 -70.168  1.00                 C  
ATOM    593  OE1 GLU    85      -7.679  -2.668 -70.190  1.00                 O  
ATOM    594  OE2 GLU    85      -6.778  -3.991 -68.685  1.00                 O  
ATOM    595  N   TYR    86     -12.324  -4.512 -72.411  1.00                 N  
ATOM    596  CA  TYR    86     -13.682  -4.137 -72.701  1.00                 C  
ATOM    597  C   TYR    86     -14.560  -5.375 -72.964  1.00                 C  
ATOM    598  O   TYR    86     -15.636  -5.508 -72.385  1.00                 O  
ATOM    599  CB  TYR    86     -13.732  -3.195 -73.905  1.00                 C  
ATOM    600  CG  TYR    86     -15.132  -2.793 -74.311  1.00                 C  
ATOM    601  OH  TYR    86     -18.983  -1.677 -75.414  1.00                 O  
ATOM    602  CZ  TYR    86     -17.709  -2.047 -75.050  1.00                 C  
ATOM    603  CD1 TYR    86     -15.819  -1.806 -73.615  1.00                 C  
ATOM    604  CE1 TYR    86     -17.099  -1.433 -73.978  1.00                 C  
ATOM    605  CD2 TYR    86     -15.763  -3.401 -75.389  1.00                 C  
ATOM    606  CE2 TYR    86     -17.042  -3.040 -75.766  1.00                 C  
ATOM    607  N   ARG    87     -14.110  -6.280 -73.826  1.00                 N  
ATOM    608  CA  ARG    87     -14.908  -7.475 -74.136  1.00                 C  
ATOM    609  C   ARG    87     -15.197  -8.255 -72.873  1.00                 C  
ATOM    610  O   ARG    87     -16.292  -8.758 -72.695  1.00                 O  
ATOM    611  CB  ARG    87     -14.182  -8.355 -75.155  1.00                 C  
ATOM    612  CD  ARG    87     -14.234 -10.357 -76.668  1.00                 C  
ATOM    613  NE  ARG    87     -14.937 -11.583 -77.038  1.00                 N  
ATOM    614  CG  ARG    87     -14.958  -9.593 -75.572  1.00                 C  
ATOM    615  CZ  ARG    87     -14.518 -12.432 -77.970  1.00                 C  
ATOM    616  NH1 ARG    87     -15.223 -13.523 -78.239  1.00                 N  
ATOM    617  NH2 ARG    87     -13.394 -12.190 -78.631  1.00                 N  
ATOM    618  N   LEU    88     -14.209  -8.327 -71.992  1.00                 N  
ATOM    619  CA  LEU    88     -14.355  -9.038 -70.732  1.00                 C  
ATOM    620  C   LEU    88     -15.048  -8.199 -69.669  1.00                 C  
ATOM    621  O   LEU    88     -15.026  -8.558 -68.493  1.00                 O  
ATOM    622  CB  LEU    88     -12.990  -9.490 -70.211  1.00                 C  
ATOM    623  CG  LEU    88     -12.235 -10.503 -71.075  1.00                 C  
ATOM    624  CD1 LEU    88     -10.855 -10.779 -70.499  1.00                 C  
ATOM    625  CD2 LEU    88     -13.025 -11.797 -71.200  1.00                 C  
ATOM    626  N   ASN    89     -15.618  -7.064 -70.074  1.00                 N  
ATOM    627  CA  ASN    89     -16.353  -6.172 -69.161  1.00                 C  
ATOM    628  C   ASN    89     -15.516  -5.522 -68.049  1.00                 C  
ATOM    629  O   ASN    89     -16.068  -5.016 -67.064  1.00                 O  
ATOM    630  CB  ASN    89     -17.517  -6.918 -68.505  1.00                 C  
ATOM    631  CG  ASN    89     -18.574  -7.342 -69.506  1.00                 C  
ATOM    632  OD1 ASN    89     -18.953  -6.572 -70.388  1.00                 O  
ATOM    633  ND2 ASN    89     -19.053  -8.574 -69.371  1.00                 N  
ATOM    634  N   GLN    90     -14.192  -5.541 -68.202  1.00                 N  
ATOM    635  CA  GLN    90     -13.279  -4.827 -67.290  1.00                 C  
ATOM    636  C   GLN    90     -13.192  -3.337 -67.664  1.00                 C  
ATOM    637  O   GLN    90     -12.174  -2.866 -68.175  1.00                 O  
ATOM    638  CB  GLN    90     -11.888  -5.463 -67.318  1.00                 C  
ATOM    639  CD  GLN    90     -12.323  -7.108 -65.451  1.00                 C  
ATOM    640  CG  GLN    90     -11.863  -6.920 -66.883  1.00                 C  
ATOM    641  OE1 GLN    90     -11.675  -6.641 -64.514  1.00                 O  
ATOM    642  NE2 GLN    90     -13.446  -7.795 -65.277  1.00                 N  
ATOM    643  N   THR    91     -14.261  -2.597 -67.420  1.00                 N  
ATOM    644  CA  THR    91     -14.348  -1.248 -67.948  1.00                 C  
ATOM    645  C   THR    91     -13.361  -0.233 -67.319  1.00                 C  
ATOM    646  O   THR    91     -12.812   0.609 -68.032  1.00                 O  
ATOM    647  CB  THR    91     -15.765  -0.667 -67.782  1.00                 C  
ATOM    648  OG1 THR    91     -16.702  -1.474 -68.505  1.00                 O  
ATOM    649  CG2 THR    91     -15.825   0.752 -68.325  1.00                 C  
ATOM    650  N   ASP    92     -13.111  -0.312 -66.012  1.00                 N  
ATOM    651  CA  ASP    92     -12.174   0.631 -65.400  1.00                 C  
ATOM    652  C   ASP    92     -10.774   0.481 -65.995  1.00                 C  
ATOM    653  O   ASP    92      -9.980   1.421 -65.984  1.00                 O  
ATOM    654  CB  ASP    92     -12.125   0.430 -63.884  1.00                 C  
ATOM    655  CG  ASP    92     -11.669  -0.963 -63.496  1.00                 C  
ATOM    656  OD1 ASP    92     -12.327  -1.940 -63.910  1.00                 O  
ATOM    657  OD2 ASP    92     -10.654  -1.077 -62.777  1.00                 O  
ATOM    658  N   LYS    93     -10.475  -0.686 -66.543  1.00                 N  
ATOM    659  CA  LYS    93      -9.135  -0.903 -67.054  1.00                 C  
ATOM    660  C   LYS    93      -9.048  -0.598 -68.526  1.00                 C  
ATOM    661  O   LYS    93      -7.980  -0.281 -69.027  1.00                 O  
ATOM    662  CB  LYS    93      -8.690  -2.344 -66.795  1.00                 C  
ATOM    663  CD  LYS    93      -8.016  -4.110 -65.144  1.00                 C  
ATOM    664  CE  LYS    93      -7.782  -4.433 -63.677  1.00                 C  
ATOM    665  CG  LYS    93      -8.472  -2.672 -65.327  1.00                 C  
ATOM    666  NZ  LYS    93      -7.364  -5.848 -63.480  1.00                 N  
ATOM    667  N   ALA    94     -10.175  -0.695 -69.222  1.00                 N  
ATOM    668  CA  ALA    94     -10.193  -0.375 -70.640  1.00                 C  
ATOM    669  C   ALA    94     -10.006   1.141 -70.820  1.00                 C  
ATOM    670  O   ALA    94      -9.160   1.577 -71.583  1.00                 O  
ATOM    671  CB  ALA    94     -11.493  -0.846 -71.273  1.00                 C  
ATOM    672  N   VAL    95     -10.782   1.934 -70.094  1.00                 N  
ATOM    673  CA  VAL    95     -10.513   3.366 -69.981  1.00                 C  
ATOM    674  C   VAL    95      -9.016   3.669 -69.827  1.00                 C  
ATOM    675  O   VAL    95      -8.432   4.350 -70.676  1.00                 O  
ATOM    676  CB  VAL    95     -11.277   3.992 -68.800  1.00                 C  
ATOM    677  CG1 VAL    95     -10.698   3.514 -67.477  1.00                 C  
ATOM    678  CG2 VAL    95     -11.237   5.510 -68.884  1.00                 C  
ATOM    679  N   SER    96      -8.401   3.147 -68.766  1.00                 N  
ATOM    680  CA  SER    96      -6.982   3.399 -68.502  1.00                 C  
ATOM    681  C   SER    96      -6.113   2.999 -69.695  1.00                 C  
ATOM    682  O   SER    96      -5.095   3.618 -70.002  1.00                 O  
ATOM    683  CB  SER    96      -6.528   2.646 -67.250  1.00                 C  
ATOM    684  OG  SER    96      -6.568   1.244 -67.455  1.00                 O  
ATOM    685  N   THR    97      -6.522   1.967 -70.392  1.00                 N  
ATOM    686  CA  THR    97      -5.747   1.561 -71.547  1.00                 C  
ATOM    687  C   THR    97      -5.950   2.538 -72.685  1.00                 C  
ATOM    688  O   THR    97      -5.007   2.902 -73.385  1.00                 O  
ATOM    689  CB  THR    97      -6.121   0.139 -72.006  1.00                 C  
ATOM    690  OG1 THR    97      -5.846  -0.793 -70.953  1.00                 O  
ATOM    691  CG2 THR    97      -5.309  -0.256 -73.230  1.00                 C  
ATOM    692  N   LEU    98      -7.192   2.948 -72.887  1.00                 N  
ATOM    693  CA  LEU    98      -7.492   3.921 -73.932  1.00                 C  
ATOM    694  C   LEU    98      -6.885   5.332 -73.711  1.00                 C  
ATOM    695  O   LEU    98      -6.475   5.959 -74.683  1.00                 O  
ATOM    696  CB  LEU    98      -9.005   4.080 -74.097  1.00                 C  
ATOM    697  CG  LEU    98      -9.755   2.876 -74.669  1.00                 C  
ATOM    698  CD1 LEU    98     -11.258   3.104 -74.617  1.00                 C  
ATOM    699  CD2 LEU    98      -9.312   2.595 -76.097  1.00                 C  
ATOM    700  N   ARG    99      -6.830   5.823 -72.464  1.00                 N  
ATOM    701  CA  ARG    99      -6.177   7.106 -72.207  1.00                 C  
ATOM    702  C   ARG    99      -4.712   7.002 -72.589  1.00                 C  
ATOM    703  O   ARG    99      -4.201   7.862 -73.300  1.00                 O  
ATOM    704  CB  ARG    99      -6.338   7.505 -70.739  1.00                 C  
ATOM    705  CD  ARG    99      -5.815   9.128 -68.897  1.00                 C  
ATOM    706  NE  ARG    99      -5.059   8.160 -68.105  1.00                 N  
ATOM    707  CG  ARG    99      -5.715   8.846 -70.388  1.00                 C  
ATOM    708  CZ  ARG    99      -3.738   8.185 -67.957  1.00                 C  
ATOM    709  NH1 ARG    99      -3.137   7.263 -67.218  1.00                 N  
ATOM    710  NH2 ARG    99      -3.022   9.131 -68.549  1.00                 N  
ATOM    711  N   ALA   100      -4.045   5.940 -72.141  1.00                 N  
ATOM    712  CA  ALA   100      -2.637   5.750 -72.472  1.00                 C  
ATOM    713  C   ALA   100      -2.443   5.557 -73.967  1.00                 C  
ATOM    714  O   ALA   100      -1.444   5.982 -74.541  1.00                 O  
ATOM    715  CB  ALA   100      -2.070   4.559 -71.715  1.00                 C  
ATOM    716  N   GLY   101      -3.414   4.931 -74.607  1.00                 N  
ATOM    717  CA  GLY   101      -3.320   4.693 -76.043  1.00                 C  
ATOM    718  C   GLY   101      -3.385   5.998 -76.787  1.00                 C  
ATOM    719  O   GLY   101      -2.665   6.199 -77.757  1.00                 O  
ATOM    720  N   GLY   102      -4.258   6.884 -76.325  1.00                 N  
ATOM    721  CA  GLY   102      -4.448   8.180 -76.967  1.00                 C  
ATOM    722  C   GLY   102      -3.299   9.156 -76.673  1.00                 C  
ATOM    723  O   GLY   102      -2.876   9.881 -77.552  1.00                 O  
ATOM    724  N   ASP   103      -2.789   9.144 -75.444  1.00                 N  
ATOM    725  CA  ASP   103      -1.637   9.962 -75.069  1.00                 C  
ATOM    726  C   ASP   103      -0.384   9.600 -75.869  1.00                 C  
ATOM    727  O   ASP   103       0.605  10.342 -75.854  1.00                 O  
ATOM    728  CB  ASP   103      -1.345   9.823 -73.574  1.00                 C  
ATOM    729  CG  ASP   103      -2.385  10.509 -72.710  1.00                 C  
ATOM    730  OD1 ASP   103      -3.168  11.317 -73.253  1.00                 O  
ATOM    731  OD2 ASP   103      -2.417  10.239 -71.491  1.00                 O  
ATOM    732  N   ASN   104      -0.379   8.389 -76.407  1.00                 N  
ATOM    733  CA  ASN   104       0.575   8.007 -77.435  1.00                 C  
ATOM    734  C   ASN   104      -0.051   8.381 -78.775  1.00                 C  
ATOM    735  O   ASN   104       0.624   8.613 -79.781  1.00                 O  
ATOM    736  CB  ASN   104       0.911   6.518 -77.327  1.00                 C  
ATOM    737  CG  ASN   104       1.719   6.192 -76.087  1.00                 C  
ATOM    738  OD1 ASN   104       2.417   7.049 -75.545  1.00                 O  
ATOM    739  ND2 ASN   104       1.626   4.948 -75.632  1.00                 N  
ATOM    740  N   LEU   105      -1.382   8.439 -78.776  1.00                 N  
ATOM    741  CA  LEU   105      -2.171   8.822 -79.938  1.00                 C  
ATOM    742  C   LEU   105      -3.525   9.302 -79.453  1.00                 C  
ATOM    743  O   LEU   105      -3.814   9.307 -78.254  1.00                 O  
ATOM    744  CB  LEU   105      -2.303   7.646 -80.907  1.00                 C  
ATOM    745  CG  LEU   105      -0.999   7.098 -81.490  1.00                 C  
ATOM    746  CD1 LEU   105      -1.263   5.853 -82.323  1.00                 C  
ATOM    747  CD2 LEU   105      -0.299   8.156 -82.329  1.00                 C  
ATOM    748  N   ASP   106      -4.386   9.717 -80.377  1.00                 N  
ATOM    749  CA  ASP   106      -5.749  10.100 -80.040  1.00                 C  
ATOM    750  C   ASP   106      -6.648  10.124 -81.278  1.00                 C  
ATOM    751  O   ASP   106      -6.423  10.866 -82.238  1.00                 O  
ATOM    752  CB  ASP   106      -5.768  11.469 -79.358  1.00                 C  
ATOM    753  CG  ASP   106      -5.135  11.443 -77.980  1.00                 C  
ATOM    754  OD1 ASP   106      -5.505  10.564 -77.174  1.00                 O  
ATOM    755  OD2 ASP   106      -4.269  12.300 -77.707  1.00                 O  
ATOM    756  N   ASN   107      -7.687   9.296 -81.255  1.00                 N  
ATOM    757  CA  ASN   107      -8.577   9.096 -82.398  1.00                 C  
ATOM    758  C   ASN   107      -9.681   8.127 -81.978  1.00                 C  
ATOM    759  O   ASN   107      -9.745   7.695 -80.824  1.00                 O  
ATOM    760  CB  ASN   107      -7.790   8.587 -83.607  1.00                 C  
ATOM    761  CG  ASN   107      -7.074   7.281 -83.329  1.00                 C  
ATOM    762  OD1 ASN   107      -7.689   6.303 -82.904  1.00                 O  
ATOM    763  ND2 ASN   107      -5.767   7.261 -83.568  1.00                 N  
ATOM    764  N   ARG   108     -10.656   7.795 -82.974  1.00                 N  
ATOM    765  CA  ARG   108     -11.563   6.703 -82.602  1.00                 C  
ATOM    766  C   ARG   108     -11.286   6.188 -81.196  1.00                 C  
ATOM    767  O   ARG   108     -12.210   5.765 -80.506  1.00                 O  
ATOM    768  CB  ARG   108     -11.453   5.551 -83.603  1.00                 C  
ATOM    769  CD  ARG   108     -12.231   3.284 -84.348  1.00                 C  
ATOM    770  NE  ARG   108     -10.900   2.684 -84.296  1.00                 N  
ATOM    771  CG  ARG   108     -12.396   4.392 -83.321  1.00                 C  
ATOM    772  CZ  ARG   108     -10.529   1.764 -83.411  1.00                 C  
ATOM    773  NH1 ARG   108      -9.297   1.275 -83.440  1.00                 N  
ATOM    774  NH2 ARG   108     -11.391   1.335 -82.500  1.00                 N  
ATOM    775  N   CYS   109     -10.026   6.249 -80.771  1.00                 N  
ATOM    776  CA  CYS   109      -9.686   5.983 -79.381  1.00                 C  
ATOM    777  C   CYS   109     -10.543   6.815 -78.424  1.00                 C  
ATOM    778  O   CYS   109     -10.980   6.319 -77.388  1.00                 O  
ATOM    779  CB  CYS   109      -8.203   6.264 -79.129  1.00                 C  
ATOM    780  SG  CYS   109      -7.643   5.873 -77.455  1.00                 S  
ATOM    781  N   LYS   110     -10.802   8.068 -78.780  1.00                 N  
ATOM    782  CA  LYS   110     -11.581   8.962 -77.920  1.00                 C  
ATOM    783  C   LYS   110     -13.047   8.592 -78.029  1.00                 C  
ATOM    784  O   LYS   110     -13.814   8.709 -77.066  1.00                 O  
ATOM    785  CB  LYS   110     -11.346  10.422 -78.312  1.00                 C  
ATOM    786  CD  LYS   110      -9.789  12.388 -78.403  1.00                 C  
ATOM    787  CE  LYS   110      -8.398  12.904 -78.069  1.00                 C  
ATOM    788  CG  LYS   110      -9.950  10.933 -77.995  1.00                 C  
ATOM    789  NZ  LYS   110      -8.211  14.316 -78.503  1.00                 N  
ATOM    790  N   GLU   111     -13.449   8.161 -79.210  1.00                 N  
ATOM    791  CA  GLU   111     -14.850   7.855 -79.416  1.00                 C  
ATOM    792  C   GLU   111     -15.205   6.638 -78.569  1.00                 C  
ATOM    793  O   GLU   111     -16.322   6.517 -78.050  1.00                 O  
ATOM    794  CB  GLU   111     -15.132   7.609 -80.900  1.00                 C  
ATOM    795  CD  GLU   111     -15.273   8.564 -83.234  1.00                 C  
ATOM    796  CG  GLU   111     -15.008   8.850 -81.769  1.00                 C  
ATOM    797  OE1 GLU   111     -15.387   7.374 -83.595  1.00                 O  
ATOM    798  OE2 GLU   111     -15.366   9.529 -84.020  1.00                 O  
ATOM    799  N   LEU   112     -14.221   5.755 -78.415  1.00                 N  
ATOM    800  CA  LEU   112     -14.333   4.593 -77.539  1.00                 C  
ATOM    801  C   LEU   112     -14.229   4.993 -76.072  1.00                 C  
ATOM    802  O   LEU   112     -15.076   4.616 -75.284  1.00                 O  
ATOM    803  CB  LEU   112     -13.255   3.561 -77.877  1.00                 C  
ATOM    804  CG  LEU   112     -13.397   2.848 -79.223  1.00                 C  
ATOM    805  CD1 LEU   112     -12.171   1.996 -79.513  1.00                 C  
ATOM    806  CD2 LEU   112     -14.654   1.992 -79.248  1.00                 C  
ATOM    807  N   LEU   113     -13.210   5.771 -75.712  1.00                 N  
ATOM    808  CA  LEU   113     -13.005   6.146 -74.322  1.00                 C  
ATOM    809  C   LEU   113     -14.276   6.763 -73.715  1.00                 C  
ATOM    810  O   LEU   113     -14.616   6.535 -72.551  1.00                 O  
ATOM    811  CB  LEU   113     -11.838   7.128 -74.198  1.00                 C  
ATOM    812  CG  LEU   113     -11.504   7.609 -72.785  1.00                 C  
ATOM    813  CD1 LEU   113     -11.107   6.439 -71.898  1.00                 C  
ATOM    814  CD2 LEU   113     -10.393   8.648 -72.819  1.00                 C  
ATOM    815  N   ALA   114     -14.981   7.538 -74.527  1.00                 N  
ATOM    816  CA  ALA   114     -16.202   8.190 -74.088  1.00                 C  
ATOM    817  C   ALA   114     -17.239   7.197 -73.586  1.00                 C  
ATOM    818  O   ALA   114     -17.936   7.447 -72.604  1.00                 O  
ATOM    819  CB  ALA   114     -16.797   9.017 -75.217  1.00                 C  
ATOM    820  N   GLN   115     -17.329   6.058 -74.251  1.00                 N  
ATOM    821  CA  GLN   115     -18.278   5.027 -73.841  1.00                 C  
ATOM    822  C   GLN   115     -17.861   4.485 -72.477  1.00                 C  
ATOM    823  O   GLN   115     -18.641   4.494 -71.523  1.00                 O  
ATOM    824  CB  GLN   115     -18.341   3.911 -74.886  1.00                 C  
ATOM    825  CD  GLN   115     -19.410   1.751 -75.641  1.00                 C  
ATOM    826  CG  GLN   115     -19.350   2.819 -74.568  1.00                 C  
ATOM    827  OE1 GLN   115     -18.545   1.685 -76.514  1.00                 O  
ATOM    828  NE2 GLN   115     -20.436   0.909 -75.580  1.00                 N  
ATOM    829  N   VAL   116     -16.613   4.045 -72.386  1.00                 N  
ATOM    830  CA  VAL   116     -16.055   3.556 -71.133  1.00                 C  
ATOM    831  C   VAL   116     -16.257   4.533 -69.983  1.00                 C  
ATOM    832  O   VAL   116     -16.634   4.132 -68.873  1.00                 O  
ATOM    833  CB  VAL   116     -14.553   3.245 -71.267  1.00                 C  
ATOM    834  CG1 VAL   116     -13.947   2.946 -69.905  1.00                 C  
ATOM    835  CG2 VAL   116     -14.333   2.080 -72.220  1.00                 C  
ATOM    836  N   LEU   117     -16.025   5.818 -70.236  1.00                 N  
ATOM    837  CA  LEU   117     -16.100   6.794 -69.153  1.00                 C  
ATOM    838  C   LEU   117     -17.545   7.086 -68.763  1.00                 C  
ATOM    839  O   LEU   117     -17.845   7.291 -67.592  1.00                 O  
ATOM    840  CB  LEU   117     -15.396   8.093 -69.552  1.00                 C  
ATOM    841  CG  LEU   117     -13.877   8.018 -69.714  1.00                 C  
ATOM    842  CD1 LEU   117     -13.329   9.329 -70.258  1.00                 C  
ATOM    843  CD2 LEU   117     -13.211   7.675 -68.391  1.00                 C  
ATOM    844  N   TYR   118     -18.442   7.077 -69.739  1.00                 N  
ATOM    845  CA  TYR   118     -19.855   7.204 -69.432  1.00                 C  
ATOM    846  C   TYR   118     -20.341   6.045 -68.549  1.00                 C  
ATOM    847  O   TYR   118     -21.163   6.258 -67.651  1.00                 O  
ATOM    848  CB  TYR   118     -20.680   7.262 -70.719  1.00                 C  
ATOM    849  CG  TYR   118     -22.168   7.399 -70.488  1.00                 C  
ATOM    850  OH  TYR   118     -26.257   7.794 -69.848  1.00                 O  
ATOM    851  CZ  TYR   118     -24.904   7.661 -70.060  1.00                 C  
ATOM    852  CD1 TYR   118     -22.726   8.628 -70.157  1.00                 C  
ATOM    853  CE1 TYR   118     -24.084   8.763 -69.944  1.00                 C  
ATOM    854  CD2 TYR   118     -23.010   6.300 -70.601  1.00                 C  
ATOM    855  CE2 TYR   118     -24.371   6.416 -70.391  1.00                 C  
ATOM    856  N   ARG   119     -19.826   4.830 -68.793  1.00                 N  
ATOM    857  CA  ARG   119     -20.237   3.646 -68.033  1.00                 C  
ATOM    858  C   ARG   119     -19.790   3.750 -66.611  1.00                 C  
ATOM    859  O   ARG   119     -20.532   3.416 -65.689  1.00                 O  
ATOM    860  CB  ARG   119     -19.675   2.376 -68.675  1.00                 C  
ATOM    861  CD  ARG   119     -21.541   0.849 -67.976  1.00                 C  
ATOM    862  NE  ARG   119     -21.913  -0.364 -67.251  1.00                 N  
ATOM    863  CG  ARG   119     -20.041   1.096 -67.941  1.00                 C  
ATOM    864  CZ  ARG   119     -21.944  -1.577 -67.791  1.00                 C  
ATOM    865  NH1 ARG   119     -22.295  -2.622 -67.055  1.00                 N  
ATOM    866  NH2 ARG   119     -21.625  -1.743 -69.068  1.00                 N  
ATOM    867  N   LEU   120     -18.546   4.177 -66.452  1.00                 N  
ATOM    868  CA  LEU   120     -17.957   4.306 -65.132  1.00                 C  
ATOM    869  C   LEU   120     -18.415   5.560 -64.384  1.00                 C  
ATOM    870  O   LEU   120     -18.026   5.781 -63.232  1.00                 O  
ATOM    871  CB  LEU   120     -16.430   4.315 -65.225  1.00                 C  
ATOM    872  CG  LEU   120     -15.774   3.034 -65.744  1.00                 C  
ATOM    873  CD1 LEU   120     -14.273   3.223 -65.899  1.00                 C  
ATOM    874  CD2 LEU   120     -16.068   1.866 -64.815  1.00                 C  
ATOM    875  N   GLU   121     -19.247   6.368 -65.025  1.00                 N  
ATOM    876  CA  GLU   121     -19.737   7.595 -64.399  1.00                 C  
ATOM    877  C   GLU   121     -18.608   8.542 -64.028  1.00                 C  
ATOM    878  O   GLU   121     -18.707   9.308 -63.059  1.00                 O  
ATOM    879  CB  GLU   121     -20.559   7.268 -63.151  1.00                 C  
ATOM    880  CD  GLU   121     -22.609   6.163 -62.174  1.00                 C  
ATOM    881  CG  GLU   121     -21.789   6.417 -63.423  1.00                 C  
ATOM    882  OE1 GLU   121     -22.065   6.328 -61.062  1.00                 O  
ATOM    883  OE2 GLU   121     -23.796   5.798 -62.307  1.00                 O  
ATOM    884  N   GLU   122     -17.529   8.484 -64.797  1.00                 N  
ATOM    885  CA  GLU   122     -16.441   9.434 -64.657  1.00                 C  
ATOM    886  C   GLU   122     -16.799  10.749 -65.384  1.00                 C  
ATOM    887  O   GLU   122     -16.187  11.097 -66.392  1.00                 O  
ATOM    888  CB  GLU   122     -15.141   8.845 -65.208  1.00                 C  
ATOM    889  CD  GLU   122     -14.105   8.084 -63.034  1.00                 C  
ATOM    890  CG  GLU   122     -14.602   7.672 -64.406  1.00                 C  
ATOM    891  OE1 GLU   122     -13.890   9.295 -62.819  1.00                 O  
ATOM    892  OE2 GLU   122     -13.930   7.195 -62.174  1.00                 O  
ATOM    893  N   TYR   123     -17.783  11.473 -64.849  1.00                 N  
ATOM    894  CA  TYR   123     -18.427  12.566 -65.566  1.00                 C  
ATOM    895  C   TYR   123     -17.444  13.661 -65.956  1.00                 C  
ATOM    896  O   TYR   123     -17.514  14.227 -67.043  1.00                 O  
ATOM    897  CB  TYR   123     -19.553  13.170 -64.724  1.00                 C  
ATOM    898  CG  TYR   123     -20.278  14.311 -65.399  1.00                 C  
ATOM    899  OH  TYR   123     -22.283  17.440 -67.266  1.00                 O  
ATOM    900  CZ  TYR   123     -21.619  16.406 -66.647  1.00                 C  
ATOM    901  CD1 TYR   123     -21.234  14.067 -66.377  1.00                 C  
ATOM    902  CE1 TYR   123     -21.903  15.104 -66.999  1.00                 C  
ATOM    903  CD2 TYR   123     -20.005  15.629 -65.057  1.00                 C  
ATOM    904  CE2 TYR   123     -20.664  16.679 -65.669  1.00                 C  
ATOM    905  N   GLN   124     -16.536  13.940 -65.043  1.00                 N  
ATOM    906  CA  GLN   124     -15.486  14.924 -65.216  1.00                 C  
ATOM    907  C   GLN   124     -14.651  14.614 -66.454  1.00                 C  
ATOM    908  O   GLN   124     -14.565  15.409 -67.389  1.00                 O  
ATOM    909  CB  GLN   124     -14.593  14.978 -63.975  1.00                 C  
ATOM    910  CD  GLN   124     -14.104  17.456 -64.024  1.00                 C  
ATOM    911  CG  GLN   124     -13.522  16.056 -64.027  1.00                 C  
ATOM    912  OE1 GLN   124     -14.882  17.813 -63.139  1.00                 O  
ATOM    913  NE2 GLN   124     -13.729  18.254 -65.017  1.00                 N  
ATOM    914  N   GLU   125     -14.044  13.437 -66.455  1.00                 N  
ATOM    915  CA  GLU   125     -13.162  13.013 -67.543  1.00                 C  
ATOM    916  C   GLU   125     -13.929  12.816 -68.851  1.00                 C  
ATOM    917  O   GLU   125     -13.391  12.984 -69.951  1.00                 O  
ATOM    918  CB  GLU   125     -12.436  11.719 -67.171  1.00                 C  
ATOM    919  CD  GLU   125     -10.731  10.574 -65.700  1.00                 C  
ATOM    920  CG  GLU   125     -11.414  11.879 -66.057  1.00                 C  
ATOM    921  OE1 GLU   125     -11.171   9.517 -66.201  1.00                 O  
ATOM    922  OE2 GLU   125      -9.756  10.607 -64.920  1.00                 O  
ATOM    923  N   CYS   126     -15.197  12.464 -68.709  1.00                 N  
ATOM    924  CA  CYS   126     -16.078  12.299 -69.858  1.00                 C  
ATOM    925  C   CYS   126     -16.169  13.630 -70.571  1.00                 C  
ATOM    926  O   CYS   126     -16.040  13.714 -71.787  1.00                 O  
ATOM    927  CB  CYS   126     -17.453  11.800 -69.411  1.00                 C  
ATOM    928  SG  CYS   126     -18.622  11.520 -70.763  1.00                 S  
ATOM    929  N   TYR   127     -16.389  14.680 -69.789  1.00                 N  
ATOM    930  CA  TYR   127     -16.572  16.003 -70.342  1.00                 C  
ATOM    931  C   TYR   127     -15.337  16.426 -71.127  1.00                 C  
ATOM    932  O   TYR   127     -15.455  17.037 -72.175  1.00                 O  
ATOM    933  CB  TYR   127     -16.871  17.012 -69.231  1.00                 C  
ATOM    934  CG  TYR   127     -17.081  18.424 -69.726  1.00                 C  
ATOM    935  OH  TYR   127     -17.675  22.306 -71.094  1.00                 O  
ATOM    936  CZ  TYR   127     -17.477  21.022 -70.641  1.00                 C  
ATOM    937  CD1 TYR   127     -18.287  18.804 -70.301  1.00                 C  
ATOM    938  CE1 TYR   127     -18.488  20.094 -70.757  1.00                 C  
ATOM    939  CD2 TYR   127     -16.073  19.374 -69.618  1.00                 C  
ATOM    940  CE2 TYR   127     -16.256  20.667 -70.068  1.00                 C  
ATOM    941  N   GLY   128     -14.155  16.066 -70.641  1.00                 N  
ATOM    942  CA  GLY   128     -12.921  16.418 -71.333  1.00                 C  
ATOM    943  C   GLY   128     -12.819  15.661 -72.638  1.00                 C  
ATOM    944  O   GLY   128     -12.394  16.195 -73.653  1.00                 O  
ATOM    945  N   LEU   129     -13.222  14.401 -72.612  1.00                 N  
ATOM    946  CA  LEU   129     -13.203  13.586 -73.813  1.00                 C  
ATOM    947  C   LEU   129     -14.213  14.098 -74.825  1.00                 C  
ATOM    948  O   LEU   129     -13.889  14.249 -76.003  1.00                 O  
ATOM    949  CB  LEU   129     -13.489  12.122 -73.472  1.00                 C  
ATOM    950  CG  LEU   129     -13.435  11.132 -74.637  1.00                 C  
ATOM    951  CD1 LEU   129     -14.667  11.270 -75.517  1.00                 C  
ATOM    952  CD2 LEU   129     -12.172  11.337 -75.459  1.00                 C  
ATOM    953  N   TYR   130     -15.432  14.374 -74.365  1.00                 N  
ATOM    954  CA  TYR   130     -16.469  14.848 -75.274  1.00                 C  
ATOM    955  C   TYR   130     -16.058  16.177 -75.913  1.00                 C  
ATOM    956  O   TYR   130     -16.227  16.359 -77.118  1.00                 O  
ATOM    957  CB  TYR   130     -17.800  15.001 -74.535  1.00                 C  
ATOM    958  CG  TYR   130     -18.467  13.688 -74.196  1.00                 C  
ATOM    959  OH  TYR   130     -20.309  10.082 -73.249  1.00                 O  
ATOM    960  CZ  TYR   130     -19.699  11.274 -73.564  1.00                 C  
ATOM    961  CD1 TYR   130     -19.252  13.562 -73.057  1.00                 C  
ATOM    962  CE1 TYR   130     -19.866  12.365 -72.739  1.00                 C  
ATOM    963  CD2 TYR   130     -18.310  12.578 -75.016  1.00                 C  
ATOM    964  CE2 TYR   130     -18.916  11.373 -74.714  1.00                 C  
ATOM    965  N   ARG   131     -15.503  17.079 -75.101  1.00                 N  
ATOM    966  CA  ARG   131     -14.954  18.342 -75.582  1.00                 C  
ATOM    967  C   ARG   131     -13.894  18.132 -76.676  1.00                 C  
ATOM    968  O   ARG   131     -13.903  18.806 -77.700  1.00                 O  
ATOM    969  CB  ARG   131     -14.345  19.137 -74.425  1.00                 C  
ATOM    970  CD  ARG   131     -14.736  21.394 -75.451  1.00                 C  
ATOM    971  NE  ARG   131     -15.708  21.856 -74.463  1.00                 N  
ATOM    972  CG  ARG   131     -13.709  20.453 -74.843  1.00                 C  
ATOM    973  CZ  ARG   131     -16.808  22.540 -74.761  1.00                 C  
ATOM    974  NH1 ARG   131     -17.634  22.919 -73.795  1.00                 N  
ATOM    975  NH2 ARG   131     -17.079  22.843 -76.023  1.00                 N  
ATOM    976  N   ASP   132     -12.993  17.182 -76.467  1.00                 N  
ATOM    977  CA  ASP   132     -11.920  16.913 -77.423  1.00                 C  
ATOM    978  C   ASP   132     -12.470  16.334 -78.714  1.00                 C  
ATOM    979  O   ASP   132     -11.960  16.592 -79.799  1.00                 O  
ATOM    980  CB  ASP   132     -10.889  15.959 -76.817  1.00                 C  
ATOM    981  CG  ASP   132     -10.056  16.614 -75.732  1.00                 C  
ATOM    982  OD1 ASP   132     -10.081  17.858 -75.635  1.00                 O  
ATOM    983  OD2 ASP   132      -9.379  15.882 -74.980  1.00                 O  
ATOM    984  N   LEU   133     -13.505  15.521 -78.599  1.00                 N  
ATOM    985  CA  LEU   133     -14.204  15.065 -79.778  1.00                 C  
ATOM    986  C   LEU   133     -14.965  16.173 -80.513  1.00                 C  
ATOM    987  O   LEU   133     -15.053  16.131 -81.739  1.00                 O  
ATOM    988  CB  LEU   133     -15.190  13.951 -79.419  1.00                 C  
ATOM    989  CG  LEU   133     -14.577  12.624 -78.965  1.00                 C  
ATOM    990  CD1 LEU   133     -15.660  11.664 -78.498  1.00                 C  
ATOM    991  CD2 LEU   133     -13.762  11.997 -80.086  1.00                 C  
ATOM    992  N   ILE   134     -15.518  17.147 -79.782  1.00                 N  
ATOM    993  CA  ILE   134     -16.282  18.234 -80.407  1.00                 C  
ATOM    994  C   ILE   134     -15.349  19.144 -81.189  1.00                 C  
ATOM    995  O   ILE   134     -15.721  19.719 -82.209  1.00                 O  
ATOM    996  CB  ILE   134     -17.071  19.044 -79.361  1.00                 C  
ATOM    997  CD1 ILE   134     -18.828  18.805 -77.530  1.00                 C  
ATOM    998  CG1 ILE   134     -18.181  18.186 -78.749  1.00                 C  
ATOM    999  CG2 ILE   134     -17.617  20.322 -79.978  1.00                 C  
ATOM   1000  N   LYS   135     -14.121  19.260 -80.708  1.00                 N  
ATOM   1001  CA  LYS   135     -13.128  20.066 -81.384  1.00                 C  
ATOM   1002  C   LYS   135     -12.671  19.357 -82.639  1.00                 C  
ATOM   1003  O   LYS   135     -12.464  19.981 -83.672  1.00                 O  
ATOM   1004  CB  LYS   135     -11.946  20.350 -80.455  1.00                 C  
ATOM   1005  CD  LYS   135     -11.056  21.527 -78.425  1.00                 C  
ATOM   1006  CE  LYS   135     -11.378  22.477 -77.283  1.00                 C  
ATOM   1007  CG  LYS   135     -12.269  21.299 -79.312  1.00                 C  
ATOM   1008  NZ  LYS   135     -10.211  22.676 -76.380  1.00                 N  
ATOM   1009  N   ASN   136     -12.530  18.036 -82.546  1.00                 N  
ATOM   1010  CA  ASN   136     -12.064  17.216 -83.669  1.00                 C  
ATOM   1011  C   ASN   136     -13.051  17.270 -84.830  1.00                 C  
ATOM   1012  O   ASN   136     -12.663  17.272 -86.002  1.00                 O  
ATOM   1013  CB  ASN   136     -11.836  15.771 -83.219  1.00                 C  
ATOM   1014  CG  ASN   136     -10.590  15.616 -82.369  1.00                 C  
ATOM   1015  OD1 ASN   136      -9.700  16.466 -82.394  1.00                 O  
ATOM   1016  ND2 ASN   136     -10.524  14.526 -81.613  1.00                 N  
ATOM   1017  N   SER   137     -14.330  17.357 -84.501  1.00                 N  
ATOM   1018  CA  SER   137     -15.365  17.384 -85.522  1.00                 C  
ATOM   1019  C   SER   137     -16.628  18.093 -85.062  1.00                 C  
ATOM   1020  O   SER   137     -17.590  17.454 -84.642  1.00                 O  
ATOM   1021  CB  SER   137     -15.720  15.963 -85.963  1.00                 C  
ATOM   1022  OG  SER   137     -16.656  15.977 -87.027  1.00                 O  
ATOM   1023  N   GLU   138     -16.632  19.429 -85.149  1.00                 N  
ATOM   1024  CA  GLU   138     -17.799  20.248 -84.807  1.00                 C  
ATOM   1025  C   GLU   138     -18.875  20.188 -85.884  1.00                 C  
ATOM   1026  O   GLU   138     -19.923  20.825 -85.750  1.00                 O  
ATOM   1027  CB  GLU   138     -17.384  21.703 -84.577  1.00                 C  
ATOM   1028  CD  GLU   138     -15.474  22.195 -86.155  1.00                 C  
ATOM   1029  CG  GLU   138     -16.938  22.427 -85.837  1.00                 C  
ATOM   1030  OE1 GLU   138     -14.877  21.271 -85.564  1.00                 O  
ATOM   1031  OE2 GLU   138     -14.924  22.938 -86.995  1.00                 O  
ATOM   1032  N   ASP   139     -18.616  19.428 -86.943  1.00                 N  
ATOM   1033  CA  ASP   139     -19.564  19.300 -88.035  1.00                 C  
ATOM   1034  C   ASP   139     -20.868  18.650 -87.607  1.00                 C  
ATOM   1035  O   ASP   139     -21.959  19.081 -88.016  1.00                 O  
ATOM   1036  CB  ASP   139     -18.953  18.494 -89.183  1.00                 C  
ATOM   1037  CG  ASP   139     -17.880  19.263 -89.929  1.00                 C  
ATOM   1038  OD1 ASP   139     -17.797  20.496 -89.745  1.00                 O  
ATOM   1039  OD2 ASP   139     -17.123  18.633 -90.696  1.00                 O  
ATOM   1040  N   GLU   140     -20.760  17.634 -86.751  1.00                 N  
ATOM   1041  CA  GLU   140     -21.914  16.821 -86.420  1.00                 C  
ATOM   1042  C   GLU   140     -22.596  17.211 -85.124  1.00                 C  
ATOM   1043  O   GLU   140     -21.979  17.372 -84.074  1.00                 O  
ATOM   1044  CB  GLU   140     -21.523  15.344 -86.335  1.00                 C  
ATOM   1045  CD  GLU   140     -22.264  12.954 -85.993  1.00                 C  
ATOM   1046  CG  GLU   140     -22.685  14.410 -86.041  1.00                 C  
ATOM   1047  OE1 GLU   140     -21.634  12.486 -86.964  1.00                 O  
ATOM   1048  OE2 GLU   140     -22.566  12.282 -84.984  1.00                 O  
ATOM   1049  N   PHE   141     -23.898  17.396 -85.216  1.00                 N  
ATOM   1050  CA  PHE   141     -24.682  17.837 -84.087  1.00                 C  
ATOM   1051  C   PHE   141     -24.459  16.978 -82.862  1.00                 C  
ATOM   1052  O   PHE   141     -24.431  17.482 -81.738  1.00                 O  
ATOM   1053  CB  PHE   141     -26.171  17.845 -84.439  1.00                 C  
ATOM   1054  CG  PHE   141     -26.575  18.976 -85.341  1.00                 C  
ATOM   1055  CZ  PHE   141     -27.321  21.074 -87.005  1.00                 C  
ATOM   1056  CD1 PHE   141     -27.008  18.730 -86.632  1.00                 C  
ATOM   1057  CE1 PHE   141     -27.380  19.771 -87.462  1.00                 C  
ATOM   1058  CD2 PHE   141     -26.521  20.286 -84.898  1.00                 C  
ATOM   1059  CE2 PHE   141     -26.893  21.326 -85.728  1.00                 C  
ATOM   1060  N   ASP   142     -24.287  15.677 -83.082  1.00                 N  
ATOM   1061  CA  ASP   142     -24.255  14.703 -81.980  1.00                 C  
ATOM   1062  C   ASP   142     -23.128  14.988 -81.008  1.00                 C  
ATOM   1063  O   ASP   142     -23.271  14.755 -79.812  1.00                 O  
ATOM   1064  CB  ASP   142     -24.117  13.280 -82.526  1.00                 C  
ATOM   1065  CG  ASP   142     -25.385  12.788 -83.196  1.00                 C  
ATOM   1066  OD1 ASP   142     -26.443  13.424 -83.005  1.00                 O  
ATOM   1067  OD2 ASP   142     -25.320  11.766 -83.911  1.00                 O  
ATOM   1068  N   GLU   143     -22.006  15.478 -81.524  1.00                 N  
ATOM   1069  CA  GLU   143     -20.879  15.761 -80.669  1.00                 C  
ATOM   1070  C   GLU   143     -21.193  16.918 -79.740  1.00                 C  
ATOM   1071  O   GLU   143     -20.742  16.920 -78.587  1.00                 O  
ATOM   1072  CB  GLU   143     -19.636  16.071 -81.506  1.00                 C  
ATOM   1073  CD  GLU   143     -18.630  13.759 -81.368  1.00                 C  
ATOM   1074  CG  GLU   143     -19.094  14.879 -82.277  1.00                 C  
ATOM   1075  OE1 GLU   143     -17.880  14.043 -80.410  1.00                 O  
ATOM   1076  OE2 GLU   143     -19.017  12.597 -81.612  1.00                 O  
ATOM   1077  N   GLU   144     -21.995  17.869 -80.227  1.00                 N  
ATOM   1078  CA  GLU   144     -22.452  19.006 -79.423  1.00                 C  
ATOM   1079  C   GLU   144     -23.413  18.545 -78.345  1.00                 C  
ATOM   1080  O   GLU   144     -23.372  19.001 -77.196  1.00                 O  
ATOM   1081  CB  GLU   144     -23.116  20.059 -80.313  1.00                 C  
ATOM   1082  CD  GLU   144     -22.855  21.774 -82.149  1.00                 C  
ATOM   1083  CG  GLU   144     -22.154  20.782 -81.241  1.00                 C  
ATOM   1084  OE1 GLU   144     -24.103  21.761 -82.190  1.00                 O  
ATOM   1085  OE2 GLU   144     -22.156  22.563 -82.819  1.00                 O  
ATOM   1086  N   ARG   145     -24.293  17.630 -78.721  1.00                 N  
ATOM   1087  CA  ARG   145     -25.260  17.099 -77.775  1.00                 C  
ATOM   1088  C   ARG   145     -24.581  16.309 -76.678  1.00                 C  
ATOM   1089  O   ARG   145     -24.961  16.376 -75.510  1.00                 O  
ATOM   1090  CB  ARG   145     -26.285  16.220 -78.494  1.00                 C  
ATOM   1091  CD  ARG   145     -28.182  16.045 -80.128  1.00                 C  
ATOM   1092  NE  ARG   145     -29.018  16.748 -81.098  1.00                 N  
ATOM   1093  CG  ARG   145     -27.199  16.979 -79.441  1.00                 C  
ATOM   1094  CZ  ARG   145     -29.949  16.163 -81.845  1.00                 C  
ATOM   1095  NH1 ARG   145     -30.662  16.882 -82.701  1.00                 N  
ATOM   1096  NH2 ARG   145     -30.165  14.859 -81.734  1.00                 N  
ATOM   1097  N   GLN   146     -24.832  16.683 -75.427  1.00                 N  
ATOM   1098  CA  GLN   146     -24.352  15.914 -74.295  1.00                 C  
ATOM   1099  C   GLN   146     -25.504  15.462 -73.416  1.00                 C  
ATOM   1100  O   GLN   146     -26.503  14.909 -73.882  1.00                 O  
ATOM   1101  CB  GLN   146     -23.354  16.734 -73.475  1.00                 C  
ATOM   1102  CD  GLN   146     -21.111  17.891 -73.376  1.00                 C  
ATOM   1103  CG  GLN   146     -22.067  17.064 -74.213  1.00                 C  
ATOM   1104  OE1 GLN   146     -21.488  18.428 -72.334  1.00                 O  
ATOM   1105  NE2 GLN   146     -19.867  17.995 -73.830  1.00                 N  
ATOM   1106  N   THR   147     -25.374  15.697 -72.118  1.00                 N  
ATOM   1107  CA  THR   147     -26.418  15.366 -71.169  1.00                 C  
ATOM   1108  C   THR   147     -26.639  16.534 -70.176  1.00                 C  
ATOM   1109  O   THR   147     -26.479  16.392 -68.960  1.00                 O  
ATOM   1110  CB  THR   147     -26.086  14.079 -70.391  1.00                 C  
ATOM   1111  OG1 THR   147     -24.816  14.222 -69.744  1.00                 O  
ATOM   1112  CG2 THR   147     -26.020  12.888 -71.335  1.00                 C  
ATOM   1113  N   ASN   148     -27.014  17.706 -70.707  1.00                 N  
ATOM   1114  CA  ASN   148     -27.200  18.915 -69.900  1.00                 C  
ATOM   1115  C   ASN   148     -28.659  19.351 -69.847  1.00                 C  
ATOM   1116  O   ASN   148     -29.405  19.271 -70.827  1.00                 O  
ATOM   1117  CB  ASN   148     -26.330  20.055 -70.434  1.00                 C  
ATOM   1118  CG  ASN   148     -24.848  19.778 -70.280  1.00                 C  
ATOM   1119  OD1 ASN   148     -24.311  19.821 -69.173  1.00                 O  
ATOM   1120  ND2 ASN   148     -24.181  19.494 -71.393  1.00                 N  
ATOM   1121  N   LEU   149     -29.077  19.824 -68.673  1.00                 N  
ATOM   1122  CA  LEU   149     -30.412  20.349 -68.418  1.00                 C  
ATOM   1123  C   LEU   149     -30.679  21.668 -69.131  1.00                 C  
ATOM   1124  O   LEU   149     -29.791  22.512 -69.277  1.00                 O  
ATOM   1125  CB  LEU   149     -30.635  20.539 -66.916  1.00                 C  
ATOM   1126  CG  LEU   149     -30.632  19.268 -66.064  1.00                 C  
ATOM   1127  CD1 LEU   149     -30.736  19.611 -64.586  1.00                 C  
ATOM   1128  CD2 LEU   149     -31.769  18.344 -66.474  1.00                 C  
ATOM   1129  N   ALA   150     -31.910  21.871 -69.591  1.00                 N  
ATOM   1130  CA  ALA   150     -32.362  23.201 -69.967  1.00                 C  
ATOM   1131  C   ALA   150     -32.938  23.881 -68.743  1.00                 C  
ATOM   1132  O   ALA   150     -32.586  25.011 -68.394  1.00                 O  
ATOM   1133  CB  ALA   150     -33.385  23.116 -71.089  1.00                 C  
ATOM   1134  N   ALA   151     -33.847  23.181 -68.067  1.00                 N  
ATOM   1135  CA  ALA   151     -34.480  23.668 -66.842  1.00                 C  
ATOM   1136  C   ALA   151     -33.730  23.093 -65.636  1.00                 C  
ATOM   1137  O   ALA   151     -33.766  21.891 -65.357  1.00                 O  
ATOM   1138  CB  ALA   151     -35.951  23.282 -66.815  1.00                 C  
ATOM   1139  N   VAL   152     -33.097  24.013 -64.838  1.00                 N  
ATOM   1140  CA  VAL   152     -32.113  23.575 -63.868  1.00                 C  
ATOM   1141  C   VAL   152     -31.208  24.724 -63.464  1.00                 C  
ATOM   1142  O   VAL   152     -30.675  24.745 -62.350  1.00                 O  
ATOM   1143  CB  VAL   152     -31.269  22.406 -64.409  1.00                 C  
ATOM   1144  CG1 VAL   152     -30.403  22.867 -65.571  1.00                 C  
ATOM   1145  CG2 VAL   152     -30.410  21.812 -63.302  1.00                 C  
ATOM   1146  N   LEU   153     -31.054  25.702 -64.349  1.00                 N  
ATOM   1147  CA  LEU   153     -30.169  26.819 -64.049  1.00                 C  
ATOM   1148  C   LEU   153     -30.890  28.126 -63.668  1.00                 C  
ATOM   1149  O   LEU   153     -30.574  28.732 -62.647  1.00                 O  
ATOM   1150  CB  LEU   153     -29.252  27.110 -65.238  1.00                 C  
ATOM   1151  CG  LEU   153     -28.245  26.017 -65.602  1.00                 C  
ATOM   1152  CD1 LEU   153     -27.493  26.380 -66.873  1.00                 C  
ATOM   1153  CD2 LEU   153     -27.270  25.783 -64.459  1.00                 C  
ATOM   1154  N   ALA   154     -31.843  28.565 -64.482  1.00                 N  
ATOM   1155  CA  ALA   154     -32.523  29.839 -64.240  1.00                 C  
ATOM   1156  C   ALA   154     -33.871  29.674 -63.516  1.00                 C  
ATOM   1157  O   ALA   154     -34.589  30.651 -63.264  1.00                 O  
ATOM   1158  CB  ALA   154     -32.749  30.577 -65.551  1.00                 C  
ATOM   1159  N   SER   155     -34.216  28.435 -63.185  1.00                 N  
ATOM   1160  CA  SER   155     -35.437  28.165 -62.439  1.00                 C  
ATOM   1161  C   SER   155     -36.697  28.121 -63.291  1.00                 C  
ATOM   1162  O   SER   155     -36.647  28.274 -64.510  1.00                 O  
ATOM   1163  CB  SER   155     -35.636  29.211 -61.341  1.00                 C  
ATOM   1164  OG  SER   155     -36.652  28.814 -60.436  1.00                 O  
ATOM   1165  N   LEU   156     -37.836  27.941 -62.634  1.00                 N  
ATOM   1166  CA  LEU   156     -39.108  27.742 -63.319  1.00                 C  
ATOM   1167  C   LEU   156     -39.567  28.930 -64.161  1.00                 C  
ATOM   1168  O   LEU   156     -39.967  28.740 -65.309  1.00                 O  
ATOM   1169  CB  LEU   156     -40.213  27.414 -62.313  1.00                 C  
ATOM   1170  CG  LEU   156     -40.125  26.047 -61.631  1.00                 C  
ATOM   1171  CD1 LEU   156     -41.155  25.934 -60.518  1.00                 C  
ATOM   1172  CD2 LEU   156     -40.315  24.928 -62.644  1.00                 C  
ATOM   1173  N   GLN   157     -39.507  30.142 -63.597  1.00                 N  
ATOM   1174  CA  GLN   157     -39.995  31.334 -64.280  1.00                 C  
ATOM   1175  C   GLN   157     -39.414  31.452 -65.692  1.00                 C  
ATOM   1176  O   GLN   157     -40.146  31.610 -66.665  1.00                 O  
ATOM   1177  CB  GLN   157     -39.658  32.590 -63.474  1.00                 C  
ATOM   1178  CD  GLN   157     -40.015  33.928 -61.361  1.00                 C  
ATOM   1179  CG  GLN   157     -40.449  32.730 -62.183  1.00                 C  
ATOM   1180  OE1 GLN   157     -38.938  34.484 -61.577  1.00                 O  
ATOM   1181  NE2 GLN   157     -40.855  34.329 -60.414  1.00                 N  
ATOM   1182  N   LEU   158     -38.101  31.341 -65.808  1.00                 N  
ATOM   1183  CA  LEU   158     -37.470  31.425 -67.115  1.00                 C  
ATOM   1184  C   LEU   158     -37.832  30.247 -68.020  1.00                 C  
ATOM   1185  O   LEU   158     -38.154  30.428 -69.195  1.00                 O  
ATOM   1186  CB  LEU   158     -35.949  31.502 -66.972  1.00                 C  
ATOM   1187  CG  LEU   158     -35.162  31.811 -68.247  1.00                 C  
ATOM   1188  CD1 LEU   158     -33.759  32.291 -67.911  1.00                 C  
ATOM   1189  CD2 LEU   158     -35.101  30.588 -69.150  1.00                 C  
ATOM   1190  N   TRP   159     -37.779  29.042 -67.465  1.00                 N  
ATOM   1191  CA  TRP   159     -38.095  27.835 -68.210  1.00                 C  
ATOM   1192  C   TRP   159     -39.487  27.886 -68.838  1.00                 C  
ATOM   1193  O   TRP   159     -39.678  27.418 -69.955  1.00                 O  
ATOM   1194  CB  TRP   159     -37.990  26.605 -67.306  1.00                 C  
ATOM   1195  CG  TRP   159     -38.282  25.316 -68.012  1.00                 C  
ATOM   1196  CD1 TRP   159     -39.305  24.451 -67.749  1.00                 C  
ATOM   1197  NE1 TRP   159     -39.250  23.377 -68.603  1.00                 N  
ATOM   1198  CD2 TRP   159     -37.542  24.745 -69.098  1.00                 C  
ATOM   1199  CE2 TRP   159     -38.174  23.536 -69.442  1.00                 C  
ATOM   1200  CH2 TRP   159     -36.598  23.126 -71.151  1.00                 C  
ATOM   1201  CZ2 TRP   159     -37.709  22.716 -70.469  1.00                 C  
ATOM   1202  CE3 TRP   159     -36.408  25.139 -69.813  1.00                 C  
ATOM   1203  CZ3 TRP   159     -35.951  24.324 -70.831  1.00                 C  
ATOM   1204  N   ASN   160     -40.452  28.452 -68.122  1.00                 N  
ATOM   1205  CA  ASN   160     -41.801  28.593 -68.656  1.00                 C  
ATOM   1206  C   ASN   160     -41.762  29.451 -69.910  1.00                 C  
ATOM   1207  O   ASN   160     -42.313  29.077 -70.938  1.00                 O  
ATOM   1208  CB  ASN   160     -42.736  29.185 -67.600  1.00                 C  
ATOM   1209  CG  ASN   160     -44.175  29.258 -68.071  1.00                 C  
ATOM   1210  OD1 ASN   160     -44.799  28.235 -68.354  1.00                 O  
ATOM   1211  ND2 ASN   160     -44.708  30.472 -68.157  1.00                 N  
ATOM   1212  N   GLY   161     -41.113  30.603 -69.817  1.00                 N  
ATOM   1213  CA  GLY   161     -41.016  31.505 -70.950  1.00                 C  
ATOM   1214  C   GLY   161     -40.386  30.820 -72.156  1.00                 C  
ATOM   1215  O   GLY   161     -40.900  30.912 -73.270  1.00                 O  
ATOM   1216  N   GLN   162     -39.273  30.134 -71.932  1.00                 N  
ATOM   1217  CA  GLN   162     -38.590  29.458 -73.015  1.00                 C  
ATOM   1218  C   GLN   162     -39.464  28.346 -73.636  1.00                 C  
ATOM   1219  O   GLN   162     -39.494  28.158 -74.866  1.00                 O  
ATOM   1220  CB  GLN   162     -37.267  28.864 -72.526  1.00                 C  
ATOM   1221  CD  GLN   162     -35.950  29.235 -74.650  1.00                 C  
ATOM   1222  CG  GLN   162     -36.430  28.227 -73.624  1.00                 C  
ATOM   1223  OE1 GLN   162     -35.329  30.240 -74.304  1.00                 O  
ATOM   1224  NE2 GLN   162     -36.238  28.968 -75.918  1.00                 N  
ATOM   1225  N   ASN   163     -40.180  27.629 -72.786  1.00                 N  
ATOM   1226  CA  ASN   163     -41.047  26.563 -73.263  1.00                 C  
ATOM   1227  C   ASN   163     -42.134  27.124 -74.174  1.00                 C  
ATOM   1228  O   ASN   163     -42.472  26.522 -75.197  1.00                 O  
ATOM   1229  CB  ASN   163     -41.660  25.803 -72.085  1.00                 C  
ATOM   1230  CG  ASN   163     -42.455  24.589 -72.525  1.00                 C  
ATOM   1231  OD1 ASN   163     -41.906  23.652 -73.103  1.00                 O  
ATOM   1232  ND2 ASN   163     -43.754  24.604 -72.251  1.00                 N  
ATOM   1233  N   VAL   164     -42.673  28.278 -73.805  1.00                 N  
ATOM   1234  CA  VAL   164     -43.741  28.895 -74.580  1.00                 C  
ATOM   1235  C   VAL   164     -43.218  29.353 -75.932  1.00                 C  
ATOM   1236  O   VAL   164     -43.975  29.436 -76.892  1.00                 O  
ATOM   1237  CB  VAL   164     -44.373  30.080 -73.826  1.00                 C  
ATOM   1238  CG1 VAL   164     -45.355  30.819 -74.723  1.00                 C  
ATOM   1239  CG2 VAL   164     -45.062  29.598 -72.559  1.00                 C  
ATOM   1240  N   GLU   165     -41.923  29.637 -76.012  1.00                 N  
ATOM   1241  CA  GLU   165     -41.337  30.118 -77.243  1.00                 C  
ATOM   1242  C   GLU   165     -40.955  28.974 -78.193  1.00                 C  
ATOM   1243  O   GLU   165     -40.841  29.169 -79.394  1.00                 O  
ATOM   1244  CB  GLU   165     -40.101  30.971 -76.951  1.00                 C  
ATOM   1245  CD  GLU   165     -39.155  33.089 -75.952  1.00                 C  
ATOM   1246  CG  GLU   165     -40.404  32.279 -76.238  1.00                 C  
ATOM   1247  OE1 GLU   165     -38.046  32.596 -76.249  1.00                 O  
ATOM   1248  OE2 GLU   165     -39.284  34.217 -75.432  1.00                 O  
ATOM   1249  N   VAL   166     -40.769  27.773 -77.663  1.00                 N  
ATOM   1250  CA  VAL   166     -40.410  26.649 -78.527  1.00                 C  
ATOM   1251  C   VAL   166     -41.596  25.782 -78.964  1.00                 C  
ATOM   1252  O   VAL   166     -41.388  24.798 -79.690  1.00                 O  
ATOM   1253  CB  VAL   166     -39.373  25.729 -77.855  1.00                 C  
ATOM   1254  CG1 VAL   166     -38.105  26.504 -77.531  1.00                 C  
ATOM   1255  CG2 VAL   166     -39.954  25.101 -76.598  1.00                 C  
ATOM   1256  N   PRO   167     -42.817  26.143 -78.551  1.00                 N  
ATOM   1257  CA  PRO   167     -44.009  25.376 -78.924  1.00                 C  
ATOM   1258  C   PRO   167     -44.067  24.884 -80.389  1.00                 C  
ATOM   1259  O   PRO   167     -44.394  23.724 -80.642  1.00                 O  
ATOM   1260  CB  PRO   167     -45.167  26.343 -78.668  1.00                 C  
ATOM   1261  CD  PRO   167     -43.151  27.522 -78.144  1.00                 C  
ATOM   1262  CG  PRO   167     -44.537  27.695 -78.698  1.00                 C  
ATOM   1263  N   ALA   168     -43.735  25.737 -81.345  1.00                 N  
ATOM   1264  CA  ALA   168     -43.763  25.318 -82.736  1.00                 C  
ATOM   1265  C   ALA   168     -42.734  24.220 -83.052  1.00                 C  
ATOM   1266  O   ALA   168     -42.948  23.420 -83.958  1.00                 O  
ATOM   1267  CB  ALA   168     -43.521  26.507 -83.653  1.00                 C  
ATOM   1268  N   PHE   169     -41.624  24.181 -82.315  1.00                 N  
ATOM   1269  CA  PHE   169     -40.537  23.245 -82.616  1.00                 C  
ATOM   1270  C   PHE   169     -40.696  21.881 -81.916  1.00                 C  
ATOM   1271  O   PHE   169     -39.914  20.963 -82.154  1.00                 O  
ATOM   1272  CB  PHE   169     -39.187  23.848 -82.225  1.00                 C  
ATOM   1273  CG  PHE   169     -38.785  25.029 -83.061  1.00                 C  
ATOM   1274  CZ  PHE   169     -38.040  27.211 -84.614  1.00                 C  
ATOM   1275  CD1 PHE   169     -38.970  26.320 -82.597  1.00                 C  
ATOM   1276  CE1 PHE   169     -38.600  27.406 -83.366  1.00                 C  
ATOM   1277  CD2 PHE   169     -38.223  24.850 -84.313  1.00                 C  
ATOM   1278  CE2 PHE   169     -37.853  25.937 -85.082  1.00                 C  
ATOM   1279  N   SER   170     -41.694  21.742 -81.056  1.00                 N  
ATOM   1280  CA  SER   170     -41.802  20.533 -80.253  1.00                 C  
ATOM   1281  C   SER   170     -42.862  19.566 -80.778  1.00                 C  
ATOM   1282  O   SER   170     -44.061  19.869 -80.772  1.00                 O  
ATOM   1283  CB  SER   170     -42.118  20.883 -78.798  1.00                 C  
ATOM   1284  OG  SER   170     -41.041  21.579 -78.194  1.00                 O  
ATOM   1285  N   GLU   171     -42.403  18.397 -81.229  1.00                 N  
ATOM   1286  CA  GLU   171     -43.300  17.384 -81.775  1.00                 C  
ATOM   1287  C   GLU   171     -44.029  16.558 -80.716  1.00                 C  
ATOM   1288  O   GLU   171     -45.201  16.225 -80.887  1.00                 O  
ATOM   1289  CB  GLU   171     -42.534  16.428 -82.691  1.00                 C  
ATOM   1290  CD  GLU   171     -41.247  16.100 -84.840  1.00                 C  
ATOM   1291  CG  GLU   171     -42.042  17.064 -83.981  1.00                 C  
ATOM   1292  OE1 GLU   171     -40.923  14.998 -84.351  1.00                 O  
ATOM   1293  OE2 GLU   171     -40.949  16.448 -86.002  1.00                 O  
ATOM   1294  N   GLY   172     -43.324  16.224 -79.634  1.00                 N  
ATOM   1295  CA  GLY   172     -43.902  15.479 -78.522  1.00                 C  
ATOM   1296  C   GLY   172     -44.892  16.326 -77.731  1.00                 C  
ATOM   1297  O   GLY   172     -44.584  16.845 -76.663  1.00                 O  
ATOM   1298  N   THR   173     -46.101  16.427 -78.255  1.00                 N  
ATOM   1299  CA  THR   173     -47.162  17.225 -77.665  1.00                 C  
ATOM   1300  C   THR   173     -47.504  16.874 -76.209  1.00                 C  
ATOM   1301  O   THR   173     -47.994  17.710 -75.458  1.00                 O  
ATOM   1302  CB  THR   173     -48.466  17.120 -78.478  1.00                 C  
ATOM   1303  OG1 THR   173     -48.886  15.751 -78.537  1.00                 O  
ATOM   1304  CG2 THR   173     -48.251  17.625 -79.896  1.00                 C  
ATOM   1305  N   TYR   174     -47.266  15.639 -75.801  1.00                 N  
ATOM   1306  CA  TYR   174     -47.594  15.244 -74.440  1.00                 C  
ATOM   1307  C   TYR   174     -46.527  15.768 -73.511  1.00                 C  
ATOM   1308  O   TYR   174     -46.830  16.247 -72.435  1.00                 O  
ATOM   1309  CB  TYR   174     -47.721  13.723 -74.339  1.00                 C  
ATOM   1310  CG  TYR   174     -48.085  13.228 -72.958  1.00                 C  
ATOM   1311  OH  TYR   174     -49.102  11.873 -69.160  1.00                 O  
ATOM   1312  CZ  TYR   174     -48.764  12.321 -70.417  1.00                 C  
ATOM   1313  CD1 TYR   174     -49.393  13.304 -72.497  1.00                 C  
ATOM   1314  CE1 TYR   174     -49.735  12.855 -71.236  1.00                 C  
ATOM   1315  CD2 TYR   174     -47.119  12.687 -72.118  1.00                 C  
ATOM   1316  CE2 TYR   174     -47.443  12.233 -70.854  1.00                 C  
ATOM   1317  N   GLU   175     -45.272  15.688 -73.927  1.00                 N  
ATOM   1318  CA  GLU   175     -44.187  16.271 -73.146  1.00                 C  
ATOM   1319  C   GLU   175     -44.394  17.802 -73.011  1.00                 C  
ATOM   1320  O   GLU   175     -44.296  18.369 -71.906  1.00                 O  
ATOM   1321  CB  GLU   175     -42.835  15.963 -73.794  1.00                 C  
ATOM   1322  CD  GLU   175     -41.448  15.856 -71.686  1.00                 C  
ATOM   1323  CG  GLU   175     -41.642  16.521 -73.034  1.00                 C  
ATOM   1324  OE1 GLU   175     -41.993  14.751 -71.484  1.00                 O  
ATOM   1325  OE2 GLU   175     -40.750  16.441 -70.831  1.00                 O  
ATOM   1326  N   VAL   176     -44.686  18.464 -74.128  1.00                 N  
ATOM   1327  CA  VAL   176     -44.941  19.887 -74.066  1.00                 C  
ATOM   1328  C   VAL   176     -46.026  20.222 -73.049  1.00                 C  
ATOM   1329  O   VAL   176     -45.809  21.027 -72.157  1.00                 O  
ATOM   1330  CB  VAL   176     -45.339  20.450 -75.443  1.00                 C  
ATOM   1331  CG1 VAL   176     -45.812  21.889 -75.314  1.00                 C  
ATOM   1332  CG2 VAL   176     -44.172  20.353 -76.415  1.00                 C  
ATOM   1333  N   CYS   177     -47.182  19.581 -73.163  1.00                 N  
ATOM   1334  CA  CYS   177     -48.311  19.941 -72.326  1.00                 C  
ATOM   1335  C   CYS   177     -48.076  19.530 -70.880  1.00                 C  
ATOM   1336  O   CYS   177     -48.406  20.264 -69.936  1.00                 O  
ATOM   1337  CB  CYS   177     -49.595  19.297 -72.852  1.00                 C  
ATOM   1338  SG  CYS   177     -50.186  19.981 -74.418  1.00                 S  
ATOM   1339  N   TYR   178     -47.484  18.364 -70.682  1.00                 N  
ATOM   1340  CA  TYR   178     -47.237  17.954 -69.309  1.00                 C  
ATOM   1341  C   TYR   178     -46.244  18.905 -68.656  1.00                 C  
ATOM   1342  O   TYR   178     -46.458  19.360 -67.549  1.00                 O  
ATOM   1343  CB  TYR   178     -46.719  16.515 -69.264  1.00                 C  
ATOM   1344  CG  TYR   178     -46.386  16.027 -67.873  1.00                 C  
ATOM   1345  OH  TYR   178     -45.487  14.681 -64.043  1.00                 O  
ATOM   1346  CZ  TYR   178     -45.783  15.126 -65.310  1.00                 C  
ATOM   1347  CD1 TYR   178     -47.389  15.606 -67.008  1.00                 C  
ATOM   1348  CE1 TYR   178     -47.094  15.158 -65.734  1.00                 C  
ATOM   1349  CD2 TYR   178     -45.071  15.988 -67.428  1.00                 C  
ATOM   1350  CE2 TYR   178     -44.757  15.543 -66.158  1.00                 C  
ATOM   1351  N   ASN   179     -45.167  19.213 -69.360  1.00                 N  
ATOM   1352  CA  ASN   179     -44.161  20.135 -68.849  1.00                 C  
ATOM   1353  C   ASN   179     -44.751  21.513 -68.591  1.00                 C  
ATOM   1354  O   ASN   179     -44.422  22.171 -67.613  1.00                 O  
ATOM   1355  CB  ASN   179     -42.981  20.231 -69.818  1.00                 C  
ATOM   1356  CG  ASN   179     -42.108  18.992 -69.798  1.00                 C  
ATOM   1357  OD1 ASN   179     -42.142  18.212 -68.846  1.00                 O  
ATOM   1358  ND2 ASN   179     -41.322  18.806 -70.852  1.00                 N  
ATOM   1359  N   GLN   180     -45.667  21.922 -69.449  1.00                 N  
ATOM   1360  CA  GLN   180     -46.292  23.223 -69.309  1.00                 C  
ATOM   1361  C   GLN   180     -47.148  23.311 -68.048  1.00                 C  
ATOM   1362  O   GLN   180     -47.086  24.294 -67.302  1.00                 O  
ATOM   1363  CB  GLN   180     -47.149  23.540 -70.536  1.00                 C  
ATOM   1364  CD  GLN   180     -46.717  26.029 -70.589  1.00                 C  
ATOM   1365  CG  GLN   180     -47.762  24.932 -70.522  1.00                 C  
ATOM   1366  OE1 GLN   180     -45.893  26.059 -71.502  1.00                 O  
ATOM   1367  NE2 GLN   180     -46.749  26.934 -69.618  1.00                 N  
ATOM   1368  N   ALA   181     -47.956  22.285 -67.822  1.00                 N  
ATOM   1369  CA  ALA   181     -48.842  22.264 -66.655  1.00                 C  
ATOM   1370  C   ALA   181     -48.072  22.282 -65.345  1.00                 C  
ATOM   1371  O   ALA   181     -48.485  22.950 -64.399  1.00                 O  
ATOM   1372  CB  ALA   181     -49.744  21.040 -66.696  1.00                 C  
ATOM   1373  N   CYS   182     -46.959  21.555 -65.290  1.00                 N  
ATOM   1374  CA  CYS   182     -46.129  21.552 -64.096  1.00                 C  
ATOM   1375  C   CYS   182     -45.685  22.968 -63.755  1.00                 C  
ATOM   1376  O   CYS   182     -45.736  23.379 -62.593  1.00                 O  
ATOM   1377  CB  CYS   182     -44.914  20.642 -64.290  1.00                 C  
ATOM   1378  SG  CYS   182     -45.304  18.878 -64.351  1.00                 S  
ATOM   1379  N   TYR   183     -45.249  23.701 -64.777  1.00                 N  
ATOM   1380  CA  TYR   183     -44.766  25.058 -64.611  1.00                 C  
ATOM   1381  C   TYR   183     -45.894  25.966 -64.162  1.00                 C  
ATOM   1382  O   TYR   183     -45.783  26.676 -63.157  1.00                 O  
ATOM   1383  CB  TYR   183     -44.151  25.571 -65.915  1.00                 C  
ATOM   1384  CG  TYR   183     -42.824  24.933 -66.258  1.00                 C  
ATOM   1385  OH  TYR   183     -39.173  23.173 -67.188  1.00                 O  
ATOM   1386  CZ  TYR   183     -40.381  23.756 -66.882  1.00                 C  
ATOM   1387  CD1 TYR   183     -42.116  24.208 -65.308  1.00                 C  
ATOM   1388  CE1 TYR   183     -40.902  23.622 -65.613  1.00                 C  
ATOM   1389  CD2 TYR   183     -42.283  25.058 -67.531  1.00                 C  
ATOM   1390  CE2 TYR   183     -41.071  24.479 -67.855  1.00                 C  
ATOM   1391  N   LEU   184     -46.991  25.929 -64.905  1.00                 N  
ATOM   1392  CA  LEU   184     -48.139  26.780 -64.622  1.00                 C  
ATOM   1393  C   LEU   184     -48.736  26.552 -63.225  1.00                 C  
ATOM   1394  O   LEU   184     -49.198  27.497 -62.574  1.00                 O  
ATOM   1395  CB  LEU   184     -49.234  26.568 -65.669  1.00                 C  
ATOM   1396  CG  LEU   184     -48.924  27.058 -67.084  1.00                 C  
ATOM   1397  CD1 LEU   184     -50.019  26.637 -68.052  1.00                 C  
ATOM   1398  CD2 LEU   184     -48.752  28.569 -67.104  1.00                 C  
ATOM   1399  N   ILE   185     -48.710  25.311 -62.755  1.00                 N  
ATOM   1400  CA  ILE   185     -49.126  25.009 -61.387  1.00                 C  
ATOM   1401  C   ILE   185     -48.124  25.570 -60.380  1.00                 C  
ATOM   1402  O   ILE   185     -48.499  26.032 -59.300  1.00                 O  
ATOM   1403  CB  ILE   185     -49.299  23.494 -61.171  1.00                 C  
ATOM   1404  CD1 ILE   185     -50.560  21.460 -62.050  1.00                 C  
ATOM   1405  CG1 ILE   185     -50.479  22.970 -61.992  1.00                 C  
ATOM   1406  CG2 ILE   185     -49.454  23.181 -59.691  1.00                 C  
ATOM   1407  N   GLY   186     -46.849  25.520 -60.738  1.00                 N  
ATOM   1408  CA  GLY   186     -45.787  25.971 -59.860  1.00                 C  
ATOM   1409  C   GLY   186     -45.827  27.489 -59.676  1.00                 C  
ATOM   1410  O   GLY   186     -45.478  27.996 -58.613  1.00                 O  
ATOM   1411  N   GLN   187     -46.237  28.203 -60.721  1.00                 N  
ATOM   1412  CA  GLN   187     -46.278  29.664 -60.689  1.00                 C  
ATOM   1413  C   GLN   187     -47.626  30.181 -60.201  1.00                 C  
ATOM   1414  O   GLN   187     -47.836  31.393 -60.123  1.00                 O  
ATOM   1415  CB  GLN   187     -45.975  30.239 -62.074  1.00                 C  
ATOM   1416  CD  GLN   187     -43.479  30.393 -61.722  1.00                 C  
ATOM   1417  CG  GLN   187     -44.598  29.880 -62.607  1.00                 C  
ATOM   1418  OE1 GLN   187     -43.426  31.578 -61.395  1.00                 O  
ATOM   1419  NE2 GLN   187     -42.579  29.498 -61.331  1.00                 N  
ATOM   1420  N   GLY   188     -48.537  29.270 -59.879  1.00                 N  
ATOM   1421  CA  GLY   188     -49.895  29.653 -59.486  1.00                 C  
ATOM   1422  C   GLY   188     -50.620  30.411 -60.608  1.00                 C  
ATOM   1423  O   GLY   188     -51.467  31.275 -60.353  1.00                 O  
ATOM   1424  N   ASP   189     -50.271  30.097 -61.850  1.00                 N  
ATOM   1425  CA  ASP   189     -51.049  30.578 -62.978  1.00                 C  
ATOM   1426  C   ASP   189     -52.227  29.615 -63.171  1.00                 C  
ATOM   1427  O   ASP   189     -52.331  28.933 -64.172  1.00                 O  
ATOM   1428  CB  ASP   189     -50.175  30.672 -64.230  1.00                 C  
ATOM   1429  CG  ASP   189     -50.880  31.363 -65.382  1.00                 C  
ATOM   1430  OD1 ASP   189     -51.890  32.053 -65.132  1.00                 O  
ATOM   1431  OD2 ASP   189     -50.421  31.213 -66.534  1.00                 O  
ATOM   1432  N   TYR   190     -53.122  29.580 -62.199  1.00                 N  
ATOM   1433  CA  TYR   190     -54.157  28.565 -62.139  1.00                 C  
ATOM   1434  C   TYR   190     -55.080  28.478 -63.357  1.00                 C  
ATOM   1435  O   TYR   190     -55.423  27.370 -63.817  1.00                 O  
ATOM   1436  CB  TYR   190     -55.041  28.773 -60.908  1.00                 C  
ATOM   1437  CG  TYR   190     -56.146  27.751 -60.767  1.00                 C  
ATOM   1438  OH  TYR   190     -59.175  24.929 -60.374  1.00                 O  
ATOM   1439  CZ  TYR   190     -58.174  25.864 -60.505  1.00                 C  
ATOM   1440  CD1 TYR   190     -55.881  26.479 -60.276  1.00                 C  
ATOM   1441  CE1 TYR   190     -56.884  25.539 -60.144  1.00                 C  
ATOM   1442  CD2 TYR   190     -57.452  28.061 -61.126  1.00                 C  
ATOM   1443  CE2 TYR   190     -58.468  27.133 -61.001  1.00                 C  
ATOM   1444  N   LYS   191     -55.478  29.629 -63.880  1.00                 N  
ATOM   1445  CA  LYS   191     -56.445  29.667 -64.970  1.00                 C  
ATOM   1446  C   LYS   191     -55.870  29.016 -66.232  1.00                 C  
ATOM   1447  O   LYS   191     -56.578  28.298 -66.964  1.00                 O  
ATOM   1448  CB  LYS   191     -56.866  31.109 -65.263  1.00                 C  
ATOM   1449  CD  LYS   191     -58.098  33.168 -64.530  1.00                 C  
ATOM   1450  CE  LYS   191     -58.955  33.798 -63.443  1.00                 C  
ATOM   1451  CG  LYS   191     -57.735  31.733 -64.184  1.00                 C  
ATOM   1452  NZ  LYS   191     -59.283  35.218 -63.748  1.00                 N  
ATOM   1453  N   ALA   192     -54.580  29.259 -66.463  1.00                 N  
ATOM   1454  CA  ALA   192     -53.899  28.741 -67.634  1.00                 C  
ATOM   1455  C   ALA   192     -53.697  27.225 -67.489  1.00                 C  
ATOM   1456  O   ALA   192     -53.862  26.472 -68.447  1.00                 O  
ATOM   1457  CB  ALA   192     -52.567  29.449 -67.829  1.00                 C  
ATOM   1458  N   ALA   193     -53.350  26.789 -66.279  1.00                 N  
ATOM   1459  CA  ALA   193     -53.226  25.379 -65.958  1.00                 C  
ATOM   1460  C   ALA   193     -54.536  24.650 -66.230  1.00                 C  
ATOM   1461  O   ALA   193     -54.545  23.595 -66.842  1.00                 O  
ATOM   1462  CB  ALA   193     -52.811  25.200 -64.506  1.00                 C  
ATOM   1463  N   GLU   194     -55.632  25.229 -65.765  1.00                 N  
ATOM   1464  CA  GLU   194     -56.971  24.733 -66.030  1.00                 C  
ATOM   1465  C   GLU   194     -57.127  24.364 -67.505  1.00                 C  
ATOM   1466  O   GLU   194     -57.409  23.215 -67.839  1.00                 O  
ATOM   1467  CB  GLU   194     -58.017  25.775 -65.629  1.00                 C  
ATOM   1468  CD  GLU   194     -59.842  24.176 -64.926  1.00                 C  
ATOM   1469  CG  GLU   194     -59.454  25.323 -65.837  1.00                 C  
ATOM   1470  OE1 GLU   194     -59.166  23.983 -63.893  1.00                 O  
ATOM   1471  OE2 GLU   194     -60.821  23.469 -65.244  1.00                 O  
ATOM   1472  N   GLN   195     -56.901  25.314 -68.398  1.00                 N  
ATOM   1473  CA  GLN   195     -57.100  25.055 -69.813  1.00                 C  
ATOM   1474  C   GLN   195     -56.090  24.038 -70.371  1.00                 C  
ATOM   1475  O   GLN   195     -56.442  23.227 -71.231  1.00                 O  
ATOM   1476  CB  GLN   195     -57.006  26.355 -70.614  1.00                 C  
ATOM   1477  CD  GLN   195     -57.991  28.625 -71.121  1.00                 C  
ATOM   1478  CG  GLN   195     -58.158  27.317 -70.373  1.00                 C  
ATOM   1479  OE1 GLN   195     -56.872  29.036 -71.430  1.00                 O  
ATOM   1480  NE2 GLN   195     -59.106  29.284 -71.415  1.00                 N  
ATOM   1481  N   LYS   196     -54.842  24.097 -69.899  1.00                 N  
ATOM   1482  CA  LYS   196     -53.808  23.186 -70.378  1.00                 C  
ATOM   1483  C   LYS   196     -54.154  21.740 -69.981  1.00                 C  
ATOM   1484  O   LYS   196     -54.113  20.829 -70.797  1.00                 O  
ATOM   1485  CB  LYS   196     -52.441  23.586 -69.820  1.00                 C  
ATOM   1486  CD  LYS   196     -51.130  22.799 -71.810  1.00                 C  
ATOM   1487  CE  LYS   196     -50.642  24.174 -72.236  1.00                 C  
ATOM   1488  CG  LYS   196     -51.294  22.713 -70.302  1.00                 C  
ATOM   1489  NZ  LYS   196     -50.343  24.231 -73.693  1.00                 N  
ATOM   1490  N   LEU   197     -54.511  21.549 -68.719  1.00                 N  
ATOM   1491  CA  LEU   197     -54.842  20.238 -68.220  1.00                 C  
ATOM   1492  C   LEU   197     -56.073  19.684 -68.944  1.00                 C  
ATOM   1493  O   LEU   197     -56.183  18.484 -69.135  1.00                 O  
ATOM   1494  CB  LEU   197     -55.087  20.285 -66.710  1.00                 C  
ATOM   1495  CG  LEU   197     -53.865  20.567 -65.834  1.00                 C  
ATOM   1496  CD1 LEU   197     -54.276  20.752 -64.381  1.00                 C  
ATOM   1497  CD2 LEU   197     -52.845  19.445 -65.957  1.00                 C  
ATOM   1498  N   ARG   198     -56.973  20.550 -69.393  1.00                 N  
ATOM   1499  CA  ARG   198     -58.113  20.065 -70.162  1.00                 C  
ATOM   1500  C   ARG   198     -57.646  19.539 -71.511  1.00                 C  
ATOM   1501  O   ARG   198     -58.201  18.564 -72.033  1.00                 O  
ATOM   1502  CB  ARG   198     -59.148  21.177 -70.345  1.00                 C  
ATOM   1503  CD  ARG   198     -60.854  22.701 -69.312  1.00                 C  
ATOM   1504  NE  ARG   198     -61.582  23.067 -68.100  1.00                 N  
ATOM   1505  CG  ARG   198     -59.881  21.559 -69.069  1.00                 C  
ATOM   1506  CZ  ARG   198     -62.404  24.107 -68.008  1.00                 C  
ATOM   1507  NH1 ARG   198     -63.024  24.363 -66.863  1.00                 N  
ATOM   1508  NH2 ARG   198     -62.605  24.889 -69.059  1.00                 N  
ATOM   1509  N   GLN   199     -56.607  20.162 -72.063  1.00                 N  
ATOM   1510  CA  GLN   199     -56.017  19.656 -73.290  1.00                 C  
ATOM   1511  C   GLN   199     -55.443  18.235 -73.063  1.00                 C  
ATOM   1512  O   GLN   199     -55.431  17.402 -73.978  1.00                 O  
ATOM   1513  CB  GLN   199     -54.924  20.603 -73.789  1.00                 C  
ATOM   1514  CD  GLN   199     -54.331  22.871 -74.729  1.00                 C  
ATOM   1515  CG  GLN   199     -55.445  21.934 -74.307  1.00                 C  
ATOM   1516  OE1 GLN   199     -53.219  22.805 -74.205  1.00                 O  
ATOM   1517  NE2 GLN   199     -54.626  23.749 -75.681  1.00                 N  
ATOM   1518  N   ALA   200     -54.967  17.972 -71.847  1.00                 N  
ATOM   1519  CA  ALA   200     -54.374  16.673 -71.540  1.00                 C  
ATOM   1520  C   ALA   200     -55.427  15.581 -71.326  1.00                 C  
ATOM   1521  O   ALA   200     -55.293  14.491 -71.847  1.00                 O  
ATOM   1522  CB  ALA   200     -53.492  16.771 -70.304  1.00                 C  
ATOM   1523  N   GLU   201     -56.468  15.879 -70.553  1.00                 N  
ATOM   1524  CA  GLU   201     -57.614  14.995 -70.398  1.00                 C  
ATOM   1525  C   GLU   201     -58.297  14.674 -71.716  1.00                 C  
ATOM   1526  O   GLU   201     -58.762  13.550 -71.904  1.00                 O  
ATOM   1527  CB  GLU   201     -58.638  15.608 -69.440  1.00                 C  
ATOM   1528  CD  GLU   201     -59.192  16.327 -67.084  1.00                 C  
ATOM   1529  CG  GLU   201     -58.187  15.644 -67.989  1.00                 C  
ATOM   1530  OE1 GLU   201     -60.147  16.937 -67.609  1.00                 O  
ATOM   1531  OE2 GLU   201     -59.025  16.252 -65.848  1.00                 O  
ATOM   1532  N   ALA   202     -58.380  15.663 -72.605  1.00                 N  
ATOM   1533  CA  ALA   202     -58.903  15.472 -73.954  1.00                 C  
ATOM   1534  C   ALA   202     -58.098  14.388 -74.663  1.00                 C  
ATOM   1535  O   ALA   202     -58.667  13.419 -75.190  1.00                 O  
ATOM   1536  CB  ALA   202     -58.859  16.779 -74.730  1.00                 C  
ATOM   1537  N   MET   203     -56.775  14.548 -74.644  1.00                 N  
ATOM   1538  CA  MET   203     -55.873  13.556 -75.199  1.00                 C  
ATOM   1539  C   MET   203     -55.972  12.187 -74.505  1.00                 C  
ATOM   1540  O   MET   203     -56.048  11.160 -75.179  1.00                 O  
ATOM   1541  CB  MET   203     -54.426  14.046 -75.123  1.00                 C  
ATOM   1542  SD  MET   203     -52.463  15.884 -75.793  1.00                 S  
ATOM   1543  CE  MET   203     -51.443  14.528 -76.368  1.00                 C  
ATOM   1544  CG  MET   203     -54.112  15.204 -76.057  1.00                 C  
ATOM   1545  N   CYS   204     -55.979  12.194 -73.172  1.00                 N  
ATOM   1546  CA  CYS   204     -55.988  10.977 -72.367  1.00                 C  
ATOM   1547  C   CYS   204     -56.627  11.215 -70.992  1.00                 C  
ATOM   1548  O   CYS   204     -55.951  11.636 -70.060  1.00                 O  
ATOM   1549  CB  CYS   204     -54.566  10.439 -72.193  1.00                 C  
ATOM   1550  SG  CYS   204     -54.461   8.893 -71.261  1.00                 S  
ATOM   1551  N   LYS   205     -57.923  10.886 -70.849  1.00                 N  
ATOM   1552  CA  LYS   205     -58.659  11.115 -69.606  1.00                 C  
ATOM   1553  C   LYS   205     -58.473   9.958 -68.611  1.00                 C  
ATOM   1554  O   LYS   205     -59.286   9.763 -67.709  1.00                 O  
ATOM   1555  CB  LYS   205     -60.148  11.313 -69.894  1.00                 C  
ATOM   1556  CD  LYS   205     -62.254  10.399 -70.909  1.00                 C  
ATOM   1557  CE  LYS   205     -63.206  10.574 -69.738  1.00                 C  
ATOM   1558  CG  LYS   205     -60.847  10.076 -70.433  1.00                 C  
ATOM   1559  NZ  LYS   205     -64.627  10.631 -70.181  1.00                 N  
ATOM   1560  N   GLN   206     -57.406   9.185 -68.772  1.00                 N  
ATOM   1561  CA  GLN   206     -57.190   8.042 -67.909  1.00                 C  
ATOM   1562  C   GLN   206     -55.861   8.174 -67.170  1.00                 C  
ATOM   1563  O   GLN   206     -55.272   7.190 -66.765  1.00                 O  
ATOM   1564  CB  GLN   206     -57.223   6.745 -68.719  1.00                 C  
ATOM   1565  CD  GLN   206     -59.694   6.280 -68.471  1.00                 C  
ATOM   1566  CG  GLN   206     -58.542   6.492 -69.433  1.00                 C  
ATOM   1567  OE1 GLN   206     -59.641   5.403 -67.608  1.00                 O  
ATOM   1568  NE2 GLN   206     -60.740   7.084 -68.616  1.00                 N  
ATOM   1569  N   SER   207     -55.401   9.396 -66.964  1.00                 N  
ATOM   1570  CA  SER   207     -54.090   9.611 -66.365  1.00                 C  
ATOM   1571  C   SER   207     -54.186  10.257 -64.982  1.00                 C  
ATOM   1572  O   SER   207     -53.780  11.393 -64.838  1.00                 O  
ATOM   1573  CB  SER   207     -53.221  10.481 -67.276  1.00                 C  
ATOM   1574  OG  SER   207     -52.959   9.828 -68.506  1.00                 O  
ATOM   1575  N   LEU   208     -54.681   9.519 -63.993  1.00                 N  
ATOM   1576  CA  LEU   208     -54.819   9.938 -62.588  1.00                 C  
ATOM   1577  C   LEU   208     -54.204  11.286 -62.171  1.00                 C  
ATOM   1578  O   LEU   208     -54.880  12.131 -61.583  1.00                 O  
ATOM   1579  CB  LEU   208     -54.218   8.886 -61.654  1.00                 C  
ATOM   1580  CG  LEU   208     -54.300   9.184 -60.155  1.00                 C  
ATOM   1581  CD1 LEU   208     -55.750   9.264 -59.702  1.00                 C  
ATOM   1582  CD2 LEU   208     -53.554   8.127 -59.355  1.00                 C  
ATOM   1583  N   SER   209     -80.253  -5.256 -52.228  1.00                 N  
ATOM   1584  CA  SER   209     -80.981  -4.620 -51.127  1.00                 C  
ATOM   1585  C   SER   209     -82.492  -4.919 -51.071  1.00                 C  
ATOM   1586  O   SER   209     -82.924  -6.057 -51.283  1.00                 O  
ATOM   1587  CB  SER   209     -80.810  -3.100 -51.178  1.00                 C  
ATOM   1588  OG  SER   209     -81.442  -2.554 -52.323  1.00                 O  
ATOM   1589  N   GLU   210     -83.285  -3.885 -50.791  1.00                 N  
ATOM   1590  CA  GLU   210     -84.727  -4.043 -50.597  1.00                 C  
ATOM   1591  C   GLU   210     -85.574  -3.038 -51.384  1.00                 C  
ATOM   1592  O   GLU   210     -86.596  -3.405 -51.962  1.00                 O  
ATOM   1593  CB  GLU   210     -85.084  -3.924 -49.114  1.00                 C  
ATOM   1594  CD  GLU   210     -84.860  -4.865 -46.781  1.00                 C  
ATOM   1595  CG  GLU   210     -84.499  -5.025 -48.245  1.00                 C  
ATOM   1596  OE1 GLU   210     -85.519  -3.861 -46.438  1.00                 O  
ATOM   1597  OE2 GLU   210     -84.485  -5.744 -45.977  1.00                 O  
ATOM   1598  N   ASP   211     -85.151  -1.777 -51.405  1.00                 N  
ATOM   1599  CA  ASP   211     -85.926  -0.712 -52.040  1.00                 C  
ATOM   1600  C   ASP   211     -85.781  -0.733 -53.557  1.00                 C  
ATOM   1601  O   ASP   211     -86.397   0.070 -54.262  1.00                 O  
ATOM   1602  CB  ASP   211     -85.501   0.655 -51.500  1.00                 C  
ATOM   1603  CG  ASP   211     -84.070   1.004 -51.860  1.00                 C  
ATOM   1604  OD1 ASP   211     -83.424   0.204 -52.569  1.00                 O  
ATOM   1605  OD2 ASP   211     -83.595   2.077 -51.433  1.00                 O  
ATOM   1606  N   GLY   212     -84.961  -1.654 -54.051  1.00                 N  
ATOM   1607  CA  GLY   212     -84.681  -1.760 -55.478  1.00                 C  
ATOM   1608  C   GLY   212     -85.807  -2.484 -56.205  1.00                 C  
ATOM   1609  O   GLY   212     -85.929  -2.403 -57.429  1.00                 O  
ATOM   1610  N   ASP   213     -86.630  -3.189 -55.436  1.00                 N  
ATOM   1611  CA  ASP   213     -87.786  -3.892 -55.976  1.00                 C  
ATOM   1612  C   ASP   213     -88.881  -2.889 -56.340  1.00                 C  
ATOM   1613  O   ASP   213     -89.855  -3.230 -57.015  1.00                 O  
ATOM   1614  CB  ASP   213     -88.306  -4.920 -54.970  1.00                 C  
ATOM   1615  CG  ASP   213     -87.366  -6.098 -54.802  1.00                 C  
ATOM   1616  OD1 ASP   213     -86.484  -6.282 -55.667  1.00                 O  
ATOM   1617  OD2 ASP   213     -87.511  -6.836 -53.805  1.00                 O  
ATOM   1618  N   LEU   214     -88.706  -1.651 -55.879  1.00                 N  
ATOM   1619  CA  LEU   214     -89.623  -0.555 -56.178  1.00                 C  
ATOM   1620  C   LEU   214     -89.257   0.124 -57.497  1.00                 C  
ATOM   1621  O   LEU   214     -90.105   0.732 -58.152  1.00                 O  
ATOM   1622  CB  LEU   214     -89.622   0.469 -55.042  1.00                 C  
ATOM   1623  CG  LEU   214     -90.144  -0.019 -53.689  1.00                 C  
ATOM   1624  CD1 LEU   214     -89.977   1.059 -52.628  1.00                 C  
ATOM   1625  CD2 LEU   214     -91.603  -0.436 -53.794  1.00                 C  
ATOM   1626  N   THR   215     -87.986   0.020 -57.879  1.00                 N  
ATOM   1627  CA  THR   215     -87.530   0.502 -59.179  1.00                 C  
ATOM   1628  C   THR   215     -87.477  -0.659 -60.174  1.00                 C  
ATOM   1629  O   THR   215     -87.045  -0.493 -61.316  1.00                 O  
ATOM   1630  CB  THR   215     -86.149   1.175 -59.078  1.00                 C  
ATOM   1631  OG1 THR   215     -85.184   0.226 -58.608  1.00                 O  
ATOM   1632  CG2 THR   215     -86.195   2.344 -58.105  1.00                 C  
ATOM   1633  N   GLU   216     -87.924  -1.829 -59.717  1.00                 N  
ATOM   1634  CA  GLU   216     -88.000  -3.048 -60.527  1.00                 C  
ATOM   1635  C   GLU   216     -86.682  -3.452 -61.180  1.00                 C  
ATOM   1636  O   GLU   216     -85.612  -3.250 -60.604  1.00                 O  
ATOM   1637  CB  GLU   216     -89.054  -2.897 -61.625  1.00                 C  
ATOM   1638  CD  GLU   216     -91.490  -2.594 -62.220  1.00                 C  
ATOM   1639  CG  GLU   216     -90.468  -2.694 -61.105  1.00                 C  
ATOM   1640  OE1 GLU   216     -91.087  -2.341 -63.375  1.00                 O  
ATOM   1641  OE2 GLU   216     -92.695  -2.769 -61.939  1.00                 O  
ATOM   1642  N   GLU   217     -86.779  -4.026 -62.381  1.00                 N  
ATOM   1643  CA  GLU   217     -85.635  -4.609 -63.097  1.00                 C  
ATOM   1644  C   GLU   217     -85.069  -5.813 -62.315  1.00                 C  
ATOM   1645  O   GLU   217     -85.337  -5.971 -61.124  1.00                 O  
ATOM   1646  CB  GLU   217     -84.548  -3.555 -63.318  1.00                 C  
ATOM   1647  CD  GLU   217     -83.859  -1.400 -64.441  1.00                 C  
ATOM   1648  CG  GLU   217     -84.960  -2.424 -64.246  1.00                 C  
ATOM   1649  OE1 GLU   217     -82.804  -1.530 -63.784  1.00                 O  
ATOM   1650  OE2 GLU   217     -84.050  -0.469 -65.250  1.00                 O  
ATOM   1651  N   ASP   218     -84.323  -6.682 -62.990  1.00                 N  
ATOM   1652  CA  ASP   218     -83.741  -7.851 -62.341  1.00                 C  
ATOM   1653  C   ASP   218     -82.392  -8.170 -62.963  1.00                 C  
ATOM   1654  O   ASP   218     -81.985  -7.523 -63.927  1.00                 O  
ATOM   1655  CB  ASP   218     -84.685  -9.050 -62.450  1.00                 C  
ATOM   1656  CG  ASP   218     -84.443 -10.082 -61.367  1.00                 C  
ATOM   1657  OD1 ASP   218     -83.500  -9.897 -60.569  1.00                 O  
ATOM   1658  OD2 ASP   218     -85.197 -11.077 -61.315  1.00                 O  
ATOM   1659  N   LEU   219     -81.682  -9.143 -62.393  1.00                 N  
ATOM   1660  CA  LEU   219     -80.415  -9.612 -62.960  1.00                 C  
ATOM   1661  C   LEU   219     -80.244 -11.116 -62.722  1.00                 C  
ATOM   1662  O   LEU   219     -80.548 -11.612 -61.634  1.00                 O  
ATOM   1663  CB  LEU   219     -79.240  -8.840 -62.357  1.00                 C  
ATOM   1664  CG  LEU   219     -79.204  -7.335 -62.634  1.00                 C  
ATOM   1665  CD1 LEU   219     -78.102  -6.666 -61.827  1.00                 C  
ATOM   1666  CD2 LEU   219     -79.012  -7.066 -64.118  1.00                 C  
ATOM   1667  N   ASP   220     -79.765 -11.849 -63.746  1.00                 N  
ATOM   1668  CA  ASP   220     -79.598 -13.311 -63.661  1.00                 C  
ATOM   1669  C   ASP   220     -78.290 -13.790 -63.009  1.00                 C  
ATOM   1670  O   ASP   220     -78.331 -14.506 -62.004  1.00                 O  
ATOM   1671  CB  ASP   220     -79.682 -13.942 -65.052  1.00                 C  
ATOM   1672  CG  ASP   220     -81.085 -13.902 -65.626  1.00                 C  
ATOM   1673  OD1 ASP   220     -82.034 -13.644 -64.857  1.00                 O  
ATOM   1674  OD2 ASP   220     -81.235 -14.128 -66.845  1.00                 O  
ATOM   1675  N   GLU   221     -77.152 -13.396 -63.576  1.00                 N  
ATOM   1676  CA  GLU   221     -75.854 -13.944 -63.193  1.00                 C  
ATOM   1677  C   GLU   221     -74.964 -12.931 -62.456  1.00                 C  
ATOM   1678  O   GLU   221     -73.761 -12.816 -62.737  1.00                 O  
ATOM   1679  CB  GLU   221     -75.106 -14.460 -64.424  1.00                 C  
ATOM   1680  CD  GLU   221     -75.914 -16.850 -64.299  1.00                 C  
ATOM   1681  CG  GLU   221     -75.810 -15.597 -65.147  1.00                 C  
ATOM   1682  OE1 GLU   221     -74.969 -17.129 -63.533  1.00                 O  
ATOM   1683  OE2 GLU   221     -76.942 -17.552 -64.402  1.00                 O  
ATOM   1684  N   GLU   222     -75.551 -12.193 -61.518  1.00                 N  
ATOM   1685  CA  GLU   222     -74.768 -11.273 -60.698  1.00                 C  
ATOM   1686  C   GLU   222     -74.252 -11.985 -59.463  1.00                 C  
ATOM   1687  O   GLU   222     -73.229 -11.596 -58.900  1.00                 O  
ATOM   1688  CB  GLU   222     -75.609 -10.056 -60.306  1.00                 C  
ATOM   1689  CD  GLU   222     -74.829  -8.536 -62.166  1.00                 C  
ATOM   1690  CG  GLU   222     -76.017  -9.180 -61.480  1.00                 C  
ATOM   1691  OE1 GLU   222     -73.961  -7.983 -61.458  1.00                 O  
ATOM   1692  OE2 GLU   222     -74.765  -8.584 -63.413  1.00                 O  
ATOM   1693  N   LEU   223     -74.965 -13.030 -59.046  1.00                 N  
ATOM   1694  CA  LEU   223     -74.585 -13.774 -57.856  1.00                 C  
ATOM   1695  C   LEU   223     -73.195 -14.342 -58.017  1.00                 C  
ATOM   1696  O   LEU   223     -72.409 -14.323 -57.075  1.00                 O  
ATOM   1697  CB  LEU   223     -75.593 -14.891 -57.578  1.00                 C  
ATOM   1698  CG  LEU   223     -76.987 -14.450 -57.127  1.00                 C  
ATOM   1699  CD1 LEU   223     -77.933 -15.639 -57.062  1.00                 C  
ATOM   1700  CD2 LEU   223     -76.919 -13.754 -55.776  1.00                 C  
ATOM   1701  N   ALA   224     -72.899 -14.832 -59.218  1.00                 N  
ATOM   1702  CA  ALA   224     -71.580 -15.380 -59.530  1.00                 C  
ATOM   1703  C   ALA   224     -70.558 -14.356 -59.135  1.00                 C  
ATOM   1704  O   ALA   224     -69.638 -14.633 -58.364  1.00                 O  
ATOM   1705  CB  ALA   224     -71.489 -15.735 -61.006  1.00                 C  
ATOM   1706  N   ILE   225     -70.746 -13.159 -59.672  1.00                 N  
ATOM   1707  CA  ILE   225     -69.777 -12.089 -59.525  1.00                 C  
ATOM   1708  C   ILE   225     -69.790 -11.489 -58.132  1.00                 C  
ATOM   1709  O   ILE   225     -68.755 -11.060 -57.633  1.00                 O  
ATOM   1710  CB  ILE   225     -70.008 -10.972 -60.560  1.00                 C  
ATOM   1711  CD1 ILE   225     -70.162 -10.544 -63.068  1.00                 C  
ATOM   1712  CG1 ILE   225     -69.707 -11.481 -61.971  1.00                 C  
ATOM   1713  CG2 ILE   225     -69.181  -9.744 -60.212  1.00                 C  
ATOM   1714  N   ILE   226     -70.957 -11.457 -57.504  1.00                 N  
ATOM   1715  CA  ILE   226     -71.020 -11.105 -56.094  1.00                 C  
ATOM   1716  C   ILE   226     -70.241 -12.151 -55.275  1.00                 C  
ATOM   1717  O   ILE   226     -69.337 -11.785 -54.522  1.00                 O  
ATOM   1718  CB  ILE   226     -72.476 -10.997 -55.604  1.00                 C  
ATOM   1719  CD1 ILE   226     -74.671  -9.785 -56.064  1.00                 C  
ATOM   1720  CG1 ILE   226     -73.170  -9.797 -56.253  1.00                 C  
ATOM   1721  CG2 ILE   226     -72.523 -10.925 -54.085  1.00                 C  
ATOM   1722  N   ARG   227     -70.596 -13.435 -55.434  1.00                 N  
ATOM   1723  CA  ARG   227     -69.906 -14.543 -54.769  1.00                 C  
ATOM   1724  C   ARG   227     -68.397 -14.490 -55.000  1.00                 C  
ATOM   1725  O   ARG   227     -67.615 -14.634 -54.062  1.00                 O  
ATOM   1726  CB  ARG   227     -70.456 -15.886 -55.255  1.00                 C  
ATOM   1727  CD  ARG   227     -71.976 -16.426 -53.332  1.00                 C  
ATOM   1728  NE  ARG   227     -73.336 -16.759 -52.914  1.00                 N  
ATOM   1729  CG  ARG   227     -71.888 -16.161 -54.826  1.00                 C  
ATOM   1730  CZ  ARG   227     -73.734 -16.822 -51.648  1.00                 C  
ATOM   1731  NH1 ARG   227     -74.991 -17.134 -51.362  1.00                 N  
ATOM   1732  NH2 ARG   227     -72.874 -16.574 -50.669  1.00                 N  
ATOM   1733  N   VAL   228     -67.990 -14.277 -56.245  1.00                 N  
ATOM   1734  CA  VAL   228     -66.571 -14.183 -56.577  1.00                 C  
ATOM   1735  C   VAL   228     -65.882 -13.019 -55.858  1.00                 C  
ATOM   1736  O   VAL   228     -64.736 -13.148 -55.404  1.00                 O  
ATOM   1737  CB  VAL   228     -66.355 -14.037 -58.095  1.00                 C  
ATOM   1738  CG1 VAL   228     -66.852 -12.682 -58.576  1.00                 C  
ATOM   1739  CG2 VAL   228     -64.887 -14.225 -58.444  1.00                 C  
ATOM   1740  N   GLN   229     -66.580 -11.885 -55.769  1.00                 N  
ATOM   1741  CA  GLN   229     -66.077 -10.743 -55.018  1.00                 C  
ATOM   1742  C   GLN   229     -65.899 -11.139 -53.550  1.00                 C  
ATOM   1743  O   GLN   229     -64.845 -10.921 -52.964  1.00                 O  
ATOM   1744  CB  GLN   229     -67.028  -9.552 -55.154  1.00                 C  
ATOM   1745  CD  GLN   229     -67.530  -7.144 -54.581  1.00                 C  
ATOM   1746  CG  GLN   229     -66.563  -8.301 -54.426  1.00                 C  
ATOM   1747  OE1 GLN   229     -68.744  -7.321 -54.490  1.00                 O  
ATOM   1748  NE2 GLN   229     -66.992  -5.952 -54.816  1.00                 N  
ATOM   1749  N   LEU   230     -66.943 -11.700 -52.960  1.00                 N  
ATOM   1750  CA  LEU   230     -66.910 -12.077 -51.559  1.00                 C  
ATOM   1751  C   LEU   230     -65.782 -13.054 -51.270  1.00                 C  
ATOM   1752  O   LEU   230     -65.140 -12.984 -50.225  1.00                 O  
ATOM   1753  CB  LEU   230     -68.248 -12.688 -51.137  1.00                 C  
ATOM   1754  CG  LEU   230     -69.442 -11.734 -51.081  1.00                 C  
ATOM   1755  CD1 LEU   230     -70.731 -12.500 -50.828  1.00                 C  
ATOM   1756  CD2 LEU   230     -69.235 -10.677 -50.007  1.00                 C  
ATOM   1757  N   GLY   231     -65.526 -13.943 -52.223  1.00                 N  
ATOM   1758  CA  GLY   231     -64.477 -14.945 -52.073  1.00                 C  
ATOM   1759  C   GLY   231     -63.116 -14.276 -52.017  1.00                 C  
ATOM   1760  O   GLY   231     -62.254 -14.666 -51.244  1.00                 O  
ATOM   1761  N   TYR   232     -62.920 -13.260 -52.839  1.00                 N  
ATOM   1762  CA  TYR   232     -61.640 -12.562 -52.856  1.00                 C  
ATOM   1763  C   TYR   232     -61.499 -11.655 -51.650  1.00                 C  
ATOM   1764  O   TYR   232     -60.395 -11.435 -51.156  1.00                 O  
ATOM   1765  CB  TYR   232     -61.489 -11.751 -54.145  1.00                 C  
ATOM   1766  CG  TYR   232     -60.169 -11.023 -54.259  1.00                 C  
ATOM   1767  OH  TYR   232     -56.531  -9.034 -54.570  1.00                 O  
ATOM   1768  CZ  TYR   232     -57.735  -9.690 -54.467  1.00                 C  
ATOM   1769  CD1 TYR   232     -58.966 -11.705 -54.124  1.00                 C  
ATOM   1770  CE1 TYR   232     -57.755 -11.047 -54.227  1.00                 C  
ATOM   1771  CD2 TYR   232     -60.130  -9.656 -54.501  1.00                 C  
ATOM   1772  CE2 TYR   232     -58.928  -8.982 -54.607  1.00                 C  
ATOM   1773  N   LEU   233     -62.626 -11.116 -51.195  1.00                 N  
ATOM   1774  CA  LEU   233     -62.629 -10.233 -50.055  1.00                 C  
ATOM   1775  C   LEU   233     -62.188 -11.002 -48.835  1.00                 C  
ATOM   1776  O   LEU   233     -61.245 -10.623 -48.149  1.00                 O  
ATOM   1777  CB  LEU   233     -64.018  -9.624 -49.852  1.00                 C  
ATOM   1778  CG  LEU   233     -64.182  -8.697 -48.647  1.00                 C  
ATOM   1779  CD1 LEU   233     -63.263  -7.491 -48.766  1.00                 C  
ATOM   1780  CD2 LEU   233     -65.629  -8.248 -48.507  1.00                 C  
ATOM   1781  N   LEU   234     -62.870 -12.104 -48.576  1.00                 N  
ATOM   1782  CA  LEU   234     -62.610 -12.854 -47.358  1.00                 C  
ATOM   1783  C   LEU   234     -61.244 -13.538 -47.360  1.00                 C  
ATOM   1784  O   LEU   234     -60.651 -13.753 -46.304  1.00                 O  
ATOM   1785  CB  LEU   234     -63.697 -13.908 -47.135  1.00                 C  
ATOM   1786  CG  LEU   234     -65.095 -13.380 -46.808  1.00                 C  
ATOM   1787  CD1 LEU   234     -66.102 -14.520 -46.763  1.00                 C  
ATOM   1788  CD2 LEU   234     -65.090 -12.626 -45.487  1.00                 C  
ATOM   1789  N   GLN   235     -60.723 -13.834 -48.546  1.00                 N  
ATOM   1790  CA  GLN   235     -59.352 -14.311 -48.650  1.00                 C  
ATOM   1791  C   GLN   235     -58.376 -13.196 -48.264  1.00                 C  
ATOM   1792  O   GLN   235     -57.413 -13.419 -47.518  1.00                 O  
ATOM   1793  CB  GLN   235     -59.065 -14.812 -50.067  1.00                 C  
ATOM   1794  CD  GLN   235     -57.456 -15.961 -51.639  1.00                 C  
ATOM   1795  CG  GLN   235     -57.676 -15.403 -50.247  1.00                 C  
ATOM   1796  OE1 GLN   235     -57.012 -15.249 -52.540  1.00                 O  
ATOM   1797  NE2 GLN   235     -57.768 -17.239 -51.820  1.00                 N  
ATOM   1798  N   ASN   236     -58.642 -11.992 -48.765  1.00                 N  
ATOM   1799  CA  ASN   236     -57.808 -10.835 -48.452  1.00                 C  
ATOM   1800  C   ASN   236     -57.832 -10.529 -46.954  1.00                 C  
ATOM   1801  O   ASN   236     -56.787 -10.304 -46.352  1.00                 O  
ATOM   1802  CB  ASN   236     -58.258  -9.616 -49.259  1.00                 C  
ATOM   1803  CG  ASN   236     -57.879  -9.714 -50.724  1.00                 C  
ATOM   1804  OD1 ASN   236     -56.992 -10.483 -51.095  1.00                 O  
ATOM   1805  ND2 ASN   236     -58.551  -8.933 -51.561  1.00                 N  
ATOM   1806  N   GLN   237     -59.024 -10.564 -46.362  1.00                 N  
ATOM   1807  CA  GLN   237     -59.221 -10.217 -44.957  1.00                 C  
ATOM   1808  C   GLN   237     -58.786 -11.359 -44.024  1.00                 C  
ATOM   1809  O   GLN   237     -58.540 -11.156 -42.833  1.00                 O  
ATOM   1810  CB  GLN   237     -60.686  -9.862 -44.693  1.00                 C  
ATOM   1811  CD  GLN   237     -60.402  -7.382 -45.081  1.00                 C  
ATOM   1812  CG  GLN   237     -61.173  -8.636 -45.447  1.00                 C  
ATOM   1813  OE1 GLN   237     -60.351  -6.992 -43.915  1.00                 O  
ATOM   1814  NE2 GLN   237     -59.800  -6.747 -46.079  1.00                 N  
ATOM   1815  N   GLY   238     -58.670 -12.564 -44.566  1.00                 N  
ATOM   1816  CA  GLY   238     -58.075 -13.652 -43.819  1.00                 C  
ATOM   1817  C   GLY   238     -59.051 -14.651 -43.222  1.00                 C  
ATOM   1818  O   GLY   238     -58.668 -15.467 -42.385  1.00                 O  
ATOM   1819  N   ARG   239     -60.308 -14.595 -43.639  1.00                 N  
ATOM   1820  CA  ARG   239     -61.310 -15.511 -43.118  1.00                 C  
ATOM   1821  C   ARG   239     -61.035 -16.947 -43.546  1.00                 C  
ATOM   1822  O   ARG   239     -60.886 -17.832 -42.701  1.00                 O  
ATOM   1823  CB  ARG   239     -62.708 -15.092 -43.576  1.00                 C  
ATOM   1824  CD  ARG   239     -63.348 -13.914 -41.454  1.00                 C  
ATOM   1825  NE  ARG   239     -64.391 -14.867 -41.083  1.00                 N  
ATOM   1826  CG  ARG   239     -63.199 -13.792 -42.962  1.00                 C  
ATOM   1827  CZ  ARG   239     -64.474 -15.460 -39.896  1.00                 C  
ATOM   1828  NH1 ARG   239     -65.458 -16.313 -39.648  1.00                 N  
ATOM   1829  NH2 ARG   239     -63.572 -15.197 -38.960  1.00                 N  
ATOM   1830  N   VAL   240     -60.976 -17.172 -44.853  1.00                 N  
ATOM   1831  CA  VAL   240     -60.614 -18.478 -45.432  1.00                 C  
ATOM   1832  C   VAL   240     -61.737 -19.515 -45.394  1.00                 C  
ATOM   1833  O   VAL   240     -62.004 -20.178 -46.388  1.00                 O  
ATOM   1834  CB  VAL   240     -59.383 -19.084 -44.732  1.00                 C  
ATOM   1835  CG1 VAL   240     -59.116 -20.490 -45.248  1.00                 C  
ATOM   1836  CG2 VAL   240     -58.164 -18.197 -44.936  1.00                 C  
ATOM   1837  N   ALA   241     -62.399 -19.658 -44.260  1.00                 N  
ATOM   1838  CA  ALA   241     -63.530 -20.563 -44.202  1.00                 C  
ATOM   1839  C   ALA   241     -64.683 -19.939 -44.977  1.00                 C  
ATOM   1840  O   ALA   241     -65.257 -20.566 -45.864  1.00                 O  
ATOM   1841  CB  ALA   241     -63.912 -20.842 -42.756  1.00                 C  
ATOM   1842  N   GLU   242     -65.010 -18.698 -44.631  1.00                 N  
ATOM   1843  CA  GLU   242     -66.040 -17.944 -45.331  1.00                 C  
ATOM   1844  C   GLU   242     -65.640 -17.869 -46.794  1.00                 C  
ATOM   1845  O   GLU   242     -66.457 -18.098 -47.686  1.00                 O  
ATOM   1846  CB  GLU   242     -66.202 -16.555 -44.711  1.00                 C  
ATOM   1847  CD  GLU   242     -66.893 -15.181 -42.707  1.00                 C  
ATOM   1848  CG  GLU   242     -66.837 -16.562 -43.330  1.00                 C  
ATOM   1849  OE1 GLU   242     -66.279 -14.251 -43.269  1.00                 O  
ATOM   1850  OE2 GLU   242     -67.552 -15.030 -41.656  1.00                 O  
ATOM   1851  N   ALA   243     -64.368 -17.564 -47.029  1.00                 N  
ATOM   1852  CA  ALA   243     -63.861 -17.423 -48.382  1.00                 C  
ATOM   1853  C   ALA   243     -64.126 -18.684 -49.192  1.00                 C  
ATOM   1854  O   ALA   243     -64.718 -18.624 -50.266  1.00                 O  
ATOM   1855  CB  ALA   243     -62.372 -17.112 -48.361  1.00                 C  
ATOM   1856  N   ASN   244     -63.713 -19.828 -48.661  1.00                 N  
ATOM   1857  CA  ASN   244     -63.855 -21.087 -49.394  1.00                 C  
ATOM   1858  C   ASN   244     -65.309 -21.474 -49.673  1.00                 C  
ATOM   1859  O   ASN   244     -65.609 -22.028 -50.730  1.00                 O  
ATOM   1860  CB  ASN   244     -63.166 -22.226 -48.640  1.00                 C  
ATOM   1861  CG  ASN   244     -63.128 -23.514 -49.440  1.00                 C  
ATOM   1862  OD1 ASN   244     -62.520 -23.575 -50.508  1.00                 O  
ATOM   1863  ND2 ASN   244     -63.779 -24.549 -48.923  1.00                 N  
ATOM   1864  N   VAL   245     -66.206 -21.154 -48.748  1.00                 N  
ATOM   1865  CA  VAL   245     -67.630 -21.358 -48.981  1.00                 C  
ATOM   1866  C   VAL   245     -68.112 -20.532 -50.184  1.00                 C  
ATOM   1867  O   VAL   245     -68.964 -20.977 -50.949  1.00                 O  
ATOM   1868  CB  VAL   245     -68.462 -21.004 -47.735  1.00                 C  
ATOM   1869  CG1 VAL   245     -69.947 -21.020 -48.064  1.00                 C  
ATOM   1870  CG2 VAL   245     -68.154 -21.965 -46.597  1.00                 C  
ATOM   1871  N   LEU   246     -67.565 -19.332 -50.357  1.00                 N  
ATOM   1872  CA  LEU   246     -68.022 -18.468 -51.447  1.00                 C  
ATOM   1873  C   LEU   246     -67.530 -18.902 -52.832  1.00                 C  
ATOM   1874  O   LEU   246     -68.325 -18.916 -53.777  1.00                 O  
ATOM   1875  CB  LEU   246     -67.582 -17.023 -51.205  1.00                 C  
ATOM   1876  CG  LEU   246     -68.246 -16.299 -50.032  1.00                 C  
ATOM   1877  CD1 LEU   246     -67.597 -14.944 -49.799  1.00                 C  
ATOM   1878  CD2 LEU   246     -69.738 -16.136 -50.276  1.00                 C  
ATOM   1879  N   TYR   247     -66.247 -19.259 -52.964  1.00                 N  
ATOM   1880  CA  TYR   247     -65.758 -19.827 -54.235  1.00                 C  
ATOM   1881  C   TYR   247     -66.508 -21.102 -54.586  1.00                 C  
ATOM   1882  O   TYR   247     -66.854 -21.333 -55.743  1.00                 O  
ATOM   1883  CB  TYR   247     -64.256 -20.104 -54.155  1.00                 C  
ATOM   1884  CG  TYR   247     -63.400 -18.859 -54.192  1.00                 C  
ATOM   1885  OH  TYR   247     -61.040 -15.436 -54.279  1.00                 O  
ATOM   1886  CZ  TYR   247     -61.821 -16.568 -54.252  1.00                 C  
ATOM   1887  CD1 TYR   247     -62.565 -18.537 -53.129  1.00                 C  
ATOM   1888  CE1 TYR   247     -61.779 -17.401 -53.154  1.00                 C  
ATOM   1889  CD2 TYR   247     -63.429 -18.008 -55.290  1.00                 C  
ATOM   1890  CE2 TYR   247     -62.650 -16.867 -55.332  1.00                 C  
ATOM   1891  N   ASN   248     -66.745 -21.930 -53.583  1.00                 N  
ATOM   1892  CA  ASN   248     -67.501 -23.139 -53.813  1.00                 C  
ATOM   1893  C   ASN   248     -68.884 -22.810 -54.361  1.00                 C  
ATOM   1894  O   ASN   248     -69.338 -23.433 -55.316  1.00                 O  
ATOM   1895  CB  ASN   248     -67.605 -23.959 -52.526  1.00                 C  
ATOM   1896  CG  ASN   248     -66.299 -24.637 -52.160  1.00                 C  
ATOM   1897  OD1 ASN   248     -65.419 -24.808 -53.004  1.00                 O  
ATOM   1898  ND2 ASN   248     -66.168 -25.024 -50.896  1.00                 N  
ATOM   1899  N   THR   249     -69.538 -21.819 -53.766  1.00                 N  
ATOM   1900  CA  THR   249     -70.838 -21.378 -54.251  1.00                 C  
ATOM   1901  C   THR   249     -70.734 -20.941 -55.707  1.00                 C  
ATOM   1902  O   THR   249     -71.632 -21.197 -56.509  1.00                 O  
ATOM   1903  CB  THR   249     -71.398 -20.226 -53.396  1.00                 C  
ATOM   1904  OG1 THR   249     -71.586 -20.675 -52.048  1.00                 O  
ATOM   1905  CG2 THR   249     -72.738 -19.759 -53.944  1.00                 C  
ATOM   1906  N   VAL   250     -69.628 -20.280 -56.037  1.00                 N  
ATOM   1907  CA  VAL   250     -69.415 -19.759 -57.374  1.00                 C  
ATOM   1908  C   VAL   250     -69.129 -20.866 -58.357  1.00                 C  
ATOM   1909  O   VAL   250     -69.704 -20.905 -59.438  1.00                 O  
ATOM   1910  CB  VAL   250     -68.267 -18.733 -57.404  1.00                 C  
ATOM   1911  CG1 VAL   250     -67.941 -18.340 -58.836  1.00                 C  
ATOM   1912  CG2 VAL   250     -68.629 -17.506 -56.580  1.00                 C  
ATOM   1913  N   MET   251     -68.235 -21.771 -57.979  1.00                 N  
ATOM   1914  CA  MET   251     -67.895 -22.921 -58.814  1.00                 C  
ATOM   1915  C   MET   251     -69.105 -23.818 -59.083  1.00                 C  
ATOM   1916  O   MET   251     -69.243 -24.357 -60.181  1.00                 O  
ATOM   1917  CB  MET   251     -66.783 -23.746 -58.163  1.00                 C  
ATOM   1918  SD  MET   251     -64.187 -23.987 -57.225  1.00                 S  
ATOM   1919  CE  MET   251     -63.947 -25.389 -58.313  1.00                 C  
ATOM   1920  CG  MET   251     -65.429 -23.054 -58.141  1.00                 C  
ATOM   1921  N   ARG   252     -69.988 -23.969 -58.095  1.00                 N  
ATOM   1922  CA  ARG   252     -71.203 -24.771 -58.272  1.00                 C  
ATOM   1923  C   ARG   252     -72.121 -24.131 -59.309  1.00                 C  
ATOM   1924  O   ARG   252     -72.877 -24.816 -59.994  1.00                 O  
ATOM   1925  CB  ARG   252     -71.936 -24.934 -56.939  1.00                 C  
ATOM   1926  CD  ARG   252     -72.122 -26.184 -54.771  1.00                 C  
ATOM   1927  NE  ARG   252     -72.478 -25.010 -53.978  1.00                 N  
ATOM   1928  CG  ARG   252     -71.220 -25.829 -55.941  1.00                 C  
ATOM   1929  CZ  ARG   252     -71.745 -24.535 -52.976  1.00                 C  
ATOM   1930  NH1 ARG   252     -72.148 -23.461 -52.311  1.00                 N  
ATOM   1931  NH2 ARG   252     -70.610 -25.134 -52.643  1.00                 N  
ATOM   1932  N   SER   253     -72.039 -22.809 -59.416  1.00                 N  
ATOM   1933  CA  SER   253     -72.877 -22.047 -60.328  1.00                 C  
ATOM   1934  C   SER   253     -72.396 -22.208 -61.758  1.00                 C  
ATOM   1935  O   SER   253     -73.176 -22.459 -62.667  1.00                 O  
ATOM   1936  CB  SER   253     -72.890 -20.568 -59.935  1.00                 C  
ATOM   1937  OG  SER   253     -73.514 -20.381 -58.677  1.00                 O  
ATOM   1938  N   LYS   254     -71.098 -22.018 -61.950  1.00                 N  
ATOM   1939  CA  LYS   254     -70.484 -22.058 -63.274  1.00                 C  
ATOM   1940  C   LYS   254     -69.044 -22.577 -63.145  1.00                 C  
ATOM   1941  O   LYS   254     -68.114 -21.821 -62.877  1.00                 O  
ATOM   1942  CB  LYS   254     -70.516 -20.672 -63.921  1.00                 C  
ATOM   1943  CD  LYS   254     -70.104 -19.249 -65.948  1.00                 C  
ATOM   1944  CE  LYS   254     -69.584 -19.220 -67.376  1.00                 C  
ATOM   1945  CG  LYS   254     -69.987 -20.640 -65.346  1.00                 C  
ATOM   1946  NZ  LYS   254     -69.723 -17.870 -67.989  1.00                 N  
ATOM   1947  N   PRO   255     -68.869 -23.889 -63.325  1.00                 N  
ATOM   1948  CA  PRO   255     -67.624 -24.609 -63.033  1.00                 C  
ATOM   1949  C   PRO   255     -66.578 -24.480 -64.127  1.00                 C  
ATOM   1950  O   PRO   255     -65.515 -25.088 -64.049  1.00                 O  
ATOM   1951  CB  PRO   255     -68.065 -26.066 -62.884  1.00                 C  
ATOM   1952  CD  PRO   255     -69.969 -24.898 -63.744  1.00                 C  
ATOM   1953  CG  PRO   255     -69.225 -26.202 -63.813  1.00                 C  
ATOM   1954  N   SER   256     -66.878 -23.702 -65.147  1.00                 N  
ATOM   1955  CA  SER   256     -65.979 -23.611 -66.280  1.00                 C  
ATOM   1956  C   SER   256     -65.140 -22.317 -66.285  1.00                 C  
ATOM   1957  O   SER   256     -64.314 -22.125 -67.187  1.00                 O  
ATOM   1958  CB  SER   256     -66.760 -23.703 -67.592  1.00                 C  
ATOM   1959  OG  SER   256     -67.624 -22.591 -67.751  1.00                 O  
ATOM   1960  N   ASP   257     -65.341 -21.476 -65.259  1.00                 N  
ATOM   1961  CA  ASP   257     -64.728 -20.144 -65.132  1.00                 C  
ATOM   1962  C   ASP   257     -63.370 -20.166 -64.416  1.00                 C  
ATOM   1963  O   ASP   257     -63.296 -20.386 -63.210  1.00                 O  
ATOM   1964  CB  ASP   257     -65.665 -19.192 -64.387  1.00                 C  
ATOM   1965  CG  ASP   257     -65.111 -17.784 -64.292  1.00                 C  
ATOM   1966  OD1 ASP   257     -63.933 -17.584 -64.657  1.00                 O  
ATOM   1967  OD2 ASP   257     -65.854 -16.881 -63.854  1.00                 O  
ATOM   1968  N   VAL   258     -62.307 -19.902 -65.169  1.00                 N  
ATOM   1969  CA  VAL   258     -60.914 -19.991 -64.702  1.00                 C  
ATOM   1970  C   VAL   258     -60.578 -19.260 -63.398  1.00                 C  
ATOM   1971  O   VAL   258     -59.847 -19.775 -62.547  1.00                 O  
ATOM   1972  CB  VAL   258     -59.928 -19.471 -65.765  1.00                 C  
ATOM   1973  CG1 VAL   258     -60.086 -17.970 -65.949  1.00                 C  
ATOM   1974  CG2 VAL   258     -58.498 -19.816 -65.379  1.00                 C  
ATOM   1975  N   GLY   259     -61.094 -18.047 -63.265  1.00                 N  
ATOM   1976  CA  GLY   259     -60.743 -17.181 -62.154  1.00                 C  
ATOM   1977  C   GLY   259     -61.174 -17.797 -60.823  1.00                 C  
ATOM   1978  O   GLY   259     -60.467 -17.683 -59.809  1.00                 O  
ATOM   1979  N   LEU   260     -62.331 -18.461 -60.843  1.00                 N  
ATOM   1980  CA  LEU   260     -62.907 -19.060 -59.650  1.00                 C  
ATOM   1981  C   LEU   260     -61.940 -20.067 -59.058  1.00                 C  
ATOM   1982  O   LEU   260     -61.796 -20.185 -57.827  1.00                 O  
ATOM   1983  CB  LEU   260     -64.246 -19.724 -59.977  1.00                 C  
ATOM   1984  CG  LEU   260     -65.400 -18.783 -60.331  1.00                 C  
ATOM   1985  CD1 LEU   260     -66.610 -19.573 -60.807  1.00                 C  
ATOM   1986  CD2 LEU   260     -65.771 -17.915 -59.139  1.00                 C  
ATOM   1987  N   MET   261     -61.272 -20.798 -59.940  1.00                 N  
ATOM   1988  CA  MET   261     -60.315 -21.805 -59.497  1.00                 C  
ATOM   1989  C   MET   261     -58.982 -21.198 -59.071  1.00                 C  
ATOM   1990  O   MET   261     -58.325 -21.696 -58.148  1.00                 O  
ATOM   1991  CB  MET   261     -60.071 -22.835 -60.602  1.00                 C  
ATOM   1992  SD  MET   261     -59.981 -24.965 -58.832  1.00                 S  
ATOM   1993  CE  MET   261     -61.286 -25.817 -59.715  1.00                 C  
ATOM   1994  CG  MET   261     -59.225 -24.021 -60.169  1.00                 C  
ATOM   1995  N   ALA   262     -58.607 -20.102 -59.729  1.00                 N  
ATOM   1996  CA  ALA   262     -57.443 -19.332 -59.315  1.00                 C  
ATOM   1997  C   ALA   262     -57.590 -18.928 -57.863  1.00                 C  
ATOM   1998  O   ALA   262     -56.681 -19.125 -57.077  1.00                 O  
ATOM   1999  CB  ALA   262     -57.272 -18.110 -60.204  1.00                 C  
ATOM   2000  N   VAL   263     -58.745 -18.368 -57.522  1.00                 N  
ATOM   2001  CA  VAL   263     -59.007 -17.903 -56.166  1.00                 C  
ATOM   2002  C   VAL   263     -59.019 -19.084 -55.181  1.00                 C  
ATOM   2003  O   VAL   263     -58.473 -18.987 -54.081  1.00                 O  
ATOM   2004  CB  VAL   263     -60.337 -17.132 -56.081  1.00                 C  
ATOM   2005  CG1 VAL   263     -60.693 -16.841 -54.631  1.00                 C  
ATOM   2006  CG2 VAL   263     -60.257 -15.841 -56.882  1.00                 C  
ATOM   2007  N   LEU   264     -59.618 -20.198 -55.582  1.00                 N  
ATOM   2008  CA  LEU   264     -59.693 -21.342 -54.682  1.00                 C  
ATOM   2009  C   LEU   264     -58.301 -21.877 -54.353  1.00                 C  
ATOM   2010  O   LEU   264     -58.032 -22.277 -53.220  1.00                 O  
ATOM   2011  CB  LEU   264     -60.550 -22.451 -55.296  1.00                 C  
ATOM   2012  CG  LEU   264     -60.731 -23.714 -54.450  1.00                 C  
ATOM   2013  CD1 LEU   264     -61.409 -23.383 -53.129  1.00                 C  
ATOM   2014  CD2 LEU   264     -61.534 -24.758 -55.210  1.00                 C  
ATOM   2015  N   SER   265     -57.410 -21.860 -55.334  1.00                 N  
ATOM   2016  CA  SER   265     -56.033 -22.263 -55.093  1.00                 C  
ATOM   2017  C   SER   265     -55.349 -21.377 -54.061  1.00                 C  
ATOM   2018  O   SER   265     -54.640 -21.891 -53.193  1.00                 O  
ATOM   2019  CB  SER   265     -55.233 -22.242 -56.397  1.00                 C  
ATOM   2020  OG  SER   265     -55.705 -23.225 -57.302  1.00                 O  
ATOM   2021  N   ASN   266     -55.561 -20.059 -54.151  1.00                 N  
ATOM   2022  CA  ASN   266     -54.920 -19.113 -53.233  1.00                 C  
ATOM   2023  C   ASN   266     -55.402 -19.354 -51.818  1.00                 C  
ATOM   2024  O   ASN   266     -54.610 -19.375 -50.876  1.00                 O  
ATOM   2025  CB  ASN   266     -55.192 -17.673 -53.672  1.00                 C  
ATOM   2026  CG  ASN   266     -54.406 -17.283 -54.909  1.00                 C  
ATOM   2027  OD1 ASN   266     -53.420 -17.931 -55.260  1.00                 O  
ATOM   2028  ND2 ASN   266     -54.842 -16.219 -55.574  1.00                 N  
ATOM   2029  N   ASN   267     -56.711 -19.527 -51.684  1.00                 N  
ATOM   2030  CA  ASN   267     -57.319 -19.831 -50.404  1.00                 C  
ATOM   2031  C   ASN   267     -56.675 -21.070 -49.801  1.00                 C  
ATOM   2032  O   ASN   267     -56.375 -21.119 -48.602  1.00                 O  
ATOM   2033  CB  ASN   267     -58.830 -20.013 -50.558  1.00                 C  
ATOM   2034  CG  ASN   267     -59.535 -20.187 -49.227  1.00                 C  
ATOM   2035  OD1 ASN   267     -59.527 -19.286 -48.388  1.00                 O  
ATOM   2036  ND2 ASN   267     -60.148 -21.348 -49.031  1.00                 N  
ATOM   2037  N   LEU   268     -56.430 -22.064 -50.646  1.00                 N  
ATOM   2038  CA  LEU   268     -55.745 -23.266 -50.197  1.00                 C  
ATOM   2039  C   LEU   268     -54.305 -22.971 -49.794  1.00                 C  
ATOM   2040  O   LEU   268     -53.842 -23.454 -48.773  1.00                 O  
ATOM   2041  CB  LEU   268     -55.770 -24.337 -51.289  1.00                 C  
ATOM   2042  CG  LEU   268     -57.137 -24.946 -51.611  1.00                 C  
ATOM   2043  CD1 LEU   268     -57.046 -25.860 -52.823  1.00                 C  
ATOM   2044  CD2 LEU   268     -57.681 -25.708 -50.412  1.00                 C  
ATOM   2045  N   VAL   269     -53.612 -22.164 -50.586  1.00                 N  
ATOM   2046  CA  VAL   269     -52.267 -21.717 -50.250  1.00                 C  
ATOM   2047  C   VAL   269     -52.247 -21.086 -48.869  1.00                 C  
ATOM   2048  O   VAL   269     -51.354 -21.356 -48.063  1.00                 O  
ATOM   2049  CB  VAL   269     -51.725 -20.724 -51.294  1.00                 C  
ATOM   2050  CG1 VAL   269     -50.419 -20.108 -50.816  1.00                 C  
ATOM   2051  CG2 VAL   269     -51.533 -21.414 -52.636  1.00                 C  
ATOM   2052  N   ALA   270     -53.245 -20.250 -48.597  1.00                 N  
ATOM   2053  CA  ALA   270     -53.312 -19.538 -47.327  1.00                 C  
ATOM   2054  C   ALA   270     -53.627 -20.481 -46.181  1.00                 C  
ATOM   2055  O   ALA   270     -53.207 -20.251 -45.052  1.00                 O  
ATOM   2056  CB  ALA   270     -54.355 -18.433 -47.393  1.00                 C  
ATOM   2057  N   ILE   271     -54.335 -21.565 -46.481  1.00                 N  
ATOM   2058  CA  ILE   271     -54.617 -22.585 -45.469  1.00                 C  
ATOM   2059  C   ILE   271     -53.397 -23.444 -45.171  1.00                 C  
ATOM   2060  O   ILE   271     -53.405 -24.217 -44.220  1.00                 O  
ATOM   2061  CB  ILE   271     -55.788 -23.491 -45.892  1.00                 C  
ATOM   2062  CD1 ILE   271     -58.241 -23.427 -46.583  1.00                 C  
ATOM   2063  CG1 ILE   271     -57.095 -22.695 -45.919  1.00                 C  
ATOM   2064  CG2 ILE   271     -55.882 -24.703 -44.977  1.00                 C  
ATOM   2065  N   ASN   272     -52.350 -23.299 -45.981  1.00                 N  
ATOM   2066  CA  ASN   272     -51.133 -24.082 -45.818  1.00                 C  
ATOM   2067  C   ASN   272     -51.162 -25.407 -46.569  1.00                 C  
ATOM   2068  O   ASN   272     -50.248 -26.226 -46.455  1.00                 O  
ATOM   2069  CB  ASN   272     -50.859 -24.344 -44.336  1.00                 C  
ATOM   2070  CG  ASN   272     -50.599 -23.070 -43.557  1.00                 C  
ATOM   2071  OD1 ASN   272     -49.766 -22.252 -43.946  1.00                 O  
ATOM   2072  ND2 ASN   272     -51.314 -22.897 -42.451  1.00                 N  
ATOM   2073  N   LYS   273     -52.219 -25.615 -47.344  1.00                 N  
ATOM   2074  CA  LYS   273     -52.355 -26.813 -48.152  1.00                 C  
ATOM   2075  C   LYS   273     -51.769 -26.671 -49.565  1.00                 C  
ATOM   2076  O   LYS   273     -52.499 -26.616 -50.564  1.00                 O  
ATOM   2077  CB  LYS   273     -53.826 -27.217 -48.268  1.00                 C  
ATOM   2078  CD  LYS   273     -55.911 -28.048 -47.145  1.00                 C  
ATOM   2079  CE  LYS   273     -56.530 -28.516 -45.838  1.00                 C  
ATOM   2080  CG  LYS   273     -54.463 -27.628 -46.951  1.00                 C  
ATOM   2081  NZ  LYS   273     -57.949 -28.930 -46.013  1.00                 N  
ATOM   2082  N   ASP   274     -50.441 -26.640 -49.628  1.00                 N  
ATOM   2083  CA  ASP   274     -49.707 -26.482 -50.873  1.00                 C  
ATOM   2084  C   ASP   274     -50.018 -27.544 -51.945  1.00                 C  
ATOM   2085  O   ASP   274     -50.162 -27.214 -53.124  1.00                 O  
ATOM   2086  CB  ASP   274     -48.200 -26.498 -50.612  1.00                 C  
ATOM   2087  CG  ASP   274     -47.714 -25.238 -49.923  1.00                 C  
ATOM   2088  OD1 ASP   274     -48.473 -24.247 -49.894  1.00                 O  
ATOM   2089  OD2 ASP   274     -46.574 -25.242 -49.413  1.00                 O  
ATOM   2090  N   GLN   275     -50.122 -28.808 -51.561  1.00                 N  
ATOM   2091  CA  GLN   275     -50.393 -29.848 -52.552  1.00                 C  
ATOM   2092  C   GLN   275     -51.707 -29.614 -53.279  1.00                 C  
ATOM   2093  O   GLN   275     -51.742 -29.726 -54.500  1.00                 O  
ATOM   2094  CB  GLN   275     -50.412 -31.227 -51.890  1.00                 C  
ATOM   2095  CD  GLN   275     -49.426 -32.540 -53.809  1.00                 C  
ATOM   2096  CG  GLN   275     -50.599 -32.380 -52.863  1.00                 C  
ATOM   2097  OE1 GLN   275     -48.280 -32.668 -53.377  1.00                 O  
ATOM   2098  NE2 GLN   275     -49.709 -32.533 -55.107  1.00                 N  
ATOM   2099  N   ASN   276     -52.785 -29.292 -52.559  1.00                 N  
ATOM   2100  CA  ASN   276     -54.047 -29.044 -53.263  1.00                 C  
ATOM   2101  C   ASN   276     -54.116 -27.661 -53.935  1.00                 C  
ATOM   2102  O   ASN   276     -54.835 -27.493 -54.919  1.00                 O  
ATOM   2103  CB  ASN   276     -55.233 -29.201 -52.309  1.00                 C  
ATOM   2104  CG  ASN   276     -55.492 -30.647 -51.935  1.00                 C  
ATOM   2105  OD1 ASN   276     -55.115 -31.564 -52.665  1.00                 O  
ATOM   2106  ND2 ASN   276     -56.138 -30.855 -50.794  1.00                 N  
ATOM   2107  N   VAL   277     -53.368 -26.683 -53.431  1.00                 N  
ATOM   2108  CA  VAL   277     -53.264 -25.403 -54.144  1.00                 C  
ATOM   2109  C   VAL   277     -52.708 -25.738 -55.515  1.00                 C  
ATOM   2110  O   VAL   277     -53.278 -25.372 -56.532  1.00                 O  
ATOM   2111  CB  VAL   277     -52.384 -24.399 -53.376  1.00                 C  
ATOM   2112  CG1 VAL   277     -52.114 -23.168 -54.227  1.00                 C  
ATOM   2113  CG2 VAL   277     -53.044 -24.008 -52.063  1.00                 C  
ATOM   2114  N   PHE   278     -51.627 -26.503 -55.534  1.00                 N  
ATOM   2115  CA  PHE   278     -51.021 -26.910 -56.796  1.00                 C  
ATOM   2116  C   PHE   278     -51.974 -27.692 -57.708  1.00                 C  
ATOM   2117  O   PHE   278     -52.012 -27.473 -58.907  1.00                 O  
ATOM   2118  CB  PHE   278     -49.774 -27.760 -56.542  1.00                 C  
ATOM   2119  CG  PHE   278     -49.081 -28.209 -57.797  1.00                 C  
ATOM   2120  CZ  PHE   278     -47.801 -29.046 -60.118  1.00                 C  
ATOM   2121  CD1 PHE   278     -48.262 -27.343 -58.500  1.00                 C  
ATOM   2122  CE1 PHE   278     -47.624 -27.756 -59.654  1.00                 C  
ATOM   2123  CD2 PHE   278     -49.248 -29.497 -58.274  1.00                 C  
ATOM   2124  CE2 PHE   278     -48.610 -29.910 -59.428  1.00                 C  
ATOM   2125  N   ASP   279     -52.750 -28.600 -57.147  1.00                 N  
ATOM   2126  CA  ASP   279     -53.704 -29.343 -57.959  1.00                 C  
ATOM   2127  C   ASP   279     -54.763 -28.406 -58.510  1.00                 C  
ATOM   2128  O   ASP   279     -55.108 -28.471 -59.679  1.00                 O  
ATOM   2129  CB  ASP   279     -54.349 -30.462 -57.138  1.00                 C  
ATOM   2130  CG  ASP   279     -53.387 -31.595 -56.840  1.00                 C  
ATOM   2131  OD1 ASP   279     -52.319 -31.652 -57.485  1.00                 O  
ATOM   2132  OD2 ASP   279     -53.701 -32.425 -55.962  1.00                 O  
ATOM   2133  N   SER   280     -55.265 -27.512 -57.669  1.00                 N  
ATOM   2134  CA  SER   280     -56.345 -26.629 -58.096  1.00                 C  
ATOM   2135  C   SER   280     -55.851 -25.652 -59.151  1.00                 C  
ATOM   2136  O   SER   280     -56.581 -25.319 -60.089  1.00                 O  
ATOM   2137  CB  SER   280     -56.924 -25.872 -56.899  1.00                 C  
ATOM   2138  OG  SER   280     -57.561 -26.758 -55.995  1.00                 O  
ATOM   2139  N   LYS   281     -54.593 -25.248 -59.060  1.00                 N  
ATOM   2140  CA  LYS   281     -54.099 -24.342 -60.079  1.00                 C  
ATOM   2141  C   LYS   281     -53.895 -25.046 -61.423  1.00                 C  
ATOM   2142  O   LYS   281     -54.050 -24.447 -62.506  1.00                 O  
ATOM   2143  CB  LYS   281     -52.785 -23.699 -59.632  1.00                 C  
ATOM   2144  CD  LYS   281     -53.201 -21.510 -60.789  1.00                 C  
ATOM   2145  CE  LYS   281     -53.331 -20.694 -59.513  1.00                 C  
ATOM   2146  CG  LYS   281     -52.235 -22.670 -60.607  1.00                 C  
ATOM   2147  NZ  LYS   281     -54.159 -19.474 -59.717  1.00                 N  
ATOM   2148  N   LYS   282     -53.541 -26.317 -61.359  1.00                 N  
ATOM   2149  CA  LYS   282     -53.397 -27.107 -62.578  1.00                 C  
ATOM   2150  C   LYS   282     -54.747 -27.284 -63.257  1.00                 C  
ATOM   2151  O   LYS   282     -54.826 -27.299 -64.474  1.00                 O  
ATOM   2152  CB  LYS   282     -52.773 -28.468 -62.264  1.00                 C  
ATOM   2153  CD  LYS   282     -51.775 -30.606 -63.119  1.00                 C  
ATOM   2154  CE  LYS   282     -51.519 -31.470 -64.343  1.00                 C  
ATOM   2155  CG  LYS   282     -52.508 -29.327 -63.489  1.00                 C  
ATOM   2156  NZ  LYS   282     -50.802 -32.728 -63.995  1.00                 N  
ATOM   2157  N   LYS   283     -55.806 -27.382 -62.462  1.00                 N  
ATOM   2158  CA  LYS   283     -57.160 -27.454 -62.998  1.00                 C  
ATOM   2159  C   LYS   283     -57.534 -26.108 -63.627  1.00                 C  
ATOM   2160  O   LYS   283     -58.208 -26.050 -64.657  1.00                 O  
ATOM   2161  CB  LYS   283     -58.152 -27.838 -61.898  1.00                 C  
ATOM   2162  CD  LYS   283     -58.943 -29.555 -60.247  1.00                 C  
ATOM   2163  CE  LYS   283     -60.412 -29.445 -60.621  1.00                 C  
ATOM   2164  CG  LYS   283     -58.047 -29.285 -61.445  1.00                 C  
ATOM   2165  NZ  LYS   283     -61.302 -29.796 -59.480  1.00                 N  
ATOM   2166  N   MET   284     -57.645 -25.059 -62.807  1.00                 N  
ATOM   2167  CA  MET   284     -57.915 -23.707 -63.300  1.00                 C  
ATOM   2168  C   MET   284     -59.373 -23.522 -63.689  1.00                 C  
ATOM   2169  O   MET   284     -60.250 -23.359 -62.836  1.00                 O  
ATOM   2170  CB  MET   284     -57.020 -23.385 -64.498  1.00                 C  
ATOM   2171  SD  MET   284     -54.540 -22.764 -65.566  1.00                 S  
ATOM   2172  CE  MET   284     -54.541 -24.263 -66.546  1.00                 C  
ATOM   2173  CG  MET   284     -55.543 -23.276 -64.158  1.00                 C  
ATOM   2174  N   LYS   285     -59.658 -23.542 -64.954  1.00                 N  
ATOM   2175  CA  LYS   285     -61.020 -23.419 -65.462  1.00                 C  
ATOM   2176  C   LYS   285     -61.352 -24.707 -66.223  1.00                 C  
ATOM   2177  O   LYS   285     -60.739 -25.034 -67.243  1.00                 O  
ATOM   2178  CB  LYS   285     -61.150 -22.181 -66.352  1.00                 C  
ATOM   2179  CD  LYS   285     -62.657 -20.627 -67.621  1.00                 C  
ATOM   2180  CE  LYS   285     -61.813 -20.583 -68.884  1.00                 C  
ATOM   2181  CG  LYS   285     -62.542 -21.974 -66.927  1.00                 C  
ATOM   2182  NZ  LYS   285     -62.024 -19.323 -69.650  1.00                 N  
ATOM   2183  N   VAL   286     -62.311 -25.437 -65.742  1.00                 N  
ATOM   2184  CA  VAL   286     -62.824 -26.650 -66.384  1.00                 C  
ATOM   2185  C   VAL   286     -64.213 -26.392 -66.932  1.00                 C  
ATOM   2186  O   VAL   286     -64.950 -25.521 -66.462  1.00                 O  
ATOM   2187  CB  VAL   286     -62.842 -27.841 -65.408  1.00                 C  
ATOM   2188  CG1 VAL   286     -61.432 -28.170 -64.943  1.00                 C  
ATOM   2189  CG2 VAL   286     -63.742 -27.542 -64.219  1.00                 C  
ATOM   2190  N   ALA   287     -64.592 -27.164 -67.953  1.00                 N  
ATOM   2191  CA  ALA   287     -65.975 -27.249 -68.385  1.00                 C  
ATOM   2192  C   ALA   287     -66.401 -28.702 -68.185  1.00                 C  
ATOM   2193  O   ALA   287     -65.788 -29.628 -68.724  1.00                 O  
ATOM   2194  CB  ALA   287     -66.108 -26.794 -69.830  1.00                 C  
ATOM   2195  N   THR   288     -67.443 -28.928 -67.418  1.00                 N  
ATOM   2196  CA  THR   288     -67.889 -30.226 -66.951  1.00                 C  
ATOM   2197  C   THR   288     -69.269 -30.519 -67.495  1.00                 C  
ATOM   2198  O   THR   288     -70.186 -29.697 -67.417  1.00                 O  
ATOM   2199  CB  THR   288     -67.900 -30.299 -65.413  1.00                 C  
ATOM   2200  OG1 THR   288     -66.575 -30.078 -64.912  1.00                 O  
ATOM   2201  CG2 THR   288     -68.373 -31.668 -64.948  1.00                 C  
ATOM   2202  N   GLY   289     -69.443 -31.714 -68.064  1.00                 N  
ATOM   2203  CA  GLY   289     -70.725 -32.147 -68.550  1.00                 C  
ATOM   2204  C   GLY   289     -71.518 -32.883 -67.447  1.00                 C  
ATOM   2205  O   GLY   289     -70.973 -33.394 -66.464  1.00                 O  
ATOM   2206  N   SER   290     -72.839 -32.925 -67.639  1.00                 N  
ATOM   2207  CA  SER   290     -73.681 -33.628 -66.688  1.00                 C  
ATOM   2208  C   SER   290     -73.415 -35.139 -66.632  1.00                 C  
ATOM   2209  O   SER   290     -73.751 -35.817 -65.658  1.00                 O  
ATOM   2210  CB  SER   290     -75.159 -33.401 -67.011  1.00                 C  
ATOM   2211  OG  SER   290     -75.514 -34.017 -68.237  1.00                 O  
ATOM   2212  N   ASN   291     -72.803 -35.687 -67.686  1.00                 N  
ATOM   2213  CA  ASN   291     -72.431 -37.077 -67.689  1.00                 C  
ATOM   2214  C   ASN   291     -71.154 -37.333 -66.947  1.00                 C  
ATOM   2215  O   ASN   291     -70.702 -38.478 -66.858  1.00                 O  
ATOM   2216  CB  ASN   291     -72.311 -37.596 -69.123  1.00                 C  
ATOM   2217  CG  ASN   291     -71.175 -36.943 -69.886  1.00                 C  
ATOM   2218  OD1 ASN   291     -70.401 -36.169 -69.323  1.00                 O  
ATOM   2219  ND2 ASN   291     -71.072 -37.255 -71.173  1.00                 N  
ATOM   2220  N   LEU   292     -70.516 -36.316 -66.386  1.00                 N  
ATOM   2221  CA  LEU   292     -69.316 -36.485 -65.594  1.00                 C  
ATOM   2222  C   LEU   292     -68.026 -36.394 -66.341  1.00                 C  
ATOM   2223  O   LEU   292     -66.951 -36.474 -65.741  1.00                 O  
ATOM   2224  CB  LEU   292     -69.336 -37.834 -64.873  1.00                 C  
ATOM   2225  CG  LEU   292     -70.523 -38.088 -63.942  1.00                 C  
ATOM   2226  CD1 LEU   292     -70.447 -39.483 -63.342  1.00                 C  
ATOM   2227  CD2 LEU   292     -70.576 -37.040 -62.840  1.00                 C  
ATOM   2228  N   LYS   293     -68.050 -36.225 -67.657  1.00                 N  
ATOM   2229  CA  LYS   293     -66.843 -35.999 -68.395  1.00                 C  
ATOM   2230  C   LYS   293     -66.398 -34.514 -68.216  1.00                 C  
ATOM   2231  O   LYS   293     -67.158 -33.660 -67.752  1.00                 O  
ATOM   2232  CB  LYS   293     -67.048 -36.336 -69.873  1.00                 C  
ATOM   2233  CD  LYS   293     -67.486 -38.076 -71.629  1.00                 C  
ATOM   2234  CE  LYS   293     -67.747 -39.549 -71.898  1.00                 C  
ATOM   2235  CG  LYS   293     -67.328 -37.806 -70.141  1.00                 C  
ATOM   2236  NZ  LYS   293     -67.931 -39.824 -73.350  1.00                 N  
ATOM   2237  N   HIS   294     -65.150 -34.215 -68.590  1.00                 N  
ATOM   2238  CA  HIS   294     -64.648 -32.874 -68.393  1.00                 C  
ATOM   2239  C   HIS   294     -63.678 -32.512 -69.521  1.00                 C  
ATOM   2240  O   HIS   294     -63.267 -33.336 -70.343  1.00                 O  
ATOM   2241  CB  HIS   294     -63.965 -32.753 -67.030  1.00                 C  
ATOM   2242  CG  HIS   294     -62.750 -33.616 -66.884  1.00                 C  
ATOM   2243  ND1 HIS   294     -61.521 -33.265 -67.400  1.00                 N  
ATOM   2244  CE1 HIS   294     -60.633 -34.233 -67.111  1.00                 C  
ATOM   2245  CD2 HIS   294     -62.457 -34.900 -66.264  1.00                 C  
ATOM   2246  NE2 HIS   294     -61.187 -35.216 -66.430  1.00                 N  
ATOM   2247  N   LYS   295     -63.310 -31.211 -69.537  1.00                 N  
ATOM   2248  CA  LYS   295     -62.275 -30.713 -70.382  1.00                 C  
ATOM   2249  C   LYS   295     -61.305 -29.866 -69.564  1.00                 C  
ATOM   2250  O   LYS   295     -61.582 -29.498 -68.419  1.00                 O  
ATOM   2251  CB  LYS   295     -62.869 -29.900 -71.534  1.00                 C  
ATOM   2252  CD  LYS   295     -64.246 -29.855 -73.632  1.00                 C  
ATOM   2253  CE  LYS   295     -65.124 -30.662 -74.574  1.00                 C  
ATOM   2254  CG  LYS   295     -63.732 -30.712 -72.486  1.00                 C  
ATOM   2255  NZ  LYS   295     -65.611 -29.843 -75.718  1.00                 N  
ATOM   2256  N   LEU   296     -60.145 -29.539 -70.139  1.00                 N  
ATOM   2257  CA  LEU   296     -59.125 -28.634 -69.579  1.00                 C  
ATOM   2258  C   LEU   296     -59.657 -27.231 -69.726  1.00                 C  
ATOM   2259  O   LEU   296     -60.546 -26.972 -70.541  1.00                 O  
ATOM   2260  CB  LEU   296     -57.787 -28.826 -70.295  1.00                 C  
ATOM   2261  CG  LEU   296     -57.135 -30.204 -70.156  1.00                 C  
ATOM   2262  CD1 LEU   296     -55.882 -30.295 -71.012  1.00                 C  
ATOM   2263  CD2 LEU   296     -56.804 -30.497 -68.701  1.00                 C  
ATOM   2264  N   SER   297     -59.142 -26.284 -68.955  1.00                 N  
ATOM   2265  CA  SER   297     -59.760 -24.938 -68.942  1.00                 C  
ATOM   2266  C   SER   297     -59.103 -23.969 -69.922  1.00                 C  
ATOM   2267  O   SER   297     -59.733 -23.563 -70.902  1.00                 O  
ATOM   2268  CB  SER   297     -59.707 -24.338 -67.536  1.00                 C  
ATOM   2269  OG  SER   297     -58.369 -24.102 -67.132  1.00                 O  
ATOM   2270  N   ALA   298     -57.822 -23.529 -69.646  1.00                 N  
ATOM   2271  CA  ALA   298     -57.352 -22.570 -70.663  1.00                 C  
ATOM   2272  C   ALA   298     -55.921 -22.861 -71.154  1.00                 C  
ATOM   2273  O   ALA   298     -54.974 -22.145 -70.832  1.00                 O  
ATOM   2274  CB  ALA   298     -57.411 -21.150 -70.120  1.00                 C  
ATOM   2275  N   VAL   299     -55.771 -23.903 -71.964  1.00                 N  
ATOM   2276  CA  VAL   299     -54.441 -24.328 -72.393  1.00                 C  
ATOM   2277  C   VAL   299     -53.702 -23.335 -73.308  1.00                 C  
ATOM   2278  O   VAL   299     -52.493 -23.455 -73.506  1.00                 O  
ATOM   2279  CB  VAL   299     -54.490 -25.683 -73.123  1.00                 C  
ATOM   2280  CG1 VAL   299     -55.043 -26.763 -72.206  1.00                 C  
ATOM   2281  CG2 VAL   299     -55.324 -25.576 -74.390  1.00                 C  
ATOM   2282  N   GLN   300     -54.405 -22.359 -73.871  1.00                 N  
ATOM   2283  CA  GLN   300     -53.744 -21.434 -74.808  1.00                 C  
ATOM   2284  C   GLN   300     -53.138 -20.176 -74.163  1.00                 C  
ATOM   2285  O   GLN   300     -52.398 -19.456 -74.812  1.00                 O  
ATOM   2286  CB  GLN   300     -54.722 -20.981 -75.894  1.00                 C  
ATOM   2287  CD  GLN   300     -54.179 -22.858 -77.494  1.00                 C  
ATOM   2288  CG  GLN   300     -55.269 -22.114 -76.748  1.00                 C  
ATOM   2289  OE1 GLN   300     -53.402 -22.260 -78.237  1.00                 O  
ATOM   2290  NE2 GLN   300     -54.120 -24.170 -77.298  1.00                 N  
ATOM   2291  N   ARG   301     -53.381 -19.992 -72.865  1.00                 N  
ATOM   2292  CA  ARG   301     -52.986 -18.821 -72.113  1.00                 C  
ATOM   2293  C   ARG   301     -51.727 -19.003 -71.287  1.00                 C  
ATOM   2294  O   ARG   301     -51.765 -19.583 -70.228  1.00                 O  
ATOM   2295  CB  ARG   301     -54.114 -18.379 -71.178  1.00                 C  
ATOM   2296  CD  ARG   301     -54.977 -16.718 -69.507  1.00                 C  
ATOM   2297  NE  ARG   301     -54.684 -15.528 -68.711  1.00                 N  
ATOM   2298  CG  ARG   301     -53.795 -17.133 -70.367  1.00                 C  
ATOM   2299  CZ  ARG   301     -55.521 -14.995 -67.828  1.00                 C  
ATOM   2300  NH1 ARG   301     -55.168 -13.911 -67.150  1.00                 N  
ATOM   2301  NH2 ARG   301     -56.709 -15.546 -67.624  1.00                 N  
ATOM   2302  N   ARG   302     -50.625 -18.429 -71.737  1.00                 N  
ATOM   2303  CA  ARG   302     -49.350 -18.525 -71.033  1.00                 C  
ATOM   2304  C   ARG   302     -49.415 -18.085 -69.565  1.00                 C  
ATOM   2305  O   ARG   302     -48.648 -18.576 -68.730  1.00                 O  
ATOM   2306  CB  ARG   302     -48.281 -17.692 -71.744  1.00                 C  
ATOM   2307  CD  ARG   302     -47.539 -15.447 -72.586  1.00                 C  
ATOM   2308  NE  ARG   302     -47.812 -14.013 -72.627  1.00                 N  
ATOM   2309  CG  ARG   302     -48.559 -16.197 -71.746  1.00                 C  
ATOM   2310  CZ  ARG   302     -47.111 -13.139 -73.343  1.00                 C  
ATOM   2311  NH1 ARG   302     -47.433 -11.853 -73.319  1.00                 N  
ATOM   2312  NH2 ARG   302     -46.091 -13.553 -74.080  1.00                 N  
ATOM   2313  N   ASP   303     -50.306 -17.143 -69.252  1.00                 N  
ATOM   2314  CA  ASP   303     -50.371 -16.581 -67.904  1.00                 C  
ATOM   2315  C   ASP   303     -50.733 -17.687 -66.930  1.00                 C  
ATOM   2316  O   ASP   303     -49.971 -17.996 -66.018  1.00                 O  
ATOM   2317  CB  ASP   303     -51.385 -15.437 -67.849  1.00                 C  
ATOM   2318  CG  ASP   303     -50.906 -14.197 -68.577  1.00                 C  
ATOM   2319  OD1 ASP   303     -49.698 -14.121 -68.888  1.00                 O  
ATOM   2320  OD2 ASP   303     -51.737 -13.302 -68.837  1.00                 O  
ATOM   2321  N   ILE   304     -51.900 -18.284 -67.134  1.00                 N  
ATOM   2322  CA  ILE   304     -52.381 -19.285 -66.192  1.00                 C  
ATOM   2323  C   ILE   304     -51.431 -20.499 -66.100  1.00                 C  
ATOM   2324  O   ILE   304     -51.228 -21.070 -65.036  1.00                 O  
ATOM   2325  CB  ILE   304     -53.795 -19.772 -66.559  1.00                 C  
ATOM   2326  CD1 ILE   304     -54.618 -19.755 -64.146  1.00                 C  
ATOM   2327  CG1 ILE   304     -54.401 -20.570 -65.403  1.00                 C  
ATOM   2328  CG2 ILE   304     -53.763 -20.578 -67.848  1.00                 C  
ATOM   2329  N   ASP   305     -50.826 -20.840 -67.225  1.00                 N  
ATOM   2330  CA  ASP   305     -49.676 -21.703 -67.239  1.00                 C  
ATOM   2331  C   ASP   305     -48.607 -21.301 -66.222  1.00                 C  
ATOM   2332  O   ASP   305     -48.154 -22.123 -65.419  1.00                 O  
ATOM   2333  CB  ASP   305     -49.047 -21.735 -68.633  1.00                 C  
ATOM   2334  CG  ASP   305     -49.894 -22.491 -69.638  1.00                 C  
ATOM   2335  OD1 ASP   305     -50.821 -23.211 -69.210  1.00                 O  
ATOM   2336  OD2 ASP   305     -49.632 -22.363 -70.852  1.00                 O  
ATOM   2337  N   ILE   306     -48.229 -20.027 -66.234  1.00                 N  
ATOM   2338  CA  ILE   306     -47.212 -19.494 -65.324  1.00                 C  
ATOM   2339  C   ILE   306     -47.623 -19.584 -63.873  1.00                 C  
ATOM   2340  O   ILE   306     -46.836 -20.011 -63.018  1.00                 O  
ATOM   2341  CB  ILE   306     -46.869 -18.030 -65.657  1.00                 C  
ATOM   2342  CD1 ILE   306     -46.041 -16.536 -67.549  1.00                 C  
ATOM   2343  CG1 ILE   306     -46.152 -17.944 -67.005  1.00                 C  
ATOM   2344  CG2 ILE   306     -46.048 -17.408 -64.537  1.00                 C  
ATOM   2345  N   ASN   307     -48.862 -19.191 -63.588  1.00                 N  
ATOM   2346  CA  ASN   307     -49.362 -19.280 -62.239  1.00                 C  
ATOM   2347  C   ASN   307     -49.262 -20.726 -61.764  1.00                 C  
ATOM   2348  O   ASN   307     -48.862 -20.987 -60.624  1.00                 O  
ATOM   2349  CB  ASN   307     -50.798 -18.758 -62.164  1.00                 C  
ATOM   2350  CG  ASN   307     -50.876 -17.248 -62.280  1.00                 C  
ATOM   2351  OD1 ASN   307     -49.887 -16.547 -62.062  1.00                 O  
ATOM   2352  ND2 ASN   307     -52.054 -16.742 -62.625  1.00                 N  
ATOM   2353  N   GLN   308     -49.625 -21.662 -62.648  1.00                 N  
ATOM   2354  CA  GLN   308     -49.611 -23.061 -62.307  1.00                 C  
ATOM   2355  C   GLN   308     -48.191 -23.466 -61.956  1.00                 C  
ATOM   2356  O   GLN   308     -47.950 -24.098 -60.928  1.00                 O  
ATOM   2357  CB  GLN   308     -50.158 -23.900 -63.464  1.00                 C  
ATOM   2358  CD  GLN   308     -50.756 -26.190 -64.345  1.00                 C  
ATOM   2359  CG  GLN   308     -50.212 -25.392 -63.177  1.00                 C  
ATOM   2360  OE1 GLN   308     -51.361 -25.634 -65.262  1.00                 O  
ATOM   2361  NE2 GLN   308     -50.542 -27.500 -64.316  1.00                 N  
ATOM   2362  N   CYS   309     -47.235 -23.074 -62.787  1.00                 N  
ATOM   2363  CA  CYS   309     -45.853 -23.470 -62.522  1.00                 C  
ATOM   2364  C   CYS   309     -45.339 -22.889 -61.208  1.00                 C  
ATOM   2365  O   CYS   309     -44.507 -23.495 -60.529  1.00                 O  
ATOM   2366  CB  CYS   309     -44.941 -23.034 -63.671  1.00                 C  
ATOM   2367  SG  CYS   309     -43.235 -23.615 -63.531  1.00                 S  
ATOM   2368  N   LEU   310     -45.831 -21.705 -60.855  1.00                 N  
ATOM   2369  CA  LEU   310     -45.388 -21.056 -59.639  1.00                 C  
ATOM   2370  C   LEU   310     -45.827 -21.885 -58.446  1.00                 C  
ATOM   2371  O   LEU   310     -45.046 -22.155 -57.528  1.00                 O  
ATOM   2372  CB  LEU   310     -45.944 -19.633 -59.558  1.00                 C  
ATOM   2373  CG  LEU   310     -45.388 -18.629 -60.569  1.00                 C  
ATOM   2374  CD1 LEU   310     -46.154 -17.317 -60.502  1.00                 C  
ATOM   2375  CD2 LEU   310     -43.905 -18.389 -60.329  1.00                 C  
ATOM   2376  N   LEU   311     -47.094 -22.279 -58.475  1.00                 N  
ATOM   2377  CA  LEU   311     -47.685 -23.037 -57.397  1.00                 C  
ATOM   2378  C   LEU   311     -46.986 -24.391 -57.234  1.00                 C  
ATOM   2379  O   LEU   311     -46.768 -24.856 -56.120  1.00                 O  
ATOM   2380  CB  LEU   311     -49.181 -23.241 -57.643  1.00                 C  
ATOM   2381  CG  LEU   311     -50.061 -21.993 -57.544  1.00                 C  
ATOM   2382  CD1 LEU   311     -51.483 -22.301 -57.986  1.00                 C  
ATOM   2383  CD2 LEU   311     -50.055 -21.443 -56.126  1.00                 C  
ATOM   2384  N   TYR   312     -46.589 -24.969 -58.360  1.00                 N  
ATOM   2385  CA  TYR   312     -45.779 -26.169 -58.377  1.00                 C  
ATOM   2386  C   TYR   312     -44.426 -25.949 -57.717  1.00                 C  
ATOM   2387  O   TYR   312     -43.981 -26.771 -56.898  1.00                 O  
ATOM   2388  CB  TYR   312     -45.578 -26.660 -59.812  1.00                 C  
ATOM   2389  CG  TYR   312     -46.811 -27.287 -60.423  1.00                 C  
ATOM   2390  OH  TYR   312     -50.208 -29.013 -62.089  1.00                 O  
ATOM   2391  CZ  TYR   312     -49.083 -28.442 -61.539  1.00                 C  
ATOM   2392  CD1 TYR   312     -47.960 -27.480 -59.667  1.00                 C  
ATOM   2393  CE1 TYR   312     -49.091 -28.053 -60.217  1.00                 C  
ATOM   2394  CD2 TYR   312     -46.821 -27.686 -61.754  1.00                 C  
ATOM   2395  CE2 TYR   312     -47.942 -28.261 -62.320  1.00                 C  
ATOM   2396  N   MET   313     -43.766 -24.856 -58.077  1.00                 N  
ATOM   2397  CA  MET   313     -42.514 -24.475 -57.424  1.00                 C  
ATOM   2398  C   MET   313     -42.693 -24.248 -55.908  1.00                 C  
ATOM   2399  O   MET   313     -41.822 -24.589 -55.106  1.00                 O  
ATOM   2400  CB  MET   313     -41.938 -23.211 -58.065  1.00                 C  
ATOM   2401  SD  MET   313     -40.493 -21.983 -60.085  1.00                 S  
ATOM   2402  CE  MET   313     -41.846 -20.853 -60.400  1.00                 C  
ATOM   2403  CG  MET   313     -41.387 -23.421 -59.466  1.00                 C  
ATOM   2404  N   TYR   314     -43.829 -23.682 -55.524  1.00                 N  
ATOM   2405  CA  TYR   314     -44.089 -23.405 -54.120  1.00                 C  
ATOM   2406  C   TYR   314     -44.217 -24.725 -53.358  1.00                 C  
ATOM   2407  O   TYR   314     -43.936 -24.824 -52.167  1.00                 O  
ATOM   2408  CB  TYR   314     -45.354 -22.558 -53.966  1.00                 C  
ATOM   2409  CG  TYR   314     -45.191 -21.126 -54.424  1.00                 C  
ATOM   2410  OH  TYR   314     -44.759 -17.189 -55.691  1.00                 O  
ATOM   2411  CZ  TYR   314     -44.900 -18.492 -55.271  1.00                 C  
ATOM   2412  CD1 TYR   314     -46.189 -20.496 -55.157  1.00                 C  
ATOM   2413  CE1 TYR   314     -46.049 -19.188 -55.580  1.00                 C  
ATOM   2414  CD2 TYR   314     -44.040 -20.409 -54.122  1.00                 C  
ATOM   2415  CE2 TYR   314     -43.883 -19.100 -54.537  1.00                 C  
ATOM   2416  N   THR   315     -44.647 -25.745 -54.076  1.00                 N  
ATOM   2417  CA  THR   315     -44.834 -27.064 -53.529  1.00                 C  
ATOM   2418  C   THR   315     -43.600 -27.965 -53.736  1.00                 C  
ATOM   2419  O   THR   315     -43.628 -29.149 -53.430  1.00                 O  
ATOM   2420  CB  THR   315     -46.062 -27.761 -54.143  1.00                 C  
ATOM   2421  OG1 THR   315     -45.892 -27.874 -55.561  1.00                 O  
ATOM   2422  CG2 THR   315     -47.324 -26.957 -53.867  1.00                 C  
ATOM   2423  N   ASN   316     -42.517 -27.377 -54.233  1.00                 N  
ATOM   2424  CA  ASN   316     -41.228 -28.057 -54.412  1.00                 C  
ATOM   2425  C   ASN   316     -41.255 -29.162 -55.457  1.00                 C  
ATOM   2426  O   ASN   316     -40.511 -30.131 -55.390  1.00                 O  
ATOM   2427  CB  ASN   316     -40.739 -28.636 -53.083  1.00                 C  
ATOM   2428  CG  ASN   316     -40.450 -27.564 -52.051  1.00                 C  
ATOM   2429  OD1 ASN   316     -39.710 -26.616 -52.317  1.00                 O  
ATOM   2430  ND2 ASN   316     -41.033 -27.711 -50.868  1.00                 N  
ATOM   2431  N   GLN   317     -42.107 -28.971 -56.449  1.00                 N  
ATOM   2432  CA  GLN   317     -42.199 -29.855 -57.591  1.00                 C  
ATOM   2433  C   GLN   317     -41.490 -29.241 -58.804  1.00                 C  
ATOM   2434  O   GLN   317     -42.116 -28.934 -59.815  1.00                 O  
ATOM   2435  CB  GLN   317     -43.663 -30.152 -57.922  1.00                 C  
ATOM   2436  CD  GLN   317     -45.844 -31.204 -57.205  1.00                 C  
ATOM   2437  CG  GLN   317     -44.408 -30.900 -56.829  1.00                 C  
ATOM   2438  OE1 GLN   317     -46.134 -32.240 -57.803  1.00                 O  
ATOM   2439  NE2 GLN   317     -46.750 -30.298 -56.855  1.00                 N  
ATOM   2440  N   THR   318     -40.177 -29.067 -58.694  1.00                 N  
ATOM   2441  CA  THR   318     -39.390 -28.393 -59.708  1.00                 C  
ATOM   2442  C   THR   318     -39.540 -28.932 -61.134  1.00                 C  
ATOM   2443  O   THR   318     -39.790 -28.164 -62.069  1.00                 O  
ATOM   2444  CB  THR   318     -37.887 -28.431 -59.374  1.00                 C  
ATOM   2445  OG1 THR   318     -37.652 -27.751 -58.135  1.00                 O  
ATOM   2446  CG2 THR   318     -37.081 -27.745 -60.466  1.00                 C  
ATOM   2447  N   ASP   319     -39.399 -30.244 -61.299  1.00                 N  
ATOM   2448  CA  ASP   319     -39.398 -30.860 -62.621  1.00                 C  
ATOM   2449  C   ASP   319     -40.773 -30.795 -63.258  1.00                 C  
ATOM   2450  O   ASP   319     -40.904 -30.653 -64.474  1.00                 O  
ATOM   2451  CB  ASP   319     -38.929 -32.314 -62.534  1.00                 C  
ATOM   2452  CG  ASP   319     -37.447 -32.431 -62.238  1.00                 C  
ATOM   2453  OD1 ASP   319     -36.732 -31.415 -62.370  1.00                 O  
ATOM   2454  OD2 ASP   319     -37.000 -33.539 -61.873  1.00                 O  
ATOM   2455  N   GLN   320     -41.802 -30.903 -62.434  1.00                 N  
ATOM   2456  CA  GLN   320     -43.174 -30.788 -62.910  1.00                 C  
ATOM   2457  C   GLN   320     -43.392 -29.368 -63.451  1.00                 C  
ATOM   2458  O   GLN   320     -43.926 -29.169 -64.547  1.00                 O  
ATOM   2459  CB  GLN   320     -44.160 -31.113 -61.786  1.00                 C  
ATOM   2460  CD  GLN   320     -44.648 -33.502 -62.444  1.00                 C  
ATOM   2461  CG  GLN   320     -44.152 -32.571 -61.356  1.00                 C  
ATOM   2462  OE1 GLN   320     -45.744 -33.324 -62.975  1.00                 O  
ATOM   2463  NE2 GLN   320     -43.841 -34.502 -62.779  1.00                 N  
ATOM   2464  N   CYS   321     -42.932 -28.382 -62.697  1.00                 N  
ATOM   2465  CA  CYS   321     -42.992 -26.997 -63.143  1.00                 C  
ATOM   2466  C   CYS   321     -42.259 -26.766 -64.471  1.00                 C  
ATOM   2467  O   CYS   321     -42.771 -26.109 -65.397  1.00                 O  
ATOM   2468  CB  CYS   321     -42.407 -26.066 -62.079  1.00                 C  
ATOM   2469  SG  CYS   321     -42.466 -24.311 -62.509  1.00                 S  
ATOM   2470  N   HIS   322     -41.041 -27.278 -64.557  1.00                 N  
ATOM   2471  CA  HIS   322     -40.283 -27.143 -65.796  1.00                 C  
ATOM   2472  C   HIS   322     -40.966 -27.865 -66.974  1.00                 C  
ATOM   2473  O   HIS   322     -40.890 -27.408 -68.114  1.00                 O  
ATOM   2474  CB  HIS   322     -38.863 -27.684 -65.617  1.00                 C  
ATOM   2475  CG  HIS   322     -38.000 -26.837 -64.734  1.00                 C  
ATOM   2476  ND1 HIS   322     -36.729 -27.210 -64.356  1.00                 N  
ATOM   2477  CE1 HIS   322     -36.207 -26.252 -63.569  1.00                 C  
ATOM   2478  CD2 HIS   322     -38.143 -25.550 -64.069  1.00                 C  
ATOM   2479  NE2 HIS   322     -37.051 -25.254 -63.392  1.00                 N  
ATOM   2480  N   GLN   323     -41.635 -28.980 -66.706  1.00                 N  
ATOM   2481  CA  GLN   323     -42.382 -29.649 -67.768  1.00                 C  
ATOM   2482  C   GLN   323     -43.583 -28.788 -68.145  1.00                 C  
ATOM   2483  O   GLN   323     -43.948 -28.693 -69.313  1.00                 O  
ATOM   2484  CB  GLN   323     -42.819 -31.045 -67.318  1.00                 C  
ATOM   2485  CD  GLN   323     -42.135 -33.379 -66.637  1.00                 C  
ATOM   2486  CG  GLN   323     -41.675 -32.032 -67.160  1.00                 C  
ATOM   2487  OE1 GLN   323     -43.158 -33.475 -65.959  1.00                 O  
ATOM   2488  NE2 GLN   323     -41.379 -34.424 -66.952  1.00                 N  
ATOM   2489  N   LEU   324     -44.194 -28.161 -67.148  1.00                 N  
ATOM   2490  CA  LEU   324     -45.362 -27.329 -67.395  1.00                 C  
ATOM   2491  C   LEU   324     -45.035 -26.099 -68.267  1.00                 C  
ATOM   2492  O   LEU   324     -45.723 -25.837 -69.263  1.00                 O  
ATOM   2493  CB  LEU   324     -45.978 -26.865 -66.074  1.00                 C  
ATOM   2494  CG  LEU   324     -47.193 -25.941 -66.180  1.00                 C  
ATOM   2495  CD1 LEU   324     -48.338 -26.639 -66.898  1.00                 C  
ATOM   2496  CD2 LEU   324     -47.638 -25.476 -64.802  1.00                 C  
ATOM   2497  N   ALA   325     -43.976 -25.371 -67.918  1.00                 N  
ATOM   2498  CA  ALA   325     -43.645 -24.161 -68.679  1.00                 C  
ATOM   2499  C   ALA   325     -43.061 -24.514 -70.039  1.00                 C  
ATOM   2500  O   ALA   325     -43.037 -23.670 -70.943  1.00                 O  
ATOM   2501  CB  ALA   325     -42.669 -23.294 -67.898  1.00                 C  
ATOM   2502  N   LYS   326     -42.630 -25.763 -70.202  1.00                 N  
ATOM   2503  CA  LYS   326     -42.078 -26.218 -71.478  1.00                 C  
ATOM   2504  C   LYS   326     -43.098 -26.090 -72.616  1.00                 C  
ATOM   2505  O   LYS   326     -42.735 -26.079 -73.800  1.00                 O  
ATOM   2506  CB  LYS   326     -41.604 -27.669 -71.370  1.00                 C  
ATOM   2507  CD  LYS   326     -40.409 -29.608 -72.424  1.00                 C  
ATOM   2508  CE  LYS   326     -39.890 -30.200 -73.724  1.00                 C  
ATOM   2509  CG  LYS   326     -40.959 -28.207 -72.637  1.00                 C  
ATOM   2510  NZ  LYS   326     -38.722 -29.443 -74.252  1.00                 N  
ATOM   2511  N   GLN   327     -44.373 -26.001 -72.242  1.00                 N  
ATOM   2512  CA  GLN   327     -45.456 -25.803 -73.201  1.00                 C  
ATOM   2513  C   GLN   327     -45.410 -24.406 -73.887  1.00                 C  
ATOM   2514  O   GLN   327     -46.003 -24.203 -74.954  1.00                 O  
ATOM   2515  CB  GLN   327     -46.814 -25.982 -72.520  1.00                 C  
ATOM   2516  CD  GLN   327     -48.445 -27.540 -71.383  1.00                 C  
ATOM   2517  CG  GLN   327     -47.104 -27.407 -72.077  1.00                 C  
ATOM   2518  OE1 GLN   327     -49.465 -27.791 -72.026  1.00                 O  
ATOM   2519  NE2 GLN   327     -48.448 -27.373 -70.066  1.00                 N  
ATOM   2520  N   LEU   328     -44.711 -23.443 -73.285  1.00                 N  
ATOM   2521  CA  LEU   328     -44.694 -22.087 -73.853  1.00                 C  
ATOM   2522  C   LEU   328     -43.319 -21.519 -74.219  1.00                 C  
ATOM   2523  O   LEU   328     -43.244 -20.448 -74.820  1.00                 O  
ATOM   2524  CB  LEU   328     -45.351 -21.095 -72.891  1.00                 C  
ATOM   2525  CG  LEU   328     -46.824 -21.344 -72.562  1.00                 C  
ATOM   2526  CD1 LEU   328     -47.318 -20.350 -71.522  1.00                 C  
ATOM   2527  CD2 LEU   328     -47.677 -21.261 -73.819  1.00                 C  
ATOM   2528  N   GLN   329     -42.241 -22.223 -73.875  1.00                 N  
ATOM   2529  CA  GLN   329     -40.891 -21.696 -74.110  1.00                 C  
ATOM   2530  C   GLN   329     -40.351 -22.029 -75.489  1.00                 C  
ATOM   2531  O   GLN   329     -40.989 -22.724 -76.261  1.00                 O  
ATOM   2532  CB  GLN   329     -39.918 -22.225 -73.054  1.00                 C  
ATOM   2533  CD  GLN   329     -38.349 -20.249 -72.945  1.00                 C  
ATOM   2534  CG  GLN   329     -38.490 -21.732 -73.224  1.00                 C  
ATOM   2535  OE1 GLN   329     -38.745 -19.767 -71.884  1.00                 O  
ATOM   2536  NE2 GLN   329     -37.782 -19.520 -73.899  1.00                 N  
ATOM   2537  N   LYS   330     -39.185 -21.474 -75.801  1.00                 N  
ATOM   2538  CA  LYS   330     -38.467 -21.804 -77.026  1.00                 C  
ATOM   2539  C   LYS   330     -37.405 -22.789 -76.586  1.00                 C  
ATOM   2540  O   LYS   330     -36.399 -22.422 -75.968  1.00                 O  
ATOM   2541  CB  LYS   330     -37.899 -20.539 -77.672  1.00                 C  
ATOM   2542  CD  LYS   330     -38.324 -18.320 -78.767  1.00                 C  
ATOM   2543  CE  LYS   330     -39.382 -17.335 -79.235  1.00                 C  
ATOM   2544  CG  LYS   330     -38.957 -19.560 -78.155  1.00                 C  
ATOM   2545  NZ  LYS   330     -38.777 -16.123 -79.853  1.00                 N  
ATOM   2546  N   GLN   331     -37.635 -24.054 -76.892  1.00                 N  
ATOM   2547  CA  GLN   331     -36.870 -25.095 -76.233  1.00                 C  
ATOM   2548  C   GLN   331     -35.522 -25.395 -76.885  1.00                 C  
ATOM   2549  O   GLN   331     -34.694 -26.118 -76.323  1.00                 O  
ATOM   2550  CB  GLN   331     -37.675 -26.395 -76.173  1.00                 C  
ATOM   2551  CD  GLN   331     -40.057 -25.598 -75.912  1.00                 C  
ATOM   2552  CG  GLN   331     -38.895 -26.329 -75.269  1.00                 C  
ATOM   2553  OE1 GLN   331     -40.235 -25.643 -77.129  1.00                 O  
ATOM   2554  NE2 GLN   331     -40.854 -24.922 -75.093  1.00                 N  
ATOM   2555  N   PHE   332     -35.288 -24.773 -78.035  1.00                 N  
ATOM   2556  CA  PHE   332     -34.140 -25.094 -78.879  1.00                 C  
ATOM   2557  C   PHE   332     -32.769 -24.963 -78.205  1.00                 C  
ATOM   2558  O   PHE   332     -31.800 -25.564 -78.664  1.00                 O  
ATOM   2559  CB  PHE   332     -34.130 -24.211 -80.128  1.00                 C  
ATOM   2560  CG  PHE   332     -35.186 -24.571 -81.134  1.00                 C  
ATOM   2561  CZ  PHE   332     -37.138 -25.243 -82.995  1.00                 C  
ATOM   2562  CD1 PHE   332     -36.299 -23.766 -81.308  1.00                 C  
ATOM   2563  CE1 PHE   332     -37.271 -24.097 -82.233  1.00                 C  
ATOM   2564  CD2 PHE   332     -35.068 -25.714 -81.904  1.00                 C  
ATOM   2565  CE2 PHE   332     -36.040 -26.045 -82.829  1.00                 C  
ATOM   2566  N   PRO   333     -32.695 -24.207 -77.117  1.00                 N  
ATOM   2567  CA  PRO   333     -31.444 -24.044 -76.390  1.00                 C  
ATOM   2568  C   PRO   333     -31.748 -23.113 -75.261  1.00                 C  
ATOM   2569  O   PRO   333     -32.720 -22.364 -75.355  1.00                 O  
ATOM   2570  CB  PRO   333     -30.485 -23.459 -77.429  1.00                 C  
ATOM   2571  CD  PRO   333     -32.643 -23.527 -78.463  1.00                 C  
ATOM   2572  CG  PRO   333     -31.370 -22.732 -78.386  1.00                 C  
ATOM   2573  N   ASP   334     -30.961 -23.139 -74.185  1.00                 N  
ATOM   2574  CA  ASP   334     -29.909 -24.116 -73.952  1.00                 C  
ATOM   2575  C   ASP   334     -30.570 -25.279 -73.257  1.00                 C  
ATOM   2576  O   ASP   334     -31.101 -26.174 -73.910  1.00                 O  
ATOM   2577  CB  ASP   334     -28.777 -23.498 -73.128  1.00                 C  
ATOM   2578  CG  ASP   334     -27.592 -24.431 -72.976  1.00                 C  
ATOM   2579  OD1 ASP   334     -27.040 -24.864 -74.009  1.00                 O  
ATOM   2580  OD2 ASP   334     -27.215 -24.729 -71.823  1.00                 O  
ATOM   2581  N   ILE   335     -30.560 -25.232 -71.923  1.00                 N  
ATOM   2582  CA  ILE   335     -31.164 -26.257 -71.085  1.00                 C  
ATOM   2583  C   ILE   335     -32.686 -26.247 -71.055  1.00                 C  
ATOM   2584  O   ILE   335     -33.294 -26.092 -69.983  1.00                 O  
ATOM   2585  CB  ILE   335     -30.667 -26.162 -69.631  1.00                 C  
ATOM   2586  CD1 ILE   335     -28.548 -26.075 -68.216  1.00                 C  
ATOM   2587  CG1 ILE   335     -29.153 -26.377 -69.569  1.00                 C  
ATOM   2588  CG2 ILE   335     -31.416 -27.147 -68.746  1.00                 C  
ATOM   2589  N   GLU   336     -33.288 -26.430 -72.233  1.00                 N  
ATOM   2590  CA  GLU   336     -34.730 -26.476 -72.388  1.00                 C  
ATOM   2591  C   GLU   336     -35.451 -25.272 -71.831  1.00                 C  
ATOM   2592  O   GLU   336     -34.873 -24.191 -71.724  1.00                 O  
ATOM   2593  CB  GLU   336     -35.301 -27.730 -71.723  1.00                 C  
ATOM   2594  CD  GLU   336     -35.430 -30.253 -71.679  1.00                 C  
ATOM   2595  CG  GLU   336     -34.808 -29.034 -72.332  1.00                 C  
ATOM   2596  OE1 GLU   336     -36.641 -30.482 -71.880  1.00                 O  
ATOM   2597  OE2 GLU   336     -34.705 -30.979 -70.966  1.00                 O  
ATOM   2598  N   THR   337     -36.709 -25.469 -71.461  1.00                 N  
ATOM   2599  CA  THR   337     -37.581 -24.417 -70.974  1.00                 C  
ATOM   2600  C   THR   337     -36.908 -23.498 -69.950  1.00                 C  
ATOM   2601  O   THR   337     -37.018 -22.278 -70.030  1.00                 O  
ATOM   2602  CB  THR   337     -38.858 -24.993 -70.335  1.00                 C  
ATOM   2603  OG1 THR   337     -39.595 -25.733 -71.317  1.00                 O  
ATOM   2604  CG2 THR   337     -39.741 -23.873 -69.807  1.00                 C  
ATOM   2605  N   PRO   338     -36.206 -24.092 -68.998  1.00                 N  
ATOM   2606  CA  PRO   338     -35.660 -23.339 -67.889  1.00                 C  
ATOM   2607  C   PRO   338     -34.475 -22.534 -68.379  1.00                 C  
ATOM   2608  O   PRO   338     -34.220 -21.423 -67.911  1.00                 O  
ATOM   2609  CB  PRO   338     -35.259 -24.412 -66.875  1.00                 C  
ATOM   2610  CD  PRO   338     -36.288 -25.572 -68.698  1.00                 C  
ATOM   2611  CG  PRO   338     -36.127 -25.580 -67.204  1.00                 C  
ATOM   2612  N   VAL   339     -33.763 -23.079 -69.353  1.00                 N  
ATOM   2613  CA  VAL   339     -32.634 -22.369 -69.914  1.00                 C  
ATOM   2614  C   VAL   339     -33.067 -21.201 -70.786  1.00                 C  
ATOM   2615  O   VAL   339     -32.336 -20.228 -70.921  1.00                 O  
ATOM   2616  CB  VAL   339     -31.730 -23.306 -70.736  1.00                 C  
ATOM   2617  CG1 VAL   339     -30.577 -22.528 -71.353  1.00                 C  
ATOM   2618  CG2 VAL   339     -31.207 -24.440 -69.867  1.00                 C  
ATOM   2619  N   LEU   340     -33.245 -19.970 -70.277  1.00                 N  
ATOM   2620  CA  LEU   340     -32.974 -19.559 -68.889  1.00                 C  
ATOM   2621  C   LEU   340     -34.163 -19.660 -67.907  1.00                 C  
ATOM   2622  O   LEU   340     -35.334 -19.586 -68.291  1.00                 O  
ATOM   2623  CB  LEU   340     -32.468 -18.116 -68.847  1.00                 C  
ATOM   2624  CG  LEU   340     -31.169 -17.830 -69.602  1.00                 C  
ATOM   2625  CD1 LEU   340     -30.833 -16.348 -69.553  1.00                 C  
ATOM   2626  CD2 LEU   340     -30.023 -18.651 -69.031  1.00                 C  
ATOM   2627  N   ILE   341     -33.853 -19.832 -66.625  1.00                 N  
ATOM   2628  CA  ILE   341     -34.899 -19.850 -65.596  1.00                 C  
ATOM   2629  C   ILE   341     -34.355 -19.369 -64.264  1.00                 C  
ATOM   2630  O   ILE   341     -33.154 -19.435 -63.989  1.00                 O  
ATOM   2631  CB  ILE   341     -35.511 -21.254 -65.438  1.00                 C  
ATOM   2632  CD1 ILE   341     -37.609 -22.445 -64.614  1.00                 C  
ATOM   2633  CG1 ILE   341     -36.758 -21.196 -64.553  1.00                 C  
ATOM   2634  CG2 ILE   341     -34.477 -22.229 -64.897  1.00                 C  
ATOM   2635  N   GLU   342     -35.244 -18.873 -63.407  1.00                 N  
ATOM   2636  CA  GLU   342     -34.889 -18.621 -62.012  1.00                 C  
ATOM   2637  C   GLU   342     -36.018 -19.210 -61.170  1.00                 C  
ATOM   2638  O   GLU   342     -37.192 -18.864 -61.324  1.00                 O  
ATOM   2639  CB  GLU   342     -34.694 -17.123 -61.771  1.00                 C  
ATOM   2640  CD  GLU   342     -33.818 -16.125 -63.920  1.00                 C  
ATOM   2641  CG  GLU   342     -33.497 -16.528 -62.494  1.00                 C  
ATOM   2642  OE1 GLU   342     -34.986 -15.772 -64.188  1.00                 O  
ATOM   2643  OE2 GLU   342     -32.903 -16.163 -64.768  1.00                 O  
ATOM   2644  N   ALA   343     -35.668 -20.119 -60.260  1.00                 N  
ATOM   2645  CA  ALA   343     -36.625 -20.862 -59.436  1.00                 C  
ATOM   2646  C   ALA   343     -36.090 -21.144 -58.033  1.00                 C  
ATOM   2647  O   ALA   343     -35.047 -21.777 -57.848  1.00                 O  
ATOM   2648  CB  ALA   343     -36.997 -22.174 -60.109  1.00                 C  
ATOM   2649  N   ALA   344     -36.814 -20.669 -57.019  1.00                 N  
ATOM   2650  CA  ALA   344     -36.507 -20.991 -55.635  1.00                 C  
ATOM   2651  C   ALA   344     -37.043 -22.364 -55.348  1.00                 C  
ATOM   2652  O   ALA   344     -37.502 -23.082 -56.240  1.00                 O  
ATOM   2653  CB  ALA   344     -37.102 -19.946 -54.703  1.00                 C  
ATOM   2654  N   GLN   345     -36.989 -22.756 -53.967  1.00                 N  
ATOM   2655  CA  GLN   345     -37.485 -24.118 -53.833  1.00                 C  
ATOM   2656  C   GLN   345     -36.329 -25.071 -53.619  1.00                 C  
ATOM   2657  O   GLN   345     -36.354 -25.884 -52.695  1.00                 O  
ATOM   2658  CB  GLN   345     -38.293 -24.518 -55.069  1.00                 C  
ATOM   2659  CD  GLN   345     -39.366 -22.389 -55.905  1.00                 C  
ATOM   2660  CG  GLN   345     -39.585 -23.737 -55.245  1.00                 C  
ATOM   2661  OE1 GLN   345     -38.630 -22.280 -56.885  1.00                 O  
ATOM   2662  NE2 GLN   345     -40.005 -21.357 -55.366  1.00                 N  
ATOM   2663  N   PHE   346     -35.306 -24.942 -54.456  1.00                 N  
ATOM   2664  CA  PHE   346     -34.111 -25.764 -54.294  1.00                 C  
ATOM   2665  C   PHE   346     -33.456 -25.515 -52.935  1.00                 C  
ATOM   2666  O   PHE   346     -32.967 -26.448 -52.298  1.00                 O  
ATOM   2667  CB  PHE   346     -33.113 -25.486 -55.420  1.00                 C  
ATOM   2668  CG  PHE   346     -33.506 -26.084 -56.740  1.00                 C  
ATOM   2669  CZ  PHE   346     -34.233 -27.197 -59.181  1.00                 C  
ATOM   2670  CD1 PHE   346     -33.852 -25.274 -57.808  1.00                 C  
ATOM   2671  CE1 PHE   346     -34.213 -25.824 -59.023  1.00                 C  
ATOM   2672  CD2 PHE   346     -33.530 -27.456 -56.915  1.00                 C  
ATOM   2673  CE2 PHE   346     -33.892 -28.006 -58.130  1.00                 C  
ATOM   2674  N   ALA   347     -33.460 -24.264 -52.492  1.00                 N  
ATOM   2675  CA  ALA   347     -32.852 -23.911 -51.213  1.00                 C  
ATOM   2676  C   ALA   347     -33.536 -24.635 -50.072  1.00                 C  
ATOM   2677  O   ALA   347     -32.887 -25.181 -49.179  1.00                 O  
ATOM   2678  CB  ALA   347     -32.913 -22.407 -50.994  1.00                 C  
ATOM   2679  N   ARG   348     -34.857 -24.654 -50.093  1.00                 N  
ATOM   2680  CA  ARG   348     -35.537 -25.197 -48.940  1.00                 C  
ATOM   2681  C   ARG   348     -35.632 -26.731 -48.949  1.00                 C  
ATOM   2682  O   ARG   348     -36.046 -27.345 -47.961  1.00                 O  
ATOM   2683  CB  ARG   348     -36.949 -24.618 -48.828  1.00                 C  
ATOM   2684  CD  ARG   348     -38.409 -22.591 -48.587  1.00                 C  
ATOM   2685  NE  ARG   348     -38.994 -22.679 -49.923  1.00                 N  
ATOM   2686  CG  ARG   348     -36.986 -23.123 -48.552  1.00                 C  
ATOM   2687  CZ  ARG   348     -40.281 -22.483 -50.190  1.00                 C  
ATOM   2688  NH1 ARG   348     -40.723 -22.584 -51.436  1.00                 N  
ATOM   2689  NH2 ARG   348     -41.124 -22.187 -49.210  1.00                 N  
ATOM   2690  N   ASP   349     -35.197 -27.341 -50.050  1.00                 N  
ATOM   2691  CA  ASP   349     -34.973 -28.782 -50.111  1.00                 C  
ATOM   2692  C   ASP   349     -33.492 -29.086 -49.920  1.00                 C  
ATOM   2693  O   ASP   349     -33.062 -30.220 -50.117  1.00                 O  
ATOM   2694  CB  ASP   349     -35.474 -29.346 -51.442  1.00                 C  
ATOM   2695  CG  ASP   349     -36.980 -29.247 -51.587  1.00                 C  
ATOM   2696  OD1 ASP   349     -37.689 -29.460 -50.581  1.00                 O  
ATOM   2697  OD2 ASP   349     -37.451 -28.956 -52.706  1.00                 O  
ATOM   2698  N   LYS   350     -32.712 -28.069 -49.571  1.00                 N  
ATOM   2699  CA  LYS   350     -31.270 -28.220 -49.366  1.00                 C  
ATOM   2700  C   LYS   350     -30.520 -28.660 -50.616  1.00                 C  
ATOM   2701  O   LYS   350     -29.390 -29.140 -50.522  1.00                 O  
ATOM   2702  CB  LYS   350     -30.990 -29.224 -48.246  1.00                 C  
ATOM   2703  CD  LYS   350     -31.225 -29.847 -45.826  1.00                 C  
ATOM   2704  CE  LYS   350     -31.869 -29.491 -44.496  1.00                 C  
ATOM   2705  CG  LYS   350     -31.596 -28.843 -46.905  1.00                 C  
ATOM   2706  NZ  LYS   350     -31.574 -30.507 -43.447  1.00                 N  
ATOM   2707  N   GLN   351     -31.136 -28.496 -51.784  1.00                 N  
ATOM   2708  CA  GLN   351     -30.424 -28.717 -53.037  1.00                 C  
ATOM   2709  C   GLN   351     -29.673 -27.441 -53.362  1.00                 C  
ATOM   2710  O   GLN   351     -30.081 -26.676 -54.242  1.00                 O  
ATOM   2711  CB  GLN   351     -31.402 -29.107 -54.147  1.00                 C  
ATOM   2712  CD  GLN   351     -31.254 -31.602 -53.779  1.00                 C  
ATOM   2713  CG  GLN   351     -32.165 -30.394 -53.878  1.00                 C  
ATOM   2714  OE1 GLN   351     -30.603 -31.982 -54.753  1.00                 O  
ATOM   2715  NE2 GLN   351     -31.204 -32.209 -52.599  1.00                 N  
ATOM   2716  N   LEU   352     -28.570 -27.226 -52.651  1.00                 N  
ATOM   2717  CA  LEU   352     -27.871 -25.946 -52.645  1.00                 C  
ATOM   2718  C   LEU   352     -27.245 -25.562 -53.968  1.00                 C  
ATOM   2719  O   LEU   352     -27.365 -24.416 -54.387  1.00                 O  
ATOM   2720  CB  LEU   352     -26.773 -25.940 -51.579  1.00                 C  
ATOM   2721  CG  LEU   352     -27.242 -25.964 -50.123  1.00                 C  
ATOM   2722  CD1 LEU   352     -26.060 -26.131 -49.181  1.00                 C  
ATOM   2723  CD2 LEU   352     -28.013 -24.697 -49.785  1.00                 C  
ATOM   2724  N   ASN   353     -26.579 -26.513 -54.622  1.00                 N  
ATOM   2725  CA  ASN   353     -25.898 -26.226 -55.887  1.00                 C  
ATOM   2726  C   ASN   353     -26.876 -25.657 -56.909  1.00                 C  
ATOM   2727  O   ASN   353     -26.568 -24.694 -57.607  1.00                 O  
ATOM   2728  CB  ASN   353     -25.218 -27.486 -56.427  1.00                 C  
ATOM   2729  CG  ASN   353     -23.976 -27.860 -55.641  1.00                 C  
ATOM   2730  OD1 ASN   353     -23.404 -27.030 -54.934  1.00                 O  
ATOM   2731  ND2 ASN   353     -23.556 -29.113 -55.763  1.00                 N  
ATOM   2732  N   GLU   354     -28.067 -26.240 -56.960  1.00                 N  
ATOM   2733  CA  GLU   354     -29.109 -25.747 -57.837  1.00                 C  
ATOM   2734  C   GLU   354     -29.633 -24.388 -57.392  1.00                 C  
ATOM   2735  O   GLU   354     -29.910 -23.519 -58.234  1.00                 O  
ATOM   2736  CB  GLU   354     -30.266 -26.745 -57.908  1.00                 C  
ATOM   2737  CD  GLU   354     -29.567 -27.821 -60.084  1.00                 C  
ATOM   2738  CG  GLU   354     -29.925 -28.040 -58.627  1.00                 C  
ATOM   2739  OE1 GLU   354     -30.355 -27.164 -60.797  1.00                 O  
ATOM   2740  OE2 GLU   354     -28.499 -28.306 -60.513  1.00                 O  
ATOM   2741  N   ALA   355     -29.771 -24.200 -56.080  1.00                 N  
ATOM   2742  CA  ALA   355     -30.275 -22.942 -55.546  1.00                 C  
ATOM   2743  C   ALA   355     -29.305 -21.838 -55.887  1.00                 C  
ATOM   2744  O   ALA   355     -29.693 -20.828 -56.459  1.00                 O  
ATOM   2745  CB  ALA   355     -30.482 -23.049 -54.043  1.00                 C  
ATOM   2746  N   ILE   356     -28.037 -22.040 -55.561  1.00                 N  
ATOM   2747  CA  ILE   356     -26.995 -21.102 -55.951  1.00                 C  
ATOM   2748  C   ILE   356     -27.026 -20.805 -57.455  1.00                 C  
ATOM   2749  O   ILE   356     -26.912 -19.669 -57.880  1.00                 O  
ATOM   2750  CB  ILE   356     -25.597 -21.617 -55.560  1.00                 C  
ATOM   2751  CD1 ILE   356     -24.219 -22.383 -53.557  1.00                 C  
ATOM   2752  CG1 ILE   356     -25.440 -21.630 -54.038  1.00                 C  
ATOM   2753  CG2 ILE   356     -24.516 -20.786 -56.234  1.00                 C  
ATOM   2754  N   ASP   357     -27.217 -21.834 -58.254  1.00                 N  
ATOM   2755  CA  ASP   357     -27.275 -21.703 -59.690  1.00                 C  
ATOM   2756  C   ASP   357     -28.345 -20.723 -60.112  1.00                 C  
ATOM   2757  O   ASP   357     -28.074 -19.794 -60.881  1.00                 O  
ATOM   2758  CB  ASP   357     -27.528 -23.064 -60.342  1.00                 C  
ATOM   2759  CG  ASP   357     -26.324 -23.981 -60.262  1.00                 C  
ATOM   2760  OD1 ASP   357     -25.220 -23.487 -59.950  1.00                 O  
ATOM   2761  OD2 ASP   357     -26.484 -25.195 -60.510  1.00                 O  
ATOM   2762  N   LEU   358     -29.565 -20.953 -59.637  1.00                 N  
ATOM   2763  CA  LEU   358     -30.705 -20.151 -60.050  1.00                 C  
ATOM   2764  C   LEU   358     -30.524 -18.713 -59.586  1.00                 C  
ATOM   2765  O   LEU   358     -30.795 -17.760 -60.332  1.00                 O  
ATOM   2766  CB  LEU   358     -32.003 -20.739 -59.494  1.00                 C  
ATOM   2767  CG  LEU   358     -32.449 -22.078 -60.086  1.00                 C  
ATOM   2768  CD1 LEU   358     -33.643 -22.632 -59.324  1.00                 C  
ATOM   2769  CD2 LEU   358     -32.787 -21.928 -61.561  1.00                 C  
ATOM   2770  N   LEU   359     -30.041 -18.549 -58.359  1.00                 N  
ATOM   2771  CA  LEU   359     -29.814 -17.217 -57.848  1.00                 C  
ATOM   2772  C   LEU   359     -28.754 -16.546 -58.709  1.00                 C  
ATOM   2773  O   LEU   359     -28.922 -15.402 -59.116  1.00                 O  
ATOM   2774  CB  LEU   359     -29.391 -17.272 -56.379  1.00                 C  
ATOM   2775  CG  LEU   359     -29.072 -15.931 -55.715  1.00                 C  
ATOM   2776  CD1 LEU   359     -30.295 -15.026 -55.715  1.00                 C  
ATOM   2777  CD2 LEU   359     -28.570 -16.140 -54.294  1.00                 C  
ATOM   2778  N   THR   360     -27.675 -17.259 -59.018  1.00                 N  
ATOM   2779  CA  THR   360     -26.607 -16.672 -59.828  1.00                 C  
ATOM   2780  C   THR   360     -27.142 -16.198 -61.178  1.00                 C  
ATOM   2781  O   THR   360     -26.581 -15.300 -61.786  1.00                 O  
ATOM   2782  CB  THR   360     -25.457 -17.670 -60.054  1.00                 C  
ATOM   2783  OG1 THR   360     -24.883 -18.037 -58.793  1.00                 O  
ATOM   2784  CG2 THR   360     -24.372 -17.046 -60.918  1.00                 C  
ATOM   2785  N   ALA   361     -28.225 -16.808 -61.649  1.00                 N  
ATOM   2786  CA  ALA   361     -28.805 -16.399 -62.918  1.00                 C  
ATOM   2787  C   ALA   361     -29.475 -15.025 -62.752  1.00                 C  
ATOM   2788  O   ALA   361     -29.491 -14.194 -63.672  1.00                 O  
ATOM   2789  CB  ALA   361     -29.802 -17.439 -63.405  1.00                 C  
ATOM   2790  N   TYR   362     -30.002 -14.782 -61.562  1.00                 N  
ATOM   2791  CA  TYR   362     -30.581 -13.479 -61.262  1.00                 C  
ATOM   2792  C   TYR   362     -29.472 -12.441 -61.243  1.00                 C  
ATOM   2793  O   TYR   362     -29.634 -11.335 -61.764  1.00                 O  
ATOM   2794  CB  TYR   362     -31.327 -13.519 -59.927  1.00                 C  
ATOM   2795  CG  TYR   362     -32.607 -14.322 -59.964  1.00                 C  
ATOM   2796  OH  TYR   362     -36.124 -16.539 -60.053  1.00                 O  
ATOM   2797  CZ  TYR   362     -34.961 -15.805 -60.025  1.00                 C  
ATOM   2798  CD1 TYR   362     -32.953 -15.158 -58.910  1.00                 C  
ATOM   2799  CE1 TYR   362     -34.121 -15.897 -58.936  1.00                 C  
ATOM   2800  CD2 TYR   362     -33.466 -14.242 -61.053  1.00                 C  
ATOM   2801  CE2 TYR   362     -34.638 -14.973 -61.096  1.00                 C  
ATOM   2802  N   THR   363     -28.331 -12.813 -60.677  1.00                 N  
ATOM   2803  CA  THR   363     -27.185 -11.921 -60.689  1.00                 C  
ATOM   2804  C   THR   363     -26.824 -11.604 -62.126  1.00                 C  
ATOM   2805  O   THR   363     -26.564 -10.442 -62.470  1.00                 O  
ATOM   2806  CB  THR   363     -25.982 -12.538 -59.952  1.00                 C  
ATOM   2807  OG1 THR   363     -26.322 -12.762 -58.578  1.00                 O  
ATOM   2808  CG2 THR   363     -24.784 -11.602 -60.010  1.00                 C  
ATOM   2809  N   LYS   364     -26.805 -12.632 -62.971  1.00                 N  
ATOM   2810  CA  LYS   364     -26.362 -12.437 -64.336  1.00                 C  
ATOM   2811  C   LYS   364     -27.324 -11.514 -65.084  1.00                 C  
ATOM   2812  O   LYS   364     -26.902 -10.720 -65.930  1.00                 O  
ATOM   2813  CB  LYS   364     -26.242 -13.781 -65.058  1.00                 C  
ATOM   2814  CD  LYS   364     -25.035 -15.965 -65.324  1.00                 C  
ATOM   2815  CE  LYS   364     -23.878 -16.826 -64.845  1.00                 C  
ATOM   2816  CG  LYS   364     -25.098 -14.651 -64.563  1.00                 C  
ATOM   2817  NZ  LYS   364     -23.833 -18.138 -65.547  1.00                 N  
ATOM   2818  N   SER   365     -28.606 -11.594 -64.746  1.00                 N  
ATOM   2819  CA  SER   365     -29.631 -10.842 -65.459  1.00                 C  
ATOM   2820  C   SER   365     -29.501  -9.341 -65.125  1.00                 C  
ATOM   2821  O   SER   365     -29.591  -8.431 -65.996  1.00                 O  
ATOM   2822  CB  SER   365     -31.024 -11.361 -65.099  1.00                 C  
ATOM   2823  OG  SER   365     -31.317 -11.132 -63.732  1.00                 O  
ATOM   2824  N   ARG   366     -29.243  -9.091 -63.851  1.00                 N  
ATOM   2825  CA  ARG   366     -29.008  -7.741 -63.402  1.00                 C  
ATOM   2826  C   ARG   366     -27.712  -7.211 -63.981  1.00                 C  
ATOM   2827  O   ARG   366     -27.691  -6.091 -64.505  1.00                 O  
ATOM   2828  CB  ARG   366     -28.975  -7.683 -61.873  1.00                 C  
ATOM   2829  CD  ARG   366     -31.179  -8.819 -61.487  1.00                 C  
ATOM   2830  NE  ARG   366     -32.375  -8.862 -60.648  1.00                 N  
ATOM   2831  CG  ARG   366     -30.346  -7.575 -61.227  1.00                 C  
ATOM   2832  CZ  ARG   366     -33.387  -9.704 -60.833  1.00                 C  
ATOM   2833  NH1 ARG   366     -34.434  -9.671 -60.020  1.00                 N  
ATOM   2834  NH2 ARG   366     -33.349 -10.577 -61.830  1.00                 N  
ATOM   2835  N   LYS   367     -26.535  -7.604 -63.476  1.00                 N  
ATOM   2836  CA  LYS   367     -25.328  -6.974 -64.040  1.00                 C  
ATOM   2837  C   LYS   367     -25.186  -7.268 -65.516  1.00                 C  
ATOM   2838  O   LYS   367     -24.920  -6.360 -66.307  1.00                 O  
ATOM   2839  CB  LYS   367     -24.079  -7.446 -63.294  1.00                 C  
ATOM   2840  CD  LYS   367     -21.592  -7.306 -62.985  1.00                 C  
ATOM   2841  CE  LYS   367     -20.293  -6.718 -63.513  1.00                 C  
ATOM   2842  CG  LYS   367     -22.784  -6.832 -63.800  1.00                 C  
ATOM   2843  NZ  LYS   367     -19.116  -7.175 -62.723  1.00                 N  
ATOM   2844  N   GLY   368     -25.349  -8.516 -65.956  1.00                 N  
ATOM   2845  CA  GLY   368     -25.172  -8.867 -67.347  1.00                 C  
ATOM   2846  C   GLY   368     -26.384  -8.608 -68.212  1.00                 C  
ATOM   2847  O   GLY   368     -26.293  -8.325 -69.410  1.00                 O  
ATOM   2848  N   ASP   369     -27.577  -8.708 -67.577  1.00                 N  
ATOM   2849  CA  ASP   369     -28.799  -8.601 -68.368  1.00                 C  
ATOM   2850  C   ASP   369     -29.358  -7.190 -68.520  1.00                 C  
ATOM   2851  O   ASP   369     -30.224  -6.956 -69.367  1.00                 O  
ATOM   2852  CB  ASP   369     -29.902  -9.477 -67.771  1.00                 C  
ATOM   2853  CG  ASP   369     -31.047  -9.711 -68.737  1.00                 C  
ATOM   2854  OD1 ASP   369     -30.786 -10.180 -69.865  1.00                 O  
ATOM   2855  OD2 ASP   369     -32.205  -9.426 -68.366  1.00                 O  
ATOM   2856  N   LEU   370     -28.914  -6.217 -67.741  1.00                 N  
ATOM   2857  CA  LEU   370     -29.438  -4.856 -67.890  1.00                 C  
ATOM   2858  C   LEU   370     -28.341  -3.831 -67.615  1.00                 C  
ATOM   2859  O   LEU   370     -28.156  -2.895 -68.397  1.00                 O  
ATOM   2860  CB  LEU   370     -30.626  -4.633 -66.952  1.00                 C  
ATOM   2861  CG  LEU   370     -31.414  -3.337 -67.151  1.00                 C  
ATOM   2862  CD1 LEU   370     -32.781  -3.433 -66.492  1.00                 C  
ATOM   2863  CD2 LEU   370     -30.642  -2.148 -66.600  1.00                 C  
ATOM   2864  N   ILE   371     -27.580  -3.954 -66.519  1.00                 N  
ATOM   2865  CA  ILE   371     -26.611  -2.901 -66.195  1.00                 C  
ATOM   2866  C   ILE   371     -25.621  -2.609 -67.310  1.00                 C  
ATOM   2867  O   ILE   371     -25.261  -1.461 -67.583  1.00                 O  
ATOM   2868  CB  ILE   371     -25.815  -3.239 -64.920  1.00                 C  
ATOM   2869  CD1 ILE   371     -26.106  -3.785 -62.447  1.00                 C  
ATOM   2870  CG1 ILE   371     -26.730  -3.196 -63.694  1.00                 C  
ATOM   2871  CG2 ILE   371     -24.625  -2.304 -64.772  1.00                 C  
ATOM   2872  N   SER   372     -25.217  -3.557 -67.979  1.00                 N  
ATOM   2873  CA  SER   372     -24.280  -3.471 -69.085  1.00                 C  
ATOM   2874  C   SER   372     -24.946  -3.010 -70.380  1.00                 C  
ATOM   2875  O   SER   372     -24.273  -2.549 -71.299  1.00                 O  
ATOM   2876  CB  SER   372     -23.600  -4.822 -69.318  1.00                 C  
ATOM   2877  OG  SER   372     -22.796  -5.186 -68.209  1.00                 O  
ATOM   2878  N   LEU   373     -26.267  -3.107 -70.449  1.00                 N  
ATOM   2879  CA  LEU   373     -26.953  -2.903 -71.724  1.00                 C  
ATOM   2880  C   LEU   373     -26.941  -1.451 -72.188  1.00                 C  
ATOM   2881  O   LEU   373     -27.116  -1.166 -73.371  1.00                 O  
ATOM   2882  CB  LEU   373     -28.403  -3.383 -71.635  1.00                 C  
ATOM   2883  CG  LEU   373     -28.608  -4.889 -71.457  1.00                 C  
ATOM   2884  CD1 LEU   373     -30.080  -5.210 -71.247  1.00                 C  
ATOM   2885  CD2 LEU   373     -28.068  -5.651 -72.658  1.00                 C  
ATOM   2886  N   PRO   374     -26.720  -0.534 -71.253  1.00                 N  
ATOM   2887  CA  PRO   374     -26.717   0.893 -71.557  1.00                 C  
ATOM   2888  C   PRO   374     -25.521   1.227 -72.425  1.00                 C  
ATOM   2889  O   PRO   374     -25.597   2.113 -73.257  1.00                 O  
ATOM   2890  CB  PRO   374     -26.638   1.564 -70.184  1.00                 C  
ATOM   2891  CD  PRO   374     -26.771  -0.789 -69.767  1.00                 C  
ATOM   2892  CG  PRO   374     -27.198   0.552 -69.241  1.00                 C  
ATOM   2893  N   LEU   375     -24.448   0.453 -72.263  1.00                 N  
ATOM   2894  CA  LEU   375     -23.158   0.710 -72.917  1.00                 C  
ATOM   2895  C   LEU   375     -23.204   1.254 -74.338  1.00                 C  
ATOM   2896  O   LEU   375     -22.642   2.302 -74.605  1.00                 O  
ATOM   2897  CB  LEU   375     -22.313  -0.565 -72.956  1.00                 C  
ATOM   2898  CG  LEU   375     -21.797  -1.078 -71.610  1.00                 C  
ATOM   2899  CD1 LEU   375     -21.127  -2.433 -71.772  1.00                 C  
ATOM   2900  CD2 LEU   375     -20.830  -0.080 -70.990  1.00                 C  
ATOM   2901  N   THR   376     -23.849   0.560 -75.254  1.00                 N  
ATOM   2902  CA  THR   376     -23.894   1.024 -76.631  1.00                 C  
ATOM   2903  C   THR   376     -24.701   2.294 -76.754  1.00                 C  
ATOM   2904  O   THR   376     -24.606   3.004 -77.757  1.00                 O  
ATOM   2905  CB  THR   376     -24.483  -0.046 -77.568  1.00                 C  
ATOM   2906  OG1 THR   376     -25.819  -0.364 -77.157  1.00                 O  
ATOM   2907  CG2 THR   376     -23.645  -1.315 -77.521  1.00                 C  
ATOM   2908  N   VAL   377     -25.515   2.581 -75.752  1.00                 N  
ATOM   2909  CA  VAL   377     -26.357   3.764 -75.853  1.00                 C  
ATOM   2910  C   VAL   377     -25.635   5.073 -75.534  1.00                 C  
ATOM   2911  O   VAL   377     -26.136   6.153 -75.858  1.00                 O  
ATOM   2912  CB  VAL   377     -27.588   3.661 -74.934  1.00                 C  
ATOM   2913  CG1 VAL   377     -28.425   2.444 -75.298  1.00                 C  
ATOM   2914  CG2 VAL   377     -27.160   3.600 -73.475  1.00                 C  
ATOM   2915  N   SER   378     -24.444   4.979 -74.949  1.00                 N  
ATOM   2916  CA  SER   378     -23.621   6.168 -74.752  1.00                 C  
ATOM   2917  C   SER   378     -23.106   6.675 -76.076  1.00                 C  
ATOM   2918  O   SER   378     -22.409   7.659 -76.129  1.00                 O  
ATOM   2919  CB  SER   378     -22.458   5.864 -73.806  1.00                 C  
ATOM   2920  OG  SER   378     -21.554   4.941 -74.389  1.00                 O  
ATOM   2921  N   GLN   379     -23.429   5.963 -77.143  1.00                 N  
ATOM   2922  CA  GLN   379     -23.132   6.409 -78.481  1.00                 C  
ATOM   2923  C   GLN   379     -24.453   6.567 -79.205  1.00                 C  
ATOM   2924  O   GLN   379     -24.739   7.593 -79.816  1.00                 O  
ATOM   2925  CB  GLN   379     -22.205   5.415 -79.184  1.00                 C  
ATOM   2926  CD  GLN   379     -20.050   6.558 -78.526  1.00                 C  
ATOM   2927  CG  GLN   379     -20.843   5.265 -78.525  1.00                 C  
ATOM   2928  OE1 GLN   379     -19.843   7.169 -79.575  1.00                 O  
ATOM   2929  NE2 GLN   379     -19.603   6.977 -77.348  1.00                 N  
ATOM   2930  N   LEU   380     -25.266   5.532 -79.126  1.00                 N  
ATOM   2931  CA  LEU   380     -26.447   5.445 -79.973  1.00                 C  
ATOM   2932  C   LEU   380     -27.476   6.516 -79.624  1.00                 C  
ATOM   2933  O   LEU   380     -28.188   6.992 -80.505  1.00                 O  
ATOM   2934  CB  LEU   380     -27.086   4.060 -79.860  1.00                 C  
ATOM   2935  CG  LEU   380     -26.282   2.893 -80.436  1.00                 C  
ATOM   2936  CD1 LEU   380     -26.958   1.567 -80.122  1.00                 C  
ATOM   2937  CD2 LEU   380     -26.102   3.053 -81.938  1.00                 C  
ATOM   2938  N   HIS   381     -27.563   6.884 -78.350  1.00                 N  
ATOM   2939  CA  HIS   381     -28.549   7.897 -77.939  1.00                 C  
ATOM   2940  C   HIS   381     -28.347   9.285 -78.583  1.00                 C  
ATOM   2941  O   HIS   381     -29.312   9.936 -78.987  1.00                 O  
ATOM   2942  CB  HIS   381     -28.539   8.069 -76.419  1.00                 C  
ATOM   2943  CG  HIS   381     -29.121   6.907 -75.676  1.00                 C  
ATOM   2944  ND1 HIS   381     -29.104   6.819 -74.300  1.00                 N  
ATOM   2945  CE1 HIS   381     -29.696   5.670 -73.928  1.00                 C  
ATOM   2946  CD2 HIS   381     -29.795   5.671 -76.045  1.00                 C  
ATOM   2947  NE2 HIS   381     -30.114   4.977 -74.969  1.00                 N  
ATOM   2948  N   LEU   382     -27.097   9.717 -78.695  1.00                 N  
ATOM   2949  CA  LEU   382     -26.773  10.975 -79.355  1.00                 C  
ATOM   2950  C   LEU   382     -26.912  10.895 -80.859  1.00                 C  
ATOM   2951  O   LEU   382     -27.051  11.911 -81.540  1.00                 O  
ATOM   2952  CB  LEU   382     -25.351  11.414 -79.002  1.00                 C  
ATOM   2953  CG  LEU   382     -25.104  11.805 -77.543  1.00                 C  
ATOM   2954  CD1 LEU   382     -23.629  12.086 -77.304  1.00                 C  
ATOM   2955  CD2 LEU   382     -25.942  13.016 -77.162  1.00                 C  
ATOM   2956  N   GLN   383     -26.876   9.695 -81.412  1.00                 N  
ATOM   2957  CA  GLN   383     -27.057   9.595 -82.849  1.00                 C  
ATOM   2958  C   GLN   383     -28.544   9.704 -83.181  1.00                 C  
ATOM   2959  O   GLN   383     -28.920  10.184 -84.238  1.00                 O  
ATOM   2960  CB  GLN   383     -26.473   8.281 -83.373  1.00                 C  
ATOM   2961  CD  GLN   383     -24.216   9.238 -83.981  1.00                 C  
ATOM   2962  CG  GLN   383     -24.965   8.166 -83.215  1.00                 C  
ATOM   2963  OE1 GLN   383     -24.484   9.475 -85.159  1.00                 O  
ATOM   2964  NE2 GLN   383     -23.272   9.891 -83.313  1.00                 N  
ATOM   2965  N   MET   384     -29.394   9.290 -82.252  1.00                 N  
ATOM   2966  CA  MET   384     -30.828   9.467 -82.426  1.00                 C  
ATOM   2967  C   MET   384     -31.244  10.840 -81.918  1.00                 C  
ATOM   2968  O   MET   384     -32.168  11.458 -82.454  1.00                 O  
ATOM   2969  CB  MET   384     -31.597   8.363 -81.697  1.00                 C  
ATOM   2970  SD  MET   384     -32.250   5.693 -81.347  1.00                 S  
ATOM   2971  CE  MET   384     -33.950   6.036 -81.793  1.00                 C  
ATOM   2972  CG  MET   384     -31.388   6.974 -82.278  1.00                 C  
ATOM   2973  N   GLY   385     -30.553  11.317 -80.884  1.00                 N  
ATOM   2974  CA  GLY   385     -30.853  12.612 -80.308  1.00                 C  
ATOM   2975  C   GLY   385     -31.917  12.529 -79.234  1.00                 C  
ATOM   2976  O   GLY   385     -32.743  13.405 -79.113  1.00                 O  
ATOM   2977  N   SER   386     -31.911  11.462 -78.448  1.00                 N  
ATOM   2978  CA  SER   386     -32.932  11.286 -77.419  1.00                 C  
ATOM   2979  C   SER   386     -32.369  11.656 -76.058  1.00                 C  
ATOM   2980  O   SER   386     -32.175  10.811 -75.183  1.00                 O  
ATOM   2981  CB  SER   386     -33.447   9.845 -77.416  1.00                 C  
ATOM   2982  OG  SER   386     -34.117   9.541 -78.627  1.00                 O  
ATOM   2983  N   ILE   387     -32.113  12.950 -75.880  1.00                 N  
ATOM   2984  CA  ILE   387     -31.339  13.420 -74.746  1.00                 C  
ATOM   2985  C   ILE   387     -32.053  13.266 -73.410  1.00                 C  
ATOM   2986  O   ILE   387     -31.481  12.708 -72.470  1.00                 O  
ATOM   2987  CB  ILE   387     -30.934  14.896 -74.912  1.00                 C  
ATOM   2988  CD1 ILE   387     -29.712  16.488 -76.484  1.00                 C  
ATOM   2989  CG1 ILE   387     -29.948  15.052 -76.072  1.00                 C  
ATOM   2990  CG2 ILE   387     -30.368  15.443 -73.610  1.00                 C  
ATOM   2991  N   TYR   388     -33.294  13.725 -73.307  1.00                 N  
ATOM   2992  CA  TYR   388     -34.006  13.539 -72.041  1.00                 C  
ATOM   2993  C   TYR   388     -34.134  12.035 -71.702  1.00                 C  
ATOM   2994  O   TYR   388     -33.893  11.622 -70.557  1.00                 O  
ATOM   2995  CB  TYR   388     -35.390  14.189 -72.104  1.00                 C  
ATOM   2996  CG  TYR   388     -36.192  14.046 -70.830  1.00                 C  
ATOM   2997  OH  TYR   388     -38.390  13.666 -67.321  1.00                 O  
ATOM   2998  CZ  TYR   388     -37.663  13.791 -68.483  1.00                 C  
ATOM   2999  CD1 TYR   388     -35.936  14.859 -69.734  1.00                 C  
ATOM   3000  CE1 TYR   388     -36.664  14.736 -68.566  1.00                 C  
ATOM   3001  CD2 TYR   388     -37.203  13.099 -70.729  1.00                 C  
ATOM   3002  CE2 TYR   388     -37.941  12.961 -69.569  1.00                 C  
ATOM   3003  N   LYS   389     -34.448  11.206 -72.702  1.00                 N  
ATOM   3004  CA  LYS   389     -34.547   9.763 -72.454  1.00                 C  
ATOM   3005  C   LYS   389     -33.195   9.174 -72.054  1.00                 C  
ATOM   3006  O   LYS   389     -33.115   8.377 -71.139  1.00                 O  
ATOM   3007  CB  LYS   389     -35.085   9.042 -73.692  1.00                 C  
ATOM   3008  CD  LYS   389     -37.016   8.582 -75.228  1.00                 C  
ATOM   3009  CE  LYS   389     -38.481   8.864 -75.522  1.00                 C  
ATOM   3010  CG  LYS   389     -36.554   9.312 -73.977  1.00                 C  
ATOM   3011  NZ  LYS   389     -38.936   8.190 -76.769  1.00                 N  
ATOM   3012  N   ALA   390     -32.125   9.592 -72.707  1.00                 N  
ATOM   3013  CA  ALA   390     -30.795   9.161 -72.288  1.00                 C  
ATOM   3014  C   ALA   390     -30.542   9.475 -70.821  1.00                 C  
ATOM   3015  O   ALA   390     -29.956   8.662 -70.105  1.00                 O  
ATOM   3016  CB  ALA   390     -29.728   9.819 -73.150  1.00                 C  
ATOM   3017  N   CYS   391     -30.948  10.675 -70.379  1.00                 N  
ATOM   3018  CA  CYS   391     -30.758  11.069 -68.989  1.00                 C  
ATOM   3019  C   CYS   391     -31.489  10.090 -68.059  1.00                 C  
ATOM   3020  O   CYS   391     -30.946   9.666 -67.040  1.00                 O  
ATOM   3021  CB  CYS   391     -31.255  12.499 -68.765  1.00                 C  
ATOM   3022  SG  CYS   391     -30.235  13.774 -69.542  1.00                 S  
ATOM   3023  N   GLU   392     -32.716   9.728 -68.413  1.00                 N  
ATOM   3024  CA  GLU   392     -33.481   8.769 -67.624  1.00                 C  
ATOM   3025  C   GLU   392     -32.783   7.406 -67.520  1.00                 C  
ATOM   3026  O   GLU   392     -32.753   6.786 -66.456  1.00                 O  
ATOM   3027  CB  GLU   392     -34.878   8.579 -68.219  1.00                 C  
ATOM   3028  CD  GLU   392     -37.138   9.587 -68.722  1.00                 C  
ATOM   3029  CG  GLU   392     -35.792   9.783 -68.054  1.00                 C  
ATOM   3030  OE1 GLU   392     -37.178   8.982 -69.813  1.00                 O  
ATOM   3031  OE2 GLU   392     -38.154  10.040 -68.153  1.00                 O  
ATOM   3032  N   ALA   393     -32.208   6.975 -68.634  1.00                 N  
ATOM   3033  CA  ALA   393     -31.410   5.775 -68.701  1.00                 C  
ATOM   3034  C   ALA   393     -30.293   5.800 -67.690  1.00                 C  
ATOM   3035  O   ALA   393     -30.143   4.875 -66.908  1.00                 O  
ATOM   3036  CB  ALA   393     -30.841   5.594 -70.100  1.00                 C  
ATOM   3037  N   LEU   394     -29.528   6.881 -67.689  1.00                 N  
ATOM   3038  CA  LEU   394     -28.389   7.006 -66.790  1.00                 C  
ATOM   3039  C   LEU   394     -28.775   6.937 -65.327  1.00                 C  
ATOM   3040  O   LEU   394     -28.035   6.364 -64.535  1.00                 O  
ATOM   3041  CB  LEU   394     -27.645   8.318 -67.047  1.00                 C  
ATOM   3042  CG  LEU   394     -26.410   8.578 -66.182  1.00                 C  
ATOM   3043  CD1 LEU   394     -25.367   7.490 -66.394  1.00                 C  
ATOM   3044  CD2 LEU   394     -25.818   9.945 -66.487  1.00                 C  
ATOM   3045  N   GLN   395     -29.920   7.502 -64.953  1.00                 N  
ATOM   3046  CA  GLN   395     -30.280   7.490 -63.542  1.00                 C  
ATOM   3047  C   GLN   395     -31.037   6.236 -63.117  1.00                 C  
ATOM   3048  O   GLN   395     -31.020   5.873 -61.949  1.00                 O  
ATOM   3049  CB  GLN   395     -31.126   8.717 -63.194  1.00                 C  
ATOM   3050  CD  GLN   395     -29.179  10.173 -62.509  1.00                 C  
ATOM   3051  CG  GLN   395     -30.407  10.042 -63.388  1.00                 C  
ATOM   3052  OE1 GLN   395     -29.274  10.122 -61.282  1.00                 O  
ATOM   3053  NE2 GLN   395     -28.020  10.342 -63.134  1.00                 N  
ATOM   3054  N   THR   396     -31.717   5.596 -64.058  1.00                 N  
ATOM   3055  CA  THR   396     -32.257   4.255 -63.818  1.00                 C  
ATOM   3056  C   THR   396     -31.093   3.315 -63.531  1.00                 C  
ATOM   3057  O   THR   396     -31.049   2.663 -62.492  1.00                 O  
ATOM   3058  CB  THR   396     -33.083   3.756 -65.018  1.00                 C  
ATOM   3059  OG1 THR   396     -34.207   4.622 -65.221  1.00                 O  
ATOM   3060  CG2 THR   396     -33.595   2.347 -64.763  1.00                 C  
ATOM   3061  N   LEU   397     -30.121   3.315 -64.434  1.00                 N  
ATOM   3062  CA  LEU   397     -28.939   2.487 -64.284  1.00                 C  
ATOM   3063  C   LEU   397     -28.215   2.654 -62.957  1.00                 C  
ATOM   3064  O   LEU   397     -27.680   1.694 -62.387  1.00                 O  
ATOM   3065  CB  LEU   397     -27.942   2.767 -65.411  1.00                 C  
ATOM   3066  CG  LEU   397     -26.643   1.960 -65.382  1.00                 C  
ATOM   3067  CD1 LEU   397     -26.932   0.471 -65.497  1.00                 C  
ATOM   3068  CD2 LEU   397     -25.709   2.404 -66.497  1.00                 C  
ATOM   3069  N   GLY   398     -28.208   3.878 -62.460  1.00                 N  
ATOM   3070  CA  GLY   398     -27.440   4.202 -61.268  1.00                 C  
ATOM   3071  C   GLY   398     -27.924   3.445 -60.043  1.00                 C  
ATOM   3072  O   GLY   398     -27.182   3.282 -59.071  1.00                 O  
ATOM   3073  N   GLU   399     -29.166   2.979 -60.103  1.00                 N  
ATOM   3074  CA  GLU   399     -29.747   2.237 -58.994  1.00                 C  
ATOM   3075  C   GLU   399     -30.440   0.927 -59.448  1.00                 C  
ATOM   3076  O   GLU   399     -31.373   0.454 -58.806  1.00                 O  
ATOM   3077  CB  GLU   399     -30.756   3.105 -58.239  1.00                 C  
ATOM   3078  CD  GLU   399     -32.769   2.976 -59.759  1.00                 C  
ATOM   3079  CG  GLU   399     -31.713   3.869 -59.139  1.00                 C  
ATOM   3080  OE1 GLU   399     -33.665   2.514 -59.021  1.00                 O  
ATOM   3081  OE2 GLU   399     -32.701   2.737 -60.983  1.00                 O  
ATOM   3082  N   TYR   400     -29.970   0.344 -60.548  1.00                 N  
ATOM   3083  CA  TYR   400     -30.654  -0.795 -61.143  1.00                 C  
ATOM   3084  C   TYR   400     -30.650  -2.018 -60.201  1.00                 C  
ATOM   3085  O   TYR   400     -31.603  -2.790 -60.185  1.00                 O  
ATOM   3086  CB  TYR   400     -30.010  -1.169 -62.479  1.00                 C  
ATOM   3087  CG  TYR   400     -30.686  -2.322 -63.184  1.00                 C  
ATOM   3088  OH  TYR   400     -32.562  -5.487 -65.123  1.00                 O  
ATOM   3089  CZ  TYR   400     -31.940  -4.441 -64.481  1.00                 C  
ATOM   3090  CD1 TYR   400     -32.049  -2.291 -63.453  1.00                 C  
ATOM   3091  CE1 TYR   400     -32.676  -3.341 -64.097  1.00                 C  
ATOM   3092  CD2 TYR   400     -29.961  -3.439 -63.579  1.00                 C  
ATOM   3093  CE2 TYR   400     -30.571  -4.498 -64.224  1.00                 C  
ATOM   3094  N   GLN   401     -29.601  -2.146 -59.387  1.00                 N  
ATOM   3095  CA  GLN   401     -29.488  -3.213 -58.400  1.00                 C  
ATOM   3096  C   GLN   401     -30.314  -3.014 -57.137  1.00                 C  
ATOM   3097  O   GLN   401     -30.273  -3.850 -56.232  1.00                 O  
ATOM   3098  CB  GLN   401     -28.029  -3.404 -57.982  1.00                 C  
ATOM   3099  CD  GLN   401     -26.934  -1.128 -58.020  1.00                 C  
ATOM   3100  CG  GLN   401     -27.464  -2.258 -57.159  1.00                 C  
ATOM   3101  OE1 GLN   401     -27.482  -0.835 -59.083  1.00                 O  
ATOM   3102  NE2 GLN   401     -25.864  -0.489 -57.563  1.00                 N  
ATOM   3103  N   TYR   402     -31.026  -1.897 -57.052  1.00                 N  
ATOM   3104  CA  TYR   402     -31.813  -1.609 -55.868  1.00                 C  
ATOM   3105  C   TYR   402     -33.200  -2.132 -56.118  1.00                 C  
ATOM   3106  O   TYR   402     -34.134  -1.372 -56.343  1.00                 O  
ATOM   3107  CB  TYR   402     -31.807  -0.108 -55.573  1.00                 C  
ATOM   3108  CG  TYR   402     -32.410   0.256 -54.235  1.00                 C  
ATOM   3109  OH  TYR   402     -34.063   1.243 -50.549  1.00                 O  
ATOM   3110  CZ  TYR   402     -33.517   0.917 -51.769  1.00                 C  
ATOM   3111  CD1 TYR   402     -32.147  -0.508 -53.105  1.00                 C  
ATOM   3112  CE1 TYR   402     -32.695  -0.183 -51.878  1.00                 C  
ATOM   3113  CD2 TYR   402     -33.241   1.361 -54.106  1.00                 C  
ATOM   3114  CE2 TYR   402     -33.797   1.701 -52.888  1.00                 C  
ATOM   3115  N   ARG   403     -33.320  -3.451 -56.062  1.00                 N  
ATOM   3116  CA  ARG   403     -34.518  -4.148 -56.511  1.00                 C  
ATOM   3117  C   ARG   403     -34.848  -5.347 -55.596  1.00                 C  
ATOM   3118  O   ARG   403     -33.963  -6.073 -55.155  1.00                 O  
ATOM   3119  CB  ARG   403     -34.351  -4.624 -57.955  1.00                 C  
ATOM   3120  CD  ARG   403     -35.510  -2.738 -59.137  1.00                 C  
ATOM   3121  NE  ARG   403     -35.413  -1.711 -60.173  1.00                 N  
ATOM   3122  CG  ARG   403     -34.205  -3.500 -58.967  1.00                 C  
ATOM   3123  CZ  ARG   403     -34.951  -0.483 -59.966  1.00                 C  
ATOM   3124  NH1 ARG   403     -34.899   0.384 -60.968  1.00                 N  
ATOM   3125  NH2 ARG   403     -34.541  -0.123 -58.757  1.00                 N  
ATOM   3126  N   PRO   404     -36.133  -5.547 -55.304  1.00                 N  
ATOM   3127  CA  PRO   404     -36.631  -6.707 -54.557  1.00                 C  
ATOM   3128  C   PRO   404     -36.032  -8.027 -55.042  1.00                 C  
ATOM   3129  O   PRO   404     -35.586  -8.826 -54.227  1.00                 O  
ATOM   3130  CB  PRO   404     -38.142  -6.678 -54.793  1.00                 C  
ATOM   3131  CD  PRO   404     -37.340  -4.651 -55.780  1.00                 C  
ATOM   3132  CG  PRO   404     -38.465  -5.232 -54.971  1.00                 C  
ATOM   3133  N   GLY   405     -36.015  -8.240 -56.352  1.00                 N  
ATOM   3134  CA  GLY   405     -35.545  -9.505 -56.901  1.00                 C  
ATOM   3135  C   GLY   405     -34.068  -9.686 -56.695  1.00                 C  
ATOM   3136  O   GLY   405     -33.604 -10.788 -56.394  1.00                 O  
ATOM   3137  N   VAL   406     -20.641 -42.686 -35.219  1.00                 N  
ATOM   3138  CA  VAL   406     -19.681 -42.590 -36.309  1.00                 C  
ATOM   3139  C   VAL   406     -19.951 -43.643 -37.382  1.00                 C  
ATOM   3140  O   VAL   406     -19.561 -43.473 -38.534  1.00                 O  
ATOM   3141  CB  VAL   406     -18.234 -42.729 -35.801  1.00                 C  
ATOM   3142  CG1 VAL   406     -17.899 -41.603 -34.833  1.00                 C  
ATOM   3143  CG2 VAL   406     -18.029 -44.083 -35.139  1.00                 C  
ATOM   3144  N   VAL   407     -20.628 -44.724 -37.002  1.00                 N  
ATOM   3145  CA  VAL   407     -20.966 -45.796 -37.946  1.00                 C  
ATOM   3146  C   VAL   407     -21.948 -45.295 -38.997  1.00                 C  
ATOM   3147  O   VAL   407     -21.737 -45.487 -40.193  1.00                 O  
ATOM   3148  CB  VAL   407     -21.549 -47.023 -37.221  1.00                 C  
ATOM   3149  CG1 VAL   407     -22.061 -48.043 -38.227  1.00                 C  
ATOM   3150  CG2 VAL   407     -20.506 -47.648 -36.308  1.00                 C  
ATOM   3151  N   SER   408     -23.018 -44.652 -38.543  1.00                 N  
ATOM   3152  CA  SER   408     -24.025 -44.114 -39.448  1.00                 C  
ATOM   3153  C   SER   408     -23.536 -42.840 -40.149  1.00                 C  
ATOM   3154  O   SER   408     -23.794 -42.636 -41.334  1.00                 O  
ATOM   3155  CB  SER   408     -25.323 -43.823 -38.693  1.00                 C  
ATOM   3156  OG  SER   408     -25.914 -45.018 -38.213  1.00                 O  
ATOM   3157  N   THR   409     -22.825 -41.994 -39.413  1.00                 N  
ATOM   3158  CA  THR   409     -22.272 -40.777 -39.984  1.00                 C  
ATOM   3159  C   THR   409     -21.329 -41.067 -41.154  1.00                 C  
ATOM   3160  O   THR   409     -21.413 -40.407 -42.197  1.00                 O  
ATOM   3161  CB  THR   409     -21.514 -39.951 -38.928  1.00                 C  
ATOM   3162  OG1 THR   409     -22.420 -39.546 -37.894  1.00                 O  
ATOM   3163  CG2 THR   409     -20.908 -38.707 -39.558  1.00                 C  
ATOM   3164  N   LEU   410     -20.440 -42.049 -40.986  1.00                 N  
ATOM   3165  CA  LEU   410     -19.489 -42.402 -42.042  1.00                 C  
ATOM   3166  C   LEU   410     -20.220 -42.893 -43.287  1.00                 C  
ATOM   3167  O   LEU   410     -19.822 -42.594 -44.416  1.00                 O  
ATOM   3168  CB  LEU   410     -18.510 -43.469 -41.547  1.00                 C  
ATOM   3169  CG  LEU   410     -17.505 -43.025 -40.483  1.00                 C  
ATOM   3170  CD1 LEU   410     -16.721 -44.216 -39.953  1.00                 C  
ATOM   3171  CD2 LEU   410     -16.557 -41.976 -41.044  1.00                 C  
ATOM   3172  N   VAL   411     -21.299 -43.638 -43.062  1.00                 N  
ATOM   3173  CA  VAL   411     -22.098 -44.201 -44.146  1.00                 C  
ATOM   3174  C   VAL   411     -22.770 -43.115 -44.967  1.00                 C  
ATOM   3175  O   VAL   411     -22.750 -43.163 -46.198  1.00                 O  
ATOM   3176  CB  VAL   411     -23.164 -45.177 -43.614  1.00                 C  
ATOM   3177  CG1 VAL   411     -24.099 -45.607 -44.733  1.00                 C  
ATOM   3178  CG2 VAL   411     -22.504 -46.387 -42.971  1.00                 C  
ATOM   3179  N   THR   412     -23.360 -42.140 -44.280  1.00                 N  
ATOM   3180  CA  THR   412     -24.016 -41.014 -44.945  1.00                 C  
ATOM   3181  C   THR   412     -23.052 -40.239 -45.844  1.00                 C  
ATOM   3182  O   THR   412     -23.404 -39.864 -46.957  1.00                 O  
ATOM   3183  CB  THR   412     -24.638 -40.041 -43.926  1.00                 C  
ATOM   3184  OG1 THR   412     -25.645 -40.721 -43.166  1.00                 O  
ATOM   3185  CG2 THR   412     -25.281 -38.862 -44.639  1.00                 C  
ATOM   3186  N   LEU   413     -21.834 -40.016 -45.364  1.00                 N  
ATOM   3187  CA  LEU   413     -20.849 -39.294 -46.154  1.00                 C  
ATOM   3188  C   LEU   413     -20.440 -40.050 -47.415  1.00                 C  
ATOM   3189  O   LEU   413     -20.385 -39.452 -48.494  1.00                 O  
ATOM   3190  CB  LEU   413     -19.603 -38.998 -45.317  1.00                 C  
ATOM   3191  CG  LEU   413     -18.471 -38.251 -46.026  1.00                 C  
ATOM   3192  CD1 LEU   413     -18.947 -36.892 -46.515  1.00                 C  
ATOM   3193  CD2 LEU   413     -17.272 -38.092 -45.104  1.00                 C  
ATOM   3194  N   TYR   414     -20.162 -41.350 -47.283  1.00                 N  
ATOM   3195  CA  TYR   414     -19.798 -42.173 -48.432  1.00                 C  
ATOM   3196  C   TYR   414     -20.880 -42.104 -49.502  1.00                 C  
ATOM   3197  O   TYR   414     -20.584 -42.046 -50.700  1.00                 O  
ATOM   3198  CB  TYR   414     -19.566 -43.622 -48.001  1.00                 C  
ATOM   3199  CG  TYR   414     -19.178 -44.544 -49.135  1.00                 C  
ATOM   3200  OH  TYR   414     -18.098 -47.074 -52.253  1.00                 O  
ATOM   3201  CZ  TYR   414     -18.457 -46.238 -51.221  1.00                 C  
ATOM   3202  CD1 TYR   414     -17.881 -44.557 -49.630  1.00                 C  
ATOM   3203  CE1 TYR   414     -17.518 -45.396 -50.666  1.00                 C  
ATOM   3204  CD2 TYR   414     -20.112 -45.400 -49.707  1.00                 C  
ATOM   3205  CE2 TYR   414     -19.767 -46.246 -50.743  1.00                 C  
ATOM   3206  N   MET   415     -22.133 -42.106 -49.057  1.00                 N  
ATOM   3207  CA  MET   415     -23.269 -42.004 -49.962  1.00                 C  
ATOM   3208  C   MET   415     -23.313 -40.615 -50.595  1.00                 C  
ATOM   3209  O   MET   415     -23.427 -40.488 -51.815  1.00                 O  
ATOM   3210  CB  MET   415     -24.574 -42.299 -49.220  1.00                 C  
ATOM   3211  SD  MET   415     -26.197 -44.022 -47.780  1.00                 S  
ATOM   3212  CE  MET   415     -27.493 -43.792 -48.995  1.00                 C  
ATOM   3213  CG  MET   415     -24.730 -43.749 -48.791  1.00                 C  
ATOM   3214  N   SER   416     -23.213 -39.583 -49.758  1.00                 N  
ATOM   3215  CA  SER   416     -23.220 -38.202 -50.230  1.00                 C  
ATOM   3216  C   SER   416     -22.145 -37.956 -51.278  1.00                 C  
ATOM   3217  O   SER   416     -22.392 -37.268 -52.258  1.00                 O  
ATOM   3218  CB  SER   416     -23.030 -37.235 -49.060  1.00                 C  
ATOM   3219  OG  SER   416     -24.135 -37.281 -48.174  1.00                 O  
ATOM   3220  N   GLN   417     -20.964 -38.534 -51.067  1.00                 N  
ATOM   3221  CA  GLN   417     -19.860 -38.380 -52.005  1.00                 C  
ATOM   3222  C   GLN   417     -20.164 -39.057 -53.339  1.00                 C  
ATOM   3223  O   GLN   417     -19.975 -38.443 -54.397  1.00                 O  
ATOM   3224  CB  GLN   417     -18.570 -38.951 -51.413  1.00                 C  
ATOM   3225  CD  GLN   417     -16.982 -37.276 -52.439  1.00                 C  
ATOM   3226  CG  GLN   417     -17.341 -38.740 -52.282  1.00                 C  
ATOM   3227  OE1 GLN   417     -16.792 -36.565 -51.452  1.00                 O  
ATOM   3228  NE2 GLN   417     -16.889 -36.820 -53.683  1.00                 N  
ATOM   3229  N   GLU   418     -20.635 -40.306 -53.288  1.00                 N  
ATOM   3230  CA  GLU   418     -20.950 -41.047 -54.509  1.00                 C  
ATOM   3231  C   GLU   418     -22.015 -40.326 -55.334  1.00                 C  
ATOM   3232  O   GLU   418     -21.923 -40.257 -56.562  1.00                 O  
ATOM   3233  CB  GLU   418     -21.419 -42.463 -54.170  1.00                 C  
ATOM   3234  CD  GLU   418     -22.102 -44.744 -55.013  1.00                 C  
ATOM   3235  CG  GLU   418     -21.715 -43.327 -55.386  1.00                 C  
ATOM   3236  OE1 GLU   418     -22.158 -45.046 -53.803  1.00                 O  
ATOM   3237  OE2 GLU   418     -22.350 -45.553 -55.932  1.00                 O  
ATOM   3238  N   ASP   419     -23.016 -39.780 -54.649  1.00                 N  
ATOM   3239  CA  ASP   419     -24.090 -39.031 -55.305  1.00                 C  
ATOM   3240  C   ASP   419     -23.583 -37.756 -55.971  1.00                 C  
ATOM   3241  O   ASP   419     -24.063 -37.370 -57.034  1.00                 O  
ATOM   3242  CB  ASP   419     -25.189 -38.678 -54.300  1.00                 C  
ATOM   3243  CG  ASP   419     -26.004 -39.886 -53.881  1.00                 C  
ATOM   3244  OD1 ASP   419     -25.909 -40.931 -54.558  1.00                 O  
ATOM   3245  OD2 ASP   419     -26.737 -39.787 -52.875  1.00                 O  
ATOM   3246  N   THR   420     -22.607 -37.111 -55.345  1.00                 N  
ATOM   3247  CA  THR   420     -21.980 -35.918 -55.914  1.00                 C  
ATOM   3248  C   THR   420     -21.190 -36.283 -57.166  1.00                 C  
ATOM   3249  O   THR   420     -21.187 -35.535 -58.142  1.00                 O  
ATOM   3250  CB  THR   420     -21.055 -35.226 -54.895  1.00                 C  
ATOM   3251  OG1 THR   420     -21.820 -34.810 -53.757  1.00                 O  
ATOM   3252  CG2 THR   420     -20.401 -34.001 -55.516  1.00                 C  
ATOM   3253  N   ASP   421     -20.527 -37.437 -57.125  1.00                 N  
ATOM   3254  CA  ASP   421     -19.785 -37.937 -58.272  1.00                 C  
ATOM   3255  C   ASP   421     -20.704 -38.051 -59.469  1.00                 C  
ATOM   3256  O   ASP   421     -20.360 -37.623 -60.565  1.00                 O  
ATOM   3257  CB  ASP   421     -19.146 -39.289 -57.949  1.00                 C  
ATOM   3258  CG  ASP   421     -17.985 -39.168 -56.982  1.00                 C  
ATOM   3259  OD1 ASP   421     -17.503 -38.035 -56.771  1.00                 O  
ATOM   3260  OD2 ASP   421     -17.557 -40.206 -56.434  1.00                 O  
ATOM   3261  N   GLY   422     -21.882 -38.620 -59.254  1.00                 N  
ATOM   3262  CA  GLY   422     -22.827 -38.809 -60.345  1.00                 C  
ATOM   3263  C   GLY   422     -23.351 -37.471 -60.861  1.00                 C  
ATOM   3264  O   GLY   422     -23.522 -37.292 -62.065  1.00                 O  
ATOM   3265  N   ALA   423     -23.594 -36.528 -59.956  1.00                 N  
ATOM   3266  CA  ALA   423     -24.008 -35.198 -60.384  1.00                 C  
ATOM   3267  C   ALA   423     -22.918 -34.536 -61.219  1.00                 C  
ATOM   3268  O   ALA   423     -23.205 -33.932 -62.253  1.00                 O  
ATOM   3269  CB  ALA   423     -24.348 -34.335 -59.179  1.00                 C  
ATOM   3270  N   MET   424     -21.672 -34.663 -60.775  1.00                 N  
ATOM   3271  CA  MET   424     -20.540 -34.124 -61.523  1.00                 C  
ATOM   3272  C   MET   424     -20.446 -34.791 -62.897  1.00                 C  
ATOM   3273  O   MET   424     -20.340 -34.107 -63.924  1.00                 O  
ATOM   3274  CB  MET   424     -19.239 -34.320 -60.742  1.00                 C  
ATOM   3275  SD  MET   424     -17.686 -33.867 -58.493  1.00                 S  
ATOM   3276  CE  MET   424     -16.365 -33.304 -59.564  1.00                 C  
ATOM   3277  CG  MET   424     -19.131 -33.462 -59.491  1.00                 C  
ATOM   3278  N   GLN   425     -20.511 -36.122 -62.905  1.00                 N  
ATOM   3279  CA  GLN   425     -20.502 -36.895 -64.138  1.00                 C  
ATOM   3280  C   GLN   425     -21.624 -36.423 -65.050  1.00                 C  
ATOM   3281  O   GLN   425     -21.437 -36.278 -66.258  1.00                 O  
ATOM   3282  CB  GLN   425     -20.640 -38.388 -63.835  1.00                 C  
ATOM   3283  CD  GLN   425     -19.632 -40.453 -62.785  1.00                 C  
ATOM   3284  CG  GLN   425     -19.417 -39.004 -63.175  1.00                 C  
ATOM   3285  OE1 GLN   425     -20.755 -40.869 -62.500  1.00                 O  
ATOM   3286  NE2 GLN   425     -18.553 -41.227 -62.772  1.00                 N  
ATOM   3287  N   VAL   426     -22.786 -36.164 -64.461  1.00                 N  
ATOM   3288  CA  VAL   426     -23.947 -35.717 -65.221  1.00                 C  
ATOM   3289  C   VAL   426     -23.702 -34.337 -65.835  1.00                 C  
ATOM   3290  O   VAL   426     -24.100 -34.067 -66.966  1.00                 O  
ATOM   3291  CB  VAL   426     -25.215 -35.682 -64.347  1.00                 C  
ATOM   3292  CG1 VAL   426     -26.369 -35.048 -65.108  1.00                 C  
ATOM   3293  CG2 VAL   426     -25.582 -37.085 -63.886  1.00                 C  
ATOM   3294  N   LEU   427     -23.012 -33.476 -65.099  1.00                 N  
ATOM   3295  CA  LEU   427     -22.748 -32.123 -65.580  1.00                 C  
ATOM   3296  C   LEU   427     -21.786 -32.129 -66.757  1.00                 C  
ATOM   3297  O   LEU   427     -21.892 -31.297 -67.656  1.00                 O  
ATOM   3298  CB  LEU   427     -22.186 -31.254 -64.453  1.00                 C  
ATOM   3299  CG  LEU   427     -23.090 -31.058 -63.234  1.00                 C  
ATOM   3300  CD1 LEU   427     -22.376 -30.251 -62.160  1.00                 C  
ATOM   3301  CD2 LEU   427     -24.389 -30.375 -63.631  1.00                 C  
ATOM   3302  N   ALA   428     -16.032 -15.161 -48.509  1.00                 N  
ATOM   3303  CA  ALA   428     -15.675 -14.311 -49.630  1.00                 C  
ATOM   3304  C   ALA   428     -16.821 -14.174 -50.635  1.00                 C  
ATOM   3305  O   ALA   428     -17.142 -13.062 -51.061  1.00                 O  
ATOM   3306  CB  ALA   428     -14.440 -14.853 -50.334  1.00                 C  
ATOM   3307  N   LYS   429     -17.441 -15.288 -51.013  1.00                 N  
ATOM   3308  CA  LYS   429     -18.570 -15.229 -51.941  1.00                 C  
ATOM   3309  C   LYS   429     -19.742 -14.442 -51.328  1.00                 C  
ATOM   3310  O   LYS   429     -20.360 -13.601 -51.986  1.00                 O  
ATOM   3311  CB  LYS   429     -19.023 -16.639 -52.324  1.00                 C  
ATOM   3312  CD  LYS   429     -18.549 -18.780 -53.546  1.00                 C  
ATOM   3313  CE  LYS   429     -17.565 -19.528 -54.432  1.00                 C  
ATOM   3314  CG  LYS   429     -18.046 -17.382 -53.222  1.00                 C  
ATOM   3315  NZ  LYS   429     -18.024 -20.914 -54.723  1.00                 N  
ATOM   3316  N   ALA   430     -20.034 -14.714 -50.060  1.00                 N  
ATOM   3317  CA  ALA   430     -21.088 -14.009 -49.342  1.00                 C  
ATOM   3318  C   ALA   430     -20.780 -12.512 -49.284  1.00                 C  
ATOM   3319  O   ALA   430     -21.681 -11.679 -49.381  1.00                 O  
ATOM   3320  CB  ALA   430     -21.246 -14.577 -47.940  1.00                 C  
ATOM   3321  N   VAL   431     -19.500 -12.190 -49.121  1.00                 N  
ATOM   3322  CA  VAL   431     -19.031 -10.819 -49.166  1.00                 C  
ATOM   3323  C   VAL   431     -19.365 -10.176 -50.518  1.00                 C  
ATOM   3324  O   VAL   431     -19.924  -9.082 -50.562  1.00                 O  
ATOM   3325  CB  VAL   431     -17.516 -10.732 -48.901  1.00                 C  
ATOM   3326  CG1 VAL   431     -17.010  -9.322 -49.165  1.00                 C  
ATOM   3327  CG2 VAL   431     -17.200 -11.157 -47.475  1.00                 C  
ATOM   3328  N   ASP   432     -19.048 -10.854 -51.614  1.00                 N  
ATOM   3329  CA  ASP   432     -19.353 -10.309 -52.929  1.00                 C  
ATOM   3330  C   ASP   432     -20.859 -10.101 -53.108  1.00                 C  
ATOM   3331  O   ASP   432     -21.295  -9.121 -53.735  1.00                 O  
ATOM   3332  CB  ASP   432     -18.818 -11.229 -54.028  1.00                 C  
ATOM   3333  CG  ASP   432     -17.306 -11.192 -54.133  1.00                 C  
ATOM   3334  OD1 ASP   432     -16.693 -10.268 -53.559  1.00                 O  
ATOM   3335  OD2 ASP   432     -16.734 -12.088 -54.790  1.00                 O  
ATOM   3336  N   TRP   433     -21.646 -11.021 -52.547  1.00                 N  
ATOM   3337  CA  TRP   433     -23.104 -10.962 -52.640  1.00                 C  
ATOM   3338  C   TRP   433     -23.643  -9.767 -51.872  1.00                 C  
ATOM   3339  O   TRP   433     -24.711  -9.235 -52.180  1.00                 O  
ATOM   3340  CB  TRP   433     -23.727 -12.256 -52.114  1.00                 C  
ATOM   3341  CG  TRP   433     -23.517 -13.433 -53.016  1.00                 C  
ATOM   3342  CD1 TRP   433     -23.067 -13.408 -54.305  1.00                 C  
ATOM   3343  NE1 TRP   433     -23.003 -14.684 -54.810  1.00                 N  
ATOM   3344  CD2 TRP   433     -23.748 -14.811 -52.698  1.00                 C  
ATOM   3345  CE2 TRP   433     -23.417 -15.563 -53.840  1.00                 C  
ATOM   3346  CH2 TRP   433     -23.972 -17.582 -52.749  1.00                 C  
ATOM   3347  CZ2 TRP   433     -23.525 -16.953 -53.876  1.00                 C  
ATOM   3348  CE3 TRP   433     -24.202 -15.482 -51.558  1.00                 C  
ATOM   3349  CZ3 TRP   433     -24.308 -16.859 -51.599  1.00                 C  
ATOM   3350  N   THR   434     -22.874  -9.341 -50.876  1.00                 N  
ATOM   3351  CA  THR   434     -23.268  -8.259 -49.999  1.00                 C  
ATOM   3352  C   THR   434     -22.987  -6.883 -50.608  1.00                 C  
ATOM   3353  O   THR   434     -23.719  -5.934 -50.339  1.00                 O  
ATOM   3354  CB  THR   434     -22.557  -8.349 -48.636  1.00                 C  
ATOM   3355  OG1 THR   434     -22.909  -9.580 -47.991  1.00                 O  
ATOM   3356  CG2 THR   434     -22.973  -7.194 -47.740  1.00                 C  
ATOM   3357  N   ARG   435     -21.942  -6.789 -51.430  1.00                 N  
ATOM   3358  CA  ARG   435     -21.481  -5.514 -52.000  1.00                 C  
ATOM   3359  C   ARG   435     -22.577  -4.564 -52.462  1.00                 C  
ATOM   3360  O   ARG   435     -22.554  -3.385 -52.144  1.00                 O  
ATOM   3361  CB  ARG   435     -20.554  -5.764 -53.191  1.00                 C  
ATOM   3362  CD  ARG   435     -18.343  -6.592 -54.043  1.00                 C  
ATOM   3363  NE  ARG   435     -18.864  -7.694 -54.847  1.00                 N  
ATOM   3364  CG  ARG   435     -19.196  -6.332 -52.812  1.00                 C  
ATOM   3365  CZ  ARG   435     -18.437  -7.994 -56.070  1.00                 C  
ATOM   3366  NH1 ARG   435     -18.970  -9.015 -56.726  1.00                 N  
ATOM   3367  NH2 ARG   435     -17.479  -7.271 -56.633  1.00                 N  
ATOM   3368  N   LYS   436     -23.541  -5.084 -53.202  1.00                 N  
ATOM   3369  CA  LYS   436     -24.546  -4.254 -53.862  1.00                 C  
ATOM   3370  C   LYS   436     -25.824  -4.192 -53.049  1.00                 C  
ATOM   3371  O   LYS   436     -26.823  -3.624 -53.478  1.00                 O  
ATOM   3372  CB  LYS   436     -24.842  -4.786 -55.266  1.00                 C  
ATOM   3373  CD  LYS   436     -24.034  -5.225 -57.601  1.00                 C  
ATOM   3374  CE  LYS   436     -22.862  -5.124 -58.563  1.00                 C  
ATOM   3375  CG  LYS   436     -23.664  -4.704 -56.222  1.00                 C  
ATOM   3376  NZ  LYS   436     -23.204  -5.651 -59.913  1.00                 N  
ATOM   3377  N   ASN   437     -25.793  -4.793 -51.871  1.00                 N  
ATOM   3378  CA  ASN   437     -26.904  -4.648 -50.950  1.00                 C  
ATOM   3379  C   ASN   437     -26.689  -3.455 -50.021  1.00                 C  
ATOM   3380  O   ASN   437     -27.646  -2.772 -49.655  1.00                 O  
ATOM   3381  CB  ASN   437     -27.103  -5.933 -50.144  1.00                 C  
ATOM   3382  CG  ASN   437     -27.637  -7.074 -50.989  1.00                 C  
ATOM   3383  OD1 ASN   437     -28.274  -6.851 -52.019  1.00                 O  
ATOM   3384  ND2 ASN   437     -27.377  -8.302 -50.555  1.00                 N  
ATOM   3385  N   GLN   438     -25.430  -3.215 -49.654  1.00                 N  
ATOM   3386  CA  GLN   438     -25.080  -2.208 -48.640  1.00                 C  
ATOM   3387  C   GLN   438     -25.427  -0.734 -48.953  1.00                 C  
ATOM   3388  O   GLN   438     -25.923  -0.023 -48.084  1.00                 O  
ATOM   3389  CB  GLN   438     -23.581  -2.250 -48.338  1.00                 C  
ATOM   3390  CD  GLN   438     -21.630  -3.556 -47.406  1.00                 C  
ATOM   3391  CG  GLN   438     -23.134  -3.492 -47.585  1.00                 C  
ATOM   3392  OE1 GLN   438     -20.875  -3.033 -48.226  1.00                 O  
ATOM   3393  NE2 GLN   438     -21.190  -4.198 -46.330  1.00                 N  
ATOM   3394  N   PRO   439     -25.168  -0.264 -50.182  1.00                 N  
ATOM   3395  CA  PRO   439     -25.602   1.106 -50.475  1.00                 C  
ATOM   3396  C   PRO   439     -27.094   1.363 -50.182  1.00                 C  
ATOM   3397  O   PRO   439     -27.490   2.509 -49.982  1.00                 O  
ATOM   3398  CB  PRO   439     -25.317   1.273 -51.969  1.00                 C  
ATOM   3399  CD  PRO   439     -24.473  -0.890 -51.387  1.00                 C  
ATOM   3400  CG  PRO   439     -24.209   0.314 -52.248  1.00                 C  
ATOM   3401  N   GLN   440     -27.919   0.322 -50.162  1.00                 N  
ATOM   3402  CA  GLN   440     -29.342   0.542 -49.927  1.00                 C  
ATOM   3403  C   GLN   440     -29.768   0.107 -48.533  1.00                 C  
ATOM   3404  O   GLN   440     -30.954  -0.055 -48.262  1.00                 O  
ATOM   3405  CB  GLN   440     -30.179  -0.200 -50.971  1.00                 C  
ATOM   3406  CD  GLN   440     -30.287   1.704 -52.628  1.00                 C  
ATOM   3407  CG  GLN   440     -29.926   0.249 -52.402  1.00                 C  
ATOM   3408  OE1 GLN   440     -31.413   2.123 -52.362  1.00                 O  
ATOM   3409  NE2 GLN   440     -29.329   2.480 -53.121  1.00                 N  
ATOM   3410  N   SER   441     -28.785  -0.034 -47.645  1.00                 N  
ATOM   3411  CA  SER   441     -28.995  -0.541 -46.303  1.00                 C  
ATOM   3412  C   SER   441     -30.018   0.187 -45.452  1.00                 C  
ATOM   3413  O   SER   441     -30.772  -0.440 -44.714  1.00                 O  
ATOM   3414  CB  SER   441     -27.681  -0.543 -45.519  1.00                 C  
ATOM   3415  OG  SER   441     -26.758  -1.463 -46.074  1.00                 O  
ATOM   3416  N   ASP   442     -30.054   1.507 -45.549  1.00                 N  
ATOM   3417  CA  ASP   442     -30.961   2.286 -44.718  1.00                 C  
ATOM   3418  C   ASP   442     -32.446   1.977 -44.950  1.00                 C  
ATOM   3419  O   ASP   442     -33.240   2.031 -44.018  1.00                 O  
ATOM   3420  CB  ASP   442     -30.738   3.783 -44.940  1.00                 C  
ATOM   3421  CG  ASP   442     -29.437   4.274 -44.336  1.00                 C  
ATOM   3422  OD1 ASP   442     -28.843   3.535 -43.523  1.00                 O  
ATOM   3423  OD2 ASP   442     -29.011   5.398 -44.676  1.00                 O  
ATOM   3424  N   ALA   443     -32.822   1.641 -46.178  1.00                 N  
ATOM   3425  CA  ALA   443     -34.217   1.294 -46.460  1.00                 C  
ATOM   3426  C   ALA   443     -34.434  -0.212 -46.443  1.00                 C  
ATOM   3427  O   ALA   443     -35.573  -0.696 -46.461  1.00                 O  
ATOM   3428  CB  ALA   443     -34.643   1.863 -47.805  1.00                 C  
ATOM   3429  N   LEU   444     -33.329  -0.948 -46.423  1.00                 N  
ATOM   3430  CA  LEU   444     -33.370  -2.398 -46.435  1.00                 C  
ATOM   3431  C   LEU   444     -32.384  -2.951 -45.379  1.00                 C  
ATOM   3432  O   LEU   444     -31.440  -3.681 -45.711  1.00                 O  
ATOM   3433  CB  LEU   444     -33.035  -2.932 -47.829  1.00                 C  
ATOM   3434  CG  LEU   444     -33.988  -2.530 -48.956  1.00                 C  
ATOM   3435  CD1 LEU   444     -33.442  -2.972 -50.305  1.00                 C  
ATOM   3436  CD2 LEU   444     -35.371  -3.119 -48.726  1.00                 C  
ATOM   3437  N   GLN   445     -32.627  -2.625 -44.088  1.00                 N  
ATOM   3438  CA  GLN   445     -31.705  -2.859 -42.965  1.00                 C  
ATOM   3439  C   GLN   445     -31.289  -4.320 -42.834  1.00                 C  
ATOM   3440  O   GLN   445     -30.370  -4.634 -42.058  1.00                 O  
ATOM   3441  CB  GLN   445     -32.335  -2.398 -41.649  1.00                 C  
ATOM   3442  CD  GLN   445     -34.822  -2.813 -41.800  1.00                 C  
ATOM   3443  CG  GLN   445     -33.506  -3.251 -41.189  1.00                 C  
ATOM   3444  OE1 GLN   445     -34.865  -2.349 -42.940  1.00                 O  
ATOM   3445  NE2 GLN   445     -35.903  -2.959 -41.042  1.00                 N  
ATOM   3446  N   THR   446     -31.961  -5.200 -43.577  1.00                 N  
ATOM   3447  CA  THR   446     -31.605  -6.612 -43.599  1.00                 C  
ATOM   3448  C   THR   446     -30.202  -6.778 -44.141  1.00                 C  
ATOM   3449  O   THR   446     -29.507  -7.716 -43.766  1.00                 O  
ATOM   3450  CB  THR   446     -32.599  -7.432 -44.443  1.00                 C  
ATOM   3451  OG1 THR   446     -32.616  -6.931 -45.786  1.00                 O  
ATOM   3452  CG2 THR   446     -34.002  -7.325 -43.866  1.00                 C  
ATOM   3453  N   LEU   447     -29.785  -5.849 -45.002  1.00                 N  
ATOM   3454  CA  LEU   447     -28.423  -5.838 -45.527  1.00                 C  
ATOM   3455  C   LEU   447     -27.407  -5.763 -44.393  1.00                 C  
ATOM   3456  O   LEU   447     -26.414  -6.495 -44.376  1.00                 O  
ATOM   3457  CB  LEU   447     -28.230  -4.665 -46.490  1.00                 C  
ATOM   3458  CG  LEU   447     -28.979  -4.751 -47.822  1.00                 C  
ATOM   3459  CD1 LEU   447     -28.845  -3.450 -48.598  1.00                 C  
ATOM   3460  CD2 LEU   447     -28.467  -5.918 -48.652  1.00                 C  
ATOM   3461  N   LEU   448     -27.685  -4.885 -43.436  1.00                 N  
ATOM   3462  CA  LEU   448     -26.793  -4.616 -42.317  1.00                 C  
ATOM   3463  C   LEU   448     -26.716  -5.800 -41.379  1.00                 C  
ATOM   3464  O   LEU   448     -25.650  -6.114 -40.843  1.00                 O  
ATOM   3465  CB  LEU   448     -27.252  -3.373 -41.553  1.00                 C  
ATOM   3466  CG  LEU   448     -27.122  -2.038 -42.289  1.00                 C  
ATOM   3467  CD1 LEU   448     -27.770  -0.918 -41.490  1.00                 C  
ATOM   3468  CD2 LEU   448     -25.661  -1.715 -42.563  1.00                 C  
ATOM   3469  N   ARG   449     -27.855  -6.449 -41.168  1.00                 N  
ATOM   3470  CA  ARG   449     -27.898  -7.639 -40.343  1.00                 C  
ATOM   3471  C   ARG   449     -27.148  -8.814 -41.003  1.00                 C  
ATOM   3472  O   ARG   449     -26.384  -9.524 -40.340  1.00                 O  
ATOM   3473  CB  ARG   449     -29.346  -8.042 -40.059  1.00                 C  
ATOM   3474  CD  ARG   449     -30.948  -9.579 -38.888  1.00                 C  
ATOM   3475  NE  ARG   449     -31.645  -9.974 -40.110  1.00                 N  
ATOM   3476  CG  ARG   449     -29.487  -9.250 -39.147  1.00                 C  
ATOM   3477  CZ  ARG   449     -31.576 -11.185 -40.651  1.00                 C  
ATOM   3478  NH1 ARG   449     -32.244 -11.453 -41.765  1.00                 N  
ATOM   3479  NH2 ARG   449     -30.838 -12.126 -40.079  1.00                 N  
ATOM   3480  N   VAL   450     -27.346  -9.004 -42.303  1.00                 N  
ATOM   3481  CA  VAL   450     -26.571 -10.005 -43.026  1.00                 C  
ATOM   3482  C   VAL   450     -25.082  -9.716 -42.869  1.00                 C  
ATOM   3483  O   VAL   450     -24.296 -10.615 -42.575  1.00                 O  
ATOM   3484  CB  VAL   450     -26.958 -10.050 -44.516  1.00                 C  
ATOM   3485  CG1 VAL   450     -25.996 -10.939 -45.289  1.00                 C  
ATOM   3486  CG2 VAL   450     -28.389 -10.539 -44.680  1.00                 C  
ATOM   3487  N   ASN   451     -24.707  -8.459 -43.054  1.00                 N  
ATOM   3488  CA  ASN   451     -23.327  -8.034 -42.875  1.00                 C  
ATOM   3489  C   ASN   451     -22.790  -8.412 -41.488  1.00                 C  
ATOM   3490  O   ASN   451     -21.702  -8.977 -41.364  1.00                 O  
ATOM   3491  CB  ASN   451     -23.197  -6.526 -43.101  1.00                 C  
ATOM   3492  CG  ASN   451     -23.317  -6.144 -44.563  1.00                 C  
ATOM   3493  OD1 ASN   451     -23.165  -6.984 -45.449  1.00                 O  
ATOM   3494  ND2 ASN   451     -23.590  -4.869 -44.819  1.00                 N  
ATOM   3495  N   THR   452     -23.557  -8.104 -40.448  1.00                 N  
ATOM   3496  CA  THR   452     -23.168  -8.430 -39.078  1.00                 C  
ATOM   3497  C   THR   452     -22.887  -9.930 -38.933  1.00                 C  
ATOM   3498  O   THR   452     -21.840 -10.353 -38.420  1.00                 O  
ATOM   3499  CB  THR   452     -24.252  -8.009 -38.068  1.00                 C  
ATOM   3500  OG1 THR   452     -24.430  -6.588 -38.118  1.00                 O  
ATOM   3501  CG2 THR   452     -23.844  -8.399 -36.656  1.00                 C  
ATOM   3502  N   SER   453     -23.835 -10.727 -39.407  1.00                 N  
ATOM   3503  CA  SER   453     -23.703 -12.173 -39.373  1.00                 C  
ATOM   3504  C   SER   453     -22.459 -12.630 -40.132  1.00                 C  
ATOM   3505  O   SER   453     -21.746 -13.527 -39.683  1.00                 O  
ATOM   3506  CB  SER   453     -24.950 -12.839 -39.959  1.00                 C  
ATOM   3507  OG  SER   453     -24.838 -14.251 -39.923  1.00                 O  
ATOM   3508  N   PHE   454     -22.185 -11.993 -41.266  1.00                 N  
ATOM   3509  CA  PHE   454     -20.982 -12.299 -42.032  1.00                 C  
ATOM   3510  C   PHE   454     -19.702 -12.011 -41.246  1.00                 C  
ATOM   3511  O   PHE   454     -18.881 -12.908 -41.057  1.00                 O  
ATOM   3512  CB  PHE   454     -20.964 -11.506 -43.340  1.00                 C  
ATOM   3513  CG  PHE   454     -21.929 -12.017 -44.372  1.00                 C  
ATOM   3514  CZ  PHE   454     -23.714 -12.956 -46.285  1.00                 C  
ATOM   3515  CD1 PHE   454     -22.493 -13.275 -44.250  1.00                 C  
ATOM   3516  CE1 PHE   454     -23.381 -13.745 -45.200  1.00                 C  
ATOM   3517  CD2 PHE   454     -22.272 -11.240 -45.464  1.00                 C  
ATOM   3518  CE2 PHE   454     -23.160 -11.710 -46.413  1.00                 C  
ATOM   3519  N   MET   455     -19.529 -10.772 -40.778  1.00                 N  
ATOM   3520  CA  MET   455     -18.279 -10.410 -40.117  1.00                 C  
ATOM   3521  C   MET   455     -18.167 -11.050 -38.729  1.00                 C  
ATOM   3522  O   MET   455     -17.073 -11.165 -38.175  1.00                 O  
ATOM   3523  CB  MET   455     -18.157  -8.890 -39.998  1.00                 C  
ATOM   3524  SD  MET   455     -16.541  -8.740 -42.243  1.00                 S  
ATOM   3525  CE  MET   455     -15.221  -8.175 -41.173  1.00                 C  
ATOM   3526  CG  MET   455     -17.987  -8.174 -41.328  1.00                 C  
ATOM   3527  N   LEU   456     -19.283 -11.499 -38.171  1.00                 N  
ATOM   3528  CA  LEU   456     -19.184 -12.290 -36.959  1.00                 C  
ATOM   3529  C   LEU   456     -18.414 -13.582 -37.257  1.00                 C  
ATOM   3530  O   LEU   456     -17.484 -13.951 -36.541  1.00                 O  
ATOM   3531  CB  LEU   456     -20.576 -12.596 -36.404  1.00                 C  
ATOM   3532  CG  LEU   456     -20.629 -13.466 -35.146  1.00                 C  
ATOM   3533  CD1 LEU   456     -19.911 -12.784 -33.991  1.00                 C  
ATOM   3534  CD2 LEU   456     -22.068 -13.775 -34.766  1.00                 C  
ATOM   3535  N   LYS   457     -18.799 -14.257 -38.333  1.00                 N  
ATOM   3536  CA  LYS   457     -18.142 -15.498 -38.744  1.00                 C  
ATOM   3537  C   LYS   457     -16.679 -15.272 -39.147  1.00                 C  
ATOM   3538  O   LYS   457     -15.832 -16.147 -38.954  1.00                 O  
ATOM   3539  CB  LYS   457     -18.898 -16.145 -39.906  1.00                 C  
ATOM   3540  CD  LYS   457     -20.947 -17.344 -40.721  1.00                 C  
ATOM   3541  CE  LYS   457     -22.294 -17.933 -40.334  1.00                 C  
ATOM   3542  CG  LYS   457     -20.250 -16.723 -39.521  1.00                 C  
ATOM   3543  NZ  LYS   457     -23.006 -18.509 -41.508  1.00                 N  
ATOM   3544  N   TYR   458     -16.381 -14.087 -39.675  1.00                 N  
ATOM   3545  CA  TYR   458     -15.011 -13.730 -40.044  1.00                 C  
ATOM   3546  C   TYR   458     -14.116 -13.374 -38.851  1.00                 C  
ATOM   3547  O   TYR   458     -12.964 -12.983 -39.048  1.00                 O  
ATOM   3548  CB  TYR   458     -15.009 -12.552 -41.021  1.00                 C  
ATOM   3549  CG  TYR   458     -15.569 -12.887 -42.385  1.00                 C  
ATOM   3550  OH  TYR   458     -17.117 -13.792 -46.136  1.00                 O  
ATOM   3551  CZ  TYR   458     -16.604 -13.494 -44.895  1.00                 C  
ATOM   3552  CD1 TYR   458     -16.377 -11.983 -43.063  1.00                 C  
ATOM   3553  CE1 TYR   458     -16.893 -12.280 -44.310  1.00                 C  
ATOM   3554  CD2 TYR   458     -15.288 -14.105 -42.990  1.00                 C  
ATOM   3555  CE2 TYR   458     -15.796 -14.419 -44.236  1.00                 C  
ATOM   3556  N   ARG   459     -14.642 -13.486 -37.631  1.00                 N  
ATOM   3557  CA  ARG   459     -13.887 -13.147 -36.417  1.00                 C  
ATOM   3558  C   ARG   459     -13.443 -11.679 -36.366  1.00                 C  
ATOM   3559  O   ARG   459     -12.489 -11.331 -35.667  1.00                 O  
ATOM   3560  CB  ARG   459     -12.653 -14.041 -36.286  1.00                 C  
ATOM   3561  CD  ARG   459     -11.712 -16.328 -35.855  1.00                 C  
ATOM   3562  NE  ARG   459     -12.004 -17.747 -35.664  1.00                 N  
ATOM   3563  CG  ARG   459     -12.971 -15.518 -36.120  1.00                 C  
ATOM   3564  CZ  ARG   459     -12.333 -18.291 -34.497  1.00                 C  
ATOM   3565  NH1 ARG   459     -12.582 -19.592 -34.419  1.00                 N  
ATOM   3566  NH2 ARG   459     -12.413 -17.535 -33.411  1.00                 N  
ATOM   3567  N   ASP   460     -14.144 -10.829 -37.111  1.00                 N  
ATOM   3568  CA  ASP   460     -13.838  -9.401 -37.195  1.00                 C  
ATOM   3569  C   ASP   460     -14.950  -8.609 -36.499  1.00                 C  
ATOM   3570  O   ASP   460     -15.838  -8.059 -37.146  1.00                 O  
ATOM   3571  CB  ASP   460     -13.684  -8.971 -38.655  1.00                 C  
ATOM   3572  CG  ASP   460     -13.268  -7.520 -38.794  1.00                 C  
ATOM   3573  OD1 ASP   460     -13.243  -6.808 -37.768  1.00                 O  
ATOM   3574  OD2 ASP   460     -12.968  -7.094 -39.930  1.00                 O  
ATOM   3575  N   PRO   461     -14.894  -8.561 -35.174  1.00                 N  
ATOM   3576  CA  PRO   461     -16.036  -8.130 -34.364  1.00                 C  
ATOM   3577  C   PRO   461     -16.353  -6.624 -34.336  1.00                 C  
ATOM   3578  O   PRO   461     -17.508  -6.233 -34.146  1.00                 O  
ATOM   3579  CB  PRO   461     -15.677  -8.584 -32.948  1.00                 C  
ATOM   3580  CD  PRO   461     -13.824  -9.151 -34.352  1.00                 C  
ATOM   3581  CG  PRO   461     -14.191  -8.713 -32.962  1.00                 C  
ATOM   3582  N   LYS   462     -15.354  -5.773 -34.510  1.00                 N  
ATOM   3583  CA  LYS   462     -15.666  -4.351 -34.519  1.00                 C  
ATOM   3584  C   LYS   462     -16.441  -3.970 -35.785  1.00                 C  
ATOM   3585  O   LYS   462     -17.385  -3.177 -35.727  1.00                 O  
ATOM   3586  CB  LYS   462     -14.385  -3.521 -34.413  1.00                 C  
ATOM   3587  CD  LYS   462     -12.438  -2.760 -33.025  1.00                 C  
ATOM   3588  CE  LYS   462     -11.761  -2.833 -31.666  1.00                 C  
ATOM   3589  CG  LYS   462     -13.707  -3.596 -33.055  1.00                 C  
ATOM   3590  NZ  LYS   462     -10.493  -2.053 -31.634  1.00                 N  
ATOM   3591  N   SER   463     -16.074  -4.562 -36.917  1.00                 N  
ATOM   3592  CA  SER   463     -16.825  -4.315 -38.141  1.00                 C  
ATOM   3593  C   SER   463     -18.193  -4.993 -38.046  1.00                 C  
ATOM   3594  O   SER   463     -19.170  -4.558 -38.653  1.00                 O  
ATOM   3595  CB  SER   463     -16.047  -4.820 -39.358  1.00                 C  
ATOM   3596  OG  SER   463     -15.917  -6.231 -39.331  1.00                 O  
ATOM   3597  N   ALA   464     -18.265  -6.044 -37.246  1.00                 N  
ATOM   3598  CA  ALA   464     -19.518  -6.768 -37.064  1.00                 C  
ATOM   3599  C   ALA   464     -20.494  -5.944 -36.230  1.00                 C  
ATOM   3600  O   ALA   464     -21.660  -5.781 -36.599  1.00                 O  
ATOM   3601  CB  ALA   464     -19.261  -8.115 -36.406  1.00                 C  
ATOM   3602  N   ILE   465     -20.009  -5.417 -35.109  1.00                 N  
ATOM   3603  CA  ILE   465     -20.876  -4.690 -34.184  1.00                 C  
ATOM   3604  C   ILE   465     -21.402  -3.378 -34.754  1.00                 C  
ATOM   3605  O   ILE   465     -22.547  -3.015 -34.491  1.00                 O  
ATOM   3606  CB  ILE   465     -20.160  -4.395 -32.853  1.00                 C  
ATOM   3607  CD1 ILE   465     -22.202  -4.954 -31.432  1.00                 C  
ATOM   3608  CG1 ILE   465     -21.164  -3.917 -31.802  1.00                 C  
ATOM   3609  CG2 ILE   465     -19.037  -3.390 -33.063  1.00                 C  
ATOM   3610  N   GLN   466     -20.584  -2.676 -35.535  1.00                 N  
ATOM   3611  CA  GLN   466     -21.065  -1.445 -36.149  1.00                 C  
ATOM   3612  C   GLN   466     -22.230  -1.742 -37.093  1.00                 C  
ATOM   3613  O   GLN   466     -23.236  -1.037 -37.066  1.00                 O  
ATOM   3614  CB  GLN   466     -19.932  -0.743 -36.900  1.00                 C  
ATOM   3615  CD  GLN   466     -20.652   1.629 -36.414  1.00                 C  
ATOM   3616  CG  GLN   466     -20.317   0.607 -37.483  1.00                 C  
ATOM   3617  OE1 GLN   466     -20.160   1.548 -35.289  1.00                 O  
ATOM   3618  NE2 GLN   466     -21.493   2.595 -36.764  1.00                 N  
ATOM   3619  N   LEU   467     -22.117  -2.801 -37.894  1.00                 N  
ATOM   3620  CA  LEU   467     -23.195  -3.145 -38.807  1.00                 C  
ATOM   3621  C   LEU   467     -24.446  -3.506 -38.009  1.00                 C  
ATOM   3622  O   LEU   467     -25.543  -3.038 -38.305  1.00                 O  
ATOM   3623  CB  LEU   467     -22.777  -4.300 -39.719  1.00                 C  
ATOM   3624  CG  LEU   467     -21.707  -3.984 -40.766  1.00                 C  
ATOM   3625  CD1 LEU   467     -21.242  -5.256 -41.460  1.00                 C  
ATOM   3626  CD2 LEU   467     -22.232  -2.986 -41.787  1.00                 C  
ATOM   3627  N   LEU   468     -24.273  -4.315 -36.977  1.00                 N  
ATOM   3628  CA  LEU   468     -25.389  -4.662 -36.112  1.00                 C  
ATOM   3629  C   LEU   468     -26.041  -3.420 -35.464  1.00                 C  
ATOM   3630  O   LEU   468     -27.271  -3.344 -35.368  1.00                 O  
ATOM   3631  CB  LEU   468     -24.937  -5.628 -35.015  1.00                 C  
ATOM   3632  CG  LEU   468     -26.015  -6.095 -34.036  1.00                 C  
ATOM   3633  CD1 LEU   468     -27.126  -6.831 -34.769  1.00                 C  
ATOM   3634  CD2 LEU   468     -25.414  -6.983 -32.957  1.00                 C  
ATOM   3635  N   GLU   469     -25.224  -2.456 -35.029  1.00                 N  
ATOM   3636  CA  GLU   469     -25.739  -1.199 -34.460  1.00                 C  
ATOM   3637  C   GLU   469     -26.565  -0.384 -35.459  1.00                 C  
ATOM   3638  O   GLU   469     -27.650   0.103 -35.124  1.00                 O  
ATOM   3639  CB  GLU   469     -24.588  -0.335 -33.941  1.00                 C  
ATOM   3640  CD  GLU   469     -25.814   0.783 -32.036  1.00                 C  
ATOM   3641  CG  GLU   469     -25.031   0.980 -33.319  1.00                 C  
ATOM   3642  OE1 GLU   469     -25.717  -0.312 -31.443  1.00                 O  
ATOM   3643  OE2 GLU   469     -26.525   1.723 -31.624  1.00                 O  
ATOM   3644  N   GLU   470     -26.035  -0.228 -36.673  1.00                 N  
ATOM   3645  CA  GLU   470     -26.735   0.468 -37.746  1.00                 C  
ATOM   3646  C   GLU   470     -28.095  -0.167 -37.963  1.00                 C  
ATOM   3647  O   GLU   470     -29.082   0.514 -38.223  1.00                 O  
ATOM   3648  CB  GLU   470     -25.908   0.438 -39.033  1.00                 C  
ATOM   3649  CD  GLU   470     -23.824   1.187 -40.248  1.00                 C  
ATOM   3650  CG  GLU   470     -24.657   1.301 -38.987  1.00                 C  
ATOM   3651  OE1 GLU   470     -24.353   0.695 -41.267  1.00                 O  
ATOM   3652  OE2 GLU   470     -22.642   1.589 -40.217  1.00                 O  
ATOM   3653  N   LEU   471     -28.143  -1.485 -37.841  1.00                 N  
ATOM   3654  CA  LEU   471     -29.382  -2.200 -38.072  1.00                 C  
ATOM   3655  C   LEU   471     -30.292  -2.003 -36.881  1.00                 C  
ATOM   3656  O   LEU   471     -31.498  -1.895 -37.036  1.00                 O  
ATOM   3657  CB  LEU   471     -29.106  -3.684 -38.319  1.00                 C  
ATOM   3658  CG  LEU   471     -30.293  -4.525 -38.795  1.00                 C  
ATOM   3659  CD1 LEU   471     -29.814  -5.828 -39.415  1.00                 C  
ATOM   3660  CD2 LEU   471     -31.248  -4.806 -37.644  1.00                 C  
ATOM   3661  N   ARG   472     -29.701  -1.942 -35.693  1.00                 N  
ATOM   3662  CA  ARG   472     -30.459  -1.741 -34.461  1.00                 C  
ATOM   3663  C   ARG   472     -31.174  -0.386 -34.462  1.00                 C  
ATOM   3664  O   ARG   472     -32.320  -0.284 -34.016  1.00                 O  
ATOM   3665  CB  ARG   472     -29.539  -1.846 -33.243  1.00                 C  
ATOM   3666  CD  ARG   472     -29.280  -1.781 -30.747  1.00                 C  
ATOM   3667  NE  ARG   472     -28.323  -0.677 -30.759  1.00                 N  
ATOM   3668  CG  ARG   472     -30.256  -1.701 -31.910  1.00                 C  
ATOM   3669  CZ  ARG   472     -28.593   0.550 -30.326  1.00                 C  
ATOM   3670  NH1 ARG   472     -27.660   1.491 -30.375  1.00                 N  
ATOM   3671  NH2 ARG   472     -29.795   0.834 -29.844  1.00                 N  
ATOM   3672  N   LYS   473     -30.497   0.642 -34.976  1.00                 N  
ATOM   3673  CA  LYS   473     -31.051   2.004 -35.052  1.00                 C  
ATOM   3674  C   LYS   473     -32.393   2.082 -35.797  1.00                 C  
ATOM   3675  O   LYS   473     -33.364   2.641 -35.292  1.00                 O  
ATOM   3676  CB  LYS   473     -30.057   2.950 -35.730  1.00                 C  
ATOM   3677  CD  LYS   473     -29.489   5.278 -36.474  1.00                 C  
ATOM   3678  CE  LYS   473     -29.986   6.708 -36.612  1.00                 C  
ATOM   3679  CG  LYS   473     -30.542   4.386 -35.837  1.00                 C  
ATOM   3680  NZ  LYS   473     -28.964   7.594 -37.235  1.00                 N  
ATOM   3681  N   LYS   474     -32.427   1.531 -37.001  1.00                 N  
ATOM   3682  CA  LYS   474     -33.640   1.405 -37.792  1.00                 C  
ATOM   3683  C   LYS   474     -34.381   0.148 -37.350  1.00                 C  
ATOM   3684  O   LYS   474     -33.743  -0.862 -37.056  1.00                 O  
ATOM   3685  CB  LYS   474     -33.304   1.360 -39.284  1.00                 C  
ATOM   3686  CD  LYS   474     -33.445   3.837 -39.664  1.00                 C  
ATOM   3687  CE  LYS   474     -32.757   5.055 -40.259  1.00                 C  
ATOM   3688  CG  LYS   474     -32.579   2.595 -39.795  1.00                 C  
ATOM   3689  NZ  LYS   474     -33.588   6.283 -40.126  1.00                 N  
ATOM   3690  N   ASN   475     -35.710   0.184 -37.284  1.00                 N  
ATOM   3691  CA  ASN   475     -36.494  -1.035 -37.014  1.00                 C  
ATOM   3692  C   ASN   475     -36.235  -1.720 -35.658  1.00                 C  
ATOM   3693  O   ASN   475     -37.112  -2.402 -35.133  1.00                 O  
ATOM   3694  CB  ASN   475     -36.267  -2.073 -38.115  1.00                 C  
ATOM   3695  CG  ASN   475     -37.345  -3.138 -38.142  1.00                 C  
ATOM   3696  OD1 ASN   475     -38.516  -2.857 -37.886  1.00                 O  
ATOM   3697  ND2 ASN   475     -36.952  -4.368 -38.454  1.00                 N  
ATOM   3698  N   PRO   476     -35.042  -1.534 -35.099  1.00                 N  
ATOM   3699  CA  PRO   476     -34.516  -2.436 -34.087  1.00                 C  
ATOM   3700  C   PRO   476     -35.025  -2.387 -32.660  1.00                 C  
ATOM   3701  O   PRO   476     -36.207  -2.149 -32.410  1.00                 O  
ATOM   3702  CB  PRO   476     -33.022  -2.111 -34.042  1.00                 C  
ATOM   3703  CD  PRO   476     -34.020  -0.466 -35.466  1.00                 C  
ATOM   3704  CG  PRO   476     -32.940  -0.676 -34.442  1.00                 C  
ATOM   3705  N   LYS   477     -34.096  -2.628 -31.733  1.00                 N  
ATOM   3706  CA  LYS   477     -34.359  -2.827 -30.300  1.00                 C  
ATOM   3707  C   LYS   477     -35.114  -4.135 -29.978  1.00                 C  
ATOM   3708  O   LYS   477     -34.509  -5.100 -29.510  1.00                 O  
ATOM   3709  CB  LYS   477     -35.158  -1.652 -29.734  1.00                 C  
ATOM   3710  CD  LYS   477     -35.244   0.783 -29.130  1.00                 C  
ATOM   3711  CE  LYS   477     -34.500   2.108 -29.152  1.00                 C  
ATOM   3712  CG  LYS   477     -34.405  -0.331 -29.734  1.00                 C  
ATOM   3713  NZ  LYS   477     -35.329   3.220 -28.610  1.00                 N  
ATOM   3714  N   ASP   478     -36.407  -4.185 -30.273  1.00                 N  
ATOM   3715  CA  ASP   478     -37.219  -5.353 -29.979  1.00                 C  
ATOM   3716  C   ASP   478     -37.493  -6.156 -31.234  1.00                 C  
ATOM   3717  O   ASP   478     -38.408  -6.979 -31.266  1.00                 O  
ATOM   3718  CB  ASP   478     -38.537  -4.938 -29.322  1.00                 C  
ATOM   3719  CG  ASP   478     -39.389  -4.068 -30.225  1.00                 C  
ATOM   3720  OD1 ASP   478     -38.940  -3.759 -31.349  1.00                 O  
ATOM   3721  OD2 ASP   478     -40.507  -3.697 -29.810  1.00                 O  
ATOM   3722  N   PRO   479     -36.694  -5.908 -32.270  1.00                 N  
ATOM   3723  CA  PRO   479     -36.822  -6.629 -33.534  1.00                 C  
ATOM   3724  C   PRO   479     -36.230  -8.041 -33.439  1.00                 C  
ATOM   3725  O   PRO   479     -35.094  -8.221 -33.006  1.00                 O  
ATOM   3726  CB  PRO   479     -36.047  -5.766 -34.532  1.00                 C  
ATOM   3727  CD  PRO   479     -35.653  -4.848 -32.358  1.00                 C  
ATOM   3728  CG  PRO   479     -35.022  -5.066 -33.704  1.00                 C  
ATOM   3729  N   LYS   480     -37.009  -9.047 -33.853  1.00                 N  
ATOM   3730  CA  LYS   480     -36.598 -10.450 -33.764  1.00                 C  
ATOM   3731  C   LYS   480     -35.243 -10.731 -34.419  1.00                 C  
ATOM   3732  O   LYS   480     -34.370 -11.306 -33.763  1.00                 O  
ATOM   3733  CB  LYS   480     -37.651 -11.358 -34.401  1.00                 C  
ATOM   3734  CD  LYS   480     -38.423 -13.684 -34.945  1.00                 C  
ATOM   3735  CE  LYS   480     -38.124 -15.168 -34.808  1.00                 C  
ATOM   3736  CG  LYS   480     -37.316 -12.839 -34.334  1.00                 C  
ATOM   3737  NZ  LYS   480     -36.950 -15.576 -35.627  1.00                 N  
ATOM   3738  N   VAL   481     -35.070 -10.332 -35.680  1.00                 N  
ATOM   3739  CA  VAL   481     -33.823 -10.585 -36.395  1.00                 C  
ATOM   3740  C   VAL   481     -32.626  -9.881 -35.748  1.00                 C  
ATOM   3741  O   VAL   481     -31.501 -10.369 -35.805  1.00                 O  
ATOM   3742  CB  VAL   481     -33.921 -10.155 -37.871  1.00                 C  
ATOM   3743  CG1 VAL   481     -34.997 -10.956 -38.588  1.00                 C  
ATOM   3744  CG2 VAL   481     -34.204  -8.664 -37.974  1.00                 C  
ATOM   3745  N   LEU   482     -32.871  -8.745 -35.112  1.00                 N  
ATOM   3746  CA  LEU   482     -31.800  -8.004 -34.458  1.00                 C  
ATOM   3747  C   LEU   482     -31.253  -8.750 -33.241  1.00                 C  
ATOM   3748  O   LEU   482     -30.043  -8.935 -33.116  1.00                 O  
ATOM   3749  CB  LEU   482     -32.289  -6.617 -34.036  1.00                 C  
ATOM   3750  CG  LEU   482     -31.269  -5.728 -33.320  1.00                 C  
ATOM   3751  CD1 LEU   482     -30.066  -5.465 -34.212  1.00                 C  
ATOM   3752  CD2 LEU   482     -31.907  -4.416 -32.892  1.00                 C  
ATOM   3753  N   ALA   483     -32.142  -9.170 -32.344  1.00                 N  
ATOM   3754  CA  ALA   483     -31.715  -9.828 -31.109  1.00                 C  
ATOM   3755  C   ALA   483     -31.066 -11.187 -31.348  1.00                 C  
ATOM   3756  O   ALA   483     -30.119 -11.549 -30.648  1.00                 O  
ATOM   3757  CB  ALA   483     -32.895 -10.001 -30.165  1.00                 C  
ATOM   3758  N   GLN   484     -31.570 -11.932 -32.332  1.00                 N  
ATOM   3759  CA  GLN   484     -31.003 -13.240 -32.657  1.00                 C  
ATOM   3760  C   GLN   484     -29.630 -13.112 -33.313  1.00                 C  
ATOM   3761  O   GLN   484     -28.811 -14.034 -33.233  1.00                 O  
ATOM   3762  CB  GLN   484     -31.946 -14.019 -33.576  1.00                 C  
ATOM   3763  CD  GLN   484     -34.165 -15.191 -33.863  1.00                 C  
ATOM   3764  CG  GLN   484     -33.246 -14.446 -32.915  1.00                 C  
ATOM   3765  OE1 GLN   484     -34.537 -14.675 -34.916  1.00                 O  
ATOM   3766  NE2 GLN   484     -34.533 -16.411 -33.490  1.00                 N  
ATOM   3767  N   LEU   485     -29.378 -11.966 -33.946  1.00                 N  
ATOM   3768  CA  LEU   485     -28.053 -11.691 -34.491  1.00                 C  
ATOM   3769  C   LEU   485     -27.116 -11.312 -33.350  1.00                 C  
ATOM   3770  O   LEU   485     -25.967 -11.739 -33.297  1.00                 O  
ATOM   3771  CB  LEU   485     -28.125 -10.580 -35.540  1.00                 C  
ATOM   3772  CG  LEU   485     -26.807 -10.202 -36.219  1.00                 C  
ATOM   3773  CD1 LEU   485     -26.214 -11.399 -36.946  1.00                 C  
ATOM   3774  CD2 LEU   485     -27.013  -9.046 -37.186  1.00                 C  
ATOM   3775  N   ILE   486     -27.617 -10.518 -32.420  1.00                 N  
ATOM   3776  CA  ILE   486     -26.790 -10.084 -31.300  1.00                 C  
ATOM   3777  C   ILE   486     -26.441 -11.273 -30.394  1.00                 C  
ATOM   3778  O   ILE   486     -25.329 -11.372 -29.870  1.00                 O  
ATOM   3779  CB  ILE   486     -27.483  -8.979 -30.481  1.00                 C  
ATOM   3780  CD1 ILE   486     -28.503  -6.652 -30.687  1.00                 C  
ATOM   3781  CG1 ILE   486     -27.605  -7.698 -31.309  1.00                 C  
ATOM   3782  CG2 ILE   486     -26.743  -8.741 -29.174  1.00                 C  
ATOM   3783  N   SER   487     -27.389 -12.190 -30.242  1.00                 N  
ATOM   3784  CA  SER   487     -27.146 -13.423 -29.503  1.00                 C  
ATOM   3785  C   SER   487     -26.072 -14.259 -30.190  1.00                 C  
ATOM   3786  O   SER   487     -25.196 -14.817 -29.533  1.00                 O  
ATOM   3787  CB  SER   487     -28.439 -14.229 -29.365  1.00                 C  
ATOM   3788  OG  SER   487     -29.382 -13.546 -28.557  1.00                 O  
ATOM   3789  N   ALA   488     -26.153 -14.344 -31.515  1.00                 N  
ATOM   3790  CA  ALA   488     -25.140 -15.020 -32.310  1.00                 C  
ATOM   3791  C   ALA   488     -23.814 -14.276 -32.214  1.00                 C  
ATOM   3792  O   ALA   488     -22.749 -14.888 -32.157  1.00                 O  
ATOM   3793  CB  ALA   488     -25.589 -15.130 -33.759  1.00                 C  
ATOM   3794  N   TYR   489     -23.889 -12.949 -32.193  1.00                 N  
ATOM   3795  CA  TYR   489     -22.700 -12.118 -32.046  1.00                 C  
ATOM   3796  C   TYR   489     -22.012 -12.407 -30.722  1.00                 C  
ATOM   3797  O   TYR   489     -20.802 -12.645 -30.684  1.00                 O  
ATOM   3798  CB  TYR   489     -23.066 -10.636 -32.146  1.00                 C  
ATOM   3799  CG  TYR   489     -21.894  -9.701 -31.951  1.00                 C  
ATOM   3800  OH  TYR   489     -18.667  -7.131 -31.431  1.00                 O  
ATOM   3801  CZ  TYR   489     -19.735  -7.981 -31.601  1.00                 C  
ATOM   3802  CD1 TYR   489     -20.995  -9.463 -32.983  1.00                 C  
ATOM   3803  CE1 TYR   489     -19.921  -8.610 -32.813  1.00                 C  
ATOM   3804  CD2 TYR   489     -21.692  -9.058 -30.737  1.00                 C  
ATOM   3805  CE2 TYR   489     -20.623  -8.202 -30.549  1.00                 C  
ATOM   3806  N   SER   490     -22.794 -12.391 -29.643  1.00                 N  
ATOM   3807  CA  SER   490     -22.278 -12.669 -28.300  1.00                 C  
ATOM   3808  C   SER   490     -21.620 -14.044 -28.189  1.00                 C  
ATOM   3809  O   SER   490     -20.619 -14.215 -27.496  1.00                 O  
ATOM   3810  CB  SER   490     -23.398 -12.565 -27.263  1.00                 C  
ATOM   3811  OG  SER   490     -23.875 -11.234 -27.159  1.00                 O  
ATOM   3812  N   LYS   491     -22.186 -15.021 -28.884  1.00                 N  
ATOM   3813  CA  LYS   491     -21.716 -16.394 -28.787  1.00                 C  
ATOM   3814  C   LYS   491     -20.355 -16.619 -29.441  1.00                 C  
ATOM   3815  O   LYS   491     -19.584 -17.465 -28.995  1.00                 O  
ATOM   3816  CB  LYS   491     -22.729 -17.353 -29.416  1.00                 C  
ATOM   3817  CD  LYS   491     -24.978 -18.461 -29.306  1.00                 C  
ATOM   3818  CE  LYS   491     -26.263 -18.618 -28.508  1.00                 C  
ATOM   3819  CG  LYS   491     -24.022 -17.493 -28.629  1.00                 C  
ATOM   3820  NZ  LYS   491     -27.230 -19.525 -29.185  1.00                 N  
ATOM   3821  N   ILE   492     -20.060 -15.864 -30.493  1.00                 N  
ATOM   3822  CA  ILE   492     -18.799 -16.032 -31.212  1.00                 C  
ATOM   3823  C   ILE   492     -17.684 -15.153 -30.649  1.00                 C  
ATOM   3824  O   ILE   492     -16.521 -15.563 -30.606  1.00                 O  
ATOM   3825  CB  ILE   492     -18.962 -15.737 -32.715  1.00                 C  
ATOM   3826  CD1 ILE   492     -19.660 -18.144 -33.182  1.00                 C  
ATOM   3827  CG1 ILE   492     -19.999 -16.677 -33.333  1.00                 C  
ATOM   3828  CG2 ILE   492     -17.620 -15.827 -33.424  1.00                 C  
ATOM   3829  N   ASP   493     -18.037 -13.949 -30.212  1.00                 N  
ATOM   3830  CA  ASP   493     -17.037 -13.043 -29.658  1.00                 C  
ATOM   3831  C   ASP   493     -16.480 -13.549 -28.325  1.00                 C  
ATOM   3832  O   ASP   493     -15.285 -13.415 -28.058  1.00                 O  
ATOM   3833  CB  ASP   493     -17.627 -11.644 -29.469  1.00                 C  
ATOM   3834  CG  ASP   493     -16.584 -10.621 -29.068  1.00                 C  
ATOM   3835  OD1 ASP   493     -15.379 -10.897 -29.252  1.00                 O  
ATOM   3836  OD2 ASP   493     -16.970  -9.542 -28.569  1.00                 O  
TER
