# Supplementary material for: Comparative Single-Cell Transcriptomics Reveals Novel Genes Involved in Bivalve Embryonic Shell Formation and Questions Ontogenetic Homology of Molluscan Shell Types
Source: Front Cell Dev Biol. 2022 Jun 9;10:883755. doi: 10.3389/fcell.2022.883755 (PMC9261976; doi:10.3389/fcell.2022.883755)
Supplement: Supplementary file 1 [file DataSheet1.ZIP › Supplementary_File1/s_f_1/21a5df818fa74caa.final.pdb]

ATOM      1  N   GLU    10      28.387 -20.226  10.023  1.00                 N  
ATOM      2  CA  GLU    10      28.880 -19.475  11.221  1.00                 C  
ATOM      3  C   GLU    10      29.840 -18.359  10.760  1.00                 C  
ATOM      4  O   GLU    10      29.521 -17.193  10.880  1.00                 O  
ATOM      5  CB  GLU    10      29.570 -20.425  12.202  1.00                 C  
ATOM      6  CD  GLU    10      30.676 -20.737  14.452  1.00                 C  
ATOM      7  CG  GLU    10      30.052 -19.755  13.479  1.00                 C  
ATOM      8  OE1 GLU    10      30.747 -21.939  14.119  1.00                 O  
ATOM      9  OE2 GLU    10      31.093 -20.304  15.547  1.00                 O  
ATOM     10  N   GLU    11      30.996 -18.691  10.229  1.00                 N  
ATOM     11  CA  GLU    11      31.972 -17.664   9.746  1.00                 C  
ATOM     12  C   GLU    11      31.431 -16.888   8.535  1.00                 C  
ATOM     13  O   GLU    11      31.839 -15.776   8.264  1.00                 O  
ATOM     14  CB  GLU    11      33.306 -18.321   9.384  1.00                 C  
ATOM     15  CD  GLU    11      35.378 -19.527  10.179  1.00                 C  
ATOM     16  CG  GLU    11      34.064 -18.883  10.576  1.00                 C  
ATOM     17  OE1 GLU    11      35.670 -19.583   8.966  1.00                 O  
ATOM     18  OE2 GLU    11      36.115 -19.976  11.081  1.00                 O  
ATOM     19  N   PHE    12      30.518 -17.475   7.803  1.00                 N  
ATOM     20  CA  PHE    12      29.941 -16.791   6.602  1.00                 C  
ATOM     21  C   PHE    12      28.571 -16.202   6.957  1.00                 C  
ATOM     22  O   PHE    12      28.201 -15.128   6.510  1.00                 O  
ATOM     23  CB  PHE    12      29.829 -17.769   5.431  1.00                 C  
ATOM     24  CG  PHE    12      31.155 -18.233   4.900  1.00                 C  
ATOM     25  CZ  PHE    12      33.609 -19.086   3.913  1.00                 C  
ATOM     26  CD1 PHE    12      31.668 -19.467   5.261  1.00                 C  
ATOM     27  CE1 PHE    12      32.888 -19.894   4.772  1.00                 C  
ATOM     28  CD2 PHE    12      31.889 -17.437   4.039  1.00                 C  
ATOM     29  CE2 PHE    12      33.109 -17.864   3.550  1.00                 C  
ATOM     30  N   GLN    13      27.810 -16.906   7.750  1.00                 N  
ATOM     31  CA  GLN    13      26.462 -16.403   8.129  1.00                 C  
ATOM     32  C   GLN    13      26.599 -15.070   8.850  1.00                 C  
ATOM     33  O   GLN    13      25.700 -14.252   8.853  1.00                 O  
ATOM     34  CB  GLN    13      25.735 -17.425   9.005  1.00                 C  
ATOM     35  CD  GLN    13      24.664 -19.706   9.184  1.00                 C  
ATOM     36  CG  GLN    13      25.320 -18.689   8.270  1.00                 C  
ATOM     37  OE1 GLN    13      24.948 -19.753  10.380  1.00                 O  
ATOM     38  NE2 GLN    13      23.783 -20.524   8.620  1.00                 N  
ATOM     39  N   VAL    14      27.721 -14.850   9.451  1.00                 N  
ATOM     40  CA  VAL    14      27.945 -13.566  10.174  1.00                 C  
ATOM     41  C   VAL    14      28.167 -12.448   9.153  1.00                 C  
ATOM     42  O   VAL    14      28.011 -11.280   9.451  1.00                 O  
ATOM     43  CB  VAL    14      29.136 -13.666  11.146  1.00                 C  
ATOM     44  CG1 VAL    14      28.877 -14.734  12.197  1.00                 C  
ATOM     45  CG2 VAL    14      30.420 -13.960  10.386  1.00                 C  
ATOM     46  N   ILE    15      28.514 -12.800   7.944  1.00                 N  
ATOM     47  CA  ILE    15      28.729 -11.769   6.894  1.00                 C  
ATOM     48  C   ILE    15      27.360 -11.346   6.357  1.00                 C  
ATOM     49  O   ILE    15      27.051 -10.176   6.255  1.00                 O  
ATOM     50  CB  ILE    15      29.641 -12.292   5.768  1.00                 C  
ATOM     51  CD1 ILE    15      31.941 -13.302   5.339  1.00                 C  
ATOM     52  CG1 ILE    15      31.055 -12.538   6.298  1.00                 C  
ATOM     53  CG2 ILE    15      29.637 -11.330   4.590  1.00                 C  
ATOM     54  N   THR    16      26.530 -12.299   6.028  1.00                 N  
ATOM     55  CA  THR    16      25.176 -11.959   5.509  1.00                 C  
ATOM     56  C   THR    16      24.422 -11.123   6.549  1.00                 C  
ATOM     57  O   THR    16      23.869 -10.087   6.239  1.00                 O  
ATOM     58  CB  THR    16      24.371 -13.225   5.159  1.00                 C  
ATOM     59  OG1 THR    16      25.041 -13.948   4.119  1.00                 O  
ATOM     60  CG2 THR    16      22.979 -12.853   4.674  1.00                 C  
ATOM     61  N   MET    17      24.395 -11.562   7.779  1.00                 N  
ATOM     62  CA  MET    17      23.675 -10.788   8.829  1.00                 C  
ATOM     63  C   MET    17      24.373  -9.436   9.030  1.00                 C  
ATOM     64  O   MET    17      23.752  -8.392   8.990  1.00                 O  
ATOM     65  CB  MET    17      23.623 -11.580  10.137  1.00                 C  
ATOM     66  SD  MET    17      22.964 -11.779  12.821  1.00                 S  
ATOM     67  CE  MET    17      24.688 -11.596  13.271  1.00                 C  
ATOM     68  CG  MET    17      22.916 -10.857  11.272  1.00                 C  
ATOM     69  N   LYS    18      25.704  -9.420   9.265  1.00                 N  
ATOM     70  CA  LYS    18      26.395  -8.146   9.444  1.00                 C  
ATOM     71  C   LYS    18      26.032  -7.175   8.346  1.00                 C  
ATOM     72  O   LYS    18      25.909  -5.989   8.555  1.00                 O  
ATOM     73  CB  LYS    18      27.910  -8.358   9.480  1.00                 C  
ATOM     74  CD  LYS    18      30.199  -7.378   9.793  1.00                 C  
ATOM     75  CE  LYS    18      31.002  -6.101   9.976  1.00                 C  
ATOM     76  CG  LYS    18      28.710  -7.085   9.703  1.00                 C  
ATOM     77  NZ  LYS    18      32.463  -6.372  10.067  1.00                 N  
ATOM     78  N   SER    19      25.946  -7.666   7.140  1.00                 N  
ATOM     79  CA  SER    19      25.625  -6.766   5.996  1.00                 C  
ATOM     80  C   SER    19      24.193  -6.248   6.141  1.00                 C  
ATOM     81  O   SER    19      23.880  -5.141   5.753  1.00                 O  
ATOM     82  CB  SER    19      25.809  -7.502   4.667  1.00                 C  
ATOM     83  OG  SER    19      24.869  -8.554   4.532  1.00                 O  
ATOM     84  N   ILE    20      23.322  -7.041   6.698  1.00                 N  
ATOM     85  CA  ILE    20      21.910  -6.599   6.873  1.00                 C  
ATOM     86  C   ILE    20      21.869  -5.392   7.811  1.00                 C  
ATOM     87  O   ILE    20      21.173  -4.426   7.569  1.00                 O  
ATOM     88  CB  ILE    20      21.024  -7.739   7.409  1.00                 C  
ATOM     89  CD1 ILE    20      20.256 -10.112   6.885  1.00                 C  
ATOM     90  CG1 ILE    20      20.869  -8.835   6.353  1.00                 C  
ATOM     91  CG2 ILE    20      19.678  -7.197   7.866  1.00                 C  
ATOM     92  N   ILE    21      22.613  -5.442   8.880  1.00                 N  
ATOM     93  CA  ILE    21      22.622  -4.301   9.836  1.00                 C  
ATOM     94  C   ILE    21      23.233  -3.073   9.158  1.00                 C  
ATOM     95  O   ILE    21      22.782  -1.960   9.345  1.00                 O  
ATOM     96  CB  ILE    21      23.388  -4.651  11.125  1.00                 C  
ATOM     97  CD1 ILE    21      23.446  -6.321  13.050  1.00                 C  
ATOM     98  CG1 ILE    21      22.642  -5.728  11.914  1.00                 C  
ATOM     99  CG2 ILE    21      23.627  -3.401  11.959  1.00                 C  
ATOM    100  N   LEU    22      24.260  -3.266   8.376  1.00                 N  
ATOM    101  CA  LEU    22      24.906  -2.111   7.689  1.00                 C  
ATOM    102  C   LEU    22      24.003  -1.614   6.548  1.00                 C  
ATOM    103  O   LEU    22      23.838  -0.428   6.344  1.00                 O  
ATOM    104  CB  LEU    22      26.285  -2.507   7.158  1.00                 C  
ATOM    105  CG  LEU    22      27.360  -2.792   8.209  1.00                 C  
ATOM    106  CD1 LEU    22      28.620  -3.339   7.555  1.00                 C  
ATOM    107  CD2 LEU    22      27.680  -1.537   9.006  1.00                 C  
ATOM    108  N   VAL    23      23.422  -2.512   5.799  1.00                 N  
ATOM    109  CA  VAL    23      22.544  -2.088   4.670  1.00                 C  
ATOM    110  C   VAL    23      21.449  -1.146   5.177  1.00                 C  
ATOM    111  O   VAL    23      21.188  -0.115   4.591  1.00                 O  
ATOM    112  CB  VAL    23      21.917  -3.300   3.957  1.00                 C  
ATOM    113  CG1 VAL    23      20.863  -2.845   2.959  1.00                 C  
ATOM    114  CG2 VAL    23      22.991  -4.125   3.264  1.00                 C  
ATOM    115  N   ALA    24      20.800  -1.490   6.254  1.00                 N  
ATOM    116  CA  ALA    24      19.720  -0.606   6.778  1.00                 C  
ATOM    117  C   ALA    24      20.336   0.668   7.363  1.00                 C  
ATOM    118  O   ALA    24      19.878   1.763   7.102  1.00                 O  
ATOM    119  CB  ALA    24      18.895  -1.340   7.824  1.00                 C  
ATOM    120  N   LEU    25      21.371   0.538   8.148  1.00                 N  
ATOM    121  CA  LEU    25      22.010   1.747   8.741  1.00                 C  
ATOM    122  C   LEU    25      22.319   2.747   7.626  1.00                 C  
ATOM    123  O   LEU    25      22.048   3.926   7.740  1.00                 O  
ATOM    124  CB  LEU    25      23.278   1.362   9.505  1.00                 C  
ATOM    125  CG  LEU    25      24.060   2.512  10.144  1.00                 C  
ATOM    126  CD1 LEU    25      23.211   3.225  11.186  1.00                 C  
ATOM    127  CD2 LEU    25      25.349   2.003  10.771  1.00                 C  
ATOM    128  N   ALA    26      22.885   2.284   6.546  1.00                 N  
ATOM    129  CA  ALA    26      23.215   3.203   5.421  1.00                 C  
ATOM    130  C   ALA    26      21.925   3.727   4.789  1.00                 C  
ATOM    131  O   ALA    26      21.842   4.869   4.386  1.00                 O  
ATOM    132  CB  ALA    26      24.075   2.490   4.389  1.00                 C  
ATOM    133  N   PHE    27      20.920   2.903   4.694  1.00                 N  
ATOM    134  CA  PHE    27      19.641   3.360   4.080  1.00                 C  
ATOM    135  C   PHE    27      19.092   4.559   4.857  1.00                 C  
ATOM    136  O   PHE    27      18.788   5.590   4.290  1.00                 O  
ATOM    137  CB  PHE    27      18.622   2.219   4.052  1.00                 C  
ATOM    138  CG  PHE    27      17.283   2.615   3.498  1.00                 C  
ATOM    139  CZ  PHE    27      14.803   3.348   2.480  1.00                 C  
ATOM    140  CD1 PHE    27      17.086   2.716   2.132  1.00                 C  
ATOM    141  CE1 PHE    27      15.854   3.081   1.623  1.00                 C  
ATOM    142  CD2 PHE    27      16.222   2.886   4.343  1.00                 C  
ATOM    143  CE2 PHE    27      14.990   3.251   3.833  1.00                 C  
ATOM    144  N   ALA    28      18.958   4.435   6.150  1.00                 N  
ATOM    145  CA  ALA    28      18.423   5.571   6.954  1.00                 C  
ATOM    146  C   ALA    28      19.472   6.683   7.036  1.00                 C  
ATOM    147  O   ALA    28      19.155   7.852   6.953  1.00                 O  
ATOM    148  CB  ALA    28      18.025   5.096   8.343  1.00                 C  
ATOM    149  N   ALA    29      20.718   6.333   7.201  1.00                 N  
ATOM    150  CA  ALA    29      21.777   7.378   7.290  1.00                 C  
ATOM    151  C   ALA    29      21.831   8.164   5.978  1.00                 C  
ATOM    152  O   ALA    29      22.058   9.357   5.965  1.00                 O  
ATOM    153  CB  ALA    29      23.124   6.743   7.601  1.00                 C  
ATOM    154  N   VAL    30      21.623   7.503   4.873  1.00                 N  
ATOM    155  CA  VAL    30      21.660   8.207   3.562  1.00                 C  
ATOM    156  C   VAL    30      20.447   9.131   3.448  1.00                 C  
ATOM    157  O   VAL    30      20.553  10.260   3.013  1.00                 O  
ATOM    158  CB  VAL    30      21.699   7.211   2.388  1.00                 C  
ATOM    159  CG1 VAL    30      21.558   7.945   1.063  1.00                 C  
ATOM    160  CG2 VAL    30      22.986   6.402   2.418  1.00                 C  
ATOM    161  N   LEU    31      19.292   8.658   3.833  1.00                 N  
ATOM    162  CA  LEU    31      18.069   9.506   3.741  1.00                 C  
ATOM    163  C   LEU    31      18.210  10.731   4.653  1.00                 C  
ATOM    164  O   LEU    31      17.689  11.789   4.363  1.00                 O  
ATOM    165  CB  LEU    31      16.826   8.696   4.113  1.00                 C  
ATOM    166  CG  LEU    31      16.418   7.592   3.136  1.00                 C  
ATOM    167  CD1 LEU    31      15.277   6.763   3.705  1.00                 C  
ATOM    168  CD2 LEU    31      16.023   8.183   1.791  1.00                 C  
ATOM    169  N   VAL    32      18.903  10.601   5.754  1.00                 N  
ATOM    170  CA  VAL    32      19.060  11.767   6.674  1.00                 C  
ATOM    171  C   VAL    32      20.149  12.711   6.150  1.00                 C  
ATOM    172  O   VAL    32      19.897  13.868   5.878  1.00                 O  
ATOM    173  CB  VAL    32      19.391  11.314   8.108  1.00                 C  
ATOM    174  CG1 VAL    32      19.717  12.514   8.984  1.00                 C  
ATOM    175  CG2 VAL    32      18.235  10.520   8.696  1.00                 C  
ATOM    176  N   MET    33      21.358  12.235   6.019  1.00                 N  
ATOM    177  CA  MET    33      22.461  13.129   5.524  1.00                 C  
ATOM    178  C   MET    33      22.145  13.626   4.102  1.00                 C  
ATOM    179  O   MET    33      22.440  14.755   3.764  1.00                 O  
ATOM    180  CB  MET    33      23.801  12.391   5.550  1.00                 C  
ATOM    181  SD  MET    33      25.822  11.101   6.938  1.00                 S  
ATOM    182  CE  MET    33      27.005  12.255   6.248  1.00                 C  
ATOM    183  CG  MET    33      24.327  12.109   6.948  1.00                 C  
ATOM    184  N   ALA    34      21.547  12.812   3.259  1.00                 N  
ATOM    185  CA  ALA    34      21.235  13.288   1.880  1.00                 C  
ATOM    186  C   ALA    34      20.159  14.372   1.957  1.00                 C  
ATOM    187  O   ALA    34      20.300  15.443   1.401  1.00                 O  
ATOM    188  CB  ALA    34      20.785  12.126   1.007  1.00                 C  
ATOM    189  N   ALA    35      19.085  14.101   2.646  1.00                 N  
ATOM    190  CA  ALA    35      17.998  15.111   2.768  1.00                 C  
ATOM    191  C   ALA    35      18.573  16.406   3.345  1.00                 C  
ATOM    192  O   ALA    35      18.321  17.484   2.846  1.00                 O  
ATOM    193  CB  ALA    35      16.872  14.576   3.640  1.00                 C  
ATOM    194  N   ALA    36      19.347  16.311   4.391  1.00                 N  
ATOM    195  CA  ALA    36      19.935  17.541   4.992  1.00                 C  
ATOM    196  C   ALA    36      20.798  18.254   3.951  1.00                 C  
ATOM    197  O   ALA    36      20.884  19.466   3.926  1.00                 O  
ATOM    198  CB  ALA    36      20.749  17.190   6.228  1.00                 C  
ATOM    199  N   GLN    37      21.439  17.513   3.090  1.00                 N  
ATOM    200  CA  GLN    37      22.296  18.151   2.052  1.00                 C  
ATOM    201  C   GLN    37      21.449  19.107   1.210  1.00                 C  
ATOM    202  O   GLN    37      21.882  20.186   0.855  1.00                 O  
ATOM    203  CB  GLN    37      22.957  17.086   1.174  1.00                 C  
ATOM    204  CD  GLN    37      25.122  18.313   0.746  1.00                 C  
ATOM    205  CG  GLN    37      23.909  17.646   0.130  1.00                 C  
ATOM    206  OE1 GLN    37      25.831  17.711   1.552  1.00                 O  
ATOM    207  NE2 GLN    37      25.365  19.563   0.367  1.00                 N  
TER
