# Supplementary material for: Comparative Single-Cell Transcriptomics Reveals Novel Genes Involved in Bivalve Embryonic Shell Formation and Questions Ontogenetic Homology of Molluscan Shell Types
Source: Front Cell Dev Biol. 2022 Jun 9;10:883755. doi: 10.3389/fcell.2022.883755 (PMC9261976; doi:10.3389/fcell.2022.883755)
Supplement: Supplementary file 1 [file DataSheet1.ZIP › Supplementary_File1/s_f_1/21cc1ba912e97a7b.final.pdb]

ATOM      1  N   ASN    37     -29.673 -20.533 -24.294  1.00                 N  
ATOM      2  CA  ASN    37     -29.105 -19.453 -23.469  1.00                 C  
ATOM      3  C   ASN    37     -29.402 -18.088 -24.072  1.00                 C  
ATOM      4  O   ASN    37     -28.759 -17.685 -25.035  1.00                 O  
ATOM      5  CB  ASN    37     -27.598 -19.648 -23.294  1.00                 C  
ATOM      6  CG  ASN    37     -26.983 -18.629 -22.355  1.00                 C  
ATOM      7  OD1 ASN    37     -27.488 -17.515 -22.216  1.00                 O  
ATOM      8  ND2 ASN    37     -25.888 -19.009 -21.706  1.00                 N  
ATOM      9  N   TYR    38     -30.359 -17.387 -23.476  1.00                 N  
ATOM     10  CA  TYR    38     -30.788 -16.056 -23.938  1.00                 C  
ATOM     11  C   TYR    38     -29.897 -14.905 -23.499  1.00                 C  
ATOM     12  O   TYR    38     -30.181 -13.742 -23.799  1.00                 O  
ATOM     13  CB  TYR    38     -32.212 -15.757 -23.464  1.00                 C  
ATOM     14  CG  TYR    38     -33.269 -16.616 -24.120  1.00                 C  
ATOM     15  OH  TYR    38     -36.179 -18.986 -25.911  1.00                 O  
ATOM     16  CZ  TYR    38     -35.216 -18.201 -25.320  1.00                 C  
ATOM     17  CD1 TYR    38     -33.930 -17.604 -23.401  1.00                 C  
ATOM     18  CE1 TYR    38     -34.898 -18.393 -23.993  1.00                 C  
ATOM     19  CD2 TYR    38     -33.603 -16.436 -25.456  1.00                 C  
ATOM     20  CE2 TYR    38     -34.568 -17.216 -26.065  1.00                 C  
ATOM     21  N   ASN    39     -28.815 -15.269 -22.810  1.00                 N  
ATOM     22  CA  ASN    39     -27.863 -14.335 -22.233  1.00                 C  
ATOM     23  C   ASN    39     -26.485 -14.497 -22.876  1.00                 C  
ATOM     24  O   ASN    39     -25.499 -13.935 -22.397  1.00                 O  
ATOM     25  CB  ASN    39     -27.780 -14.522 -20.717  1.00                 C  
ATOM     26  CG  ASN    39     -29.057 -14.115 -20.009  1.00                 C  
ATOM     27  OD1 ASN    39     -29.339 -12.927 -19.852  1.00                 O  
ATOM     28  ND2 ASN    39     -29.835 -15.101 -19.578  1.00                 N  
ATOM     29  N   VAL    40     -26.451 -15.262 -23.974  1.00                 N  
ATOM     30  CA  VAL    40     -25.276 -15.432 -24.841  1.00                 C  
ATOM     31  C   VAL    40     -25.564 -14.995 -26.294  1.00                 C  
ATOM     32  O   VAL    40     -26.455 -15.553 -26.962  1.00                 O  
ATOM     33  CB  VAL    40     -24.777 -16.889 -24.836  1.00                 C  
ATOM     34  CG1 VAL    40     -23.579 -17.045 -25.761  1.00                 C  
ATOM     35  CG2 VAL    40     -24.425 -17.327 -23.423  1.00                 C  
ATOM     36  N   HIS    41     -24.814 -13.997 -26.773  1.00                 N  
ATOM     37  CA  HIS    41     -25.046 -13.378 -28.081  1.00                 C  
ATOM     38  C   HIS    41     -23.859 -13.603 -29.016  1.00                 C  
ATOM     39  O   HIS    41     -22.711 -13.621 -28.578  1.00                 O  
ATOM     40  CB  HIS    41     -25.314 -11.880 -27.925  1.00                 C  
ATOM     41  CG  HIS    41     -26.566 -11.566 -27.166  1.00                 C  
ATOM     42  ND1 HIS    41     -26.627 -11.589 -25.789  1.00                 N  
ATOM     43  CE1 HIS    41     -27.874 -11.266 -25.401  1.00                 C  
ATOM     44  CD2 HIS    41     -27.928 -11.191 -27.518  1.00                 C  
ATOM     45  NE2 HIS    41     -28.659 -11.026 -26.433  1.00                 N  
ATOM     46  N   VAL    42     -24.120 -13.766 -30.309  1.00                 N  
ATOM     47  CA  VAL    42     -23.032 -13.932 -31.270  1.00                 C  
ATOM     48  C   VAL    42     -23.199 -12.931 -32.408  1.00                 C  
ATOM     49  O   VAL    42     -24.320 -12.702 -32.881  1.00                 O  
ATOM     50  CB  VAL    42     -22.976 -15.371 -31.817  1.00                 C  
ATOM     51  CG1 VAL    42     -24.272 -15.718 -32.534  1.00                 C  
ATOM     52  CG2 VAL    42     -21.786 -15.541 -32.748  1.00                 C  
ATOM     53  N   PHE    43     -22.093 -12.327 -32.831  1.00                 N  
ATOM     54  CA  PHE    43     -22.133 -11.364 -33.917  1.00                 C  
ATOM     55  C   PHE    43     -22.235 -12.054 -35.259  1.00                 C  
ATOM     56  O   PHE    43     -21.370 -12.849 -35.628  1.00                 O  
ATOM     57  CB  PHE    43     -20.894 -10.466 -33.883  1.00                 C  
ATOM     58  CG  PHE    43     -20.870  -9.510 -32.725  1.00                 C  
ATOM     59  CZ  PHE    43     -20.829  -7.735 -30.587  1.00                 C  
ATOM     60  CD1 PHE    43     -20.313  -9.881 -31.514  1.00                 C  
ATOM     61  CE1 PHE    43     -20.291  -9.001 -30.449  1.00                 C  
ATOM     62  CD2 PHE    43     -21.405  -8.240 -32.847  1.00                 C  
ATOM     63  CE2 PHE    43     -21.383  -7.360 -31.782  1.00                 C  
ATOM     64  N   TYR    44     -23.326 -11.752 -35.961  1.00                 N  
ATOM     65  CA  TYR    44     -23.677 -12.404 -37.222  1.00                 C  
ATOM     66  C   TYR    44     -23.578 -11.453 -38.399  1.00                 C  
ATOM     67  O   TYR    44     -23.964 -10.273 -38.300  1.00                 O  
ATOM     68  CB  TYR    44     -25.090 -12.986 -37.149  1.00                 C  
ATOM     69  CG  TYR    44     -25.544 -13.655 -38.427  1.00                 C  
ATOM     70  OH  TYR    44     -26.781 -15.509 -41.937  1.00                 O  
ATOM     71  CZ  TYR    44     -26.373 -14.894 -40.776  1.00                 C  
ATOM     72  CD1 TYR    44     -25.073 -14.915 -38.776  1.00                 C  
ATOM     73  CE1 TYR    44     -25.482 -15.534 -39.941  1.00                 C  
ATOM     74  CD2 TYR    44     -26.441 -13.025 -39.280  1.00                 C  
ATOM     75  CE2 TYR    44     -26.861 -13.630 -40.450  1.00                 C  
ATOM     76  N   TYR    45     -23.084 -11.987 -39.516  1.00                 N  
ATOM     77  CA  TYR    45     -22.916 -11.207 -40.727  1.00                 C  
ATOM     78  C   TYR    45     -23.669 -11.812 -41.901  1.00                 C  
ATOM     79  O   TYR    45     -23.546 -12.999 -42.184  1.00                 O  
ATOM     80  CB  TYR    45     -21.433 -11.077 -41.079  1.00                 C  
ATOM     81  CG  TYR    45     -20.627 -10.301 -40.062  1.00                 C  
ATOM     82  OH  TYR    45     -18.409  -8.181 -37.255  1.00                 O  
ATOM     83  CZ  TYR    45     -19.144  -8.881 -38.185  1.00                 C  
ATOM     84  CD1 TYR    45     -20.101 -10.931 -38.941  1.00                 C  
ATOM     85  CE1 TYR    45     -19.363 -10.230 -38.006  1.00                 C  
ATOM     86  CD2 TYR    45     -20.396  -8.941 -40.226  1.00                 C  
ATOM     87  CE2 TYR    45     -19.660  -8.224 -39.301  1.00                 C  
ATOM     88  N   PRO    46     -24.465 -10.982 -42.566  1.00                 N  
ATOM     89  CA  PRO    46     -25.313 -11.412 -43.670  1.00                 C  
ATOM     90  C   PRO    46     -24.916 -10.764 -45.011  1.00                 C  
ATOM     91  O   PRO    46     -25.769 -10.540 -45.884  1.00                 O  
ATOM     92  CB  PRO    46     -26.718 -10.976 -43.249  1.00                 C  
ATOM     93  CD  PRO    46     -25.219  -9.879 -41.739  1.00                 C  
ATOM     94  CG  PRO    46     -26.505  -9.705 -42.497  1.00                 C  
ATOM     95  N   TRP    47     -23.628 -10.499 -45.192  1.00                 N  
ATOM     96  CA  TRP    47     -23.165  -9.703 -46.320  1.00                 C  
ATOM     97  C   TRP    47     -22.469 -10.508 -47.435  1.00                 C  
ATOM     98  O   TRP    47     -21.859  -9.920 -48.350  1.00                 O  
ATOM     99  CB  TRP    47     -22.200  -8.614 -45.847  1.00                 C  
ATOM    100  CG  TRP    47     -22.837  -7.596 -44.952  1.00                 C  
ATOM    101  CD1 TRP    47     -24.172  -7.421 -44.729  1.00                 C  
ATOM    102  NE1 TRP    47     -24.375  -6.388 -43.846  1.00                 N  
ATOM    103  CD2 TRP    47     -22.165  -6.610 -44.158  1.00                 C  
ATOM    104  CE2 TRP    47     -23.155  -5.875 -43.482  1.00                 C  
ATOM    105  CH2 TRP    47     -21.526  -4.524 -42.435  1.00                 C  
ATOM    106  CZ2 TRP    47     -22.846  -4.827 -42.615  1.00                 C  
ATOM    107  CE3 TRP    47     -20.822  -6.278 -43.954  1.00                 C  
ATOM    108  CZ3 TRP    47     -20.521  -5.239 -43.095  1.00                 C  
ATOM    109  N   TYR    48     -22.552 -11.837 -47.360  1.00                 N  
ATOM    110  CA  TYR    48     -21.895 -12.702 -48.346  1.00                 C  
ATOM    111  C   TYR    48     -22.831 -13.005 -49.509  1.00                 C  
ATOM    112  O   TYR    48     -23.985 -13.377 -49.293  1.00                 O  
ATOM    113  CB  TYR    48     -21.427 -14.003 -47.690  1.00                 C  
ATOM    114  CG  TYR    48     -20.302 -13.818 -46.697  1.00                 C  
ATOM    115  OH  TYR    48     -17.218 -13.313 -43.954  1.00                 O  
ATOM    116  CZ  TYR    48     -18.238 -13.480 -44.863  1.00                 C  
ATOM    117  CD1 TYR    48     -20.523 -13.976 -45.335  1.00                 C  
ATOM    118  CE1 TYR    48     -19.500 -13.809 -44.420  1.00                 C  
ATOM    119  CD2 TYR    48     -19.023 -13.486 -47.125  1.00                 C  
ATOM    120  CE2 TYR    48     -17.989 -13.315 -46.225  1.00                 C  
ATOM    121  N   GLY    49     -22.326 -12.833 -50.731  1.00                 N  
ATOM    122  CA  GLY    49     -23.068 -13.146 -51.945  1.00                 C  
ATOM    123  C   GLY    49     -22.319 -14.073 -52.885  1.00                 C  
ATOM    124  O   GLY    49     -21.083 -14.102 -52.889  1.00                 O  
ATOM    125  N   ASN    50     -23.062 -14.841 -53.677  1.00                 N  
ATOM    126  CA  ASN    50     -22.458 -15.629 -54.747  1.00                 C  
ATOM    127  C   ASN    50     -23.275 -15.553 -56.066  1.00                 C  
ATOM    128  O   ASN    50     -24.394 -15.027 -56.058  1.00                 O  
ATOM    129  CB  ASN    50     -22.298 -17.088 -54.313  1.00                 C  
ATOM    130  CG  ASN    50     -23.628 -17.766 -54.048  1.00                 C  
ATOM    131  OD1 ASN    50     -24.577 -17.613 -54.816  1.00                 O  
ATOM    132  ND2 ASN    50     -23.699 -18.518 -52.956  1.00                 N  
ATOM    133  N   PRO    51     -22.721 -16.054 -57.204  1.00                 N  
ATOM    134  CA  PRO    51     -23.439 -15.933 -58.467  1.00                 C  
ATOM    135  C   PRO    51     -24.784 -16.644 -58.507  1.00                 C  
ATOM    136  O   PRO    51     -25.691 -16.166 -59.178  1.00                 O  
ATOM    137  CB  PRO    51     -22.490 -16.555 -59.493  1.00                 C  
ATOM    138  CD  PRO    51     -21.311 -16.577 -57.410  1.00                 C  
ATOM    139  CG  PRO    51     -21.134 -16.397 -58.892  1.00                 C  
ATOM    140  N   GLU    52     -24.918 -17.761 -57.794  1.00                 N  
ATOM    141  CA  GLU    52     -26.146 -18.550 -57.860  1.00                 C  
ATOM    142  C   GLU    52     -27.364 -17.861 -57.258  1.00                 C  
ATOM    143  O   GLU    52     -28.474 -18.053 -57.752  1.00                 O  
ATOM    144  CB  GLU    52     -25.956 -19.896 -57.158  1.00                 C  
ATOM    145  CD  GLU    52     -24.824 -22.153 -57.136  1.00                 C  
ATOM    146  CG  GLU    52     -25.003 -20.840 -57.872  1.00                 C  
ATOM    147  OE1 GLU    52     -25.307 -22.263 -55.990  1.00                 O  
ATOM    148  OE2 GLU    52     -24.200 -23.073 -57.707  1.00                 O  
ATOM    149  N   HIS    53     -27.148 -17.067 -56.209  1.00                 N  
ATOM    150  CA  HIS    53     -28.237 -16.391 -55.488  1.00                 C  
ATOM    151  C   HIS    53     -28.221 -14.866 -55.594  1.00                 C  
ATOM    152  O   HIS    53     -29.218 -14.213 -55.276  1.00                 O  
ATOM    153  CB  HIS    53     -28.211 -16.766 -54.005  1.00                 C  
ATOM    154  CG  HIS    53     -28.436 -18.223 -53.746  1.00                 C  
ATOM    155  ND1 HIS    53     -27.421 -19.154 -53.798  1.00                 N  
ATOM    156  CE1 HIS    53     -27.926 -20.369 -53.523  1.00                 C  
ATOM    157  CD2 HIS    53     -29.583 -19.053 -53.408  1.00                 C  
ATOM    158  NE2 HIS    53     -29.223 -20.316 -53.288  1.00                 N  
ATOM    159  N   ASP    54     -27.099 -14.312 -56.053  1.00                 N  
ATOM    160  CA  ASP    54     -26.893 -12.859 -56.141  1.00                 C  
ATOM    161  C   ASP    54     -26.501 -12.370 -57.529  1.00                 C  
ATOM    162  O   ASP    54     -26.736 -11.204 -57.867  1.00                 O  
ATOM    163  CB  ASP    54     -25.820 -12.409 -55.148  1.00                 C  
ATOM    164  CG  ASP    54     -25.781 -10.903 -54.974  1.00                 C  
ATOM    165  OD1 ASP    54     -26.839 -10.314 -54.666  1.00                 O  
ATOM    166  OD2 ASP    54     -24.694 -10.313 -55.146  1.00                 O  
ATOM    167  N   GLY    55     -25.915 -13.262 -58.323  1.00                 N  
ATOM    168  CA  GLY    55     -25.518 -12.951 -59.701  1.00                 C  
ATOM    169  C   GLY    55     -24.079 -12.489 -59.811  1.00                 C  
ATOM    170  O   GLY    55     -23.570 -12.279 -60.911  1.00                 O  
ATOM    171  N   LYS    56     -23.442 -12.306 -58.662  1.00                 N  
ATOM    172  CA  LYS    56     -22.057 -11.861 -58.561  1.00                 C  
ATOM    173  C   LYS    56     -21.576 -12.319 -57.207  1.00                 C  
ATOM    174  O   LYS    56     -22.389 -12.524 -56.299  1.00                 O  
ATOM    175  CB  LYS    56     -21.967 -10.345 -58.743  1.00                 C  
ATOM    176  CD  LYS    56     -22.676  -8.061 -57.980  1.00                 C  
ATOM    177  CE  LYS    56     -21.267  -7.489 -57.966  1.00                 C  
ATOM    178  CG  LYS    56     -22.671  -9.546 -57.658  1.00                 C  
ATOM    179  NZ  LYS    56     -21.261  -6.022 -58.221  1.00                 N  
ATOM    180  N   PHE    57     -20.271 -12.488 -57.059  1.00                 N  
ATOM    181  CA  PHE    57     -19.724 -12.672 -55.722  1.00                 C  
ATOM    182  C   PHE    57     -19.779 -11.344 -54.980  1.00                 C  
ATOM    183  O   PHE    57     -19.575 -10.289 -55.588  1.00                 O  
ATOM    184  CB  PHE    57     -18.292 -13.207 -55.798  1.00                 C  
ATOM    185  CG  PHE    57     -18.204 -14.643 -56.227  1.00                 C  
ATOM    186  CZ  PHE    57     -18.043 -17.304 -57.014  1.00                 C  
ATOM    187  CD1 PHE    57     -17.754 -14.976 -57.492  1.00                 C  
ATOM    188  CE1 PHE    57     -17.673 -16.298 -57.887  1.00                 C  
ATOM    189  CD2 PHE    57     -18.570 -15.662 -55.365  1.00                 C  
ATOM    190  CE2 PHE    57     -18.489 -16.984 -55.759  1.00                 C  
ATOM    191  N   LEU    58     -20.115 -11.409 -53.688  1.00                 N  
ATOM    192  CA  LEU    58     -20.018 -10.273 -52.748  1.00                 C  
ATOM    193  C   LEU    58     -19.236 -10.743 -51.510  1.00                 C  
ATOM    194  O   LEU    58     -19.499 -11.828 -50.964  1.00                 O  
ATOM    195  CB  LEU    58     -21.412  -9.764 -52.377  1.00                 C  
ATOM    196  CG  LEU    58     -21.469  -8.627 -51.354  1.00                 C  
ATOM    197  CD1 LEU    58     -20.837  -7.364 -51.919  1.00                 C  
ATOM    198  CD2 LEU    58     -22.905  -8.357 -50.930  1.00                 C  
ATOM    199  N   HIS    59     -18.259  -9.919 -51.102  1.00                 N  
ATOM    200  CA  HIS    59     -17.375 -10.163 -49.943  1.00                 C  
ATOM    201  C   HIS    59     -16.332 -11.286 -50.118  1.00                 C  
ATOM    202  O   HIS    59     -15.172 -11.110 -49.754  1.00                 O  
ATOM    203  CB  HIS    59     -18.202 -10.493 -48.699  1.00                 C  
ATOM    204  CG  HIS    59     -19.193  -9.433 -48.333  1.00                 C  
ATOM    205  ND1 HIS    59     -19.918  -9.464 -47.162  1.00                 N  
ATOM    206  CE1 HIS    59     -20.720  -8.385 -47.115  1.00                 C  
ATOM    207  CD2 HIS    59     -19.677  -8.207 -48.951  1.00                 C  
ATOM    208  NE2 HIS    59     -20.581  -7.626 -48.185  1.00                 N  
ATOM    209  N   TRP    60     -16.731 -12.436 -50.660  1.00                 N  
ATOM    210  CA  TRP    60     -15.770 -13.517 -50.853  1.00                 C  
ATOM    211  C   TRP    60     -14.652 -13.074 -51.783  1.00                 C  
ATOM    212  O   TRP    60     -13.522 -13.513 -51.640  1.00                 O  
ATOM    213  CB  TRP    60     -16.467 -14.760 -51.409  1.00                 C  
ATOM    214  CG  TRP    60     -17.353 -15.447 -50.415  1.00                 C  
ATOM    215  CD1 TRP    60     -18.717 -15.477 -50.418  1.00                 C  
ATOM    216  NE1 TRP    60     -19.177 -16.205 -49.347  1.00                 N  
ATOM    217  CD2 TRP    60     -16.935 -16.203 -49.272  1.00                 C  
ATOM    218  CE2 TRP    60     -18.100 -16.661 -48.629  1.00                 C  
ATOM    219  CH2 TRP    60     -16.828 -17.746 -46.962  1.00                 C  
ATOM    220  CZ2 TRP    60     -18.057 -17.435 -47.470  1.00                 C  
ATOM    221  CE3 TRP    60     -15.691 -16.536 -48.730  1.00                 C  
ATOM    222  CZ3 TRP    60     -15.654 -17.304 -47.581  1.00                 C  
ATOM    223  N   ASN    61     -15.005 -12.209 -52.726  1.00                 N  
ATOM    224  CA  ASN    61     -14.060 -11.533 -53.589  1.00                 C  
ATOM    225  C   ASN    61     -13.559 -10.224 -53.002  1.00                 C  
ATOM    226  O   ASN    61     -13.911  -9.148 -53.494  1.00                 O  
ATOM    227  CB  ASN    61     -14.678 -11.278 -54.965  1.00                 C  
ATOM    228  CG  ASN    61     -15.995 -10.530 -54.883  1.00                 C  
ATOM    229  OD1 ASN    61     -16.802 -10.773 -53.986  1.00                 O  
ATOM    230  ND2 ASN    61     -16.214  -9.617 -55.822  1.00                 N  
ATOM    231  N   HIS    62     -12.664 -10.253 -52.045  1.00                 N  
ATOM    232  CA  HIS    62     -12.391  -9.054 -51.307  1.00                 C  
ATOM    233  C   HIS    62     -11.113  -8.461 -51.865  1.00                 C  
ATOM    234  O   HIS    62     -10.230  -9.213 -52.301  1.00                 O  
ATOM    235  CB  HIS    62     -12.279  -9.359 -49.812  1.00                 C  
ATOM    236  CG  HIS    62     -12.079  -8.144 -48.961  1.00                 C  
ATOM    237  ND1 HIS    62     -10.842  -7.568 -48.765  1.00                 N  
ATOM    238  CE1 HIS    62     -10.980  -6.499 -47.960  1.00                 C  
ATOM    239  CD2 HIS    62     -12.940  -7.276 -48.171  1.00                 C  
ATOM    240  NE2 HIS    62     -12.236  -6.318 -47.599  1.00                 N  
ATOM    241  N   ALA    63     -11.013  -7.116 -51.914  1.00                 N  
ATOM    242  CA  ALA    63      -9.729  -6.529 -52.343  1.00                 C  
ATOM    243  C   ALA    63      -8.638  -6.757 -51.299  1.00                 C  
ATOM    244  O   ALA    63      -8.959  -6.987 -50.136  1.00                 O  
ATOM    245  CB  ALA    63      -9.890  -5.041 -52.612  1.00                 C  
ATOM    246  N   ILE    64      -7.371  -6.695 -51.702  1.00                 N  
ATOM    247  CA  ILE    64      -6.288  -7.058 -50.801  1.00                 C  
ATOM    248  C   ILE    64      -5.784  -5.881 -49.957  1.00                 C  
ATOM    249  O   ILE    64      -4.965  -6.075 -49.063  1.00                 O  
ATOM    250  CB  ILE    64      -5.096  -7.662 -51.566  1.00                 C  
ATOM    251  CD1 ILE    64      -6.030 -10.024 -51.349  1.00                 C  
ATOM    252  CG1 ILE    64      -5.517  -8.948 -52.280  1.00                 C  
ATOM    253  CG2 ILE    64      -3.922  -7.894 -50.627  1.00                 C  
ATOM    254  N   ILE    65      -6.310  -4.676 -50.187  1.00                 N  
ATOM    255  CA  ILE    65      -5.947  -3.471 -49.388  1.00                 C  
ATOM    256  C   ILE    65      -4.459  -3.149 -49.429  1.00                 C  
ATOM    257  O   ILE    65      -3.664  -3.778 -48.754  1.00                 O  
ATOM    258  CB  ILE    65      -6.379  -3.618 -47.917  1.00                 C  
ATOM    259  CD1 ILE    65      -8.747  -2.823 -48.423  1.00                 C  
ATOM    260  CG1 ILE    65      -7.878  -3.909 -47.828  1.00                 C  
ATOM    261  CG2 ILE    65      -5.994  -2.380 -47.123  1.00                 C  
ATOM    262  N   GLU    66      -4.091  -2.176 -50.249  1.00                 N  
ATOM    263  CA  GLU    66      -2.686  -1.824 -50.433  1.00                 C  
ATOM    264  C   GLU    66      -2.118  -1.080 -49.239  1.00                 C  
ATOM    265  O   GLU    66      -2.757  -0.184 -48.715  1.00                 O  
ATOM    266  CB  GLU    66      -2.507  -0.976 -51.694  1.00                 C  
ATOM    267  CD  GLU    66      -2.580  -0.856 -54.216  1.00                 C  
ATOM    268  CG  GLU    66      -2.801  -1.717 -52.988  1.00                 C  
ATOM    269  OE1 GLU    66      -3.408   0.045 -54.466  1.00                 O  
ATOM    270  OE2 GLU    66      -1.580  -1.083 -54.928  1.00                 O  
ATOM    271  N   TYR    67      -0.913  -1.474 -48.837  1.00                 N  
ATOM    272  CA  TYR    67      -0.165  -0.743 -47.826  1.00                 C  
ATOM    273  C   TYR    67       0.110   0.696 -48.297  1.00                 C  
ATOM    274  O   TYR    67       0.244   0.947 -49.486  1.00                 O  
ATOM    275  CB  TYR    67       1.148  -1.461 -47.507  1.00                 C  
ATOM    276  CG  TYR    67       1.971  -0.785 -46.434  1.00                 C  
ATOM    277  OH  TYR    67       4.225   1.068 -43.472  1.00                 O  
ATOM    278  CZ  TYR    67       3.480   0.456 -44.453  1.00                 C  
ATOM    279  CD1 TYR    67       1.633  -0.911 -45.093  1.00                 C  
ATOM    280  CE1 TYR    67       2.379  -0.297 -44.105  1.00                 C  
ATOM    281  CD2 TYR    67       3.084  -0.023 -46.766  1.00                 C  
ATOM    282  CE2 TYR    67       3.842   0.599 -45.792  1.00                 C  
ATOM    283  N   TRP    68       0.158   1.631 -47.354  1.00                 N  
ATOM    284  CA  TRP    68       0.347   3.056 -47.661  1.00                 C  
ATOM    285  C   TRP    68       1.716   3.388 -48.241  1.00                 C  
ATOM    286  O   TRP    68       1.821   4.297 -49.044  1.00                 O  
ATOM    287  CB  TRP    68       0.131   3.907 -46.408  1.00                 C  
ATOM    288  CG  TRP    68      -1.301   3.984 -45.975  1.00                 C  
ATOM    289  CD1 TRP    68      -1.865   3.369 -44.895  1.00                 C  
ATOM    290  NE1 TRP    68      -3.203   3.674 -44.820  1.00                 N  
ATOM    291  CD2 TRP    68      -2.353   4.719 -46.614  1.00                 C  
ATOM    292  CE2 TRP    68      -3.525   4.503 -45.866  1.00                 C  
ATOM    293  CH2 TRP    68      -4.782   5.872 -47.322  1.00                 C  
ATOM    294  CZ2 TRP    68      -4.748   5.075 -46.212  1.00                 C  
ATOM    295  CE3 TRP    68      -2.417   5.538 -47.745  1.00                 C  
ATOM    296  CZ3 TRP    68      -3.632   6.104 -48.084  1.00                 C  
ATOM    297  N   ASN    69       2.741   2.638 -47.839  1.00                 N  
ATOM    298  CA  ASN    69       4.141   2.864 -48.260  1.00                 C  
ATOM    299  C   ASN    69       4.532   1.951 -49.439  1.00                 C  
ATOM    300  O   ASN    69       4.747   0.749 -49.232  1.00                 O  
ATOM    301  CB  ASN    69       5.095   2.653 -47.083  1.00                 C  
ATOM    302  CG  ASN    69       6.537   2.955 -47.440  1.00                 C  
ATOM    303  OD1 ASN    69       7.032   2.524 -48.482  1.00                 O  
ATOM    304  ND2 ASN    69       7.217   3.698 -46.575  1.00                 N  
ATOM    305  N   LYS    70       4.633   2.511 -50.676  1.00                 N  
ATOM    306  CA  LYS    70       5.077   1.781 -51.873  1.00                 C  
ATOM    307  C   LYS    70       6.224   0.754 -51.721  1.00                 C  
ATOM    308  O   LYS    70       6.255  -0.235 -52.460  1.00                 O  
ATOM    309  CB  LYS    70       5.524   2.759 -52.962  1.00                 C  
ATOM    310  CD  LYS    70       6.306   3.120 -55.319  1.00                 C  
ATOM    311  CE  LYS    70       6.762   2.452 -56.606  1.00                 C  
ATOM    312  CG  LYS    70       5.953   2.090 -54.258  1.00                 C  
ATOM    313  NZ  LYS    70       7.111   3.448 -57.656  1.00                 N  
ATOM    314  N   GLN    71       7.143   0.986 -50.783  1.00                 N  
ATOM    315  CA  GLN    71       8.279   0.080 -50.531  1.00                 C  
ATOM    316  C   GLN    71       7.818  -1.251 -49.975  1.00                 C  
ATOM    317  O   GLN    71       8.390  -2.291 -50.280  1.00                 O  
ATOM    318  CB  GLN    71       9.277   0.727 -49.568  1.00                 C  
ATOM    319  CD  GLN    71      10.948   2.574 -49.149  1.00                 C  
ATOM    320  CG  GLN    71      10.028   1.910 -50.156  1.00                 C  
ATOM    321  OE1 GLN    71      10.719   2.501 -47.942  1.00                 O  
ATOM    322  NE2 GLN    71      11.994   3.225 -49.645  1.00                 N  
ATOM    323  N   GLU    72       6.791  -1.195 -49.133  1.00                 N  
ATOM    324  CA  GLU    72       6.214  -2.377 -48.475  1.00                 C  
ATOM    325  C   GLU    72       5.125  -3.030 -49.369  1.00                 C  
ATOM    326  O   GLU    72       5.078  -4.260 -49.506  1.00                 O  
ATOM    327  CB  GLU    72       5.625  -1.999 -47.114  1.00                 C  
ATOM    328  CD  GLU    72       7.625  -2.666 -45.723  1.00                 C  
ATOM    329  CG  GLU    72       6.659  -1.557 -46.092  1.00                 C  
ATOM    330  OE1 GLU    72       7.159  -3.791 -45.442  1.00                 O  
ATOM    331  OE2 GLU    72       8.847  -2.411 -45.715  1.00                 O  
ATOM    332  N   ALA    73       4.284  -2.199 -49.993  1.00                 N  
ATOM    333  CA  ALA    73       3.191  -2.658 -50.871  1.00                 C  
ATOM    334  C   ALA    73       3.670  -3.395 -52.130  1.00                 C  
ATOM    335  O   ALA    73       2.980  -4.300 -52.595  1.00                 O  
ATOM    336  CB  ALA    73       2.325  -1.483 -51.298  1.00                 C  
ATOM    337  N   LEU    74       4.829  -3.010 -52.662  1.00                 N  
ATOM    338  CA  LEU    74       5.529  -3.726 -53.745  1.00                 C  
ATOM    339  C   LEU    74       5.564  -5.235 -53.506  1.00                 C  
ATOM    340  O   LEU    74       5.366  -6.013 -54.437  1.00                 O  
ATOM    341  CB  LEU    74       6.957  -3.198 -53.901  1.00                 C  
ATOM    342  CG  LEU    74       7.805  -3.851 -54.994  1.00                 C  
ATOM    343  CD1 LEU    74       7.174  -3.639 -56.362  1.00                 C  
ATOM    344  CD2 LEU    74       9.223  -3.301 -54.975  1.00                 C  
ATOM    345  N   LYS    75       5.756  -5.628 -52.247  1.00                 N  
ATOM    346  CA  LYS    75       6.014  -7.026 -51.856  1.00                 C  
ATOM    347  C   LYS    75       4.781  -7.865 -51.529  1.00                 C  
ATOM    348  O   LYS    75       4.869  -9.105 -51.448  1.00                 O  
ATOM    349  CB  LYS    75       6.941  -7.080 -50.640  1.00                 C  
ATOM    350  CD  LYS    75       9.205  -6.628 -49.655  1.00                 C  
ATOM    351  CE  LYS    75      10.604  -6.095 -49.918  1.00                 C  
ATOM    352  CG  LYS    75       8.343  -6.554 -50.905  1.00                 C  
ATOM    353  NZ  LYS    75      11.451  -6.132 -48.694  1.00                 N  
ATOM    354  N   TRP    76       3.631  -7.212 -51.342  1.00                 N  
ATOM    355  CA  TRP    76       2.427  -7.930 -50.975  1.00                 C  
ATOM    356  C   TRP    76       1.423  -8.087 -52.120  1.00                 C  
ATOM    357  O   TRP    76       1.383  -7.229 -53.016  1.00                 O  
ATOM    358  CB  TRP    76       1.725  -7.237 -49.805  1.00                 C  
ATOM    359  CG  TRP    76       2.496  -7.299 -48.522  1.00                 C  
ATOM    360  CD1 TRP    76       3.086  -6.256 -47.869  1.00                 C  
ATOM    361  NE1 TRP    76       3.702  -6.701 -46.724  1.00                 N  
ATOM    362  CD2 TRP    76       2.760  -8.468 -47.735  1.00                 C  
ATOM    363  CE2 TRP    76       3.514  -8.057 -46.621  1.00                 C  
ATOM    364  CH2 TRP    76       3.611 -10.266 -45.793  1.00                 C  
ATOM    365  CZ2 TRP    76       3.946  -8.950 -45.642  1.00                 C  
ATOM    366  CE3 TRP    76       2.431  -9.820 -47.865  1.00                 C  
ATOM    367  CZ3 TRP    76       2.862 -10.702 -46.891  1.00                 C  
ATOM    368  N   PRO    77       0.653  -9.213 -52.130  1.00                 N  
ATOM    369  CA  PRO    77      -0.385  -9.441 -53.131  1.00                 C  
ATOM    370  C   PRO    77      -1.296  -8.225 -53.341  1.00                 C  
ATOM    371  O   PRO    77      -1.554  -7.488 -52.404  1.00                 O  
ATOM    372  CB  PRO    77      -1.182 -10.623 -52.575  1.00                 C  
ATOM    373  CD  PRO    77       0.636 -10.299 -51.053  1.00                 C  
ATOM    374  CG  PRO    77      -0.212 -11.353 -51.708  1.00                 C  
ATOM    375  N   LYS    78      -1.779  -8.043 -54.568  1.00                 N  
ATOM    376  CA  LYS    78      -2.731  -6.999 -54.875  1.00                 C  
ATOM    377  C   LYS    78      -3.859  -7.539 -55.782  1.00                 C  
ATOM    378  O   LYS    78      -3.720  -8.532 -56.480  1.00                 O  
ATOM    379  CB  LYS    78      -2.031  -5.816 -55.546  1.00                 C  
ATOM    380  CD  LYS    78      -0.391  -3.924 -55.372  1.00                 C  
ATOM    381  CE  LYS    78       0.649  -3.240 -54.498  1.00                 C  
ATOM    382  CG  LYS    78      -1.005  -5.121 -54.665  1.00                 C  
ATOM    383  NZ  LYS    78       1.233  -2.043 -55.163  1.00                 N  
ATOM    384  N   GLY    79      -4.985  -6.849 -55.754  1.00                 N  
ATOM    385  CA  GLY    79      -6.158  -7.221 -56.568  1.00                 C  
ATOM    386  C   GLY    79      -7.288  -7.821 -55.742  1.00                 C  
ATOM    387  O   GLY    79      -7.355  -7.655 -54.530  1.00                 O  
ATOM    388  N   MET    80      -8.192  -8.519 -56.406  1.00                 N  
ATOM    389  CA  MET    80      -9.295  -9.141 -55.704  1.00                 C  
ATOM    390  C   MET    80      -9.145 -10.658 -55.731  1.00                 C  
ATOM    391  O   MET    80      -8.632 -11.237 -56.697  1.00                 O  
ATOM    392  CB  MET    80     -10.629  -8.720 -56.323  1.00                 C  
ATOM    393  SD  MET    80     -12.504  -6.780 -56.952  1.00                 S  
ATOM    394  CE  MET    80     -13.636  -7.414 -55.717  1.00                 C  
ATOM    395  CG  MET    80     -10.917  -7.231 -56.225  1.00                 C  
ATOM    396  N   HIS    81      -9.599 -11.295 -54.653  1.00                 N  
ATOM    397  CA  HIS    81      -9.658 -12.756 -54.562  1.00                 C  
ATOM    398  C   HIS    81     -10.683 -13.294 -55.554  1.00                 C  
ATOM    399  O   HIS    81     -11.713 -12.662 -55.771  1.00                 O  
ATOM    400  CB  HIS    81     -10.002 -13.191 -53.136  1.00                 C  
ATOM    401  CG  HIS    81      -8.926 -12.896 -52.138  1.00                 C  
ATOM    402  ND1 HIS    81      -7.719 -13.560 -52.127  1.00                 N  
ATOM    403  CE1 HIS    81      -6.964 -13.080 -51.123  1.00                 C  
ATOM    404  CD2 HIS    81      -8.771 -11.978 -51.019  1.00                 C  
ATOM    405  NE2 HIS    81      -7.589 -12.131 -50.454  1.00                 N  
ATOM    406  N   SER    82     -10.387 -14.446 -56.148  1.00                 N  
ATOM    407  CA  SER    82     -11.224 -15.057 -57.200  1.00                 C  
ATOM    408  C   SER    82     -11.949 -16.311 -56.691  1.00                 C  
ATOM    409  O   SER    82     -11.440 -17.422 -56.825  1.00                 O  
ATOM    410  CB  SER    82     -10.375 -15.411 -58.423  1.00                 C  
ATOM    411  OG  SER    82     -11.159 -16.029 -59.427  1.00                 O  
ATOM    412  N   PRO    83     -13.146 -16.152 -56.102  1.00                 N  
ATOM    413  CA  PRO    83     -13.855 -17.308 -55.576  1.00                 C  
ATOM    414  C   PRO    83     -14.360 -18.210 -56.714  1.00                 C  
ATOM    415  O   PRO    83     -14.466 -17.738 -57.847  1.00                 O  
ATOM    416  CB  PRO    83     -15.014 -16.702 -54.783  1.00                 C  
ATOM    417  CD  PRO    83     -13.773 -14.881 -55.718  1.00                 C  
ATOM    418  CG  PRO    83     -14.597 -15.292 -54.529  1.00                 C  
ATOM    419  N   PRO    84     -14.709 -19.472 -56.445  1.00                 N  
ATOM    420  CA  PRO    84     -14.925 -20.017 -55.106  1.00                 C  
ATOM    421  C   PRO    84     -13.707 -20.620 -54.412  1.00                 C  
ATOM    422  O   PRO    84     -13.752 -20.886 -53.208  1.00                 O  
ATOM    423  CB  PRO    84     -15.975 -21.110 -55.316  1.00                 C  
ATOM    424  CD  PRO    84     -15.273 -20.460 -57.510  1.00                 C  
ATOM    425  CG  PRO    84     -15.692 -21.642 -56.682  1.00                 C  
ATOM    426  N   ASP    85     -12.635 -20.818 -55.168  1.00                 N  
ATOM    427  CA  ASP    85     -11.448 -21.483 -54.649  1.00                 C  
ATOM    428  C   ASP    85     -10.546 -20.549 -53.872  1.00                 C  
ATOM    429  O   ASP    85      -9.954 -20.939 -52.870  1.00                 O  
ATOM    430  CB  ASP    85     -10.650 -22.121 -55.788  1.00                 C  
ATOM    431  CG  ASP    85     -11.358 -23.313 -56.399  1.00                 C  
ATOM    432  OD1 ASP    85     -12.317 -23.818 -55.778  1.00                 O  
ATOM    433  OD2 ASP    85     -10.955 -23.744 -57.500  1.00                 O  
ATOM    434  N   ASN    86     -10.468 -19.307 -54.330  1.00                 N  
ATOM    435  CA  ASN    86      -9.611 -18.301 -53.730  1.00                 C  
ATOM    436  C   ASN    86     -10.496 -17.248 -53.059  1.00                 C  
ATOM    437  O   ASN    86     -10.956 -16.331 -53.717  1.00                 O  
ATOM    438  CB  ASN    86      -8.686 -17.688 -54.783  1.00                 C  
ATOM    439  CG  ASN    86      -7.702 -16.699 -54.190  1.00                 C  
ATOM    440  OD1 ASN    86      -7.321 -16.811 -53.025  1.00                 O  
ATOM    441  ND2 ASN    86      -7.288 -15.724 -54.992  1.00                 N  
ATOM    442  N   VAL    87     -10.753 -17.415 -51.762  1.00                 N  
ATOM    443  CA  VAL    87     -11.563 -16.451 -50.975  1.00                 C  
ATOM    444  C   VAL    87     -10.731 -15.557 -50.045  1.00                 C  
ATOM    445  O   VAL    87      -9.586 -15.868 -49.730  1.00                 O  
ATOM    446  CB  VAL    87     -12.629 -17.170 -50.127  1.00                 C  
ATOM    447  CG1 VAL    87     -13.595 -17.932 -51.020  1.00                 C  
ATOM    448  CG2 VAL    87     -11.970 -18.107 -49.126  1.00                 C  
ATOM    449  N   GLY    88     -11.334 -14.456 -49.612  1.00                 N  
ATOM    450  CA  GLY    88     -10.696 -13.515 -48.705  1.00                 C  
ATOM    451  C   GLY    88     -10.845 -13.915 -47.249  1.00                 C  
ATOM    452  O   GLY    88     -11.421 -13.176 -46.436  1.00                 O  
ATOM    453  N   ALA    89     -10.317 -15.096 -46.927  1.00                 N  
ATOM    454  CA  ALA    89     -10.285 -15.612 -45.558  1.00                 C  
ATOM    455  C   ALA    89      -9.089 -16.540 -45.398  1.00                 C  
ATOM    456  O   ALA    89      -8.603 -17.114 -46.387  1.00                 O  
ATOM    457  CB  ALA    89     -11.585 -16.332 -45.232  1.00                 C  
ATOM    458  N   ASN    90      -8.602 -16.669 -44.165  1.00                 N  
ATOM    459  CA  ASN    90      -7.553 -17.636 -43.846  1.00                 C  
ATOM    460  C   ASN    90      -8.154 -19.022 -43.718  1.00                 C  
ATOM    461  O   ASN    90      -7.473 -20.017 -43.988  1.00                 O  
ATOM    462  CB  ASN    90      -6.818 -17.227 -42.568  1.00                 C  
ATOM    463  CG  ASN    90      -5.924 -16.020 -42.770  1.00                 C  
ATOM    464  OD1 ASN    90      -4.816 -16.137 -43.293  1.00                 O  
ATOM    465  ND2 ASN    90      -6.404 -14.853 -42.356  1.00                 N  
ATOM    466  N   TYR    91      -9.430 -19.071 -43.334  1.00                 N  
ATOM    467  CA  TYR    91     -10.181 -20.313 -43.174  1.00                 C  
ATOM    468  C   TYR    91     -11.119 -20.531 -44.365  1.00                 C  
ATOM    469  O   TYR    91     -11.282 -19.637 -45.202  1.00                 O  
ATOM    470  CB  TYR    91     -10.975 -20.294 -41.866  1.00                 C  
ATOM    471  CG  TYR    91     -10.112 -20.302 -40.625  1.00                 C  
ATOM    472  OH  TYR    91      -7.737 -20.305 -37.212  1.00                 O  
ATOM    473  CZ  TYR    91      -8.523 -20.306 -38.341  1.00                 C  
ATOM    474  CD1 TYR    91      -9.684 -19.112 -40.049  1.00                 C  
ATOM    475  CE1 TYR    91      -8.894 -19.109 -38.915  1.00                 C  
ATOM    476  CD2 TYR    91      -9.728 -21.498 -40.033  1.00                 C  
ATOM    477  CE2 TYR    91      -8.939 -21.514 -38.899  1.00                 C  
ATOM    478  N   PHE    92     -11.711 -21.726 -44.453  1.00                 N  
ATOM    479  CA  PHE    92     -12.638 -22.048 -45.548  1.00                 C  
ATOM    480  C   PHE    92     -13.923 -22.694 -45.022  1.00                 C  
ATOM    481  O   PHE    92     -13.861 -23.747 -44.372  1.00                 O  
ATOM    482  CB  PHE    92     -11.967 -22.975 -46.563  1.00                 C  
ATOM    483  CG  PHE    92     -12.833 -23.311 -47.743  1.00                 C  
ATOM    484  CZ  PHE    92     -14.437 -23.937 -49.925  1.00                 C  
ATOM    485  CD1 PHE    92     -13.120 -22.356 -48.703  1.00                 C  
ATOM    486  CE1 PHE    92     -13.917 -22.664 -49.789  1.00                 C  
ATOM    487  CD2 PHE    92     -13.361 -24.580 -47.894  1.00                 C  
ATOM    488  CE2 PHE    92     -14.159 -24.889 -48.980  1.00                 C  
ATOM    489  N   PRO    93     -15.094 -22.074 -45.308  1.00                 N  
ATOM    490  CA  PRO    93     -16.354 -22.561 -44.726  1.00                 C  
ATOM    491  C   PRO    93     -16.787 -23.921 -45.251  1.00                 C  
ATOM    492  O   PRO    93     -16.590 -24.226 -46.435  1.00                 O  
ATOM    493  CB  PRO    93     -17.378 -21.491 -45.112  1.00                 C  
ATOM    494  CD  PRO    93     -15.274 -20.773 -46.000  1.00                 C  
ATOM    495  CG  PRO    93     -16.559 -20.277 -45.398  1.00                 C  
ATOM    496  N   LEU    94     -17.363 -24.727 -44.361  1.00                 N  
ATOM    497  CA  LEU    94     -17.996 -25.992 -44.737  1.00                 C  
ATOM    498  C   LEU    94     -19.045 -25.778 -45.834  1.00                 C  
ATOM    499  O   LEU    94     -19.084 -26.534 -46.800  1.00                 O  
ATOM    500  CB  LEU    94     -18.639 -26.653 -43.516  1.00                 C  
ATOM    501  CG  LEU    94     -19.172 -28.073 -43.716  1.00                 C  
ATOM    502  CD1 LEU    94     -19.353 -28.773 -42.378  1.00                 C  
ATOM    503  CD2 LEU    94     -20.485 -28.051 -44.484  1.00                 C  
ATOM    504  N   LEU    95     -19.859 -24.734 -45.690  1.00                 N  
ATOM    505  CA  LEU    95     -20.812 -24.341 -46.721  1.00                 C  
ATOM    506  C   LEU    95     -20.203 -23.695 -47.974  1.00                 C  
ATOM    507  O   LEU    95     -20.938 -23.229 -48.838  1.00                 O  
ATOM    508  CB  LEU    95     -21.845 -23.366 -46.152  1.00                 C  
ATOM    509  CG  LEU    95     -22.780 -23.921 -45.076  1.00                 C  
ATOM    510  CD1 LEU    95     -23.662 -22.819 -44.510  1.00                 C  
ATOM    511  CD2 LEU    95     -23.635 -25.048 -45.635  1.00                 C  
ATOM    512  N   GLY    96     -18.874 -23.656 -48.062  1.00                 N  
ATOM    513  CA  GLY    96     -18.173 -23.029 -49.199  1.00                 C  
ATOM    514  C   GLY    96     -18.347 -21.523 -49.261  1.00                 C  
ATOM    515  O   GLY    96     -18.723 -20.893 -48.267  1.00                 O  
ATOM    516  N   ALA    97     -18.078 -20.941 -50.430  1.00                 N  
ATOM    517  CA  ALA    97     -18.286 -19.500 -50.625  1.00                 C  
ATOM    518  C   ALA    97     -19.789 -19.221 -50.816  1.00                 C  
ATOM    519  O   ALA    97     -20.288 -19.049 -51.938  1.00                 O  
ATOM    520  CB  ALA    97     -17.483 -19.005 -51.818  1.00                 C  
ATOM    521  N   TYR    98     -20.489 -19.169 -49.694  1.00                 N  
ATOM    522  CA  TYR    98     -21.933 -19.186 -49.677  1.00                 C  
ATOM    523  C   TYR    98     -22.599 -17.843 -49.866  1.00                 C  
ATOM    524  O   TYR    98     -21.978 -16.816 -49.670  1.00                 O  
ATOM    525  CB  TYR    98     -22.446 -19.780 -48.364  1.00                 C  
ATOM    526  CG  TYR    98     -22.030 -19.003 -47.136  1.00                 C  
ATOM    527  OH  TYR    98     -20.897 -16.855 -43.760  1.00                 O  
ATOM    528  CZ  TYR    98     -21.271 -17.566 -44.877  1.00                 C  
ATOM    529  CD1 TYR    98     -22.758 -17.899 -46.712  1.00                 C  
ATOM    530  CE1 TYR    98     -22.385 -17.182 -45.590  1.00                 C  
ATOM    531  CD2 TYR    98     -20.909 -19.375 -46.404  1.00                 C  
ATOM    532  CE2 TYR    98     -20.521 -18.671 -45.280  1.00                 C  
ATOM    533  N   SER    99     -23.877 -17.857 -50.231  1.00                 N  
ATOM    534  CA  SER    99     -24.689 -16.649 -50.223  1.00                 C  
ATOM    535  C   SER    99     -25.501 -16.585 -48.951  1.00                 C  
ATOM    536  O   SER    99     -26.193 -17.558 -48.592  1.00                 O  
ATOM    537  CB  SER    99     -25.601 -16.608 -51.451  1.00                 C  
ATOM    538  OG  SER    99     -26.470 -15.490 -51.404  1.00                 O  
ATOM    539  N   SER   100     -25.431 -15.423 -48.291  1.00                 N  
ATOM    540  CA  SER   100     -26.189 -15.130 -47.068  1.00                 C  
ATOM    541  C   SER   100     -27.689 -15.142 -47.270  1.00                 C  
ATOM    542  O   SER   100     -28.437 -15.279 -46.300  1.00                 O  
ATOM    543  CB  SER   100     -25.780 -13.771 -46.497  1.00                 C  
ATOM    544  OG  SER   100     -26.178 -12.716 -47.355  1.00                 O  
ATOM    545  N   LYS   101     -28.124 -14.980 -48.516  1.00                 N  
ATOM    546  CA  LYS   101     -29.544 -14.954 -48.820  1.00                 C  
ATOM    547  C   LYS   101     -30.130 -16.307 -49.232  1.00                 C  
ATOM    548  O   LYS   101     -31.353 -16.442 -49.360  1.00                 O  
ATOM    549  CB  LYS   101     -29.835 -13.947 -49.935  1.00                 C  
ATOM    550  CD  LYS   101     -29.854 -13.446 -52.394  1.00                 C  
ATOM    551  CE  LYS   101     -28.997 -12.193 -52.471  1.00                 C  
ATOM    552  CG  LYS   101     -29.358 -14.388 -51.309  1.00                 C  
ATOM    553  NZ  LYS   101     -29.387 -11.323 -53.615  1.00                 N  
ATOM    554  N   ASP   102     -29.257 -17.297 -49.426  1.00                 N  
ATOM    555  CA  ASP   102     -29.662 -18.682 -49.639  1.00                 C  
ATOM    556  C   ASP   102     -30.367 -19.217 -48.384  1.00                 C  
ATOM    557  O   ASP   102     -29.738 -19.294 -47.315  1.00                 O  
ATOM    558  CB  ASP   102     -28.450 -19.547 -49.991  1.00                 C  
ATOM    559  CG  ASP   102     -28.833 -20.969 -50.350  1.00                 C  
ATOM    560  OD1 ASP   102     -30.014 -21.331 -50.163  1.00                 O  
ATOM    561  OD2 ASP   102     -27.953 -21.721 -50.819  1.00                 O  
ATOM    562  N   PRO   103     -31.668 -19.586 -48.506  1.00                 N  
ATOM    563  CA  PRO   103     -32.449 -19.963 -47.327  1.00                 C  
ATOM    564  C   PRO   103     -31.895 -21.180 -46.585  1.00                 C  
ATOM    565  O   PRO   103     -32.068 -21.270 -45.361  1.00                 O  
ATOM    566  CB  PRO   103     -33.840 -20.268 -47.886  1.00                 C  
ATOM    567  CD  PRO   103     -32.541 -19.491 -49.741  1.00                 C  
ATOM    568  CG  PRO   103     -33.920 -19.469 -49.144  1.00                 C  
ATOM    569  N   GLU   104     -31.220 -22.085 -47.309  1.00                 N  
ATOM    570  CA  GLU   104     -30.665 -23.293 -46.700  1.00                 C  
ATOM    571  C   GLU   104     -29.401 -22.966 -45.916  1.00                 C  
ATOM    572  O   GLU   104     -29.085 -23.648 -44.936  1.00                 O  
ATOM    573  CB  GLU   104     -30.370 -24.346 -47.770  1.00                 C  
ATOM    574  CD  GLU   104     -31.278 -25.937 -49.509  1.00                 C  
ATOM    575  CG  GLU   104     -31.610 -24.918 -48.437  1.00                 C  
ATOM    576  OE1 GLU   104     -30.082 -26.084 -49.839  1.00                 O  
ATOM    577  OE2 GLU   104     -32.213 -26.588 -50.020  1.00                 O  
ATOM    578  N   VAL   105     -28.684 -21.928 -46.362  1.00                 N  
ATOM    579  CA  VAL   105     -27.516 -21.419 -45.643  1.00                 C  
ATOM    580  C   VAL   105     -27.951 -20.798 -44.314  1.00                 C  
ATOM    581  O   VAL   105     -27.429 -21.202 -43.271  1.00                 O  
ATOM    582  CB  VAL   105     -26.737 -20.392 -46.486  1.00                 C  
ATOM    583  CG1 VAL   105     -25.641 -19.743 -45.656  1.00                 C  
ATOM    584  CG2 VAL   105     -26.152 -21.054 -47.724  1.00                 C  
ATOM    585  N   VAL   106     -28.924 -19.870 -44.350  1.00                 N  
ATOM    586  CA  VAL   106     -29.493 -19.264 -43.127  1.00                 C  
ATOM    587  C   VAL   106     -29.945 -20.351 -42.138  1.00                 C  
ATOM    588  O   VAL   106     -29.601 -20.307 -40.958  1.00                 O  
ATOM    589  CB  VAL   106     -30.673 -18.330 -43.456  1.00                 C  
ATOM    590  CG1 VAL   106     -31.378 -17.893 -42.181  1.00                 C  
ATOM    591  CG2 VAL   106     -30.192 -17.122 -44.244  1.00                 C  
ATOM    592  N   ASP   107     -30.684 -21.338 -42.648  1.00                 N  
ATOM    593  CA  ASP   107     -31.134 -22.511 -41.870  1.00                 C  
ATOM    594  C   ASP   107     -29.986 -23.295 -41.241  1.00                 C  
ATOM    595  O   ASP   107     -30.051 -23.628 -40.064  1.00                 O  
ATOM    596  CB  ASP   107     -31.954 -23.455 -42.751  1.00                 C  
ATOM    597  CG  ASP   107     -33.320 -22.893 -43.095  1.00                 C  
ATOM    598  OD1 ASP   107     -33.738 -21.911 -42.445  1.00                 O  
ATOM    599  OD2 ASP   107     -33.971 -23.433 -44.013  1.00                 O  
ATOM    600  N   ILE   108     -28.948 -23.574 -42.029  1.00                 N  
ATOM    601  CA  ILE   108     -27.767 -24.281 -41.513  1.00                 C  
ATOM    602  C   ILE   108     -27.141 -23.435 -40.407  1.00                 C  
ATOM    603  O   ILE   108     -26.856 -23.966 -39.335  1.00                 O  
ATOM    604  CB  ILE   108     -26.752 -24.577 -42.633  1.00                 C  
ATOM    605  CD1 ILE   108     -26.529 -25.733 -44.894  1.00                 C  
ATOM    606  CG1 ILE   108     -27.323 -25.604 -43.613  1.00                 C  
ATOM    607  CG2 ILE   108     -25.426 -25.032 -42.043  1.00                 C  
ATOM    608  N   HIS   109     -26.979 -22.130 -40.648  1.00                 N  
ATOM    609  CA  HIS   109     -26.395 -21.252 -39.649  1.00                 C  
ATOM    610  C   HIS   109     -27.181 -21.340 -38.348  1.00                 C  
ATOM    611  O   HIS   109     -26.592 -21.618 -37.306  1.00                 O  
ATOM    612  CB  HIS   109     -26.359 -19.810 -40.159  1.00                 C  
ATOM    613  CG  HIS   109     -25.337 -19.572 -41.227  1.00                 C  
ATOM    614  ND1 HIS   109     -25.226 -18.373 -41.897  1.00                 N  
ATOM    615  CE1 HIS   109     -24.225 -18.463 -42.792  1.00                 C  
ATOM    616  CD2 HIS   109     -24.280 -20.359 -41.846  1.00                 C  
ATOM    617  NE2 HIS   109     -23.653 -19.651 -42.766  1.00                 N  
ATOM    618  N   MET   110     -28.503 -21.171 -38.426  1.00                 N  
ATOM    619  CA  MET   110     -29.392 -21.276 -37.260  1.00                 C  
ATOM    620  C   MET   110     -29.182 -22.565 -36.475  1.00                 C  
ATOM    621  O   MET   110     -29.128 -22.532 -35.245  1.00                 O  
ATOM    622  CB  MET   110     -30.857 -21.183 -37.693  1.00                 C  
ATOM    623  SD  MET   110     -31.019 -18.475 -37.130  1.00                 S  
ATOM    624  CE  MET   110     -29.425 -17.847 -37.651  1.00                 C  
ATOM    625  CG  MET   110     -31.243 -19.838 -38.288  1.00                 C  
ATOM    626  N   GLN   111     -29.048 -23.685 -37.191  1.00                 N  
ATOM    627  CA  GLN   111     -28.845 -25.003 -36.571  1.00                 C  
ATOM    628  C   GLN   111     -27.484 -25.101 -35.860  1.00                 C  
ATOM    629  O   GLN   111     -27.374 -25.733 -34.798  1.00                 O  
ATOM    630  CB  GLN   111     -28.958 -26.111 -37.620  1.00                 C  
ATOM    631  CD  GLN   111     -30.421 -27.358 -39.258  1.00                 C  
ATOM    632  CG  GLN   111     -30.362 -26.308 -38.166  1.00                 C  
ATOM    633  OE1 GLN   111     -29.664 -28.329 -39.241  1.00                 O  
ATOM    634  NE2 GLN   111     -31.322 -27.166 -40.215  1.00                 N  
ATOM    635  N   MET   112     -26.473 -24.450 -36.440  1.00                 N  
ATOM    636  CA  MET   112     -25.133 -24.424 -35.882  1.00                 C  
ATOM    637  C   MET   112     -25.114 -23.657 -34.561  1.00                 C  
ATOM    638  O   MET   112     -24.510 -24.110 -33.585  1.00                 O  
ATOM    639  CB  MET   112     -24.151 -23.798 -36.874  1.00                 C  
ATOM    640  SD  MET   112     -23.310 -26.254 -37.842  1.00                 S  
ATOM    641  CE  MET   112     -24.821 -27.215 -37.826  1.00                 C  
ATOM    642  CG  MET   112     -23.962 -24.601 -38.151  1.00                 C  
ATOM    643  N   LEU   113     -25.826 -22.529 -34.529  1.00                 N  
ATOM    644  CA  LEU   113     -25.960 -21.685 -33.339  1.00                 C  
ATOM    645  C   LEU   113     -26.709 -22.414 -32.240  1.00                 C  
ATOM    646  O   LEU   113     -26.274 -22.434 -31.078  1.00                 O  
ATOM    647  CB  LEU   113     -26.674 -20.377 -33.687  1.00                 C  
ATOM    648  CG  LEU   113     -25.903 -19.400 -34.576  1.00                 C  
ATOM    649  CD1 LEU   113     -26.791 -18.238 -34.994  1.00                 C  
ATOM    650  CD2 LEU   113     -24.663 -18.886 -33.861  1.00                 C  
ATOM    651  N   ARG   114     -27.838 -23.011 -32.626  1.00                 N  
ATOM    652  CA  ARG   114     -28.641 -23.892 -31.791  1.00                 C  
ATOM    653  C   ARG   114     -27.761 -24.954 -31.102  1.00                 C  
ATOM    654  O   ARG   114     -27.882 -25.166 -29.893  1.00                 O  
ATOM    655  CB  ARG   114     -29.732 -24.570 -32.622  1.00                 C  
ATOM    656  CD  ARG   114     -31.597 -26.246 -32.732  1.00                 C  
ATOM    657  NE  ARG   114     -30.906 -27.144 -33.654  1.00                 N  
ATOM    658  CG  ARG   114     -30.628 -25.505 -31.826  1.00                 C  
ATOM    659  CZ  ARG   114     -31.459 -27.666 -34.744  1.00                 C  
ATOM    660  NH1 ARG   114     -30.753 -28.473 -35.524  1.00                 N  
ATOM    661  NH2 ARG   114     -32.716 -27.379 -35.052  1.00                 N  
ATOM    662  N   TYR   115     -26.847 -25.566 -31.866  1.00                 N  
ATOM    663  CA  TYR   115     -25.999 -26.631 -31.362  1.00                 C  
ATOM    664  C   TYR   115     -24.894 -26.124 -30.435  1.00                 C  
ATOM    665  O   TYR   115     -24.214 -26.918 -29.763  1.00                 O  
ATOM    666  CB  TYR   115     -25.365 -27.405 -32.520  1.00                 C  
ATOM    667  CG  TYR   115     -26.345 -28.252 -33.300  1.00                 C  
ATOM    668  OH  TYR   115     -29.051 -30.580 -35.432  1.00                 O  
ATOM    669  CZ  TYR   115     -28.155 -29.810 -34.728  1.00                 C  
ATOM    670  CD1 TYR   115     -27.582 -28.585 -32.763  1.00                 C  
ATOM    671  CE1 TYR   115     -28.484 -29.358 -33.468  1.00                 C  
ATOM    672  CD2 TYR   115     -26.030 -28.715 -34.571  1.00                 C  
ATOM    673  CE2 TYR   115     -26.920 -29.490 -35.291  1.00                 C  
ATOM    674  N   ALA   116     -24.720 -24.806 -30.406  1.00                 N  
ATOM    675  CA  ALA   116     -23.713 -24.156 -29.569  1.00                 C  
ATOM    676  C   ALA   116     -24.348 -23.522 -28.340  1.00                 C  
ATOM    677  O   ALA   116     -23.653 -22.881 -27.544  1.00                 O  
ATOM    678  CB  ALA   116     -22.957 -23.106 -30.368  1.00                 C  
ATOM    679  N   GLY   117     -25.668 -23.708 -28.198  1.00                 N  
ATOM    680  CA  GLY   117     -26.509 -23.063 -27.166  1.00                 C  
ATOM    681  C   GLY   117     -26.416 -21.552 -27.146  1.00                 C  
ATOM    682  O   GLY   117     -26.384 -20.954 -26.073  1.00                 O  
ATOM    683  N   ILE   118     -26.355 -20.951 -28.332  1.00                 N  
ATOM    684  CA  ILE   118     -26.459 -19.504 -28.477  1.00                 C  
ATOM    685  C   ILE   118     -27.921 -19.181 -28.783  1.00                 C  
ATOM    686  O   ILE   118     -28.490 -19.745 -29.717  1.00                 O  
ATOM    687  CB  ILE   118     -25.513 -18.977 -29.572  1.00                 C  
ATOM    688  CD1 ILE   118     -23.082 -19.030 -30.338  1.00                 C  
ATOM    689  CG1 ILE   118     -24.057 -19.276 -29.208  1.00                 C  
ATOM    690  CG2 ILE   118     -25.744 -17.492 -29.807  1.00                 C  
ATOM    691  N   GLY   119     -28.513 -18.280 -27.994  1.00                 N  
ATOM    692  CA  GLY   119     -29.928 -17.915 -28.121  1.00                 C  
ATOM    693  C   GLY   119     -30.193 -16.701 -28.998  1.00                 C  
ATOM    694  O   GLY   119     -31.254 -16.583 -29.615  1.00                 O  
ATOM    695  N   VAL   120     -29.223 -15.793 -29.046  1.00                 N  
ATOM    696  CA  VAL   120     -29.405 -14.531 -29.737  1.00                 C  
ATOM    697  C   VAL   120     -28.301 -14.346 -30.762  1.00                 C  
ATOM    698  O   VAL   120     -27.125 -14.592 -30.464  1.00                 O  
ATOM    699  CB  VAL   120     -29.433 -13.347 -28.752  1.00                 C  
ATOM    700  CG1 VAL   120     -29.587 -12.033 -29.503  1.00                 C  
ATOM    701  CG2 VAL   120     -30.555 -13.522 -27.741  1.00                 C  
ATOM    702  N   ALA   121     -28.687 -13.920 -31.966  1.00                 N  
ATOM    703  CA  ALA   121     -27.717 -13.449 -32.951  1.00                 C  
ATOM    704  C   ALA   121     -27.786 -11.940 -33.111  1.00                 C  
ATOM    705  O   ALA   121     -28.835 -11.402 -33.449  1.00                 O  
ATOM    706  CB  ALA   121     -27.951 -14.128 -34.292  1.00                 C  
ATOM    707  N   VAL   122     -26.655 -11.287 -32.848  1.00                 N  
ATOM    708  CA  VAL   122     -26.490  -9.844 -33.043  1.00                 C  
ATOM    709  C   VAL   122     -26.124  -9.543 -34.490  1.00                 C  
ATOM    710  O   VAL   122     -24.963  -9.689 -34.904  1.00                 O  
ATOM    711  CB  VAL   122     -25.425  -9.264 -32.094  1.00                 C  
ATOM    712  CG1 VAL   122     -25.245  -7.774 -32.341  1.00                 C  
ATOM    713  CG2 VAL   122     -25.803  -9.526 -30.644  1.00                 C  
ATOM    714  N   VAL   123     -27.133  -9.121 -35.248  1.00                 N  
ATOM    715  CA  VAL   123     -27.013  -8.963 -36.680  1.00                 C  
ATOM    716  C   VAL   123     -26.389  -7.623 -37.031  1.00                 C  
ATOM    717  O   VAL   123     -26.910  -6.580 -36.633  1.00                 O  
ATOM    718  CB  VAL   123     -28.378  -9.102 -37.380  1.00                 C  
ATOM    719  CG1 VAL   123     -28.238  -8.857 -38.874  1.00                 C  
ATOM    720  CG2 VAL   123     -28.975 -10.476 -37.115  1.00                 C  
ATOM    721  N   SER   124     -25.265  -7.669 -37.757  1.00                 N  
ATOM    722  CA  SER   124     -24.615  -6.478 -38.340  1.00                 C  
ATOM    723  C   SER   124     -25.597  -5.830 -39.276  1.00                 C  
ATOM    724  O   SER   124     -26.157  -6.506 -40.156  1.00                 O  
ATOM    725  CB  SER   124     -23.321  -6.870 -39.055  1.00                 C  
ATOM    726  OG  SER   124     -22.731  -5.751 -39.694  1.00                 O  
ATOM    727  N   TRP   125     -25.803  -4.530 -39.083  1.00                 N  
ATOM    728  CA  TRP   125     -26.879  -3.795 -39.752  1.00                 C  
ATOM    729  C   TRP   125     -26.451  -2.445 -40.302  1.00                 C  
ATOM    730  O   TRP   125     -25.741  -1.686 -39.649  1.00                 O  
ATOM    731  CB  TRP   125     -28.056  -3.582 -38.798  1.00                 C  
ATOM    732  CG  TRP   125     -29.222  -2.885 -39.430  1.00                 C  
ATOM    733  CD1 TRP   125     -30.267  -3.467 -40.086  1.00                 C  
ATOM    734  NE1 TRP   125     -31.144  -2.506 -40.529  1.00                 N  
ATOM    735  CD2 TRP   125     -29.461  -1.472 -39.466  1.00                 C  
ATOM    736  CE2 TRP   125     -30.668  -1.272 -40.159  1.00                 C  
ATOM    737  CH2 TRP   125     -30.507   1.068 -39.891  1.00                 C  
ATOM    738  CZ2 TRP   125     -31.202  -0.003 -40.378  1.00                 C  
ATOM    739  CE3 TRP   125     -28.771  -0.358 -38.979  1.00                 C  
ATOM    740  CZ3 TRP   125     -29.304   0.898 -39.198  1.00                 C  
ATOM    741  N   TYR   126     -26.890  -2.161 -41.514  1.00                 N  
ATOM    742  CA  TYR   126     -26.726  -0.857 -42.134  1.00                 C  
ATOM    743  C   TYR   126     -28.140  -0.407 -42.500  1.00                 C  
ATOM    744  O   TYR   126     -29.002  -1.270 -42.725  1.00                 O  
ATOM    745  CB  TYR   126     -25.792  -0.952 -43.342  1.00                 C  
ATOM    746  CG  TYR   126     -24.378  -1.357 -42.993  1.00                 C  
ATOM    747  OH  TYR   126     -20.493  -2.487 -42.033  1.00                 O  
ATOM    748  CZ  TYR   126     -21.778  -2.112 -42.350  1.00                 C  
ATOM    749  CD1 TYR   126     -24.024  -2.697 -42.902  1.00                 C  
ATOM    750  CE1 TYR   126     -22.734  -3.077 -42.583  1.00                 C  
ATOM    751  CD2 TYR   126     -23.401  -0.398 -42.755  1.00                 C  
ATOM    752  CE2 TYR   126     -22.106  -0.759 -42.435  1.00                 C  
ATOM    753  N   PRO   127     -28.398   0.916 -42.559  1.00                 N  
ATOM    754  CA  PRO   127     -29.731   1.404 -42.936  1.00                 C  
ATOM    755  C   PRO   127     -30.159   0.991 -44.356  1.00                 C  
ATOM    756  O   PRO   127     -29.315   0.453 -45.111  1.00                 O  
ATOM    757  CB  PRO   127     -29.610   2.926 -42.836  1.00                 C  
ATOM    758  CD  PRO   127     -27.485   2.025 -42.202  1.00                 C  
ATOM    759  CG  PRO   127     -28.445   3.149 -41.931  1.00                 C  
ATOM    760  N   ALA   128     -31.457   1.220 -44.715  1.00                 N  
ATOM    761  CA  ALA   128     -31.913   0.847 -46.055  1.00                 C  
ATOM    762  C   ALA   128     -31.117   1.531 -47.165  1.00                 C  
ATOM    763  O   ALA   128     -30.904   2.763 -47.192  1.00                 O  
ATOM    764  CB  ALA   128     -33.389   1.175 -46.223  1.00                 C  
ATOM    765  N   GLY   129     -30.621   0.681 -48.049  1.00                 N  
ATOM    766  CA  GLY   129     -29.889   1.088 -49.237  1.00                 C  
ATOM    767  C   GLY   129     -28.496   1.625 -48.936  1.00                 C  
ATOM    768  O   GLY   129     -27.838   2.155 -49.834  1.00                 O  
ATOM    769  N   ASP   130     -28.023   1.450 -47.702  1.00                 N  
ATOM    770  CA  ASP   130     -26.610   1.667 -47.393  1.00                 C  
ATOM    771  C   ASP   130     -25.952   0.342 -47.041  1.00                 C  
ATOM    772  O   ASP   130     -26.633  -0.607 -46.602  1.00                 O  
ATOM    773  CB  ASP   130     -26.460   2.670 -46.247  1.00                 C  
ATOM    774  CG  ASP   130     -26.923   4.063 -46.628  1.00                 C  
ATOM    775  OD1 ASP   130     -26.985   4.357 -47.840  1.00                 O  
ATOM    776  OD2 ASP   130     -27.223   4.859 -45.714  1.00                 O  
ATOM    777  N   ALA   131     -24.632   0.305 -47.210  1.00                 N  
ATOM    778  CA  ALA   131     -23.823  -0.907 -47.043  1.00                 C  
ATOM    779  C   ALA   131     -22.405  -0.532 -46.644  1.00                 C  
ATOM    780  O   ALA   131     -22.016   0.639 -46.762  1.00                 O  
ATOM    781  CB  ALA   131     -23.824  -1.726 -48.325  1.00                 C  
ATOM    782  N   ASP   132     -21.632  -1.518 -46.197  1.00                 N  
ATOM    783  CA  ASP   132     -20.190  -1.349 -46.024  1.00                 C  
ATOM    784  C   ASP   132     -19.520  -1.185 -47.393  1.00                 C  
ATOM    785  O   ASP   132     -20.142  -1.460 -48.417  1.00                 O  
ATOM    786  CB  ASP   132     -19.598  -2.540 -45.268  1.00                 C  
ATOM    787  CG  ASP   132     -19.653  -3.825 -46.070  1.00                 C  
ATOM    788  OD1 ASP   132     -20.747  -4.419 -46.166  1.00                 O  
ATOM    789  OD2 ASP   132     -18.601  -4.238 -46.603  1.00                 O  
ATOM    790  N   ASN   133     -18.254  -0.766 -47.390  1.00                 N  
ATOM    791  CA  ASN   133     -17.531  -0.435 -48.628  1.00                 C  
ATOM    792  C   ASN   133     -17.296  -1.600 -49.604  1.00                 C  
ATOM    793  O   ASN   133     -17.207  -1.373 -50.821  1.00                 O  
ATOM    794  CB  ASN   133     -16.172   0.189 -48.304  1.00                 C  
ATOM    795  CG  ASN   133     -16.290   1.611 -47.793  1.00                 C  
ATOM    796  OD1 ASN   133     -17.306   2.274 -48.003  1.00                 O  
ATOM    797  ND2 ASN   133     -15.249   2.085 -47.119  1.00                 N  
ATOM    798  N   GLU   134     -17.272  -2.832 -49.096  1.00                 N  
ATOM    799  CA  GLU   134     -17.099  -4.002 -49.950  1.00                 C  
ATOM    800  C   GLU   134     -18.352  -4.852 -50.120  1.00                 C  
ATOM    801  O   GLU   134     -18.275  -5.998 -50.607  1.00                 O  
ATOM    802  CB  GLU   134     -15.983  -4.899 -49.411  1.00                 C  
ATOM    803  CD  GLU   134     -14.104  -3.885 -50.762  1.00                 C  
ATOM    804  CG  GLU   134     -14.615  -4.236 -49.378  1.00                 C  
ATOM    805  OE1 GLU   134     -14.352  -4.669 -51.702  1.00                 O  
ATOM    806  OE2 GLU   134     -13.456  -2.827 -50.905  1.00                 O  
ATOM    807  N   GLY   135     -19.498  -4.295 -49.739  1.00                 N  
ATOM    808  CA  GLY   135     -20.749  -5.059 -49.713  1.00                 C  
ATOM    809  C   GLY   135     -21.896  -4.424 -50.433  1.00                 C  
ATOM    810  O   GLY   135     -21.723  -3.407 -51.118  1.00                 O  
ATOM    811  N   LEU   136     -23.056  -5.060 -50.302  1.00                 N  
ATOM    812  CA  LEU   136     -24.322  -4.572 -50.863  1.00                 C  
ATOM    813  C   LEU   136     -25.331  -4.469 -49.732  1.00                 C  
ATOM    814  O   LEU   136     -25.179  -5.176 -48.755  1.00                 O  
ATOM    815  CB  LEU   136     -24.811  -5.504 -51.973  1.00                 C  
ATOM    816  CG  LEU   136     -23.870  -5.689 -53.166  1.00                 C  
ATOM    817  CD1 LEU   136     -24.418  -6.734 -54.126  1.00                 C  
ATOM    818  CD2 LEU   136     -23.653  -4.369 -53.889  1.00                 C  
ATOM    819  N   GLU   137     -26.360  -3.598 -49.848  1.00                 N  
ATOM    820  CA  GLU   137     -27.260  -3.388 -48.698  1.00                 C  
ATOM    821  C   GLU   137     -27.869  -4.693 -48.178  1.00                 C  
ATOM    822  O   GLU   137     -28.196  -5.590 -48.980  1.00                 O  
ATOM    823  CB  GLU   137     -28.385  -2.420 -49.068  1.00                 C  
ATOM    824  CD  GLU   137     -30.434  -1.962 -50.472  1.00                 C  
ATOM    825  CG  GLU   137     -29.332  -2.947 -50.134  1.00                 C  
ATOM    826  OE1 GLU   137     -30.221  -1.116 -51.366  1.00                 O  
ATOM    827  OE2 GLU   137     -31.511  -2.037 -49.844  1.00                 O  
ATOM    828  N   PRO   138     -27.996  -4.812 -46.855  1.00                 N  
ATOM    829  CA  PRO   138     -28.439  -6.079 -46.248  1.00                 C  
ATOM    830  C   PRO   138     -29.701  -5.975 -45.401  1.00                 C  
ATOM    831  O   PRO   138     -30.140  -6.953 -44.817  1.00                 O  
ATOM    832  CB  PRO   138     -27.258  -6.503 -45.373  1.00                 C  
ATOM    833  CD  PRO   138     -26.793  -4.255 -46.050  1.00                 C  
ATOM    834  CG  PRO   138     -26.660  -5.219 -44.905  1.00                 C  
ATOM    835  N   ASP   139     -30.287  -4.785 -45.358  1.00                 N  
ATOM    836  CA  ASP   139     -31.572  -4.606 -44.695  1.00                 C  
ATOM    837  C   ASP   139     -32.727  -5.412 -45.328  1.00                 C  
ATOM    838  O   ASP   139     -33.702  -5.714 -44.635  1.00                 O  
ATOM    839  CB  ASP   139     -31.966  -3.128 -44.680  1.00                 C  
ATOM    840  CG  ASP   139     -33.141  -2.847 -43.765  1.00                 C  
ATOM    841  OD1 ASP   139     -33.033  -3.134 -42.554  1.00                 O  
ATOM    842  OD2 ASP   139     -34.171  -2.341 -44.258  1.00                 O  
ATOM    843  N   SER   140     -32.620  -5.769 -46.616  1.00                 N  
ATOM    844  CA  SER   140     -33.614  -6.636 -47.267  1.00                 C  
ATOM    845  C   SER   140     -33.672  -8.048 -46.682  1.00                 C  
ATOM    846  O   SER   140     -34.727  -8.689 -46.692  1.00                 O  
ATOM    847  CB  SER   140     -33.335  -6.738 -48.768  1.00                 C  
ATOM    848  OG  SER   140     -32.115  -7.413 -49.016  1.00                 O  
ATOM    849  N   LEU   141     -32.536  -8.525 -46.182  1.00                 N  
ATOM    850  CA  LEU   141     -32.471  -9.876 -45.621  1.00                 C  
ATOM    851  C   LEU   141     -33.143 -10.031 -44.277  1.00                 C  
ATOM    852  O   LEU   141     -33.572 -11.127 -43.931  1.00                 O  
ATOM    853  CB  LEU   141     -31.016 -10.329 -45.483  1.00                 C  
ATOM    854  CG  LEU   141     -30.246 -10.543 -46.787  1.00                 C  
ATOM    855  CD1 LEU   141     -28.784 -10.855 -46.503  1.00                 C  
ATOM    856  CD2 LEU   141     -30.876 -11.658 -47.607  1.00                 C  
ATOM    857  N   ILE   142     -33.249  -8.926 -43.543  1.00                 N  
ATOM    858  CA  ILE   142     -33.720  -8.948 -42.156  1.00                 C  
ATOM    859  C   ILE   142     -35.062  -9.703 -41.998  1.00                 C  
ATOM    860  O   ILE   142     -35.117 -10.622 -41.152  1.00                 O  
ATOM    861  CB  ILE   142     -33.874  -7.524 -41.590  1.00                 C  
ATOM    862  CD1 ILE   142     -31.532  -7.514 -40.584  1.00                 C  
ATOM    863  CG1 ILE   142     -32.512  -6.831 -41.512  1.00                 C  
ATOM    864  CG2 ILE   142     -34.569  -7.561 -40.237  1.00                 C  
ATOM    865  N   PRO   143     -36.114  -9.379 -42.830  1.00                 N  
ATOM    866  CA  PRO   143     -37.350 -10.186 -42.753  1.00                 C  
ATOM    867  C   PRO   143     -37.125 -11.692 -42.940  1.00                 C  
ATOM    868  O   PRO   143     -37.647 -12.485 -42.151  1.00                 O  
ATOM    869  CB  PRO   143     -38.222  -9.636 -43.884  1.00                 C  
ATOM    870  CD  PRO   143     -36.324  -8.180 -43.812  1.00                 C  
ATOM    871  CG  PRO   143     -37.814  -8.207 -44.009  1.00                 C  
ATOM    872  N   LEU   144     -36.321 -12.070 -43.929  1.00                 N  
ATOM    873  CA  LEU   144     -36.012 -13.482 -44.175  1.00                 C  
ATOM    874  C   LEU   144     -35.155 -14.122 -43.058  1.00                 C  
ATOM    875  O   LEU   144     -35.308 -15.306 -42.768  1.00                 O  
ATOM    876  CB  LEU   144     -35.288 -13.647 -45.513  1.00                 C  
ATOM    877  CG  LEU   144     -36.109 -13.350 -46.769  1.00                 C  
ATOM    878  CD1 LEU   144     -35.231 -13.404 -48.010  1.00                 C  
ATOM    879  CD2 LEU   144     -37.267 -14.327 -46.898  1.00                 C  
ATOM    880  N   LEU   145     -34.288 -13.335 -42.416  1.00                 N  
ATOM    881  CA  LEU   145     -33.409 -13.831 -41.340  1.00                 C  
ATOM    882  C   LEU   145     -34.219 -14.099 -40.078  1.00                 C  
ATOM    883  O   LEU   145     -34.045 -15.132 -39.420  1.00                 O  
ATOM    884  CB  LEU   145     -32.290 -12.827 -41.056  1.00                 C  
ATOM    885  CG  LEU   145     -31.244 -12.649 -42.158  1.00                 C  
ATOM    886  CD1 LEU   145     -30.298 -11.505 -41.822  1.00                 C  
ATOM    887  CD2 LEU   145     -30.462 -13.936 -42.370  1.00                 C  
ATOM    888  N   LEU   146     -35.102 -13.155 -39.756  1.00                 N  
ATOM    889  CA  LEU   146     -35.995 -13.261 -38.603  1.00                 C  
ATOM    890  C   LEU   146     -36.848 -14.540 -38.652  1.00                 C  
ATOM    891  O   LEU   146     -36.931 -15.283 -37.668  1.00                 O  
ATOM    892  CB  LEU   146     -36.909 -12.037 -38.519  1.00                 C  
ATOM    893  CG  LEU   146     -36.237 -10.714 -38.144  1.00                 C  
ATOM    894  CD1 LEU   146     -37.211  -9.555 -38.295  1.00                 C  
ATOM    895  CD2 LEU   146     -35.697 -10.769 -36.723  1.00                 C  
ATOM    896  N   ASP   147     -37.445 -14.785 -39.819  1.00                 N  
ATOM    897  CA  ASP   147     -38.275 -15.947 -40.073  1.00                 C  
ATOM    898  C   ASP   147     -37.533 -17.227 -39.765  1.00                 C  
ATOM    899  O   ASP   147     -38.048 -18.059 -39.021  1.00                 O  
ATOM    900  CB  ASP   147     -38.754 -15.956 -41.526  1.00                 C  
ATOM    901  CG  ASP   147     -39.794 -14.888 -41.803  1.00                 C  
ATOM    902  OD1 ASP   147     -40.340 -14.324 -40.831  1.00                 O  
ATOM    903  OD2 ASP   147     -40.063 -14.615 -42.992  1.00                 O  
ATOM    904  N   THR   148     -36.317 -17.361 -40.295  1.00                 N  
ATOM    905  CA  THR   148     -35.503 -18.569 -40.070  1.00                 C  
ATOM    906  C   THR   148     -35.030 -18.697 -38.624  1.00                 C  
ATOM    907  O   THR   148     -34.911 -19.815 -38.110  1.00                 O  
ATOM    908  CB  THR   148     -34.271 -18.599 -40.993  1.00                 C  
ATOM    909  OG1 THR   148     -33.456 -17.446 -40.746  1.00                 O  
ATOM    910  CG2 THR   148     -34.698 -18.589 -42.453  1.00                 C  
ATOM    911  N   ALA   149     -34.763 -17.559 -37.982  1.00                 N  
ATOM    912  CA  ALA   149     -34.421 -17.523 -36.568  1.00                 C  
ATOM    913  C   ALA   149     -35.549 -18.079 -35.700  1.00                 C  
ATOM    914  O   ALA   149     -35.321 -18.991 -34.890  1.00                 O  
ATOM    915  CB  ALA   149     -34.092 -16.102 -36.138  1.00                 C  
ATOM    916  N   HIS   150     -36.763 -17.556 -35.903  1.00                 N  
ATOM    917  CA  HIS   150     -37.945 -18.004 -35.149  1.00                 C  
ATOM    918  C   HIS   150     -38.254 -19.469 -35.389  1.00                 C  
ATOM    919  O   HIS   150     -38.636 -20.177 -34.457  1.00                 O  
ATOM    920  CB  HIS   150     -39.166 -17.157 -35.514  1.00                 C  
ATOM    921  CG  HIS   150     -40.404 -17.524 -34.756  1.00                 C  
ATOM    922  ND1 HIS   150     -40.566 -17.245 -33.416  1.00                 N  
ATOM    923  CE1 HIS   150     -41.771 -17.691 -33.018  1.00                 C  
ATOM    924  CD2 HIS   150     -41.661 -18.183 -35.077  1.00                 C  
ATOM    925  NE2 HIS   150     -42.433 -18.255 -34.010  1.00                 N  
ATOM    926  N   LYS   151     -38.076 -19.908 -36.636  1.00                 N  
ATOM    927  CA  LYS   151     -38.224 -21.304 -36.993  1.00                 C  
ATOM    928  C   LYS   151     -37.387 -22.208 -36.087  1.00                 C  
ATOM    929  O   LYS   151     -37.754 -23.353 -35.872  1.00                 O  
ATOM    930  CB  LYS   151     -37.832 -21.528 -38.455  1.00                 C  
ATOM    931  CD  LYS   151     -37.686 -23.092 -40.412  1.00                 C  
ATOM    932  CE  LYS   151     -37.835 -24.529 -40.884  1.00                 C  
ATOM    933  CG  LYS   151     -38.009 -22.960 -38.933  1.00                 C  
ATOM    934  NZ  LYS   151     -37.519 -24.674 -42.331  1.00                 N  
ATOM    935  N   TYR   152     -36.284 -21.693 -35.550  1.00                 N  
ATOM    936  CA  TYR   152     -35.382 -22.501 -34.737  1.00                 C  
ATOM    937  C   TYR   152     -35.288 -22.031 -33.284  1.00                 C  
ATOM    938  O   TYR   152     -34.392 -22.482 -32.525  1.00                 O  
ATOM    939  CB  TYR   152     -33.978 -22.512 -35.344  1.00                 C  
ATOM    940  CG  TYR   152     -33.912 -23.125 -36.725  1.00                 C  
ATOM    941  OH  TYR   152     -33.731 -24.796 -40.528  1.00                 O  
ATOM    942  CZ  TYR   152     -33.791 -24.244 -39.269  1.00                 C  
ATOM    943  CD1 TYR   152     -33.809 -22.324 -37.855  1.00                 C  
ATOM    944  CE1 TYR   152     -33.749 -22.875 -39.121  1.00                 C  
ATOM    945  CD2 TYR   152     -33.953 -24.503 -36.894  1.00                 C  
ATOM    946  CE2 TYR   152     -33.894 -25.072 -38.152  1.00                 C  
ATOM    947  N   SER   153     -36.216 -21.146 -32.910  1.00                 N  
ATOM    948  CA  SER   153     -36.329 -20.599 -31.548  1.00                 C  
ATOM    949  C   SER   153     -35.135 -19.724 -31.142  1.00                 C  
ATOM    950  O   SER   153     -34.728 -19.707 -29.977  1.00                 O  
ATOM    951  CB  SER   153     -36.483 -21.729 -30.528  1.00                 C  
ATOM    952  OG  SER   153     -37.657 -22.483 -30.776  1.00                 O  
ATOM    953  N   LEU   154     -34.579 -18.993 -32.112  1.00                 N  
ATOM    954  CA  LEU   154     -33.521 -18.022 -31.834  1.00                 C  
ATOM    955  C   LEU   154     -34.083 -16.612 -31.901  1.00                 C  
ATOM    956  O   LEU   154     -35.142 -16.376 -32.504  1.00                 O  
ATOM    957  CB  LEU   154     -32.365 -18.192 -32.822  1.00                 C  
ATOM    958  CG  LEU   154     -31.692 -19.566 -32.847  1.00                 C  
ATOM    959  CD1 LEU   154     -30.619 -19.619 -33.925  1.00                 C  
ATOM    960  CD2 LEU   154     -31.093 -19.897 -31.489  1.00                 C  
ATOM    961  N   LYS   155     -33.384 -15.683 -31.257  1.00                 N  
ATOM    962  CA  LYS   155     -33.777 -14.286 -31.269  1.00                 C  
ATOM    963  C   LYS   155     -32.763 -13.475 -32.071  1.00                 C  
ATOM    964  O   LYS   155     -31.586 -13.839 -32.142  1.00                 O  
ATOM    965  CB  LYS   155     -33.896 -13.751 -29.841  1.00                 C  
ATOM    966  CD  LYS   155     -36.297 -14.398 -29.499  1.00                 C  
ATOM    967  CE  LYS   155     -37.291 -15.075 -28.570  1.00                 C  
ATOM    968  CG  LYS   155     -34.877 -14.519 -28.970  1.00                 C  
ATOM    969  NZ  LYS   155     -38.678 -15.026 -29.110  1.00                 N  
ATOM    970  N   VAL   156     -33.226 -12.378 -32.671  1.00                 N  
ATOM    971  CA  VAL   156     -32.340 -11.450 -33.393  1.00                 C  
ATOM    972  C   VAL   156     -32.300 -10.064 -32.735  1.00                 C  
ATOM    973  O   VAL   156     -33.347  -9.458 -32.485  1.00                 O  
ATOM    974  CB  VAL   156     -32.760 -11.301 -34.867  1.00                 C  
ATOM    975  CG1 VAL   156     -31.862 -10.299 -35.578  1.00                 C  
ATOM    976  CG2 VAL   156     -32.722 -12.649 -35.571  1.00                 C  
ATOM    977  N   ALA   157     -31.089  -9.598 -32.424  1.00                 N  
ATOM    978  CA  ALA   157     -30.858  -8.203 -32.043  1.00                 C  
ATOM    979  C   ALA   157     -29.976  -7.481 -33.064  1.00                 C  
ATOM    980  O   ALA   157     -29.420  -8.100 -33.969  1.00                 O  
ATOM    981  CB  ALA   157     -30.221  -8.129 -30.664  1.00                 C  
ATOM    982  N   LEU   158     -29.837  -6.172 -32.901  1.00                 N  
ATOM    983  CA  LEU   158     -29.195  -5.343 -33.913  1.00                 C  
ATOM    984  C   LEU   158     -27.860  -4.738 -33.489  1.00                 C  
ATOM    985  O   LEU   158     -27.700  -4.194 -32.387  1.00                 O  
ATOM    986  CB  LEU   158     -30.121  -4.201 -34.337  1.00                 C  
ATOM    987  CG  LEU   158     -31.470  -4.609 -34.934  1.00                 C  
ATOM    988  CD1 LEU   158     -32.321  -3.382 -35.225  1.00                 C  
ATOM    989  CD2 LEU   158     -31.271  -5.427 -36.201  1.00                 C  
ATOM    990  N   HIS   159     -26.900  -4.880 -34.397  1.00                 N  
ATOM    991  CA  HIS   159     -25.551  -4.371 -34.255  1.00                 C  
ATOM    992  C   HIS   159     -25.382  -3.263 -35.292  1.00                 C  
ATOM    993  O   HIS   159     -25.091  -3.529 -36.461  1.00                 O  
ATOM    994  CB  HIS   159     -24.531  -5.497 -34.437  1.00                 C  
ATOM    995  CG  HIS   159     -23.112  -5.065 -34.240  1.00                 C  
ATOM    996  ND1 HIS   159     -22.042  -5.762 -34.758  1.00                 N  
ATOM    997  CE1 HIS   159     -20.903  -5.134 -34.416  1.00                 C  
ATOM    998  CD2 HIS   159     -22.447  -3.962 -33.559  1.00                 C  
ATOM    999  NE2 HIS   159     -21.139  -4.054 -33.697  1.00                 N  
ATOM   1000  N   VAL   160     -25.604  -2.033 -34.839  1.00                 N  
ATOM   1001  CA  VAL   160     -25.634  -0.839 -35.690  1.00                 C  
ATOM   1002  C   VAL   160     -24.216  -0.428 -36.074  1.00                 C  
ATOM   1003  O   VAL   160     -23.458   0.078 -35.244  1.00                 O  
ATOM   1004  CB  VAL   160     -26.358   0.330 -34.997  1.00                 C  
ATOM   1005  CG1 VAL   160     -26.327   1.572 -35.875  1.00                 C  
ATOM   1006  CG2 VAL   160     -27.791  -0.054 -34.662  1.00                 C  
ATOM   1007  N   GLU   161     -23.885  -0.641 -37.339  1.00                 N  
ATOM   1008  CA  GLU   161     -22.581  -0.324 -37.875  1.00                 C  
ATOM   1009  C   GLU   161     -22.351   1.184 -38.031  1.00                 C  
ATOM   1010  O   GLU   161     -23.310   1.944 -38.097  1.00                 O  
ATOM   1011  CB  GLU   161     -22.379  -1.005 -39.230  1.00                 C  
ATOM   1012  CD  GLU   161     -21.175  -3.070 -38.415  1.00                 C  
ATOM   1013  CG  GLU   161     -22.372  -2.523 -39.167  1.00                 C  
ATOM   1014  OE1 GLU   161     -20.200  -2.314 -38.221  1.00                 O  
ATOM   1015  OE2 GLU   161     -21.212  -4.254 -38.019  1.00                 O  
ATOM   1016  N   PRO   162     -21.082   1.633 -38.079  1.00                 N  
ATOM   1017  CA  PRO   162     -20.820   3.047 -38.363  1.00                 C  
ATOM   1018  C   PRO   162     -21.050   3.428 -39.841  1.00                 C  
ATOM   1019  O   PRO   162     -20.084   3.693 -40.576  1.00                 O  
ATOM   1020  CB  PRO   162     -19.350   3.235 -37.983  1.00                 C  
ATOM   1021  CD  PRO   162     -19.740   0.874 -37.921  1.00                 C  
ATOM   1022  CG  PRO   162     -18.717   1.916 -38.277  1.00                 C  
ATOM   1023  N   PHE   163     -22.319   3.450 -40.265  1.00                 N  
ATOM   1024  CA  PHE   163     -22.716   3.980 -41.572  1.00                 C  
ATOM   1025  C   PHE   163     -22.409   5.480 -41.637  1.00                 C  
ATOM   1026  O   PHE   163     -22.401   6.161 -40.598  1.00                 O  
ATOM   1027  CB  PHE   163     -24.201   3.717 -41.828  1.00                 C  
ATOM   1028  CG  PHE   163     -25.115   4.399 -40.850  1.00                 C  
ATOM   1029  CZ  PHE   163     -26.805   5.656 -39.036  1.00                 C  
ATOM   1030  CD1 PHE   163     -25.562   5.689 -41.081  1.00                 C  
ATOM   1031  CE1 PHE   163     -26.402   6.316 -40.182  1.00                 C  
ATOM   1032  CD2 PHE   163     -25.528   3.752 -39.699  1.00                 C  
ATOM   1033  CE2 PHE   163     -26.368   4.379 -38.799  1.00                 C  
ATOM   1034  N   LYS   164     -22.156   5.986 -42.841  1.00                 N  
ATOM   1035  CA  LYS   164     -21.660   7.362 -42.991  1.00                 C  
ATOM   1036  C   LYS   164     -22.638   8.423 -42.501  1.00                 C  
ATOM   1037  O   LYS   164     -23.855   8.319 -42.728  1.00                 O  
ATOM   1038  CB  LYS   164     -21.316   7.651 -44.454  1.00                 C  
ATOM   1039  CD  LYS   164     -20.309   9.208 -46.145  1.00                 C  
ATOM   1040  CE  LYS   164     -19.557  10.513 -46.353  1.00                 C  
ATOM   1041  CG  LYS   164     -20.687   9.015 -44.685  1.00                 C  
ATOM   1042  NZ  LYS   164     -20.419  11.699 -46.094  1.00                 N  
ATOM   1043  N   ASP   165     -22.078   9.416 -41.801  1.00                 N  
ATOM   1044  CA  ASP   165     -22.787  10.571 -41.215  1.00                 C  
ATOM   1045  C   ASP   165     -23.837  10.182 -40.194  1.00                 C  
ATOM   1046  O   ASP   165     -24.826  10.885 -39.998  1.00                 O  
ATOM   1047  CB  ASP   165     -23.453  11.404 -42.312  1.00                 C  
ATOM   1048  CG  ASP   165     -22.447  12.044 -43.249  1.00                 C  
ATOM   1049  OD1 ASP   165     -21.311  12.316 -42.805  1.00                 O  
ATOM   1050  OD2 ASP   165     -22.794  12.274 -44.426  1.00                 O  
ATOM   1051  N   ARG   166     -23.591   9.049 -39.532  1.00                 N  
ATOM   1052  CA  ARG   166     -24.339   8.639 -38.359  1.00                 C  
ATOM   1053  C   ARG   166     -24.223   9.702 -37.262  1.00                 C  
ATOM   1054  O   ARG   166     -23.124  10.082 -36.847  1.00                 O  
ATOM   1055  CB  ARG   166     -23.840   7.285 -37.852  1.00                 C  
ATOM   1056  CD  ARG   166     -24.163   5.336 -36.303  1.00                 C  
ATOM   1057  NE  ARG   166     -22.759   5.308 -35.900  1.00                 N  
ATOM   1058  CG  ARG   166     -24.622   6.738 -36.668  1.00                 C  
ATOM   1059  CZ  ARG   166     -22.328   5.571 -34.671  1.00                 C  
ATOM   1060  NH1 ARG   166     -21.032   5.520 -34.397  1.00                 N  
ATOM   1061  NH2 ARG   166     -23.195   5.883 -33.717  1.00                 N  
ATOM   1062  N   ASN   167     -25.374  10.202 -36.835  1.00                 N  
ATOM   1063  CA  ASN   167     -25.481  11.058 -35.654  1.00                 C  
ATOM   1064  C   ASN   167     -26.785  10.719 -34.916  1.00                 C  
ATOM   1065  O   ASN   167     -27.411   9.693 -35.184  1.00                 O  
ATOM   1066  CB  ASN   167     -25.418  12.533 -36.054  1.00                 C  
ATOM   1067  CG  ASN   167     -26.575  12.946 -36.942  1.00                 C  
ATOM   1068  OD1 ASN   167     -27.727  12.601 -36.678  1.00                 O  
ATOM   1069  ND2 ASN   167     -26.271  13.688 -38.001  1.00                 N  
ATOM   1070  N   ASP   168     -27.186  11.589 -33.998  1.00                 N  
ATOM   1071  CA  ASP   168     -28.363  11.370 -33.149  1.00                 C  
ATOM   1072  C   ASP   168     -29.687  11.464 -33.899  1.00                 C  
ATOM   1073  O   ASP   168     -30.667  10.840 -33.494  1.00                 O  
ATOM   1074  CB  ASP   168     -28.384  12.372 -31.993  1.00                 C  
ATOM   1075  CG  ASP   168     -28.408  13.811 -32.469  1.00                 C  
ATOM   1076  OD1 ASP   168     -27.483  14.207 -33.209  1.00                 O  
ATOM   1077  OD2 ASP   168     -29.351  14.542 -32.103  1.00                 O  
ATOM   1078  N   LEU   169     -29.700  12.227 -34.989  1.00                 N  
ATOM   1079  CA  LEU   169     -30.904  12.417 -35.790  1.00                 C  
ATOM   1080  C   LEU   169     -31.302  11.178 -36.578  1.00                 C  
ATOM   1081  O   LEU   169     -32.423  10.696 -36.445  1.00                 O  
ATOM   1082  CB  LEU   169     -30.723  13.586 -36.761  1.00                 C  
ATOM   1083  CG  LEU   169     -31.907  13.893 -37.680  1.00                 C  
ATOM   1084  CD1 LEU   169     -33.139  14.258 -36.865  1.00                 C  
ATOM   1085  CD2 LEU   169     -31.560  15.016 -38.646  1.00                 C  
ATOM   1086  N   THR   170     -30.390  10.688 -37.411  1.00                 N  
ATOM   1087  CA  THR   170     -30.656   9.490 -38.201  1.00                 C  
ATOM   1088  C   THR   170     -30.592   8.231 -37.340  1.00                 C  
ATOM   1089  O   THR   170     -31.197   7.223 -37.695  1.00                 O  
ATOM   1090  CB  THR   170     -29.665   9.355 -39.372  1.00                 C  
ATOM   1091  OG1 THR   170     -28.328   9.271 -38.864  1.00                 O  
ATOM   1092  CG2 THR   170     -29.761  10.562 -40.293  1.00                 C  
ATOM   1093  N   MET   171     -29.894   8.289 -36.203  1.00                 N  
ATOM   1094  CA  MET   171     -30.012   7.230 -35.207  1.00                 C  
ATOM   1095  C   MET   171     -31.428   7.135 -34.649  1.00                 C  
ATOM   1096  O   MET   171     -31.944   6.039 -34.454  1.00                 O  
ATOM   1097  CB  MET   171     -29.020   7.456 -34.064  1.00                 C  
ATOM   1098  SD  MET   171     -28.398   4.773 -33.768  1.00                 S  
ATOM   1099  CE  MET   171     -26.644   5.100 -33.925  1.00                 C  
ATOM   1100  CG  MET   171     -28.972   6.324 -33.051  1.00                 C  
ATOM   1101  N   ARG   172     -32.065   8.285 -34.432  1.00                 N  
ATOM   1102  CA  ARG   172     -33.471   8.308 -34.037  1.00                 C  
ATOM   1103  C   ARG   172     -34.309   7.639 -35.112  1.00                 C  
ATOM   1104  O   ARG   172     -35.034   6.693 -34.807  1.00                 O  
ATOM   1105  CB  ARG   172     -33.936   9.745 -33.795  1.00                 C  
ATOM   1106  CD  ARG   172     -35.811  11.317 -33.233  1.00                 C  
ATOM   1107  NE  ARG   172     -35.776  12.001 -34.524  1.00                 N  
ATOM   1108  CG  ARG   172     -35.384   9.862 -33.348  1.00                 C  
ATOM   1109  CZ  ARG   172     -36.704  11.868 -35.465  1.00                 C  
ATOM   1110  NH1 ARG   172     -36.589  12.530 -36.608  1.00                 N  
ATOM   1111  NH2 ARG   172     -37.746  11.074 -35.262  1.00                 N  
ATOM   1112  N   GLU   173     -34.177   8.119 -36.355  1.00                 N  
ATOM   1113  CA  GLU   173     -34.883   7.584 -37.527  1.00                 C  
ATOM   1114  C   GLU   173     -34.700   6.075 -37.665  1.00                 C  
ATOM   1115  O   GLU   173     -35.668   5.355 -37.944  1.00                 O  
ATOM   1116  CB  GLU   173     -34.404   8.278 -38.804  1.00                 C  
ATOM   1117  CD  GLU   173     -34.667   8.577 -41.298  1.00                 C  
ATOM   1118  CG  GLU   173     -35.125   7.826 -40.063  1.00                 C  
ATOM   1119  OE1 GLU   173     -33.767   9.434 -41.172  1.00                 O  
ATOM   1120  OE2 GLU   173     -35.209   8.309 -42.391  1.00                 O  
ATOM   1121  N   GLN   174     -33.476   5.593 -37.447  1.00                 N  
ATOM   1122  CA  GLN   174     -33.181   4.196 -37.711  1.00                 C  
ATOM   1123  C   GLN   174     -33.616   3.287 -36.587  1.00                 C  
ATOM   1124  O   GLN   174     -34.004   2.145 -36.846  1.00                 O  
ATOM   1125  CB  GLN   174     -31.685   4.003 -37.965  1.00                 C  
ATOM   1126  CD  GLN   174     -31.834   4.181 -40.480  1.00                 C  
ATOM   1127  CG  GLN   174     -31.173   4.697 -39.217  1.00                 C  
ATOM   1128  OE1 GLN   174     -31.926   2.973 -40.695  1.00                 O  
ATOM   1129  NE2 GLN   174     -32.296   5.099 -41.321  1.00                 N  
ATOM   1130  N   LEU   175     -33.561   3.778 -35.351  1.00                 N  
ATOM   1131  CA  LEU   175     -34.104   3.028 -34.214  1.00                 C  
ATOM   1132  C   LEU   175     -35.609   2.859 -34.424  1.00                 C  
ATOM   1133  O   LEU   175     -36.150   1.759 -34.250  1.00                 O  
ATOM   1134  CB  LEU   175     -33.797   3.750 -32.900  1.00                 C  
ATOM   1135  CG  LEU   175     -32.330   3.775 -32.468  1.00                 C  
ATOM   1136  CD1 LEU   175     -32.143   4.672 -31.253  1.00                 C  
ATOM   1137  CD2 LEU   175     -31.833   2.369 -32.169  1.00                 C  
ATOM   1138  N   LYS   176     -36.252   3.959 -34.839  1.00                 N  
ATOM   1139  CA  LYS   176     -37.672   3.990 -35.192  1.00                 C  
ATOM   1140  C   LYS   176     -37.970   2.990 -36.301  1.00                 C  
ATOM   1141  O   LYS   176     -38.893   2.193 -36.168  1.00                 O  
ATOM   1142  CB  LYS   176     -38.087   5.399 -35.620  1.00                 C  
ATOM   1143  CD  LYS   176     -39.909   6.960 -36.357  1.00                 C  
ATOM   1144  CE  LYS   176     -41.370   7.083 -36.759  1.00                 C  
ATOM   1145  CG  LYS   176     -39.556   5.528 -35.990  1.00                 C  
ATOM   1146  NZ  LYS   176     -41.730   8.481 -37.122  1.00                 N  
ATOM   1147  N   TYR   177     -37.172   3.029 -37.371  1.00                 N  
ATOM   1148  CA  TYR   177     -37.281   2.081 -38.475  1.00                 C  
ATOM   1149  C   TYR   177     -37.275   0.624 -38.011  1.00                 C  
ATOM   1150  O   TYR   177     -38.173  -0.138 -38.376  1.00                 O  
ATOM   1151  CB  TYR   177     -36.144   2.292 -39.477  1.00                 C  
ATOM   1152  CG  TYR   177     -36.149   1.308 -40.625  1.00                 C  
ATOM   1153  OH  TYR   177     -36.173  -1.389 -43.790  1.00                 O  
ATOM   1154  CZ  TYR   177     -36.164  -0.497 -42.742  1.00                 C  
ATOM   1155  CD1 TYR   177     -37.010   1.475 -41.701  1.00                 C  
ATOM   1156  CE1 TYR   177     -37.021   0.581 -42.755  1.00                 C  
ATOM   1157  CD2 TYR   177     -35.291   0.216 -40.629  1.00                 C  
ATOM   1158  CE2 TYR   177     -35.288  -0.689 -41.674  1.00                 C  
ATOM   1159  N   ILE   178     -36.272   0.254 -37.207  1.00                 N  
ATOM   1160  CA  ILE   178     -36.083  -1.134 -36.739  1.00                 C  
ATOM   1161  C   ILE   178     -37.265  -1.599 -35.881  1.00                 C  
ATOM   1162  O   ILE   178     -37.868  -2.633 -36.163  1.00                 O  
ATOM   1163  CB  ILE   178     -34.772  -1.289 -35.945  1.00                 C  
ATOM   1164  CD1 ILE   178     -33.441  -2.010 -37.996  1.00                 C  
ATOM   1165  CG1 ILE   178     -33.567  -1.029 -36.851  1.00                 C  
ATOM   1166  CG2 ILE   178     -34.704  -2.660 -35.291  1.00                 C  
ATOM   1167  N   ILE   179     -37.605  -0.812 -34.867  1.00                 N  
ATOM   1168  CA  ILE   179     -38.691  -1.130 -33.946  1.00                 C  
ATOM   1169  C   ILE   179     -40.060  -1.215 -34.650  1.00                 C  
ATOM   1170  O   ILE   179     -40.874  -2.085 -34.317  1.00                 O  
ATOM   1171  CB  ILE   179     -38.779  -0.104 -32.801  1.00                 C  
ATOM   1172  CD1 ILE   179     -37.420   0.922 -30.904  1.00                 C  
ATOM   1173  CG1 ILE   179     -37.560  -0.222 -31.884  1.00                 C  
ATOM   1174  CG2 ILE   179     -40.083  -0.270 -32.036  1.00                 C  
ATOM   1175  N   SER   180     -40.287  -0.343 -35.640  1.00                 N  
ATOM   1176  CA  SER   180     -41.506  -0.378 -36.464  1.00                 C  
ATOM   1177  C   SER   180     -41.579  -1.631 -37.339  1.00                 C  
ATOM   1178  O   SER   180     -42.465  -2.462 -37.134  1.00                 O  
ATOM   1179  CB  SER   180     -41.590   0.867 -37.349  1.00                 C  
ATOM   1180  OG  SER   180     -40.534   0.894 -38.294  1.00                 O  
ATOM   1181  N   LYS   181     -40.645  -1.771 -38.286  1.00                 N  
ATOM   1182  CA  LYS   181     -40.622  -2.895 -39.232  1.00                 C  
ATOM   1183  C   LYS   181     -40.494  -4.283 -38.567  1.00                 C  
ATOM   1184  O   LYS   181     -41.222  -5.212 -38.922  1.00                 O  
ATOM   1185  CB  LYS   181     -39.474  -2.732 -40.230  1.00                 C  
ATOM   1186  CD  LYS   181     -38.256  -3.595 -42.247  1.00                 C  
ATOM   1187  CE  LYS   181     -38.144  -4.726 -43.257  1.00                 C  
ATOM   1188  CG  LYS   181     -39.385  -3.846 -41.261  1.00                 C  
ATOM   1189  NZ  LYS   181     -37.042  -4.495 -44.231  1.00                 N  
ATOM   1190  N   TYR   182     -39.591  -4.409 -37.599  1.00                 N  
ATOM   1191  CA  TYR   182     -39.236  -5.717 -37.046  1.00                 C  
ATOM   1192  C   TYR   182     -39.678  -5.959 -35.602  1.00                 C  
ATOM   1193  O   TYR   182     -39.676  -7.107 -35.146  1.00                 O  
ATOM   1194  CB  TYR   182     -37.723  -5.935 -37.114  1.00                 C  
ATOM   1195  CG  TYR   182     -37.166  -5.933 -38.519  1.00                 C  
ATOM   1196  OH  TYR   182     -35.626  -5.915 -42.382  1.00                 O  
ATOM   1197  CZ  TYR   182     -36.137  -5.922 -41.104  1.00                 C  
ATOM   1198  CD1 TYR   182     -36.302  -4.930 -38.941  1.00                 C  
ATOM   1199  CE1 TYR   182     -35.789  -4.921 -40.224  1.00                 C  
ATOM   1200  CD2 TYR   182     -37.506  -6.934 -39.420  1.00                 C  
ATOM   1201  CE2 TYR   182     -37.002  -6.941 -40.707  1.00                 C  
ATOM   1202  N   GLY   183     -40.071  -4.893 -34.895  1.00                 N  
ATOM   1203  CA  GLY   183     -40.424  -4.968 -33.468  1.00                 C  
ATOM   1204  C   GLY   183     -41.502  -5.980 -33.091  1.00                 C  
ATOM   1205  O   GLY   183     -41.453  -6.553 -32.000  1.00                 O  
ATOM   1206  N   SER   184     -42.429  -6.229 -34.006  1.00                 N  
ATOM   1207  CA  SER   184     -43.559  -7.125 -33.807  1.00                 C  
ATOM   1208  C   SER   184     -43.330  -8.575 -34.217  1.00                 C  
ATOM   1209  O   SER   184     -44.210  -9.414 -34.030  1.00                 O  
ATOM   1210  CB  SER   184     -44.786  -6.617 -34.567  1.00                 C  
ATOM   1211  OG  SER   184     -44.575  -6.667 -35.968  1.00                 O  
ATOM   1212  N   HIS   185     -42.168  -8.843 -34.803  1.00                 N  
ATOM   1213  CA  HIS   185     -41.844 -10.185 -35.219  1.00                 C  
ATOM   1214  C   HIS   185     -41.542 -11.026 -33.980  1.00                 C  
ATOM   1215  O   HIS   185     -40.925 -10.525 -33.043  1.00                 O  
ATOM   1216  CB  HIS   185     -40.659 -10.175 -36.186  1.00                 C  
ATOM   1217  CG  HIS   185     -40.391 -11.500 -36.829  1.00                 C  
ATOM   1218  ND1 HIS   185     -39.744 -12.527 -36.176  1.00                 N  
ATOM   1219  CE1 HIS   185     -39.653 -13.583 -37.004  1.00                 C  
ATOM   1220  CD2 HIS   185     -40.659 -12.096 -38.130  1.00                 C  
ATOM   1221  NE2 HIS   185     -40.199 -13.332 -38.177  1.00                 N  
ATOM   1222  N   PRO   186     -42.005 -12.293 -33.955  1.00                 N  
ATOM   1223  CA  PRO   186     -41.781 -13.145 -32.767  1.00                 C  
ATOM   1224  C   PRO   186     -40.313 -13.489 -32.445  1.00                 C  
ATOM   1225  O   PRO   186     -40.015 -13.847 -31.308  1.00                 O  
ATOM   1226  CB  PRO   186     -42.544 -14.433 -33.086  1.00                 C  
ATOM   1227  CD  PRO   186     -42.951 -12.948 -34.919  1.00                 C  
ATOM   1228  CG  PRO   186     -43.583 -14.017 -34.072  1.00                 C  
ATOM   1229  N   ALA   187     -39.415 -13.378 -33.423  1.00                 N  
ATOM   1230  CA  ALA   187     -37.985 -13.626 -33.196  1.00                 C  
ATOM   1231  C   ALA   187     -37.223 -12.393 -32.696  1.00                 C  
ATOM   1232  O   ALA   187     -36.065 -12.529 -32.265  1.00                 O  
ATOM   1233  CB  ALA   187     -37.325 -14.128 -34.471  1.00                 C  
ATOM   1234  N   PHE   188     -37.856 -11.208 -32.746  1.00                 N  
ATOM   1235  CA  PHE   188     -37.232  -9.946 -32.325  1.00                 C  
ATOM   1236  C   PHE   188     -36.829 -10.006 -30.855  1.00                 C  
ATOM   1237  O   PHE   188     -37.668 -10.326 -29.996  1.00                 O  
ATOM   1238  CB  PHE   188     -38.182  -8.772 -32.567  1.00                 C  
ATOM   1239  CG  PHE   188     -37.598  -7.435 -32.207  1.00                 C  
ATOM   1240  CZ  PHE   188     -36.521  -4.962 -31.537  1.00                 C  
ATOM   1241  CD1 PHE   188     -36.702  -6.805 -33.053  1.00                 C  
ATOM   1242  CE1 PHE   188     -36.165  -5.576 -32.723  1.00                 C  
ATOM   1243  CD2 PHE   188     -37.944  -6.808 -31.024  1.00                 C  
ATOM   1244  CE2 PHE   188     -37.407  -5.579 -30.693  1.00                 C  
ATOM   1245  N   TYR   189     -35.550  -9.715 -30.582  1.00                 N  
ATOM   1246  CA  TYR   189     -34.997  -9.826 -29.234  1.00                 C  
ATOM   1247  C   TYR   189     -35.329  -8.645 -28.350  1.00                 C  
ATOM   1248  O   TYR   189     -35.230  -7.479 -28.768  1.00                 O  
ATOM   1249  CB  TYR   189     -33.477  -9.989 -29.290  1.00                 C  
ATOM   1250  CG  TYR   189     -32.827 -10.150 -27.934  1.00                 C  
ATOM   1251  OH  TYR   189     -31.051 -10.604 -24.202  1.00                 O  
ATOM   1252  CZ  TYR   189     -31.638 -10.453 -25.437  1.00                 C  
ATOM   1253  CD1 TYR   189     -33.238 -11.151 -27.063  1.00                 C  
ATOM   1254  CE1 TYR   189     -32.650 -11.305 -25.822  1.00                 C  
ATOM   1255  CD2 TYR   189     -31.806  -9.300 -27.530  1.00                 C  
ATOM   1256  CE2 TYR   189     -31.207  -9.439 -26.292  1.00                 C  
ATOM   1257  N   ARG   190     -35.720  -8.984 -27.123  1.00                 N  
ATOM   1258  CA  ARG   190     -35.861  -8.048 -26.014  1.00                 C  
ATOM   1259  C   ARG   190     -35.210  -8.636 -24.764  1.00                 C  
ATOM   1260  O   ARG   190     -35.301  -9.845 -24.522  1.00                 O  
ATOM   1261  CB  ARG   190     -37.337  -7.732 -25.764  1.00                 C  
ATOM   1262  CD  ARG   190     -39.486  -6.747 -26.608  1.00                 C  
ATOM   1263  NE  ARG   190     -39.643  -5.780 -25.525  1.00                 N  
ATOM   1264  CG  ARG   190     -38.023  -7.021 -26.920  1.00                 C  
ATOM   1265  CZ  ARG   190     -40.799  -5.508 -24.928  1.00                 C  
ATOM   1266  NH1 ARG   190     -40.846  -4.612 -23.951  1.00                 N  
ATOM   1267  NH2 ARG   190     -41.905  -6.132 -25.309  1.00                 N  
ATOM   1268  N   THR   191     -34.525  -7.788 -23.999  1.00                 N  
ATOM   1269  CA  THR   191     -33.868  -8.202 -22.757  1.00                 C  
ATOM   1270  C   THR   191     -34.728  -7.762 -21.586  1.00                 C  
ATOM   1271  O   THR   191     -35.123  -6.594 -21.522  1.00                 O  
ATOM   1272  CB  THR   191     -32.450  -7.613 -22.645  1.00                 C  
ATOM   1273  OG1 THR   191     -31.643  -8.092 -23.728  1.00                 O  
ATOM   1274  CG2 THR   191     -31.801  -8.030 -21.334  1.00                 C  
ATOM   1275  N   SER   192     -35.046  -8.707 -20.690  1.00                 N  
ATOM   1276  CA  SER   192     -35.884  -8.448 -19.496  1.00                 C  
ATOM   1277  C   SER   192     -35.039  -7.784 -18.391  1.00                 C  
ATOM   1278  O   SER   192     -34.131  -8.414 -17.824  1.00                 O  
ATOM   1279  CB  SER   192     -36.510  -9.749 -18.988  1.00                 C  
ATOM   1280  OG  SER   192     -37.244  -9.530 -17.796  1.00                 O  
ATOM   1281  N   HIS   193     -35.312  -6.512 -18.111  1.00                 N  
ATOM   1282  CA  HIS   193     -34.528  -5.745 -17.128  1.00                 C  
ATOM   1283  C   HIS   193     -34.812  -6.207 -15.699  1.00                 C  
ATOM   1284  O   HIS   193     -35.677  -7.074 -15.465  1.00                 O  
ATOM   1285  CB  HIS   193     -34.822  -4.249 -17.258  1.00                 C  
ATOM   1286  CG  HIS   193     -33.934  -3.384 -16.419  1.00                 C  
ATOM   1287  ND1 HIS   193     -34.138  -3.195 -15.069  1.00                 N  
ATOM   1288  CE1 HIS   193     -33.186  -2.374 -14.593  1.00                 C  
ATOM   1289  CD2 HIS   193     -32.750  -2.571 -16.657  1.00                 C  
ATOM   1290  NE2 HIS   193     -32.350  -1.995 -15.540  1.00                 N  
ATOM   1291  N   ARG   194     -34.068  -5.626 -14.764  1.00                 N  
ATOM   1292  CA  ARG   194     -34.306  -5.776 -13.322  1.00                 C  
ATOM   1293  C   ARG   194     -35.762  -5.306 -12.962  1.00                 C  
ATOM   1294  O   ARG   194     -36.500  -6.008 -12.273  1.00                 O  
ATOM   1295  CB  ARG   194     -33.271  -4.982 -12.523  1.00                 C  
ATOM   1296  CD  ARG   194     -32.436  -4.208 -10.286  1.00                 C  
ATOM   1297  NE  ARG   194     -32.678  -2.794 -10.558  1.00                 N  
ATOM   1298  CG  ARG   194     -33.423  -5.105 -11.015  1.00                 C  
ATOM   1299  CZ  ARG   194     -33.648  -2.080  -9.994  1.00                 C  
ATOM   1300  NH1 ARG   194     -33.792  -0.798 -10.302  1.00                 N  
ATOM   1301  NH2 ARG   194     -34.470  -2.649  -9.124  1.00                 N  
ATOM   1302  N   LYS   195     -36.148  -4.135 -13.508  1.00                 N  
ATOM   1303  CA  LYS   195     -37.511  -3.553 -13.441  1.00                 C  
ATOM   1304  C   LYS   195     -38.676  -4.475 -13.859  1.00                 C  
ATOM   1305  O   LYS   195     -39.808  -4.263 -13.424  1.00                 O  
ATOM   1306  CB  LYS   195     -37.600  -2.295 -14.308  1.00                 C  
ATOM   1307  CD  LYS   195     -36.942   0.098 -14.678  1.00                 C  
ATOM   1308  CE  LYS   195     -36.162   1.284 -14.134  1.00                 C  
ATOM   1309  CG  LYS   195     -36.818  -1.111 -13.765  1.00                 C  
ATOM   1310  NZ  LYS   195     -36.243   2.464 -15.038  1.00                 N  
ATOM   1311  N   LYS   196     -38.388  -5.483 -14.671  1.00                 N  
ATOM   1312  CA  LYS   196     -39.405  -6.333 -15.295  1.00                 C  
ATOM   1313  C   LYS   196     -40.015  -5.723 -16.555  1.00                 C  
ATOM   1314  O   LYS   196     -41.172  -5.977 -16.876  1.00                 O  
ATOM   1315  CB  LYS   196     -40.528  -6.642 -14.302  1.00                 C  
ATOM   1316  CD  LYS   196     -41.237  -7.703 -12.141  1.00                 C  
ATOM   1317  CE  LYS   196     -40.768  -8.369 -10.858  1.00                 C  
ATOM   1318  CG  LYS   196     -40.063  -7.354 -13.042  1.00                 C  
ATOM   1319  NZ  LYS   196     -41.901  -8.652  -9.933  1.00                 N  
ATOM   1320  N   ILE   197     -39.232  -4.928 -17.280  1.00                 N  
ATOM   1321  CA  ILE   197     -39.636  -4.343 -18.560  1.00                 C  
ATOM   1322  C   ILE   197     -38.701  -4.895 -19.634  1.00                 C  
ATOM   1323  O   ILE   197     -37.482  -4.699 -19.563  1.00                 O  
ATOM   1324  CB  ILE   197     -39.606  -2.804 -18.512  1.00                 C  
ATOM   1325  CD1 ILE   197     -40.435  -0.800 -17.171  1.00                 C  
ATOM   1326  CG1 ILE   197     -40.557  -2.286 -17.431  1.00                 C  
ATOM   1327  CG2 ILE   197     -39.931  -2.222 -19.879  1.00                 C  
ATOM   1328  N   ASN   198     -39.270  -5.602 -20.618  1.00                 N  
ATOM   1329  CA  ASN   198     -38.519  -6.141 -21.761  1.00                 C  
ATOM   1330  C   ASN   198     -38.312  -5.087 -22.861  1.00                 C  
ATOM   1331  O   ASN   198     -39.275  -4.528 -23.391  1.00                 O  
ATOM   1332  CB  ASN   198     -39.226  -7.371 -22.335  1.00                 C  
ATOM   1333  CG  ASN   198     -39.230  -8.542 -21.373  1.00                 C  
ATOM   1334  OD1 ASN   198     -38.217  -9.219 -21.199  1.00                 O  
ATOM   1335  ND2 ASN   198     -40.374  -8.785 -20.743  1.00                 N  
ATOM   1336  N   LEU   199     -37.047  -4.840 -23.205  1.00                 N  
ATOM   1337  CA  LEU   199     -36.662  -3.783 -24.135  1.00                 C  
ATOM   1338  C   LEU   199     -35.779  -4.288 -25.274  1.00                 C  
ATOM   1339  O   LEU   199     -34.982  -5.207 -25.063  1.00                 O  
ATOM   1340  CB  LEU   199     -35.933  -2.659 -23.396  1.00                 C  
ATOM   1341  CG  LEU   199     -36.730  -1.934 -22.310  1.00                 C  
ATOM   1342  CD1 LEU   199     -35.837  -0.975 -21.537  1.00                 C  
ATOM   1343  CD2 LEU   199     -37.909  -1.187 -22.915  1.00                 C  
ATOM   1344  N   PRO   200     -35.903  -3.674 -26.485  1.00                 N  
ATOM   1345  CA  PRO   200     -34.951  -3.927 -27.581  1.00                 C  
ATOM   1346  C   PRO   200     -33.511  -3.589 -27.179  1.00                 C  
ATOM   1347  O   PRO   200     -33.292  -2.638 -26.417  1.00                 O  
ATOM   1348  CB  PRO   200     -35.437  -3.017 -28.711  1.00                 C  
ATOM   1349  CD  PRO   200     -37.011  -2.745 -26.928  1.00                 C  
ATOM   1350  CG  PRO   200     -36.886  -2.807 -28.425  1.00                 C  
ATOM   1351  N   LEU   201     -32.546  -4.366 -27.666  1.00                 N  
ATOM   1352  CA  LEU   201     -31.141  -4.036 -27.478  1.00                 C  
ATOM   1353  C   LEU   201     -30.519  -3.538 -28.776  1.00                 C  
ATOM   1354  O   LEU   201     -30.863  -4.023 -29.852  1.00                 O  
ATOM   1355  CB  LEU   201     -30.370  -5.251 -26.956  1.00                 C  
ATOM   1356  CG  LEU   201     -28.906  -5.015 -26.583  1.00                 C  
ATOM   1357  CD1 LEU   201     -28.422  -6.077 -25.608  1.00                 C  
ATOM   1358  CD2 LEU   201     -28.029  -5.000 -27.826  1.00                 C  
ATOM   1359  N   ILE   202     -29.621  -2.563 -28.663  1.00                 N  
ATOM   1360  CA  ILE   202     -28.823  -2.111 -29.797  1.00                 C  
ATOM   1361  C   ILE   202     -27.353  -2.008 -29.406  1.00                 C  
ATOM   1362  O   ILE   202     -27.003  -1.232 -28.517  1.00                 O  
ATOM   1363  CB  ILE   202     -29.326  -0.760 -30.338  1.00                 C  
ATOM   1364  CD1 ILE   202     -31.064  -1.810 -31.879  1.00                 C  
ATOM   1365  CG1 ILE   202     -30.801  -0.859 -30.732  1.00                 C  
ATOM   1366  CG2 ILE   202     -28.459  -0.295 -31.498  1.00                 C  
ATOM   1367  N   TYR   203     -26.511  -2.820 -30.045  1.00                 N  
ATOM   1368  CA  TYR   203     -25.058  -2.676 -29.969  1.00                 C  
ATOM   1369  C   TYR   203     -24.664  -1.624 -30.995  1.00                 C  
ATOM   1370  O   TYR   203     -25.021  -1.737 -32.174  1.00                 O  
ATOM   1371  CB  TYR   203     -24.372  -4.020 -30.222  1.00                 C  
ATOM   1372  CG  TYR   203     -24.585  -5.033 -29.120  1.00                 C  
ATOM   1373  OH  TYR   203     -25.179  -7.829 -26.099  1.00                 O  
ATOM   1374  CZ  TYR   203     -24.981  -6.903 -27.098  1.00                 C  
ATOM   1375  CD1 TYR   203     -25.387  -6.149 -29.324  1.00                 C  
ATOM   1376  CE1 TYR   203     -25.587  -7.080 -28.323  1.00                 C  
ATOM   1377  CD2 TYR   203     -23.983  -4.871 -27.879  1.00                 C  
ATOM   1378  CE2 TYR   203     -24.171  -5.792 -26.866  1.00                 C  
ATOM   1379  N   ILE   204     -23.944  -0.597 -30.550  1.00                 N  
ATOM   1380  CA  ILE   204     -23.550   0.519 -31.431  1.00                 C  
ATOM   1381  C   ILE   204     -22.031   0.545 -31.650  1.00                 C  
ATOM   1382  O   ILE   204     -21.296   1.051 -30.821  1.00                 O  
ATOM   1383  CB  ILE   204     -24.019   1.874 -30.869  1.00                 C  
ATOM   1384  CD1 ILE   204     -26.065   3.099 -29.968  1.00                 C  
ATOM   1385  CG1 ILE   204     -25.540   1.886 -30.704  1.00                 C  
ATOM   1386  CG2 ILE   204     -23.535   3.013 -31.754  1.00                 C  
ATOM   1387  N   TYR   205     -21.568  -0.016 -32.759  1.00                 N  
ATOM   1388  CA  TYR   205     -20.130  -0.074 -33.057  1.00                 C  
ATOM   1389  C   TYR   205     -19.569   1.307 -33.320  1.00                 C  
ATOM   1390  O   TYR   205     -20.201   2.114 -33.998  1.00                 O  
ATOM   1391  CB  TYR   205     -19.868  -0.984 -34.259  1.00                 C  
ATOM   1392  CG  TYR   205     -18.404  -1.133 -34.607  1.00                 C  
ATOM   1393  OH  TYR   205     -14.377  -1.554 -35.551  1.00                 O  
ATOM   1394  CZ  TYR   205     -15.710  -1.414 -35.240  1.00                 C  
ATOM   1395  CD1 TYR   205     -17.577  -1.964 -33.862  1.00                 C  
ATOM   1396  CE1 TYR   205     -16.238  -2.106 -34.173  1.00                 C  
ATOM   1397  CD2 TYR   205     -17.854  -0.442 -35.679  1.00                 C  
ATOM   1398  CE2 TYR   205     -16.517  -0.573 -36.004  1.00                 C  
ATOM   1399  N   ASP   206     -18.375   1.552 -32.782  1.00                 N  
ATOM   1400  CA  ASP   206     -17.654   2.833 -32.844  1.00                 C  
ATOM   1401  C   ASP   206     -18.505   4.018 -32.344  1.00                 C  
ATOM   1402  O   ASP   206     -18.563   5.068 -33.001  1.00                 O  
ATOM   1403  CB  ASP   206     -17.186   3.116 -34.273  1.00                 C  
ATOM   1404  CG  ASP   206     -16.160   2.111 -34.760  1.00                 C  
ATOM   1405  OD1 ASP   206     -15.603   1.376 -33.918  1.00                 O  
ATOM   1406  OD2 ASP   206     -15.915   2.058 -35.983  1.00                 O  
ATOM   1407  N   SER   207     -19.140   3.842 -31.181  1.00                 N  
ATOM   1408  CA  SER   207     -20.096   4.822 -30.643  1.00                 C  
ATOM   1409  C   SER   207     -19.459   6.139 -30.258  1.00                 C  
ATOM   1410  O   SER   207     -20.133   7.167 -30.245  1.00                 O  
ATOM   1411  CB  SER   207     -20.820   4.250 -29.422  1.00                 C  
ATOM   1412  OG  SER   207     -19.930   4.090 -28.331  1.00                 O  
ATOM   1413  N   TYR   208     -18.158   6.103 -29.964  1.00                 N  
ATOM   1414  CA  TYR   208     -17.378   7.300 -29.645  1.00                 C  
ATOM   1415  C   TYR   208     -17.098   8.242 -30.828  1.00                 C  
ATOM   1416  O   TYR   208     -16.514   9.300 -30.620  1.00                 O  
ATOM   1417  CB  TYR   208     -16.031   6.914 -29.030  1.00                 C  
ATOM   1418  CG  TYR   208     -15.102   6.202 -29.987  1.00                 C  
ATOM   1419  OH  TYR   208     -12.542   4.259 -32.625  1.00                 O  
ATOM   1420  CZ  TYR   208     -13.390   4.900 -31.751  1.00                 C  
ATOM   1421  CD1 TYR   208     -14.306   6.919 -30.871  1.00                 C  
ATOM   1422  CE1 TYR   208     -13.454   6.277 -31.749  1.00                 C  
ATOM   1423  CD2 TYR   208     -15.025   4.815 -30.004  1.00                 C  
ATOM   1424  CE2 TYR   208     -14.178   4.156 -30.875  1.00                 C  
ATOM   1425  N   LEU   209     -17.461   7.851 -32.057  1.00                 N  
ATOM   1426  CA  LEU   209     -17.347   8.741 -33.227  1.00                 C  
ATOM   1427  C   LEU   209     -18.223   9.984 -33.021  1.00                 C  
ATOM   1428  O   LEU   209     -17.820  11.093 -33.360  1.00                 O  
ATOM   1429  CB  LEU   209     -17.747   8.000 -34.505  1.00                 C  
ATOM   1430  CG  LEU   209     -16.797   6.896 -34.974  1.00                 C  
ATOM   1431  CD1 LEU   209     -17.400   6.127 -36.139  1.00                 C  
ATOM   1432  CD2 LEU   209     -15.448   7.479 -35.366  1.00                 C  
ATOM   1433  N   VAL   210     -19.409   9.787 -32.445  1.00                 N  
ATOM   1434  CA  VAL   210     -20.347  10.871 -32.163  1.00                 C  
ATOM   1435  C   VAL   210     -20.125  11.393 -30.749  1.00                 C  
ATOM   1436  O   VAL   210     -20.067  10.610 -29.793  1.00                 O  
ATOM   1437  CB  VAL   210     -21.807  10.416 -32.346  1.00                 C  
ATOM   1438  CG1 VAL   210     -22.765  11.536 -31.969  1.00                 C  
ATOM   1439  CG2 VAL   210     -22.048   9.963 -33.777  1.00                 C  
ATOM   1440  N   SER   211     -19.998  12.719 -30.643  1.00                 N  
ATOM   1441  CA  SER   211     -19.810  13.424 -29.367  1.00                 C  
ATOM   1442  C   SER   211     -20.852  13.038 -28.314  1.00                 C  
ATOM   1443  O   SER   211     -22.019  12.867 -28.661  1.00                 O  
ATOM   1444  CB  SER   211     -19.851  14.938 -29.580  1.00                 C  
ATOM   1445  OG  SER   211     -19.763  15.630 -28.347  1.00                 O  
ATOM   1446  N   ALA   212     -20.432  12.890 -27.032  1.00                 N  
ATOM   1447  CA  ALA   212     -21.326  12.498 -25.927  1.00                 C  
ATOM   1448  C   ALA   212     -22.593  13.348 -25.774  1.00                 C  
ATOM   1449  O   ALA   212     -23.648  12.801 -25.455  1.00                 O  
ATOM   1450  CB  ALA   212     -20.579  12.534 -24.603  1.00                 C  
ATOM   1451  N   ASP   213     -22.489  14.655 -26.000  1.00                 N  
ATOM   1452  CA  ASP   213     -23.628  15.575 -25.854  1.00                 C  
ATOM   1453  C   ASP   213     -24.649  15.458 -26.985  1.00                 C  
ATOM   1454  O   ASP   213     -25.802  15.840 -26.802  1.00                 O  
ATOM   1455  CB  ASP   213     -23.140  17.023 -25.775  1.00                 C  
ATOM   1456  CG  ASP   213     -22.426  17.327 -24.473  1.00                 C  
ATOM   1457  OD1 ASP   213     -22.553  16.525 -23.524  1.00                 O  
ATOM   1458  OD2 ASP   213     -21.739  18.368 -24.401  1.00                 O  
ATOM   1459  N   LYS   214     -24.222  14.942 -28.138  1.00                 N  
ATOM   1460  CA  LYS   214     -25.129  14.602 -29.247  1.00                 C  
ATOM   1461  C   LYS   214     -25.908  13.342 -28.894  1.00                 C  
ATOM   1462  O   LYS   214     -27.106  13.318 -29.087  1.00                 O  
ATOM   1463  CB  LYS   214     -24.341  14.415 -30.545  1.00                 C  
ATOM   1464  CD  LYS   214     -22.988  15.441 -32.393  1.00                 C  
ATOM   1465  CE  LYS   214     -22.405  16.727 -32.956  1.00                 C  
ATOM   1466  CG  LYS   214     -23.769  15.702 -31.115  1.00                 C  
ATOM   1467  NZ  LYS   214     -21.600  16.480 -34.184  1.00                 N  
ATOM   1468  N   TRP   215     -25.234  12.318 -28.363  1.00                 N  
ATOM   1469  CA  TRP   215     -25.882  11.080 -27.865  1.00                 C  
ATOM   1470  C   TRP   215     -26.896  11.356 -26.767  1.00                 C  
ATOM   1471  O   TRP   215     -27.914  10.667 -26.672  1.00                 O  
ATOM   1472  CB  TRP   215     -24.831  10.096 -27.348  1.00                 C  
ATOM   1473  CG  TRP   215     -24.006   9.475 -28.433  1.00                 C  
ATOM   1474  CD1 TRP   215     -22.693   9.726 -28.710  1.00                 C  
ATOM   1475  NE1 TRP   215     -22.280   8.966 -29.778  1.00                 N  
ATOM   1476  CD2 TRP   215     -24.439   8.498 -29.388  1.00                 C  
ATOM   1477  CE2 TRP   215     -23.336   8.204 -30.211  1.00                 C  
ATOM   1478  CH2 TRP   215     -24.605   6.660 -31.467  1.00                 C  
ATOM   1479  CZ2 TRP   215     -23.408   7.284 -31.256  1.00                 C  
ATOM   1480  CE3 TRP   215     -25.651   7.844 -29.627  1.00                 C  
ATOM   1481  CZ3 TRP   215     -25.718   6.933 -30.664  1.00                 C  
ATOM   1482  N   LYS   216     -26.595  12.361 -25.940  1.00                 N  
ATOM   1483  CA  LYS   216     -27.465  12.816 -24.845  1.00                 C  
ATOM   1484  C   LYS   216     -28.851  13.179 -25.352  1.00                 C  
ATOM   1485  O   LYS   216     -29.842  12.893 -24.677  1.00                 O  
ATOM   1486  CB  LYS   216     -26.841  14.015 -24.128  1.00                 C  
ATOM   1487  CD  LYS   216     -25.036  14.911 -22.632  1.00                 C  
ATOM   1488  CE  LYS   216     -23.800  14.572 -21.815  1.00                 C  
ATOM   1489  CG  LYS   216     -25.614  13.673 -23.299  1.00                 C  
ATOM   1490  NZ  LYS   216     -23.198  15.782 -21.191  1.00                 N  
ATOM   1491  N   ASN   217     -28.908  13.793 -26.542  1.00                 N  
ATOM   1492  CA  ASN   217     -30.171  14.161 -27.199  1.00                 C  
ATOM   1493  C   ASN   217     -31.043  12.940 -27.419  1.00                 C  
ATOM   1494  O   ASN   217     -32.260  13.012 -27.294  1.00                 O  
ATOM   1495  CB  ASN   217     -29.897  14.877 -28.523  1.00                 C  
ATOM   1496  CG  ASN   217     -29.384  16.290 -28.327  1.00                 C  
ATOM   1497  OD1 ASN   217     -29.555  16.880 -27.260  1.00                 O  
ATOM   1498  ND2 ASN   217     -28.752  16.837 -29.358  1.00                 N  
ATOM   1499  N   ILE   218     -30.405  11.820 -27.732  1.00                 N  
ATOM   1500  CA  ILE   218     -31.104  10.574 -27.992  1.00                 C  
ATOM   1501  C   ILE   218     -31.346   9.747 -26.737  1.00                 C  
ATOM   1502  O   ILE   218     -32.432   9.192 -26.557  1.00                 O  
ATOM   1503  CB  ILE   218     -30.348   9.706 -29.015  1.00                 C  
ATOM   1504  CD1 ILE   218     -31.506  10.873 -30.963  1.00                 C  
ATOM   1505  CG1 ILE   218     -30.193  10.456 -30.339  1.00                 C  
ATOM   1506  CG2 ILE   218     -31.050   8.369 -29.200  1.00                 C  
ATOM   1507  N   PHE   219     -30.340   9.689 -25.866  1.00                 N  
ATOM   1508  CA  PHE   219     -30.270   8.635 -24.872  1.00                 C  
ATOM   1509  C   PHE   219     -30.642   8.970 -23.423  1.00                 C  
ATOM   1510  O   PHE   219     -30.887   8.050 -22.636  1.00                 O  
ATOM   1511  CB  PHE   219     -28.861   8.042 -24.818  1.00                 C  
ATOM   1512  CG  PHE   219     -28.454   7.332 -26.078  1.00                 C  
ATOM   1513  CZ  PHE   219     -27.694   6.019 -28.407  1.00                 C  
ATOM   1514  CD1 PHE   219     -29.407   6.876 -26.972  1.00                 C  
ATOM   1515  CE1 PHE   219     -29.032   6.223 -28.131  1.00                 C  
ATOM   1516  CD2 PHE   219     -27.118   7.120 -26.369  1.00                 C  
ATOM   1517  CE2 PHE   219     -26.743   6.466 -27.528  1.00                 C  
ATOM   1518  N   THR   220     -30.689  10.264 -23.078  1.00                 N  
ATOM   1519  CA  THR   220     -31.127  10.734 -21.732  1.00                 C  
ATOM   1520  C   THR   220     -32.568  11.247 -21.750  1.00                 C  
ATOM   1521  O   THR   220     -33.051  11.687 -22.802  1.00                 O  
ATOM   1522  CB  THR   220     -30.206  11.845 -21.195  1.00                 C  
ATOM   1523  OG1 THR   220     -30.285  12.991 -22.053  1.00                 O  
ATOM   1524  CG2 THR   220     -28.763  11.367 -21.153  1.00                 C  
ATOM   1525  N   GLU   221     -33.245  11.228 -20.595  1.00                 N  
ATOM   1526  CA  GLU   221     -34.698  11.544 -20.533  1.00                 C  
ATOM   1527  C   GLU   221     -35.048  12.968 -20.968  1.00                 C  
ATOM   1528  O   GLU   221     -36.072  13.186 -21.612  1.00                 O  
ATOM   1529  CB  GLU   221     -35.234  11.326 -19.117  1.00                 C  
ATOM   1530  CD  GLU   221     -35.766   9.693 -17.264  1.00                 C  
ATOM   1531  CG  GLU   221     -35.305   9.866 -18.698  1.00                 C  
ATOM   1532  OE1 GLU   221     -35.848  10.708 -16.540  1.00                 O  
ATOM   1533  OE2 GLU   221     -36.046   8.544 -16.865  1.00                 O  
ATOM   1534  N   GLY   222     -34.182  13.919 -20.630  1.00                 N  
ATOM   1535  CA  GLY   222     -34.389  15.337 -20.979  1.00                 C  
ATOM   1536  C   GLY   222     -33.900  15.726 -22.386  1.00                 C  
ATOM   1537  O   GLY   222     -34.046  16.886 -22.783  1.00                 O  
ATOM   1538  N   GLY   223     -33.336  14.776 -23.134  1.00                 N  
ATOM   1539  CA  GLY   223     -32.741  15.048 -24.466  1.00                 C  
ATOM   1540  C   GLY   223     -33.732  15.539 -25.507  1.00                 C  
ATOM   1541  O   GLY   223     -34.909  15.155 -25.467  1.00                 O  
ATOM   1542  N   SER   224     -33.237  16.395 -26.431  1.00                 N  
ATOM   1543  CA  SER   224     -33.963  16.960 -27.598  1.00                 C  
ATOM   1544  C   SER   224     -34.924  16.008 -28.302  1.00                 C  
ATOM   1545  O   SER   224     -36.116  16.251 -28.458  1.00                 O  
ATOM   1546  CB  SER   224     -32.974  17.477 -28.645  1.00                 C  
ATOM   1547  OG  SER   224     -32.237  18.581 -28.150  1.00                 O  
ATOM   1548  N   LEU   225     -34.322  14.926 -28.781  1.00                 N  
ATOM   1549  CA  LEU   225     -35.018  13.824 -29.480  1.00                 C  
ATOM   1550  C   LEU   225     -34.884  12.515 -28.690  1.00                 C  
ATOM   1551  O   LEU   225     -34.455  11.492 -29.226  1.00                 O  
ATOM   1552  CB  LEU   225     -34.462  13.652 -30.895  1.00                 C  
ATOM   1553  CG  LEU   225     -34.630  14.844 -31.839  1.00                 C  
ATOM   1554  CD1 LEU   225     -33.906  14.595 -33.153  1.00                 C  
ATOM   1555  CD2 LEU   225     -36.102  15.127 -32.092  1.00                 C  
ATOM   1556  N   SER   226     -35.253  12.558 -27.410  1.00                 N  
ATOM   1557  CA  SER   226     -35.097  11.420 -26.495  1.00                 C  
ATOM   1558  C   SER   226     -36.023  10.263 -26.835  1.00                 C  
ATOM   1559  O   SER   226     -37.206  10.463 -27.068  1.00                 O  
ATOM   1560  CB  SER   226     -35.346  11.856 -25.050  1.00                 C  
ATOM   1561  OG  SER   226     -35.284  10.751 -24.165  1.00                 O  
ATOM   1562  N   VAL   227     -35.467   9.055 -26.862  1.00                 N  
ATOM   1563  CA  VAL   227     -36.252   7.844 -27.102  1.00                 C  
ATOM   1564  C   VAL   227     -36.873   7.295 -25.819  1.00                 C  
ATOM   1565  O   VAL   227     -37.678   6.360 -25.874  1.00                 O  
ATOM   1566  CB  VAL   227     -35.403   6.743 -27.764  1.00                 C  
ATOM   1567  CG1 VAL   227     -34.838   7.230 -29.089  1.00                 C  
ATOM   1568  CG2 VAL   227     -34.284   6.302 -26.833  1.00                 C  
ATOM   1569  N   ARG   228     -36.508   7.891 -24.681  1.00                 N  
ATOM   1570  CA  ARG   228     -36.871   7.367 -23.354  1.00                 C  
ATOM   1571  C   ARG   228     -38.361   7.508 -23.058  1.00                 C  
ATOM   1572  O   ARG   228     -38.955   8.565 -23.327  1.00                 O  
ATOM   1573  CB  ARG   228     -36.068   8.075 -22.261  1.00                 C  
ATOM   1574  CD  ARG   228     -34.177   6.456 -21.943  1.00                 C  
ATOM   1575  NE  ARG   228     -32.728   6.265 -21.949  1.00                 N  
ATOM   1576  CG  ARG   228     -34.566   7.865 -22.359  1.00                 C  
ATOM   1577  CZ  ARG   228     -32.125   5.124 -21.633  1.00                 C  
ATOM   1578  NH1 ARG   228     -30.801   5.042 -21.667  1.00                 N  
ATOM   1579  NH2 ARG   228     -32.845   4.066 -21.285  1.00                 N  
ATOM   1580  N   GLY   229     -38.949   6.431 -22.527  1.00                 N  
ATOM   1581  CA  GLY   229     -40.392   6.342 -22.195  1.00                 C  
ATOM   1582  C   GLY   229     -41.329   6.490 -23.392  1.00                 C  
ATOM   1583  O   GLY   229     -42.508   6.825 -23.227  1.00                 O  
ATOM   1584  N   THR   230     -40.788   6.240 -24.585  1.00                 N  
ATOM   1585  CA  THR   230     -41.553   6.223 -25.831  1.00                 C  
ATOM   1586  C   THR   230     -41.624   4.761 -26.336  1.00                 C  
ATOM   1587  O   THR   230     -40.988   3.886 -25.735  1.00                 O  
ATOM   1588  CB  THR   230     -40.922   7.142 -26.893  1.00                 C  
ATOM   1589  OG1 THR   230     -39.628   6.644 -27.253  1.00                 O  
ATOM   1590  CG2 THR   230     -40.765   8.554 -26.350  1.00                 C  
ATOM   1591  N   GLU   231     -42.408   4.482 -27.411  1.00                 N  
ATOM   1592  CA  GLU   231     -42.395   3.098 -27.921  1.00                 C  
ATOM   1593  C   GLU   231     -41.069   2.669 -28.595  1.00                 C  
ATOM   1594  O   GLU   231     -40.915   1.501 -28.944  1.00                 O  
ATOM   1595  CB  GLU   231     -43.529   2.887 -28.926  1.00                 C  
ATOM   1596  CD  GLU   231     -43.923   5.085 -30.105  1.00                 C  
ATOM   1597  CG  GLU   231     -43.372   3.677 -30.215  1.00                 C  
ATOM   1598  OE1 GLU   231     -44.109   5.564 -28.967  1.00                 O  
ATOM   1599  OE2 GLU   231     -44.169   5.710 -31.158  1.00                 O  
ATOM   1600  N   PHE   232     -40.127   3.604 -28.751  1.00                 N  
ATOM   1601  CA  PHE   232     -38.834   3.330 -29.379  1.00                 C  
ATOM   1602  C   PHE   232     -37.698   3.385 -28.363  1.00                 C  
ATOM   1603  O   PHE   232     -36.585   3.832 -28.662  1.00                 O  
ATOM   1604  CB  PHE   232     -38.568   4.323 -30.512  1.00                 C  
ATOM   1605  CG  PHE   232     -39.546   4.223 -31.648  1.00                 C  
ATOM   1606  CZ  PHE   232     -41.352   4.032 -33.752  1.00                 C  
ATOM   1607  CD1 PHE   232     -40.527   5.183 -31.822  1.00                 C  
ATOM   1608  CE1 PHE   232     -41.426   5.091 -32.867  1.00                 C  
ATOM   1609  CD2 PHE   232     -39.485   3.169 -32.542  1.00                 C  
ATOM   1610  CE2 PHE   232     -40.385   3.077 -33.587  1.00                 C  
ATOM   1611  N   ASP   233     -38.000   2.921 -27.158  1.00                 N  
ATOM   1612  CA  ASP   233     -37.030   2.842 -26.078  1.00                 C  
ATOM   1613  C   ASP   233     -36.277   1.530 -26.207  1.00                 C  
ATOM   1614  O   ASP   233     -36.805   0.562 -26.769  1.00                 O  
ATOM   1615  CB  ASP   233     -37.728   2.959 -24.721  1.00                 C  
ATOM   1616  CG  ASP   233     -36.749   3.123 -23.575  1.00                 C  
ATOM   1617  OD1 ASP   233     -35.527   3.106 -23.831  1.00                 O  
ATOM   1618  OD2 ASP   233     -37.205   3.268 -22.421  1.00                 O  
ATOM   1619  N   ALA   234     -35.047   1.507 -25.697  1.00                 N  
ATOM   1620  CA  ALA   234     -34.216   0.303 -25.710  1.00                 C  
ATOM   1621  C   ALA   234     -32.972   0.397 -24.845  1.00                 C  
ATOM   1622  O   ALA   234     -32.673   1.452 -24.266  1.00                 O  
ATOM   1623  CB  ALA   234     -33.790  -0.032 -27.131  1.00                 C  
ATOM   1624  N   ILE   235     -32.254  -0.715 -24.735  1.00                 N  
ATOM   1625  CA  ILE   235     -30.958  -0.720 -24.055  1.00                 C  
ATOM   1626  C   ILE   235     -29.855  -0.578 -25.091  1.00                 C  
ATOM   1627  O   ILE   235     -29.620  -1.480 -25.913  1.00                 O  
ATOM   1628  CB  ILE   235     -30.766  -1.997 -23.216  1.00                 C  
ATOM   1629  CD1 ILE   235     -31.880  -3.437 -21.431  1.00                 C  
ATOM   1630  CG1 ILE   235     -31.864  -2.109 -22.156  1.00                 C  
ATOM   1631  CG2 ILE   235     -29.377  -2.024 -22.597  1.00                 C  
ATOM   1632  N   PHE   236     -29.204   0.578 -25.071  1.00                 N  
ATOM   1633  CA  PHE   236     -28.179   0.886 -26.050  1.00                 C  
ATOM   1634  C   PHE   236     -26.818   0.585 -25.458  1.00                 C  
ATOM   1635  O   PHE   236     -26.476   1.075 -24.367  1.00                 O  
ATOM   1636  CB  PHE   236     -28.278   2.349 -26.487  1.00                 C  
ATOM   1637  CG  PHE   236     -29.525   2.667 -27.262  1.00                 C  
ATOM   1638  CZ  PHE   236     -31.830   3.251 -28.701  1.00                 C  
ATOM   1639  CD1 PHE   236     -30.528   3.437 -26.701  1.00                 C  
ATOM   1640  CE1 PHE   236     -31.676   3.730 -27.414  1.00                 C  
ATOM   1641  CD2 PHE   236     -29.695   2.195 -28.552  1.00                 C  
ATOM   1642  CE2 PHE   236     -30.842   2.487 -29.265  1.00                 C  
ATOM   1643  N   ILE   237     -26.062  -0.257 -26.166  1.00                 N  
ATOM   1644  CA  ILE   237     -24.752  -0.706 -25.706  1.00                 C  
ATOM   1645  C   ILE   237     -23.682  -0.013 -26.541  1.00                 C  
ATOM   1646  O   ILE   237     -23.661  -0.143 -27.782  1.00                 O  
ATOM   1647  CB  ILE   237     -24.620  -2.238 -25.788  1.00                 C  
ATOM   1648  CD1 ILE   237     -25.765  -2.558 -23.534  1.00                 C  
ATOM   1649  CG1 ILE   237     -25.746  -2.914 -25.004  1.00                 C  
ATOM   1650  CG2 ILE   237     -23.247  -2.681 -25.304  1.00                 C  
ATOM   1651  N   GLY   238     -22.819   0.736 -25.851  1.00                 N  
ATOM   1652  CA  GLY   238     -21.711   1.469 -26.464  1.00                 C  
ATOM   1653  C   GLY   238     -20.448   0.627 -26.552  1.00                 C  
ATOM   1654  O   GLY   238     -20.195  -0.197 -25.674  1.00                 O  
ATOM   1655  N   LEU   239     -19.659   0.831 -27.605  1.00                 N  
ATOM   1656  CA  LEU   239     -18.365   0.164 -27.739  1.00                 C  
ATOM   1657  C   LEU   239     -17.316   0.956 -26.990  1.00                 C  
ATOM   1658  O   LEU   239     -17.137   2.162 -27.240  1.00                 O  
ATOM   1659  CB  LEU   239     -17.991   0.012 -29.215  1.00                 C  
ATOM   1660  CG  LEU   239     -16.660  -0.683 -29.508  1.00                 C  
ATOM   1661  CD1 LEU   239     -16.698  -2.133 -29.051  1.00                 C  
ATOM   1662  CD2 LEU   239     -16.328  -0.604 -30.991  1.00                 C  
ATOM   1663  N   LEU   240     -16.643   0.276 -26.060  1.00                 N  
ATOM   1664  CA  LEU   240     -15.541   0.872 -25.308  1.00                 C  
ATOM   1665  C   LEU   240     -14.207   0.390 -25.885  1.00                 C  
ATOM   1666  O   LEU   240     -13.912  -0.800 -25.880  1.00                 O  
ATOM   1667  CB  LEU   240     -15.653   0.520 -23.823  1.00                 C  
ATOM   1668  CG  LEU   240     -14.706   1.260 -22.877  1.00                 C  
ATOM   1669  CD1 LEU   240     -15.182   1.141 -21.438  1.00                 C  
ATOM   1670  CD2 LEU   240     -13.287   0.728 -23.011  1.00                 C  
ATOM   1671  N   VAL   241     -13.423   1.349 -26.369  1.00                 N  
ATOM   1672  CA  VAL   241     -12.114   1.093 -26.943  1.00                 C  
ATOM   1673  C   VAL   241     -11.042   1.453 -25.908  1.00                 C  
ATOM   1674  O   VAL   241     -10.179   0.628 -25.599  1.00                 O  
ATOM   1675  CB  VAL   241     -11.907   1.880 -28.250  1.00                 C  
ATOM   1676  CG1 VAL   241     -10.495   1.677 -28.777  1.00                 C  
ATOM   1677  CG2 VAL   241     -12.933   1.462 -29.292  1.00                 C  
ATOM   1678  N   GLU   242     -11.132   2.673 -25.380  1.00                 N  
ATOM   1679  CA  GLU   242     -10.135   3.268 -24.483  1.00                 C  
ATOM   1680  C   GLU   242     -10.699   3.546 -23.104  1.00                 C  
ATOM   1681  O   GLU   242     -11.926   3.612 -22.931  1.00                 O  
ATOM   1682  CB  GLU   242      -9.583   4.564 -25.080  1.00                 C  
ATOM   1683  CD  GLU   242      -8.287   5.677 -26.940  1.00                 C  
ATOM   1684  CG  GLU   242      -8.831   4.375 -26.387  1.00                 C  
ATOM   1685  OE1 GLU   242      -9.099   6.542 -27.332  1.00                 O  
ATOM   1686  OE2 GLU   242      -7.048   5.834 -26.982  1.00                 O  
ATOM   1687  N   ASN   243      -9.800   3.722 -22.135  1.00                 N  
ATOM   1688  CA  ASN   243     -10.200   3.997 -20.758  1.00                 C  
ATOM   1689  C   ASN   243     -11.039   5.276 -20.636  1.00                 C  
ATOM   1690  O   ASN   243     -12.093   5.240 -20.013  1.00                 O  
ATOM   1691  CB  ASN   243      -8.971   4.092 -19.852  1.00                 C  
ATOM   1692  CG  ASN   243      -9.336   4.276 -18.392  1.00                 C  
ATOM   1693  OD1 ASN   243      -9.976   3.414 -17.789  1.00                 O  
ATOM   1694  ND2 ASN   243      -8.930   5.403 -17.819  1.00                 N  
ATOM   1695  N   LYS   244     -10.576   6.373 -21.258  1.00                 N  
ATOM   1696  CA  LYS   244     -11.288   7.675 -21.251  1.00                 C  
ATOM   1697  C   LYS   244     -12.783   7.566 -21.588  1.00                 C  
ATOM   1698  O   LYS   244     -13.582   8.350 -21.100  1.00                 O  
ATOM   1699  CB  LYS   244     -10.635   8.648 -22.235  1.00                 C  
ATOM   1700  CD  LYS   244     -10.518  10.968 -23.185  1.00                 C  
ATOM   1701  CE  LYS   244     -11.168  12.342 -23.226  1.00                 C  
ATOM   1702  CG  LYS   244     -11.268  10.030 -22.253  1.00                 C  
ATOM   1703  NZ  LYS   244     -10.445  13.271 -24.137  1.00                 N  
ATOM   1704  N   HIS   245     -13.145   6.566 -22.390  1.00                 N  
ATOM   1705  CA  HIS   245     -14.524   6.330 -22.856  1.00                 C  
ATOM   1706  C   HIS   245     -15.539   6.006 -21.778  1.00                 C  
ATOM   1707  O   HIS   245     -16.735   6.245 -21.977  1.00                 O  
ATOM   1708  CB  HIS   245     -14.557   5.190 -23.876  1.00                 C  
ATOM   1709  CG  HIS   245     -13.934   5.539 -25.192  1.00                 C  
ATOM   1710  ND1 HIS   245     -13.761   4.616 -26.201  1.00                 N  
ATOM   1711  CE1 HIS   245     -13.179   5.221 -27.252  1.00                 C  
ATOM   1712  CD2 HIS   245     -13.380   6.744 -25.792  1.00                 C  
ATOM   1713  NE2 HIS   245     -12.948   6.498 -27.013  1.00                 N  
ATOM   1714  N   HIS   246     -15.071   5.452 -20.658  1.00                 N  
ATOM   1715  CA  HIS   246     -15.900   5.203 -19.466  1.00                 C  
ATOM   1716  C   HIS   246     -16.818   6.397 -19.166  1.00                 C  
ATOM   1717  O   HIS   246     -18.033   6.218 -18.969  1.00                 O  
ATOM   1718  CB  HIS   246     -15.017   4.904 -18.252  1.00                 C  
ATOM   1719  CG  HIS   246     -14.336   3.572 -18.314  1.00                 C  
ATOM   1720  ND1 HIS   246     -13.161   3.369 -19.004  1.00                 N  
ATOM   1721  CE1 HIS   246     -12.796   2.081 -18.877  1.00                 C  
ATOM   1722  CD2 HIS   246     -14.600   2.245 -17.777  1.00                 C  
ATOM   1723  NE2 HIS   246     -13.655   1.401 -18.142  1.00                 N  
ATOM   1724  N   SER   247     -16.228   7.591 -19.199  1.00                 N  
ATOM   1725  CA  SER   247     -16.890   8.838 -18.845  1.00                 C  
ATOM   1726  C   SER   247     -17.703   9.399 -19.998  1.00                 C  
ATOM   1727  O   SER   247     -18.822   9.881 -19.773  1.00                 O  
ATOM   1728  CB  SER   247     -15.865   9.878 -18.387  1.00                 C  
ATOM   1729  OG  SER   247     -15.240   9.480 -17.179  1.00                 O  
ATOM   1730  N   HIS   248     -17.158   9.284 -21.213  1.00                 N  
ATOM   1731  CA  HIS   248     -17.907   9.520 -22.459  1.00                 C  
ATOM   1732  C   HIS   248     -19.259   8.779 -22.492  1.00                 C  
ATOM   1733  O   HIS   248     -20.280   9.357 -22.880  1.00                 O  
ATOM   1734  CB  HIS   248     -17.074   9.101 -23.672  1.00                 C  
ATOM   1735  CG  HIS   248     -17.761   9.325 -24.983  1.00                 C  
ATOM   1736  ND1 HIS   248     -17.944  10.580 -25.523  1.00                 N  
ATOM   1737  CE1 HIS   248     -18.587  10.462 -26.698  1.00                 C  
ATOM   1738  CD2 HIS   248     -18.378   8.475 -25.991  1.00                 C  
ATOM   1739  NE2 HIS   248     -18.851   9.202 -26.985  1.00                 N  
ATOM   1740  N   ILE   249     -19.243   7.512 -22.090  1.00                 N  
ATOM   1741  CA  ILE   249     -20.400   6.637 -22.135  1.00                 C  
ATOM   1742  C   ILE   249     -21.429   7.012 -21.049  1.00                 C  
ATOM   1743  O   ILE   249     -22.650   7.086 -21.344  1.00                 O  
ATOM   1744  CB  ILE   249     -19.996   5.159 -21.980  1.00                 C  
ATOM   1745  CD1 ILE   249     -18.531   3.347 -23.015  1.00                 C  
ATOM   1746  CG1 ILE   249     -19.192   4.696 -23.197  1.00                 C  
ATOM   1747  CG2 ILE   249     -21.225   4.292 -21.749  1.00                 C  
ATOM   1748  N   ILE   250     -20.927   7.277 -19.831  1.00                 N  
ATOM   1749  CA  ILE   250     -21.735   7.786 -18.706  1.00                 C  
ATOM   1750  C   ILE   250     -22.561   9.028 -19.028  1.00                 C  
ATOM   1751  O   ILE   250     -23.761   9.058 -18.746  1.00                 O  
ATOM   1752  CB  ILE   250     -20.858   8.106 -17.481  1.00                 C  
ATOM   1753  CD1 ILE   250     -19.188   7.052 -15.869  1.00                 C  
ATOM   1754  CG1 ILE   250     -20.284   6.819 -16.885  1.00                 C  
ATOM   1755  CG2 ILE   250     -21.649   8.902 -16.454  1.00                 C  
ATOM   1756  N   ALA   251     -21.900  10.035 -19.603  1.00                 N  
ATOM   1757  CA  ALA   251     -22.522  11.274 -20.050  1.00                 C  
ATOM   1758  C   ALA   251     -23.667  11.038 -21.028  1.00                 C  
ATOM   1759  O   ALA   251     -24.749  11.633 -20.887  1.00                 O  
ATOM   1760  CB  ALA   251     -21.488  12.183 -20.697  1.00                 C  
ATOM   1761  N   SER   252     -23.388  10.143 -21.982  1.00                 N  
ATOM   1762  CA  SER   252     -24.181   9.914 -23.186  1.00                 C  
ATOM   1763  C   SER   252     -25.557   9.346 -22.943  1.00                 C  
ATOM   1764  O   SER   252     -26.493   9.688 -23.686  1.00                 O  
ATOM   1765  CB  SER   252     -23.444   8.974 -24.142  1.00                 C  
ATOM   1766  OG  SER   252     -22.263   9.577 -24.641  1.00                 O  
ATOM   1767  N   GLY   253     -25.683   8.477 -21.937  1.00                 N  
ATOM   1768  CA  GLY   253     -26.998   7.898 -21.632  1.00                 C  
ATOM   1769  C   GLY   253     -27.141   6.448 -22.054  1.00                 C  
ATOM   1770  O   GLY   253     -28.211   5.868 -21.891  1.00                 O  
ATOM   1771  N   PHE   254     -26.044   5.878 -22.578  1.00                 N  
ATOM   1772  CA  PHE   254     -25.974   4.459 -22.909  1.00                 C  
ATOM   1773  C   PHE   254     -26.267   3.583 -21.710  1.00                 C  
ATOM   1774  O   PHE   254     -25.974   3.963 -20.575  1.00                 O  
ATOM   1775  CB  PHE   254     -24.597   4.109 -23.477  1.00                 C  
ATOM   1776  CG  PHE   254     -24.364   4.630 -24.866  1.00                 C  
ATOM   1777  CZ  PHE   254     -23.937   5.592 -27.439  1.00                 C  
ATOM   1778  CD1 PHE   254     -23.373   5.565 -25.113  1.00                 C  
ATOM   1779  CE1 PHE   254     -23.159   6.045 -26.391  1.00                 C  
ATOM   1780  CD2 PHE   254     -25.135   4.187 -25.926  1.00                 C  
ATOM   1781  CE2 PHE   254     -24.921   4.667 -27.204  1.00                 C  
ATOM   1782  N   ASP   255     -26.823   2.404 -21.977  1.00                 N  
ATOM   1783  CA  ASP   255     -27.281   1.496 -20.939  1.00                 C  
ATOM   1784  C   ASP   255     -26.243   0.390 -20.627  1.00                 C  
ATOM   1785  O   ASP   255     -26.405  -0.394 -19.683  1.00                 O  
ATOM   1786  CB  ASP   255     -28.609   0.850 -21.340  1.00                 C  
ATOM   1787  CG  ASP   255     -29.743   1.853 -21.424  1.00                 C  
ATOM   1788  OD1 ASP   255     -29.927   2.624 -20.458  1.00                 O  
ATOM   1789  OD2 ASP   255     -30.447   1.869 -22.455  1.00                 O  
ATOM   1790  N   GLY   256     -25.161   0.356 -21.402  1.00                 N  
ATOM   1791  CA  GLY   256     -24.131  -0.659 -21.238  1.00                 C  
ATOM   1792  C   GLY   256     -22.949  -0.521 -22.176  1.00                 C  
ATOM   1793  O   GLY   256     -22.993   0.254 -23.129  1.00                 O  
ATOM   1794  N   VAL   257     -21.884  -1.269 -21.889  1.00                 N  
ATOM   1795  CA  VAL   257     -20.670  -1.239 -22.715  1.00                 C  
ATOM   1796  C   VAL   257     -20.323  -2.630 -23.234  1.00                 C  
ATOM   1797  O   VAL   257     -20.614  -3.611 -22.590  1.00                 O  
ATOM   1798  CB  VAL   257     -19.473  -0.660 -21.938  1.00                 C  
ATOM   1799  CG1 VAL   257     -19.748   0.779 -21.531  1.00                 C  
ATOM   1800  CG2 VAL   257     -19.167  -1.514 -20.717  1.00                 C  
ATOM   1801  N   TYR   258     -19.723  -2.693 -24.414  1.00                 N  
ATOM   1802  CA  TYR   258     -19.209  -3.942 -24.964  1.00                 C  
ATOM   1803  C   TYR   258     -17.844  -3.751 -25.634  1.00                 C  
ATOM   1804  O   TYR   258     -17.552  -2.669 -26.131  1.00                 O  
ATOM   1805  CB  TYR   258     -20.199  -4.532 -25.970  1.00                 C  
ATOM   1806  CG  TYR   258     -20.403  -3.678 -27.201  1.00                 C  
ATOM   1807  OH  TYR   258     -20.952  -1.338 -30.595  1.00                 O  
ATOM   1808  CZ  TYR   258     -20.772  -2.112 -29.471  1.00                 C  
ATOM   1809  CD1 TYR   258     -19.636  -3.880 -28.342  1.00                 C  
ATOM   1810  CE1 TYR   258     -19.816  -3.104 -29.472  1.00                 C  
ATOM   1811  CD2 TYR   258     -21.362  -2.673 -27.219  1.00                 C  
ATOM   1812  CE2 TYR   258     -21.555  -1.888 -28.340  1.00                 C  
ATOM   1813  N   THR   259     -17.022  -4.796 -25.642  1.00                 N  
ATOM   1814  CA  THR   259     -15.613  -4.660 -26.044  1.00                 C  
ATOM   1815  C   THR   259     -15.317  -4.987 -27.521  1.00                 C  
ATOM   1816  O   THR   259     -14.298  -4.563 -28.057  1.00                 O  
ATOM   1817  CB  THR   259     -14.694  -5.553 -25.190  1.00                 C  
ATOM   1818  OG1 THR   259     -15.055  -6.928 -25.372  1.00                 O  
ATOM   1819  CG2 THR   259     -14.832  -5.205 -23.716  1.00                 C  
ATOM   1820  N   TYR   260     -16.224  -5.719 -28.161  1.00                 N  
ATOM   1821  CA  TYR   260     -16.048  -6.304 -29.517  1.00                 C  
ATOM   1822  C   TYR   260     -14.783  -7.166 -29.804  1.00                 C  
ATOM   1823  O   TYR   260     -14.898  -8.368 -30.006  1.00                 O  
ATOM   1824  CB  TYR   260     -16.052  -5.204 -30.580  1.00                 C  
ATOM   1825  CG  TYR   260     -15.875  -5.715 -31.992  1.00                 C  
ATOM   1826  OH  TYR   260     -15.405  -7.126 -35.875  1.00                 O  
ATOM   1827  CZ  TYR   260     -15.559  -6.659 -34.590  1.00                 C  
ATOM   1828  CD1 TYR   260     -16.939  -6.284 -32.681  1.00                 C  
ATOM   1829  CE1 TYR   260     -16.787  -6.754 -33.971  1.00                 C  
ATOM   1830  CD2 TYR   260     -14.645  -5.628 -32.631  1.00                 C  
ATOM   1831  CE2 TYR   260     -14.475  -6.092 -33.921  1.00                 C  
ATOM   1832  N   PHE   261     -13.612  -6.555 -29.840  1.00                 N  
ATOM   1833  CA  PHE   261     -12.456  -7.164 -30.489  1.00                 C  
ATOM   1834  C   PHE   261     -12.060  -8.524 -29.944  1.00                 C  
ATOM   1835  O   PHE   261     -12.011  -8.716 -28.733  1.00                 O  
ATOM   1836  CB  PHE   261     -11.239  -6.242 -30.390  1.00                 C  
ATOM   1837  CG  PHE   261     -11.323  -5.031 -31.274  1.00                 C  
ATOM   1838  CZ  PHE   261     -11.477  -2.792 -32.915  1.00                 C  
ATOM   1839  CD1 PHE   261     -11.559  -3.778 -30.735  1.00                 C  
ATOM   1840  CE1 PHE   261     -11.636  -2.663 -31.548  1.00                 C  
ATOM   1841  CD2 PHE   261     -11.166  -5.143 -32.644  1.00                 C  
ATOM   1842  CE2 PHE   261     -11.243  -4.029 -33.457  1.00                 C  
ATOM   1843  N   ALA   262     -11.805  -9.454 -30.855  1.00                 N  
ATOM   1844  CA  ALA   262     -11.414 -10.825 -30.532  1.00                 C  
ATOM   1845  C   ALA   262      -9.995 -10.894 -29.992  1.00                 C  
ATOM   1846  O   ALA   262      -9.712 -11.731 -29.149  1.00                 O  
ATOM   1847  CB  ALA   262     -11.542 -11.716 -31.758  1.00                 C  
ATOM   1848  N   THR   263      -9.104 -10.038 -30.521  1.00                 N  
ATOM   1849  CA  THR   263      -7.693 -10.010 -30.153  1.00                 C  
ATOM   1850  C   THR   263      -7.539  -9.517 -28.724  1.00                 C  
ATOM   1851  O   THR   263      -7.920  -8.376 -28.401  1.00                 O  
ATOM   1852  CB  THR   263      -6.878  -9.119 -31.108  1.00                 C  
ATOM   1853  OG1 THR   263      -6.990  -9.620 -32.446  1.00                 O  
ATOM   1854  CG2 THR   263      -5.410  -9.116 -30.712  1.00                 C  
ATOM   1855  N   ASN   264      -7.009 -10.376 -27.855  1.00                 N  
ATOM   1856  CA  ASN   264      -6.809 -10.031 -26.444  1.00                 C  
ATOM   1857  C   ASN   264      -5.675  -9.022 -26.404  1.00                 C  
ATOM   1858  O   ASN   264      -4.559  -9.310 -26.878  1.00                 O  
ATOM   1859  CB  ASN   264      -6.524 -11.288 -25.620  1.00                 C  
ATOM   1860  CG  ASN   264      -6.445 -11.005 -24.133  1.00                 C  
ATOM   1861  OD1 ASN   264      -6.050  -9.915 -23.719  1.00                 O  
ATOM   1862  ND2 ASN   264      -6.823 -11.988 -23.324  1.00                 N  
ATOM   1863  N   GLY   265      -5.986  -7.830 -25.880  1.00                 N  
ATOM   1864  CA  GLY   265      -5.006  -6.749 -25.742  1.00                 C  
ATOM   1865  C   GLY   265      -4.791  -5.868 -26.958  1.00                 C  
ATOM   1866  O   GLY   265      -3.738  -5.242 -27.081  1.00                 O  
ATOM   1867  N   PHE   266      -5.774  -5.807 -27.850  1.00                 N  
ATOM   1868  CA  PHE   266      -5.694  -4.945 -29.024  1.00                 C  
ATOM   1869  C   PHE   266      -6.025  -3.507 -28.633  1.00                 C  
ATOM   1870  O   PHE   266      -5.401  -2.564 -29.119  1.00                 O  
ATOM   1871  CB  PHE   266      -6.640  -5.442 -30.119  1.00                 C  
ATOM   1872  CG  PHE   266      -6.591  -4.626 -31.379  1.00                 C  
ATOM   1873  CZ  PHE   266      -6.505  -3.112 -33.709  1.00                 C  
ATOM   1874  CD1 PHE   266      -5.522  -4.737 -32.251  1.00                 C  
ATOM   1875  CE1 PHE   266      -5.477  -3.986 -33.411  1.00                 C  
ATOM   1876  CD2 PHE   266      -7.612  -3.747 -31.692  1.00                 C  
ATOM   1877  CE2 PHE   266      -7.567  -2.996 -32.851  1.00                 C  
ATOM   1878  N   THR   267      -7.011  -3.358 -27.754  1.00                 N  
ATOM   1879  CA  THR   267      -7.420  -2.067 -27.199  1.00                 C  
ATOM   1880  C   THR   267      -7.521  -2.220 -25.683  1.00                 C  
ATOM   1881  O   THR   267      -7.438  -3.337 -25.183  1.00                 O  
ATOM   1882  CB  THR   267      -8.756  -1.592 -27.800  1.00                 C  
ATOM   1883  OG1 THR   267      -9.803  -2.491 -27.415  1.00                 O  
ATOM   1884  CG2 THR   267      -8.676  -1.561 -29.318  1.00                 C  
ATOM   1885  N   TYR   268      -7.712  -1.112 -24.956  1.00                 N  
ATOM   1886  CA  TYR   268      -7.931  -1.162 -23.508  1.00                 C  
ATOM   1887  C   TYR   268      -9.091  -2.091 -23.182  1.00                 C  
ATOM   1888  O   TYR   268      -8.984  -2.922 -22.290  1.00                 O  
ATOM   1889  CB  TYR   268      -8.196   0.241 -22.957  1.00                 C  
ATOM   1890  CG  TYR   268      -8.492   0.271 -21.475  1.00                 C  
ATOM   1891  OH  TYR   268      -9.290   0.353 -17.395  1.00                 O  
ATOM   1892  CZ  TYR   268      -9.028   0.326 -18.745  1.00                 C  
ATOM   1893  CD1 TYR   268      -7.465   0.194 -20.543  1.00                 C  
ATOM   1894  CE1 TYR   268      -7.726   0.221 -19.186  1.00                 C  
ATOM   1895  CD2 TYR   268      -9.797   0.376 -21.012  1.00                 C  
ATOM   1896  CE2 TYR   268     -10.077   0.405 -19.659  1.00                 C  
ATOM   1897  N   GLY   269     -10.183  -1.941 -23.930  1.00                 N  
ATOM   1898  CA  GLY   269     -11.414  -2.720 -23.762  1.00                 C  
ATOM   1899  C   GLY   269     -11.286  -4.187 -24.066  1.00                 C  
ATOM   1900  O   GLY   269     -11.842  -4.996 -23.336  1.00                 O  
ATOM   1901  N   SER   270     -10.546  -4.540 -25.119  1.00                 N  
ATOM   1902  CA  SER   270     -10.364  -5.945 -25.514  1.00                 C  
ATOM   1903  C   SER   270      -9.243  -6.679 -24.756  1.00                 C  
ATOM   1904  O   SER   270      -8.962  -7.854 -25.038  1.00                 O  
ATOM   1905  CB  SER   270     -10.076  -6.047 -27.013  1.00                 C  
ATOM   1906  OG  SER   270      -8.829  -5.455 -27.335  1.00                 O  
ATOM   1907  N   THR   271      -8.605  -5.989 -23.818  1.00                 N  
ATOM   1908  CA  THR   271      -7.627  -6.598 -22.915  1.00                 C  
ATOM   1909  C   THR   271      -8.377  -7.248 -21.768  1.00                 C  
ATOM   1910  O   THR   271      -9.078  -6.557 -21.009  1.00                 O  
ATOM   1911  CB  THR   271      -6.618  -5.559 -22.393  1.00                 C  
ATOM   1912  OG1 THR   271      -5.903  -4.987 -23.495  1.00                 O  
ATOM   1913  CG2 THR   271      -5.618  -6.214 -21.452  1.00                 C  
ATOM   1914  N   TRP   272      -8.225  -8.569 -21.644  1.00                 N  
ATOM   1915  CA  TRP   272      -8.958  -9.389 -20.654  1.00                 C  
ATOM   1916  C   TRP   272      -8.719  -8.919 -19.210  1.00                 C  
ATOM   1917  O   TRP   272      -9.664  -8.805 -18.431  1.00                 O  
ATOM   1918  CB  TRP   272      -8.562 -10.862 -20.780  1.00                 C  
ATOM   1919  CG  TRP   272      -7.152 -11.141 -20.361  1.00                 C  
ATOM   1920  CD1 TRP   272      -6.045 -11.144 -21.159  1.00                 C  
ATOM   1921  NE1 TRP   272      -4.927 -11.444 -20.419  1.00                 N  
ATOM   1922  CD2 TRP   272      -6.696 -11.460 -19.040  1.00                 C  
ATOM   1923  CE2 TRP   272      -5.303 -11.643 -19.114  1.00                 C  
ATOM   1924  CH2 TRP   272      -5.178 -12.106 -16.802  1.00                 C  
ATOM   1925  CZ2 TRP   272      -4.532 -11.966 -17.998  1.00                 C  
ATOM   1926  CE3 TRP   272      -7.330 -11.609 -17.803  1.00                 C  
ATOM   1927  CZ3 TRP   272      -6.562 -11.930 -16.700  1.00                 C  
ATOM   1928  N   THR   273      -7.463  -8.590 -18.902  1.00                 N  
ATOM   1929  CA  THR   273      -7.049  -8.074 -17.594  1.00                 C  
ATOM   1930  C   THR   273      -7.790  -6.825 -17.117  1.00                 C  
ATOM   1931  O   THR   273      -7.949  -6.622 -15.928  1.00                 O  
ATOM   1932  CB  THR   273      -5.546  -7.742 -17.568  1.00                 C  
ATOM   1933  OG1 THR   273      -4.786  -8.931 -17.818  1.00                 O  
ATOM   1934  CG2 THR   273      -5.146  -7.186 -16.210  1.00                 C  
ATOM   1935  N   ASN   274      -8.223  -5.991 -18.050  1.00                 N  
ATOM   1936  CA  ASN   274      -8.961  -4.772 -17.715  1.00                 C  
ATOM   1937  C   ASN   274     -10.436  -5.004 -17.430  1.00                 C  
ATOM   1938  O   ASN   274     -11.152  -4.058 -17.067  1.00                 O  
ATOM   1939  CB  ASN   274      -8.824  -3.738 -18.834  1.00                 C  
ATOM   1940  CG  ASN   274      -7.429  -3.151 -18.918  1.00                 C  
ATOM   1941  OD1 ASN   274      -6.702  -3.109 -17.925  1.00                 O  
ATOM   1942  ND2 ASN   274      -7.050  -2.695 -20.106  1.00                 N  
ATOM   1943  N   TRP   275     -10.901  -6.247 -17.611  1.00                 N  
ATOM   1944  CA  TRP   275     -12.325  -6.570 -17.452  1.00                 C  
ATOM   1945  C   TRP   275     -12.805  -6.487 -16.000  1.00                 C  
ATOM   1946  O   TRP   275     -13.816  -5.845 -15.724  1.00                 O  
ATOM   1947  CB  TRP   275     -12.620  -7.970 -17.993  1.00                 C  
ATOM   1948  CG  TRP   275     -12.598  -8.053 -19.488  1.00                 C  
ATOM   1949  CD1 TRP   275     -12.542  -7.009 -20.366  1.00                 C  
ATOM   1950  NE1 TRP   275     -12.538  -7.475 -21.658  1.00                 N  
ATOM   1951  CD2 TRP   275     -12.630  -9.245 -20.283  1.00                 C  
ATOM   1952  CE2 TRP   275     -12.591  -8.847 -21.632  1.00                 C  
ATOM   1953  CH2 TRP   275     -12.665 -11.091 -22.362  1.00                 C  
ATOM   1954  CZ2 TRP   275     -12.608  -9.763 -22.682  1.00                 C  
ATOM   1955  CE3 TRP   275     -12.687 -10.609 -19.985  1.00                 C  
ATOM   1956  CZ3 TRP   275     -12.704 -11.515 -21.029  1.00                 C  
ATOM   1957  N   PRO   276     -12.066  -7.113 -15.084  1.00                 N  
ATOM   1958  CA  PRO   276     -12.318  -7.028 -13.640  1.00                 C  
ATOM   1959  C   PRO   276     -12.641  -5.586 -13.237  1.00                 C  
ATOM   1960  O   PRO   276     -13.664  -5.326 -12.574  1.00                 O  
ATOM   1961  CB  PRO   276     -11.013  -7.516 -13.007  1.00                 C  
ATOM   1962  CD  PRO   276     -10.726  -7.901 -15.352  1.00                 C  
ATOM   1963  CG  PRO   276     -10.460  -8.488 -13.995  1.00                 C  
ATOM   1964  N   GLN   277     -11.764  -4.682 -13.687  1.00                 N  
ATOM   1965  CA  GLN   277     -11.878  -3.235 -13.539  1.00                 C  
ATOM   1966  C   GLN   277     -13.175  -2.638 -14.139  1.00                 C  
ATOM   1967  O   GLN   277     -13.874  -1.847 -13.468  1.00                 O  
ATOM   1968  CB  GLN   277     -10.680  -2.534 -14.183  1.00                 C  
ATOM   1969  CD  GLN   277      -8.187  -2.125 -14.165  1.00                 C  
ATOM   1970  CG  GLN   277      -9.370  -2.736 -13.439  1.00                 C  
ATOM   1971  OE1 GLN   277      -8.268  -1.818 -15.354  1.00                 O  
ATOM   1972  NE2 GLN   277      -7.083  -1.946 -13.449  1.00                 N  
ATOM   1973  N   VAL   278     -13.487  -3.031 -15.376  1.00                 N  
ATOM   1974  CA  VAL   278     -14.655  -2.518 -16.104  1.00                 C  
ATOM   1975  C   VAL   278     -15.995  -2.997 -15.536  1.00                 C  
ATOM   1976  O   VAL   278     -16.991  -2.254 -15.559  1.00                 O  
ATOM   1977  CB  VAL   278     -14.600  -2.895 -17.596  1.00                 C  
ATOM   1978  CG1 VAL   278     -15.897  -2.510 -18.291  1.00                 C  
ATOM   1979  CG2 VAL   278     -13.412  -2.227 -18.271  1.00                 C  
ATOM   1980  N   LYS   279     -16.015  -4.238 -15.045  1.00                 N  
ATOM   1981  CA  LYS   279     -17.182  -4.788 -14.360  1.00                 C  
ATOM   1982  C   LYS   279     -17.514  -3.914 -13.159  1.00                 C  
ATOM   1983  O   LYS   279     -18.656  -3.433 -13.046  1.00                 O  
ATOM   1984  CB  LYS   279     -16.921  -6.234 -13.934  1.00                 C  
ATOM   1985  CD  LYS   279     -19.282  -7.063 -14.131  1.00                 C  
ATOM   1986  CE  LYS   279     -20.400  -7.832 -13.446  1.00                 C  
ATOM   1987  CG  LYS   279     -18.086  -6.888 -13.209  1.00                 C  
ATOM   1988  NZ  LYS   279     -21.602  -7.958 -14.316  1.00                 N  
ATOM   1989  N   LYS   280     -16.509  -3.698 -12.297  1.00                 N  
ATOM   1990  CA  LYS   280     -16.625  -2.867 -11.094  1.00                 C  
ATOM   1991  C   LYS   280     -17.180  -1.481 -11.404  1.00                 C  
ATOM   1992  O   LYS   280     -18.056  -0.991 -10.686  1.00                 O  
ATOM   1993  CB  LYS   280     -15.266  -2.731 -10.404  1.00                 C  
ATOM   1994  CD  LYS   280     -13.935  -1.875  -8.456  1.00                 C  
ATOM   1995  CE  LYS   280     -13.959  -1.027  -7.195  1.00                 C  
ATOM   1996  CG  LYS   280     -15.300  -1.915  -9.122  1.00                 C  
ATOM   1997  NZ  LYS   280     -12.627  -0.979  -6.531  1.00                 N  
ATOM   1998  N   TRP   281     -16.679  -0.872 -12.481  1.00                 N  
ATOM   1999  CA  TRP   281     -17.169   0.410 -12.953  1.00                 C  
ATOM   2000  C   TRP   281     -18.637   0.373 -13.400  1.00                 C  
ATOM   2001  O   TRP   281     -19.399   1.283 -13.097  1.00                 O  
ATOM   2002  CB  TRP   281     -16.311   0.917 -14.114  1.00                 C  
ATOM   2003  CG  TRP   281     -14.962   1.413 -13.691  1.00                 C  
ATOM   2004  CD1 TRP   281     -13.752   0.861 -14.000  1.00                 C  
ATOM   2005  NE1 TRP   281     -12.738   1.594 -13.433  1.00                 N  
ATOM   2006  CD2 TRP   281     -14.685   2.561 -12.880  1.00                 C  
ATOM   2007  CE2 TRP   281     -13.288   2.644 -12.740  1.00                 C  
ATOM   2008  CH2 TRP   281     -13.473   4.586 -11.409  1.00                 C  
ATOM   2009  CZ2 TRP   281     -12.670   3.654 -12.005  1.00                 C  
ATOM   2010  CE3 TRP   281     -15.483   3.528 -12.260  1.00                 C  
ATOM   2011  CZ3 TRP   281     -14.866   4.527 -11.532  1.00                 C  
ATOM   2012  N   SER   282     -19.019  -0.664 -14.135  1.00                 N  
ATOM   2013  CA  SER   282     -20.391  -0.791 -14.652  1.00                 C  
ATOM   2014  C   SER   282     -21.436  -1.061 -13.571  1.00                 C  
ATOM   2015  O   SER   282     -22.571  -0.593 -13.669  1.00                 O  
ATOM   2016  CB  SER   282     -20.469  -1.907 -15.695  1.00                 C  
ATOM   2017  OG  SER   282     -20.203  -3.171 -15.112  1.00                 O  
ATOM   2018  N   GLU   283     -21.043  -1.827 -12.554  1.00                 N  
ATOM   2019  CA  GLU   283     -21.891  -2.099 -11.387  1.00                 C  
ATOM   2020  C   GLU   283     -22.103  -0.846 -10.549  1.00                 C  
ATOM   2021  O   GLU   283     -23.160  -0.688  -9.953  1.00                 O  
ATOM   2022  CB  GLU   283     -21.278  -3.204 -10.525  1.00                 C  
ATOM   2023  CD  GLU   283     -22.678  -5.087 -11.460  1.00                 C  
ATOM   2024  CG  GLU   283     -21.278  -4.575 -11.181  1.00                 C  
ATOM   2025  OE1 GLU   283     -23.523  -5.038 -10.542  1.00                 O  
ATOM   2026  OE2 GLU   283     -22.930  -5.538 -12.597  1.00                 O  
ATOM   2027  N   SER   284     -21.079   0.018 -10.514  1.00                 N  
ATOM   2028  CA  SER   284     -21.105   1.287  -9.783  1.00                 C  
ATOM   2029  C   SER   284     -22.059   2.290 -10.425  1.00                 C  
ATOM   2030  O   SER   284     -22.681   3.080  -9.713  1.00                 O  
ATOM   2031  CB  SER   284     -19.700   1.888  -9.703  1.00                 C  
ATOM   2032  OG  SER   284     -18.841   1.076  -8.922  1.00                 O  
ATOM   2033  N   HIS   285     -22.179   2.270 -11.753  1.00                 N  
ATOM   2034  CA  HIS   285     -23.051   3.228 -12.438  1.00                 C  
ATOM   2035  C   HIS   285     -24.208   2.582 -13.220  1.00                 C  
ATOM   2036  O   HIS   285     -24.612   3.105 -14.253  1.00                 O  
ATOM   2037  CB  HIS   285     -22.241   4.094 -13.404  1.00                 C  
ATOM   2038  CG  HIS   285     -21.201   4.938 -12.733  1.00                 C  
ATOM   2039  ND1 HIS   285     -19.963   4.449 -12.377  1.00                 N  
ATOM   2040  CE1 HIS   285     -19.254   5.435 -11.797  1.00                 C  
ATOM   2041  CD2 HIS   285     -21.116   6.321 -12.287  1.00                 C  
ATOM   2042  NE2 HIS   285     -19.940   6.560 -11.740  1.00                 N  
ATOM   2043  N   GLY   286     -24.722   1.457 -12.719  1.00                 N  
ATOM   2044  CA  GLY   286     -25.847   0.703 -13.294  1.00                 C  
ATOM   2045  C   GLY   286     -25.825   0.381 -14.806  1.00                 C  
ATOM   2046  O   GLY   286     -26.868   0.336 -15.473  1.00                 O  
ATOM   2047  N   LEU   287     -24.622   0.164 -15.324  1.00                 N  
ATOM   2048  CA  LEU   287     -24.431  -0.193 -16.743  1.00                 C  
ATOM   2049  C   LEU   287     -24.348  -1.714 -16.953  1.00                 C  
ATOM   2050  O   LEU   287     -23.845  -2.445 -16.077  1.00                 O  
ATOM   2051  CB  LEU   287     -23.167   0.469 -17.297  1.00                 C  
ATOM   2052  CG  LEU   287     -23.135   1.998 -17.268  1.00                 C  
ATOM   2053  CD1 LEU   287     -21.792   2.517 -17.760  1.00                 C  
ATOM   2054  CD2 LEU   287     -24.265   2.576 -18.106  1.00                 C  
ATOM   2055  N   LEU   288     -24.846  -2.191 -18.099  1.00                 N  
ATOM   2056  CA  LEU   288     -24.711  -3.612 -18.432  1.00                 C  
ATOM   2057  C   LEU   288     -23.369  -3.864 -19.117  1.00                 C  
ATOM   2058  O   LEU   288     -23.100  -3.355 -20.204  1.00                 O  
ATOM   2059  CB  LEU   288     -25.867  -4.065 -19.326  1.00                 C  
ATOM   2060  CG  LEU   288     -27.272  -3.942 -18.733  1.00                 C  
ATOM   2061  CD1 LEU   288     -28.325  -4.334 -19.757  1.00                 C  
ATOM   2062  CD2 LEU   288     -27.404  -4.799 -17.483  1.00                 C  
ATOM   2063  N   PHE   289     -22.528  -4.653 -18.462  1.00                 N  
ATOM   2064  CA  PHE   289     -21.232  -4.992 -19.018  1.00                 C  
ATOM   2065  C   PHE   289     -21.329  -6.286 -19.831  1.00                 C  
ATOM   2066  O   PHE   289     -21.655  -7.351 -19.296  1.00                 O  
ATOM   2067  CB  PHE   289     -20.192  -5.132 -17.905  1.00                 C  
ATOM   2068  CG  PHE   289     -18.810  -5.446 -18.403  1.00                 C  
ATOM   2069  CZ  PHE   289     -16.251  -6.030 -19.319  1.00                 C  
ATOM   2070  CD1 PHE   289     -18.443  -5.149 -19.704  1.00                 C  
ATOM   2071  CE1 PHE   289     -17.172  -5.438 -20.163  1.00                 C  
ATOM   2072  CD2 PHE   289     -17.876  -6.038 -17.571  1.00                 C  
ATOM   2073  CE2 PHE   289     -16.605  -6.327 -18.029  1.00                 C  
ATOM   2074  N   ILE   290     -21.039  -6.179 -21.128  1.00                 N  
ATOM   2075  CA  ILE   290     -21.092  -7.314 -22.036  1.00                 C  
ATOM   2076  C   ILE   290     -19.704  -7.552 -22.625  1.00                 C  
ATOM   2077  O   ILE   290     -19.335  -6.896 -23.591  1.00                 O  
ATOM   2078  CB  ILE   290     -22.132  -7.097 -23.151  1.00                 C  
ATOM   2079  CD1 ILE   290     -24.563  -6.452 -23.563  1.00                 C  
ATOM   2080  CG1 ILE   290     -23.519  -6.865 -22.549  1.00                 C  
ATOM   2081  CG2 ILE   290     -22.123  -8.267 -24.123  1.00                 C  
ATOM   2082  N   PRO   291     -18.912  -8.476 -22.040  1.00                 N  
ATOM   2083  CA  PRO   291     -17.601  -8.744 -22.646  1.00                 C  
ATOM   2084  C   PRO   291     -17.734  -9.518 -23.970  1.00                 C  
ATOM   2085  O   PRO   291     -18.723 -10.244 -24.180  1.00                 O  
ATOM   2086  CB  PRO   291     -16.867  -9.573 -21.590  1.00                 C  
ATOM   2087  CD  PRO   291     -19.102  -9.268 -20.788  1.00                 C  
ATOM   2088  CG  PRO   291     -17.955 -10.240 -20.816  1.00                 C  
ATOM   2089  N   SER   292     -16.750  -9.333 -24.853  1.00                 N  
ATOM   2090  CA  SER   292     -16.726 -10.007 -26.146  1.00                 C  
ATOM   2091  C   SER   292     -15.520 -10.924 -26.252  1.00                 C  
ATOM   2092  O   SER   292     -14.377 -10.496 -26.013  1.00                 O  
ATOM   2093  CB  SER   292     -16.716  -8.984 -27.283  1.00                 C  
ATOM   2094  OG  SER   292     -16.607  -9.623 -28.544  1.00                 O  
ATOM   2095  N   VAL   293     -15.786 -12.180 -26.601  1.00                 N  
ATOM   2096  CA  VAL   293     -14.768 -13.216 -26.649  1.00                 C  
ATOM   2097  C   VAL   293     -14.678 -13.767 -28.064  1.00                 C  
ATOM   2098  O   VAL   293     -15.712 -14.004 -28.711  1.00                 O  
ATOM   2099  CB  VAL   293     -15.062 -14.343 -25.642  1.00                 C  
ATOM   2100  CG1 VAL   293     -15.028 -13.808 -24.218  1.00                 C  
ATOM   2101  CG2 VAL   293     -16.407 -14.987 -25.940  1.00                 C  
ATOM   2102  N   GLY   294     -13.450 -14.015 -28.522  1.00                 N  
ATOM   2103  CA  GLY   294     -13.235 -14.612 -29.829  1.00                 C  
ATOM   2104  C   GLY   294     -12.327 -15.821 -29.855  1.00                 C  
ATOM   2105  O   GLY   294     -11.420 -15.927 -29.021  1.00                 O  
ATOM   2106  N   PRO   295     -12.547 -16.724 -30.830  1.00                 N  
ATOM   2107  CA  PRO   295     -11.762 -17.953 -31.006  1.00                 C  
ATOM   2108  C   PRO   295     -10.301 -17.730 -31.392  1.00                 C  
ATOM   2109  O   PRO   295      -9.466 -18.616 -31.136  1.00                 O  
ATOM   2110  CB  PRO   295     -12.489 -18.699 -32.127  1.00                 C  
ATOM   2111  CD  PRO   295     -13.605 -16.596 -31.879  1.00                 C  
ATOM   2112  CG  PRO   295     -13.195 -17.630 -32.890  1.00                 C  
ATOM   2113  N   GLY   296     -10.038 -16.565 -31.998  1.00                 N  
ATOM   2114  CA  GLY   296      -8.712 -16.181 -32.527  1.00                 C  
ATOM   2115  C   GLY   296      -8.822 -14.967 -33.435  1.00                 C  
ATOM   2116  O   GLY   296      -9.860 -14.304 -33.466  1.00                 O  
ATOM   2117  N   TYR   297      -7.747 -14.655 -34.149  1.00                 N  
ATOM   2118  CA  TYR   297      -7.738 -13.575 -35.140  1.00                 C  
ATOM   2119  C   TYR   297      -6.667 -13.823 -36.191  1.00                 C  
ATOM   2120  O   TYR   297      -5.524 -14.048 -35.837  1.00                 O  
ATOM   2121  CB  TYR   297      -7.512 -12.224 -34.458  1.00                 C  
ATOM   2122  CG  TYR   297      -7.513 -11.050 -35.410  1.00                 C  
ATOM   2123  OH  TYR   297      -7.531  -7.820 -38.030  1.00                 O  
ATOM   2124  CZ  TYR   297      -7.524  -8.889 -37.163  1.00                 C  
ATOM   2125  CD1 TYR   297      -8.705 -10.529 -35.897  1.00                 C  
ATOM   2126  CE1 TYR   297      -8.716  -9.456 -36.768  1.00                 C  
ATOM   2127  CD2 TYR   297      -6.321 -10.465 -35.820  1.00                 C  
ATOM   2128  CE2 TYR   297      -6.312  -9.391 -36.690  1.00                 C  
ATOM   2129  N   ILE   298      -7.038 -13.785 -37.468  1.00                 N  
ATOM   2130  CA  ILE   298      -6.077 -13.722 -38.574  1.00                 C  
ATOM   2131  C   ILE   298      -6.751 -13.154 -39.809  1.00                 C  
ATOM   2132  O   ILE   298      -7.689 -13.751 -40.338  1.00                 O  
ATOM   2133  CB  ILE   298      -5.472 -15.106 -38.876  1.00                 C  
ATOM   2134  CD1 ILE   298      -3.510 -16.226 -40.056  1.00                 C  
ATOM   2135  CG1 ILE   298      -4.370 -14.988 -39.930  1.00                 C  
ATOM   2136  CG2 ILE   298      -6.560 -16.081 -39.299  1.00                 C  
ATOM   2137  N   ASP   299      -6.270 -11.991 -40.245  1.00                 N  
ATOM   2138  CA  ASP   299      -6.865 -11.283 -41.375  1.00                 C  
ATOM   2139  C   ASP   299      -5.867 -11.054 -42.519  1.00                 C  
ATOM   2140  O   ASP   299      -6.129 -10.289 -43.463  1.00                 O  
ATOM   2141  CB  ASP   299      -7.434  -9.936 -40.924  1.00                 C  
ATOM   2142  CG  ASP   299      -6.366  -9.000 -40.395  1.00                 C  
ATOM   2143  OD1 ASP   299      -5.191  -9.418 -40.325  1.00                 O  
ATOM   2144  OD2 ASP   299      -6.703  -7.848 -40.049  1.00                 O  
ATOM   2145  N   THR   300      -4.727 -11.733 -42.427  1.00                 N  
ATOM   2146  CA  THR   300      -3.633 -11.587 -43.380  1.00                 C  
ATOM   2147  C   THR   300      -3.973 -11.867 -44.847  1.00                 C  
ATOM   2148  O   THR   300      -3.219 -11.480 -45.728  1.00                 O  
ATOM   2149  CB  THR   300      -2.447 -12.502 -43.023  1.00                 C  
ATOM   2150  OG1 THR   300      -2.881 -13.868 -43.012  1.00                 O  
ATOM   2151  CG2 THR   300      -1.902 -12.154 -41.646  1.00                 C  
ATOM   2152  N   GLU   301      -5.104 -12.515 -45.117  1.00                 N  
ATOM   2153  CA  GLU   301      -5.540 -12.757 -46.507  1.00                 C  
ATOM   2154  C   GLU   301      -6.004 -11.472 -47.192  1.00                 C  
ATOM   2155  O   GLU   301      -6.019 -11.413 -48.423  1.00                 O  
ATOM   2156  CB  GLU   301      -6.665 -13.794 -46.543  1.00                 C  
ATOM   2157  CD  GLU   301      -5.214 -15.789 -47.083  1.00                 C  
ATOM   2158  CG  GLU   301      -6.233 -15.192 -46.133  1.00                 C  
ATOM   2159  OE1 GLU   301      -5.444 -15.738 -48.310  1.00                 O  
ATOM   2160  OE2 GLU   301      -4.186 -16.309 -46.601  1.00                 O  
ATOM   2161  N   ILE   302      -6.391 -10.469 -46.391  1.00                 N  
ATOM   2162  CA  ILE   302      -6.815  -9.148 -46.889  1.00                 C  
ATOM   2163  C   ILE   302      -6.046  -7.956 -46.283  1.00                 C  
ATOM   2164  O   ILE   302      -6.315  -6.787 -46.631  1.00                 O  
ATOM   2165  CB  ILE   302      -8.318  -8.911 -46.651  1.00                 C  
ATOM   2166  CD1 ILE   302     -10.030  -8.463 -44.817  1.00                 C  
ATOM   2167  CG1 ILE   302      -8.630  -8.925 -45.153  1.00                 C  
ATOM   2168  CG2 ILE   302      -9.146  -9.935 -47.412  1.00                 C  
ATOM   2169  N   ARG   303      -5.114  -8.248 -45.370  1.00                 N  
ATOM   2170  CA  ARG   303      -4.154  -7.255 -44.861  1.00                 C  
ATOM   2171  C   ARG   303      -2.845  -8.012 -44.647  1.00                 C  
ATOM   2172  O   ARG   303      -2.543  -8.389 -43.510  1.00                 O  
ATOM   2173  CB  ARG   303      -4.682  -6.607 -43.580  1.00                 C  
ATOM   2174  CD  ARG   303      -6.447  -5.222 -42.454  1.00                 C  
ATOM   2175  NE  ARG   303      -7.672  -4.445 -42.622  1.00                 N  
ATOM   2176  CG  ARG   303      -5.993  -5.858 -43.758  1.00                 C  
ATOM   2177  CZ  ARG   303      -8.897  -4.948 -42.508  1.00                 C  
ATOM   2178  NH1 ARG   303      -9.954  -4.165 -42.678  1.00                 N  
ATOM   2179  NH2 ARG   303      -9.063  -6.233 -42.225  1.00                 N  
ATOM   2180  N   PRO   304      -2.075  -8.260 -45.729  1.00                 N  
ATOM   2181  CA  PRO   304      -0.912  -9.181 -45.634  1.00                 C  
ATOM   2182  C   PRO   304       0.245  -8.785 -44.702  1.00                 C  
ATOM   2183  O   PRO   304       0.952  -9.670 -44.199  1.00                 O  
ATOM   2184  CB  PRO   304      -0.378  -9.252 -47.066  1.00                 C  
ATOM   2185  CD  PRO   304      -2.354  -7.905 -47.167  1.00                 C  
ATOM   2186  CG  PRO   304      -1.559  -8.933 -47.921  1.00                 C  
ATOM   2187  N   TRP   305       0.426  -7.487 -44.461  1.00                 N  
ATOM   2188  CA  TRP   305       1.426  -7.008 -43.490  1.00                 C  
ATOM   2189  C   TRP   305       1.062  -7.310 -42.040  1.00                 C  
ATOM   2190  O   TRP   305       1.949  -7.488 -41.204  1.00                 O  
ATOM   2191  CB  TRP   305       1.639  -5.500 -43.639  1.00                 C  
ATOM   2192  CG  TRP   305       0.431  -4.687 -43.288  1.00                 C  
ATOM   2193  CD1 TRP   305      -0.532  -4.237 -44.144  1.00                 C  
ATOM   2194  NE1 TRP   305      -1.484  -3.524 -43.456  1.00                 N  
ATOM   2195  CD2 TRP   305       0.057  -4.225 -41.984  1.00                 C  
ATOM   2196  CE2 TRP   305      -1.142  -3.503 -42.126  1.00                 C  
ATOM   2197  CH2 TRP   305      -1.218  -3.049 -39.810  1.00                 C  
ATOM   2198  CZ2 TRP   305      -1.790  -2.910 -41.044  1.00                 C  
ATOM   2199  CE3 TRP   305       0.620  -4.351 -40.710  1.00                 C  
ATOM   2200  CZ3 TRP   305      -0.026  -3.762 -39.640  1.00                 C  
ATOM   2201  N   ASN   306      -0.236  -7.376 -41.754  1.00                 N  
ATOM   2202  CA  ASN   306      -0.771  -7.368 -40.395  1.00                 C  
ATOM   2203  C   ASN   306      -0.643  -8.710 -39.640  1.00                 C  
ATOM   2204  O   ASN   306      -1.600  -9.166 -39.004  1.00                 O  
ATOM   2205  CB  ASN   306      -2.243  -6.951 -40.401  1.00                 C  
ATOM   2206  CG  ASN   306      -2.762  -6.624 -39.015  1.00                 C  
ATOM   2207  OD1 ASN   306      -2.031  -6.094 -38.177  1.00                 O  
ATOM   2208  ND2 ASN   306      -4.028  -6.940 -38.768  1.00                 N  
ATOM   2209  N   ALA   307       0.534  -9.342 -39.716  1.00                 N  
ATOM   2210  CA  ALA   307       0.797 -10.588 -38.974  1.00                 C  
ATOM   2211  C   ALA   307       0.914 -10.333 -37.488  1.00                 C  
ATOM   2212  O   ALA   307       0.654 -11.219 -36.677  1.00                 O  
ATOM   2213  CB  ALA   307       2.065 -11.253 -39.488  1.00                 C  
ATOM   2214  N   GLN   308       1.266  -9.105 -37.135  1.00                 N  
ATOM   2215  CA  GLN   308       1.441  -8.738 -35.742  1.00                 C  
ATOM   2216  C   GLN   308       0.148  -8.853 -34.910  1.00                 C  
ATOM   2217  O   GLN   308       0.206  -8.961 -33.684  1.00                 O  
ATOM   2218  CB  GLN   308       1.976  -7.309 -35.627  1.00                 C  
ATOM   2219  CD  GLN   308       1.589  -4.847 -36.036  1.00                 C  
ATOM   2220  CG  GLN   308       0.997  -6.241 -36.088  1.00                 C  
ATOM   2221  OE1 GLN   308       2.220  -4.467 -35.049  1.00                 O  
ATOM   2222  NE2 GLN   308       1.386  -4.079 -37.100  1.00                 N  
ATOM   2223  N   ASN   309      -1.006  -8.871 -35.575  1.00                 N  
ATOM   2224  CA  ASN   309      -2.304  -9.010 -34.896  1.00                 C  
ATOM   2225  C   ASN   309      -2.930 -10.402 -34.921  1.00                 C  
ATOM   2226  O   ASN   309      -3.986 -10.632 -34.283  1.00                 O  
ATOM   2227  CB  ASN   309      -3.322  -8.028 -35.479  1.00                 C  
ATOM   2228  CG  ASN   309      -2.980  -6.583 -35.171  1.00                 C  
ATOM   2229  OD1 ASN   309      -2.214  -6.299 -34.251  1.00                 O  
ATOM   2230  ND2 ASN   309      -3.550  -5.665 -35.943  1.00                 N  
ATOM   2231  N   THR   310      -2.291 -11.301 -35.670  1.00                 N  
ATOM   2232  CA  THR   310      -2.648 -12.702 -35.685  1.00                 C  
ATOM   2233  C   THR   310      -2.548 -13.280 -34.267  1.00                 C  
ATOM   2234  O   THR   310      -1.554 -13.070 -33.581  1.00                 O  
ATOM   2235  CB  THR   310      -1.751 -13.503 -36.647  1.00                 C  
ATOM   2236  OG1 THR   310      -1.883 -12.981 -37.975  1.00                 O  
ATOM   2237  CG2 THR   310      -2.157 -14.969 -36.658  1.00                 C  
ATOM   2238  N   ARG   311      -3.612 -13.951 -33.833  1.00                 N  
ATOM   2239  CA  ARG   311      -3.597 -14.816 -32.668  1.00                 C  
ATOM   2240  C   ARG   311      -4.017 -16.207 -33.134  1.00                 C  
ATOM   2241  O   ARG   311      -5.151 -16.377 -33.595  1.00                 O  
ATOM   2242  CB  ARG   311      -4.523 -14.267 -31.581  1.00                 C  
ATOM   2243  CD  ARG   311      -2.834 -13.012 -30.213  1.00                 C  
ATOM   2244  NE  ARG   311      -2.432 -11.719 -29.665  1.00                 N  
ATOM   2245  CG  ARG   311      -4.107 -12.910 -31.038  1.00                 C  
ATOM   2246  CZ  ARG   311      -1.641 -10.855 -30.294  1.00                 C  
ATOM   2247  NH1 ARG   311      -1.328  -9.702 -29.718  1.00                 N  
ATOM   2248  NH2 ARG   311      -1.166 -11.146 -31.497  1.00                 N  
ATOM   2249  N   LYS   312      -3.130 -17.179 -32.975  1.00                 N  
ATOM   2250  CA  LYS   312      -3.432 -18.573 -33.337  1.00                 C  
ATOM   2251  C   LYS   312      -4.454 -19.139 -32.365  1.00                 C  
ATOM   2252  O   LYS   312      -4.482 -18.783 -31.168  1.00                 O  
ATOM   2253  CB  LYS   312      -2.154 -19.415 -33.339  1.00                 C  
ATOM   2254  CD  LYS   312       0.062 -19.935 -34.397  1.00                 C  
ATOM   2255  CE  LYS   312       1.056 -19.551 -35.481  1.00                 C  
ATOM   2256  CG  LYS   312      -1.163 -19.036 -34.428  1.00                 C  
ATOM   2257  NZ  LYS   312       2.268 -20.415 -35.453  1.00                 N  
ATOM   2258  N   ARG   313      -5.309 -20.012 -32.887  1.00                 N  
ATOM   2259  CA  ARG   313      -6.400 -20.565 -32.094  1.00                 C  
ATOM   2260  C   ARG   313      -5.931 -21.595 -31.092  1.00                 C  
ATOM   2261  O   ARG   313      -6.611 -21.833 -30.098  1.00                 O  
ATOM   2262  CB  ARG   313      -7.458 -21.193 -33.003  1.00                 C  
ATOM   2263  CD  ARG   313      -8.050 -22.969 -34.675  1.00                 C  
ATOM   2264  NE  ARG   313      -7.665 -24.238 -35.288  1.00                 N  
ATOM   2265  CG  ARG   313      -7.010 -22.478 -33.681  1.00                 C  
ATOM   2266  CZ  ARG   313      -7.905 -25.430 -34.752  1.00                 C  
ATOM   2267  NH1 ARG   313      -7.518 -26.531 -35.381  1.00                 N  
ATOM   2268  NH2 ARG   313      -8.532 -25.518 -33.587  1.00                 N  
ATOM   2269  N   VAL   314      -4.751 -22.174 -31.369  1.00                 N  
ATOM   2270  CA  VAL   314      -4.104 -23.255 -30.590  1.00                 C  
ATOM   2271  C   VAL   314      -5.118 -24.307 -30.140  1.00                 C  
ATOM   2272  O   VAL   314      -5.248 -24.631 -28.952  1.00                 O  
ATOM   2273  CB  VAL   314      -3.361 -22.698 -29.362  1.00                 C  
ATOM   2274  CG1 VAL   314      -2.664 -23.820 -28.607  1.00                 C  
ATOM   2275  CG2 VAL   314      -2.359 -21.633 -29.782  1.00                 C  
ATOM   2276  N   GLY   315      -5.848 -24.792 -31.144  1.00                 N  
ATOM   2277  CA  GLY   315      -6.891 -25.813 -31.010  1.00                 C  
ATOM   2278  C   GLY   315      -7.944 -25.492 -29.951  1.00                 C  
ATOM   2279  O   GLY   315      -8.324 -26.343 -29.152  1.00                 O  
ATOM   2280  N   GLY   316      -8.416 -24.248 -29.973  1.00                 N  
ATOM   2281  CA  GLY   316      -9.511 -23.817 -29.125  1.00                 C  
ATOM   2282  C   GLY   316      -9.120 -23.429 -27.712  1.00                 C  
ATOM   2283  O   GLY   316      -9.986 -23.126 -26.908  1.00                 O  
ATOM   2284  N   LYS   317      -7.823 -23.436 -27.400  1.00                 N  
ATOM   2285  CA  LYS   317      -7.375 -23.029 -26.072  1.00                 C  
ATOM   2286  C   LYS   317      -7.482 -21.514 -25.867  1.00                 C  
ATOM   2287  O   LYS   317      -7.788 -21.054 -24.761  1.00                 O  
ATOM   2288  CB  LYS   317      -5.932 -23.477 -25.833  1.00                 C  
ATOM   2289  CD  LYS   317      -4.311 -25.356 -25.455  1.00                 C  
ATOM   2290  CE  LYS   317      -4.146 -26.859 -25.297  1.00                 C  
ATOM   2291  CG  LYS   317      -5.767 -24.980 -25.677  1.00                 C  
ATOM   2292  NZ  LYS   317      -2.719 -27.245 -25.122  1.00                 N  
ATOM   2293  N   TYR   318      -7.232 -20.754 -26.929  1.00                 N  
ATOM   2294  CA  TYR   318      -7.336 -19.298 -26.896  1.00                 C  
ATOM   2295  C   TYR   318      -8.782 -18.844 -26.662  1.00                 C  
ATOM   2296  O   TYR   318      -9.047 -17.915 -25.890  1.00                 O  
ATOM   2297  CB  TYR   318      -6.805 -18.693 -28.197  1.00                 C  
ATOM   2298  CG  TYR   318      -6.837 -17.182 -28.228  1.00                 C  
ATOM   2299  OH  TYR   318      -6.911 -13.025 -28.303  1.00                 O  
ATOM   2300  CZ  TYR   318      -6.888 -14.401 -28.279  1.00                 C  
ATOM   2301  CD1 TYR   318      -5.881 -16.436 -27.550  1.00                 C  
ATOM   2302  CE1 TYR   318      -5.902 -15.055 -27.573  1.00                 C  
ATOM   2303  CD2 TYR   318      -7.822 -16.506 -28.935  1.00                 C  
ATOM   2304  CE2 TYR   318      -7.860 -15.125 -28.969  1.00                 C  
ATOM   2305  N   TYR   319      -9.701 -19.533 -27.329  1.00                 N  
ATOM   2306  CA  TYR   319     -11.129 -19.299 -27.190  1.00                 C  
ATOM   2307  C   TYR   319     -11.582 -19.606 -25.777  1.00                 C  
ATOM   2308  O   TYR   319     -12.300 -18.822 -25.177  1.00                 O  
ATOM   2309  CB  TYR   319     -11.911 -20.145 -28.197  1.00                 C  
ATOM   2310  CG  TYR   319     -13.409 -19.957 -28.122  1.00                 C  
ATOM   2311  OH  TYR   319     -17.529 -19.425 -27.924  1.00                 O  
ATOM   2312  CZ  TYR   319     -16.166 -19.602 -27.989  1.00                 C  
ATOM   2313  CD1 TYR   319     -14.016 -18.844 -28.690  1.00                 C  
ATOM   2314  CE1 TYR   319     -15.385 -18.664 -28.627  1.00                 C  
ATOM   2315  CD2 TYR   319     -14.213 -20.893 -27.483  1.00                 C  
ATOM   2316  CE2 TYR   319     -15.583 -20.729 -27.409  1.00                 C  
ATOM   2317  N   SER   320     -11.120 -20.723 -25.235  1.00                 N  
ATOM   2318  CA  SER   320     -11.499 -21.136 -23.878  1.00                 C  
ATOM   2319  C   SER   320     -10.943 -20.247 -22.759  1.00                 C  
ATOM   2320  O   SER   320     -11.658 -19.974 -21.794  1.00                 O  
ATOM   2321  CB  SER   320     -11.050 -22.574 -23.611  1.00                 C  
ATOM   2322  OG  SER   320      -9.637 -22.677 -23.620  1.00                 O  
ATOM   2323  N   GLU   321      -9.694 -19.791 -22.896  1.00                 N  
ATOM   2324  CA  GLU   321      -9.101 -18.812 -21.972  1.00                 C  
ATOM   2325  C   GLU   321      -9.896 -17.507 -22.004  1.00                 C  
ATOM   2326  O   GLU   321     -10.039 -16.832 -20.963  1.00                 O  
ATOM   2327  CB  GLU   321      -7.635 -18.557 -22.329  1.00                 C  
ATOM   2328  CD  GLU   321      -5.281 -19.462 -22.460  1.00                 C  
ATOM   2329  CG  GLU   321      -6.715 -19.735 -22.051  1.00                 C  
ATOM   2330  OE1 GLU   321      -5.061 -18.553 -23.287  1.00                 O  
ATOM   2331  OE2 GLU   321      -4.376 -20.158 -21.952  1.00                 O  
ATOM   2332  N   SER   322     -10.415 -17.178 -23.195  1.00                 N  
ATOM   2333  CA  SER   322     -11.281 -16.029 -23.398  1.00                 C  
ATOM   2334  C   SER   322     -12.586 -16.138 -22.633  1.00                 C  
ATOM   2335  O   SER   322     -12.943 -15.249 -21.845  1.00                 O  
ATOM   2336  CB  SER   322     -11.583 -15.842 -24.886  1.00                 C  
ATOM   2337  OG  SER   322     -10.412 -15.500 -25.606  1.00                 O  
ATOM   2338  N   VAL   323     -13.288 -17.249 -22.859  1.00                 N  
ATOM   2339  CA  VAL   323     -14.577 -17.513 -22.222  1.00                 C  
ATOM   2340  C   VAL   323     -14.465 -17.502 -20.694  1.00                 C  
ATOM   2341  O   VAL   323     -15.310 -16.898 -20.002  1.00                 O  
ATOM   2342  CB  VAL   323     -15.170 -18.857 -22.684  1.00                 C  
ATOM   2343  CG1 VAL   323     -16.397 -19.210 -21.857  1.00                 C  
ATOM   2344  CG2 VAL   323     -15.517 -18.806 -24.164  1.00                 C  
ATOM   2345  N   GLN   324     -13.394 -18.136 -20.193  1.00                 N  
ATOM   2346  CA  GLN   324     -13.106 -18.257 -18.757  1.00                 C  
ATOM   2347  C   GLN   324     -12.993 -16.895 -18.115  1.00                 C  
ATOM   2348  O   GLN   324     -13.683 -16.617 -17.126  1.00                 O  
ATOM   2349  CB  GLN   324     -11.820 -19.055 -18.534  1.00                 C  
ATOM   2350  CD  GLN   324     -10.182 -20.051 -16.889  1.00                 C  
ATOM   2351  CG  GLN   324     -11.462 -19.259 -17.071  1.00                 C  
ATOM   2352  OE1 GLN   324      -9.197 -19.826 -17.591  1.00                 O  
ATOM   2353  NE2 GLN   324     -10.194 -20.983 -15.943  1.00                 N  
ATOM   2354  N   ASN   325     -12.148 -16.050 -18.711  1.00                 N  
ATOM   2355  CA  ASN   325     -11.948 -14.671 -18.287  1.00                 C  
ATOM   2356  C   ASN   325     -13.259 -13.889 -18.267  1.00                 C  
ATOM   2357  O   ASN   325     -13.499 -13.091 -17.351  1.00                 O  
ATOM   2358  CB  ASN   325     -10.929 -13.975 -19.192  1.00                 C  
ATOM   2359  CG  ASN   325      -9.510 -14.443 -18.939  1.00                 C  
ATOM   2360  OD1 ASN   325      -9.209 -15.003 -17.885  1.00                 O  
ATOM   2361  ND2 ASN   325      -8.631 -14.214 -19.908  1.00                 N  
ATOM   2362  N   ALA   326     -14.105 -14.126 -19.271  1.00                 N  
ATOM   2363  CA  ALA   326     -15.400 -13.470 -19.376  1.00                 C  
ATOM   2364  C   ALA   326     -16.366 -13.949 -18.312  1.00                 C  
ATOM   2365  O   ALA   326     -17.143 -13.154 -17.787  1.00                 O  
ATOM   2366  CB  ALA   326     -16.001 -13.700 -20.754  1.00                 C  
ATOM   2367  N   LEU   327     -16.314 -15.239 -17.990  1.00                 N  
ATOM   2368  CA  LEU   327     -17.228 -15.802 -17.005  1.00                 C  
ATOM   2369  C   LEU   327     -16.925 -15.306 -15.609  1.00                 C  
ATOM   2370  O   LEU   327     -17.850 -15.071 -14.821  1.00                 O  
ATOM   2371  CB  LEU   327     -17.171 -17.331 -17.033  1.00                 C  
ATOM   2372  CG  LEU   327     -18.111 -18.062 -16.073  1.00                 C  
ATOM   2373  CD1 LEU   327     -19.560 -17.700 -16.359  1.00                 C  
ATOM   2374  CD2 LEU   327     -17.913 -19.567 -16.168  1.00                 C  
ATOM   2375  N   ALA   328     -15.633 -15.125 -15.339  1.00                 N  
ATOM   2376  CA  ALA   328     -15.114 -14.682 -14.046  1.00                 C  
ATOM   2377  C   ALA   328     -15.524 -13.290 -13.635  1.00                 C  
ATOM   2378  O   ALA   328     -15.434 -12.932 -12.472  1.00                 O  
ATOM   2379  CB  ALA   328     -13.594 -14.746 -14.035  1.00                 C  
ATOM   2380  N   ILE   329     -15.977 -12.495 -14.590  1.00                 N  
ATOM   2381  CA  ILE   329     -16.498 -11.175 -14.267  1.00                 C  
ATOM   2382  C   ILE   329     -17.928 -11.250 -13.729  1.00                 C  
ATOM   2383  O   ILE   329     -18.446 -10.248 -13.244  1.00                 O  
ATOM   2384  CB  ILE   329     -16.455 -10.237 -15.488  1.00                 C  
ATOM   2385  CD1 ILE   329     -17.572  -9.775 -17.732  1.00                 C  
ATOM   2386  CG1 ILE   329     -17.395 -10.744 -16.583  1.00                 C  
ATOM   2387  CG2 ILE   329     -15.028 -10.084 -15.991  1.00                 C  
ATOM   2388  N   HIS   330     -18.544 -12.437 -13.793  1.00                 N  
ATOM   2389  CA  HIS   330     -19.962 -12.649 -13.417  1.00                 C  
ATOM   2390  C   HIS   330     -20.906 -11.666 -14.173  1.00                 C  
ATOM   2391  O   HIS   330     -21.714 -10.962 -13.551  1.00                 O  
ATOM   2392  CB  HIS   330     -20.146 -12.489 -11.907  1.00                 C  
ATOM   2393  CG  HIS   330     -19.340 -13.454 -11.094  1.00                 C  
ATOM   2394  ND1 HIS   330     -19.583 -14.811 -11.095  1.00                 N  
ATOM   2395  CE1 HIS   330     -18.703 -15.413 -10.275  1.00                 C  
ATOM   2396  CD2 HIS   330     -18.217 -13.353 -10.174  1.00                 C  
ATOM   2397  NE2 HIS   330     -17.881 -14.545  -9.719  1.00                 N  
ATOM   2398  N   PRO   331     -20.839 -11.686 -15.524  1.00                 N  
ATOM   2399  CA  PRO   331     -21.540 -10.685 -16.346  1.00                 C  
ATOM   2400  C   PRO   331     -23.019 -10.986 -16.618  1.00                 C  
ATOM   2401  O   PRO   331     -23.427 -12.149 -16.590  1.00                 O  
ATOM   2402  CB  PRO   331     -20.763 -10.679 -17.664  1.00                 C  
ATOM   2403  CD  PRO   331     -19.898 -12.513 -16.393  1.00                 C  
ATOM   2404  CG  PRO   331     -20.229 -12.066 -17.790  1.00                 C  
ATOM   2405  N   ASP   332     -23.796  -9.929 -16.877  1.00                 N  
ATOM   2406  CA  ASP   332     -25.221 -10.060 -17.231  1.00                 C  
ATOM   2407  C   ASP   332     -25.431 -10.690 -18.620  1.00                 C  
ATOM   2408  O   ASP   332     -26.343 -11.495 -18.806  1.00                 O  
ATOM   2409  CB  ASP   332     -25.912  -8.696 -17.186  1.00                 C  
ATOM   2410  CG  ASP   332     -26.085  -8.176 -15.773  1.00                 C  
ATOM   2411  OD1 ASP   332     -25.926  -8.973 -14.823  1.00                 O  
ATOM   2412  OD2 ASP   332     -26.379  -6.973 -15.614  1.00                 O  
ATOM   2413  N   ILE   333     -24.592 -10.313 -19.583  1.00                 N  
ATOM   2414  CA  ILE   333     -24.579 -10.935 -20.917  1.00                 C  
ATOM   2415  C   ILE   333     -23.142 -11.213 -21.365  1.00                 C  
ATOM   2416  O   ILE   333     -22.204 -10.590 -20.857  1.00                 O  
ATOM   2417  CB  ILE   333     -25.299 -10.056 -21.957  1.00                 C  
ATOM   2418  CD1 ILE   333     -27.483  -8.818 -22.399  1.00                 C  
ATOM   2419  CG1 ILE   333     -26.762  -9.849 -21.558  1.00                 C  
ATOM   2420  CG2 ILE   333     -25.170 -10.661 -23.346  1.00                 C  
ATOM   2421  N   LEU   334     -22.968 -12.165 -22.277  1.00                 N  
ATOM   2422  CA  LEU   334     -21.674 -12.412 -22.938  1.00                 C  
ATOM   2423  C   LEU   334     -21.883 -12.396 -24.446  1.00                 C  
ATOM   2424  O   LEU   334     -22.867 -12.956 -24.938  1.00                 O  
ATOM   2425  CB  LEU   334     -21.080 -13.743 -22.473  1.00                 C  
ATOM   2426  CG  LEU   334     -19.756 -14.157 -23.118  1.00                 C  
ATOM   2427  CD1 LEU   334     -18.642 -13.201 -22.720  1.00                 C  
ATOM   2428  CD2 LEU   334     -19.392 -15.582 -22.732  1.00                 C  
ATOM   2429  N   SER   335     -20.974 -11.743 -25.171  1.00                 N  
ATOM   2430  CA  SER   335     -21.011 -11.730 -26.643  1.00                 C  
ATOM   2431  C   SER   335     -19.808 -12.454 -27.257  1.00                 C  
ATOM   2432  O   SER   335     -18.726 -12.514 -26.650  1.00                 O  
ATOM   2433  CB  SER   335     -21.064 -10.293 -27.165  1.00                 C  
ATOM   2434  OG  SER   335     -19.897  -9.575 -26.802  1.00                 O  
ATOM   2435  N   ILE   336     -20.016 -13.023 -28.447  1.00                 N  
ATOM   2436  CA  ILE   336     -18.980 -13.788 -29.140  1.00                 C  
ATOM   2437  C   ILE   336     -18.679 -13.153 -30.490  1.00                 C  
ATOM   2438  O   ILE   336     -19.576 -12.965 -31.305  1.00                 O  
ATOM   2439  CB  ILE   336     -19.390 -15.262 -29.318  1.00                 C  
ATOM   2440  CD1 ILE   336     -20.243 -17.298 -28.043  1.00                 C  
ATOM   2441  CG1 ILE   336     -19.634 -15.916 -27.956  1.00                 C  
ATOM   2442  CG2 ILE   336     -18.344 -16.012 -30.128  1.00                 C  
ATOM   2443  N   THR   337     -17.411 -12.818 -30.695  1.00                 N  
ATOM   2444  CA  THR   337     -16.900 -12.259 -31.934  1.00                 C  
ATOM   2445  C   THR   337     -16.099 -13.355 -32.624  1.00                 C  
ATOM   2446  O   THR   337     -14.997 -13.676 -32.192  1.00                 O  
ATOM   2447  CB  THR   337     -16.040 -11.007 -31.676  1.00                 C  
ATOM   2448  OG1 THR   337     -16.831 -10.008 -31.022  1.00                 O  
ATOM   2449  CG2 THR   337     -15.524 -10.437 -32.988  1.00                 C  
ATOM   2450  N   SER   338     -16.634 -13.967 -33.677  1.00                 N  
ATOM   2451  CA  SER   338     -17.931 -13.687 -34.273  1.00                 C  
ATOM   2452  C   SER   338     -18.509 -15.019 -34.707  1.00                 C  
ATOM   2453  O   SER   338     -17.831 -16.047 -34.610  1.00                 O  
ATOM   2454  CB  SER   338     -17.785 -12.707 -35.439  1.00                 C  
ATOM   2455  OG  SER   338     -17.077 -13.298 -36.516  1.00                 O  
ATOM   2456  N   PHE   339     -19.740 -15.020 -35.210  1.00                 N  
ATOM   2457  CA  PHE   339     -20.226 -16.226 -35.845  1.00                 C  
ATOM   2458  C   PHE   339     -19.512 -16.462 -37.143  1.00                 C  
ATOM   2459  O   PHE   339     -18.967 -17.542 -37.352  1.00                 O  
ATOM   2460  CB  PHE   339     -21.736 -16.139 -36.076  1.00                 C  
ATOM   2461  CG  PHE   339     -22.319 -17.354 -36.740  1.00                 C  
ATOM   2462  CZ  PHE   339     -23.397 -19.598 -37.975  1.00                 C  
ATOM   2463  CD1 PHE   339     -22.559 -18.508 -36.015  1.00                 C  
ATOM   2464  CE1 PHE   339     -23.095 -19.626 -36.627  1.00                 C  
ATOM   2465  CD2 PHE   339     -22.627 -17.342 -38.089  1.00                 C  
ATOM   2466  CE2 PHE   339     -23.163 -18.459 -38.700  1.00                 C  
ATOM   2467  N   ASN   340     -19.526 -15.452 -38.007  1.00                 N  
ATOM   2468  CA  ASN   340     -18.986 -15.590 -39.350  1.00                 C  
ATOM   2469  C   ASN   340     -18.315 -14.329 -39.929  1.00                 C  
ATOM   2470  O   ASN   340     -18.640 -13.887 -41.043  1.00                 O  
ATOM   2471  CB  ASN   340     -20.078 -16.039 -40.323  1.00                 C  
ATOM   2472  CG  ASN   340     -21.176 -15.006 -40.483  1.00                 C  
ATOM   2473  OD1 ASN   340     -21.388 -14.170 -39.605  1.00                 O  
ATOM   2474  ND2 ASN   340     -21.880 -15.062 -41.608  1.00                 N  
ATOM   2475  N   GLU   341     -17.378 -13.750 -39.182  1.00                 N  
ATOM   2476  CA  GLU   341     -16.495 -12.750 -39.786  1.00                 C  
ATOM   2477  C   GLU   341     -15.289 -13.514 -40.345  1.00                 C  
ATOM   2478  O   GLU   341     -14.257 -13.676 -39.665  1.00                 O  
ATOM   2479  CB  GLU   341     -16.093 -11.696 -38.752  1.00                 C  
ATOM   2480  CD  GLU   341     -14.869  -9.541 -38.264  1.00                 C  
ATOM   2481  CG  GLU   341     -15.244 -10.568 -39.315  1.00                 C  
ATOM   2482  OE1 GLU   341     -14.957  -9.864 -37.060  1.00                 O  
ATOM   2483  OE2 GLU   341     -14.488  -8.414 -38.643  1.00                 O  
ATOM   2484  N   TRP   342     -15.458 -14.004 -41.572  1.00                 N  
ATOM   2485  CA  TRP   342     -14.459 -14.835 -42.213  1.00                 C  
ATOM   2486  C   TRP   342     -13.194 -14.085 -42.571  1.00                 C  
ATOM   2487  O   TRP   342     -12.102 -14.640 -42.436  1.00                 O  
ATOM   2488  CB  TRP   342     -15.028 -15.477 -43.480  1.00                 C  
ATOM   2489  CG  TRP   342     -16.014 -16.571 -43.207  1.00                 C  
ATOM   2490  CD1 TRP   342     -17.355 -16.548 -43.458  1.00                 C  
ATOM   2491  NE1 TRP   342     -17.931 -17.735 -43.073  1.00                 N  
ATOM   2492  CD2 TRP   342     -15.735 -17.853 -42.629  1.00                 C  
ATOM   2493  CE2 TRP   342     -16.954 -18.552 -42.560  1.00                 C  
ATOM   2494  CH2 TRP   342     -15.895 -20.429 -41.596  1.00                 C  
ATOM   2495  CZ2 TRP   342     -17.045 -19.844 -42.045  1.00                 C  
ATOM   2496  CE3 TRP   342     -14.574 -18.476 -42.162  1.00                 C  
ATOM   2497  CZ3 TRP   342     -14.669 -19.756 -41.652  1.00                 C  
ATOM   2498  N   HIS   343     -13.327 -12.823 -42.974  1.00                 N  
ATOM   2499  CA  HIS   343     -12.172 -11.977 -43.338  1.00                 C  
ATOM   2500  C   HIS   343     -11.184 -11.836 -42.196  1.00                 C  
ATOM   2501  O   HIS   343      -9.965 -11.855 -42.417  1.00                 O  
ATOM   2502  CB  HIS   343     -12.642 -10.590 -43.781  1.00                 C  
ATOM   2503  CG  HIS   343     -13.327 -10.581 -45.113  1.00                 C  
ATOM   2504  ND1 HIS   343     -12.686 -10.930 -46.282  1.00                 N  
ATOM   2505  CE1 HIS   343     -13.552 -10.825 -47.305  1.00                 C  
ATOM   2506  CD2 HIS   343     -14.665 -10.264 -45.590  1.00                 C  
ATOM   2507  NE2 HIS   343     -14.742 -10.426 -46.897  1.00                 N  
ATOM   2508  N   GLU   344     -11.718 -11.692 -40.985  1.00                 N  
ATOM   2509  CA  GLU   344     -10.905 -11.406 -39.804  1.00                 C  
ATOM   2510  C   GLU   344     -10.477 -12.680 -39.059  1.00                 C  
ATOM   2511  O   GLU   344      -9.685 -12.617 -38.120  1.00                 O  
ATOM   2512  CB  GLU   344     -11.662 -10.489 -38.842  1.00                 C  
ATOM   2513  CD  GLU   344     -10.751  -8.308 -39.733  1.00                 C  
ATOM   2514  CG  GLU   344     -11.991  -9.121 -39.418  1.00                 C  
ATOM   2515  OE1 GLU   344      -9.950  -8.063 -38.807  1.00                 O  
ATOM   2516  OE2 GLU   344     -10.581  -7.915 -40.906  1.00                 O  
ATOM   2517  N   GLY   345     -10.956 -13.833 -39.532  1.00                 N  
ATOM   2518  CA  GLY   345     -10.644 -15.134 -38.941  1.00                 C  
ATOM   2519  C   GLY   345     -11.132 -15.303 -37.507  1.00                 C  
ATOM   2520  O   GLY   345     -10.473 -15.979 -36.705  1.00                 O  
ATOM   2521  N   THR   346     -12.280 -14.695 -37.195  1.00                 N  
ATOM   2522  CA  THR   346     -12.821 -14.702 -35.834  1.00                 C  
ATOM   2523  C   THR   346     -14.101 -15.551 -35.747  1.00                 C  
ATOM   2524  O   THR   346     -14.825 -15.512 -34.735  1.00                 O  
ATOM   2525  CB  THR   346     -13.122 -13.275 -35.339  1.00                 C  
ATOM   2526  OG1 THR   346     -14.079 -12.657 -36.208  1.00                 O  
ATOM   2527  CG2 THR   346     -11.854 -12.435 -35.334  1.00                 C  
ATOM   2528  N   GLN   347     -14.371 -16.327 -36.805  1.00                 N  
ATOM   2529  CA  GLN   347     -15.620 -17.087 -36.909  1.00                 C  
ATOM   2530  C   GLN   347     -15.609 -18.348 -36.068  1.00                 C  
ATOM   2531  O   GLN   347     -14.569 -18.966 -35.876  1.00                 O  
ATOM   2532  CB  GLN   347     -15.903 -17.456 -38.367  1.00                 C  
ATOM   2533  CD  GLN   347     -13.695 -17.843 -39.530  1.00                 C  
ATOM   2534  CG  GLN   347     -14.940 -18.480 -38.946  1.00                 C  
ATOM   2535  OE1 GLN   347     -13.771 -16.827 -40.220  1.00                 O  
ATOM   2536  NE2 GLN   347     -12.541 -18.441 -39.256  1.00                 N  
ATOM   2537  N   ILE   348     -16.778 -18.710 -35.563  1.00                 N  
ATOM   2538  CA  ILE   348     -16.971 -19.996 -34.889  1.00                 C  
ATOM   2539  C   ILE   348     -17.730 -20.972 -35.804  1.00                 C  
ATOM   2540  O   ILE   348     -17.831 -22.167 -35.493  1.00                 O  
ATOM   2541  CB  ILE   348     -17.719 -19.827 -33.553  1.00                 C  
ATOM   2542  CD1 ILE   348     -20.021 -19.341 -32.571  1.00                 C  
ATOM   2543  CG1 ILE   348     -19.137 -19.306 -33.798  1.00                 C  
ATOM   2544  CG2 ILE   348     -16.936 -18.920 -32.616  1.00                 C  
ATOM   2545  N   GLU   349     -18.239 -20.459 -36.938  1.00                 N  
ATOM   2546  CA  GLU   349     -18.916 -21.271 -37.964  1.00                 C  
ATOM   2547  C   GLU   349     -18.048 -22.447 -38.437  1.00                 C  
ATOM   2548  O   GLU   349     -16.810 -22.392 -38.383  1.00                 O  
ATOM   2549  CB  GLU   349     -19.302 -20.405 -39.165  1.00                 C  
ATOM   2550  CD  GLU   349     -20.500 -20.240 -41.382  1.00                 C  
ATOM   2551  CG  GLU   349     -20.088 -21.143 -40.236  1.00                 C  
ATOM   2552  OE1 GLU   349     -20.129 -19.048 -41.362  1.00                 O  
ATOM   2553  OE2 GLU   349     -21.193 -20.726 -42.301  1.00                 O  
ATOM   2554  N   PRO   350     -18.708 -23.506 -38.898  1.00                 N  
ATOM   2555  CA  PRO   350     -18.025 -24.708 -39.367  1.00                 C  
ATOM   2556  C   PRO   350     -17.073 -24.417 -40.529  1.00                 C  
ATOM   2557  O   PRO   350     -17.415 -23.688 -41.474  1.00                 O  
ATOM   2558  CB  PRO   350     -19.162 -25.632 -39.807  1.00                 C  
ATOM   2559  CD  PRO   350     -20.227 -23.689 -38.902  1.00                 C  
ATOM   2560  CG  PRO   350     -20.339 -25.184 -39.007  1.00                 C  
ATOM   2561  N   ALA   351     -15.862 -24.970 -40.401  1.00                 N  
ATOM   2562  CA  ALA   351     -14.788 -24.787 -41.356  1.00                 C  
ATOM   2563  C   ALA   351     -14.099 -26.114 -41.717  1.00                 C  
ATOM   2564  O   ALA   351     -13.671 -26.844 -40.836  1.00                 O  
ATOM   2565  CB  ALA   351     -13.757 -23.809 -40.813  1.00                 C  
ATOM   2566  N   ILE   352     -13.988 -26.394 -43.014  1.00                 N  
ATOM   2567  CA  ILE   352     -13.339 -27.617 -43.517  1.00                 C  
ATOM   2568  C   ILE   352     -11.875 -27.364 -43.929  1.00                 C  
ATOM   2569  O   ILE   352     -11.529 -26.206 -44.205  1.00                 O  
ATOM   2570  CB  ILE   352     -14.109 -28.216 -44.709  1.00                 C  
ATOM   2571  CD1 ILE   352     -14.673 -27.820 -47.163  1.00                 C  
ATOM   2572  CG1 ILE   352     -14.128 -27.232 -45.880  1.00                 C  
ATOM   2573  CG2 ILE   352     -15.513 -28.620 -44.286  1.00                 C  
ATOM   2574  N   LYS   353     -11.019 -28.439 -43.988  1.00                 N  
ATOM   2575  CA  LYS   353      -9.680 -28.270 -44.577  1.00                 C  
ATOM   2576  C   LYS   353      -9.803 -28.029 -46.057  1.00                 C  
ATOM   2577  O   LYS   353     -10.722 -28.612 -46.701  1.00                 O  
ATOM   2578  CB  LYS   353      -8.812 -29.498 -44.296  1.00                 C  
ATOM   2579  CD  LYS   353      -6.528 -30.540 -44.307  1.00                 C  
ATOM   2580  CE  LYS   353      -6.911 -31.814 -45.042  1.00                 C  
ATOM   2581  CG  LYS   353      -7.373 -29.362 -44.767  1.00                 C  
ATOM   2582  NZ  LYS   353      -6.044 -32.960 -44.654  1.00                 N  
ATOM   2583  N   LYS   354      -8.936 -27.155 -46.583  1.00                 N  
ATOM   2584  CA  LYS   354      -8.963 -26.876 -48.018  1.00                 C  
ATOM   2585  C   LYS   354      -7.646 -26.439 -48.533  1.00                 C  
ATOM   2586  O   LYS   354      -6.960 -25.658 -47.876  1.00                 O  
ATOM   2587  CB  LYS   354     -10.012 -25.809 -48.337  1.00                 C  
ATOM   2588  CD  LYS   354     -10.779 -26.563 -50.604  1.00                 C  
ATOM   2589  CE  LYS   354     -10.901 -26.195 -52.074  1.00                 C  
ATOM   2590  CG  LYS   354     -10.108 -25.453 -49.811  1.00                 C  
ATOM   2591  NZ  LYS   354     -11.527 -27.287 -52.870  1.00                 N  
ATOM   2592  N   SER   355      -7.288 -26.987 -49.695  1.00                 N  
ATOM   2593  CA  SER   355      -6.056 -26.636 -50.343  1.00                 C  
ATOM   2594  C   SER   355      -6.355 -26.413 -51.816  1.00                 C  
ATOM   2595  O   SER   355      -7.245 -27.053 -52.371  1.00                 O  
ATOM   2596  CB  SER   355      -5.009 -27.732 -50.133  1.00                 C  
ATOM   2597  OG  SER   355      -3.809 -27.429 -50.823  1.00                 O  
ATOM   2598  N   ILE   356      -5.657 -25.445 -52.411  1.00                 N  
ATOM   2599  CA  ILE   356      -5.772 -25.136 -53.847  1.00                 C  
ATOM   2600  C   ILE   356      -4.397 -25.103 -54.530  1.00                 C  
ATOM   2601  O   ILE   356      -3.423 -25.551 -53.943  1.00                 O  
ATOM   2602  CB  ILE   356      -6.496 -23.797 -54.080  1.00                 C  
ATOM   2603  CD1 ILE   356      -6.232 -21.275 -53.814  1.00                 C  
ATOM   2604  CG1 ILE   356      -5.706 -22.647 -53.452  1.00                 C  
ATOM   2605  CG2 ILE   356      -7.920 -23.862 -53.550  1.00                 C  
ATOM   2606  N   LEU   357      -4.340 -24.569 -55.754  1.00                 N  
ATOM   2607  CA  LEU   357      -3.121 -24.510 -56.554  1.00                 C  
ATOM   2608  C   LEU   357      -1.963 -23.811 -55.840  1.00                 C  
ATOM   2609  O   LEU   357      -0.806 -24.144 -56.089  1.00                 O  
ATOM   2610  CB  LEU   357      -3.386 -23.799 -57.883  1.00                 C  
ATOM   2611  CG  LEU   357      -4.283 -24.536 -58.879  1.00                 C  
ATOM   2612  CD1 LEU   357      -4.598 -23.651 -60.076  1.00                 C  
ATOM   2613  CD2 LEU   357      -3.630 -25.831 -59.335  1.00                 C  
ATOM   2614  N   SER   358      -2.284 -22.859 -54.959  1.00                 N  
ATOM   2615  CA  SER   358      -1.273 -22.060 -54.254  1.00                 C  
ATOM   2616  C   SER   358      -1.688 -21.543 -52.882  1.00                 C  
ATOM   2617  O   SER   358      -1.028 -20.666 -52.321  1.00                 O  
ATOM   2618  CB  SER   358      -0.858 -20.854 -55.100  1.00                 C  
ATOM   2619  OG  SER   358      -1.963 -20.005 -55.355  1.00                 O  
ATOM   2620  N   ARG   359      -2.754 -22.083 -52.318  1.00                 N  
ATOM   2621  CA  ARG   359      -3.128 -21.798 -50.933  1.00                 C  
ATOM   2622  C   ARG   359      -3.372 -23.077 -50.106  1.00                 C  
ATOM   2623  O   ARG   359      -3.957 -24.049 -50.619  1.00                 O  
ATOM   2624  CB  ARG   359      -4.381 -20.922 -50.886  1.00                 C  
ATOM   2625  CD  ARG   359      -5.481 -18.731 -51.425  1.00                 C  
ATOM   2626  NE  ARG   359      -5.846 -18.404 -50.048  1.00                 N  
ATOM   2627  CG  ARG   359      -4.197 -19.542 -51.497  1.00                 C  
ATOM   2628  CZ  ARG   359      -7.011 -17.875 -49.690  1.00                 C  
ATOM   2629  NH1 ARG   359      -7.255 -17.611 -48.414  1.00                 N  
ATOM   2630  NH2 ARG   359      -7.930 -17.611 -50.609  1.00                 N  
ATOM   2631  N   SER   360      -2.914 -23.047 -48.855  1.00                 N  
ATOM   2632  CA  SER   360      -3.300 -24.022 -47.837  1.00                 C  
ATOM   2633  C   SER   360      -4.080 -23.237 -46.776  1.00                 C  
ATOM   2634  O   SER   360      -3.501 -22.490 -45.996  1.00                 O  
ATOM   2635  CB  SER   360      -2.063 -24.721 -47.268  1.00                 C  
ATOM   2636  OG  SER   360      -2.419 -25.630 -46.241  1.00                 O  
ATOM   2637  N   TYR   361      -5.401 -23.382 -46.774  1.00                 N  
ATOM   2638  CA  TYR   361      -6.247 -22.736 -45.753  1.00                 C  
ATOM   2639  C   TYR   361      -5.964 -23.308 -44.375  1.00                 C  
ATOM   2640  O   TYR   361      -5.569 -24.458 -44.251  1.00                 O  
ATOM   2641  CB  TYR   361      -7.728 -22.902 -46.101  1.00                 C  
ATOM   2642  CG  TYR   361      -8.171 -22.092 -47.298  1.00                 C  
ATOM   2643  OH  TYR   361      -9.385 -19.877 -50.600  1.00                 O  
ATOM   2644  CZ  TYR   361      -8.984 -20.609 -49.507  1.00                 C  
ATOM   2645  CD1 TYR   361      -8.071 -22.610 -48.583  1.00                 C  
ATOM   2646  CE1 TYR   361      -8.474 -21.877 -49.683  1.00                 C  
ATOM   2647  CD2 TYR   361      -8.687 -20.813 -47.139  1.00                 C  
ATOM   2648  CE2 TYR   361      -9.094 -20.065 -48.227  1.00                 C  
ATOM   2649  N   GLU   362      -6.133 -22.495 -43.352  1.00                 N  
ATOM   2650  CA  GLU   362      -6.102 -22.991 -41.972  1.00                 C  
ATOM   2651  C   GLU   362      -7.416 -23.751 -41.710  1.00                 C  
ATOM   2652  O   GLU   362      -8.445 -23.438 -42.324  1.00                 O  
ATOM   2653  CB  GLU   362      -5.912 -21.833 -40.991  1.00                 C  
ATOM   2654  CD  GLU   362      -4.392 -20.032 -40.082  1.00                 C  
ATOM   2655  CG  GLU   362      -4.560 -21.146 -41.096  1.00                 C  
ATOM   2656  OE1 GLU   362      -5.384 -19.691 -39.404  1.00                 O  
ATOM   2657  OE2 GLU   362      -3.268 -19.499 -39.965  1.00                 O  
ATOM   2658  N   ASP   363      -7.367 -24.761 -40.842  1.00                 N  
ATOM   2659  CA  ASP   363      -8.563 -25.517 -40.467  1.00                 C  
ATOM   2660  C   ASP   363      -8.631 -25.802 -38.953  1.00                 C  
ATOM   2661  O   ASP   363      -7.820 -25.280 -38.182  1.00                 O  
ATOM   2662  CB  ASP   363      -8.623 -26.839 -41.234  1.00                 C  
ATOM   2663  CG  ASP   363      -7.455 -27.752 -40.915  1.00                 C  
ATOM   2664  OD1 ASP   363      -6.814 -27.549 -39.863  1.00                 O  
ATOM   2665  OD2 ASP   363      -7.182 -28.669 -41.717  1.00                 O  
ATOM   2666  N   TYR   364      -9.617 -26.608 -38.541  1.00                 N  
ATOM   2667  CA  TYR   364      -9.812 -26.926 -37.140  1.00                 C  
ATOM   2668  C   TYR   364      -9.173 -28.249 -36.733  1.00                 C  
ATOM   2669  O   TYR   364      -9.242 -28.631 -35.553  1.00                 O  
ATOM   2670  CB  TYR   364     -11.304 -26.968 -36.803  1.00                 C  
ATOM   2671  CG  TYR   364     -12.004 -25.637 -36.955  1.00                 C  
ATOM   2672  OH  TYR   364     -13.917 -21.968 -37.371  1.00                 O  
ATOM   2673  CZ  TYR   364     -13.285 -23.183 -37.234  1.00                 C  
ATOM   2674  CD1 TYR   364     -11.301 -24.446 -36.837  1.00                 C  
ATOM   2675  CE1 TYR   364     -11.933 -23.224 -36.974  1.00                 C  
ATOM   2676  CD2 TYR   364     -13.367 -25.577 -37.217  1.00                 C  
ATOM   2677  CE2 TYR   364     -14.016 -24.364 -37.358  1.00                 C  
ATOM   2678  N   GLU   365      -8.544 -28.935 -37.693  1.00                 N  
ATOM   2679  CA  GLU   365      -7.816 -30.180 -37.406  1.00                 C  
ATOM   2680  C   GLU   365      -6.696 -29.963 -36.365  1.00                 C  
ATOM   2681  O   GLU   365      -5.997 -28.936 -36.439  1.00                 O  
ATOM   2682  CB  GLU   365      -7.221 -30.761 -38.690  1.00                 C  
ATOM   2683  CD  GLU   365      -5.996 -32.669 -39.804  1.00                 C  
ATOM   2684  CG  GLU   365      -6.528 -32.101 -38.503  1.00                 C  
ATOM   2685  OE1 GLU   365      -6.124 -31.990 -40.844  1.00                 O  
ATOM   2686  OE2 GLU   365      -5.451 -33.793 -39.782  1.00                 O  
ATOM   2687  N   PRO   366      -6.496 -30.907 -35.415  1.00                 N  
ATOM   2688  CA  PRO   366      -7.025 -32.297 -35.435  1.00                 C  
ATOM   2689  C   PRO   366      -8.503 -32.546 -35.082  1.00                 C  
ATOM   2690  O   PRO   366      -8.974 -33.696 -35.164  1.00                 O  
ATOM   2691  CB  PRO   366      -6.167 -33.034 -34.405  1.00                 C  
ATOM   2692  CD  PRO   366      -5.639 -30.714 -34.145  1.00                 C  
ATOM   2693  CG  PRO   366      -5.833 -31.997 -33.386  1.00                 C  
ATOM   2694  N   GLN   367      -9.237 -31.493 -34.735  1.00                 N  
ATOM   2695  CA  GLN   367     -10.665 -31.624 -34.388  1.00                 C  
ATOM   2696  C   GLN   367     -11.594 -31.529 -35.598  1.00                 C  
ATOM   2697  O   GLN   367     -11.156 -31.320 -36.723  1.00                 O  
ATOM   2698  CB  GLN   367     -11.069 -30.556 -33.369  1.00                 C  
ATOM   2699  CD  GLN   367     -10.507 -31.908 -31.311  1.00                 C  
ATOM   2700  CG  GLN   367     -10.287 -30.613 -32.068  1.00                 C  
ATOM   2701  OE1 GLN   367     -11.639 -32.260 -30.980  1.00                 O  
ATOM   2702  NE2 GLN   367      -9.422 -32.622 -31.035  1.00                 N  
ATOM   2703  N   GLY   368     -12.879 -31.722 -35.346  1.00                 N  
ATOM   2704  CA  GLY   368     -13.896 -31.715 -36.385  1.00                 C  
ATOM   2705  C   GLY   368     -14.297 -30.269 -36.740  1.00                 C  
ATOM   2706  O   GLY   368     -14.085 -29.350 -35.935  1.00                 O  
ATOM   2707  N   PRO   369     -14.844 -30.057 -37.959  1.00                 N  
ATOM   2708  CA  PRO   369     -15.468 -28.796 -38.357  1.00                 C  
ATOM   2709  C   PRO   369     -16.326 -28.082 -37.315  1.00                 C  
ATOM   2710  O   PRO   369     -16.403 -26.859 -37.335  1.00                 O  
ATOM   2711  CB  PRO   369     -16.353 -29.180 -39.545  1.00                 C  
ATOM   2712  CD  PRO   369     -15.142 -31.169 -38.993  1.00                 C  
ATOM   2713  CG  PRO   369     -15.677 -30.366 -40.146  1.00                 C  
ATOM   2714  N   MET   370     -16.949 -28.823 -36.409  1.00                 N  
ATOM   2715  CA  MET   370     -17.830 -28.211 -35.408  1.00                 C  
ATOM   2716  C   MET   370     -17.214 -27.820 -34.067  1.00                 C  
ATOM   2717  O   MET   370     -17.964 -27.519 -33.123  1.00                 O  
ATOM   2718  CB  MET   370     -19.006 -29.137 -35.091  1.00                 C  
ATOM   2719  SD  MET   370     -21.315 -30.468 -35.851  1.00                 S  
ATOM   2720  CE  MET   370     -22.277 -29.449 -34.735  1.00                 C  
ATOM   2721  CG  MET   370     -19.962 -29.347 -36.255  1.00                 C  
ATOM   2722  N   PHE   371     -15.872 -27.791 -33.990  1.00                 N  
ATOM   2723  CA  PHE   371     -15.147 -27.649 -32.706  1.00                 C  
ATOM   2724  C   PHE   371     -15.576 -26.441 -31.894  1.00                 C  
ATOM   2725  O   PHE   371     -15.811 -26.533 -30.691  1.00                 O  
ATOM   2726  CB  PHE   371     -13.639 -27.566 -32.949  1.00                 C  
ATOM   2727  CG  PHE   371     -12.834 -27.360 -31.697  1.00                 C  
ATOM   2728  CZ  PHE   371     -11.342 -26.975 -29.384  1.00                 C  
ATOM   2729  CD1 PHE   371     -12.947 -28.237 -30.633  1.00                 C  
ATOM   2730  CE1 PHE   371     -12.207 -28.048 -29.481  1.00                 C  
ATOM   2731  CD2 PHE   371     -11.964 -26.291 -31.585  1.00                 C  
ATOM   2732  CE2 PHE   371     -11.223 -26.102 -30.433  1.00                 C  
ATOM   2733  N   TYR   372     -15.688 -25.308 -32.562  1.00                 N  
ATOM   2734  CA  TYR   372     -15.921 -24.042 -31.876  1.00                 C  
ATOM   2735  C   TYR   372     -17.357 -23.916 -31.423  1.00                 C  
ATOM   2736  O   TYR   372     -17.616 -23.309 -30.392  1.00                 O  
ATOM   2737  CB  TYR   372     -15.556 -22.866 -32.784  1.00                 C  
ATOM   2738  CG  TYR   372     -14.072 -22.730 -33.043  1.00                 C  
ATOM   2739  OH  TYR   372      -9.990 -22.370 -33.748  1.00                 O  
ATOM   2740  CZ  TYR   372     -11.341 -22.488 -33.516  1.00                 C  
ATOM   2741  CD1 TYR   372     -13.178 -23.682 -32.571  1.00                 C  
ATOM   2742  CE1 TYR   372     -11.820 -23.566 -32.804  1.00                 C  
ATOM   2743  CD2 TYR   372     -13.572 -21.650 -33.759  1.00                 C  
ATOM   2744  CE2 TYR   372     -12.217 -21.518 -34.001  1.00                 C  
ATOM   2745  N   LEU   373     -18.260 -24.561 -32.156  1.00                 N  
ATOM   2746  CA  LEU   373     -19.657 -24.714 -31.741  1.00                 C  
ATOM   2747  C   LEU   373     -19.762 -25.613 -30.514  1.00                 C  
ATOM   2748  O   LEU   373     -20.517 -25.336 -29.584  1.00                 O  
ATOM   2749  CB  LEU   373     -20.497 -25.282 -32.887  1.00                 C  
ATOM   2750  CG  LEU   373     -20.705 -24.365 -34.094  1.00                 C  
ATOM   2751  CD1 LEU   373     -21.403 -25.110 -35.221  1.00                 C  
ATOM   2752  CD2 LEU   373     -21.504 -23.131 -33.701  1.00                 C  
ATOM   2753  N   ASN   374     -18.973 -26.684 -30.532  1.00                 N  
ATOM   2754  CA  ASN   374     -18.922 -27.681 -29.466  1.00                 C  
ATOM   2755  C   ASN   374     -18.345 -27.087 -28.180  1.00                 C  
ATOM   2756  O   ASN   374     -18.808 -27.407 -27.086  1.00                 O  
ATOM   2757  CB  ASN   374     -18.107 -28.898 -29.909  1.00                 C  
ATOM   2758  CG  ASN   374     -18.844 -29.756 -30.919  1.00                 C  
ATOM   2759  OD1 ASN   374     -20.069 -29.693 -31.025  1.00                 O  
ATOM   2760  ND2 ASN   374     -18.097 -30.562 -31.664  1.00                 N  
ATOM   2761  N   ALA   375     -17.342 -26.220 -28.331  1.00                 N  
ATOM   2762  CA  ALA   375     -16.707 -25.531 -27.211  1.00                 C  
ATOM   2763  C   ALA   375     -17.613 -24.467 -26.628  1.00                 C  
ATOM   2764  O   ALA   375     -17.677 -24.296 -25.401  1.00                 O  
ATOM   2765  CB  ALA   375     -15.391 -24.907 -27.650  1.00                 C  
ATOM   2766  N   THR   376     -18.307 -23.753 -27.513  1.00                 N  
ATOM   2767  CA  THR   376     -19.274 -22.726 -27.120  1.00                 C  
ATOM   2768  C   THR   376     -20.362 -23.348 -26.256  1.00                 C  
ATOM   2769  O   THR   376     -20.653 -22.835 -25.187  1.00                 O  
ATOM   2770  CB  THR   376     -19.900 -22.041 -28.349  1.00                 C  
ATOM   2771  OG1 THR   376     -18.878 -21.376 -29.102  1.00                 O  
ATOM   2772  CG2 THR   376     -20.932 -21.010 -27.916  1.00                 C  
ATOM   2773  N   ARG   377     -20.929 -24.466 -26.715  1.00                 N  
ATOM   2774  CA  ARG   377     -21.927 -25.200 -25.947  1.00                 C  
ATOM   2775  C   ARG   377     -21.473 -25.472 -24.503  1.00                 C  
ATOM   2776  O   ARG   377     -22.209 -25.139 -23.567  1.00                 O  
ATOM   2777  CB  ARG   377     -22.261 -26.527 -26.632  1.00                 C  
ATOM   2778  CD  ARG   377     -23.719 -28.567 -26.738  1.00                 C  
ATOM   2779  NE  ARG   377     -22.587 -29.484 -26.852  1.00                 N  
ATOM   2780  CG  ARG   377     -23.363 -27.319 -25.947  1.00                 C  
ATOM   2781  CZ  ARG   377     -21.911 -29.700 -27.976  1.00                 C  
ATOM   2782  NH1 ARG   377     -20.895 -30.552 -27.985  1.00                 N  
ATOM   2783  NH2 ARG   377     -22.252 -29.062 -29.087  1.00                 N  
ATOM   2784  N   LYS   378     -20.263 -26.021 -24.330  1.00                 N  
ATOM   2785  CA  LYS   378     -19.753 -26.368 -23.004  1.00                 C  
ATOM   2786  C   LYS   378     -19.732 -25.167 -22.071  1.00                 C  
ATOM   2787  O   LYS   378     -20.166 -25.271 -20.920  1.00                 O  
ATOM   2788  CB  LYS   378     -18.347 -26.962 -23.109  1.00                 C  
ATOM   2789  CD  LYS   378     -16.370 -27.994 -21.957  1.00                 C  
ATOM   2790  CE  LYS   378     -15.752 -28.369 -20.620  1.00                 C  
ATOM   2791  CG  LYS   378     -17.743 -27.368 -21.775  1.00                 C  
ATOM   2792  NZ  LYS   378     -14.405 -28.983 -20.784  1.00                 N  
ATOM   2793  N   TRP   379     -19.235 -24.046 -22.589  1.00                 N  
ATOM   2794  CA  TRP   379     -19.108 -22.803 -21.826  1.00                 C  
ATOM   2795  C   TRP   379     -20.430 -22.058 -21.660  1.00                 C  
ATOM   2796  O   TRP   379     -20.622 -21.358 -20.663  1.00                 O  
ATOM   2797  CB  TRP   379     -18.093 -21.869 -22.488  1.00                 C  
ATOM   2798  CG  TRP   379     -16.676 -22.337 -22.362  1.00                 C  
ATOM   2799  CD1 TRP   379     -15.907 -22.895 -23.342  1.00                 C  
ATOM   2800  NE1 TRP   379     -14.659 -23.197 -22.852  1.00                 N  
ATOM   2801  CD2 TRP   379     -15.857 -22.288 -21.187  1.00                 C  
ATOM   2802  CE2 TRP   379     -14.606 -22.832 -21.529  1.00                 C  
ATOM   2803  CH2 TRP   379     -13.788 -22.489 -19.341  1.00                 C  
ATOM   2804  CZ2 TRP   379     -13.562 -22.938 -20.612  1.00                 C  
ATOM   2805  CE3 TRP   379     -16.061 -21.836 -19.880  1.00                 C  
ATOM   2806  CZ3 TRP   379     -15.022 -21.943 -18.974  1.00                 C  
ATOM   2807  N   VAL   380     -21.333 -22.236 -22.626  1.00                 N  
ATOM   2808  CA  VAL   380     -22.679 -21.675 -22.583  1.00                 C  
ATOM   2809  C   VAL   380     -23.442 -22.306 -21.429  1.00                 C  
ATOM   2810  O   VAL   380     -24.131 -21.611 -20.664  1.00                 O  
ATOM   2811  CB  VAL   380     -23.422 -21.888 -23.915  1.00                 C  
ATOM   2812  CG1 VAL   380     -24.883 -21.488 -23.780  1.00                 C  
ATOM   2813  CG2 VAL   380     -22.752 -21.100 -25.030  1.00                 C  
ATOM   2814  N   ASP   381     -23.289 -23.622 -21.292  1.00                 N  
ATOM   2815  CA  ASP   381     -23.938 -24.356 -20.229  1.00                 C  
ATOM   2816  C   ASP   381     -23.377 -24.007 -18.872  1.00                 C  
ATOM   2817  O   ASP   381     -24.160 -23.725 -17.966  1.00                 O  
ATOM   2818  CB  ASP   381     -23.811 -25.863 -20.463  1.00                 C  
ATOM   2819  CG  ASP   381     -24.666 -26.347 -21.617  1.00                 C  
ATOM   2820  OD1 ASP   381     -25.554 -25.588 -22.058  1.00                 O  
ATOM   2821  OD2 ASP   381     -24.448 -27.487 -22.080  1.00                 O  
ATOM   2822  N   THR   382     -22.047 -23.972 -18.736  1.00                 N  
ATOM   2823  CA  THR   382     -21.414 -23.525 -17.477  1.00                 C  
ATOM   2824  C   THR   382     -21.920 -22.136 -17.060  1.00                 C  
ATOM   2825  O   THR   382     -22.319 -21.941 -15.907  1.00                 O  
ATOM   2826  CB  THR   382     -19.879 -23.491 -17.598  1.00                 C  
ATOM   2827  OG1 THR   382     -19.390 -24.810 -17.873  1.00                 O  
ATOM   2828  CG2 THR   382     -19.253 -23.001 -16.301  1.00                 C  
ATOM   2829  N   PHE   383     -21.931 -21.206 -18.020  1.00                 N  
ATOM   2830  CA  PHE   383     -22.419 -19.841 -17.810  1.00                 C  
ATOM   2831  C   PHE   383     -23.878 -19.793 -17.361  1.00                 C  
ATOM   2832  O   PHE   383     -24.196 -19.069 -16.408  1.00                 O  
ATOM   2833  CB  PHE   383     -22.261 -19.013 -19.087  1.00                 C  
ATOM   2834  CG  PHE   383     -22.792 -17.613 -18.971  1.00                 C  
ATOM   2835  CZ  PHE   383     -23.781 -15.024 -18.760  1.00                 C  
ATOM   2836  CD1 PHE   383     -22.055 -16.628 -18.338  1.00                 C  
ATOM   2837  CE1 PHE   383     -22.544 -15.339 -18.232  1.00                 C  
ATOM   2838  CD2 PHE   383     -24.029 -17.281 -19.495  1.00                 C  
ATOM   2839  CE2 PHE   383     -24.518 -15.993 -19.389  1.00                 C  
ATOM   2840  N   HIS   384     -24.739 -20.553 -18.043  1.00                 N  
ATOM   2841  CA  HIS   384     -26.166 -20.518 -17.740  1.00                 C  
ATOM   2842  C   HIS   384     -26.501 -21.062 -16.342  1.00                 C  
ATOM   2843  O   HIS   384     -27.389 -20.548 -15.676  1.00                 O  
ATOM   2844  CB  HIS   384     -26.955 -21.311 -18.784  1.00                 C  
ATOM   2845  CG  HIS   384     -28.440 -21.224 -18.613  1.00                 C  
ATOM   2846  ND1 HIS   384     -29.151 -20.070 -18.860  1.00                 N  
ATOM   2847  CE1 HIS   384     -30.455 -20.299 -18.620  1.00                 C  
ATOM   2848  CD2 HIS   384     -29.493 -22.141 -18.203  1.00                 C  
ATOM   2849  NE2 HIS   384     -30.667 -21.540 -18.225  1.00                 N  
ATOM   2850  N   ARG   385     -25.729 -22.049 -15.891  1.00                 N  
ATOM   2851  CA  ARG   385     -25.889 -22.661 -14.589  1.00                 C  
ATOM   2852  C   ARG   385     -25.362 -21.730 -13.492  1.00                 C  
ATOM   2853  O   ARG   385     -25.990 -21.598 -12.443  1.00                 O  
ATOM   2854  CB  ARG   385     -25.167 -24.009 -14.538  1.00                 C  
ATOM   2855  CD  ARG   385     -25.006 -26.380 -15.346  1.00                 C  
ATOM   2856  NE  ARG   385     -23.702 -26.266 -15.996  1.00                 N  
ATOM   2857  CG  ARG   385     -25.792 -25.081 -15.416  1.00                 C  
ATOM   2858  CZ  ARG   385     -22.767 -27.210 -15.965  1.00                 C  
ATOM   2859  NH1 ARG   385     -21.611 -27.018 -16.585  1.00                 N  
ATOM   2860  NH2 ARG   385     -22.990 -28.343 -15.314  1.00                 N  
TER
