# Supplementary material for: Comparative Single-Cell Transcriptomics Reveals Novel Genes Involved in Bivalve Embryonic Shell Formation and Questions Ontogenetic Homology of Molluscan Shell Types
Source: Front Cell Dev Biol. 2022 Jun 9;10:883755. doi: 10.3389/fcell.2022.883755 (PMC9261976; doi:10.3389/fcell.2022.883755)
Supplement: Supplementary file 1 [file DataSheet1.ZIP › Supplementary_File1/s_f_1/21e7f23298341aa2.final.pdb]

ATOM      1  N   MET     1      36.932  78.119  25.098  1.00                 N  
ATOM      2  CA  MET     1      36.567  79.520  24.931  1.00                 C  
ATOM      3  C   MET     1      36.205  80.210  26.238  1.00                 C  
ATOM      4  O   MET     1      36.152  81.444  26.271  1.00                 O  
ATOM      5  CB  MET     1      35.393  79.656  23.959  1.00                 C  
ATOM      6  SD  MET     1      34.421  79.778  21.367  1.00                 S  
ATOM      7  CE  MET     1      33.254  78.459  21.691  1.00                 C  
ATOM      8  CG  MET     1      35.746  79.350  22.513  1.00                 C  
ATOM      9  N   THR     2      35.950  79.454  27.311  1.00                 N  
ATOM     10  CA  THR     2      35.465  80.030  28.559  1.00                 C  
ATOM     11  C   THR     2      36.323  79.662  29.764  1.00                 C  
ATOM     12  O   THR     2      35.926  79.953  30.898  1.00                 O  
ATOM     13  CB  THR     2      34.015  79.602  28.852  1.00                 C  
ATOM     14  OG1 THR     2      33.944  78.174  28.941  1.00                 O  
ATOM     15  CG2 THR     2      33.087  80.067  27.740  1.00                 C  
ATOM     16  N   ALA     3      37.482  79.032  29.557  1.00                 N  
ATOM     17  CA  ALA     3      38.303  78.616  30.691  1.00                 C  
ATOM     18  C   ALA     3      38.867  79.817  31.439  1.00                 C  
ATOM     19  O   ALA     3      38.820  79.870  32.673  1.00                 O  
ATOM     20  CB  ALA     3      39.436  77.716  30.223  1.00                 C  
ATOM     21  N   PRO     4      39.408  80.795  30.709  1.00                 N  
ATOM     22  CA  PRO     4      39.986  81.957  31.359  1.00                 C  
ATOM     23  C   PRO     4      38.969  82.937  31.905  1.00                 C  
ATOM     24  O   PRO     4      39.302  83.724  32.797  1.00                 O  
ATOM     25  CB  PRO     4      40.818  82.620  30.260  1.00                 C  
ATOM     26  CD  PRO     4      39.620  80.841  29.198  1.00                 C  
ATOM     27  CG  PRO     4      40.133  82.238  28.991  1.00                 C  
ATOM     28  N   PHE     5      37.733  82.900  31.399  1.00                 N  
ATOM     29  CA  PHE     5      36.748  83.911  31.773  1.00                 C  
ATOM     30  C   PHE     5      36.226  83.710  33.191  1.00                 C  
ATOM     31  O   PHE     5      35.845  84.683  33.851  1.00                 O  
ATOM     32  CB  PHE     5      35.574  83.905  30.791  1.00                 C  
ATOM     33  CG  PHE     5      35.908  84.479  29.444  1.00                 C  
ATOM     34  CZ  PHE     5      36.526  85.547  26.954  1.00                 C  
ATOM     35  CD1 PHE     5      35.942  83.671  28.321  1.00                 C  
ATOM     36  CE1 PHE     5      36.249  84.199  27.081  1.00                 C  
ATOM     37  CD2 PHE     5      36.188  85.826  29.300  1.00                 C  
ATOM     38  CE2 PHE     5      36.495  86.354  28.060  1.00                 C  
ATOM     39  N   GLU     6      36.195  82.468  33.677  1.00                 N  
ATOM     40  CA  GLU     6      35.663  82.214  35.011  1.00                 C  
ATOM     41  C   GLU     6      36.572  82.747  36.111  1.00                 C  
ATOM     42  O   GLU     6      36.111  82.933  37.242  1.00                 O  
ATOM     43  CB  GLU     6      35.437  80.715  35.221  1.00                 C  
ATOM     44  CD  GLU     6      34.134  78.643  34.599  1.00                 C  
ATOM     45  CG  GLU     6      34.327  80.129  34.365  1.00                 C  
ATOM     46  OE1 GLU     6      34.906  78.061  35.390  1.00                 O  
ATOM     47  OE2 GLU     6      33.211  78.061  33.991  1.00                 O  
ATOM     48  N   ARG     7      37.843  83.006  35.806  1.00                 N  
ATOM     49  CA  ARG     7      38.805  83.495  36.784  1.00                 C  
ATOM     50  C   ARG     7      39.082  84.987  36.642  1.00                 C  
ATOM     51  O   ARG     7      40.042  85.487  37.237  1.00                 O  
ATOM     52  CB  ARG     7      40.123  82.725  36.671  1.00                 C  
ATOM     53  CD  ARG     7      41.304  80.512  36.749  1.00                 C  
ATOM     54  NE  ARG     7      41.271  79.136  37.239  1.00                 N  
ATOM     55  CG  ARG     7      40.025  81.265  37.080  1.00                 C  
ATOM     56  CZ  ARG     7      40.622  78.145  36.638  1.00                 C  
ATOM     57  NH1 ARG     7      40.648  76.925  37.156  1.00                 N  
ATOM     58  NH2 ARG     7      39.947  78.376  35.520  1.00                 N  
ATOM     59  N   SER     8      38.274  85.703  35.865  1.00                 N  
ATOM     60  CA  SER     8      38.484  87.147  35.712  1.00                 C  
ATOM     61  C   SER     8      38.257  87.828  37.055  1.00                 C  
ATOM     62  O   SER     8      37.305  87.468  37.778  1.00                 O  
ATOM     63  CB  SER     8      37.551  87.714  34.640  1.00                 C  
ATOM     64  OG  SER     8      37.843  87.164  33.367  1.00                 O  
ATOM     65  N   ASN     9      39.097  88.781  37.459  1.00                 N  
ATOM     66  CA  ASN     9      38.871  89.472  38.737  1.00                 C  
ATOM     67  C   ASN     9      37.521  90.174  38.760  1.00                 C  
ATOM     68  O   ASN     9      37.156  90.888  37.823  1.00                 O  
ATOM     69  CB  ASN     9      39.997  90.471  39.013  1.00                 C  
ATOM     70  CG  ASN     9      39.902  91.089  40.393  1.00                 C  
ATOM     71  OD1 ASN     9      39.230  92.103  40.585  1.00                 O  
ATOM     72  ND2 ASN     9      40.577  90.480  41.361  1.00                 N  
ATOM     73  N   ASP    10      36.778  89.955  39.848  1.00                 N  
ATOM     74  CA  ASP    10      35.452  90.541  40.047  1.00                 C  
ATOM     75  C   ASP    10      34.491  90.169  38.922  1.00                 C  
ATOM     76  O   ASP    10      33.632  90.965  38.537  1.00                 O  
ATOM     77  CB  ASP    10      35.550  92.064  40.157  1.00                 C  
ATOM     78  CG  ASP    10      36.322  92.510  41.383  1.00                 C  
ATOM     79  OD1 ASP    10      36.319  91.771  42.390  1.00                 O  
ATOM     80  OD2 ASP    10      36.931  93.600  41.338  1.00                 O  
ATOM     81  N   ALA    11      34.622  88.956  38.390  1.00                 N  
ATOM     82  CA  ALA    11      33.751  88.512  37.309  1.00                 C  
ATOM     83  C   ALA    11      32.325  88.334  37.814  1.00                 C  
ATOM     84  O   ALA    11      32.086  87.635  38.803  1.00                 O  
ATOM     85  CB  ALA    11      34.270  87.214  36.709  1.00                 C  
ATOM     86  N   LEU    12      31.377  88.977  37.136  1.00                 N  
ATOM     87  CA  LEU    12      29.960  88.828  37.434  1.00                 C  
ATOM     88  C   LEU    12      29.208  88.071  36.350  1.00                 C  
ATOM     89  O   LEU    12      27.980  87.965  36.427  1.00                 O  
ATOM     90  CB  LEU    12      29.308  90.197  37.636  1.00                 C  
ATOM     91  CG  LEU    12      29.840  91.036  38.800  1.00                 C  
ATOM     92  CD1 LEU    12      29.180  92.406  38.821  1.00                 C  
ATOM     93  CD2 LEU    12      29.618  90.321  40.124  1.00                 C  
ATOM     94  N   GLY    13      29.908  87.544  35.349  1.00                 N  
ATOM     95  CA  GLY    13      29.271  86.850  34.250  1.00                 C  
ATOM     96  C   GLY    13      29.937  87.151  32.924  1.00                 C  
ATOM     97  O   GLY    13      30.286  88.302  32.650  1.00                 O  
ATOM     98  N   HIS    14      30.127  86.130  32.095  1.00                 N  
ATOM     99  CA  HIS    14      30.754  86.296  30.793  1.00                 C  
ATOM    100  C   HIS    14      29.761  85.962  29.687  1.00                 C  
ATOM    101  O   HIS    14      28.641  85.507  29.936  1.00                 O  
ATOM    102  CB  HIS    14      32.000  85.415  30.682  1.00                 C  
ATOM    103  CG  HIS    14      31.713  83.949  30.767  1.00                 C  
ATOM    104  ND1 HIS    14      31.670  83.266  31.963  1.00                 N  
ATOM    105  CE1 HIS    14      31.391  81.973  31.720  1.00                 C  
ATOM    106  CD2 HIS    14      31.426  82.890  29.810  1.00                 C  
ATOM    107  NE2 HIS    14      31.244  81.740  30.430  1.00                 N  
ATOM    108  N   LEU    15      30.190  86.196  28.448  1.00                 N  
ATOM    109  CA  LEU    15      29.328  86.010  27.288  1.00                 C  
ATOM    110  C   LEU    15      30.200  85.918  26.045  1.00                 C  
ATOM    111  O   LEU    15      31.040  86.793  25.813  1.00                 O  
ATOM    112  CB  LEU    15      28.320  87.156  27.180  1.00                 C  
ATOM    113  CG  LEU    15      27.350  87.097  25.999  1.00                 C  
ATOM    114  CD1 LEU    15      26.416  85.903  26.129  1.00                 C  
ATOM    115  CD2 LEU    15      26.549  88.386  25.895  1.00                 C  
ATOM    116  N   VAL    16      30.004  84.864  25.257  1.00                 N  
ATOM    117  CA  VAL    16      30.758  84.639  24.027  1.00                 C  
ATOM    118  C   VAL    16      29.770  84.592  22.871  1.00                 C  
ATOM    119  O   VAL    16      28.911  83.703  22.817  1.00                 O  
ATOM    120  CB  VAL    16      31.595  83.348  24.106  1.00                 C  
ATOM    121  CG1 VAL    16      32.362  83.131  22.811  1.00                 C  
ATOM    122  CG2 VAL    16      32.547  83.402  25.291  1.00                 C  
ATOM    123  N   LEU    17      29.776  85.617  22.029  1.00                 N  
ATOM    124  CA  LEU    17      28.838  85.718  20.924  1.00                 C  
ATOM    125  C   LEU    17      29.476  85.691  19.543  1.00                 C  
ATOM    126  O   LEU    17      30.422  86.433  19.264  1.00                 O  
ATOM    127  CB  LEU    17      28.010  86.999  21.040  1.00                 C  
ATOM    128  CG  LEU    17      27.149  87.139  22.297  1.00                 C  
ATOM    129  CD1 LEU    17      26.481  88.504  22.343  1.00                 C  
ATOM    130  CD2 LEU    17      26.104  86.036  22.359  1.00                 C  
ATOM    131  N   THR    18      28.977  84.835  18.639  1.00                 N  
ATOM    132  CA  THR    18      29.488  84.767  17.255  1.00                 C  
ATOM    133  C   THR    18      29.038  86.041  16.626  1.00                 C  
ATOM    134  O   THR    18      28.073  86.668  17.072  1.00                 O  
ATOM    135  CB  THR    18      28.964  83.519  16.521  1.00                 C  
ATOM    136  OG1 THR    18      27.534  83.569  16.448  1.00                 O  
ATOM    137  CG2 THR    18      29.370  82.255  17.263  1.00                 C  
ATOM    138  N   GLU    19      29.708  86.476  15.572  1.00                 N  
ATOM    139  CA  GLU    19      29.308  87.741  14.990  1.00                 C  
ATOM    140  C   GLU    19      27.893  87.742  14.440  1.00                 C  
ATOM    141  O   GLU    19      27.280  88.795  14.245  1.00                 O  
ATOM    142  CB  GLU    19      30.268  88.142  13.868  1.00                 C  
ATOM    143  CD  GLU    19      32.591  88.882  13.208  1.00                 C  
ATOM    144  CG  GLU    19      31.662  88.514  14.348  1.00                 C  
ATOM    145  OE1 GLU    19      32.162  88.792  12.039  1.00                 O  
ATOM    146  OE2 GLU    19      33.749  89.262  13.484  1.00                 O  
ATOM    147  N   ASP    20      27.337  86.554  14.176  1.00                 N  
ATOM    148  CA  ASP    20      25.967  86.460  13.664  1.00                 C  
ATOM    149  C   ASP    20      24.878  86.622  14.736  1.00                 C  
ATOM    150  O   ASP    20      23.678  86.592  14.449  1.00                 O  
ATOM    151  CB  ASP    20      25.750  85.121  12.957  1.00                 C  
ATOM    152  CG  ASP    20      26.530  85.013  11.661  1.00                 C  
ATOM    153  OD1 ASP    20      26.843  86.066  11.067  1.00                 O  
ATOM    154  OD2 ASP    20      26.829  83.875  11.241  1.00                 O  
ATOM    155  N   GLY    21      25.289  86.795  15.988  1.00                 N  
ATOM    156  CA  GLY    21      24.331  86.976  17.060  1.00                 C  
ATOM    157  C   GLY    21      24.165  85.748  17.916  1.00                 C  
ATOM    158  O   GLY    21      23.517  85.779  18.966  1.00                 O  
ATOM    159  N   ALA    22      24.741  84.642  17.496  1.00                 N  
ATOM    160  CA  ALA    22      24.611  83.404  18.242  1.00                 C  
ATOM    161  C   ALA    22      25.369  83.362  19.564  1.00                 C  
ATOM    162  O   ALA    22      26.600  83.426  19.609  1.00                 O  
ATOM    163  CB  ALA    22      25.074  82.226  17.399  1.00                 C  
ATOM    164  N   VAL    23      24.635  83.253  20.666  1.00                 N  
ATOM    165  CA  VAL    23      25.250  83.143  21.978  1.00                 C  
ATOM    166  C   VAL    23      25.769  81.734  22.151  1.00                 C  
ATOM    167  O   VAL    23      25.023  80.761  22.293  1.00                 O  
ATOM    168  CB  VAL    23      24.260  83.512  23.098  1.00                 C  
ATOM    169  CG1 VAL    23      24.909  83.334  24.462  1.00                 C  
ATOM    170  CG2 VAL    23      23.763  84.938  22.922  1.00                 C  
ATOM    171  N   THR    24      27.119  81.598  22.075  1.00                 N  
ATOM    172  CA  THR    24      27.826  80.332  22.237  1.00                 C  
ATOM    173  C   THR    24      27.823  79.883  23.693  1.00                 C  
ATOM    174  O   THR    24      27.436  78.750  24.001  1.00                 O  
ATOM    175  CB  THR    24      29.279  80.429  21.736  1.00                 C  
ATOM    176  OG1 THR    24      29.285  80.743  20.338  1.00                 O  
ATOM    177  CG2 THR    24      30.002  79.106  21.940  1.00                 C  
ATOM    178  N   SER    25      28.253  80.757  24.601  1.00                 N  
ATOM    179  CA  SER    25      28.286  80.450  26.022  1.00                 C  
ATOM    180  C   SER    25      27.898  81.691  26.812  1.00                 C  
ATOM    181  O   SER    25      27.945  82.815  26.307  1.00                 O  
ATOM    182  CB  SER    25      29.673  79.949  26.430  1.00                 C  
ATOM    183  OG  SER    25      30.649  80.963  26.270  1.00                 O  
ATOM    184  N   SER    26      27.515  81.470  28.067  1.00                 N  
ATOM    185  CA  SER    26      27.095  82.543  28.958  1.00                 C  
ATOM    186  C   SER    26      27.032  82.004  30.378  1.00                 C  
ATOM    187  O   SER    26      26.773  80.815  30.590  1.00                 O  
ATOM    188  CB  SER    26      25.743  83.108  28.517  1.00                 C  
ATOM    189  OG  SER    26      24.713  82.148  28.675  1.00                 O  
ATOM    190  N   GLY    27      27.267  82.888  31.343  1.00                 N  
ATOM    191  CA  GLY    27      27.219  82.526  32.753  1.00                 C  
ATOM    192  C   GLY    27      27.022  83.797  33.570  1.00                 C  
ATOM    193  O   GLY    27      27.015  84.909  33.034  1.00                 O  
ATOM    194  N   GLY    28      26.859  83.618  34.880  1.00                 N  
ATOM    195  CA  GLY    28      26.703  84.754  35.772  1.00                 C  
ATOM    196  C   GLY    28      25.448  85.545  35.465  1.00                 C  
ATOM    197  O   GLY    28      24.385  84.989  35.171  1.00                 O  
ATOM    198  N   ASP    29      25.573  86.873  35.532  1.00                 N  
ATOM    199  CA  ASP    29      24.443  87.746  35.240  1.00                 C  
ATOM    200  C   ASP    29      24.089  87.761  33.760  1.00                 C  
ATOM    201  O   ASP    29      22.945  88.072  33.413  1.00                 O  
ATOM    202  CB  ASP    29      24.734  89.174  35.707  1.00                 C  
ATOM    203  CG  ASP    29      24.744  89.302  37.217  1.00                 C  
ATOM    204  OD1 ASP    29      24.252  88.376  37.896  1.00                 O  
ATOM    205  OD2 ASP    29      25.244  90.329  37.723  1.00                 O  
ATOM    206  N   LEU    30      25.038  87.436  32.885  1.00                 N  
ATOM    207  CA  LEU    30      24.811  87.422  31.447  1.00                 C  
ATOM    208  C   LEU    30      24.376  86.057  30.931  1.00                 C  
ATOM    209  O   LEU    30      24.398  85.833  29.716  1.00                 O  
ATOM    210  CB  LEU    30      26.072  87.862  30.701  1.00                 C  
ATOM    211  CG  LEU    30      26.553  89.290  30.966  1.00                 C  
ATOM    212  CD1 LEU    30      27.860  89.561  30.237  1.00                 C  
ATOM    213  CD2 LEU    30      25.495  90.300  30.547  1.00                 C  
ATOM    214  N   GLU    31      23.980  85.146  31.817  1.00                 N  
ATOM    215  CA  GLU    31      23.616  83.798  31.402  1.00                 C  
ATOM    216  C   GLU    31      22.316  83.826  30.607  1.00                 C  
ATOM    217  O   GLU    31      21.263  84.196  31.139  1.00                 O  
ATOM    218  CB  GLU    31      23.483  82.880  32.619  1.00                 C  
ATOM    219  CD  GLU    31      23.107  80.543  33.501  1.00                 C  
ATOM    220  CG  GLU    31      23.194  81.429  32.273  1.00                 C  
ATOM    221  OE1 GLU    31      23.410  81.033  34.609  1.00                 O  
ATOM    222  OE2 GLU    31      22.735  79.360  33.354  1.00                 O  
ATOM    223  N   ASN    32      22.398  83.442  29.331  1.00                 N  
ATOM    224  CA  ASN    32      21.238  83.376  28.439  1.00                 C  
ATOM    225  C   ASN    32      20.546  84.732  28.317  1.00                 C  
ATOM    226  O   ASN    32      19.321  84.819  28.212  1.00                 O  
ATOM    227  CB  ASN    32      20.249  82.315  28.924  1.00                 C  
ATOM    228  CG  ASN    32      20.830  80.915  28.884  1.00                 C  
ATOM    229  OD1 ASN    32      21.347  80.476  27.857  1.00                 O  
ATOM    230  ND2 ASN    32      20.746  80.208  30.006  1.00                 N  
ATOM    231  N   LYS    33      21.339  85.801  28.326  1.00                 N  
ATOM    232  CA  LYS    33      20.826  87.165  28.203  1.00                 C  
ATOM    233  C   LYS    33      20.969  87.579  26.741  1.00                 C  
ATOM    234  O   LYS    33      21.956  88.198  26.343  1.00                 O  
ATOM    235  CB  LYS    33      21.581  88.108  29.142  1.00                 C  
ATOM    236  CD  LYS    33      20.105  87.783  31.146  1.00                 C  
ATOM    237  CE  LYS    33      20.050  87.397  32.615  1.00                 C  
ATOM    238  CG  LYS    33      21.523  87.703  30.606  1.00                 C  
ATOM    239  NZ  LYS    33      18.655  87.385  33.135  1.00                 N  
ATOM    240  N   GLU    34      19.967  87.227  25.934  1.00                 N  
ATOM    241  CA  GLU    34      19.987  87.576  24.519  1.00                 C  
ATOM    242  C   GLU    34      19.625  89.033  24.267  1.00                 C  
ATOM    243  O   GLU    34      20.003  89.577  23.224  1.00                 O  
ATOM    244  CB  GLU    34      19.032  86.677  23.732  1.00                 C  
ATOM    245  CD  GLU    34      18.476  84.356  22.906  1.00                 C  
ATOM    246  CG  GLU    34      19.453  85.217  23.681  1.00                 C  
ATOM    247  OE1 GLU    34      17.433  84.886  22.468  1.00                 O  
ATOM    248  OE2 GLU    34      18.752  83.149  22.737  1.00                 O  
ATOM    249  N   ASP    35      18.902  89.672  25.189  1.00                 N  
ATOM    250  CA  ASP    35      18.597  91.091  25.036  1.00                 C  
ATOM    251  C   ASP    35      19.868  91.928  25.089  1.00                 C  
ATOM    252  O   ASP    35      20.097  92.787  24.230  1.00                 O  
ATOM    253  CB  ASP    35      17.617  91.548  26.119  1.00                 C  
ATOM    254  CG  ASP    35      16.218  91.006  25.905  1.00                 C  
ATOM    255  OD1 ASP    35      15.937  90.508  24.794  1.00                 O  
ATOM    256  OD2 ASP    35      15.402  91.080  26.847  1.00                 O  
ATOM    257  N   MET    36      20.710  91.688  26.096  1.00                 N  
ATOM    258  CA  MET    36      21.989  92.382  26.166  1.00                 C  
ATOM    259  C   MET    36      22.930  91.929  25.058  1.00                 C  
ATOM    260  O   MET    36      23.737  92.727  24.569  1.00                 O  
ATOM    261  CB  MET    36      22.645  92.159  27.530  1.00                 C  
ATOM    262  SD  MET    36      21.691  94.592  28.449  1.00                 S  
ATOM    263  CE  MET    36      23.391  95.154  28.487  1.00                 C  
ATOM    264  CG  MET    36      21.912  92.819  28.687  1.00                 C  
ATOM    265  N   ALA    37      22.841  90.662  24.648  1.00                 N  
ATOM    266  CA  ALA    37      23.698  90.171  23.574  1.00                 C  
ATOM    267  C   ALA    37      23.386  90.867  22.256  1.00                 C  
ATOM    268  O   ALA    37      24.297  91.161  21.472  1.00                 O  
ATOM    269  CB  ALA    37      23.543  88.666  23.418  1.00                 C  
ATOM    270  N   GLU    38      22.107  91.140  21.994  1.00                 N  
ATOM    271  CA  GLU    38      21.740  91.842  20.768  1.00                 C  
ATOM    272  C   GLU    38      22.189  93.297  20.812  1.00                 C  
ATOM    273  O   GLU    38      22.609  93.855  19.791  1.00                 O  
ATOM    274  CB  GLU    38      20.229  91.766  20.539  1.00                 C  
ATOM    275  CD  GLU    38      18.217  90.327  20.029  1.00                 C  
ATOM    276  CG  GLU    38      19.724  90.376  20.190  1.00                 C  
ATOM    277  OE1 GLU    38      17.550  91.324  20.375  1.00                 O  
ATOM    278  OE2 GLU    38      17.703  89.291  19.558  1.00                 O  
ATOM    279  N   LYS    39      22.111  93.927  21.986  1.00                 N  
ATOM    280  CA  LYS    39      22.515  95.323  22.098  1.00                 C  
ATOM    281  C   LYS    39      24.031  95.476  22.075  1.00                 C  
ATOM    282  O   LYS    39      24.541  96.504  21.614  1.00                 O  
ATOM    283  CB  LYS    39      21.953  95.942  23.379  1.00                 C  
ATOM    284  CD  LYS    39      19.956  96.758  24.663  1.00                 C  
ATOM    285  CE  LYS    39      18.452  96.972  24.640  1.00                 C  
ATOM    286  CG  LYS    39      20.445  96.136  23.365  1.00                 C  
ATOM    287  NZ  LYS    39      17.951  97.535  25.925  1.00                 N  
ATOM    288  N   PHE    40      24.765  94.474  22.563  1.00                 N  
ATOM    289  CA  PHE    40      26.222  94.527  22.495  1.00                 C  
ATOM    290  C   PHE    40      26.694  94.362  21.056  1.00                 C  
ATOM    291  O   PHE    40      27.637  95.030  20.617  1.00                 O  
ATOM    292  CB  PHE    40      26.840  93.448  23.387  1.00                 C  
ATOM    293  CG  PHE    40      26.739  93.746  24.856  1.00                 C  
ATOM    294  CZ  PHE    40      26.556  94.302  27.573  1.00                 C  
ATOM    295  CD1 PHE    40      26.328  92.770  25.748  1.00                 C  
ATOM    296  CE1 PHE    40      26.236  93.044  27.099  1.00                 C  
ATOM    297  CD2 PHE    40      27.056  95.000  25.346  1.00                 C  
ATOM    298  CE2 PHE    40      26.964  95.274  26.697  1.00                 C  
ATOM    299  N   LEU    41      26.037  93.483  20.295  1.00                 N  
ATOM    300  CA  LEU    41      26.447  93.245  18.914  1.00                 C  
ATOM    301  C   LEU    41      26.323  94.509  18.072  1.00                 C  
ATOM    302  O   LEU    41      27.195  94.799  17.244  1.00                 O  
ATOM    303  CB  LEU    41      25.614  92.121  18.294  1.00                 C  
ATOM    304  CG  LEU    41      25.947  91.750  16.847  1.00                 C  
ATOM    305  CD1 LEU    41      27.388  91.277  16.731  1.00                 C  
ATOM    306  CD2 LEU    41      24.996  90.680  16.335  1.00                 C  
ATOM    307  N   HIS    42      25.249  95.278  18.271  1.00                 N  
ATOM    308  CA  HIS    42      25.102  96.536  17.546  1.00                 C  
ATOM    309  C   HIS    42      26.153  97.548  17.981  1.00                 C  
ATOM    310  O   HIS    42      26.653  98.325  17.158  1.00                 O  
ATOM    311  CB  HIS    42      23.701  97.114  17.754  1.00                 C  
ATOM    312  CG  HIS    42      22.618  96.330  17.079  1.00                 C  
ATOM    313  ND1 HIS    42      22.542  96.192  15.710  1.00                 N  
ATOM    314  CE1 HIS    42      21.470  95.438  15.405  1.00                 C  
ATOM    315  CD2 HIS    42      21.461  95.565  17.521  1.00                 C  
ATOM    316  NE2 HIS    42      20.817  95.059  16.487  1.00                 N  
ATOM    317  N   LEU    43      26.504  97.551  19.269  1.00                 N  
ATOM    318  CA  LEU    43      27.494  98.501  19.764  1.00                 C  
ATOM    319  C   LEU    43      28.886  98.173  19.241  1.00                 C  
ATOM    320  O   LEU    43      29.652  99.079  18.890  1.00                 O  
ATOM    321  CB  LEU    43      27.501  98.519  21.294  1.00                 C  
ATOM    322  CG  LEU    43      26.256  99.095  21.971  1.00                 C  
ATOM    323  CD1 LEU    43      26.322  98.893  23.477  1.00                 C  
ATOM    324  CD2 LEU    43      26.100 100.572  21.642  1.00                 C  
ATOM    325  N   VAL    44      29.233  96.886  19.180  1.00                 N  
ATOM    326  CA  VAL    44      30.550  96.497  18.684  1.00                 C  
ATOM    327  C   VAL    44      30.683  96.827  17.204  1.00                 C  
ATOM    328  O   VAL    44      31.751  97.247  16.742  1.00                 O  
ATOM    329  CB  VAL    44      30.821  94.999  18.918  1.00                 C  
ATOM    330  CG1 VAL    44      32.116  94.580  18.239  1.00                 C  
ATOM    331  CG2 VAL    44      30.873  94.693  20.407  1.00                 C  
ATOM    332  N   ARG    45      29.605  96.642  16.437  1.00                 N  
ATOM    333  CA  ARG    45      29.628  97.006  15.023  1.00                 C  
ATOM    334  C   ARG    45      29.939  98.486  14.850  1.00                 C  
ATOM    335  O   ARG    45      30.818  98.861  14.064  1.00                 O  
ATOM    336  CB  ARG    45      28.292  96.665  14.360  1.00                 C  
ATOM    337  CD  ARG    45      26.852  96.724  12.305  1.00                 C  
ATOM    338  NE  ARG    45      25.844  97.599  12.899  1.00                 N  
ATOM    339  CG  ARG    45      28.237  96.983  12.875  1.00                 C  
ATOM    340  CZ  ARG    45      25.673  98.874  12.566  1.00                 C  
ATOM    341  NH1 ARG    45      24.730  99.594  13.160  1.00                 N  
ATOM    342  NH2 ARG    45      26.445  99.428  11.641  1.00                 N  
ATOM    343  N   THR    46      29.232  99.344  15.589  1.00                 N  
ATOM    344  CA  THR    46      29.487 100.778  15.507  1.00                 C  
ATOM    345  C   THR    46      30.893 101.117  15.988  1.00                 C  
ATOM    346  O   THR    46      31.547 102.011  15.439  1.00                 O  
ATOM    347  CB  THR    46      28.461 101.582  16.327  1.00                 C  
ATOM    348  OG1 THR    46      27.146 101.361  15.801  1.00                 O  
ATOM    349  CG2 THR    46      28.769 103.069  16.256  1.00                 C  
ATOM    350  N   ALA    47      31.379 100.403  17.006  1.00                 N  
ATOM    351  CA  ALA    47      32.687 100.713  17.575  1.00                 C  
ATOM    352  C   ALA    47      33.810 100.403  16.592  1.00                 C  
ATOM    353  O   ALA    47      34.732 101.207  16.415  1.00                 O  
ATOM    354  CB  ALA    47      32.900  99.939  18.867  1.00                 C  
ATOM    355  N   LEU    48      33.748  99.240  15.938  1.00                 N  
ATOM    356  CA  LEU    48      34.812  98.832  15.027  1.00                 C  
ATOM    357  C   LEU    48      34.904  99.711  13.787  1.00                 C  
ATOM    358  O   LEU    48      35.901  99.624  13.062  1.00                 O  
ATOM    359  CB  LEU    48      34.618  97.377  14.594  1.00                 C  
ATOM    360  CG  LEU    48      34.760  96.319  15.691  1.00                 C  
ATOM    361  CD1 LEU    48      34.412  94.939  15.154  1.00                 C  
ATOM    362  CD2 LEU    48      36.169  96.324  16.263  1.00                 C  
ATOM    363  N   ARG    49      33.902 100.544  13.523  1.00                 N  
ATOM    364  CA  ARG    49      33.978 101.496  12.437  1.00                 C  
ATOM    365  C   ARG    49      34.715 102.772  12.759  1.00                 C  
ATOM    366  O   ARG    49      34.881 103.623  11.881  1.00                 O  
ATOM    367  CB  ARG    49      32.576 101.870  11.954  1.00                 C  
ATOM    368  CD  ARG    49      30.399 101.136  10.943  1.00                 C  
ATOM    369  NE  ARG    49      29.576 101.362  12.129  1.00                 N  
ATOM    370  CG  ARG    49      31.817 100.725  11.303  1.00                 C  
ATOM    371  CZ  ARG    49      28.380 101.941  12.109  1.00                 C  
ATOM    372  NH1 ARG    49      27.704 102.104  13.238  1.00                 N  
ATOM    373  NH2 ARG    49      27.862 102.354  10.961  1.00                 N  
ATOM    374  N   ILE    50      35.163 102.930  14.002  1.00                 N  
ATOM    375  CA  ILE    50      35.874 104.137  14.399  1.00                 C  
ATOM    376  C   ILE    50      37.288 104.128  13.831  1.00                 C  
ATOM    377  O   ILE    50      38.023 103.146  13.976  1.00                 O  
ATOM    378  CB  ILE    50      35.914 104.290  15.931  1.00                 C  
ATOM    379  CD1 ILE    50      34.423 104.391  17.996  1.00                 C  
ATOM    380  CG1 ILE    50      34.500 104.466  16.487  1.00                 C  
ATOM    381  CG2 ILE    50      36.826 105.441  16.327  1.00                 C  
ATOM    382  N   PRO    51      37.670 105.227  13.188  1.00                 N  
ATOM    383  CA  PRO    51      39.001 105.378  12.623  1.00                 C  
ATOM    384  C   PRO    51      39.637 106.652  13.155  1.00                 C  
ATOM    385  O   PRO    51      38.966 107.677  13.302  1.00                 O  
ATOM    386  CB  PRO    51      38.758 105.440  11.114  1.00                 C  
ATOM    387  CD  PRO    51      36.600 105.481  12.148  1.00                 C  
ATOM    388  CG  PRO    51      37.385 106.008  10.980  1.00                 C  
ATOM    389  N   THR    52      40.940 106.582  13.430  1.00                 N  
ATOM    390  CA  THR    52      41.679 107.684  14.048  1.00                 C  
ATOM    391  C   THR    52      42.451 108.433  12.962  1.00                 C  
ATOM    392  O   THR    52      43.656 108.260  12.775  1.00                 O  
ATOM    393  CB  THR    52      42.637 107.178  15.142  1.00                 C  
ATOM    394  OG1 THR    52      41.888 106.519  16.170  1.00                 O  
ATOM    395  CG2 THR    52      43.398 108.339  15.763  1.00                 C  
ATOM    396  N   SER    53      43.119 107.755  12.024  1.00                 N  
ATOM    397  CA  SER    53      43.292 106.299  12.002  1.00                 C  
ATOM    398  C   SER    53      42.998 105.625  10.668  1.00                 C  
ATOM    399  O   SER    53      42.124 106.045   9.904  1.00                 O  
ATOM    400  CB  SER    53      42.408 105.638  13.062  1.00                 C  
ATOM    401  OG  SER    53      42.553 104.229  13.041  1.00                 O  
ATOM    402  N   GLN    54      43.742 104.550  10.369  1.00                 N  
ATOM    403  CA  GLN    54      43.290 103.469   9.459  1.00                 C  
ATOM    404  C   GLN    54      43.503 102.101  10.135  1.00                 C  
ATOM    405  O   GLN    54      44.603 101.755  10.576  1.00                 O  
ATOM    406  CB  GLN    54      44.039 103.542   8.127  1.00                 C  
ATOM    407  CD  GLN    54      44.298 102.663   5.773  1.00                 C  
ATOM    408  CG  GLN    54      43.586 102.514   7.103  1.00                 C  
ATOM    409  OE1 GLN    54      45.123 103.560   5.597  1.00                 O  
ATOM    410  NE2 GLN    54      43.981 101.782   4.831  1.00                 N  
ATOM    411  N   LYS    55      42.429 101.215  10.159  1.00                 N  
ATOM    412  CA  LYS    55      42.406 100.048  11.029  1.00                 C  
ATOM    413  C   LYS    55      41.795 100.446  12.362  1.00                 C  
ATOM    414  O   LYS    55      41.880 101.605  12.777  1.00                 O  
ATOM    415  CB  LYS    55      43.817  99.486  11.208  1.00                 C  
ATOM    416  CD  LYS    55      45.822  98.380  10.179  1.00                 C  
ATOM    417  CE  LYS    55      46.540  98.052   8.880  1.00                 C  
ATOM    418  CG  LYS    55      44.471  99.024   9.916  1.00                 C  
ATOM    419  NZ  LYS    55      45.772  97.083   8.051  1.00                 N  
ATOM    420  N   GLU    56      41.175  99.474  13.025  1.00                 N  
ATOM    421  CA  GLU    56      40.589  99.688  14.346  1.00                 C  
ATOM    422  C   GLU    56      41.713 100.001  15.325  1.00                 C  
ATOM    423  O   GLU    56      42.602  99.163  15.535  1.00                 O  
ATOM    424  CB  GLU    56      39.789  98.459  14.783  1.00                 C  
ATOM    425  CD  GLU    56      38.012  99.644  16.130  1.00                 C  
ATOM    426  CG  GLU    56      39.116  98.606  16.138  1.00                 C  
ATOM    427  OE1 GLU    56      37.571 100.035  15.028  1.00                 O  
ATOM    428  OE2 GLU    56      37.587 100.068  17.225  1.00                 O  
ATOM    429  N   LYS    57      41.722 101.182  15.940  1.00                 N  
ATOM    430  CA  LYS    57      42.850 101.584  16.791  1.00                 C  
ATOM    431  C   LYS    57      42.742 101.180  18.255  1.00                 C  
ATOM    432  O   LYS    57      43.510 101.704  19.066  1.00                 O  
ATOM    433  CB  LYS    57      43.045 103.101  16.740  1.00                 C  
ATOM    434  CD  LYS    57      44.648 103.079  14.809  1.00                 C  
ATOM    435  CE  LYS    57      45.034 103.747  13.499  1.00                 C  
ATOM    436  CG  LYS    57      43.344 103.642  15.352  1.00                 C  
ATOM    437  NZ  LYS    57      44.119 103.365  12.389  1.00                 N  
ATOM    438  N   PHE    58      41.832 100.280  18.623  1.00                 N  
ATOM    439  CA  PHE    58      41.655  99.914  20.020  1.00                 C  
ATOM    440  C   PHE    58      41.514  98.404  20.153  1.00                 C  
ATOM    441  O   PHE    58      41.008  97.727  19.254  1.00                 O  
ATOM    442  CB  PHE    58      40.433 100.623  20.609  1.00                 C  
ATOM    443  CG  PHE    58      40.526 102.121  20.572  1.00                 C  
ATOM    444  CZ  PHE    58      40.700 104.895  20.510  1.00                 C  
ATOM    445  CD1 PHE    58      40.079 102.830  19.470  1.00                 C  
ATOM    446  CE1 PHE    58      40.164 104.209  19.436  1.00                 C  
ATOM    447  CD2 PHE    58      41.059 102.822  21.639  1.00                 C  
ATOM    448  CE2 PHE    58      41.144 104.201  21.605  1.00                 C  
ATOM    449  N   LYS    59      41.968  97.887  21.296  1.00                 N  
ATOM    450  CA  LYS    59      41.883  96.466  21.612  1.00                 C  
ATOM    451  C   LYS    59      40.557  96.103  22.270  1.00                 C  
ATOM    452  O   LYS    59      39.892  95.149  21.852  1.00                 O  
ATOM    453  CB  LYS    59      43.038  96.050  22.525  1.00                 C  
ATOM    454  CD  LYS    59      44.279  94.209  23.697  1.00                 C  
ATOM    455  CE  LYS    59      44.294  92.730  24.044  1.00                 C  
ATOM    456  CG  LYS    59      43.057  94.569  22.866  1.00                 C  
ATOM    457  NZ  LYS    59      45.484  92.363  24.860  1.00                 N  
ATOM    458  N   ARG    60      40.166  96.847  23.301  1.00                 N  
ATOM    459  CA  ARG    60      39.028  96.498  24.137  1.00                 C  
ATOM    460  C   ARG    60      38.047  97.657  24.198  1.00                 C  
ATOM    461  O   ARG    60      38.447  98.825  24.194  1.00                 O  
ATOM    462  CB  ARG    60      39.494  96.113  25.543  1.00                 C  
ATOM    463  CD  ARG    60      40.757  94.521  27.016  1.00                 C  
ATOM    464  NE  ARG    60      41.599  93.329  27.078  1.00                 N  
ATOM    465  CG  ARG    60      40.359  94.864  25.590  1.00                 C  
ATOM    466  CZ  ARG    60      42.090  92.819  28.202  1.00                 C  
ATOM    467  NH1 ARG    60      42.847  91.731  28.162  1.00                 N  
ATOM    468  NH2 ARG    60      41.823  93.398  29.365  1.00                 N  
ATOM    469  N   LEU    61      36.761  97.324  24.252  1.00                 N  
ATOM    470  CA  LEU    61      35.690  98.289  24.445  1.00                 C  
ATOM    471  C   LEU    61      35.105  98.102  25.839  1.00                 C  
ATOM    472  O   LEU    61      34.700  96.992  26.201  1.00                 O  
ATOM    473  CB  LEU    61      34.618  98.123  23.366  1.00                 C  
ATOM    474  CG  LEU    61      33.397  99.038  23.476  1.00                 C  
ATOM    475  CD1 LEU    61      33.795 100.492  23.273  1.00                 C  
ATOM    476  CD2 LEU    61      32.331  98.636  22.469  1.00                 C  
ATOM    477  N   SER    62      35.066  99.182  26.615  1.00                 N  
ATOM    478  CA  SER    62      34.546  99.158  27.975  1.00                 C  
ATOM    479  C   SER    62      33.341 100.080  28.087  1.00                 C  
ATOM    480  O   SER    62      33.362 101.209  27.587  1.00                 O  
ATOM    481  CB  SER    62      35.633  99.566  28.972  1.00                 C  
ATOM    482  OG  SER    62      36.703  98.636  28.968  1.00                 O  
ATOM    483  N   VAL    63      32.295  99.593  28.746  1.00                 N  
ATOM    484  CA  VAL    63      31.087 100.368  29.007  1.00                 C  
ATOM    485  C   VAL    63      30.943 100.442  30.521  1.00                 C  
ATOM    486  O   VAL    63      30.432  99.510  31.153  1.00                 O  
ATOM    487  CB  VAL    63      29.855  99.737  28.332  1.00                 C  
ATOM    488  CG1 VAL    63      28.610 100.562  28.618  1.00                 C  
ATOM    489  CG2 VAL    63      30.078  99.606  26.833  1.00                 C  
ATOM    490  N   VAL    64      31.395 101.545  31.108  1.00                 N  
ATOM    491  CA  VAL    64      31.439 101.698  32.558  1.00                 C  
ATOM    492  C   VAL    64      30.103 102.244  33.042  1.00                 C  
ATOM    493  O   VAL    64      29.681 103.332  32.634  1.00                 O  
ATOM    494  CB  VAL    64      32.597 102.615  32.994  1.00                 C  
ATOM    495  CG1 VAL    64      32.587 102.804  34.503  1.00                 C  
ATOM    496  CG2 VAL    64      33.930 102.045  32.533  1.00                 C  
ATOM    497  N   TRP    65      29.444 101.496  33.919  1.00                 N  
ATOM    498  CA  TRP    65      28.224 101.941  34.567  1.00                 C  
ATOM    499  C   TRP    65      28.543 102.381  35.998  1.00                 C  
ATOM    500  O   TRP    65      29.701 102.654  36.336  1.00                 O  
ATOM    501  CB  TRP    65      27.174 100.828  34.555  1.00                 C  
ATOM    502  CG  TRP    65      26.691 100.474  33.182  1.00                 C  
ATOM    503  CD1 TRP    65      27.245  99.567  32.326  1.00                 C  
ATOM    504  NE1 TRP    65      26.524  99.514  31.158  1.00                 N  
ATOM    505  CD2 TRP    65      25.553 101.022  32.505  1.00                 C  
ATOM    506  CE2 TRP    65      25.479 100.400  31.246  1.00                 C  
ATOM    507  CH2 TRP    65      23.552 101.639  30.677  1.00                 C  
ATOM    508  CZ2 TRP    65      24.480 100.702  30.321  1.00                 C  
ATOM    509  CE3 TRP    65      24.589 101.977  32.842  1.00                 C  
ATOM    510  CZ3 TRP    65      23.601 102.273  31.923  1.00                 C  
ATOM    511  N   ASP    66      27.518 102.451  36.849  1.00                 N  
ATOM    512  CA  ASP    66      27.734 102.913  38.211  1.00                 C  
ATOM    513  C   ASP    66      28.591 101.962  39.025  1.00                 C  
ATOM    514  O   ASP    66      29.600 102.363  39.611  1.00                 O  
ATOM    515  CB  ASP    66      26.397 103.120  38.925  1.00                 C  
ATOM    516  CG  ASP    66      25.639 104.325  38.403  1.00                 C  
ATOM    517  OD1 ASP    66      26.251 105.151  37.694  1.00                 O  
ATOM    518  OD2 ASP    66      24.432 104.443  38.704  1.00                 O  
ATOM    519  N   SER    67      28.205 100.685  39.068  1.00                 N  
ATOM    520  CA  SER    67      28.904  99.699  39.876  1.00                 C  
ATOM    521  C   SER    67      29.458  98.520  39.090  1.00                 C  
ATOM    522  O   SER    67      30.172  97.698  39.676  1.00                 O  
ATOM    523  CB  SER    67      27.985  99.155  40.972  1.00                 C  
ATOM    524  OG  SER    67      26.876  98.472  40.415  1.00                 O  
ATOM    525  N   PHE    68      29.161  98.405  37.797  1.00                 N  
ATOM    526  CA  PHE    68      29.712  97.329  36.988  1.00                 C  
ATOM    527  C   PHE    68      30.131  97.878  35.632  1.00                 C  
ATOM    528  O   PHE    68      29.709  98.959  35.216  1.00                 O  
ATOM    529  CB  PHE    68      28.691  96.200  36.830  1.00                 C  
ATOM    530  CG  PHE    68      27.463  96.597  36.062  1.00                 C  
ATOM    531  CZ  PHE    68      25.187  97.334  34.647  1.00                 C  
ATOM    532  CD1 PHE    68      27.395  96.412  34.692  1.00                 C  
ATOM    533  CE1 PHE    68      26.265  96.777  33.986  1.00                 C  
ATOM    534  CD2 PHE    68      26.375  97.156  36.709  1.00                 C  
ATOM    535  CE2 PHE    68      25.245  97.521  36.003  1.00                 C  
ATOM    536  N   MET    69      30.980  97.115  34.947  1.00                 N  
ATOM    537  CA  MET    69      31.517  97.514  33.653  1.00                 C  
ATOM    538  C   MET    69      31.511  96.318  32.716  1.00                 C  
ATOM    539  O   MET    69      31.984  95.238  33.081  1.00                 O  
ATOM    540  CB  MET    69      32.929  98.081  33.811  1.00                 C  
ATOM    541  SD  MET    69      35.200  99.259  32.746  1.00                 S  
ATOM    542  CE  MET    69      36.157  97.780  33.073  1.00                 C  
ATOM    543  CG  MET    69      33.556  98.556  32.510  1.00                 C  
ATOM    544  N   TYR    70      30.975  96.514  31.513  1.00                 N  
ATOM    545  CA  TYR    70      30.961  95.478  30.487  1.00                 C  
ATOM    546  C   TYR    70      32.201  95.640  29.617  1.00                 C  
ATOM    547  O   TYR    70      32.342  96.639  28.904  1.00                 O  
ATOM    548  CB  TYR    70      29.679  95.564  29.656  1.00                 C  
ATOM    549  CG  TYR    70      28.426  95.215  30.425  1.00                 C  
ATOM    550  OH  TYR    70      24.972  94.269  32.539  1.00                 O  
ATOM    551  CZ  TYR    70      26.115  94.581  31.840  1.00                 C  
ATOM    552  CD1 TYR    70      27.460  96.178  30.687  1.00                 C  
ATOM    553  CE1 TYR    70      26.311  95.868  31.389  1.00                 C  
ATOM    554  CD2 TYR    70      28.212  93.923  30.887  1.00                 C  
ATOM    555  CE2 TYR    70      27.069  93.594  31.591  1.00                 C  
ATOM    556  N   ILE    71      33.104  94.666  29.682  1.00                 N  
ATOM    557  CA  ILE    71      34.311  94.653  28.866  1.00                 C  
ATOM    558  C   ILE    71      34.067  93.770  27.650  1.00                 C  
ATOM    559  O   ILE    71      33.732  92.589  27.793  1.00                 O  
ATOM    560  CB  ILE    71      35.531  94.168  29.671  1.00                 C  
ATOM    561  CD1 ILE    71      36.816  94.566  31.836  1.00                 C  
ATOM    562  CG1 ILE    71      35.790  95.097  30.859  1.00                 C  
ATOM    563  CG2 ILE    71      36.750  94.048  28.769  1.00                 C  
ATOM    564  N   ILE    72      34.234  94.340  26.460  1.00                 N  
ATOM    565  CA  ILE    72      33.976  93.641  25.209  1.00                 C  
ATOM    566  C   ILE    72      35.229  93.694  24.346  1.00                 C  
ATOM    567  O   ILE    72      35.966  94.685  24.362  1.00                 O  
ATOM    568  CB  ILE    72      32.767  94.240  24.466  1.00                 C  
ATOM    569  CD1 ILE    72      30.317  94.875  24.769  1.00                 C  
ATOM    570  CG1 ILE    72      31.501  94.106  25.314  1.00                 C  
ATOM    571  CG2 ILE    72      32.607  93.592  23.100  1.00                 C  
ATOM    572  N   THR    73      35.470  92.617  23.601  1.00                 N  
ATOM    573  CA  THR    73      36.539  92.572  22.615  1.00                 C  
ATOM    574  C   THR    73      36.155  91.562  21.544  1.00                 C  
ATOM    575  O   THR    73      35.206  90.790  21.701  1.00                 O  
ATOM    576  CB  THR    73      37.888  92.204  23.261  1.00                 C  
ATOM    577  OG1 THR    73      38.946  92.418  22.319  1.00                 O  
ATOM    578  CG2 THR    73      37.897  90.742  23.680  1.00                 C  
ATOM    579  N   VAL    74      36.900  91.577  20.441  1.00                 N  
ATOM    580  CA  VAL    74      36.646  90.693  19.309  1.00                 C  
ATOM    581  C   VAL    74      37.927  89.940  18.982  1.00                 C  
ATOM    582  O   VAL    74      38.993  90.550  18.842  1.00                 O  
ATOM    583  CB  VAL    74      36.135  91.476  18.085  1.00                 C  
ATOM    584  CG1 VAL    74      35.913  90.538  16.908  1.00                 C  
ATOM    585  CG2 VAL    74      34.854  92.221  18.427  1.00                 C  
ATOM    586  N   SER    75      37.820  88.619  18.859  1.00                 N  
ATOM    587  CA  SER    75      38.957  87.782  18.498  1.00                 C  
ATOM    588  C   SER    75      38.456  86.589  17.700  1.00                 C  
ATOM    589  O   SER    75      37.537  85.891  18.139  1.00                 O  
ATOM    590  CB  SER    75      39.712  87.334  19.751  1.00                 C  
ATOM    591  OG  SER    75      40.803  86.495  19.416  1.00                 O  
ATOM    592  N   ASN    76      39.062  86.362  16.539  1.00                 N  
ATOM    593  CA  ASN    76      38.692  85.223  15.712  1.00                 C  
ATOM    594  C   ASN    76      37.242  85.223  15.282  1.00                 C  
ATOM    595  O   ASN    76      36.597  84.166  15.284  1.00                 O  
ATOM    596  CB  ASN    76      38.998  83.912  16.438  1.00                 C  
ATOM    597  CG  ASN    76      40.480  83.720  16.695  1.00                 C  
ATOM    598  OD1 ASN    76      41.297  83.819  15.779  1.00                 O  
ATOM    599  ND2 ASN    76      40.832  83.445  17.945  1.00                 N  
ATOM    600  N   HIS    77      36.711  86.392  14.919  1.00                 N  
ATOM    601  CA  HIS    77      35.317  86.541  14.498  1.00                 C  
ATOM    602  C   HIS    77      34.344  86.100  15.590  1.00                 C  
ATOM    603  O   HIS    77      33.221  85.678  15.305  1.00                 O  
ATOM    604  CB  HIS    77      35.055  85.742  13.220  1.00                 C  
ATOM    605  CG  HIS    77      35.897  86.167  12.058  1.00                 C  
ATOM    606  ND1 HIS    77      35.737  87.383  11.428  1.00                 N  
ATOM    607  CE1 HIS    77      36.630  87.479  10.428  1.00                 C  
ATOM    608  CD2 HIS    77      36.990  85.580  11.297  1.00                 C  
ATOM    609  NE2 HIS    77      37.386  86.401  10.343  1.00                 N  
ATOM    610  N   LYS    78      34.776  86.194  16.845  1.00                 N  
ATOM    611  CA  LYS    78      33.928  85.949  18.001  1.00                 C  
ATOM    612  C   LYS    78      33.954  87.172  18.907  1.00                 C  
ATOM    613  O   LYS    78      34.952  87.896  18.969  1.00                 O  
ATOM    614  CB  LYS    78      34.391  84.698  18.750  1.00                 C  
ATOM    615  CD  LYS    78      34.763  82.216  18.741  1.00                 C  
ATOM    616  CE  LYS    78      34.666  80.935  17.929  1.00                 C  
ATOM    617  CG  LYS    78      34.264  83.412  17.948  1.00                 C  
ATOM    618  NZ  LYS    78      35.566  80.960  16.743  1.00                 N  
ATOM    619  N   VAL    79      32.849  87.399  19.610  1.00                 N  
ATOM    620  CA  VAL    79      32.710  88.528  20.522  1.00                 C  
ATOM    621  C   VAL    79      32.777  87.999  21.947  1.00                 C  
ATOM    622  O   VAL    79      31.945  87.177  22.352  1.00                 O  
ATOM    623  CB  VAL    79      31.401  89.299  20.271  1.00                 C  
ATOM    624  CG1 VAL    79      31.261  90.448  21.257  1.00                 C  
ATOM    625  CG2 VAL    79      31.351  89.811  18.840  1.00                 C  
ATOM    626  N   TYR    80      33.764  88.468  22.704  1.00                 N  
ATOM    627  CA  TYR    80      33.923  88.114  24.107  1.00                 C  
ATOM    628  C   TYR    80      33.440  89.266  24.977  1.00                 C  
ATOM    629  O   TYR    80      33.843  90.416  24.772  1.00                 O  
ATOM    630  CB  TYR    80      35.383  87.772  24.411  1.00                 C  
ATOM    631  CG  TYR    80      35.868  86.506  23.741  1.00                 C  
ATOM    632  OH  TYR    80      37.207  83.034  21.885  1.00                 O  
ATOM    633  CZ  TYR    80      36.763  84.182  22.500  1.00                 C  
ATOM    634  CD1 TYR    80      36.456  86.548  22.483  1.00                 C  
ATOM    635  CE1 TYR    80      36.902  85.396  21.863  1.00                 C  
ATOM    636  CD2 TYR    80      35.736  85.274  24.368  1.00                 C  
ATOM    637  CE2 TYR    80      36.177  84.112  23.763  1.00                 C  
ATOM    638  N   ILE    81      32.573  88.958  25.939  1.00                 N  
ATOM    639  CA  ILE    81      32.018  89.948  26.854  1.00                 C  
ATOM    640  C   ILE    81      32.150  89.422  28.276  1.00                 C  
ATOM    641  O   ILE    81      31.861  88.251  28.542  1.00                 O  
ATOM    642  CB  ILE    81      30.552  90.272  26.513  1.00                 C  
ATOM    643  CD1 ILE    81      29.026  90.981  24.598  1.00                 C  
ATOM    644  CG1 ILE    81      30.447  90.845  25.098  1.00                 C  
ATOM    645  CG2 ILE    81      29.959  91.213  27.551  1.00                 C  
ATOM    646  N   CYS    82      32.590  90.287  29.188  1.00                 N  
ATOM    647  CA  CYS    82      32.695  89.946  30.602  1.00                 C  
ATOM    648  C   CYS    82      32.224  91.139  31.424  1.00                 C  
ATOM    649  O   CYS    82      32.470  92.295  31.064  1.00                 O  
ATOM    650  CB  CYS    82      34.132  89.556  30.954  1.00                 C  
ATOM    651  SG  CYS    82      34.372  89.065  32.677  1.00                 S  
ATOM    652  N   LYS    83      31.528  90.854  32.520  1.00                 N  
ATOM    653  CA  LYS    83      30.989  91.870  33.415  1.00                 C  
ATOM    654  C   LYS    83      31.783  91.858  34.714  1.00                 C  
ATOM    655  O   LYS    83      31.938  90.803  35.339  1.00                 O  
ATOM    656  CB  LYS    83      29.501  91.622  33.673  1.00                 C  
ATOM    657  CD  LYS    83      27.364  92.373  34.754  1.00                 C  
ATOM    658  CE  LYS    83      26.709  93.409  35.652  1.00                 C  
ATOM    659  CG  LYS    83      28.843  92.665  34.561  1.00                 C  
ATOM    660  NZ  LYS    83      25.262  93.126  35.863  1.00                 N  
ATOM    661  N   LYS    84      32.285  93.025  35.117  1.00                 N  
ATOM    662  CA  LYS    84      33.172  93.130  36.267  1.00                 C  
ATOM    663  C   LYS    84      32.701  94.223  37.214  1.00                 C  
ATOM    664  O   LYS    84      32.222  95.274  36.779  1.00                 O  
ATOM    665  CB  LYS    84      34.607  93.404  35.813  1.00                 C  
ATOM    666  CD  LYS    84      36.672  92.587  34.644  1.00                 C  
ATOM    667  CE  LYS    84      37.282  91.477  33.803  1.00                 C  
ATOM    668  CG  LYS    84      35.226  92.281  34.998  1.00                 C  
ATOM    669  NZ  LYS    84      38.705  91.754  33.465  1.00                 N  
ATOM    670  N   GLN    85      32.852  93.966  38.512  1.00                 N  
ATOM    671  CA  GLN    85      32.528  94.955  39.530  1.00                 C  
ATOM    672  C   GLN    85      33.573  96.066  39.544  1.00                 C  
ATOM    673  O   GLN    85      34.777  95.809  39.458  1.00                 O  
ATOM    674  CB  GLN    85      32.431  94.295  40.907  1.00                 C  
ATOM    675  CD  GLN    85      30.689  95.796  41.952  1.00                 C  
ATOM    676  CG  GLN    85      32.104  95.259  42.036  1.00                 C  
ATOM    677  OE1 GLN    85      29.731  95.033  41.838  1.00                 O  
ATOM    678  NE2 GLN    85      30.555  97.116  42.008  1.00                 N  
ATOM    679  N   PHE    86      33.107  97.307  39.657  1.00                 N  
ATOM    680  CA  PHE    86      33.994  98.458  39.602  1.00                 C  
ATOM    681  C   PHE    86      34.670  98.697  40.950  1.00                 C  
ATOM    682  O   PHE    86      34.189  98.273  42.004  1.00                 O  
ATOM    683  CB  PHE    86      33.224  99.708  39.172  1.00                 C  
ATOM    684  CG  PHE    86      34.080 100.936  39.049  1.00                 C  
ATOM    685  CZ  PHE    86      35.664 103.209  38.828  1.00                 C  
ATOM    686  CD1 PHE    86      34.858 101.145  37.923  1.00                 C  
ATOM    687  CE1 PHE    86      35.646 102.275  37.810  1.00                 C  
ATOM    688  CD2 PHE    86      34.109 101.881  40.059  1.00                 C  
ATOM    689  CE2 PHE    86      34.897 103.010  39.946  1.00                 C  
ATOM    690  N   VAL    87      35.803  99.395  40.899  1.00                 N  
ATOM    691  CA  VAL    87      36.566  99.764  42.083  1.00                 C  
ATOM    692  C   VAL    87      36.882 101.252  42.035  1.00                 C  
ATOM    693  O   VAL    87      37.232 101.787  40.979  1.00                 O  
ATOM    694  CB  VAL    87      37.858  98.935  42.202  1.00                 C  
ATOM    695  CG1 VAL    87      38.666  99.379  43.413  1.00                 C  
ATOM    696  CG2 VAL    87      37.534  97.452  42.289  1.00                 C  
ATOM    697  N   PRO    88      36.760 101.912  43.179  1.00                 N  
ATOM    698  CA  PRO    88      36.942 103.345  43.291  1.00                 C  
ATOM    699  C   PRO    88      38.316 103.730  43.798  1.00                 C  
ATOM    700  O   PRO    88      39.303 103.011  43.602  1.00                 O  
ATOM    701  CB  PRO    88      35.859 103.779  44.281  1.00                 C  
ATOM    702  CD  PRO    88      35.842 101.386  44.287  1.00                 C  
ATOM    703  CG  PRO    88      35.664 102.593  45.165  1.00                 C  
ATOM    704  N   THR    89      38.380 104.882  44.460  1.00                 N  
ATOM    705  CA  THR    89      39.638 105.407  44.965  1.00                 C  
ATOM    706  C   THR    89      40.114 104.600  46.173  1.00                 C  
ATOM    707  O   THR    89      39.370 103.813  46.767  1.00                 O  
ATOM    708  CB  THR    89      39.515 106.893  45.352  1.00                 C  
ATOM    709  OG1 THR    89      38.564 107.035  46.415  1.00                 O  
ATOM    710  CG2 THR    89      39.043 107.715  44.163  1.00                 C  
ATOM    711  N   GLU    90      41.382 104.809  46.537  1.00                 N  
ATOM    712  CA  GLU    90      41.975 104.151  47.696  1.00                 C  
ATOM    713  C   GLU    90      43.277 104.838  48.092  1.00                 C  
ATOM    714  O   GLU    90      44.322 104.596  47.473  1.00                 O  
ATOM    715  CB  GLU    90      42.221 102.670  47.403  1.00                 C  
ATOM    716  CD  GLU    90      42.930 100.410  48.281  1.00                 C  
ATOM    717  CG  GLU    90      42.773 101.887  48.584  1.00                 C  
ATOM    718  OE1 GLU    90      42.615 100.000  47.145  1.00                 O  
ATOM    719  OE2 GLU    90      43.369  99.663  49.181  1.00                 O  
ATOM    720  N   PRO    91      43.260 105.702  49.120  1.00                 N  
ATOM    721  CA  PRO    91      44.459 106.440  49.533  1.00                 C  
ATOM    722  C   PRO    91      45.253 105.743  50.638  1.00                 C  
ATOM    723  O   PRO    91      45.604 106.349  51.657  1.00                 O  
ATOM    724  CB  PRO    91      43.915 107.781  50.029  1.00                 C  
ATOM    725  CD  PRO    91      41.998 106.375  49.758  1.00                 C  
ATOM    726  CG  PRO    91      42.589 107.449  50.627  1.00                 C  
ATOM    727  N   VAL    92      45.544 104.461  50.446  1.00                 N  
ATOM    728  CA  VAL    92      46.318 103.705  51.424  1.00                 C  
ATOM    729  C   VAL    92      47.493 103.009  50.747  1.00                 C  
ATOM    730  O   VAL    92      48.636 103.129  51.191  1.00                 O  
ATOM    731  CB  VAL    92      45.443 102.674  52.161  1.00                 C  
ATOM    732  CG1 VAL    92      46.267 101.915  53.190  1.00                 C  
ATOM    733  CG2 VAL    92      44.257 103.359  52.823  1.00                 C  
TER
