# Supplementary material for: Comparative Single-Cell Transcriptomics Reveals Novel Genes Involved in Bivalve Embryonic Shell Formation and Questions Ontogenetic Homology of Molluscan Shell Types
Source: Front Cell Dev Biol. 2022 Jun 9;10:883755. doi: 10.3389/fcell.2022.883755 (PMC9261976; doi:10.3389/fcell.2022.883755)
Supplement: Supplementary file 1 [file DataSheet1.ZIP › Supplementary_File1/s_f_1/24855f42663e2e3c.final.pdb]

ATOM      1  N   GLN   470      48.562 126.370  70.754  1.00                 N  
ATOM      2  CA  GLN   470      47.338 126.707  71.459  1.00                 C  
ATOM      3  C   GLN   470      47.409 126.250  72.907  1.00                 C  
ATOM      4  O   GLN   470      47.470 127.060  73.837  1.00                 O  
ATOM      5  CB  GLN   470      46.129 126.080  70.763  1.00                 C  
ATOM      6  CD  GLN   470      44.489 127.945  71.222  1.00                 C  
ATOM      7  CG  GLN   470      44.791 126.467  71.373  1.00                 C  
ATOM      8  OE1 GLN   470      44.514 128.484  70.115  1.00                 O  
ATOM      9  NE2 GLN   470      44.201 128.606  72.337  1.00                 N  
ATOM     10  N   GLU   471      47.416 124.931  73.077  1.00                 N  
ATOM     11  CA  GLU   471      47.355 124.306  74.390  1.00                 C  
ATOM     12  C   GLU   471      48.460 124.823  75.303  1.00                 C  
ATOM     13  O   GLU   471      48.195 125.331  76.399  1.00                 O  
ATOM     14  CB  GLU   471      47.452 122.784  74.264  1.00                 C  
ATOM     15  CD  GLU   471      47.397 120.538  75.418  1.00                 C  
ATOM     16  CG  GLU   471      47.343 122.044  75.587  1.00                 C  
ATOM     17  OE1 GLU   471      47.534 120.074  74.267  1.00                 O  
ATOM     18  OE2 GLU   471      47.301 119.822  76.437  1.00                 O  
ATOM     19  N   ARG   472      49.710 124.718  74.852  1.00                 N  
ATOM     20  CA  ARG   472      50.832 125.233  75.630  1.00                 C  
ATOM     21  C   ARG   472      50.653 126.707  75.951  1.00                 C  
ATOM     22  O   ARG   472      50.701 127.114  77.114  1.00                 O  
ATOM     23  CB  ARG   472      52.148 125.019  74.879  1.00                 C  
ATOM     24  CD  ARG   472      54.638 125.324  74.802  1.00                 C  
ATOM     25  NE  ARG   472      54.612 126.147  73.595  1.00                 N  
ATOM     26  CG  ARG   472      53.378 125.494  75.635  1.00                 C  
ATOM     27  CZ  ARG   472      54.870 127.451  73.575  1.00                 C  
ATOM     28  NH1 ARG   472      54.823 128.119  72.431  1.00                 N  
ATOM     29  NH2 ARG   472      55.175 128.084  74.700  1.00                 N  
ATOM     30  N   THR   473      50.462 127.521  74.925  1.00                 N  
ATOM     31  CA  THR   473      50.297 128.960  75.054  1.00                 C  
ATOM     32  C   THR   473      49.304 129.343  76.143  1.00                 C  
ATOM     33  O   THR   473      49.679 129.928  77.169  1.00                 O  
ATOM     34  CB  THR   473      49.838 129.597  73.729  1.00                 C  
ATOM     35  OG1 THR   473      50.830 129.373  72.719  1.00                 O  
ATOM     36  CG2 THR   473      49.644 131.096  73.897  1.00                 C  
ATOM     37  N   GLU   474      48.034 129.003  75.943  1.00                 N  
ATOM     38  CA  GLU   474      47.031 129.362  76.936  1.00                 C  
ATOM     39  C   GLU   474      47.316 128.728  78.285  1.00                 C  
ATOM     40  O   GLU   474      46.995 129.317  79.322  1.00                 O  
ATOM     41  CB  GLU   474      45.636 128.953  76.460  1.00                 C  
ATOM     42  CD  GLU   474      44.040 127.083  75.879  1.00                 C  
ATOM     43  CG  GLU   474      45.422 127.450  76.384  1.00                 C  
ATOM     44  OE1 GLU   474      43.715 127.439  74.727  1.00                 O  
ATOM     45  OE2 GLU   474      43.283 126.439  76.636  1.00                 O  
ATOM     46  N   ARG   475      47.908 127.532  78.299  1.00                 N  
ATOM     47  CA  ARG   475      48.347 126.964  79.566  1.00                 C  
ATOM     48  C   ARG   475      49.247 127.941  80.305  1.00                 C  
ATOM     49  O   ARG   475      49.040 128.227  81.490  1.00                 O  
ATOM     50  CB  ARG   475      49.075 125.638  79.335  1.00                 C  
ATOM     51  CD  ARG   475      50.142 123.587  80.312  1.00                 C  
ATOM     52  NE  ARG   475      49.240 122.664  79.627  1.00                 N  
ATOM     53  CG  ARG   475      49.473 124.918  80.613  1.00                 C  
ATOM     54  CZ  ARG   475      49.330 122.349  78.339  1.00                 C  
ATOM     55  NH1 ARG   475      48.464 121.499  77.802  1.00                 N  
ATOM     56  NH2 ARG   475      50.284 122.884  77.591  1.00                 N  
ATOM     57  N   ALA   476      50.248 128.480  79.610  1.00                 N  
ATOM     58  CA  ALA   476      51.101 129.479  80.234  1.00                 C  
ATOM     59  C   ALA   476      50.293 130.686  80.666  1.00                 C  
ATOM     60  O   ALA   476      50.610 131.319  81.679  1.00                 O  
ATOM     61  CB  ALA   476      52.209 129.901  79.281  1.00                 C  
ATOM     62  N   ALA   477      49.249 131.028  79.916  1.00                 N  
ATOM     63  CA  ALA   477      48.391 132.113  80.371  1.00                 C  
ATOM     64  C   ALA   477      47.801 131.787  81.739  1.00                 C  
ATOM     65  O   ALA   477      47.769 132.641  82.635  1.00                 O  
ATOM     66  CB  ALA   477      47.284 132.372  79.361  1.00                 C  
ATOM     67  N   TYR   478      47.382 130.535  81.935  1.00                 N  
ATOM     68  CA  TYR   478      46.766 130.145  83.199  1.00                 C  
ATOM     69  C   TYR   478      47.778 130.134  84.335  1.00                 C  
ATOM     70  O   TYR   478      47.519 130.689  85.409  1.00                 O  
ATOM     71  CB  TYR   478      46.112 128.768  83.074  1.00                 C  
ATOM     72  CG  TYR   478      45.456 128.283  84.347  1.00                 C  
ATOM     73  OH  TYR   478      43.640 126.960  87.846  1.00                 O  
ATOM     74  CZ  TYR   478      44.242 127.396  86.688  1.00                 C  
ATOM     75  CD1 TYR   478      44.214 128.767  84.736  1.00                 C  
ATOM     76  CE1 TYR   478      43.607 128.330  85.898  1.00                 C  
ATOM     77  CD2 TYR   478      46.081 127.342  85.155  1.00                 C  
ATOM     78  CE2 TYR   478      45.489 126.893  86.321  1.00                 C  
ATOM     79  N   MET   479      48.933 129.495  84.131  1.00                 N  
ATOM     80  CA  MET   479      49.947 129.506  85.182  1.00                 C  
ATOM     81  C   MET   479      50.306 130.934  85.564  1.00                 C  
ATOM     82  O   MET   479      50.505 131.243  86.746  1.00                 O  
ATOM     83  CB  MET   479      51.196 128.746  84.730  1.00                 C  
ATOM     84  SD  MET   479      52.437 126.407  83.915  1.00                 S  
ATOM     85  CE  MET   479      53.605 126.582  85.262  1.00                 C  
ATOM     86  CG  MET   479      50.996 127.245  84.602  1.00                 C  
ATOM     87  N   TYR   480      50.375 131.836  84.585  1.00                 N  
ATOM     88  CA  TYR   480      50.687 133.215  84.931  1.00                 C  
ATOM     89  C   TYR   480      49.553 133.864  85.714  1.00                 C  
ATOM     90  O   TYR   480      49.809 134.673  86.616  1.00                 O  
ATOM     91  CB  TYR   480      50.982 134.030  83.670  1.00                 C  
ATOM     92  CG  TYR   480      51.359 135.468  83.945  1.00                 C  
ATOM     93  OH  TYR   480      52.410 139.419  84.705  1.00                 O  
ATOM     94  CZ  TYR   480      52.060 138.112  84.453  1.00                 C  
ATOM     95  CD1 TYR   480      52.631 135.797  84.394  1.00                 C  
ATOM     96  CE1 TYR   480      52.984 137.109  84.648  1.00                 C  
ATOM     97  CD2 TYR   480      50.440 136.493  83.754  1.00                 C  
ATOM     98  CE2 TYR   480      50.776 137.811  84.003  1.00                 C  
ATOM     99  N   PRO   481      48.304 133.523  85.401  1.00                 N  
ATOM    100  CA  PRO   481      47.219 133.897  86.296  1.00                 C  
ATOM    101  C   PRO   481      47.545 133.467  87.715  1.00                 C  
ATOM    102  O   PRO   481      47.786 134.313  88.584  1.00                 O  
ATOM    103  CB  PRO   481      46.005 133.153  85.736  1.00                 C  
ATOM    104  CD  PRO   481      47.767 132.740  84.170  1.00                 C  
ATOM    105  CG  PRO   481      46.292 133.011  84.279  1.00                 C  
ATOM    106  N   SER   482      47.595 132.155  87.938  1.00                 N  
ATOM    107  CA  SER   482      47.798 131.581  89.262  1.00                 C  
ATOM    108  C   SER   482      48.929 132.265  90.004  1.00                 C  
ATOM    109  O   SER   482      48.702 133.003  90.969  1.00                 O  
ATOM    110  CB  SER   482      48.081 130.081  89.158  1.00                 C  
ATOM    111  OG  SER   482      49.309 129.839  88.494  1.00                 O  
ATOM    112  N   ASN   483      50.157 132.039  89.554  1.00                 N  
ATOM    113  CA  ASN   483      51.273 132.525  90.339  1.00                 C  
ATOM    114  C   ASN   483      51.294 134.039  90.384  1.00                 C  
ATOM    115  O   ASN   483      51.802 134.617  91.350  1.00                 O  
ATOM    116  CB  ASN   483      52.593 131.985  89.785  1.00                 C  
ATOM    117  CG  ASN   483      52.781 130.507  90.063  1.00                 C  
ATOM    118  OD1 ASN   483      52.165 129.954  90.974  1.00                 O  
ATOM    119  ND2 ASN   483      53.634 129.862  89.275  1.00                 N  
ATOM    120  N   ARG   484      50.708 134.697  89.388  1.00                 N  
ATOM    121  CA  ARG   484      50.547 136.137  89.481  1.00                 C  
ATOM    122  C   ARG   484      49.790 136.508  90.742  1.00                 C  
ATOM    123  O   ARG   484      50.340 137.135  91.662  1.00                 O  
ATOM    124  CB  ARG   484      49.822 136.676  88.246  1.00                 C  
ATOM    125  CD  ARG   484      48.856 138.644  87.024  1.00                 C  
ATOM    126  NE  ARG   484      47.486 138.137  87.034  1.00                 N  
ATOM    127  CG  ARG   484      49.641 138.185  88.242  1.00                 C  
ATOM    128  CZ  ARG   484      46.688 138.119  85.971  1.00                 C  
ATOM    129  NH1 ARG   484      45.456 137.639  86.074  1.00                 N  
ATOM    130  NH2 ARG   484      47.124 138.582  84.807  1.00                 N  
ATOM    131  N   GLU   485      48.517 136.116  90.810  1.00                 N  
ATOM    132  CA  GLU   485      47.715 136.545  91.944  1.00                 C  
ATOM    133  C   GLU   485      48.312 136.053  93.248  1.00                 C  
ATOM    134  O   GLU   485      48.204 136.741  94.269  1.00                 O  
ATOM    135  CB  GLU   485      46.276 136.046  91.802  1.00                 C  
ATOM    136  CD  GLU   485      45.303 138.202  90.914  1.00                 C  
ATOM    137  CG  GLU   485      45.494 136.716  90.683  1.00                 C  
ATOM    138  OE1 GLU   485      44.854 138.578  92.017  1.00                 O  
ATOM    139  OE2 GLU   485      45.602 138.990  89.992  1.00                 O  
ATOM    140  N   HIS   486      48.970 134.892  93.245  1.00                 N  
ATOM    141  CA  HIS   486      49.692 134.513  94.454  1.00                 C  
ATOM    142  C   HIS   486      50.665 135.600  94.868  1.00                 C  
ATOM    143  O   HIS   486      50.539 136.161  95.957  1.00                 O  
ATOM    144  CB  HIS   486      50.435 133.192  94.242  1.00                 C  
ATOM    145  CG  HIS   486      51.206 132.734  95.441  1.00                 C  
ATOM    146  ND1 HIS   486      50.598 132.213  96.563  1.00                 N  
ATOM    147  CE1 HIS   486      51.543 131.894  97.465  1.00                 C  
ATOM    148  CD2 HIS   486      52.613 132.674  95.811  1.00                 C  
ATOM    149  NE2 HIS   486      52.754 132.168  97.020  1.00                 N  
ATOM    150  N   ARG   487      51.649 135.907  94.025  1.00                 N  
ATOM    151  CA  ARG   487      52.637 136.912  94.403  1.00                 C  
ATOM    152  C   ARG   487      51.968 138.163  94.949  1.00                 C  
ATOM    153  O   ARG   487      52.321 138.654  96.034  1.00                 O  
ATOM    154  CB  ARG   487      53.521 137.270  93.207  1.00                 C  
ATOM    155  CD  ARG   487      55.339 138.716  92.256  1.00                 C  
ATOM    156  NE  ARG   487      54.471 139.397  91.299  1.00                 N  
ATOM    157  CG  ARG   487      54.589 138.307  93.514  1.00                 C  
ATOM    158  CZ  ARG   487      54.770 139.579  90.016  1.00                 C  
ATOM    159  NH1 ARG   487      53.919 140.210  89.220  1.00                 N  
ATOM    160  NH2 ARG   487      55.920 139.128  89.534  1.00                 N  
ATOM    161  N   ASN   488      50.962 138.669  94.232  1.00                 N  
ATOM    162  CA  ASN   488      50.263 139.851  94.722  1.00                 C  
ATOM    163  C   ASN   488      49.798 139.648  96.151  1.00                 C  
ATOM    164  O   ASN   488      50.130 140.432  97.051  1.00                 O  
ATOM    165  CB  ASN   488      49.083 140.192  93.810  1.00                 C  
ATOM    166  CG  ASN   488      49.523 140.778  92.483  1.00                 C  
ATOM    167  OD1 ASN   488      50.653 141.245  92.344  1.00                 O  
ATOM    168  ND2 ASN   488      48.628 140.757  91.502  1.00                 N  
ATOM    169  N   LEU   489      49.059 138.571  96.389  1.00                 N  
ATOM    170  CA  LEU   489      48.480 138.377  97.708  1.00                 C  
ATOM    171  C   LEU   489      49.539 138.100  98.775  1.00                 C  
ATOM    172  O   LEU   489      49.294 138.363  99.959  1.00                 O  
ATOM    173  CB  LEU   489      47.470 137.228  97.686  1.00                 C  
ATOM    174  CG  LEU   489      46.199 137.459  96.866  1.00                 C  
ATOM    175  CD1 LEU   489      45.353 136.196  96.818  1.00                 C  
ATOM    176  CD2 LEU   489      45.392 138.614  97.438  1.00                 C  
ATOM    177  N   LEU   490      50.719 137.614  98.387  1.00                 N  
ATOM    178  CA  LEU   490      51.817 137.518  99.339  1.00                 C  
ATOM    179  C   LEU   490      52.240 138.896  99.806  1.00                 C  
ATOM    180  O   LEU   490      52.369 139.140 101.013  1.00                 O  
ATOM    181  CB  LEU   490      53.003 136.780  98.716  1.00                 C  
ATOM    182  CG  LEU   490      54.252 136.643  99.590  1.00                 C  
ATOM    183  CD1 LEU   490      53.942 135.849 100.850  1.00                 C  
ATOM    184  CD2 LEU   490      55.382 135.984  98.814  1.00                 C  
ATOM    185  N   ARG   491      52.477 139.809  98.862  1.00                 N  
ATOM    186  CA  ARG   491      52.789 141.171  99.274  1.00                 C  
ATOM    187  C   ARG   491      51.677 141.746 100.141  1.00                 C  
ATOM    188  O   ARG   491      51.942 142.500 101.089  1.00                 O  
ATOM    189  CB  ARG   491      53.018 142.061  98.051  1.00                 C  
ATOM    190  CD  ARG   491      54.444 142.648  96.071  1.00                 C  
ATOM    191  NE  ARG   491      55.689 142.392  95.350  1.00                 N  
ATOM    192  CG  ARG   491      54.306 141.765  97.300  1.00                 C  
ATOM    193  CZ  ARG   491      55.988 142.916  94.166  1.00                 C  
ATOM    194  NH1 ARG   491      57.144 142.626  93.585  1.00                 N  
ATOM    195  NH2 ARG   491      55.129 143.729  93.565  1.00                 N  
ATOM    196  N   CYS   492      50.426 141.373  99.859  1.00                 N  
ATOM    197  CA  CYS   492      49.339 141.796 100.734  1.00                 C  
ATOM    198  C   CYS   492      49.559 141.312 102.161  1.00                 C  
ATOM    199  O   CYS   492      49.548 142.112 103.101  1.00                 O  
ATOM    200  CB  CYS   492      47.997 141.283 100.208  1.00                 C  
ATOM    201  SG  CYS   492      47.439 142.077  98.683  1.00                 S  
ATOM    202  N   ILE   493      49.773 140.006 102.352  1.00                 N  
ATOM    203  CA  ILE   493      49.857 139.523 103.727  1.00                 C  
ATOM    204  C   ILE   493      51.069 140.089 104.446  1.00                 C  
ATOM    205  O   ILE   493      50.994 140.359 105.649  1.00                 O  
ATOM    206  CB  ILE   493      49.896 137.985 103.783  1.00                 C  
ATOM    207  CD1 ILE   493      49.314 136.008 105.284  1.00                 C  
ATOM    208  CG1 ILE   493      49.582 137.495 105.198  1.00                 C  
ATOM    209  CG2 ILE   493      51.239 137.467 103.290  1.00                 C  
ATOM    210  N   LEU   494      52.185 140.288 103.744  1.00                 N  
ATOM    211  CA  LEU   494      53.302 140.965 104.392  1.00                 C  
ATOM    212  C   LEU   494      52.900 142.365 104.835  1.00                 C  
ATOM    213  O   LEU   494      53.282 142.815 105.922  1.00                 O  
ATOM    214  CB  LEU   494      54.507 141.032 103.451  1.00                 C  
ATOM    215  CG  LEU   494      55.201 139.704 103.144  1.00                 C  
ATOM    216  CD1 LEU   494      56.257 139.886 102.065  1.00                 C  
ATOM    217  CD2 LEU   494      55.826 139.120 104.402  1.00                 C  
ATOM    218  N   ALA   495      52.106 143.059 104.018  1.00                 N  
ATOM    219  CA  ALA   495      51.618 144.374 104.421  1.00                 C  
ATOM    220  C   ALA   495      50.766 144.274 105.681  1.00                 C  
ATOM    221  O   ALA   495      50.963 145.025 106.644  1.00                 O  
ATOM    222  CB  ALA   495      50.820 145.011 103.294  1.00                 C  
ATOM    223  N   MET   496      49.820 143.336 105.693  1.00                 N  
ATOM    224  CA  MET   496      48.903 143.126 106.807  1.00                 C  
ATOM    225  C   MET   496      49.683 142.876 108.086  1.00                 C  
ATOM    226  O   MET   496      49.654 143.688 109.015  1.00                 O  
ATOM    227  CB  MET   496      47.962 141.956 106.513  1.00                 C  
ATOM    228  SD  MET   496      45.920 140.242 107.267  1.00                 S  
ATOM    229  CE  MET   496      47.096 138.904 107.454  1.00                 C  
ATOM    230  CG  MET   496      46.966 141.667 107.624  1.00                 C  
ATOM    231  N   GLU   497      50.380 141.741 108.138  1.00                 N  
ATOM    232  CA  GLU   497      51.107 141.371 109.344  1.00                 C  
ATOM    233  C   GLU   497      52.112 142.438 109.739  1.00                 C  
ATOM    234  O   GLU   497      52.397 142.612 110.927  1.00                 O  
ATOM    235  CB  GLU   497      51.821 140.032 109.150  1.00                 C  
ATOM    236  CD  GLU   497      51.625 137.535 108.822  1.00                 C  
ATOM    237  CG  GLU   497      50.885 138.837 109.060  1.00                 C  
ATOM    238  OE1 GLU   497      52.780 137.586 108.351  1.00                 O  
ATOM    239  OE2 GLU   497      51.048 136.464 109.106  1.00                 O  
ATOM    240  N   ASN   498      52.663 143.156 108.761  1.00                 N  
ATOM    241  CA  ASN   498      53.478 144.320 109.081  1.00                 C  
ATOM    242  C   ASN   498      52.683 145.340 109.881  1.00                 C  
ATOM    243  O   ASN   498      53.191 145.922 110.844  1.00                 O  
ATOM    244  CB  ASN   498      54.035 144.951 107.804  1.00                 C  
ATOM    245  CG  ASN   498      55.010 146.077 108.088  1.00                 C  
ATOM    246  OD1 ASN   498      56.067 145.862 108.681  1.00                 O  
ATOM    247  ND2 ASN   498      54.656 147.285 107.663  1.00                 N  
ATOM    248  N   ARG   499      51.427 145.559 109.500  1.00                 N  
ATOM    249  CA  ARG   499      50.623 146.602 110.120  1.00                 C  
ATOM    250  C   ARG   499      50.037 146.168 111.456  1.00                 C  
ATOM    251  O   ARG   499      49.792 147.010 112.331  1.00                 O  
ATOM    252  CB  ARG   499      49.490 147.032 109.186  1.00                 C  
ATOM    253  CD  ARG   499      48.787 148.143 107.047  1.00                 C  
ATOM    254  NE  ARG   499      49.219 148.870 105.856  1.00                 N  
ATOM    255  CG  ARG   499      49.957 147.781 107.948  1.00                 C  
ATOM    256  CZ  ARG   499      48.411 149.216 104.859  1.00                 C  
ATOM    257  NH1 ARG   499      48.892 149.877 103.815  1.00                 N  
ATOM    258  NH2 ARG   499      47.124 148.902 104.909  1.00                 N  
ATOM    259  N   GLU   500      49.824 144.868 111.639  1.00                 N  
ATOM    260  CA  GLU   500      49.058 144.395 112.785  1.00                 C  
ATOM    261  C   GLU   500      49.775 144.667 114.100  1.00                 C  
ATOM    262  O   GLU   500      49.136 145.046 115.086  1.00                 O  
ATOM    263  CB  GLU   500      48.771 142.898 112.656  1.00                 C  
ATOM    264  CD  GLU   500      46.528 142.913 113.818  1.00                 C  
ATOM    265  CG  GLU   500      47.926 142.329 113.785  1.00                 C  
ATOM    266  OE1 GLU   500      46.086 143.454 112.782  1.00                 O  
ATOM    267  OE2 GLU   500      45.874 142.830 114.879  1.00                 O  
ATOM    268  N   ARG   501      51.094 144.477 114.148  1.00                 N  
ATOM    269  CA  ARG   501      51.799 144.758 115.393  1.00                 C  
ATOM    270  C   ARG   501      51.651 146.213 115.807  1.00                 C  
ATOM    271  O   ARG   501      51.652 146.519 117.003  1.00                 O  
ATOM    272  CB  ARG   501      53.282 144.406 115.260  1.00                 C  
ATOM    273  CD  ARG   501      55.046 142.639 115.005  1.00                 C  
ATOM    274  NE  ARG   501      55.335 141.208 114.956  1.00                 N  
ATOM    275  CG  ARG   501      53.562 142.914 115.187  1.00                 C  
ATOM    276  CZ  ARG   501      56.524 140.696 114.655  1.00                 C  
ATOM    277  NH1 ARG   501      56.694 139.381 114.635  1.00                 N  
ATOM    278  NH2 ARG   501      57.540 141.500 114.374  1.00                 N  
ATOM    279  N   ALA   502      51.540 147.125 114.845  1.00                 N  
ATOM    280  CA  ALA   502      51.314 148.519 115.203  1.00                 C  
ATOM    281  C   ALA   502      49.877 148.755 115.653  1.00                 C  
ATOM    282  O   ALA   502      49.641 149.299 116.736  1.00                 O  
ATOM    283  CB  ALA   502      51.645 149.428 114.029  1.00                 C  
ATOM    284  N   SER   503      48.901 148.344 114.842  1.00                 N  
ATOM    285  CA  SER   503      47.519 148.665 115.181  1.00                 C  
ATOM    286  C   SER   503      46.943 147.712 116.218  1.00                 C  
ATOM    287  O   SER   503      46.168 148.132 117.082  1.00                 O  
ATOM    288  CB  SER   503      46.641 148.645 113.928  1.00                 C  
ATOM    289  OG  SER   503      46.564 147.340 113.380  1.00                 O  
ATOM    290  N   TYR   504      47.286 146.431 116.141  1.00                 N  
ATOM    291  CA  TYR   504      46.666 145.458 117.015  1.00                 C  
ATOM    292  C   TYR   504      45.178 145.287 116.829  1.00                 C  
ATOM    293  O   TYR   504      44.539 144.620 117.646  1.00                 O  
ATOM    294  CB  TYR   504      46.918 145.817 118.481  1.00                 C  
ATOM    295  CG  TYR   504      48.382 145.959 118.833  1.00                 C  
ATOM    296  OH  TYR   504      52.403 146.365 119.810  1.00                 O  
ATOM    297  CZ  TYR   504      51.073 146.229 119.486  1.00                 C  
ATOM    298  CD1 TYR   504      48.845 147.080 119.510  1.00                 C  
ATOM    299  CE1 TYR   504      50.180 147.218 119.837  1.00                 C  
ATOM    300  CD2 TYR   504      49.296 144.972 118.488  1.00                 C  
ATOM    301  CE2 TYR   504      50.635 145.093 118.806  1.00                 C  
ATOM    302  N   MET   505      44.603 145.876 115.785  1.00                 N  
ATOM    303  CA  MET   505      43.170 145.808 115.542  1.00                 C  
ATOM    304  C   MET   505      42.672 144.378 115.379  1.00                 C  
ATOM    305  O   MET   505      41.939 143.866 116.229  1.00                 O  
ATOM    306  CB  MET   505      42.798 146.617 114.298  1.00                 C  
ATOM    307  SD  MET   505      42.648 149.027 112.938  1.00                 S  
ATOM    308  CE  MET   505      40.884 148.787 112.746  1.00                 C  
ATOM    309  CG  MET   505      42.951 148.120 114.467  1.00                 C  
ATOM    310  N   TYR   506      43.065 143.730 114.291  1.00                 N  
ATOM    311  CA  TYR   506      42.367 142.566 113.803  1.00                 C  
ATOM    312  C   TYR   506      42.688 141.250 114.477  1.00                 C  
ATOM    313  O   TYR   506      43.169 141.186 115.611  1.00                 O  
ATOM    314  CB  TYR   506      42.622 142.377 112.306  1.00                 C  
ATOM    315  CG  TYR   506      42.019 143.460 111.440  1.00                 C  
ATOM    316  OH  TYR   506      40.376 146.447 109.060  1.00                 O  
ATOM    317  CZ  TYR   506      40.918 145.457 109.848  1.00                 C  
ATOM    318  CD1 TYR   506      42.741 144.604 111.128  1.00                 C  
ATOM    319  CE1 TYR   506      42.198 145.599 110.337  1.00                 C  
ATOM    320  CD2 TYR   506      40.730 143.334 110.938  1.00                 C  
ATOM    321  CE2 TYR   506      40.171 144.318 110.146  1.00                 C  
ATOM    322  N   PRO   507      42.382 140.163 113.772  1.00                 N  
ATOM    323  CA  PRO   507      42.378 138.839 114.410  1.00                 C  
ATOM    324  C   PRO   507      43.744 138.251 114.720  1.00                 C  
ATOM    325  O   PRO   507      43.847 137.474 115.675  1.00                 O  
ATOM    326  CB  PRO   507      41.655 137.944 113.401  1.00                 C  
ATOM    327  CD  PRO   507      42.047 140.008 112.254  1.00                 C  
ATOM    328  CG  PRO   507      42.013 138.517 112.071  1.00                 C  
TER
