# Supplementary material for: Comparative Single-Cell Transcriptomics Reveals Novel Genes Involved in Bivalve Embryonic Shell Formation and Questions Ontogenetic Homology of Molluscan Shell Types
Source: Front Cell Dev Biol. 2022 Jun 9;10:883755. doi: 10.3389/fcell.2022.883755 (PMC9261976; doi:10.3389/fcell.2022.883755)
Supplement: Supplementary file 1 [file DataSheet1.ZIP › Supplementary_File1/s_f_1/29a5650ea5f50ac9.final.pdb]

SSBOND   1 CYS   1699    CYS   1746
ATOM      1  N   GLY  1267      -3.850 -14.649  -2.106  1.00                 N  
ATOM      2  CA  GLY  1267      -3.232 -15.406  -3.241  1.00                 C  
ATOM      3  C   GLY  1267      -2.020 -14.681  -3.802  1.00                 C  
ATOM      4  O   GLY  1267      -2.116 -13.511  -4.195  1.00                 O  
ATOM      5  N   LEU  1268      -0.875 -15.366  -3.832  1.00                 N  
ATOM      6  CA  LEU  1268       0.351 -14.773  -4.368  1.00                 C  
ATOM      7  C   LEU  1268       0.368 -14.906  -5.888  1.00                 C  
ATOM      8  O   LEU  1268       0.291 -16.012  -6.420  1.00                 O  
ATOM      9  CB  LEU  1268       1.583 -15.439  -3.751  1.00                 C  
ATOM     10  CG  LEU  1268       2.942 -14.909  -4.212  1.00                 C  
ATOM     11  CD1 LEU  1268       3.129 -13.462  -3.783  1.00                 C  
ATOM     12  CD2 LEU  1268       4.069 -15.773  -3.665  1.00                 C  
ATOM     13  N   GLU  1269       0.472 -13.767  -6.567  1.00                 N  
ATOM     14  CA  GLU  1269       0.411 -13.700  -8.022  1.00                 C  
ATOM     15  C   GLU  1269       1.792 -13.764  -8.675  1.00                 C  
ATOM     16  O   GLU  1269       2.054 -14.636  -9.509  1.00                 O  
ATOM     17  CB  GLU  1269      -0.299 -12.421  -8.470  1.00                 C  
ATOM     18  CD  GLU  1269      -1.229 -11.053 -10.379  1.00                 C  
ATOM     19  CG  GLU  1269      -0.461 -12.296  -9.976  1.00                 C  
ATOM     20  OE1 GLU  1269      -1.657 -10.301  -9.477  1.00                 O  
ATOM     21  OE2 GLU  1269      -1.403 -10.829 -11.595  1.00                 O  
ATOM     22  N   ALA  1270       2.667 -12.839  -8.285  1.00                 N  
ATOM     23  CA  ALA  1270       3.959 -12.648  -8.945  1.00                 C  
ATOM     24  C   ALA  1270       4.928 -13.810  -8.735  1.00                 C  
ATOM     25  O   ALA  1270       4.814 -14.568  -7.767  1.00                 O  
ATOM     26  CB  ALA  1270       4.618 -11.366  -8.460  1.00                 C  
ATOM     27  N   ARG  1271       5.883 -13.928  -9.653  1.00                 N  
ATOM     28  CA  ARG  1271       6.838 -15.022  -9.664  1.00                 C  
ATOM     29  C   ARG  1271       8.230 -14.527  -9.291  1.00                 C  
ATOM     30  O   ARG  1271       8.713 -13.541  -9.847  1.00                 O  
ATOM     31  CB  ARG  1271       6.865 -15.696 -11.037  1.00                 C  
ATOM     32  CD  ARG  1271       7.737 -17.545 -12.493  1.00                 C  
ATOM     33  NE  ARG  1271       8.665 -18.668 -12.608  1.00                 N  
ATOM     34  CG  ARG  1271       7.822 -16.873 -11.132  1.00                 C  
ATOM     35  CZ  ARG  1271       8.810 -19.408 -13.702  1.00                 C  
ATOM     36  NH1 ARG  1271       9.678 -20.410 -13.714  1.00                 N  
ATOM     37  NH2 ARG  1271       8.087 -19.145 -14.781  1.00                 N  
ATOM     38  N   LYS  1272       8.869 -15.233  -8.359  1.00                 N  
ATOM     39  CA  LYS  1272      10.174 -14.849  -7.814  1.00                 C  
ATOM     40  C   LYS  1272      11.280 -14.721  -8.869  1.00                 C  
ATOM     41  O   LYS  1272      12.111 -13.810  -8.789  1.00                 O  
ATOM     42  CB  LYS  1272      10.629 -15.855  -6.755  1.00                 C  
ATOM     43  CD  LYS  1272      12.307 -16.502  -5.004  1.00                 C  
ATOM     44  CE  LYS  1272      13.643 -16.167  -4.362  1.00                 C  
ATOM     45  CG  LYS  1272      11.955 -15.507  -6.097  1.00                 C  
ATOM     46  NZ  LYS  1272      14.003 -17.136  -3.290  1.00                 N  
ATOM     47  N   GLU  1273      11.277 -15.626  -9.849  1.00                 N  
ATOM     48  CA  GLU  1273      12.303 -15.661 -10.902  1.00                 C  
ATOM     49  C   GLU  1273      11.982 -14.760 -12.099  1.00                 C  
ATOM     50  O   GLU  1273      12.799 -14.634 -13.018  1.00                 O  
ATOM     51  CB  GLU  1273      12.507 -17.092 -11.404  1.00                 C  
ATOM     52  CD  GLU  1273      13.230 -19.455 -10.883  1.00                 C  
ATOM     53  CG  GLU  1273      13.066 -18.043 -10.358  1.00                 C  
ATOM     54  OE1 GLU  1273      12.823 -19.711 -12.036  1.00                 O  
ATOM     55  OE2 GLU  1273      13.765 -20.306 -10.142  1.00                 O  
ATOM     56  N   GLU  1274      10.799 -14.145 -12.098  1.00                 N  
ATOM     57  CA  GLU  1274      10.359 -13.326 -13.233  1.00                 C  
ATOM     58  C   GLU  1274      10.487 -11.828 -12.963  1.00                 C  
ATOM     59  O   GLU  1274      11.184 -11.119 -13.693  1.00                 O  
ATOM     60  CB  GLU  1274       8.909 -13.650 -13.597  1.00                 C  
ATOM     61  CD  GLU  1274       6.974 -13.290 -15.181  1.00                 C  
ATOM     62  CG  GLU  1274       8.388 -12.890 -14.806  1.00                 C  
ATOM     63  OE1 GLU  1274       6.761 -14.474 -15.516  1.00                 O  
ATOM     64  OE2 GLU  1274       6.080 -12.419 -15.140  1.00                 O  
ATOM     65  N   GLN  1275       9.801 -11.357 -11.926  1.00                 N  
ATOM     66  CA  GLN  1275       9.884  -9.969 -11.493  1.00                 C  
ATOM     67  C   GLN  1275      10.060  -9.952  -9.982  1.00                 C  
ATOM     68  O   GLN  1275       9.084 -10.018  -9.226  1.00                 O  
ATOM     69  CB  GLN  1275       8.635  -9.198 -11.924  1.00                 C  
ATOM     70  CD  GLN  1275       7.232  -8.291 -13.819  1.00                 C  
ATOM     71  CG  GLN  1275       8.469  -9.077 -13.430  1.00                 C  
ATOM     72  OE1 GLN  1275       7.182  -7.072 -13.652  1.00                 O  
ATOM     73  NE2 GLN  1275       6.229  -8.988 -14.339  1.00                 N  
ATOM     74  N   LEU  1276      11.317  -9.879  -9.555  1.00                 N  
ATOM     75  CA  LEU  1276      11.668  -9.955  -8.139  1.00                 C  
ATOM     76  C   LEU  1276      11.039  -8.832  -7.319  1.00                 C  
ATOM     77  O   LEU  1276      10.542  -9.074  -6.217  1.00                 O  
ATOM     78  CB  LEU  1276      13.187  -9.921  -7.961  1.00                 C  
ATOM     79  CG  LEU  1276      13.703 -10.010  -6.523  1.00                 C  
ATOM     80  CD1 LEU  1276      13.264 -11.314  -5.874  1.00                 C  
ATOM     81  CD2 LEU  1276      15.219  -9.887  -6.488  1.00                 C  
ATOM     82  N   SER  1277      11.050  -7.616  -7.867  1.00                 N  
ATOM     83  CA  SER  1277      10.487  -6.448  -7.182  1.00                 C  
ATOM     84  C   SER  1277       8.996  -6.635  -6.903  1.00                 C  
ATOM     85  O   SER  1277       8.532  -6.359  -5.796  1.00                 O  
ATOM     86  CB  SER  1277      10.710  -5.182  -8.011  1.00                 C  
ATOM     87  OG  SER  1277      10.150  -4.048  -7.371  1.00                 O  
ATOM     88  N   ASP  1278       8.259  -7.117  -7.906  1.00                 N  
ATOM     89  CA  ASP  1278       6.833  -7.417  -7.754  1.00                 C  
ATOM     90  C   ASP  1278       6.588  -8.551  -6.752  1.00                 C  
ATOM     91  O   ASP  1278       5.707  -8.437  -5.896  1.00                 O  
ATOM     92  CB  ASP  1278       6.216  -7.784  -9.105  1.00                 C  
ATOM     93  CG  ASP  1278       6.084  -6.589 -10.029  1.00                 C  
ATOM     94  OD1 ASP  1278       6.213  -5.446  -9.543  1.00                 O  
ATOM     95  OD2 ASP  1278       5.851  -6.796 -11.238  1.00                 O  
ATOM     96  N   TRP  1279       7.373  -9.627  -6.858  1.00                 N  
ATOM     97  CA  TRP  1279       7.275 -10.764  -5.935  1.00                 C  
ATOM     98  C   TRP  1279       7.493 -10.346  -4.475  1.00                 C  
ATOM     99  O   TRP  1279       6.719 -10.721  -3.597  1.00                 O  
ATOM    100  CB  TRP  1279       8.286 -11.849  -6.312  1.00                 C  
ATOM    101  CG  TRP  1279       8.244 -13.046  -5.413  1.00                 C  
ATOM    102  CD1 TRP  1279       7.445 -14.145  -5.548  1.00                 C  
ATOM    103  NE1 TRP  1279       7.688 -15.037  -4.532  1.00                 N  
ATOM    104  CD2 TRP  1279       9.035 -13.266  -4.238  1.00                 C  
ATOM    105  CE2 TRP  1279       8.662 -14.518  -3.715  1.00                 C  
ATOM    106  CH2 TRP  1279      10.202 -14.303  -1.938  1.00                 C  
ATOM    107  CZ2 TRP  1279       9.241 -15.047  -2.562  1.00                 C  
ATOM    108  CE3 TRP  1279      10.021 -12.527  -3.580  1.00                 C  
ATOM    109  CZ3 TRP  1279      10.592 -13.056  -2.437  1.00                 C  
ATOM    110  N   TYR  1280       8.545  -9.570  -4.233  1.00                 N  
ATOM    111  CA  TYR  1280       8.914  -9.133  -2.889  1.00                 C  
ATOM    112  C   TYR  1280       7.831  -8.249  -2.281  1.00                 C  
ATOM    113  O   TYR  1280       7.401  -8.467  -1.144  1.00                 O  
ATOM    114  CB  TYR  1280      10.248  -8.385  -2.916  1.00                 C  
ATOM    115  CG  TYR  1280      10.679  -7.851  -1.569  1.00                 C  
ATOM    116  OH  TYR  1280      11.868  -6.397   2.141  1.00                 O  
ATOM    117  CZ  TYR  1280      11.474  -6.877   0.913  1.00                 C  
ATOM    118  CD1 TYR  1280      11.261  -8.687  -0.625  1.00                 C  
ATOM    119  CE1 TYR  1280      11.658  -8.208   0.609  1.00                 C  
ATOM    120  CD2 TYR  1280      10.501  -6.512  -1.245  1.00                 C  
ATOM    121  CE2 TYR  1280      10.892  -6.015  -0.016  1.00                 C  
ATOM    122  N   SER  1281       7.383  -7.259  -3.053  1.00                 N  
ATOM    123  CA  SER  1281       6.310  -6.370  -2.627  1.00                 C  
ATOM    124  C   SER  1281       5.054  -7.159  -2.243  1.00                 C  
ATOM    125  O   SER  1281       4.430  -6.878  -1.215  1.00                 O  
ATOM    126  CB  SER  1281       5.978  -5.363  -3.730  1.00                 C  
ATOM    127  OG  SER  1281       5.447  -6.014  -4.871  1.00                 O  
ATOM    128  N   GLN  1282       4.704  -8.147  -3.067  1.00                 N  
ATOM    129  CA  GLN  1282       3.530  -8.986  -2.823  1.00                 C  
ATOM    130  C   GLN  1282       3.706  -9.860  -1.580  1.00                 C  
ATOM    131  O   GLN  1282       2.788  -9.989  -0.773  1.00                 O  
ATOM    132  CB  GLN  1282       3.240  -9.869  -4.038  1.00                 C  
ATOM    133  CD  GLN  1282       2.551 -10.001  -6.465  1.00                 C  
ATOM    134  CG  GLN  1282       2.751  -9.105  -5.258  1.00                 C  
ATOM    135  OE1 GLN  1282       2.190 -11.170  -6.329  1.00                 O  
ATOM    136  NE2 GLN  1282       2.785  -9.453  -7.652  1.00                 N  
ATOM    137  N   VAL  1283       4.889 -10.451  -1.421  1.00                 N  
ATOM    138  CA  VAL  1283       5.163 -11.309  -0.258  1.00                 C  
ATOM    139  C   VAL  1283       5.098 -10.546   1.077  1.00                 C  
ATOM    140  O   VAL  1283       4.432 -10.992   2.013  1.00                 O  
ATOM    141  CB  VAL  1283       6.539 -11.992  -0.372  1.00                 C  
ATOM    142  CG1 VAL  1283       6.893 -12.696   0.929  1.00                 C  
ATOM    143  CG2 VAL  1283       6.551 -12.973  -1.534  1.00                 C  
ATOM    144  N   ILE  1284       5.776  -9.401   1.150  1.00                 N  
ATOM    145  CA  ILE  1284       5.824  -8.609   2.390  1.00                 C  
ATOM    146  C   ILE  1284       4.470  -7.977   2.755  1.00                 C  
ATOM    147  O   ILE  1284       4.197  -7.731   3.933  1.00                 O  
ATOM    148  CB  ILE  1284       6.884  -7.495   2.307  1.00                 C  
ATOM    149  CD1 ILE  1284       7.394  -5.254   1.204  1.00                 C  
ATOM    150  CG1 ILE  1284       6.507  -6.480   1.226  1.00                 C  
ATOM    151  CG2 ILE  1284       8.264  -8.088   2.071  1.00                 C  
ATOM    152  N   THR  1285       3.618  -7.728   1.759  1.00                 N  
ATOM    153  CA  THR  1285       2.304  -7.156   2.043  1.00                 C  
ATOM    154  C   THR  1285       1.245  -8.222   2.328  1.00                 C  
ATOM    155  O   THR  1285       0.475  -8.072   3.270  1.00                 O  
ATOM    156  CB  THR  1285       1.809  -6.274   0.881  1.00                 C  
ATOM    157  OG1 THR  1285       1.715  -7.061  -0.313  1.00                 O  
ATOM    158  CG2 THR  1285       2.777  -5.127   0.633  1.00                 C  
ATOM    159  N   LYS  1286       1.212  -9.290   1.524  1.00                 N  
ATOM    160  CA  LYS  1286       0.232 -10.369   1.714  1.00                 C  
ATOM    161  C   LYS  1286       0.513 -11.224   2.949  1.00                 C  
ATOM    162  O   LYS  1286      -0.394 -11.856   3.485  1.00                 O  
ATOM    163  CB  LYS  1286       0.186 -11.274   0.482  1.00                 C  
ATOM    164  CD  LYS  1286      -1.758 -10.132  -0.620  1.00                 C  
ATOM    165  CE  LYS  1286      -2.303  -9.564  -1.921  1.00                 C  
ATOM    166  CG  LYS  1286      -0.316 -10.585  -0.777  1.00                 C  
ATOM    167  NZ  LYS  1286      -3.710  -9.098  -1.777  1.00                 N  
ATOM    168  N   SER  1287       1.767 -11.258   3.391  1.00                 N  
ATOM    169  CA  SER  1287       2.101 -11.920   4.648  1.00                 C  
ATOM    170  C   SER  1287       1.740 -11.039   5.854  1.00                 C  
ATOM    171  O   SER  1287       1.868 -11.471   7.001  1.00                 O  
ATOM    172  CB  SER  1287       3.588 -12.277   4.687  1.00                 C  
ATOM    173  OG  SER  1287       4.392 -11.111   4.742  1.00                 O  
ATOM    174  N   GLU  1288       1.302  -9.809   5.582  1.00                 N  
ATOM    175  CA  GLU  1288       0.967  -8.830   6.624  1.00                 C  
ATOM    176  C   GLU  1288       2.194  -8.412   7.456  1.00                 C  
ATOM    177  O   GLU  1288       2.084  -8.123   8.642  1.00                 O  
ATOM    178  CB  GLU  1288      -0.111  -9.387   7.556  1.00                 C  
ATOM    179  CD  GLU  1288      -2.482 -10.216   7.823  1.00                 C  
ATOM    180  CG  GLU  1288      -1.420  -9.722   6.860  1.00                 C  
ATOM    181  OE1 GLU  1288      -2.120 -10.635   8.943  1.00                 O  
ATOM    182  OE2 GLU  1288      -3.676 -10.185   7.458  1.00                 O  
ATOM    183  N   MET  1289       3.364  -8.390   6.827  1.00                 N  
ATOM    184  CA  MET  1289       4.571  -7.911   7.502  1.00                 C  
ATOM    185  C   MET  1289       4.708  -6.397   7.422  1.00                 C  
ATOM    186  O   MET  1289       5.075  -5.752   8.395  1.00                 O  
ATOM    187  CB  MET  1289       5.816  -8.570   6.905  1.00                 C  
ATOM    188  SD  MET  1289       7.342 -10.821   6.373  1.00                 S  
ATOM    189  CE  MET  1289       8.693 -10.131   7.324  1.00                 C  
ATOM    190  CG  MET  1289       5.926 -10.060   7.190  1.00                 C  
ATOM    191  N   ILE  1290       4.412  -5.846   6.249  1.00                 N  
ATOM    192  CA  ILE  1290       4.707  -4.457   5.925  1.00                 C  
ATOM    193  C   ILE  1290       3.460  -3.740   5.411  1.00                 C  
ATOM    194  O   ILE  1290       2.638  -4.323   4.700  1.00                 O  
ATOM    195  CB  ILE  1290       5.841  -4.348   4.888  1.00                 C  
ATOM    196  CD1 ILE  1290       8.223  -5.113   4.403  1.00                 C  
ATOM    197  CG1 ILE  1290       7.125  -4.975   5.434  1.00                 C  
ATOM    198  CG2 ILE  1290       6.048  -2.898   4.477  1.00                 C  
ATOM    199  N   GLU  1291       3.337  -2.473   5.785  1.00                 N  
ATOM    200  CA  GLU  1291       2.407  -1.557   5.153  1.00                 C  
ATOM    201  C   GLU  1291       3.217  -0.369   4.648  1.00                 C  
ATOM    202  O   GLU  1291       4.184   0.049   5.294  1.00                 O  
ATOM    203  CB  GLU  1291       1.317  -1.134   6.140  1.00                 C  
ATOM    204  CD  GLU  1291      -0.834   0.130   6.533  1.00                 C  
ATOM    205  CG  GLU  1291       0.260  -0.220   5.543  1.00                 C  
ATOM    206  OE1 GLU  1291      -1.550  -0.791   6.978  1.00                 O  
ATOM    207  OE2 GLU  1291      -0.974   1.327   6.864  1.00                 O  
ATOM    208  N   TYR  1292       2.849   0.152   3.480  1.00                 N  
ATOM    209  CA  TYR  1292       3.543   1.298   2.913  1.00                 C  
ATOM    210  C   TYR  1292       3.129   2.593   3.612  1.00                 C  
ATOM    211  O   TYR  1292       1.975   2.753   4.007  1.00                 O  
ATOM    212  CB  TYR  1292       3.269   1.401   1.411  1.00                 C  
ATOM    213  CG  TYR  1292       3.908   0.299   0.595  1.00                 C  
ATOM    214  OH  TYR  1292       5.649  -2.739  -1.647  1.00                 O  
ATOM    215  CZ  TYR  1292       5.074  -1.733  -0.905  1.00                 C  
ATOM    216  CD1 TYR  1292       3.196  -0.848   0.270  1.00                 C  
ATOM    217  CE1 TYR  1292       3.771  -1.860  -0.475  1.00                 C  
ATOM    218  CD2 TYR  1292       5.220   0.410   0.154  1.00                 C  
ATOM    219  CE2 TYR  1292       5.812  -0.591  -0.592  1.00                 C  
ATOM    220  N   TYR  1293       4.097   3.484   3.807  1.00                 N  
ATOM    221  CA  TYR  1293       3.874   4.788   4.424  1.00                 C  
ATOM    222  C   TYR  1293       3.880   5.839   3.318  1.00                 C  
ATOM    223  O   TYR  1293       4.334   5.564   2.207  1.00                 O  
ATOM    224  CB  TYR  1293       4.944   5.071   5.481  1.00                 C  
ATOM    225  CG  TYR  1293       4.771   6.396   6.188  1.00                 C  
ATOM    226  OH  TYR  1293       4.285  10.035   8.140  1.00                 O  
ATOM    227  CZ  TYR  1293       4.447   8.832   7.493  1.00                 C  
ATOM    228  CD1 TYR  1293       3.789   6.564   7.156  1.00                 C  
ATOM    229  CE1 TYR  1293       3.624   7.772   7.807  1.00                 C  
ATOM    230  CD2 TYR  1293       5.591   7.476   5.884  1.00                 C  
ATOM    231  CE2 TYR  1293       5.441   8.691   6.525  1.00                 C  
ATOM    232  N   ASP  1294       3.387   7.038   3.611  1.00                 N  
ATOM    233  CA  ASP  1294       3.366   8.107   2.610  1.00                 C  
ATOM    234  C   ASP  1294       4.707   8.846   2.486  1.00                 C  
ATOM    235  O   ASP  1294       4.842   9.776   1.692  1.00                 O  
ATOM    236  CB  ASP  1294       2.267   9.122   2.933  1.00                 C  
ATOM    237  CG  ASP  1294       2.523   9.864   4.230  1.00                 C  
ATOM    238  OD1 ASP  1294       3.578   9.624   4.854  1.00                 O  
ATOM    239  OD2 ASP  1294       1.669  10.686   4.622  1.00                 O  
ATOM    240  N   VAL  1295       5.695   8.430   3.270  1.00                 N  
ATOM    241  CA  VAL  1295       7.040   8.989   3.154  1.00                 C  
ATOM    242  C   VAL  1295       7.979   7.942   2.568  1.00                 C  
ATOM    243  O   VAL  1295       8.053   6.810   3.062  1.00                 O  
ATOM    244  CB  VAL  1295       7.564   9.487   4.514  1.00                 C  
ATOM    245  CG1 VAL  1295       8.985  10.011   4.378  1.00                 C  
ATOM    246  CG2 VAL  1295       6.647  10.562   5.077  1.00                 C  
ATOM    247  N   SER  1296       8.676   8.330   1.504  1.00                 N  
ATOM    248  CA  SER  1296       9.599   7.443   0.791  1.00                 C  
ATOM    249  C   SER  1296      10.601   6.757   1.723  1.00                 C  
ATOM    250  O   SER  1296      11.221   7.396   2.579  1.00                 O  
ATOM    251  CB  SER  1296      10.363   8.217  -0.285  1.00                 C  
ATOM    252  OG  SER  1296      11.323   7.393  -0.923  1.00                 O  
ATOM    253  N   GLY  1297      10.733   5.444   1.568  1.00                 N  
ATOM    254  CA  GLY  1297      11.706   4.675   2.333  1.00                 C  
ATOM    255  C   GLY  1297      11.308   4.371   3.767  1.00                 C  
ATOM    256  O   GLY  1297      12.119   3.860   4.537  1.00                 O  
ATOM    257  N   CYS  1298      10.068   4.697   4.127  1.00                 N  
ATOM    258  CA  CYS  1298       9.540   4.389   5.446  1.00                 C  
ATOM    259  C   CYS  1298       8.433   3.358   5.335  1.00                 C  
ATOM    260  O   CYS  1298       7.586   3.437   4.443  1.00                 O  
ATOM    261  CB  CYS  1298       9.028   5.659   6.128  1.00                 C  
ATOM    262  SG  CYS  1298      10.294   6.920   6.407  1.00                 S  
ATOM    263  N   TYR  1299       8.460   2.367   6.222  1.00                 N  
ATOM    264  CA  TYR  1299       7.507   1.266   6.136  1.00                 C  
ATOM    265  C   TYR  1299       7.022   0.896   7.522  1.00                 C  
ATOM    266  O   TYR  1299       7.802   0.876   8.471  1.00                 O  
ATOM    267  CB  TYR  1299       8.144   0.059   5.444  1.00                 C  
ATOM    268  CG  TYR  1299       8.583   0.329   4.023  1.00                 C  
ATOM    269  OH  TYR  1299       9.807   1.077   0.120  1.00                 O  
ATOM    270  CZ  TYR  1299       9.401   0.829   1.411  1.00                 C  
ATOM    271  CD1 TYR  1299       9.851   0.828   3.753  1.00                 C  
ATOM    272  CE1 TYR  1299      10.262   1.078   2.458  1.00                 C  
ATOM    273  CD2 TYR  1299       7.729   0.084   2.955  1.00                 C  
ATOM    274  CE2 TYR  1299       8.122   0.328   1.653  1.00                 C  
ATOM    275  N   ILE  1300       5.727   0.626   7.629  1.00                 N  
ATOM    276  CA  ILE  1300       5.128   0.182   8.873  1.00                 C  
ATOM    277  C   ILE  1300       5.510  -1.281   9.069  1.00                 C  
ATOM    278  O   ILE  1300       5.342  -2.103   8.161  1.00                 O  
ATOM    279  CB  ILE  1300       3.601   0.379   8.866  1.00                 C  
ATOM    280  CD1 ILE  1300       1.789   2.133   8.491  1.00                 C  
ATOM    281  CG1 ILE  1300       3.255   1.865   8.752  1.00                 C  
ATOM    282  CG2 ILE  1300       2.976  -0.255  10.099  1.00                 C  
ATOM    283  N   LEU  1301       6.060  -1.587  10.236  1.00                 N  
ATOM    284  CA  LEU  1301       6.315  -2.970  10.632  1.00                 C  
ATOM    285  C   LEU  1301       5.100  -3.465  11.402  1.00                 C  
ATOM    286  O   LEU  1301       4.915  -3.126  12.573  1.00                 O  
ATOM    287  CB  LEU  1301       7.594  -3.061  11.467  1.00                 C  
ATOM    288  CG  LEU  1301       8.882  -2.593  10.787  1.00                 C  
ATOM    289  CD1 LEU  1301      10.053  -2.650  11.756  1.00                 C  
ATOM    290  CD2 LEU  1301       9.175  -3.432   9.553  1.00                 C  
ATOM    291  N   ARG  1302       4.253  -4.239  10.724  1.00                 N  
ATOM    292  CA  ARG  1302       3.085  -4.852  11.358  1.00                 C  
ATOM    293  C   ARG  1302       3.550  -5.965  12.303  1.00                 C  
ATOM    294  O   ARG  1302       4.709  -6.364  12.248  1.00                 O  
ATOM    295  CB  ARG  1302       2.124  -5.395  10.299  1.00                 C  
ATOM    296  CD  ARG  1302       0.516  -4.927   8.429  1.00                 C  
ATOM    297  NE  ARG  1302      -0.107  -3.909   7.587  1.00                 N  
ATOM    298  CG  ARG  1302       1.467  -4.320   9.448  1.00                 C  
ATOM    299  CZ  ARG  1302      -0.967  -4.172   6.609  1.00                 C  
ATOM    300  NH1 ARG  1302      -1.483  -3.181   5.894  1.00                 N  
ATOM    301  NH2 ARG  1302      -1.310  -5.426   6.347  1.00                 N  
ATOM    302  N   PRO  1303       2.660  -6.467  13.182  1.00                 N  
ATOM    303  CA  PRO  1303       3.105  -7.477  14.142  1.00                 C  
ATOM    304  C   PRO  1303       3.850  -8.676  13.556  1.00                 C  
ATOM    305  O   PRO  1303       4.794  -9.145  14.176  1.00                 O  
ATOM    306  CB  PRO  1303       1.810  -7.957  14.801  1.00                 C  
ATOM    307  CD  PRO  1303       1.147  -6.122  13.415  1.00                 C  
ATOM    308  CG  PRO  1303       0.903  -6.774  14.747  1.00                 C  
ATOM    309  N   TRP  1304       3.435  -9.170  12.387  1.00                 N  
ATOM    310  CA  TRP  1304       4.089 -10.332  11.791  1.00                 C  
ATOM    311  C   TRP  1304       5.571 -10.090  11.519  1.00                 C  
ATOM    312  O   TRP  1304       6.395 -10.974  11.752  1.00                 O  
ATOM    313  CB  TRP  1304       3.392 -10.729  10.488  1.00                 C  
ATOM    314  CG  TRP  1304       2.063 -11.389  10.696  1.00                 C  
ATOM    315  CD1 TRP  1304       0.840 -10.897  10.342  1.00                 C  
ATOM    316  NE1 TRP  1304      -0.148 -11.784  10.693  1.00                 N  
ATOM    317  CD2 TRP  1304       1.823 -12.663  11.305  1.00                 C  
ATOM    318  CE2 TRP  1304       0.433 -12.878  11.287  1.00                 C  
ATOM    319  CH2 TRP  1304       0.679 -14.973  12.347  1.00                 C  
ATOM    320  CZ2 TRP  1304      -0.151 -14.032  11.806  1.00                 C  
ATOM    321  CE3 TRP  1304       2.649 -13.643  11.865  1.00                 C  
ATOM    322  CZ3 TRP  1304       2.065 -14.785  12.378  1.00                 C  
ATOM    323  N   SER  1305       5.917  -8.893  11.051  1.00                 N  
ATOM    324  CA  SER  1305       7.321  -8.540  10.857  1.00                 C  
ATOM    325  C   SER  1305       7.992  -8.268  12.200  1.00                 C  
ATOM    326  O   SER  1305       9.079  -8.767  12.486  1.00                 O  
ATOM    327  CB  SER  1305       7.445  -7.321   9.941  1.00                 C  
ATOM    328  OG  SER  1305       6.872  -6.172  10.540  1.00                 O  
ATOM    329  N   TYR  1306       7.325  -7.486  13.042  1.00                 N  
ATOM    330  CA  TYR  1306       7.934  -7.067  14.297  1.00                 C  
ATOM    331  C   TYR  1306       8.282  -8.239  15.222  1.00                 C  
ATOM    332  O   TYR  1306       9.273  -8.186  15.939  1.00                 O  
ATOM    333  CB  TYR  1306       7.011  -6.102  15.045  1.00                 C  
ATOM    334  CG  TYR  1306       7.587  -5.588  16.345  1.00                 C  
ATOM    335  OH  TYR  1306       9.179  -4.161  19.911  1.00                 O  
ATOM    336  CZ  TYR  1306       8.651  -4.635  18.732  1.00                 C  
ATOM    337  CD1 TYR  1306       8.540  -4.577  16.350  1.00                 C  
ATOM    338  CE1 TYR  1306       9.071  -4.100  17.533  1.00                 C  
ATOM    339  CD2 TYR  1306       7.175  -6.114  17.562  1.00                 C  
ATOM    340  CE2 TYR  1306       7.696  -5.650  18.755  1.00                 C  
ATOM    341  N   SER  1307       7.477  -9.302  15.184  1.00                 N  
ATOM    342  CA  SER  1307       7.730 -10.509  15.990  1.00                 C  
ATOM    343  C   SER  1307       9.080 -11.163  15.668  1.00                 C  
ATOM    344  O   SER  1307       9.734 -11.714  16.563  1.00                 O  
ATOM    345  CB  SER  1307       6.612 -11.534  15.786  1.00                 C  
ATOM    346  OG  SER  1307       6.613 -12.032  14.459  1.00                 O  
ATOM    347  N   ILE  1308       9.484 -11.101  14.399  1.00                 N  
ATOM    348  CA  ILE  1308      10.792 -11.610  13.966  1.00                 C  
ATOM    349  C   ILE  1308      11.931 -10.774  14.581  1.00                 C  
ATOM    350  O   ILE  1308      12.910 -11.330  15.101  1.00                 O  
ATOM    351  CB  ILE  1308      10.913 -11.621  12.431  1.00                 C  
ATOM    352  CD1 ILE  1308      10.015 -14.003  12.288  1.00                 C  
ATOM    353  CG1 ILE  1308       9.879 -12.570  11.821  1.00                 C  
ATOM    354  CG2 ILE  1308      12.330 -11.982  12.011  1.00                 C  
ATOM    355  N   TRP  1309      11.781  -9.449  14.555  1.00                 N  
ATOM    356  CA  TRP  1309      12.739  -8.556  15.213  1.00                 C  
ATOM    357  C   TRP  1309      12.832  -8.867  16.711  1.00                 C  
ATOM    358  O   TRP  1309      13.940  -8.933  17.257  1.00                 O  
ATOM    359  CB  TRP  1309      12.343  -7.094  14.999  1.00                 C  
ATOM    360  CG  TRP  1309      13.290  -6.118  15.627  1.00                 C  
ATOM    361  CD1 TRP  1309      13.010  -5.231  16.626  1.00                 C  
ATOM    362  NE1 TRP  1309      14.131  -4.501  16.940  1.00                 N  
ATOM    363  CD2 TRP  1309      14.672  -5.930  15.297  1.00                 C  
ATOM    364  CE2 TRP  1309      15.165  -4.913  16.136  1.00                 C  
ATOM    365  CH2 TRP  1309      17.313  -5.071  15.170  1.00                 C  
ATOM    366  CZ2 TRP  1309      16.487  -4.475  16.081  1.00                 C  
ATOM    367  CE3 TRP  1309      15.540  -6.522  14.375  1.00                 C  
ATOM    368  CZ3 TRP  1309      16.850  -6.084  14.324  1.00                 C  
ATOM    369  N   GLU  1310      11.686  -9.083  17.366  1.00                 N  
ATOM    370  CA  GLU  1310      11.677  -9.416  18.804  1.00                 C  
ATOM    371  C   GLU  1310      12.424 -10.714  19.114  1.00                 C  
ATOM    372  O   GLU  1310      13.109 -10.799  20.135  1.00                 O  
ATOM    373  CB  GLU  1310      10.241  -9.526  19.319  1.00                 C  
ATOM    374  CD  GLU  1310       8.701  -9.836  21.298  1.00                 C  
ATOM    375  CG  GLU  1310      10.136  -9.811  20.809  1.00                 C  
ATOM    376  OE1 GLU  1310       7.787  -9.650  20.467  1.00                 O  
ATOM    377  OE2 GLU  1310       8.491 -10.043  22.511  1.00                 O  
ATOM    378  N   GLU  1311      12.304 -11.703  18.227  1.00                 N  
ATOM    379  CA  GLU  1311      13.033 -12.973  18.344  1.00                 C  
ATOM    380  C   GLU  1311      14.549 -12.795  18.184  1.00                 C  
ATOM    381  O   GLU  1311      15.328 -13.371  18.941  1.00                 O  
ATOM    382  CB  GLU  1311      12.528 -13.978  17.307  1.00                 C  
ATOM    383  CD  GLU  1311      12.887 -16.059  18.694  1.00                 C  
ATOM    384  CG  GLU  1311      13.191 -15.343  17.392  1.00                 C  
ATOM    385  OE1 GLU  1311      11.892 -15.693  19.354  1.00                 O  
ATOM    386  OE2 GLU  1311      13.644 -16.985  19.053  1.00                 O  
ATOM    387  N   ILE  1312      14.949 -11.997  17.198  1.00                 N  
ATOM    388  CA  ILE  1312      16.357 -11.678  16.980  1.00                 C  
ATOM    389  C   ILE  1312      16.900 -10.936  18.199  1.00                 C  
ATOM    390  O   ILE  1312      17.982 -11.259  18.705  1.00                 O  
ATOM    391  CB  ILE  1312      16.556 -10.847  15.699  1.00                 C  
ATOM    392  CD1 ILE  1312      16.115 -10.881  13.188  1.00                 C  
ATOM    393  CG1 ILE  1312      16.235 -11.689  14.462  1.00                 C  
ATOM    394  CG2 ILE  1312      17.965 -10.277  15.646  1.00                 C  
ATOM    395  N   LYS  1313      16.123  -9.963  18.674  1.00                 N  
ATOM    396  CA  LYS  1313      16.465  -9.166  19.840  1.00                 C  
ATOM    397  C   LYS  1313      16.637 -10.015  21.103  1.00                 C  
ATOM    398  O   LYS  1313      17.620  -9.851  21.834  1.00                 O  
ATOM    399  CB  LYS  1313      15.398  -8.098  20.091  1.00                 C  
ATOM    400  CD  LYS  1313      14.612  -6.140  21.450  1.00                 C  
ATOM    401  CE  LYS  1313      14.798  -5.360  22.741  1.00                 C  
ATOM    402  CG  LYS  1313      15.674  -7.218  21.299  1.00                 C  
ATOM    403  NZ  LYS  1313      16.084  -4.609  22.757  1.00                 N  
ATOM    404  N   THR  1314      15.685 -10.910  21.360  1.00                 N  
ATOM    405  CA  THR  1314      15.749 -11.780  22.533  1.00                 C  
ATOM    406  C   THR  1314      17.036 -12.606  22.550  1.00                 C  
ATOM    407  O   THR  1314      17.710 -12.681  23.574  1.00                 O  
ATOM    408  CB  THR  1314      14.539 -12.730  22.598  1.00                 C  
ATOM    409  OG1 THR  1314      13.333 -11.965  22.718  1.00                 O  
ATOM    410  CG2 THR  1314      14.650 -13.654  23.801  1.00                 C  
ATOM    411  N   PHE  1315      17.380 -13.200  21.411  1.00                 N  
ATOM    412  CA  PHE  1315      18.610 -13.981  21.297  1.00                 C  
ATOM    413  C   PHE  1315      19.852 -13.120  21.512  1.00                 C  
ATOM    414  O   PHE  1315      20.676 -13.418  22.379  1.00                 O  
ATOM    415  CB  PHE  1315      18.687 -14.663  19.930  1.00                 C  
ATOM    416  CG  PHE  1315      19.944 -15.458  19.718  1.00                 C  
ATOM    417  CZ  PHE  1315      22.273 -16.923  19.324  1.00                 C  
ATOM    418  CD1 PHE  1315      20.083 -16.720  20.269  1.00                 C  
ATOM    419  CE1 PHE  1315      21.240 -17.451  20.075  1.00                 C  
ATOM    420  CD2 PHE  1315      20.987 -14.943  18.969  1.00                 C  
ATOM    421  CE2 PHE  1315      22.143 -15.674  18.774  1.00                 C  
ATOM    422  N   PHE  1316      19.978 -12.059  20.716  1.00                 N  
ATOM    423  CA  PHE  1316      21.200 -11.276  20.682  1.00                 C  
ATOM    424  C   PHE  1316      21.444 -10.583  22.012  1.00                 C  
ATOM    425  O   PHE  1316      22.567 -10.560  22.511  1.00                 O  
ATOM    426  CB  PHE  1316      21.143 -10.243  19.555  1.00                 C  
ATOM    427  CG  PHE  1316      22.396  -9.427  19.417  1.00                 C  
ATOM    428  CZ  PHE  1316      24.712  -7.910  19.166  1.00                 C  
ATOM    429  CD1 PHE  1316      23.543  -9.977  18.871  1.00                 C  
ATOM    430  CE1 PHE  1316      24.695  -9.226  18.744  1.00                 C  
ATOM    431  CD2 PHE  1316      22.429  -8.108  19.835  1.00                 C  
ATOM    432  CE2 PHE  1316      23.582  -7.356  19.708  1.00                 C  
ATOM    433  N   ASP  1317      20.373 -10.038  22.580  1.00                 N  
ATOM    434  CA  ASP  1317      20.437  -9.363  23.862  1.00                 C  
ATOM    435  C   ASP  1317      20.952 -10.255  24.997  1.00                 C  
ATOM    436  O   ASP  1317      21.825  -9.840  25.756  1.00                 O  
ATOM    437  CB  ASP  1317      19.061  -8.818  24.250  1.00                 C  
ATOM    438  CG  ASP  1317      18.646  -7.629  23.405  1.00                 C  
ATOM    439  OD1 ASP  1317      19.516  -7.061  22.712  1.00                 O  
ATOM    440  OD2 ASP  1317      17.452  -7.266  23.436  1.00                 O  
ATOM    441  N   ARG  1318      20.411 -11.470  25.111  1.00                 N  
ATOM    442  CA  ARG  1318      20.873 -12.432  26.115  1.00                 C  
ATOM    443  C   ARG  1318      22.352 -12.792  25.921  1.00                 C  
ATOM    444  O   ARG  1318      23.100 -12.945  26.889  1.00                 O  
ATOM    445  CB  ARG  1318      20.022 -13.703  26.071  1.00                 C  
ATOM    446  CD  ARG  1318      19.477 -15.946  27.056  1.00                 C  
ATOM    447  NE  ARG  1318      19.610 -16.670  25.794  1.00                 N  
ATOM    448  CG  ARG  1318      20.397 -14.738  27.119  1.00                 C  
ATOM    449  CZ  ARG  1318      18.752 -17.590  25.367  1.00                 C  
ATOM    450  NH1 ARG  1318      18.954 -18.197  24.206  1.00                 N  
ATOM    451  NH2 ARG  1318      17.693 -17.901  26.102  1.00                 N  
ATOM    452  N   GLU  1319      22.779 -12.910  24.665  1.00                 N  
ATOM    453  CA  GLU  1319      24.179 -13.234  24.374  1.00                 C  
ATOM    454  C   GLU  1319      25.166 -12.114  24.731  1.00                 C  
ATOM    455  O   GLU  1319      26.223 -12.387  25.311  1.00                 O  
ATOM    456  CB  GLU  1319      24.352 -13.580  22.894  1.00                 C  
ATOM    457  CD  GLU  1319      24.304 -16.088  23.191  1.00                 C  
ATOM    458  CG  GLU  1319      23.701 -14.891  22.483  1.00                 C  
ATOM    459  OE1 GLU  1319      25.544 -16.233  23.163  1.00                 O  
ATOM    460  OE2 GLU  1319      23.536 -16.882  23.775  1.00                 O  
ATOM    461  N   ILE  1320      24.834 -10.867  24.402  1.00                 N  
ATOM    462  CA  ILE  1320      25.745  -9.762  24.733  1.00                 C  
ATOM    463  C   ILE  1320      25.780  -9.480  26.228  1.00                 C  
ATOM    464  O   ILE  1320      26.791  -9.015  26.745  1.00                 O  
ATOM    465  CB  ILE  1320      25.366  -8.473  23.980  1.00                 C  
ATOM    466  CD1 ILE  1320      23.623  -6.617  23.879  1.00                 C  
ATOM    467  CG1 ILE  1320      23.991  -7.976  24.431  1.00                 C  
ATOM    468  CG2 ILE  1320      25.422  -8.699  22.477  1.00                 C  
ATOM    469  N   LYS  1321      24.675  -9.771  26.914  1.00                 N  
ATOM    470  CA  LYS  1321      24.650  -9.717  28.378  1.00                 C  
ATOM    471  C   LYS  1321      25.683 -10.658  28.999  1.00                 C  
ATOM    472  O   LYS  1321      26.341 -10.307  29.975  1.00                 O  
ATOM    473  CB  LYS  1321      23.255 -10.063  28.903  1.00                 C  
ATOM    474  CD  LYS  1321      20.845  -9.413  29.161  1.00                 C  
ATOM    475  CE  LYS  1321      19.794  -8.353  28.877  1.00                 C  
ATOM    476  CG  LYS  1321      22.207  -8.996  28.631  1.00                 C  
ATOM    477  NZ  LYS  1321      18.445  -8.767  29.352  1.00                 N  
ATOM    478  N   LYS  1322      25.848 -11.838  28.405  1.00                 N  
ATOM    479  CA  LYS  1322      26.853 -12.789  28.869  1.00                 C  
ATOM    480  C   LYS  1322      28.274 -12.250  28.712  1.00                 C  
ATOM    481  O   LYS  1322      29.165 -12.626  29.472  1.00                 O  
ATOM    482  CB  LYS  1322      26.724 -14.115  28.116  1.00                 C  
ATOM    483  CD  LYS  1322      25.412 -16.211  27.686  1.00                 C  
ATOM    484  CE  LYS  1322      24.174 -17.014  28.050  1.00                 C  
ATOM    485  CG  LYS  1322      25.479 -14.912  28.472  1.00                 C  
ATOM    486  NZ  LYS  1322      24.074 -18.271  27.258  1.00                 N  
ATOM    487  N   LEU  1323      28.471 -11.357  27.739  1.00                 N  
ATOM    488  CA  LEU  1323      29.770 -10.714  27.529  1.00                 C  
ATOM    489  C   LEU  1323      29.980  -9.472  28.410  1.00                 C  
ATOM    490  O   LEU  1323      31.060  -8.875  28.407  1.00                 O  
ATOM    491  CB  LEU  1323      29.940 -10.317  26.061  1.00                 C  
ATOM    492  CG  LEU  1323      29.950 -11.461  25.046  1.00                 C  
ATOM    493  CD1 LEU  1323      30.024 -10.920  23.626  1.00                 C  
ATOM    494  CD2 LEU  1323      31.112 -12.406  25.313  1.00                 C  
ATOM    495  N   GLY  1324      28.953  -9.086  29.162  1.00                 N  
ATOM    496  CA  GLY  1324      29.054  -7.955  30.086  1.00                 C  
ATOM    497  C   GLY  1324      28.583  -6.632  29.499  1.00                 C  
ATOM    498  O   GLY  1324      28.801  -5.573  30.090  1.00                 O  
ATOM    499  N   VAL  1325      27.933  -6.689  28.337  1.00                 N  
ATOM    500  CA  VAL  1325      27.391  -5.486  27.710  1.00                 C  
ATOM    501  C   VAL  1325      26.090  -5.097  28.416  1.00                 C  
ATOM    502  O   VAL  1325      25.283  -5.962  28.754  1.00                 O  
ATOM    503  CB  VAL  1325      27.157  -5.692  26.202  1.00                 C  
ATOM    504  CG1 VAL  1325      26.487  -4.469  25.595  1.00                 C  
ATOM    505  CG2 VAL  1325      28.470  -5.990  25.495  1.00                 C  
ATOM    506  N   GLU  1326      25.901  -3.800  28.635  1.00                 N  
ATOM    507  CA  GLU  1326      24.696  -3.283  29.281  1.00                 C  
ATOM    508  C   GLU  1326      23.889  -2.425  28.316  1.00                 C  
ATOM    509  O   GLU  1326      24.468  -1.710  27.499  1.00                 O  
ATOM    510  CB  GLU  1326      25.061  -2.475  30.528  1.00                 C  
ATOM    511  CD  GLU  1326      26.046  -2.465  32.854  1.00                 C  
ATOM    512  CG  GLU  1326      25.719  -3.294  31.627  1.00                 C  
ATOM    513  OE1 GLU  1326      25.857  -1.232  32.806  1.00                 O  
ATOM    514  OE2 GLU  1326      26.493  -3.050  33.863  1.00                 O  
ATOM    515  N   ASN  1327      22.558  -2.495  28.410  1.00                 N  
ATOM    516  CA  ASN  1327      21.690  -1.636  27.607  1.00                 C  
ATOM    517  C   ASN  1327      21.481  -0.259  28.210  1.00                 C  
ATOM    518  O   ASN  1327      21.467  -0.083  29.433  1.00                 O  
ATOM    519  CB  ASN  1327      20.332  -2.304  27.385  1.00                 C  
ATOM    520  CG  ASN  1327      20.422  -3.524  26.489  1.00                 C  
ATOM    521  OD1 ASN  1327      21.027  -3.476  25.418  1.00                 O  
ATOM    522  ND2 ASN  1327      19.820  -4.624  26.926  1.00                 N  
ATOM    523  N   SER  1328      21.312   0.712  27.321  1.00                 N  
ATOM    524  CA  SER  1328      21.146   2.092  27.701  1.00                 C  
ATOM    525  C   SER  1328      20.298   2.762  26.623  1.00                 C  
ATOM    526  O   SER  1328      19.870   2.102  25.673  1.00                 O  
ATOM    527  CB  SER  1328      22.508   2.770  27.866  1.00                 C  
ATOM    528  OG  SER  1328      23.170   2.893  26.619  1.00                 O  
ATOM    529  N   TYR  1329      20.057   4.060  26.765  1.00                 N  
ATOM    530  CA  TYR  1329      19.434   4.825  25.692  1.00                 C  
ATOM    531  C   TYR  1329      19.967   6.258  25.619  1.00                 C  
ATOM    532  O   TYR  1329      19.711   7.077  26.503  1.00                 O  
ATOM    533  CB  TYR  1329      17.914   4.854  25.867  1.00                 C  
ATOM    534  CG  TYR  1329      17.184   5.577  24.758  1.00                 C  
ATOM    535  OH  TYR  1329      15.177   7.553  21.699  1.00                 O  
ATOM    536  CZ  TYR  1329      15.841   6.901  22.713  1.00                 C  
ATOM    537  CD1 TYR  1329      17.027   4.990  23.509  1.00                 C  
ATOM    538  CE1 TYR  1329      16.360   5.644  22.490  1.00                 C  
ATOM    539  CD2 TYR  1329      16.653   6.844  24.965  1.00                 C  
ATOM    540  CE2 TYR  1329      15.984   7.513  23.957  1.00                 C  
ATOM    541  N   PHE  1330      20.728   6.541  24.563  1.00                 N  
ATOM    542  CA  PHE  1330      21.234   7.886  24.297  1.00                 C  
ATOM    543  C   PHE  1330      20.248   8.674  23.422  1.00                 C  
ATOM    544  O   PHE  1330      19.458   8.076  22.694  1.00                 O  
ATOM    545  CB  PHE  1330      22.606   7.819  23.622  1.00                 C  
ATOM    546  CG  PHE  1330      23.696   7.299  24.516  1.00                 C  
ATOM    547  CZ  PHE  1330      25.714   6.343  26.170  1.00                 C  
ATOM    548  CD1 PHE  1330      23.926   5.939  24.632  1.00                 C  
ATOM    549  CE1 PHE  1330      24.928   5.461  25.454  1.00                 C  
ATOM    550  CD2 PHE  1330      24.491   8.169  25.240  1.00                 C  
ATOM    551  CE2 PHE  1330      25.493   7.691  26.062  1.00                 C  
ATOM    552  N   PRO  1331      20.300  10.017  23.493  1.00                 N  
ATOM    553  CA  PRO  1331      19.381  10.894  22.765  1.00                 C  
ATOM    554  C   PRO  1331      19.438  10.698  21.261  1.00                 C  
ATOM    555  O   PRO  1331      20.488  10.356  20.709  1.00                 O  
ATOM    556  CB  PRO  1331      19.837  12.304  23.143  1.00                 C  
ATOM    557  CD  PRO  1331      21.236  10.798  24.369  1.00                 C  
ATOM    558  CG  PRO  1331      20.547  12.131  24.445  1.00                 C  
ATOM    559  N   MET  1332      18.296  10.889  20.618  1.00                 N  
ATOM    560  CA  MET  1332      18.195  10.790  19.176  1.00                 C  
ATOM    561  C   MET  1332      18.770  12.038  18.508  1.00                 C  
ATOM    562  O   MET  1332      19.321  11.964  17.409  1.00                 O  
ATOM    563  CB  MET  1332      16.739  10.585  18.754  1.00                 C  
ATOM    564  SD  MET  1332      14.416   9.074  18.726  1.00                 S  
ATOM    565  CE  MET  1332      14.530   8.916  16.946  1.00                 C  
ATOM    566  CG  MET  1332      16.157   9.242  19.166  1.00                 C  
ATOM    567  N   PHE  1333      18.649  13.180  19.175  1.00                 N  
ATOM    568  CA  PHE  1333      19.138  14.440  18.619  1.00                 C  
ATOM    569  C   PHE  1333      20.616  14.664  18.884  1.00                 C  
ATOM    570  O   PHE  1333      21.094  14.521  20.013  1.00                 O  
ATOM    571  CB  PHE  1333      18.342  15.619  19.182  1.00                 C  
ATOM    572  CG  PHE  1333      16.927  15.688  18.683  1.00                 C  
ATOM    573  CZ  PHE  1333      14.310  15.820  17.753  1.00                 C  
ATOM    574  CD1 PHE  1333      15.894  15.113  19.403  1.00                 C  
ATOM    575  CE1 PHE  1333      14.593  15.177  18.944  1.00                 C  
ATOM    576  CD2 PHE  1333      16.628  16.328  17.493  1.00                 C  
ATOM    577  CE2 PHE  1333      15.326  16.392  17.034  1.00                 C  
ATOM    578  N   VAL  1334      21.331  15.044  17.836  1.00                 N  
ATOM    579  CA  VAL  1334      22.725  15.424  17.974  1.00                 C  
ATOM    580  C   VAL  1334      22.899  16.870  17.527  1.00                 C  
ATOM    581  O   VAL  1334      22.392  17.286  16.473  1.00                 O  
ATOM    582  CB  VAL  1334      23.647  14.489  17.170  1.00                 C  
ATOM    583  CG1 VAL  1334      23.267  14.503  15.697  1.00                 C  
ATOM    584  CG2 VAL  1334      25.103  14.891  17.352  1.00                 C  
ATOM    585  N   SER  1335      23.576  17.651  18.361  1.00                 N  
ATOM    586  CA  SER  1335      23.781  19.064  18.063  1.00                 C  
ATOM    587  C   SER  1335      24.657  19.184  16.832  1.00                 C  
ATOM    588  O   SER  1335      25.441  18.278  16.528  1.00                 O  
ATOM    589  CB  SER  1335      24.407  19.779  19.262  1.00                 C  
ATOM    590  OG  SER  1335      25.725  19.315  19.501  1.00                 O  
ATOM    591  N   HIS  1336      24.511  20.293  16.113  1.00                 N  
ATOM    592  CA  HIS  1336      25.365  20.560  14.970  1.00                 C  
ATOM    593  C   HIS  1336      26.838  20.506  15.376  1.00                 C  
ATOM    594  O   HIS  1336      27.644  19.889  14.681  1.00                 O  
ATOM    595  CB  HIS  1336      25.031  21.922  14.358  1.00                 C  
ATOM    596  CG  HIS  1336      25.869  22.272  13.168  1.00                 C  
ATOM    597  ND1 HIS  1336      25.703  21.673  11.938  1.00                 N  
ATOM    598  CE1 HIS  1336      26.595  22.190  11.075  1.00                 C  
ATOM    599  CD2 HIS  1336      26.964  23.194  12.905  1.00                 C  
ATOM    600  NE2 HIS  1336      27.355  23.104  11.648  1.00                 N  
ATOM    601  N   ALA  1337      27.172  21.141  16.505  1.00                 N  
ATOM    602  CA  ALA  1337      28.546  21.183  17.022  1.00                 C  
ATOM    603  C   ALA  1337      29.108  19.784  17.194  1.00                 C  
ATOM    604  O   ALA  1337      30.201  19.492  16.718  1.00                 O  
ATOM    605  CB  ALA  1337      28.592  21.932  18.345  1.00                 C  
ATOM    606  N   ALA  1338      28.354  18.931  17.886  1.00                 N  
ATOM    607  CA  ALA  1338      28.802  17.578  18.199  1.00                 C  
ATOM    608  C   ALA  1338      28.987  16.715  16.952  1.00                 C  
ATOM    609  O   ALA  1338      29.957  15.967  16.858  1.00                 O  
ATOM    610  CB  ALA  1338      27.818  16.898  19.139  1.00                 C  
ATOM    611  N   LEU  1339      28.063  16.824  15.998  1.00                 N  
ATOM    612  CA  LEU  1339      28.114  15.990  14.794  1.00                 C  
ATOM    613  C   LEU  1339      29.294  16.364  13.901  1.00                 C  
ATOM    614  O   LEU  1339      29.874  15.504  13.241  1.00                 O  
ATOM    615  CB  LEU  1339      26.809  16.108  14.005  1.00                 C  
ATOM    616  CG  LEU  1339      26.696  15.244  12.747  1.00                 C  
ATOM    617  CD1 LEU  1339      26.826  13.769  13.095  1.00                 C  
ATOM    618  CD2 LEU  1339      25.380  15.505  12.031  1.00                 C  
ATOM    619  N   GLU  1340      29.641  17.646  13.897  1.00                 N  
ATOM    620  CA  GLU  1340      30.713  18.162  13.052  1.00                 C  
ATOM    621  C   GLU  1340      31.980  18.482  13.854  1.00                 C  
ATOM    622  O   GLU  1340      32.942  19.026  13.310  1.00                 O  
ATOM    623  CB  GLU  1340      30.251  19.415  12.306  1.00                 C  
ATOM    624  CD  GLU  1340      29.444  18.243  10.219  1.00                 C  
ATOM    625  CG  GLU  1340      29.087  19.179  11.357  1.00                 C  
ATOM    626  OE1 GLU  1340      30.592  18.311   9.732  1.00                 O  
ATOM    627  OE2 GLU  1340      28.576  17.441   9.815  1.00                 O  
ATOM    628  N   LYS  1341      31.973  18.120  15.138  1.00                 N  
ATOM    629  CA  LYS  1341      33.084  18.406  16.062  1.00                 C  
ATOM    630  C   LYS  1341      34.422  17.872  15.554  1.00                 C  
ATOM    631  O   LYS  1341      35.401  18.619  15.471  1.00                 O  
ATOM    632  CB  LYS  1341      32.797  17.816  17.444  1.00                 C  
ATOM    633  CD  LYS  1341      33.515  17.509  19.829  1.00                 C  
ATOM    634  CE  LYS  1341      34.621  17.742  20.846  1.00                 C  
ATOM    635  CG  LYS  1341      33.887  18.079  18.470  1.00                 C  
ATOM    636  NZ  LYS  1341      34.270  17.189  22.184  1.00                 N  
ATOM    637  N   GLU  1342      34.448  16.583  15.219  1.00                 N  
ATOM    638  CA  GLU  1342      35.653  15.946  14.689  1.00                 C  
ATOM    639  C   GLU  1342      35.333  15.023  13.521  1.00                 C  
ATOM    640  O   GLU  1342      34.165  14.817  13.181  1.00                 O  
ATOM    641  CB  GLU  1342      36.372  15.161  15.788  1.00                 C  
ATOM    642  CD  GLU  1342      38.050  16.899  16.522  1.00                 C  
ATOM    643  CG  GLU  1342      36.884  16.021  16.931  1.00                 C  
ATOM    644  OE1 GLU  1342      38.708  16.579  15.510  1.00                 O  
ATOM    645  OE2 GLU  1342      38.306  17.907  17.214  1.00                 O  
ATOM    646  N   LYS  1343      36.386  14.483  12.904  1.00                 N  
ATOM    647  CA  LYS  1343      36.273  13.583  11.755  1.00                 C  
ATOM    648  C   LYS  1343      35.766  12.198  12.164  1.00                 C  
ATOM    649  O   LYS  1343      36.477  11.194  12.035  1.00                 O  
ATOM    650  CB  LYS  1343      37.621  13.449  11.045  1.00                 C  
ATOM    651  CD  LYS  1343      39.438  14.521   9.685  1.00                 C  
ATOM    652  CE  LYS  1343      39.919  15.800   9.019  1.00                 C  
ATOM    653  CG  LYS  1343      38.108  14.731  10.389  1.00                 C  
ATOM    654  NZ  LYS  1343      41.227  15.612   8.333  1.00                 N  
ATOM    655  N   THR  1344      34.529  12.166  12.660  1.00                 N  
ATOM    656  CA  THR  1344      33.840  10.938  13.054  1.00                 C  
ATOM    657  C   THR  1344      33.352  10.164  11.842  1.00                 C  
ATOM    658  O   THR  1344      33.186   8.937  11.888  1.00                 O  
ATOM    659  CB  THR  1344      32.647  11.233  13.982  1.00                 C  
ATOM    660  OG1 THR  1344      31.707  12.076  13.303  1.00                 O  
ATOM    661  CG2 THR  1344      33.115  11.943  15.242  1.00                 C  
ATOM    662  N   HIS  1345      33.096  10.906  10.769  1.00                 N  
ATOM    663  CA  HIS  1345      32.561  10.360   9.535  1.00                 C  
ATOM    664  C   HIS  1345      33.044  11.202   8.361  1.00                 C  
ATOM    665  O   HIS  1345      33.208  12.423   8.489  1.00                 O  
ATOM    666  CB  HIS  1345      31.033  10.315   9.587  1.00                 C  
ATOM    667  CG  HIS  1345      30.491   9.441  10.675  1.00                 C  
ATOM    668  ND1 HIS  1345      30.442   9.838  11.994  1.00                 N  
ATOM    669  CE1 HIS  1345      29.909   8.847  12.730  1.00                 C  
ATOM    670  CD2 HIS  1345      29.920   8.104  10.746  1.00                 C  
ATOM    671  NE2 HIS  1345      29.593   7.804  11.988  1.00                 N  
ATOM    672  N   ILE  1346      33.273  10.545   7.225  1.00                 N  
ATOM    673  CA  ILE  1346      33.644  11.234   5.988  1.00                 C  
ATOM    674  C   ILE  1346      32.538  12.203   5.566  1.00                 C  
ATOM    675  O   ILE  1346      31.347  11.933   5.772  1.00                 O  
ATOM    676  CB  ILE  1346      33.940  10.236   4.853  1.00                 C  
ATOM    677  CD1 ILE  1346      35.379   8.218   4.257  1.00                 C  
ATOM    678  CG1 ILE  1346      35.160   9.380   5.200  1.00                 C  
ATOM    679  CG2 ILE  1346      34.120  10.969   3.533  1.00                 C  
ATOM    680  N   ALA  1347      32.949  13.329   4.985  1.00                 N  
ATOM    681  CA  ALA  1347      32.036  14.410   4.598  1.00                 C  
ATOM    682  C   ALA  1347      30.992  13.976   3.566  1.00                 C  
ATOM    683  O   ALA  1347      29.991  14.665   3.356  1.00                 O  
ATOM    684  CB  ALA  1347      32.818  15.592   4.045  1.00                 C  
ATOM    685  N   ASP  1348      31.232  12.829   2.934  1.00                 N  
ATOM    686  CA  ASP  1348      30.323  12.268   1.936  1.00                 C  
ATOM    687  C   ASP  1348      29.004  11.767   2.538  1.00                 C  
ATOM    688  O   ASP  1348      28.044  11.516   1.805  1.00                 O  
ATOM    689  CB  ASP  1348      30.996  11.118   1.184  1.00                 C  
ATOM    690  CG  ASP  1348      32.102  11.593   0.262  1.00                 C  
ATOM    691  OD1 ASP  1348      32.147  12.805  -0.036  1.00                 O  
ATOM    692  OD2 ASP  1348      32.923  10.753  -0.163  1.00                 O  
ATOM    693  N   PHE  1349      28.966  11.624   3.865  1.00                 N  
ATOM    694  CA  PHE  1349      27.739  11.256   4.583  1.00                 C  
ATOM    695  C   PHE  1349      26.769  12.429   4.786  1.00                 C  
ATOM    696  O   PHE  1349      25.594  12.223   5.127  1.00                 O  
ATOM    697  CB  PHE  1349      28.077  10.657   5.950  1.00                 C  
ATOM    698  CG  PHE  1349      28.705   9.295   5.876  1.00                 C  
ATOM    699  CZ  PHE  1349      29.861   6.771   5.737  1.00                 C  
ATOM    700  CD1 PHE  1349      30.059   9.127   6.108  1.00                 C  
ATOM    701  CE1 PHE  1349      30.637   7.874   6.040  1.00                 C  
ATOM    702  CD2 PHE  1349      27.942   8.181   5.574  1.00                 C  
ATOM    703  CE2 PHE  1349      28.520   6.927   5.506  1.00                 C  
ATOM    704  N   ALA  1350      27.267  13.650   4.596  1.00                 N  
ATOM    705  CA  ALA  1350      26.481  14.867   4.826  1.00                 C  
ATOM    706  C   ALA  1350      25.070  14.864   4.205  1.00                 C  
ATOM    707  O   ALA  1350      24.119  15.267   4.877  1.00                 O  
ATOM    708  CB  ALA  1350      27.222  16.085   4.296  1.00                 C  
ATOM    709  N   PRO  1351      24.926  14.419   2.933  1.00                 N  
ATOM    710  CA  PRO  1351      23.584  14.456   2.344  1.00                 C  
ATOM    711  C   PRO  1351      22.586  13.462   2.945  1.00                 C  
ATOM    712  O   PRO  1351      21.405  13.525   2.619  1.00                 O  
ATOM    713  CB  PRO  1351      23.818  14.127   0.868  1.00                 C  
ATOM    714  CD  PRO  1351      25.935  13.869   1.955  1.00                 C  
ATOM    715  CG  PRO  1351      25.068  13.312   0.861  1.00                 C  
ATOM    716  N   GLU  1352      23.050  12.570   3.817  1.00                 N  
ATOM    717  CA  GLU  1352      22.171  11.588   4.444  1.00                 C  
ATOM    718  C   GLU  1352      21.589  12.070   5.780  1.00                 C  
ATOM    719  O   GLU  1352      20.669  11.456   6.302  1.00                 O  
ATOM    720  CB  GLU  1352      22.915  10.270   4.670  1.00                 C  
ATOM    721  CD  GLU  1352      24.093   8.281   3.653  1.00                 C  
ATOM    722  CG  GLU  1352      23.332   9.566   3.389  1.00                 C  
ATOM    723  OE1 GLU  1352      24.378   7.991   4.834  1.00                 O  
ATOM    724  OE2 GLU  1352      24.405   7.565   2.678  1.00                 O  
ATOM    725  N   VAL  1353      22.111  13.168   6.327  1.00                 N  
ATOM    726  CA  VAL  1353      21.647  13.656   7.636  1.00                 C  
ATOM    727  C   VAL  1353      20.337  14.434   7.535  1.00                 C  
ATOM    728  O   VAL  1353      20.251  15.411   6.791  1.00                 O  
ATOM    729  CB  VAL  1353      22.707  14.542   8.316  1.00                 C  
ATOM    730  CG1 VAL  1353      22.168  15.113   9.619  1.00                 C  
ATOM    731  CG2 VAL  1353      23.982  13.751   8.564  1.00                 C  
ATOM    732  N   ALA  1354      19.338  14.004   8.307  1.00                 N  
ATOM    733  CA  ALA  1354      18.075  14.725   8.434  1.00                 C  
ATOM    734  C   ALA  1354      18.187  15.750   9.559  1.00                 C  
ATOM    735  O   ALA  1354      18.565  15.404  10.679  1.00                 O  
ATOM    736  CB  ALA  1354      16.934  13.753   8.692  1.00                 C  
ATOM    737  N   TRP  1355      17.872  17.005   9.243  1.00                 N  
ATOM    738  CA  TRP  1355      18.009  18.130  10.175  1.00                 C  
ATOM    739  C   TRP  1355      16.663  18.719  10.611  1.00                 C  
ATOM    740  O   TRP  1355      15.847  19.116   9.777  1.00                 O  
ATOM    741  CB  TRP  1355      18.860  19.240   9.554  1.00                 C  
ATOM    742  CG  TRP  1355      20.303  18.872   9.395  1.00                 C  
ATOM    743  CD1 TRP  1355      20.896  18.342   8.285  1.00                 C  
ATOM    744  NE1 TRP  1355      22.235  18.137   8.515  1.00                 N  
ATOM    745  CD2 TRP  1355      21.336  19.005  10.379  1.00                 C  
ATOM    746  CE2 TRP  1355      22.528  18.538   9.796  1.00                 C  
ATOM    747  CH2 TRP  1355      23.744  18.990  11.768  1.00                 C  
ATOM    748  CZ2 TRP  1355      23.741  18.525  10.483  1.00                 C  
ATOM    749  CE3 TRP  1355      21.369  19.475  11.695  1.00                 C  
ATOM    750  CZ3 TRP  1355      22.574  19.461  12.372  1.00                 C  
ATOM    751  N   VAL  1356      16.460  18.783  11.922  1.00                 N  
ATOM    752  CA  VAL  1356      15.364  19.540  12.517  1.00                 C  
ATOM    753  C   VAL  1356      15.829  20.982  12.671  1.00                 C  
ATOM    754  O   VAL  1356      16.887  21.232  13.241  1.00                 O  
ATOM    755  CB  VAL  1356      14.928  18.936  13.865  1.00                 C  
ATOM    756  CG1 VAL  1356      13.841  19.788  14.503  1.00                 C  
ATOM    757  CG2 VAL  1356      14.446  17.506  13.677  1.00                 C  
ATOM    758  N   THR  1357      15.052  21.928  12.151  1.00                 N  
ATOM    759  CA  THR  1357      15.465  23.334  12.169  1.00                 C  
ATOM    760  C   THR  1357      14.469  24.251  12.877  1.00                 C  
ATOM    761  O   THR  1357      14.756  25.431  13.110  1.00                 O  
ATOM    762  CB  THR  1357      15.684  23.876  10.744  1.00                 C  
ATOM    763  OG1 THR  1357      14.462  23.786  10.002  1.00                 O  
ATOM    764  CG2 THR  1357      16.752  23.066  10.025  1.00                 C  
ATOM    765  N   ARG  1358      13.293  23.717  13.192  1.00                 N  
ATOM    766  CA  ARG  1358      12.277  24.500  13.871  1.00                 C  
ATOM    767  C   ARG  1358      11.303  23.656  14.678  1.00                 C  
ATOM    768  O   ARG  1358      11.058  22.498  14.365  1.00                 O  
ATOM    769  CB  ARG  1358      11.487  25.340  12.865  1.00                 C  
ATOM    770  CD  ARG  1358      10.017  25.410  10.832  1.00                 C  
ATOM    771  NE  ARG  1358      10.995  25.992   9.917  1.00                 N  
ATOM    772  CG  ARG  1358      10.672  24.521  11.877  1.00                 C  
ATOM    773  CZ  ARG  1358      10.733  26.990   9.080  1.00                 C  
ATOM    774  NH1 ARG  1358      11.686  27.456   8.284  1.00                 N  
ATOM    775  NH2 ARG  1358       9.518  27.520   9.039  1.00                 N  
ATOM    776  N   SER  1359      10.781  24.261  15.736  1.00                 N  
ATOM    777  CA  SER  1359       9.668  23.705  16.493  1.00                 C  
ATOM    778  C   SER  1359       8.493  24.619  16.214  1.00                 C  
ATOM    779  O   SER  1359       8.592  25.829  16.431  1.00                 O  
ATOM    780  CB  SER  1359      10.021  23.619  17.979  1.00                 C  
ATOM    781  OG  SER  1359       8.914  23.170  18.741  1.00                 O  
ATOM    782  N   GLY  1360       7.392  24.053  15.719  1.00                 N  
ATOM    783  CA  GLY  1360       6.299  24.858  15.166  1.00                 C  
ATOM    784  C   GLY  1360       6.858  25.750  14.071  1.00                 C  
ATOM    785  O   GLY  1360       7.634  25.291  13.228  1.00                 O  
ATOM    786  N   LYS  1361       6.500  27.031  14.107  1.00                 N  
ATOM    787  CA  LYS  1361       7.033  28.011  13.158  1.00                 C  
ATOM    788  C   LYS  1361       8.291  28.714  13.680  1.00                 C  
ATOM    789  O   LYS  1361       8.784  29.658  13.060  1.00                 O  
ATOM    790  CB  LYS  1361       5.972  29.060  12.819  1.00                 C  
ATOM    791  CD  LYS  1361       3.771  29.607  11.746  1.00                 C  
ATOM    792  CE  LYS  1361       2.575  29.058  10.984  1.00                 C  
ATOM    793  CG  LYS  1361       4.770  28.509  12.071  1.00                 C  
ATOM    794  NZ  LYS  1361       1.581  30.121  10.669  1.00                 N  
ATOM    795  N   SER  1362       8.811  28.262  14.817  1.00                 N  
ATOM    796  CA  SER  1362       9.928  28.953  15.463  1.00                 C  
ATOM    797  C   SER  1362      11.274  28.293  15.174  1.00                 C  
ATOM    798  O   SER  1362      11.534  27.166  15.604  1.00                 O  
ATOM    799  CB  SER  1362       9.714  29.020  16.976  1.00                 C  
ATOM    800  OG  SER  1362      10.828  29.609  17.624  1.00                 O  
ATOM    801  N   GLU  1363      12.130  29.020  14.460  1.00                 N  
ATOM    802  CA  GLU  1363      13.476  28.549  14.135  1.00                 C  
ATOM    803  C   GLU  1363      14.314  28.284  15.383  1.00                 C  
ATOM    804  O   GLU  1363      14.366  29.115  16.299  1.00                 O  
ATOM    805  CB  GLU  1363      14.197  29.562  13.243  1.00                 C  
ATOM    806  CD  GLU  1363      16.244  30.126  11.876  1.00                 C  
ATOM    807  CG  GLU  1363      15.575  29.113  12.784  1.00                 C  
ATOM    808  OE1 GLU  1363      15.652  31.202  11.647  1.00                 O  
ATOM    809  OE2 GLU  1363      17.361  29.844  11.393  1.00                 O  
ATOM    810  N   LEU  1364      14.962  27.123  15.410  1.00                 N  
ATOM    811  CA  LEU  1364      15.902  26.794  16.478  1.00                 C  
ATOM    812  C   LEU  1364      17.169  27.624  16.280  1.00                 C  
ATOM    813  O   LEU  1364      17.559  27.902  15.144  1.00                 O  
ATOM    814  CB  LEU  1364      16.208  25.295  16.479  1.00                 C  
ATOM    815  CG  LEU  1364      15.033  24.363  16.784  1.00                 C  
ATOM    816  CD1 LEU  1364      15.447  22.908  16.627  1.00                 C  
ATOM    817  CD2 LEU  1364      14.498  24.613  18.185  1.00                 C  
ATOM    818  N   ALA  1365      17.799  28.029  17.381  1.00                 N  
ATOM    819  CA  ALA  1365      19.018  28.836  17.310  1.00                 C  
ATOM    820  C   ALA  1365      20.114  28.080  16.553  1.00                 C  
ATOM    821  O   ALA  1365      20.870  28.675  15.793  1.00                 O  
ATOM    822  CB  ALA  1365      19.492  29.205  18.707  1.00                 C  
ATOM    823  N   GLU  1366      20.177  26.765  16.769  1.00                 N  
ATOM    824  CA  GLU  1366      21.056  25.878  16.000  1.00                 C  
ATOM    825  C   GLU  1366      20.288  24.633  15.543  1.00                 C  
ATOM    826  O   GLU  1366      19.549  24.040  16.335  1.00                 O  
ATOM    827  CB  GLU  1366      22.276  25.479  16.833  1.00                 C  
ATOM    828  CD  GLU  1366      24.373  26.212  18.036  1.00                 C  
ATOM    829  CG  GLU  1366      23.173  26.645  17.217  1.00                 C  
ATOM    830  OE1 GLU  1366      24.401  25.043  18.476  1.00                 O  
ATOM    831  OE2 GLU  1366      25.285  27.041  18.238  1.00                 O  
ATOM    832  N   PRO  1367      20.465  24.225  14.267  1.00                 N  
ATOM    833  CA  PRO  1367      19.819  23.006  13.782  1.00                 C  
ATOM    834  C   PRO  1367      20.290  21.774  14.551  1.00                 C  
ATOM    835  O   PRO  1367      21.414  21.743  15.051  1.00                 O  
ATOM    836  CB  PRO  1367      20.228  22.931  12.310  1.00                 C  
ATOM    837  CD  PRO  1367      21.172  24.958  13.163  1.00                 C  
ATOM    838  CG  PRO  1367      20.555  24.339  11.941  1.00                 C  
ATOM    839  N   ILE  1368      19.423  20.777  14.657  1.00                 N  
ATOM    840  CA  ILE  1368      19.781  19.534  15.330  1.00                 C  
ATOM    841  C   ILE  1368      19.560  18.370  14.383  1.00                 C  
ATOM    842  O   ILE  1368      18.604  18.366  13.608  1.00                 O  
ATOM    843  CB  ILE  1368      18.977  19.344  16.629  1.00                 C  
ATOM    844  CD1 ILE  1368      18.357  20.501  18.815  1.00                 C  
ATOM    845  CG1 ILE  1368      19.276  20.477  17.613  1.00                 C  
ATOM    846  CG2 ILE  1368      19.260  17.978  17.236  1.00                 C  
ATOM    847  N   ALA  1369      20.463  17.399  14.427  1.00                 N  
ATOM    848  CA  ALA  1369      20.384  16.256  13.534  1.00                 C  
ATOM    849  C   ALA  1369      19.723  15.056  14.199  1.00                 C  
ATOM    850  O   ALA  1369      19.834  14.866  15.407  1.00                 O  
ATOM    851  CB  ALA  1369      21.771  15.869  13.044  1.00                 C  
ATOM    852  N   ILE  1370      19.030  14.251  13.404  1.00                 N  
ATOM    853  CA  ILE  1370      18.535  12.964  13.872  1.00                 C  
ATOM    854  C   ILE  1370      19.672  11.967  13.715  1.00                 C  
ATOM    855  O   ILE  1370      20.314  11.921  12.657  1.00                 O  
ATOM    856  CB  ILE  1370      17.274  12.530  13.102  1.00                 C  
ATOM    857  CD1 ILE  1370      14.940  13.313  12.439  1.00                 C  
ATOM    858  CG1 ILE  1370      16.134  13.521  13.345  1.00                 C  
ATOM    859  CG2 ILE  1370      16.881  11.111  13.480  1.00                 C  
ATOM    860  N   ARG  1371      19.925  11.177  14.757  1.00                 N  
ATOM    861  CA  ARG  1371      21.061  10.257  14.742  1.00                 C  
ATOM    862  C   ARG  1371      21.060   9.349  13.508  1.00                 C  
ATOM    863  O   ARG  1371      20.066   8.670  13.226  1.00                 O  
ATOM    864  CB  ARG  1371      21.070   9.396  16.006  1.00                 C  
ATOM    865  CD  ARG  1371      19.996   7.569  17.352  1.00                 C  
ATOM    866  NE  ARG  1371      19.972   8.320  18.605  1.00                 N  
ATOM    867  CG  ARG  1371      19.865   8.479  16.141  1.00                 C  
ATOM    868  CZ  ARG  1371      20.362   7.830  19.777  1.00                 C  
ATOM    869  NH1 ARG  1371      20.305   8.586  20.865  1.00                 N  
ATOM    870  NH2 ARG  1371      20.810   6.584  19.859  1.00                 N  
ATOM    871  N   PRO  1372      22.166   9.378  12.748  1.00                 N  
ATOM    872  CA  PRO  1372      22.410   8.391  11.708  1.00                 C  
ATOM    873  C   PRO  1372      23.210   7.221  12.276  1.00                 C  
ATOM    874  O   PRO  1372      23.422   6.229  11.588  1.00                 O  
ATOM    875  CB  PRO  1372      23.196   9.160  10.645  1.00                 C  
ATOM    876  CD  PRO  1372      23.119  10.599  12.556  1.00                 C  
ATOM    877  CG  PRO  1372      23.995  10.156  11.418  1.00                 C  
ATOM    878  N   THR  1373      23.634   7.386  13.530  1.00                 N  
ATOM    879  CA  THR  1373      24.499   6.485  14.312  1.00                 C  
ATOM    880  C   THR  1373      24.951   7.340  15.509  1.00                 C  
ATOM    881  O   THR  1373      24.872   8.569  15.432  1.00                 O  
ATOM    882  CB  THR  1373      25.675   5.958  13.468  1.00                 C  
ATOM    883  OG1 THR  1373      26.398   4.972  14.215  1.00                 O  
ATOM    884  CG2 THR  1373      26.624   7.092  13.112  1.00                 C  
ATOM    885  N   SER  1374      25.410   6.726  16.602  1.00                 N  
ATOM    886  CA  SER  1374      25.507   7.467  17.880  1.00                 C  
ATOM    887  C   SER  1374      26.908   7.811  18.438  1.00                 C  
ATOM    888  O   SER  1374      27.021   8.385  19.532  1.00                 O  
ATOM    889  CB  SER  1374      24.790   6.706  18.997  1.00                 C  
ATOM    890  OG  SER  1374      25.390   5.442  19.220  1.00                 O  
ATOM    891  N   GLU  1375      27.960   7.507  17.678  1.00                 N  
ATOM    892  CA  GLU  1375      29.333   7.899  18.042  1.00                 C  
ATOM    893  C   GLU  1375      29.438   9.307  18.630  1.00                 C  
ATOM    894  O   GLU  1375      29.999   9.482  19.710  1.00                 O  
ATOM    895  CB  GLU  1375      30.257   7.808  16.826  1.00                 C  
ATOM    896  CD  GLU  1375      29.358   5.894  15.444  1.00                 C  
ATOM    897  CG  GLU  1375      30.486   6.391  16.325  1.00                 C  
ATOM    898  OE1 GLU  1375      28.404   6.666  15.209  1.00                 O  
ATOM    899  OE2 GLU  1375      29.427   4.733  14.988  1.00                 O  
ATOM    900  N   THR  1376      28.897  10.301  17.920  1.00                 N  
ATOM    901  CA  THR  1376      29.056  11.717  18.292  1.00                 C  
ATOM    902  C   THR  1376      28.263  12.101  19.539  1.00                 C  
ATOM    903  O   THR  1376      28.513  13.141  20.143  1.00                 O  
ATOM    904  CB  THR  1376      28.634  12.653  17.144  1.00                 C  
ATOM    905  OG1 THR  1376      27.257  12.425  16.819  1.00                 O  
ATOM    906  CG2 THR  1376      29.476  12.389  15.905  1.00                 C  
ATOM    907  N   VAL  1377      27.306  11.258  19.908  1.00                 N  
ATOM    908  CA  VAL  1377      26.477  11.458  21.095  1.00                 C  
ATOM    909  C   VAL  1377      27.047  10.704  22.299  1.00                 C  
ATOM    910  O   VAL  1377      27.025  11.207  23.422  1.00                 O  
ATOM    911  CB  VAL  1377      25.022  11.020  20.847  1.00                 C  
ATOM    912  CG1 VAL  1377      24.214  11.105  22.133  1.00                 C  
ATOM    913  CG2 VAL  1377      24.387  11.870  19.758  1.00                 C  
ATOM    914  N   MET  1378      27.560   9.502  22.052  1.00                 N  
ATOM    915  CA  MET  1378      28.082   8.627  23.111  1.00                 C  
ATOM    916  C   MET  1378      29.511   8.959  23.568  1.00                 C  
ATOM    917  O   MET  1378      29.797   8.961  24.765  1.00                 O  
ATOM    918  CB  MET  1378      28.052   7.165  22.661  1.00                 C  
ATOM    919  SD  MET  1378      26.659   4.907  21.865  1.00                 S  
ATOM    920  CE  MET  1378      27.308   4.009  23.272  1.00                 C  
ATOM    921  CG  MET  1378      26.653   6.591  22.508  1.00                 C  
ATOM    922  N   TYR  1379      30.401   9.247  22.621  1.00                 N  
ATOM    923  CA  TYR  1379      31.833   9.361  22.934  1.00                 C  
ATOM    924  C   TYR  1379      32.233  10.560  23.797  1.00                 C  
ATOM    925  O   TYR  1379      33.179  10.452  24.577  1.00                 O  
ATOM    926  CB  TYR  1379      32.659   9.424  21.648  1.00                 C  
ATOM    927  CG  TYR  1379      32.724   8.113  20.897  1.00                 C  
ATOM    928  OH  TYR  1379      32.900   4.517  18.816  1.00                 O  
ATOM    929  CZ  TYR  1379      32.842   5.707  19.506  1.00                 C  
ATOM    930  CD1 TYR  1379      32.609   8.081  19.513  1.00                 C  
ATOM    931  CE1 TYR  1379      32.667   6.887  18.818  1.00                 C  
ATOM    932  CD2 TYR  1379      32.900   6.913  21.574  1.00                 C  
ATOM    933  CE2 TYR  1379      32.960   5.711  20.895  1.00                 C  
ATOM    934  N   PRO  1380      31.514  11.695  23.679  1.00                 N  
ATOM    935  CA  PRO  1380      31.759  12.755  24.662  1.00                 C  
ATOM    936  C   PRO  1380      31.400  12.327  26.089  1.00                 C  
ATOM    937  O   PRO  1380      32.066  12.754  27.039  1.00                 O  
ATOM    938  CB  PRO  1380      30.865  13.906  24.196  1.00                 C  
ATOM    939  CD  PRO  1380      30.637  12.186  22.547  1.00                 C  
ATOM    940  CG  PRO  1380      30.694  13.677  22.732  1.00                 C  
ATOM    941  N   ALA  1381      30.362  11.500  26.231  1.00                 N  
ATOM    942  CA  ALA  1381      29.998  10.926  27.531  1.00                 C  
ATOM    943  C   ALA  1381      31.054   9.927  28.013  1.00                 C  
ATOM    944  O   ALA  1381      31.413   9.927  29.191  1.00                 O  
ATOM    945  CB  ALA  1381      28.639  10.249  27.450  1.00                 C  
ATOM    946  N   PHE  1382      31.546   9.083  27.104  1.00                 N  
ATOM    947  CA  PHE  1382      32.625   8.139  27.419  1.00                 C  
ATOM    948  C   PHE  1382      33.839   8.886  27.984  1.00                 C  
ATOM    949  O   PHE  1382      34.474   8.418  28.923  1.00                 O  
ATOM    950  CB  PHE  1382      33.019   7.341  26.175  1.00                 C  
ATOM    951  CG  PHE  1382      32.024   6.282  25.794  1.00                 C  
ATOM    952  CZ  PHE  1382      30.185   4.318  25.095  1.00                 C  
ATOM    953  CD1 PHE  1382      31.292   6.388  24.625  1.00                 C  
ATOM    954  CE1 PHE  1382      30.376   5.413  24.274  1.00                 C  
ATOM    955  CD2 PHE  1382      31.821   5.179  26.605  1.00                 C  
ATOM    956  CE2 PHE  1382      30.906   4.205  26.255  1.00                 C  
ATOM    957  N   ALA  1383      34.134  10.054  27.414  1.00                 N  
ATOM    958  CA  ALA  1383      35.268  10.875  27.841  1.00                 C  
ATOM    959  C   ALA  1383      35.104  11.393  29.269  1.00                 C  
ATOM    960  O   ALA  1383      36.081  11.487  30.009  1.00                 O  
ATOM    961  CB  ALA  1383      35.458  12.050  26.894  1.00                 C  
ATOM    962  N   LYS  1384      33.868  11.721  29.646  1.00                 N  
ATOM    963  CA  LYS  1384      33.578  12.193  30.997  1.00                 C  
ATOM    964  C   LYS  1384      33.637  11.033  31.995  1.00                 C  
ATOM    965  O   LYS  1384      34.126  11.192  33.111  1.00                 O  
ATOM    966  CB  LYS  1384      32.206  12.869  31.045  1.00                 C  
ATOM    967  CD  LYS  1384      30.755  14.812  30.398  1.00                 C  
ATOM    968  CE  LYS  1384      30.696  16.148  29.676  1.00                 C  
ATOM    969  CG  LYS  1384      32.146  14.204  30.321  1.00                 C  
ATOM    970  NZ  LYS  1384      29.328  16.736  29.706  1.00                 N  
ATOM    971  N   TRP  1385      33.151   9.869  31.576  1.00                 N  
ATOM    972  CA  TRP  1385      33.042   8.703  32.458  1.00                 C  
ATOM    973  C   TRP  1385      34.383   8.011  32.723  1.00                 C  
ATOM    974  O   TRP  1385      34.562   7.390  33.769  1.00                 O  
ATOM    975  CB  TRP  1385      32.066   7.679  31.875  1.00                 C  
ATOM    976  CG  TRP  1385      30.634   8.117  31.930  1.00                 C  
ATOM    977  CD1 TRP  1385      29.870   8.553  30.886  1.00                 C  
ATOM    978  NE1 TRP  1385      28.605   8.866  31.323  1.00                 N  
ATOM    979  CD2 TRP  1385      29.794   8.161  33.090  1.00                 C  
ATOM    980  CE2 TRP  1385      28.536   8.633  32.674  1.00                 C  
ATOM    981  CH2 TRP  1385      27.684   8.485  34.871  1.00                 C  
ATOM    982  CZ2 TRP  1385      27.471   8.800  33.558  1.00                 C  
ATOM    983  CE3 TRP  1385      29.984   7.847  34.439  1.00                 C  
ATOM    984  CZ3 TRP  1385      28.925   8.014  35.312  1.00                 C  
ATOM    985  N   ILE  1386      35.311   8.102  31.773  1.00                 N  
ATOM    986  CA  ILE  1386      36.647   7.529  31.953  1.00                 C  
ATOM    987  C   ILE  1386      37.576   8.517  32.690  1.00                 C  
ATOM    988  O   ILE  1386      38.229   9.376  32.081  1.00                 O  
ATOM    989  CB  ILE  1386      37.274   7.124  30.606  1.00                 C  
ATOM    990  CD1 ILE  1386      36.004   4.914  30.595  1.00                 C  
ATOM    991  CG1 ILE  1386      36.338   6.184  29.844  1.00                 C  
ATOM    992  CG2 ILE  1386      38.646   6.505  30.821  1.00                 C  
ATOM    993  N   LYS  1387      37.615   8.375  34.014  1.00                 N  
ATOM    994  CA  LYS  1387      38.399   9.250  34.883  1.00                 C  
ATOM    995  C   LYS  1387      39.621   8.532  35.455  1.00                 C  
ATOM    996  O   LYS  1387      40.482   9.164  36.060  1.00                 O  
ATOM    997  CB  LYS  1387      37.533   9.787  36.025  1.00                 C  
ATOM    998  CD  LYS  1387      35.590  11.197  36.754  1.00                 C  
ATOM    999  CE  LYS  1387      34.467  12.116  36.302  1.00                 C  
ATOM   1000  CG  LYS  1387      36.398  10.690  35.571  1.00                 C  
ATOM   1001  NZ  LYS  1387      33.651  12.602  37.449  1.00                 N  
ATOM   1002  N   SER  1388      39.678   7.212  35.260  1.00                 N  
ATOM   1003  CA  SER  1388      40.841   6.386  35.615  1.00                 C  
ATOM   1004  C   SER  1388      40.778   5.044  34.887  1.00                 C  
ATOM   1005  O   SER  1388      39.747   4.694  34.299  1.00                 O  
ATOM   1006  CB  SER  1388      40.905   6.173  37.129  1.00                 C  
ATOM   1007  OG  SER  1388      39.826   5.372  37.578  1.00                 O  
ATOM   1008  N   HIS  1389      41.875   4.292  34.948  1.00                 N  
ATOM   1009  CA  HIS  1389      41.939   2.925  34.421  1.00                 C  
ATOM   1010  C   HIS  1389      40.816   2.024  34.954  1.00                 C  
ATOM   1011  O   HIS  1389      40.376   1.100  34.263  1.00                 O  
ATOM   1012  CB  HIS  1389      43.290   2.287  34.750  1.00                 C  
ATOM   1013  CG  HIS  1389      43.501   2.038  36.210  1.00                 C  
ATOM   1014  ND1 HIS  1389      43.902   3.025  37.084  1.00                 N  
ATOM   1015  CE1 HIS  1389      44.005   2.503  38.319  1.00                 C  
ATOM   1016  CD2 HIS  1389      43.388   0.886  37.095  1.00                 C  
ATOM   1017  NE2 HIS  1389      43.698   1.220  38.332  1.00                 N  
ATOM   1018  N   ARG  1390      40.360   2.313  36.174  1.00                 N  
ATOM   1019  CA  ARG  1390      39.315   1.534  36.848  1.00                 C  
ATOM   1020  C   ARG  1390      37.940   1.652  36.191  1.00                 C  
ATOM   1021  O   ARG  1390      37.064   0.828  36.448  1.00                 O  
ATOM   1022  CB  ARG  1390      39.195   1.955  38.314  1.00                 C  
ATOM   1023  CD  ARG  1390      40.264   2.143  40.577  1.00                 C  
ATOM   1024  NE  ARG  1390      40.228   3.603  40.613  1.00                 N  
ATOM   1025  CG  ARG  1390      40.410   1.611  39.160  1.00                 C  
ATOM   1026  CZ  ARG  1390      39.977   4.317  41.705  1.00                 C  
ATOM   1027  NH1 ARG  1390      39.965   5.641  41.643  1.00                 N  
ATOM   1028  NH2 ARG  1390      39.737   3.705  42.857  1.00                 N  
ATOM   1029  N   ASP  1391      37.752   2.681  35.366  1.00                 N  
ATOM   1030  CA  ASP  1391      36.468   2.914  34.694  1.00                 C  
ATOM   1031  C   ASP  1391      36.315   2.125  33.385  1.00                 C  
ATOM   1032  O   ASP  1391      35.258   2.170  32.754  1.00                 O  
ATOM   1033  CB  ASP  1391      36.280   4.404  34.399  1.00                 C  
ATOM   1034  CG  ASP  1391      36.111   5.230  35.659  1.00                 C  
ATOM   1035  OD1 ASP  1391      35.641   4.675  36.674  1.00                 O  
ATOM   1036  OD2 ASP  1391      36.449   6.432  35.630  1.00                 O  
ATOM   1037  N   LEU  1392      37.369   1.419  32.982  1.00                 N  
ATOM   1038  CA  LEU  1392      37.328   0.564  31.790  1.00                 C  
ATOM   1039  C   LEU  1392      37.258  -0.909  32.183  1.00                 C  
ATOM   1040  O   LEU  1392      37.816  -1.294  33.206  1.00                 O  
ATOM   1041  CB  LEU  1392      38.550   0.819  30.905  1.00                 C  
ATOM   1042  CG  LEU  1392      38.736   2.252  30.403  1.00                 C  
ATOM   1043  CD1 LEU  1392      40.031   2.382  29.615  1.00                 C  
ATOM   1044  CD2 LEU  1392      37.552   2.680  29.549  1.00                 C  
ATOM   1045  N   PRO  1393      36.572  -1.742  31.379  1.00                 N  
ATOM   1046  CA  PRO  1393      35.908  -1.390  30.125  1.00                 C  
ATOM   1047  C   PRO  1393      34.526  -0.763  30.309  1.00                 C  
ATOM   1048  O   PRO  1393      33.880  -0.943  31.348  1.00                 O  
ATOM   1049  CB  PRO  1393      35.791  -2.722  29.382  1.00                 C  
ATOM   1050  CD  PRO  1393      36.543  -3.269  31.587  1.00                 C  
ATOM   1051  CG  PRO  1393      35.666  -3.743  30.462  1.00                 C  
ATOM   1052  N   LEU  1394      34.113   0.001  29.302  1.00                 N  
ATOM   1053  CA  LEU  1394      32.737   0.427  29.155  1.00                 C  
ATOM   1054  C   LEU  1394      32.176  -0.369  27.984  1.00                 C  
ATOM   1055  O   LEU  1394      32.759  -0.390  26.898  1.00                 O  
ATOM   1056  CB  LEU  1394      32.665   1.939  28.933  1.00                 C  
ATOM   1057  CG  LEU  1394      33.250   2.815  30.043  1.00                 C  
ATOM   1058  CD1 LEU  1394      33.195   4.285  29.653  1.00                 C  
ATOM   1059  CD2 LEU  1394      32.512   2.588  31.353  1.00                 C  
ATOM   1060  N   LYS  1395      31.067  -1.061  28.210  1.00                 N  
ATOM   1061  CA  LYS  1395      30.440  -1.836  27.145  1.00                 C  
ATOM   1062  C   LYS  1395      28.952  -1.531  27.131  1.00                 C  
ATOM   1063  O   LYS  1395      28.208  -2.022  27.987  1.00                 O  
ATOM   1064  CB  LYS  1395      30.701  -3.330  27.345  1.00                 C  
ATOM   1065  CD  LYS  1395      32.353  -5.215  27.472  1.00                 C  
ATOM   1066  CE  LYS  1395      32.149  -5.603  28.927  1.00                 C  
ATOM   1067  CG  LYS  1395      32.168  -3.720  27.267  1.00                 C  
ATOM   1068  NZ  LYS  1395      32.492  -7.030  29.175  1.00                 N  
ATOM   1069  N   LEU  1396      28.530  -0.704  26.174  1.00                 N  
ATOM   1070  CA  LEU  1396      27.136  -0.286  26.089  1.00                 C  
ATOM   1071  C   LEU  1396      26.472  -0.646  24.777  1.00                 C  
ATOM   1072  O   LEU  1396      27.090  -0.585  23.711  1.00                 O  
ATOM   1073  CB  LEU  1396      27.016   1.225  26.301  1.00                 C  
ATOM   1074  CG  LEU  1396      27.512   1.762  27.644  1.00                 C  
ATOM   1075  CD1 LEU  1396      27.453   3.282  27.670  1.00                 C  
ATOM   1076  CD2 LEU  1396      26.698   1.182  28.790  1.00                 C  
ATOM   1077  N   ASN  1397      25.197  -1.003  24.868  1.00                 N  
ATOM   1078  CA  ASN  1397      24.379  -1.287  23.701  1.00                 C  
ATOM   1079  C   ASN  1397      23.078  -0.513  23.788  1.00                 C  
ATOM   1080  O   ASN  1397      22.564  -0.269  24.888  1.00                 O  
ATOM   1081  CB  ASN  1397      24.126  -2.791  23.577  1.00                 C  
ATOM   1082  CG  ASN  1397      23.409  -3.157  22.292  1.00                 C  
ATOM   1083  OD1 ASN  1397      23.887  -2.861  21.197  1.00                 O  
ATOM   1084  ND2 ASN  1397      22.257  -3.804  22.424  1.00                 N  
ATOM   1085  N   GLN  1398      22.553  -0.110  22.633  1.00                 N  
ATOM   1086  CA  GLN  1398      21.191   0.387  22.591  1.00                 C  
ATOM   1087  C   GLN  1398      20.385  -0.146  21.403  1.00                 C  
ATOM   1088  O   GLN  1398      20.898  -0.298  20.286  1.00                 O  
ATOM   1089  CB  GLN  1398      21.180   1.916  22.549  1.00                 C  
ATOM   1090  CD  GLN  1398      21.852   4.022  21.327  1.00                 C  
ATOM   1091  CG  GLN  1398      21.809   2.507  21.298  1.00                 C  
ATOM   1092  OE1 GLN  1398      22.927   4.622  21.359  1.00                 O  
ATOM   1093  NE2 GLN  1398      20.680   4.647  21.316  1.00                 N  
ATOM   1094  N   TRP  1399      19.126  -0.457  21.694  1.00                 N  
ATOM   1095  CA  TRP  1399      18.141  -0.816  20.696  1.00                 C  
ATOM   1096  C   TRP  1399      17.399   0.477  20.393  1.00                 C  
ATOM   1097  O   TRP  1399      16.754   1.055  21.279  1.00                 O  
ATOM   1098  CB  TRP  1399      17.230  -1.929  21.218  1.00                 C  
ATOM   1099  CG  TRP  1399      16.199  -2.375  20.227  1.00                 C  
ATOM   1100  CD1 TRP  1399      16.385  -2.587  18.891  1.00                 C  
ATOM   1101  NE1 TRP  1399      15.208  -2.991  18.307  1.00                 N  
ATOM   1102  CD2 TRP  1399      14.821  -2.663  20.493  1.00                 C  
ATOM   1103  CE2 TRP  1399      14.233  -3.045  19.273  1.00                 C  
ATOM   1104  CH2 TRP  1399      12.136  -3.361  20.310  1.00                 C  
ATOM   1105  CZ2 TRP  1399      12.888  -3.396  19.169  1.00                 C  
ATOM   1106  CE3 TRP  1399      14.028  -2.637  21.643  1.00                 C  
ATOM   1107  CZ3 TRP  1399      12.695  -2.986  21.536  1.00                 C  
ATOM   1108  N   CYS  1400      17.519   0.957  19.159  1.00                 N  
ATOM   1109  CA  CYS  1400      16.927   2.240  18.810  1.00                 C  
ATOM   1110  C   CYS  1400      16.649   2.362  17.320  1.00                 C  
ATOM   1111  O   CYS  1400      17.017   1.485  16.525  1.00                 O  
ATOM   1112  CB  CYS  1400      17.836   3.388  19.253  1.00                 C  
ATOM   1113  SG  CYS  1400      19.443   3.431  18.425  1.00                 S  
ATOM   1114  N   ASN  1401      15.994   3.459  16.952  1.00                 N  
ATOM   1115  CA  ASN  1401      15.774   3.778  15.548  1.00                 C  
ATOM   1116  C   ASN  1401      16.858   4.716  15.043  1.00                 C  
ATOM   1117  O   ASN  1401      17.448   5.475  15.818  1.00                 O  
ATOM   1118  CB  ASN  1401      14.384   4.386  15.348  1.00                 C  
ATOM   1119  CG  ASN  1401      14.014   4.524  13.885  1.00                 C  
ATOM   1120  OD1 ASN  1401      14.240   5.569  13.273  1.00                 O  
ATOM   1121  ND2 ASN  1401      13.442   3.468  13.318  1.00                 N  
ATOM   1122  N   VAL  1402      17.107   4.643  13.738  1.00                 N  
ATOM   1123  CA  VAL  1402      18.156   5.394  13.061  1.00                 C  
ATOM   1124  C   VAL  1402      17.564   6.015  11.795  1.00                 C  
ATOM   1125  O   VAL  1402      16.679   5.422  11.170  1.00                 O  
ATOM   1126  CB  VAL  1402      19.367   4.501  12.732  1.00                 C  
ATOM   1127  CG1 VAL  1402      20.421   5.292  11.972  1.00                 C  
ATOM   1128  CG2 VAL  1402      19.954   3.909  14.004  1.00                 C  
ATOM   1129  N   VAL  1403      18.048   7.199  11.412  1.00                 N  
ATOM   1130  CA  VAL  1403      17.630   7.821  10.156  1.00                 C  
ATOM   1131  C   VAL  1403      18.829   8.190   9.279  1.00                 C  
ATOM   1132  O   VAL  1403      19.781   8.813   9.741  1.00                 O  
ATOM   1133  CB  VAL  1403      16.773   9.076  10.405  1.00                 C  
ATOM   1134  CG1 VAL  1403      16.382   9.725   9.087  1.00                 C  
ATOM   1135  CG2 VAL  1403      15.536   8.724  11.217  1.00                 C  
ATOM   1136  N   ARG  1404      18.764   7.768   8.018  1.00                 N  
ATOM   1137  CA  ARG  1404      19.729   8.150   6.997  1.00                 C  
ATOM   1138  C   ARG  1404      18.949   8.410   5.723  1.00                 C  
ATOM   1139  O   ARG  1404      18.153   7.569   5.290  1.00                 O  
ATOM   1140  CB  ARG  1404      20.782   7.054   6.818  1.00                 C  
ATOM   1141  CD  ARG  1404      22.691   5.745   7.787  1.00                 C  
ATOM   1142  NE  ARG  1404      23.514   5.486   8.966  1.00                 N  
ATOM   1143  CG  ARG  1404      21.644   6.816   8.047  1.00                 C  
ATOM   1144  CZ  ARG  1404      24.475   4.570   9.020  1.00                 C  
ATOM   1145  NH1 ARG  1404      25.173   4.405  10.135  1.00                 N  
ATOM   1146  NH2 ARG  1404      24.736   3.820   7.958  1.00                 N  
ATOM   1147  N   TRP  1405      19.173   9.573   5.128  1.00                 N  
ATOM   1148  CA  TRP  1405      18.450   9.949   3.920  1.00                 C  
ATOM   1149  C   TRP  1405      19.089   9.277   2.713  1.00                 C  
ATOM   1150  O   TRP  1405      19.809   9.912   1.932  1.00                 O  
ATOM   1151  CB  TRP  1405      18.437  11.470   3.755  1.00                 C  
ATOM   1152  CG  TRP  1405      17.597  11.942   2.608  1.00                 C  
ATOM   1153  CD1 TRP  1405      18.041  12.437   1.416  1.00                 C  
ATOM   1154  NE1 TRP  1405      16.976  12.765   0.612  1.00                 N  
ATOM   1155  CD2 TRP  1405      16.166  11.963   2.544  1.00                 C  
ATOM   1156  CE2 TRP  1405      15.813  12.482   1.285  1.00                 C  
ATOM   1157  CH2 TRP  1405      13.512  12.272   1.772  1.00                 C  
ATOM   1158  CZ2 TRP  1405      14.486  12.642   0.888  1.00                 C  
ATOM   1159  CE3 TRP  1405      15.148  11.592   3.429  1.00                 C  
ATOM   1160  CZ3 TRP  1405      13.835  11.752   3.030  1.00                 C  
ATOM   1161  N   GLU  1406      18.808   7.982   2.582  1.00                 N  
ATOM   1162  CA  GLU  1406      19.447   7.107   1.595  1.00                 C  
ATOM   1163  C   GLU  1406      19.300   7.605   0.164  1.00                 C  
ATOM   1164  O   GLU  1406      18.216   8.020  -0.254  1.00                 O  
ATOM   1165  CB  GLU  1406      18.878   5.690   1.687  1.00                 C  
ATOM   1166  CD  GLU  1406      20.962   4.412   1.051  1.00                 C  
ATOM   1167  CG  GLU  1406      19.511   4.703   0.720  1.00                 C  
ATOM   1168  OE1 GLU  1406      21.265   4.180   2.240  1.00                 O  
ATOM   1169  OE2 GLU  1406      21.795   4.417   0.121  1.00                 O  
ATOM   1170  N   PHE  1407      20.405   7.569  -0.578  1.00                 N  
ATOM   1171  CA  PHE  1407      20.397   7.946  -1.987  1.00                 C  
ATOM   1172  C   PHE  1407      19.879   6.824  -2.901  1.00                 C  
ATOM   1173  O   PHE  1407      19.145   7.090  -3.852  1.00                 O  
ATOM   1174  CB  PHE  1407      21.800   8.355  -2.440  1.00                 C  
ATOM   1175  CG  PHE  1407      21.870   8.793  -3.875  1.00                 C  
ATOM   1176  CZ  PHE  1407      22.002   9.598  -6.533  1.00                 C  
ATOM   1177  CD1 PHE  1407      21.384  10.030  -4.261  1.00                 C  
ATOM   1178  CE1 PHE  1407      21.448  10.433  -5.581  1.00                 C  
ATOM   1179  CD2 PHE  1407      22.421   7.968  -4.839  1.00                 C  
ATOM   1180  CE2 PHE  1407      22.485   8.371  -6.160  1.00                 C  
ATOM   1181  N   LYS  1408      20.261   5.580  -2.602  1.00                 N  
ATOM   1182  CA  LYS  1408      19.857   4.415  -3.404  1.00                 C  
ATOM   1183  C   LYS  1408      18.346   4.198  -3.343  1.00                 C  
ATOM   1184  O   LYS  1408      17.690   4.664  -2.408  1.00                 O  
ATOM   1185  CB  LYS  1408      20.586   3.157  -2.927  1.00                 C  
ATOM   1186  CD  LYS  1408      22.741   1.889  -2.705  1.00                 C  
ATOM   1187  CE  LYS  1408      24.241   1.911  -2.949  1.00                 C  
ATOM   1188  CG  LYS  1408      22.086   3.180  -3.171  1.00                 C  
ATOM   1189  NZ  LYS  1408      24.898   0.659  -2.483  1.00                 N  
ATOM   1190  N   HIS  1409      17.801   3.500  -4.339  1.00                 N  
ATOM   1191  CA  HIS  1409      16.383   3.139  -4.354  1.00                 C  
ATOM   1192  C   HIS  1409      15.991   2.477  -3.025  1.00                 C  
ATOM   1193  O   HIS  1409      16.678   1.565  -2.561  1.00                 O  
ATOM   1194  CB  HIS  1409      16.080   2.207  -5.529  1.00                 C  
ATOM   1195  CG  HIS  1409      14.624   1.902  -5.698  1.00                 C  
ATOM   1196  ND1 HIS  1409      13.943   1.040  -4.867  1.00                 N  
ATOM   1197  CE1 HIS  1409      12.660   0.969  -5.266  1.00                 C  
ATOM   1198  CD2 HIS  1409      13.576   2.317  -6.621  1.00                 C  
ATOM   1199  NE2 HIS  1409      12.433   1.732  -6.317  1.00                 N  
ATOM   1200  N   PRO  1410      14.900   2.954  -2.393  1.00                 N  
ATOM   1201  CA  PRO  1410      14.536   2.378  -1.096  1.00                 C  
ATOM   1202  C   PRO  1410      13.899   1.001  -1.252  1.00                 C  
ATOM   1203  O   PRO  1410      13.131   0.785  -2.186  1.00                 O  
ATOM   1204  CB  PRO  1410      13.546   3.385  -0.508  1.00                 C  
ATOM   1205  CD  PRO  1410      13.953   4.074  -2.764  1.00                 C  
ATOM   1206  CG  PRO  1410      12.896   4.008  -1.698  1.00                 C  
ATOM   1207  N   GLN  1411      14.232   0.075  -0.355  1.00                 N  
ATOM   1208  CA  GLN  1411      13.597  -1.244  -0.361  1.00                 C  
ATOM   1209  C   GLN  1411      13.199  -1.645   1.053  1.00                 C  
ATOM   1210  O   GLN  1411      13.987  -1.475   1.977  1.00                 O  
ATOM   1211  CB  GLN  1411      14.535  -2.288  -0.970  1.00                 C  
ATOM   1212  CD  GLN  1411      13.742  -2.262  -3.368  1.00                 C  
ATOM   1213  CG  GLN  1411      14.901  -2.021  -2.422  1.00                 C  
ATOM   1214  OE1 GLN  1411      12.888  -3.112  -3.116  1.00                 O  
ATOM   1215  NE2 GLN  1411      13.709  -1.512  -4.464  1.00                 N  
ATOM   1216  N   PRO  1412      11.967  -2.160   1.226  1.00                 N  
ATOM   1217  CA  PRO  1412      11.520  -2.599   2.544  1.00                 C  
ATOM   1218  C   PRO  1412      12.549  -3.511   3.192  1.00                 C  
ATOM   1219  O   PRO  1412      13.076  -4.413   2.537  1.00                 O  
ATOM   1220  CB  PRO  1412      10.210  -3.338   2.263  1.00                 C  
ATOM   1221  CD  PRO  1412      10.856  -2.407   0.155  1.00                 C  
ATOM   1222  CG  PRO  1412       9.670  -2.688   1.034  1.00                 C  
ATOM   1223  N   PHE  1413      12.836  -3.242   4.465  1.00                 N  
ATOM   1224  CA  PHE  1413      13.867  -3.932   5.242  1.00                 C  
ATOM   1225  C   PHE  1413      15.301  -3.669   4.774  1.00                 C  
ATOM   1226  O   PHE  1413      16.135  -3.233   5.558  1.00                 O  
ATOM   1227  CB  PHE  1413      13.629  -5.443   5.225  1.00                 C  
ATOM   1228  CG  PHE  1413      12.402  -5.872   5.976  1.00                 C  
ATOM   1229  CZ  PHE  1413      10.131  -6.662   7.372  1.00                 C  
ATOM   1230  CD1 PHE  1413      11.521  -6.787   5.427  1.00                 C  
ATOM   1231  CE1 PHE  1413      10.391  -7.182   6.118  1.00                 C  
ATOM   1232  CD2 PHE  1413      12.127  -5.361   7.232  1.00                 C  
ATOM   1233  CE2 PHE  1413      10.998  -5.756   7.924  1.00                 C  
ATOM   1234  N   LEU  1414      15.578  -3.953   3.504  1.00                 N  
ATOM   1235  CA  LEU  1414      16.947  -3.958   2.973  1.00                 C  
ATOM   1236  C   LEU  1414      17.613  -2.585   2.971  1.00                 C  
ATOM   1237  O   LEU  1414      18.773  -2.456   3.377  1.00                 O  
ATOM   1238  CB  LEU  1414      16.966  -4.512   1.547  1.00                 C  
ATOM   1239  CG  LEU  1414      16.656  -6.002   1.394  1.00                 C  
ATOM   1240  CD1 LEU  1414      16.525  -6.376  -0.075  1.00                 C  
ATOM   1241  CD2 LEU  1414      17.730  -6.846   2.061  1.00                 C  
ATOM   1242  N   ARG  1415      16.888  -1.569   2.504  1.00                 N  
ATOM   1243  CA  ARG  1415      17.386  -0.196   2.545  1.00                 C  
ATOM   1244  C   ARG  1415      16.258   0.796   2.816  1.00                 C  
ATOM   1245  O   ARG  1415      15.533   1.202   1.917  1.00                 O  
ATOM   1246  CB  ARG  1415      18.089   0.158   1.233  1.00                 C  
ATOM   1247  CD  ARG  1415      20.042  -0.188  -0.305  1.00                 C  
ATOM   1248  NE  ARG  1415      19.241  -0.461  -1.496  1.00                 N  
ATOM   1249  CG  ARG  1415      19.348  -0.650   0.966  1.00                 C  
ATOM   1250  CZ  ARG  1415      19.380   0.179  -2.652  1.00                 C  
ATOM   1251  NH1 ARG  1415      18.606  -0.137  -3.682  1.00                 N  
ATOM   1252  NH2 ARG  1415      20.291   1.135  -2.776  1.00                 N  
ATOM   1253  N   THR  1416      16.130   1.177   4.077  1.00                 N  
ATOM   1254  CA  THR  1416      15.033   2.027   4.508  1.00                 C  
ATOM   1255  C   THR  1416      15.593   3.336   5.062  1.00                 C  
ATOM   1256  O   THR  1416      16.739   3.376   5.541  1.00                 O  
ATOM   1257  CB  THR  1416      14.160   1.328   5.567  1.00                 C  
ATOM   1258  OG1 THR  1416      14.951   1.037   6.726  1.00                 O  
ATOM   1259  CG2 THR  1416      13.601   0.024   5.020  1.00                 C  
ATOM   1260  N   ARG  1417      14.795   4.400   4.983  1.00                 N  
ATOM   1261  CA  ARG  1417      15.202   5.711   5.480  1.00                 C  
ATOM   1262  C   ARG  1417      15.223   5.780   6.992  1.00                 C  
ATOM   1263  O   ARG  1417      16.104   6.404   7.571  1.00                 O  
ATOM   1264  CB  ARG  1417      14.275   6.801   4.938  1.00                 C  
ATOM   1265  CD  ARG  1417      15.667   7.643   3.027  1.00                 C  
ATOM   1266  NE  ARG  1417      15.760   7.831   1.581  1.00                 N  
ATOM   1267  CG  ARG  1417      14.355   6.991   3.432  1.00                 C  
ATOM   1268  CZ  ARG  1417      15.318   8.907   0.937  1.00                 C  
ATOM   1269  NH1 ARG  1417      15.447   8.990  -0.380  1.00                 N  
ATOM   1270  NH2 ARG  1417      14.749   9.896   1.612  1.00                 N  
ATOM   1271  N   GLU  1418      14.229   5.166   7.624  1.00                 N  
ATOM   1272  CA  GLU  1418      14.308   4.886   9.048  1.00                 C  
ATOM   1273  C   GLU  1418      14.406   3.381   9.218  1.00                 C  
ATOM   1274  O   GLU  1418      13.705   2.638   8.541  1.00                 O  
ATOM   1275  CB  GLU  1418      13.093   5.464   9.776  1.00                 C  
ATOM   1276  CD  GLU  1418      11.800   7.518  10.475  1.00                 C  
ATOM   1277  CG  GLU  1418      13.003   6.981   9.726  1.00                 C  
ATOM   1278  OE1 GLU  1418      10.979   6.702  10.944  1.00                 O  
ATOM   1279  OE2 GLU  1418      11.679   8.756  10.594  1.00                 O  
ATOM   1280  N   PHE  1419      15.285   2.933  10.108  1.00                 N  
ATOM   1281  CA  PHE  1419      15.373   1.512  10.445  1.00                 C  
ATOM   1282  C   PHE  1419      15.587   1.306  11.926  1.00                 C  
ATOM   1283  O   PHE  1419      15.981   2.230  12.632  1.00                 O  
ATOM   1284  CB  PHE  1419      16.503   0.844   9.659  1.00                 C  
ATOM   1285  CG  PHE  1419      17.871   1.354  10.011  1.00                 C  
ATOM   1286  CZ  PHE  1419      20.402   2.302  10.659  1.00                 C  
ATOM   1287  CD1 PHE  1419      18.625   0.734  10.993  1.00                 C  
ATOM   1288  CE1 PHE  1419      19.883   1.203  11.317  1.00                 C  
ATOM   1289  CD2 PHE  1419      18.404   2.453   9.362  1.00                 C  
ATOM   1290  CE2 PHE  1419      19.663   2.922   9.687  1.00                 C  
ATOM   1291  N   LEU  1420      15.298   0.096  12.397  1.00                 N  
ATOM   1292  CA  LEU  1420      15.604  -0.280  13.766  1.00                 C  
ATOM   1293  C   LEU  1420      16.929  -1.025  13.774  1.00                 C  
ATOM   1294  O   LEU  1420      17.237  -1.769  12.843  1.00                 O  
ATOM   1295  CB  LEU  1420      14.477  -1.132  14.352  1.00                 C  
ATOM   1296  CG  LEU  1420      13.093  -0.483  14.404  1.00                 C  
ATOM   1297  CD1 LEU  1420      12.057  -1.465  14.931  1.00                 C  
ATOM   1298  CD2 LEU  1420      13.119   0.771  15.265  1.00                 C  
ATOM   1299  N   TRP  1421      17.723  -0.809  14.812  1.00                 N  
ATOM   1300  CA  TRP  1421      18.962  -1.559  14.973  1.00                 C  
ATOM   1301  C   TRP  1421      19.347  -1.710  16.427  1.00                 C  
ATOM   1302  O   TRP  1421      18.679  -1.178  17.316  1.00                 O  
ATOM   1303  CB  TRP  1421      20.101  -0.883  14.208  1.00                 C  
ATOM   1304  CG  TRP  1421      20.415   0.498  14.697  1.00                 C  
ATOM   1305  CD1 TRP  1421      19.839   1.145  15.751  1.00                 C  
ATOM   1306  NE1 TRP  1421      20.385   2.397  15.896  1.00                 N  
ATOM   1307  CD2 TRP  1421      21.381   1.404  14.149  1.00                 C  
ATOM   1308  CE2 TRP  1421      21.336   2.578  14.922  1.00                 C  
ATOM   1309  CH2 TRP  1421      23.023   3.582  13.611  1.00                 C  
ATOM   1310  CZ2 TRP  1421      22.154   3.676  14.661  1.00                 C  
ATOM   1311  CE3 TRP  1421      22.280   1.335  13.081  1.00                 C  
ATOM   1312  CZ3 TRP  1421      23.090   2.426  12.826  1.00                 C  
ATOM   1313  N   GLN  1422      20.405  -2.472  16.668  1.00                 N  
ATOM   1314  CA  GLN  1422      21.184  -2.276  17.885  1.00                 C  
ATOM   1315  C   GLN  1422      22.531  -1.721  17.468  1.00                 C  
ATOM   1316  O   GLN  1422      23.045  -2.058  16.397  1.00                 O  
ATOM   1317  CB  GLN  1422      21.314  -3.591  18.656  1.00                 C  
ATOM   1318  CD  GLN  1422      20.165  -5.434  19.945  1.00                 C  
ATOM   1319  CG  GLN  1422      19.995  -4.140  19.174  1.00                 C  
ATOM   1320  OE1 GLN  1422      20.952  -5.506  20.889  1.00                 O  
ATOM   1321  NE2 GLN  1422      19.425  -6.462  19.546  1.00                 N  
ATOM   1322  N   GLU  1423      23.080  -0.836  18.288  1.00                 N  
ATOM   1323  CA  GLU  1423      24.459  -0.430  18.125  1.00                 C  
ATOM   1324  C   GLU  1423      25.171  -0.609  19.460  1.00                 C  
ATOM   1325  O   GLU  1423      24.699  -0.126  20.494  1.00                 O  
ATOM   1326  CB  GLU  1423      24.537   1.017  17.635  1.00                 C  
ATOM   1327  CD  GLU  1423      24.738   0.623  15.148  1.00                 C  
ATOM   1328  CG  GLU  1423      23.920   1.243  16.264  1.00                 C  
ATOM   1329  OE1 GLU  1423      25.944   0.378  15.361  1.00                 O  
ATOM   1330  OE2 GLU  1423      24.173   0.383  14.060  1.00                 O  
ATOM   1331  N   GLY  1424      26.282  -1.339  19.424  1.00                 N  
ATOM   1332  CA  GLY  1424      27.133  -1.571  20.596  1.00                 C  
ATOM   1333  C   GLY  1424      28.410  -0.757  20.482  1.00                 C  
ATOM   1334  O   GLY  1424      28.984  -0.644  19.397  1.00                 O  
ATOM   1335  N   HIS  1425      28.835  -0.168  21.597  1.00                 N  
ATOM   1336  CA  HIS  1425      30.017   0.689  21.643  1.00                 C  
ATOM   1337  C   HIS  1425      30.808   0.368  22.900  1.00                 C  
ATOM   1338  O   HIS  1425      30.328   0.578  24.017  1.00                 O  
ATOM   1339  CB  HIS  1425      29.611   2.164  21.603  1.00                 C  
ATOM   1340  CG  HIS  1425      28.852   2.548  20.372  1.00                 C  
ATOM   1341  ND1 HIS  1425      29.441   3.187  19.303  1.00                 N  
ATOM   1342  CE1 HIS  1425      28.512   3.400  18.354  1.00                 C  
ATOM   1343  CD2 HIS  1425      27.473   2.422  19.921  1.00                 C  
ATOM   1344  NE2 HIS  1425      27.329   2.944  18.718  1.00                 N  
ATOM   1345  N   THR  1426      32.012  -0.154  22.710  1.00                 N  
ATOM   1346  CA  THR  1426      32.848  -0.561  23.828  1.00                 C  
ATOM   1347  C   THR  1426      34.188   0.169  23.857  1.00                 C  
ATOM   1348  O   THR  1426      34.710   0.574  22.823  1.00                 O  
ATOM   1349  CB  THR  1426      33.118  -2.077  23.809  1.00                 C  
ATOM   1350  OG1 THR  1426      33.854  -2.449  24.980  1.00                 O  
ATOM   1351  CG2 THR  1426      33.931  -2.458  22.581  1.00                 C  
ATOM   1352  N   ALA  1427      34.723   0.341  25.060  1.00                 N  
ATOM   1353  CA  ALA  1427      36.003   1.010  25.274  1.00                 C  
ATOM   1354  C   ALA  1427      36.815   0.157  26.239  1.00                 C  
ATOM   1355  O   ALA  1427      36.280  -0.299  27.248  1.00                 O  
ATOM   1356  CB  ALA  1427      35.783   2.418  25.806  1.00                 C  
ATOM   1357  N   TRP  1428      38.089  -0.068  25.911  1.00                 N  
ATOM   1358  CA  TRP  1428      38.977  -0.940  26.683  1.00                 C  
ATOM   1359  C   TRP  1428      40.326  -0.269  26.927  1.00                 C  
ATOM   1360  O   TRP  1428      40.692   0.684  26.224  1.00                 O  
ATOM   1361  CB  TRP  1428      39.175  -2.275  25.963  1.00                 C  
ATOM   1362  CG  TRP  1428      37.910  -3.058  25.792  1.00                 C  
ATOM   1363  CD1 TRP  1428      36.961  -2.881  24.826  1.00                 C  
ATOM   1364  NE1 TRP  1428      35.942  -3.788  24.991  1.00                 N  
ATOM   1365  CD2 TRP  1428      37.454  -4.143  26.610  1.00                 C  
ATOM   1366  CE2 TRP  1428      36.223  -4.574  26.081  1.00                 C  
ATOM   1367  CH2 TRP  1428      36.022  -6.239  27.742  1.00                 C  
ATOM   1368  CZ2 TRP  1428      35.497  -5.624  26.641  1.00                 C  
ATOM   1369  CE3 TRP  1428      37.967  -4.791  27.737  1.00                 C  
ATOM   1370  CZ3 TRP  1428      37.243  -5.831  28.288  1.00                 C  
ATOM   1371  N   SER  1429      41.065  -0.793  27.905  1.00                 N  
ATOM   1372  CA  SER  1429      42.437  -0.357  28.179  1.00                 C  
ATOM   1373  C   SER  1429      43.440  -0.869  27.142  1.00                 C  
ATOM   1374  O   SER  1429      44.430  -0.191  26.843  1.00                 O  
ATOM   1375  CB  SER  1429      42.876  -0.814  29.571  1.00                 C  
ATOM   1376  OG  SER  1429      42.960  -2.227  29.642  1.00                 O  
ATOM   1377  N   ASP  1430      43.198  -2.064  26.606  1.00                 N  
ATOM   1378  CA  ASP  1430      44.167  -2.703  25.709  1.00                 C  
ATOM   1379  C   ASP  1430      43.541  -3.069  24.370  1.00                 C  
ATOM   1380  O   ASP  1430      42.324  -3.265  24.277  1.00                 O  
ATOM   1381  CB  ASP  1430      44.758  -3.954  26.362  1.00                 C  
ATOM   1382  CG  ASP  1430      45.596  -3.633  27.584  1.00                 C  
ATOM   1383  OD1 ASP  1430      46.469  -2.746  27.489  1.00                 O  
ATOM   1384  OD2 ASP  1430      45.379  -4.269  28.637  1.00                 O  
ATOM   1385  N   HIS  1431      44.376  -3.182  23.339  1.00                 N  
ATOM   1386  CA  HIS  1431      43.884  -3.540  22.012  1.00                 C  
ATOM   1387  C   HIS  1431      43.426  -4.998  21.992  1.00                 C  
ATOM   1388  O   HIS  1431      42.454  -5.334  21.323  1.00                 O  
ATOM   1389  CB  HIS  1431      44.967  -3.303  20.957  1.00                 C  
ATOM   1390  CG  HIS  1431      46.139  -4.227  21.077  1.00                 C  
ATOM   1391  ND1 HIS  1431      47.138  -4.045  22.009  1.00                 N  
ATOM   1392  CE1 HIS  1431      48.046  -5.028  21.874  1.00                 C  
ATOM   1393  CD2 HIS  1431      46.586  -5.432  20.392  1.00                 C  
ATOM   1394  NE2 HIS  1431      47.722  -5.863  20.906  1.00                 N  
ATOM   1395  N   LYS  1432      44.121  -5.841  22.754  1.00                 N  
ATOM   1396  CA  LYS  1432      43.844  -7.278  22.798  1.00                 C  
ATOM   1397  C   LYS  1432      42.437  -7.611  23.319  1.00                 C  
ATOM   1398  O   LYS  1432      41.779  -8.505  22.788  1.00                 O  
ATOM   1399  CB  LYS  1432      44.877  -7.996  23.669  1.00                 C  
ATOM   1400  CD  LYS  1432      47.244  -8.772  23.979  1.00                 C  
ATOM   1401  CE  LYS  1432      48.636  -8.827  23.372  1.00                 C  
ATOM   1402  CG  LYS  1432      46.266  -8.065  23.055  1.00                 C  
ATOM   1403  NZ  LYS  1432      49.614  -9.480  24.285  1.00                 N  
ATOM   1404  N   GLU  1433      41.987  -6.893  24.350  1.00                 N  
ATOM   1405  CA  GLU  1433      40.624  -7.038  24.868  1.00                 C  
ATOM   1406  C   GLU  1433      39.622  -6.669  23.787  1.00                 C  
ATOM   1407  O   GLU  1433      38.639  -7.382  23.560  1.00                 O  
ATOM   1408  CB  GLU  1433      40.428  -6.168  26.111  1.00                 C  
ATOM   1409  CD  GLU  1433      41.041  -5.721  28.520  1.00                 C  
ATOM   1410  CG  GLU  1433      41.181  -6.658  27.337  1.00                 C  
ATOM   1411  OE1 GLU  1433      40.511  -4.605  28.335  1.00                 O  
ATOM   1412  OE2 GLU  1433      41.462  -6.101  29.633  1.00                 O  
ATOM   1413  N   ALA  1434      39.882  -5.532  23.141  1.00                 N  
ATOM   1414  CA  ALA  1434      39.030  -5.017  22.087  1.00                 C  
ATOM   1415  C   ALA  1434      38.952  -5.989  20.917  1.00                 C  
ATOM   1416  O   ALA  1434      37.859  -6.272  20.423  1.00                 O  
ATOM   1417  CB  ALA  1434      39.536  -3.664  21.609  1.00                 C  
ATOM   1418  N   CYS  1435      40.111  -6.500  20.496  1.00                 N  
ATOM   1419  CA  CYS  1435      40.214  -7.437  19.370  1.00                 C  
ATOM   1420  C   CYS  1435      39.359  -8.684  19.580  1.00                 C  
ATOM   1421  O   CYS  1435      38.662  -9.127  18.662  1.00                 O  
ATOM   1422  CB  CYS  1435      41.671  -7.847  19.146  1.00                 C  
ATOM   1423  SG  CYS  1435      42.725  -6.532  18.491  1.00                 S  
ATOM   1424  N   ASP  1436      39.407  -9.233  20.793  1.00                 N  
ATOM   1425  CA  ASP  1436      38.585 -10.384  21.153  1.00                 C  
ATOM   1426  C   ASP  1436      37.084 -10.107  20.945  1.00                 C  
ATOM   1427  O   ASP  1436      36.379 -10.917  20.332  1.00                 O  
ATOM   1428  CB  ASP  1436      38.836 -10.788  22.607  1.00                 C  
ATOM   1429  CG  ASP  1436      40.196 -11.428  22.807  1.00                 C  
ATOM   1430  OD1 ASP  1436      40.830 -11.803  21.799  1.00                 O  
ATOM   1431  OD2 ASP  1436      40.628 -11.554  23.972  1.00                 O  
ATOM   1432  N   GLU  1437      36.607  -8.964  21.439  1.00                 N  
ATOM   1433  CA  GLU  1437      35.183  -8.622  21.338  1.00                 C  
ATOM   1434  C   GLU  1437      34.700  -8.505  19.891  1.00                 C  
ATOM   1435  O   GLU  1437      33.609  -8.968  19.568  1.00                 O  
ATOM   1436  CB  GLU  1437      34.894  -7.310  22.070  1.00                 C  
ATOM   1437  CD  GLU  1437      33.169  -5.645  22.865  1.00                 C  
ATOM   1438  CG  GLU  1437      33.428  -6.907  22.066  1.00                 C  
ATOM   1439  OE1 GLU  1437      34.073  -4.786  22.930  1.00                 O  
ATOM   1440  OE2 GLU  1437      32.061  -5.515  23.427  1.00                 O  
ATOM   1441  N   VAL  1438      35.500  -7.880  19.030  1.00                 N  
ATOM   1442  CA  VAL  1438      35.137  -7.726  17.613  1.00                 C  
ATOM   1443  C   VAL  1438      34.694  -9.060  16.997  1.00                 C  
ATOM   1444  O   VAL  1438      33.652  -9.131  16.336  1.00                 O  
ATOM   1445  CB  VAL  1438      36.302  -7.141  16.792  1.00                 C  
ATOM   1446  CG1 VAL  1438      35.985  -7.195  15.306  1.00                 C  
ATOM   1447  CG2 VAL  1438      36.596  -5.714  17.227  1.00                 C  
ATOM   1448  N   TYR  1439      35.483 -10.104  17.236  1.00                 N  
ATOM   1449  CA  TYR  1439      35.225 -11.432  16.671  1.00                 C  
ATOM   1450  C   TYR  1439      34.101 -12.173  17.391  1.00                 C  
ATOM   1451  O   TYR  1439      33.344 -12.916  16.761  1.00                 O  
ATOM   1452  CB  TYR  1439      36.494 -12.286  16.708  1.00                 C  
ATOM   1453  CG  TYR  1439      37.572 -11.823  15.754  1.00                 C  
ATOM   1454  OH  TYR  1439      40.547 -10.550  13.143  1.00                 O  
ATOM   1455  CZ  TYR  1439      39.561 -10.971  14.006  1.00                 C  
ATOM   1456  CD1 TYR  1439      38.845 -11.512  16.216  1.00                 C  
ATOM   1457  CE1 TYR  1439      39.836 -11.089  15.351  1.00                 C  
ATOM   1458  CD2 TYR  1439      37.313 -11.699  14.395  1.00                 C  
ATOM   1459  CE2 TYR  1439      38.292 -11.277  13.516  1.00                 C  
ATOM   1460  N   ALA  1440      34.003 -11.973  18.705  1.00                 N  
ATOM   1461  CA  ALA  1440      32.888 -12.508  19.492  1.00                 C  
ATOM   1462  C   ALA  1440      31.538 -11.981  19.011  1.00                 C  
ATOM   1463  O   ALA  1440      30.595 -12.760  18.844  1.00                 O  
ATOM   1464  CB  ALA  1440      33.070 -12.174  20.965  1.00                 C  
ATOM   1465  N   ILE  1441      31.447 -10.670  18.782  1.00                 N  
ATOM   1466  CA  ILE  1441      30.232 -10.062  18.229  1.00                 C  
ATOM   1467  C   ILE  1441      29.967 -10.555  16.798  1.00                 C  
ATOM   1468  O   ILE  1441      28.837 -10.921  16.471  1.00                 O  
ATOM   1469  CB  ILE  1441      30.313  -8.524  18.245  1.00                 C  
ATOM   1470  CD1 ILE  1441      29.210  -8.375  20.538  1.00                 C  
ATOM   1471  CG1 ILE  1441      30.404  -8.010  19.683  1.00                 C  
ATOM   1472  CG2 ILE  1441      29.132  -7.921  17.500  1.00                 C  
ATOM   1473  N   LEU  1442      30.997 -10.576  15.949  1.00                 N  
ATOM   1474  CA  LEU  1442      30.789 -11.044  14.574  1.00                 C  
ATOM   1475  C   LEU  1442      30.218 -12.458  14.563  1.00                 C  
ATOM   1476  O   LEU  1442      29.343 -12.770  13.758  1.00                 O  
ATOM   1477  CB  LEU  1442      32.101 -10.997  13.788  1.00                 C  
ATOM   1478  CG  LEU  1442      32.031 -11.443  12.326  1.00                 C  
ATOM   1479  CD1 LEU  1442      31.073 -10.561  11.540  1.00                 C  
ATOM   1480  CD2 LEU  1442      33.413 -11.421  11.691  1.00                 C  
ATOM   1481  N   GLU  1443      30.707 -13.296  15.471  1.00                 N  
ATOM   1482  CA  GLU  1443      30.231 -14.667  15.593  1.00                 C  
ATOM   1483  C   GLU  1443      28.766 -14.722  16.017  1.00                 C  
ATOM   1484  O   GLU  1443      28.017 -15.587  15.563  1.00                 O  
ATOM   1485  CB  GLU  1443      31.088 -15.445  16.594  1.00                 C  
ATOM   1486  CD  GLU  1443      32.533 -16.639  14.901  1.00                 C  
ATOM   1487  CG  GLU  1443      32.501 -15.728  16.113  1.00                 C  
ATOM   1488  OE1 GLU  1443      31.907 -17.718  14.953  1.00                 O  
ATOM   1489  OE2 GLU  1443      33.183 -16.273  13.900  1.00                 O  
ATOM   1490  N   LEU  1444      28.381 -13.814  16.913  1.00                 N  
ATOM   1491  CA  LEU  1444      26.988 -13.666  17.311  1.00                 C  
ATOM   1492  C   LEU  1444      26.118 -13.268  16.129  1.00                 C  
ATOM   1493  O   LEU  1444      25.013 -13.780  15.974  1.00                 O  
ATOM   1494  CB  LEU  1444      26.858 -12.631  18.430  1.00                 C  
ATOM   1495  CG  LEU  1444      27.435 -13.027  19.790  1.00                 C  
ATOM   1496  CD1 LEU  1444      27.402 -11.849  20.752  1.00                 C  
ATOM   1497  CD2 LEU  1444      26.675 -14.207  20.374  1.00                 C  
ATOM   1498  N   TYR  1445      26.619 -12.360  15.292  1.00                 N  
ATOM   1499  CA  TYR  1445      25.892 -11.980  14.079  1.00                 C  
ATOM   1500  C   TYR  1445      25.744 -13.177  13.137  1.00                 C  
ATOM   1501  O   TYR  1445      24.685 -13.391  12.556  1.00                 O  
ATOM   1502  CB  TYR  1445      26.605 -10.829  13.365  1.00                 C  
ATOM   1503  CG  TYR  1445      26.466  -9.496  14.064  1.00                 C  
ATOM   1504  OH  TYR  1445      26.100  -5.824  15.981  1.00                 O  
ATOM   1505  CZ  TYR  1445      26.220  -7.039  15.347  1.00                 C  
ATOM   1506  CD1 TYR  1445      27.476  -8.545  13.989  1.00                 C  
ATOM   1507  CE1 TYR  1445      27.358  -7.324  14.625  1.00                 C  
ATOM   1508  CD2 TYR  1445      25.326  -9.191  14.797  1.00                 C  
ATOM   1509  CE2 TYR  1445      25.191  -7.975  15.439  1.00                 C  
ATOM   1510  N   ALA  1446      26.815 -13.958  13.010  1.00                 N  
ATOM   1511  CA  ALA  1446      26.797 -15.199  12.236  1.00                 C  
ATOM   1512  C   ALA  1446      25.782 -16.194  12.800  1.00                 C  
ATOM   1513  O   ALA  1446      25.088 -16.874  12.040  1.00                 O  
ATOM   1514  CB  ALA  1446      28.182 -15.828  12.210  1.00                 C  
ATOM   1515  N   ARG  1447      25.692 -16.274  14.126  1.00                 N  
ATOM   1516  CA  ARG  1447      24.677 -17.108  14.766  1.00                 C  
ATOM   1517  C   ARG  1447      23.239 -16.638  14.469  1.00                 C  
ATOM   1518  O   ARG  1447      22.361 -17.460  14.207  1.00                 O  
ATOM   1519  CB  ARG  1447      24.889 -17.143  16.281  1.00                 C  
ATOM   1520  CD  ARG  1447      26.302 -17.865  18.226  1.00                 C  
ATOM   1521  NE  ARG  1447      25.241 -18.592  18.919  1.00                 N  
ATOM   1522  CG  ARG  1447      26.129 -17.908  16.716  1.00                 C  
ATOM   1523  CZ  ARG  1447      24.999 -18.497  20.223  1.00                 C  
ATOM   1524  NH1 ARG  1447      24.013 -19.196  20.766  1.00                 N  
ATOM   1525  NH2 ARG  1447      25.745 -17.704  20.979  1.00                 N  
ATOM   1526  N   VAL  1448      23.009 -15.326  14.511  1.00                 N  
ATOM   1527  CA  VAL  1448      21.703 -14.745  14.147  1.00                 C  
ATOM   1528  C   VAL  1448      21.271 -15.208  12.750  1.00                 C  
ATOM   1529  O   VAL  1448      20.159 -15.708  12.561  1.00                 O  
ATOM   1530  CB  VAL  1448      21.734 -13.206  14.204  1.00                 C  
ATOM   1531  CG1 VAL  1448      20.456 -12.626  13.618  1.00                 C  
ATOM   1532  CG2 VAL  1448      21.933 -12.730  15.635  1.00                 C  
ATOM   1533  N   TYR  1449      22.158 -15.055  11.773  1.00                 N  
ATOM   1534  CA  TYR  1449      21.841 -15.444  10.412  1.00                 C  
ATOM   1535  C   TYR  1449      21.750 -16.961  10.248  1.00                 C  
ATOM   1536  O   TYR  1449      20.745 -17.475   9.748  1.00                 O  
ATOM   1537  CB  TYR  1449      22.883 -14.889   9.439  1.00                 C  
ATOM   1538  CG  TYR  1449      22.798 -13.393   9.239  1.00                 C  
ATOM   1539  OH  TYR  1449      22.578  -9.276   8.695  1.00                 O  
ATOM   1540  CZ  TYR  1449      22.649 -10.638   8.874  1.00                 C  
ATOM   1541  CD1 TYR  1449      23.775 -12.549   9.752  1.00                 C  
ATOM   1542  CE1 TYR  1449      23.705 -11.181   9.574  1.00                 C  
ATOM   1543  CD2 TYR  1449      21.741 -12.828   8.536  1.00                 C  
ATOM   1544  CE2 TYR  1449      21.655 -11.462   8.348  1.00                 C  
ATOM   1545  N   GLU  1450      22.771 -17.676  10.703  1.00                 N  
ATOM   1546  CA  GLU  1450      22.867 -19.107  10.416  1.00                 C  
ATOM   1547  C   GLU  1450      21.972 -19.958  11.314  1.00                 C  
ATOM   1548  O   GLU  1450      21.305 -20.867  10.829  1.00                 O  
ATOM   1549  CB  GLU  1450      24.313 -19.586  10.556  1.00                 C  
ATOM   1550  CD  GLU  1450      26.685 -19.499   9.690  1.00                 C  
ATOM   1551  CG  GLU  1450      25.253 -19.042   9.491  1.00                 C  
ATOM   1552  OE1 GLU  1450      26.980 -20.084  10.753  1.00                 O  
ATOM   1553  OE2 GLU  1450      27.512 -19.271   8.782  1.00                 O  
ATOM   1554  N   GLU  1451      21.949 -19.658  12.607  1.00                 N  
ATOM   1555  CA  GLU  1451      21.204 -20.488  13.561  1.00                 C  
ATOM   1556  C   GLU  1451      19.752 -20.057  13.772  1.00                 C  
ATOM   1557  O   GLU  1451      18.879 -20.903  13.989  1.00                 O  
ATOM   1558  CB  GLU  1451      21.904 -20.500  14.921  1.00                 C  
ATOM   1559  CD  GLU  1451      23.936 -21.155  16.272  1.00                 C  
ATOM   1560  CG  GLU  1451      23.259 -21.190  14.916  1.00                 C  
ATOM   1561  OE1 GLU  1451      23.422 -20.461  17.175  1.00                 O  
ATOM   1562  OE2 GLU  1451      24.979 -21.822  16.432  1.00                 O  
ATOM   1563  N   LEU  1452      19.492 -18.754  13.706  1.00                 N  
ATOM   1564  CA  LEU  1452      18.120 -18.257  13.819  1.00                 C  
ATOM   1565  C   LEU  1452      17.413 -18.209  12.477  1.00                 C  
ATOM   1566  O   LEU  1452      16.328 -18.768  12.323  1.00                 O  
ATOM   1567  CB  LEU  1452      18.105 -16.864  14.453  1.00                 C  
ATOM   1568  CG  LEU  1452      18.542 -16.781  15.916  1.00                 C  
ATOM   1569  CD1 LEU  1452      18.629 -15.332  16.370  1.00                 C  
ATOM   1570  CD2 LEU  1452      17.587 -17.559  16.808  1.00                 C  
ATOM   1571  N   LEU  1453      18.031 -17.536  11.514  1.00                 N  
ATOM   1572  CA  LEU  1453      17.374 -17.235  10.249  1.00                 C  
ATOM   1573  C   LEU  1453      17.677 -18.265   9.152  1.00                 C  
ATOM   1574  O   LEU  1453      17.123 -18.187   8.054  1.00                 O  
ATOM   1575  CB  LEU  1453      17.779 -15.846   9.752  1.00                 C  
ATOM   1576  CG  LEU  1453      17.380 -14.665  10.641  1.00                 C  
ATOM   1577  CD1 LEU  1453      17.930 -13.362  10.082  1.00                 C  
ATOM   1578  CD2 LEU  1453      15.868 -14.585  10.781  1.00                 C  
ATOM   1579  N   ALA  1454      18.552 -19.220   9.471  1.00                 N  
ATOM   1580  CA  ALA  1454      18.969 -20.296   8.546  1.00                 C  
ATOM   1581  C   ALA  1454      19.566 -19.761   7.235  1.00                 C  
ATOM   1582  O   ALA  1454      19.356 -20.330   6.160  1.00                 O  
ATOM   1583  CB  ALA  1454      17.792 -21.204   8.224  1.00                 C  
ATOM   1584  N   ILE  1455      20.301 -18.657   7.348  1.00                 N  
ATOM   1585  CA  ILE  1455      20.993 -18.035   6.221  1.00                 C  
ATOM   1586  C   ILE  1455      22.511 -18.199   6.390  1.00                 C  
ATOM   1587  O   ILE  1455      23.080 -17.700   7.359  1.00                 O  
ATOM   1588  CB  ILE  1455      20.621 -16.547   6.082  1.00                 C  
ATOM   1589  CD1 ILE  1455      18.630 -14.963   5.920  1.00                 C  
ATOM   1590  CG1 ILE  1455      19.117 -16.393   5.847  1.00                 C  
ATOM   1591  CG2 ILE  1455      21.437 -15.895   4.976  1.00                 C  
ATOM   1592  N   PRO  1456      23.173 -18.891   5.447  1.00                 N  
ATOM   1593  CA  PRO  1456      24.631 -18.993   5.540  1.00                 C  
ATOM   1594  C   PRO  1456      25.284 -17.651   5.221  1.00                 C  
ATOM   1595  O   PRO  1456      24.784 -16.907   4.370  1.00                 O  
ATOM   1596  CB  PRO  1456      24.994 -20.060   4.506  1.00                 C  
ATOM   1597  CD  PRO  1456      22.643 -19.666   4.297  1.00                 C  
ATOM   1598  CG  PRO  1456      23.878 -20.016   3.516  1.00                 C  
ATOM   1599  N   VAL  1457      26.373 -17.337   5.922  1.00                 N  
ATOM   1600  CA  VAL  1457      27.117 -16.102   5.686  1.00                 C  
ATOM   1601  C   VAL  1457      28.629 -16.349   5.573  1.00                 C  
ATOM   1602  O   VAL  1457      29.138 -17.389   6.002  1.00                 O  
ATOM   1603  CB  VAL  1457      26.855 -15.065   6.794  1.00                 C  
ATOM   1604  CG1 VAL  1457      25.381 -14.695   6.839  1.00                 C  
ATOM   1605  CG2 VAL  1457      27.316 -15.598   8.142  1.00                 C  
ATOM   1606  N   VAL  1458      29.325 -15.379   4.989  1.00                 N  
ATOM   1607  CA  VAL  1458      30.777 -15.391   4.921  1.00                 C  
ATOM   1608  C   VAL  1458      31.340 -14.300   5.832  1.00                 C  
ATOM   1609  O   VAL  1458      31.091 -13.113   5.613  1.00                 O  
ATOM   1610  CB  VAL  1458      31.276 -15.203   3.476  1.00                 C  
ATOM   1611  CG1 VAL  1458      32.796 -15.182   3.436  1.00                 C  
ATOM   1612  CG2 VAL  1458      30.731 -16.302   2.577  1.00                 C  
ATOM   1613  N   ARG  1459      32.100 -14.708   6.844  1.00                 N  
ATOM   1614  CA  ARG  1459      32.813 -13.763   7.698  1.00                 C  
ATOM   1615  C   ARG  1459      34.018 -13.231   6.939  1.00                 C  
ATOM   1616  O   ARG  1459      34.678 -13.981   6.218  1.00                 O  
ATOM   1617  CB  ARG  1459      33.232 -14.435   9.007  1.00                 C  
ATOM   1618  CD  ARG  1459      32.550 -15.568  11.140  1.00                 C  
ATOM   1619  NE  ARG  1459      33.129 -16.869  10.811  1.00                 N  
ATOM   1620  CG  ARG  1459      32.068 -14.830   9.902  1.00                 C  
ATOM   1621  CZ  ARG  1459      33.730 -17.663  11.691  1.00                 C  
ATOM   1622  NH1 ARG  1459      34.227 -18.829  11.301  1.00                 N  
ATOM   1623  NH2 ARG  1459      33.833 -17.289  12.959  1.00                 N  
ATOM   1624  N   GLY  1460      34.313 -11.948   7.100  1.00                 N  
ATOM   1625  CA  GLY  1460      35.517 -11.384   6.503  1.00                 C  
ATOM   1626  C   GLY  1460      35.867  -9.994   6.989  1.00                 C  
ATOM   1627  O   GLY  1460      35.177  -9.439   7.846  1.00                 O  
ATOM   1628  N   ARG  1461      36.956  -9.456   6.440  1.00                 N  
ATOM   1629  CA  ARG  1461      37.348  -8.077   6.715  1.00                 C  
ATOM   1630  C   ARG  1461      37.259  -7.226   5.456  1.00                 C  
ATOM   1631  O   ARG  1461      37.515  -7.693   4.345  1.00                 O  
ATOM   1632  CB  ARG  1461      38.766  -8.027   7.287  1.00                 C  
ATOM   1633  CD  ARG  1461      40.335  -8.580   9.167  1.00                 C  
ATOM   1634  NE  ARG  1461      40.465  -9.100  10.526  1.00                 N  
ATOM   1635  CG  ARG  1461      38.906  -8.672   8.657  1.00                 C  
ATOM   1636  CZ  ARG  1461      40.689 -10.377  10.819  1.00                 C  
ATOM   1637  NH1 ARG  1461      40.793 -10.758  12.085  1.00                 N  
ATOM   1638  NH2 ARG  1461      40.808 -11.269   9.845  1.00                 N  
ATOM   1639  N   LYS  1462      36.868  -5.970   5.641  1.00                 N  
ATOM   1640  CA  LYS  1462      36.717  -5.039   4.524  1.00                 C  
ATOM   1641  C   LYS  1462      38.077  -4.560   4.044  1.00                 C  
ATOM   1642  O   LYS  1462      39.004  -4.418   4.846  1.00                 O  
ATOM   1643  CB  LYS  1462      35.845  -3.850   4.932  1.00                 C  
ATOM   1644  CD  LYS  1462      33.583  -2.981   5.585  1.00                 C  
ATOM   1645  CE  LYS  1462      32.137  -3.344   5.882  1.00                 C  
ATOM   1646  CG  LYS  1462      34.398  -4.212   5.222  1.00                 C  
ATOM   1647  NZ  LYS  1462      31.331  -2.150   6.258  1.00                 N  
ATOM   1648  N   THR  1463      38.184  -4.305   2.738  1.00                 N  
ATOM   1649  CA  THR  1463      39.408  -3.770   2.131  1.00                 C  
ATOM   1650  C   THR  1463      39.670  -2.337   2.595  1.00                 C  
ATOM   1651  O   THR  1463      38.808  -1.718   3.232  1.00                 O  
ATOM   1652  CB  THR  1463      39.337  -3.805   0.593  1.00                 C  
ATOM   1653  OG1 THR  1463      38.266  -2.968   0.142  1.00                 O  
ATOM   1654  CG2 THR  1463      39.085  -5.223   0.104  1.00                 C  
ATOM   1655  N   GLU  1464      40.846  -1.807   2.260  1.00                 N  
ATOM   1656  CA  GLU  1464      41.180  -0.414   2.575  1.00                 C  
ATOM   1657  C   GLU  1464      40.067   0.549   2.131  1.00                 C  
ATOM   1658  O   GLU  1464      39.608   1.383   2.921  1.00                 O  
ATOM   1659  CB  GLU  1464      42.502  -0.018   1.915  1.00                 C  
ATOM   1660  CD  GLU  1464      44.282   1.744   1.588  1.00                 C  
ATOM   1661  CG  GLU  1464      42.952   1.400   2.229  1.00                 C  
ATOM   1662  OE1 GLU  1464      44.844   0.880   0.883  1.00                 O  
ATOM   1663  OE2 GLU  1464      44.763   2.879   1.791  1.00                 O  
ATOM   1664  N   LYS  1465      39.623   0.402   0.884  1.00                 N  
ATOM   1665  CA  LYS  1465      38.577   1.256   0.324  1.00                 C  
ATOM   1666  C   LYS  1465      37.243   1.167   1.062  1.00                 C  
ATOM   1667  O   LYS  1465      36.612   2.193   1.316  1.00                 O  
ATOM   1668  CB  LYS  1465      38.341   0.918  -1.149  1.00                 C  
ATOM   1669  CD  LYS  1465      37.174   1.457  -3.305  1.00                 C  
ATOM   1670  CE  LYS  1465      36.119   2.318  -3.979  1.00                 C  
ATOM   1671  CG  LYS  1465      37.301   1.794  -1.828  1.00                 C  
ATOM   1672  NZ  LYS  1465      35.981   1.997  -5.427  1.00                 N  
ATOM   1673  N   GLU  1466      36.822  -0.051   1.403  1.00                 N  
ATOM   1674  CA  GLU  1466      35.469  -0.293   1.917  1.00                 C  
ATOM   1675  C   GLU  1466      35.313  -0.230   3.431  1.00                 C  
ATOM   1676  O   GLU  1466      34.201  -0.066   3.930  1.00                 O  
ATOM   1677  CB  GLU  1466      34.958  -1.661   1.459  1.00                 C  
ATOM   1678  CD  GLU  1466      33.730  -0.860  -0.598  1.00                 C  
ATOM   1679  CG  GLU  1466      34.794  -1.789  -0.047  1.00                 C  
ATOM   1680  OE1 GLU  1466      32.634  -0.793  -0.003  1.00                 O  
ATOM   1681  OE2 GLU  1466      33.992  -0.200  -1.625  1.00                 O  
ATOM   1682  N   LYS  1467      36.415  -0.358   4.162  1.00                 N  
ATOM   1683  CA  LYS  1467      36.354  -0.310   5.620  1.00                 C  
ATOM   1684  C   LYS  1467      35.854   1.047   6.126  1.00                 C  
ATOM   1685  O   LYS  1467      35.945   2.058   5.422  1.00                 O  
ATOM   1686  CB  LYS  1467      37.727  -0.611   6.224  1.00                 C  
ATOM   1687  CD  LYS  1467      40.100   0.113   6.606  1.00                 C  
ATOM   1688  CE  LYS  1467      41.109   1.236   6.432  1.00                 C  
ATOM   1689  CG  LYS  1467      38.776   0.452   5.940  1.00                 C  
ATOM   1690  NZ  LYS  1467      41.396   1.507   4.996  1.00                 N  
ATOM   1691  N   PHE  1468      35.311   1.050   7.340  1.00                 N  
ATOM   1692  CA  PHE  1468      34.859   2.274   7.991  1.00                 C  
ATOM   1693  C   PHE  1468      36.056   3.194   8.213  1.00                 C  
ATOM   1694  O   PHE  1468      37.045   2.800   8.843  1.00                 O  
ATOM   1695  CB  PHE  1468      34.159   1.951   9.312  1.00                 C  
ATOM   1696  CG  PHE  1468      33.618   3.159  10.023  1.00                 C  
ATOM   1697  CZ  PHE  1468      32.622   5.394  11.342  1.00                 C  
ATOM   1698  CD1 PHE  1468      32.439   3.754   9.608  1.00                 C  
ATOM   1699  CE1 PHE  1468      31.942   4.865  10.261  1.00                 C  
ATOM   1700  CD2 PHE  1468      34.287   3.700  11.106  1.00                 C  
ATOM   1701  CE2 PHE  1468      33.790   4.811  11.760  1.00                 C  
ATOM   1702  N   ALA  1469      35.985   4.406   7.664  1.00                 N  
ATOM   1703  CA  ALA  1469      37.120   5.334   7.723  1.00                 C  
ATOM   1704  C   ALA  1469      37.477   5.756   9.151  1.00                 C  
ATOM   1705  O   ALA  1469      38.605   6.160   9.419  1.00                 O  
ATOM   1706  CB  ALA  1469      36.832   6.577   6.895  1.00                 C  
ATOM   1707  N   GLY  1470      36.518   5.637  10.064  1.00                 N  
ATOM   1708  CA  GLY  1470      36.732   5.972  11.472  1.00                 C  
ATOM   1709  C   GLY  1470      37.347   4.865  12.317  1.00                 C  
ATOM   1710  O   GLY  1470      37.596   5.060  13.512  1.00                 O  
ATOM   1711  N   GLY  1471      37.608   3.712  11.704  1.00                 N  
ATOM   1712  CA  GLY  1471      38.161   2.566  12.426  1.00                 C  
ATOM   1713  C   GLY  1471      39.515   2.106  11.916  1.00                 C  
ATOM   1714  O   GLY  1471      40.035   2.649  10.941  1.00                 O  
ATOM   1715  N   ASP  1472      40.084   1.107  12.586  1.00                 N  
ATOM   1716  CA  ASP  1472      41.329   0.472  12.129  1.00                 C  
ATOM   1717  C   ASP  1472      41.035  -0.675  11.180  1.00                 C  
ATOM   1718  O   ASP  1472      41.670  -0.796  10.133  1.00                 O  
ATOM   1719  CB  ASP  1472      42.146  -0.026  13.323  1.00                 C  
ATOM   1720  CG  ASP  1472      42.721   1.107  14.149  1.00                 C  
ATOM   1721  OD1 ASP  1472      42.729   2.255  13.658  1.00                 O  
ATOM   1722  OD2 ASP  1472      43.163   0.847  15.288  1.00                 O  
ATOM   1723  N   PHE  1473      40.083  -1.525  11.559  1.00                 N  
ATOM   1724  CA  PHE  1473      39.598  -2.575  10.669  1.00                 C  
ATOM   1725  C   PHE  1473      38.116  -2.853  10.874  1.00                 C  
ATOM   1726  O   PHE  1473      37.595  -2.726  11.981  1.00                 O  
ATOM   1727  CB  PHE  1473      40.397  -3.864  10.875  1.00                 C  
ATOM   1728  CG  PHE  1473      41.865  -3.717  10.597  1.00                 C  
ATOM   1729  CZ  PHE  1473      44.582  -3.449  10.076  1.00                 C  
ATOM   1730  CD1 PHE  1473      42.739  -3.327  11.597  1.00                 C  
ATOM   1731  CE1 PHE  1473      44.090  -3.193  11.341  1.00                 C  
ATOM   1732  CD2 PHE  1473      42.374  -3.970   9.335  1.00                 C  
ATOM   1733  CE2 PHE  1473      43.725  -3.835   9.079  1.00                 C  
ATOM   1734  N   THR  1474      37.456  -3.218   9.782  1.00                 N  
ATOM   1735  CA  THR  1474      36.036  -3.529   9.785  1.00                 C  
ATOM   1736  C   THR  1474      35.826  -4.993   9.432  1.00                 C  
ATOM   1737  O   THR  1474      36.294  -5.457   8.395  1.00                 O  
ATOM   1738  CB  THR  1474      35.260  -2.633   8.802  1.00                 C  
ATOM   1739  OG1 THR  1474      35.424  -1.258   9.173  1.00                 O  
ATOM   1740  CG2 THR  1474      33.777  -2.970   8.831  1.00                 C  
ATOM   1741  N   THR  1475      35.135  -5.720  10.306  1.00                 N  
ATOM   1742  CA  THR  1475      34.747  -7.089  10.006  1.00                 C  
ATOM   1743  C   THR  1475      33.272  -7.116   9.634  1.00                 C  
ATOM   1744  O   THR  1475      32.494  -6.274  10.076  1.00                 O  
ATOM   1745  CB  THR  1475      35.021  -8.027  11.196  1.00                 C  
ATOM   1746  OG1 THR  1475      34.252  -7.604  12.329  1.00                 O  
ATOM   1747  CG2 THR  1475      36.495  -7.996  11.570  1.00                 C  
ATOM   1748  N   THR  1476      32.903  -8.103   8.825  1.00                 N  
ATOM   1749  CA  THR  1476      31.580  -8.159   8.229  1.00                 C  
ATOM   1750  C   THR  1476      31.126  -9.596   8.021  1.00                 C  
ATOM   1751  O   THR  1476      31.945 -10.511   7.925  1.00                 O  
ATOM   1752  CB  THR  1476      31.536  -7.413   6.882  1.00                 C  
ATOM   1753  OG1 THR  1476      30.180  -7.328   6.425  1.00                 O  
ATOM   1754  CG2 THR  1476      32.357  -8.152   5.837  1.00                 C  
ATOM   1755  N   VAL  1477      29.811  -9.787   7.966  1.00                 N  
ATOM   1756  CA  VAL  1477      29.233 -11.031   7.464  1.00                 C  
ATOM   1757  C   VAL  1477      28.448 -10.710   6.199  1.00                 C  
ATOM   1758  O   VAL  1477      27.639  -9.781   6.183  1.00                 O  
ATOM   1759  CB  VAL  1477      28.342 -11.707   8.523  1.00                 C  
ATOM   1760  CG1 VAL  1477      27.712 -12.972   7.960  1.00                 C  
ATOM   1761  CG2 VAL  1477      29.148 -12.021   9.774  1.00                 C  
ATOM   1762  N   GLU  1478      28.707 -11.461   5.134  1.00                 N  
ATOM   1763  CA  GLU  1478      28.051 -11.207   3.855  1.00                 C  
ATOM   1764  C   GLU  1478      27.132 -12.366   3.497  1.00                 C  
ATOM   1765  O   GLU  1478      27.523 -13.529   3.590  1.00                 O  
ATOM   1766  CB  GLU  1478      29.090 -10.985   2.754  1.00                 C  
ATOM   1767  CD  GLU  1478      29.203  -8.462   2.769  1.00                 C  
ATOM   1768  CG  GLU  1478      29.964  -9.759   2.964  1.00                 C  
ATOM   1769  OE1 GLU  1478      28.150  -8.486   2.098  1.00                 O  
ATOM   1770  OE2 GLU  1478      29.660  -7.421   3.288  1.00                 O  
ATOM   1771  N   VAL  1479      25.903 -12.037   3.110  1.00                 N  
ATOM   1772  CA  VAL  1479      24.954 -13.032   2.617  1.00                 C  
ATOM   1773  C   VAL  1479      24.770 -12.819   1.126  1.00                 C  
ATOM   1774  O   VAL  1479      25.090 -11.748   0.606  1.00                 O  
ATOM   1775  CB  VAL  1479      23.610 -12.948   3.364  1.00                 C  
ATOM   1776  CG1 VAL  1479      22.619 -13.950   2.790  1.00                 C  
ATOM   1777  CG2 VAL  1479      23.812 -13.186   4.852  1.00                 C  
ATOM   1778  N   TYR  1480      24.267 -13.834   0.435  1.00                 N  
ATOM   1779  CA  TYR  1480      24.002 -13.692  -0.989  1.00                 C  
ATOM   1780  C   TYR  1480      22.540 -13.929  -1.338  1.00                 C  
ATOM   1781  O   TYR  1480      21.939 -14.919  -0.913  1.00                 O  
ATOM   1782  CB  TYR  1480      24.876 -14.655  -1.795  1.00                 C  
ATOM   1783  CG  TYR  1480      24.650 -14.583  -3.289  1.00                 C  
ATOM   1784  OH  TYR  1480      24.037 -14.371  -7.396  1.00                 O  
ATOM   1785  CZ  TYR  1480      24.239 -14.442  -6.037  1.00                 C  
ATOM   1786  CD1 TYR  1480      25.161 -13.529  -4.035  1.00                 C  
ATOM   1787  CE1 TYR  1480      24.960 -13.455  -5.401  1.00                 C  
ATOM   1788  CD2 TYR  1480      23.927 -15.569  -3.947  1.00                 C  
ATOM   1789  CE2 TYR  1480      23.715 -15.511  -5.311  1.00                 C  
ATOM   1790  N   ILE  1481      21.984 -13.012  -2.120  1.00                 N  
ATOM   1791  CA  ILE  1481      20.617 -13.136  -2.599  1.00                 C  
ATOM   1792  C   ILE  1481      20.668 -13.533  -4.076  1.00                 C  
ATOM   1793  O   ILE  1481      20.889 -12.694  -4.958  1.00                 O  
ATOM   1794  CB  ILE  1481      19.825 -11.832  -2.391  1.00                 C  
ATOM   1795  CD1 ILE  1481      19.220 -10.083  -0.637  1.00                 C  
ATOM   1796  CG1 ILE  1481      19.799 -11.455  -0.908  1.00                 C  
ATOM   1797  CG2 ILE  1481      18.424 -11.961  -2.968  1.00                 C  
ATOM   1798  N   SER  1482      20.496 -14.833  -4.314  1.00                 N  
ATOM   1799  CA  SER  1482      20.525 -15.434  -5.651  1.00                 C  
ATOM   1800  C   SER  1482      19.588 -14.755  -6.637  1.00                 C  
ATOM   1801  O   SER  1482      20.000 -14.357  -7.733  1.00                 O  
ATOM   1802  CB  SER  1482      20.173 -16.921  -5.578  1.00                 C  
ATOM   1803  OG  SER  1482      21.165 -17.646  -4.872  1.00                 O  
ATOM   1804  N   ALA  1483      18.325 -14.638  -6.230  1.00                 N  
ATOM   1805  CA  ALA  1483      17.265 -14.084  -7.063  1.00                 C  
ATOM   1806  C   ALA  1483      17.662 -12.739  -7.670  1.00                 C  
ATOM   1807  O   ALA  1483      17.222 -12.389  -8.765  1.00                 O  
ATOM   1808  CB  ALA  1483      15.985 -13.925  -6.257  1.00                 C  
ATOM   1809  N   SER  1484      18.504 -12.001  -6.949  1.00                 N  
ATOM   1810  CA  SER  1484      18.926 -10.673  -7.366  1.00                 C  
ATOM   1811  C   SER  1484      20.291 -10.687  -8.055  1.00                 C  
ATOM   1812  O   SER  1484      20.629  -9.755  -8.790  1.00                 O  
ATOM   1813  CB  SER  1484      18.971  -9.724  -6.167  1.00                 C  
ATOM   1814  OG  SER  1484      19.961 -10.126  -5.235  1.00                 O  
ATOM   1815  N   GLY  1485      21.062 -11.751  -7.825  1.00                 N  
ATOM   1816  CA  GLY  1485      22.453 -11.816  -8.273  1.00                 C  
ATOM   1817  C   GLY  1485      23.303 -10.830  -7.487  1.00                 C  
ATOM   1818  O   GLY  1485      24.334 -10.357  -7.972  1.00                 O  
ATOM   1819  N   ARG  1486      22.858 -10.523  -6.268  1.00                 N  
ATOM   1820  CA  ARG  1486      23.480  -9.493  -5.447  1.00                 C  
ATOM   1821  C   ARG  1486      23.795  -9.988  -4.037  1.00                 C  
ATOM   1822  O   ARG  1486      23.003 -10.718  -3.434  1.00                 O  
ATOM   1823  CB  ARG  1486      22.581  -8.258  -5.364  1.00                 C  
ATOM   1824  CD  ARG  1486      21.489  -6.325  -6.535  1.00                 C  
ATOM   1825  NE  ARG  1486      21.259  -5.648  -7.809  1.00                 N  
ATOM   1826  CG  ARG  1486      22.361  -7.559  -6.696  1.00                 C  
ATOM   1827  CZ  ARG  1486      20.524  -4.549  -7.949  1.00                 C  
ATOM   1828  NH1 ARG  1486      20.370  -4.002  -9.147  1.00                 N  
ATOM   1829  NH2 ARG  1486      19.945  -3.999  -6.890  1.00                 N  
ATOM   1830  N   ALA  1487      24.960  -9.599  -3.525  1.00                 N  
ATOM   1831  CA  ALA  1487      25.320  -9.878  -2.136  1.00                 C  
ATOM   1832  C   ALA  1487      24.840  -8.738  -1.245  1.00                 C  
ATOM   1833  O   ALA  1487      24.476  -7.662  -1.731  1.00                 O  
ATOM   1834  CB  ALA  1487      26.823 -10.074  -2.007  1.00                 C  
ATOM   1835  N   ILE  1488      24.833  -8.975   0.061  1.00                 N  
ATOM   1836  CA  ILE  1488      24.348  -7.976   1.003  1.00                 C  
ATOM   1837  C   ILE  1488      25.060  -8.105   2.345  1.00                 C  
ATOM   1838  O   ILE  1488      25.263  -9.211   2.846  1.00                 O  
ATOM   1839  CB  ILE  1488      22.825  -8.081   1.203  1.00                 C  
ATOM   1840  CD1 ILE  1488      20.813  -6.758   2.040  1.00                 C  
ATOM   1841  CG1 ILE  1488      22.318  -6.919   2.059  1.00                 C  
ATOM   1842  CG2 ILE  1488      22.458  -9.430   1.803  1.00                 C  
ATOM   1843  N   GLN  1489      25.446  -6.966   2.909  1.00                 N  
ATOM   1844  CA  GLN  1489      26.108  -6.939   4.201  1.00                 C  
ATOM   1845  C   GLN  1489      25.098  -7.186   5.317  1.00                 C  
ATOM   1846  O   GLN  1489      24.132  -6.434   5.458  1.00                 O  
ATOM   1847  CB  GLN  1489      26.822  -5.602   4.409  1.00                 C  
ATOM   1848  CD  GLN  1489      28.381  -4.215   5.833  1.00                 C  
ATOM   1849  CG  GLN  1489      27.614  -5.517   5.704  1.00                 C  
ATOM   1850  OE1 GLN  1489      28.178  -3.284   5.054  1.00                 O  
ATOM   1851  NE2 GLN  1489      29.267  -4.147   6.819  1.00                 N  
ATOM   1852  N   GLY  1490      25.334  -8.236   6.104  1.00                 N  
ATOM   1853  CA  GLY  1490      24.383  -8.673   7.139  1.00                 C  
ATOM   1854  C   GLY  1490      24.520  -8.013   8.503  1.00                 C  
ATOM   1855  O   GLY  1490      23.567  -7.992   9.299  1.00                 O  
ATOM   1856  N   ALA  1491      25.699  -7.458   8.762  1.00                 N  
ATOM   1857  CA  ALA  1491      26.059  -6.915  10.075  1.00                 C  
ATOM   1858  C   ALA  1491      27.523  -6.512  10.043  1.00                 C  
ATOM   1859  O   ALA  1491      28.290  -7.005   9.213  1.00                 O  
ATOM   1860  CB  ALA  1491      25.785  -7.939  11.166  1.00                 C  
ATOM   1861  N   THR  1492      27.908  -5.608  10.938  1.00                 N  
ATOM   1862  CA  THR  1492      29.241  -5.017  10.914  1.00                 C  
ATOM   1863  C   THR  1492      29.809  -4.940  12.325  1.00                 C  
ATOM   1864  O   THR  1492      29.094  -4.605  13.271  1.00                 O  
ATOM   1865  CB  THR  1492      29.225  -3.614  10.279  1.00                 C  
ATOM   1866  OG1 THR  1492      30.561  -3.100  10.215  1.00                 O  
ATOM   1867  CG2 THR  1492      28.378  -2.663  11.111  1.00                 C  
ATOM   1868  N   SER  1493      31.097  -5.247  12.456  1.00                 N  
ATOM   1869  CA  SER  1493      31.788  -5.151  13.734  1.00                 C  
ATOM   1870  C   SER  1493      33.181  -4.556  13.508  1.00                 C  
ATOM   1871  O   SER  1493      34.039  -5.191  12.892  1.00                 O  
ATOM   1872  CB  SER  1493      31.876  -6.526  14.400  1.00                 C  
ATOM   1873  OG  SER  1493      32.573  -6.452  15.632  1.00                 O  
ATOM   1874  N   HIS  1494      33.383  -3.329  13.992  1.00                 N  
ATOM   1875  CA  HIS  1494      34.645  -2.604  13.790  1.00                 C  
ATOM   1876  C   HIS  1494      35.545  -2.661  15.007  1.00                 C  
ATOM   1877  O   HIS  1494      35.067  -2.607  16.139  1.00                 O  
ATOM   1878  CB  HIS  1494      34.372  -1.143  13.429  1.00                 C  
ATOM   1879  CG  HIS  1494      33.687  -0.964  12.110  1.00                 C  
ATOM   1880  ND1 HIS  1494      34.360  -0.590  10.967  1.00                 N  
ATOM   1881  CE1 HIS  1494      33.484  -0.513   9.949  1.00                 C  
ATOM   1882  CD2 HIS  1494      32.321  -1.091  11.623  1.00                 C  
ATOM   1883  NE2 HIS  1494      32.259  -0.812  10.335  1.00                 N  
ATOM   1884  N   HIS  1495      36.850  -2.738  14.765  1.00                 N  
ATOM   1885  CA  HIS  1495      37.820  -2.297  15.751  1.00                 C  
ATOM   1886  C   HIS  1495      38.200  -0.880  15.343  1.00                 C  
ATOM   1887  O   HIS  1495      38.761  -0.655  14.260  1.00                 O  
ATOM   1888  CB  HIS  1495      39.016  -3.250  15.789  1.00                 C  
ATOM   1889  CG  HIS  1495      40.034  -2.901  16.830  1.00                 C  
ATOM   1890  ND1 HIS  1495      39.819  -3.098  18.177  1.00                 N  
ATOM   1891  CE1 HIS  1495      40.905  -2.691  18.858  1.00                 C  
ATOM   1892  CD2 HIS  1495      41.374  -2.332  16.823  1.00                 C  
ATOM   1893  NE2 HIS  1495      41.842  -2.231  18.052  1.00                 N  
ATOM   1894  N   LEU  1496      37.874   0.066  16.213  1.00                 N  
ATOM   1895  CA  LEU  1496      38.109   1.477  15.947  1.00                 C  
ATOM   1896  C   LEU  1496      39.516   1.910  16.351  1.00                 C  
ATOM   1897  O   LEU  1496      39.948   3.012  16.007  1.00                 O  
ATOM   1898  CB  LEU  1496      37.078   2.339  16.678  1.00                 C  
ATOM   1899  CG  LEU  1496      35.617   2.142  16.268  1.00                 C  
ATOM   1900  CD1 LEU  1496      34.696   2.983  17.139  1.00                 C  
ATOM   1901  CD2 LEU  1496      35.419   2.489  14.801  1.00                 C  
ATOM   1902  N   GLY  1497      40.224   1.028  17.060  1.00                 N  
ATOM   1903  CA  GLY  1497      41.534   1.329  17.624  1.00                 C  
ATOM   1904  C   GLY  1497      41.464   2.517  18.560  1.00                 C  
ATOM   1905  O   GLY  1497      40.551   2.616  19.385  1.00                 O  
ATOM   1906  N   GLN  1498      42.411   3.436  18.402  1.00                 N  
ATOM   1907  CA  GLN  1498      42.439   4.658  19.199  1.00                 C  
ATOM   1908  C   GLN  1498      41.946   5.880  18.431  1.00                 C  
ATOM   1909  O   GLN  1498      42.039   7.004  18.927  1.00                 O  
ATOM   1910  CB  GLN  1498      43.854   4.929  19.715  1.00                 C  
ATOM   1911  CD  GLN  1498      45.787   4.164  21.150  1.00                 C  
ATOM   1912  CG  GLN  1498      44.376   3.874  20.677  1.00                 C  
ATOM   1913  OE1 GLN  1498      46.719   4.230  20.348  1.00                 O  
ATOM   1914  NE2 GLN  1498      45.947   4.338  22.456  1.00                 N  
ATOM   1915  N   ASN  1499      41.411   5.660  17.232  1.00                 N  
ATOM   1916  CA  ASN  1499      40.958   6.758  16.368  1.00                 C  
ATOM   1917  C   ASN  1499      39.944   7.708  17.006  1.00                 C  
ATOM   1918  O   ASN  1499      40.102   8.926  16.931  1.00                 O  
ATOM   1919  CB  ASN  1499      40.357   6.208  15.073  1.00                 C  
ATOM   1920  CG  ASN  1499      41.410   5.660  14.129  1.00                 C  
ATOM   1921  OD1 ASN  1499      42.594   5.971  14.257  1.00                 O  
ATOM   1922  ND2 ASN  1499      40.980   4.840  13.177  1.00                 N  
ATOM   1923  N   PHE  1500      38.914   7.152  17.643  1.00                 N  
ATOM   1924  CA  PHE  1500      37.873   7.965  18.274  1.00                 C  
ATOM   1925  C   PHE  1500      38.267   8.487  19.650  1.00                 C  
ATOM   1926  O   PHE  1500      37.848   9.578  20.045  1.00                 O  
ATOM   1927  CB  PHE  1500      36.573   7.168  18.400  1.00                 C  
ATOM   1928  CG  PHE  1500      35.876   6.934  17.091  1.00                 C  
ATOM   1929  CZ  PHE  1500      34.583   6.508  14.667  1.00                 C  
ATOM   1930  CD1 PHE  1500      35.910   5.690  16.484  1.00                 C  
ATOM   1931  CE1 PHE  1500      35.268   5.475  15.279  1.00                 C  
ATOM   1932  CD2 PHE  1500      35.185   7.957  16.466  1.00                 C  
ATOM   1933  CE2 PHE  1500      34.544   7.742  15.261  1.00                 C  
ATOM   1934  N   SER  1501      39.062   7.713  20.383  1.00                 N  
ATOM   1935  CA  SER  1501      39.505   8.127  21.710  1.00                 C  
ATOM   1936  C   SER  1501      40.505   9.277  21.633  1.00                 C  
ATOM   1937  O   SER  1501      40.586  10.085  22.555  1.00                 O  
ATOM   1938  CB  SER  1501      40.127   6.947  22.460  1.00                 C  
ATOM   1939  OG  SER  1501      41.323   6.517  21.833  1.00                 O  
ATOM   1940  N   LYS  1502      41.252   9.351  20.535  1.00                 N  
ATOM   1941  CA  LYS  1502      42.129  10.494  20.285  1.00                 C  
ATOM   1942  C   LYS  1502      41.307  11.726  19.927  1.00                 C  
ATOM   1943  O   LYS  1502      41.639  12.841  20.327  1.00                 O  
ATOM   1944  CB  LYS  1502      43.124  10.172  19.168  1.00                 C  
ATOM   1945  CD  LYS  1502      45.128   8.872  18.399  1.00                 C  
ATOM   1946  CE  LYS  1502      46.189   7.855  18.787  1.00                 C  
ATOM   1947  CG  LYS  1502      44.183   9.153  19.556  1.00                 C  
ATOM   1948  NZ  LYS  1502      47.096   7.537  17.650  1.00                 N  
ATOM   1949  N   MET  1503      40.226  11.505  19.186  1.00                 N  
ATOM   1950  CA  MET  1503      39.320  12.572  18.777  1.00                 C  
ATOM   1951  C   MET  1503      38.498  13.145  19.928  1.00                 C  
ATOM   1952  O   MET  1503      38.289  14.354  19.986  1.00                 O  
ATOM   1953  CB  MET  1503      38.366  12.077  17.688  1.00                 C  
ATOM   1954  SD  MET  1503      37.889  11.171  15.114  1.00                 S  
ATOM   1955  CE  MET  1503      39.000  10.871  13.741  1.00                 C  
ATOM   1956  CG  MET  1503      39.043  11.770  16.362  1.00                 C  
ATOM   1957  N   PHE  1504      38.030  12.285  20.836  1.00                 N  
ATOM   1958  CA  PHE  1504      37.154  12.734  21.920  1.00                 C  
ATOM   1959  C   PHE  1504      37.835  12.835  23.290  1.00                 C  
ATOM   1960  O   PHE  1504      37.175  13.138  24.290  1.00                 O  
ATOM   1961  CB  PHE  1504      35.947  11.803  22.054  1.00                 C  
ATOM   1962  CG  PHE  1504      35.034  11.819  20.862  1.00                 C  
ATOM   1963  CZ  PHE  1504      33.342  11.853  18.657  1.00                 C  
ATOM   1964  CD1 PHE  1504      35.049  10.780  19.947  1.00                 C  
ATOM   1965  CE1 PHE  1504      34.209  10.795  18.849  1.00                 C  
ATOM   1966  CD2 PHE  1504      34.160  12.871  20.655  1.00                 C  
ATOM   1967  CE2 PHE  1504      33.320  12.885  19.558  1.00                 C  
ATOM   1968  N   GLU  1505      39.151  12.609  23.316  1.00                 N  
ATOM   1969  CA  GLU  1505      39.950  12.557  24.549  1.00                 C  
ATOM   1970  C   GLU  1505      39.386  11.569  25.583  1.00                 C  
ATOM   1971  O   GLU  1505      39.144  11.923  26.739  1.00                 O  
ATOM   1972  CB  GLU  1505      40.048  13.946  25.183  1.00                 C  
ATOM   1973  CD  GLU  1505      40.874  16.325  24.992  1.00                 C  
ATOM   1974  CG  GLU  1505      40.726  14.984  24.303  1.00                 C  
ATOM   1975  OE1 GLU  1505      40.416  16.454  26.147  1.00                 O  
ATOM   1976  OE2 GLU  1505      41.448  17.249  24.378  1.00                 O  
ATOM   1977  N   ILE  1506      39.176  10.327  25.147  1.00                 N  
ATOM   1978  CA  ILE  1506      38.842   9.242  26.063  1.00                 C  
ATOM   1979  C   ILE  1506      40.150   8.651  26.583  1.00                 C  
ATOM   1980  O   ILE  1506      40.752   7.767  25.957  1.00                 O  
ATOM   1981  CB  ILE  1506      37.968   8.174  25.379  1.00                 C  
ATOM   1982  CD1 ILE  1506      35.847   7.870  23.998  1.00                 C  
ATOM   1983  CG1 ILE  1506      36.668   8.798  24.866  1.00                 C  
ATOM   1984  CG2 ILE  1506      37.705   7.014  26.326  1.00                 C  
ATOM   1985  N   VAL  1507      40.589   9.170  27.728  1.00                 N  
ATOM   1986  CA  VAL  1507      41.937   8.909  28.225  1.00                 C  
ATOM   1987  C   VAL  1507      41.976   8.475  29.677  1.00                 C  
ATOM   1988  O   VAL  1507      41.098   8.821  30.475  1.00                 O  
ATOM   1989  CB  VAL  1507      42.847  10.141  28.063  1.00                 C  
ATOM   1990  CG1 VAL  1507      43.000  10.500  26.593  1.00                 C  
ATOM   1991  CG2 VAL  1507      42.292  11.320  28.848  1.00                 C  
ATOM   1992  N   PHE  1508      43.019   7.723  30.009  1.00                 N  
ATOM   1993  CA  PHE  1508      43.282   7.329  31.380  1.00                 C  
ATOM   1994  C   PHE  1508      44.773   7.409  31.668  1.00                 C  
ATOM   1995  O   PHE  1508      45.597   7.365  30.744  1.00                 O  
ATOM   1996  CB  PHE  1508      42.757   5.916  31.642  1.00                 C  
ATOM   1997  CG  PHE  1508      41.273   5.777  31.455  1.00                 C  
ATOM   1998  CZ  PHE  1508      38.526   5.518  31.116  1.00                 C  
ATOM   1999  CD1 PHE  1508      40.710   5.845  30.192  1.00                 C  
ATOM   2000  CE1 PHE  1508      39.345   5.717  30.020  1.00                 C  
ATOM   2001  CD2 PHE  1508      40.440   5.578  32.541  1.00                 C  
ATOM   2002  CE2 PHE  1508      39.074   5.450  32.369  1.00                 C  
ATOM   2003  N   GLU  1509      45.191   8.511  32.287  1.00                 N  
ATOM   2004  CA  GLU  1509      46.587   8.686  32.706  1.00                 C  
ATOM   2005  C   GLU  1509      46.707   8.774  34.238  1.00                 C  
ATOM   2006  O   GLU  1509      46.062   9.597  34.893  1.00                 O  
ATOM   2007  CB  GLU  1509      47.186   9.939  32.063  1.00                 C  
ATOM   2008  CD  GLU  1509      47.102  12.448  31.792  1.00                 C  
ATOM   2009  CG  GLU  1509      46.514  11.235  32.485  1.00                 C  
ATOM   2010  OE1 GLU  1509      47.986  12.269  30.929  1.00                 O  
ATOM   2011  OE2 GLU  1509      46.678  13.579  32.113  1.00                 O  
ATOM   2012  N   ASP  1510      47.544   7.913  34.821  1.00                 N  
ATOM   2013  CA  ASP  1510      47.735   7.924  36.254  1.00                 C  
ATOM   2014  C   ASP  1510      48.648   9.051  36.699  1.00                 C  
ATOM   2015  O   ASP  1510      49.572   9.474  35.999  1.00                 O  
ATOM   2016  CB  ASP  1510      48.304   6.586  36.729  1.00                 C  
ATOM   2017  CG  ASP  1510      47.302   5.454  36.618  1.00                 C  
ATOM   2018  OD1 ASP  1510      46.102   5.740  36.421  1.00                 O  
ATOM   2019  OD2 ASP  1510      47.716   4.281  36.729  1.00                 O  
ATOM   2020  N   PRO  1511      48.376   9.548  37.902  1.00                 N  
ATOM   2021  CA  PRO  1511      49.216  10.547  38.559  1.00                 C  
ATOM   2022  C   PRO  1511      50.736  10.302  38.452  1.00                 C  
ATOM   2023  O   PRO  1511      51.476  11.158  37.960  1.00                 O  
ATOM   2024  CB  PRO  1511      48.786  10.485  40.026  1.00                 C  
ATOM   2025  CD  PRO  1511      47.257   9.042  38.882  1.00                 C  
ATOM   2026  CG  PRO  1511      47.355  10.066  39.978  1.00                 C  
ATOM   2027  N   ASP  1512      51.235   9.154  38.898  1.00                 N  
ATOM   2028  CA  ASP  1512      52.662   8.945  38.896  1.00                 C  
ATOM   2029  C   ASP  1512      53.157   8.895  37.472  1.00                 C  
ATOM   2030  O   ASP  1512      54.332   9.144  37.191  1.00                 O  
ATOM   2031  CB  ASP  1512      53.016   7.660  39.646  1.00                 C  
ATOM   2032  CG  ASP  1512      52.800   7.779  41.142  1.00                 C  
ATOM   2033  OD1 ASP  1512      52.655   8.919  41.632  1.00                 O  
ATOM   2034  OD2 ASP  1512      52.775   6.734  41.824  1.00                 O  
ATOM   2035  N   THR  1513      52.275   8.572  36.532  1.00                 N  
ATOM   2036  CA  THR  1513      52.693   8.371  35.150  1.00                 C  
ATOM   2037  C   THR  1513      52.351   9.493  34.177  1.00                 C  
ATOM   2038  O   THR  1513      52.261   9.314  32.959  1.00                 O  
ATOM   2039  CB  THR  1513      52.094   7.080  34.561  1.00                 C  
ATOM   2040  OG1 THR  1513      50.663   7.144  34.620  1.00                 O  
ATOM   2041  CG2 THR  1513      52.559   5.868  35.352  1.00                 C  
ATOM   2042  N   HIS  1514      52.081  10.735  34.821  1.00                 N  
ATOM   2043  CA  HIS  1514      51.776  11.887  33.976  1.00                 C  
ATOM   2044  C   HIS  1514      51.567  11.599  32.503  1.00                 C  
ATOM   2045  O   HIS  1514      51.455  12.528  31.704  1.00                 O  
ATOM   2046  CB  HIS  1514      52.884  12.937  34.081  1.00                 C  
ATOM   2047  CG  HIS  1514      54.210  12.470  33.566  1.00                 C  
ATOM   2048  ND1 HIS  1514      55.024  11.614  34.274  1.00                 N  
ATOM   2049  CE1 HIS  1514      56.139  11.378  33.560  1.00                 C  
ATOM   2050  CD2 HIS  1514      54.992  12.696  32.359  1.00                 C  
ATOM   2051  NE2 HIS  1514      56.126  12.024  32.410  1.00                 N  
ATOM   2052  N   GLU  1515      51.510  10.322  32.135  1.00                 N  
ATOM   2053  CA  GLU  1515      51.329   9.942  30.738  1.00                 C  
ATOM   2054  C   GLU  1515      49.891   9.529  30.438  1.00                 C  
ATOM   2055  O   GLU  1515      49.302   8.731  31.167  1.00                 O  
ATOM   2056  CB  GLU  1515      52.278   8.801  30.366  1.00                 C  
ATOM   2057  CD  GLU  1515      53.167   7.262  28.571  1.00                 C  
ATOM   2058  CG  GLU  1515      52.193   8.373  28.910  1.00                 C  
ATOM   2059  OE1 GLU  1515      53.822   6.743  29.500  1.00                 O  
ATOM   2060  OE2 GLU  1515      53.275   6.910  27.378  1.00                 O  
ATOM   2061  N   LYS  1516      49.342  10.082  29.360  1.00                 N  
ATOM   2062  CA  LYS  1516      48.000   9.734  28.905  1.00                 C  
ATOM   2063  C   LYS  1516      48.008   8.433  28.114  1.00                 C  
ATOM   2064  O   LYS  1516      48.938   8.156  27.355  1.00                 O  
ATOM   2065  CB  LYS  1516      47.414  10.862  28.054  1.00                 C  
ATOM   2066  CD  LYS  1516      46.537  13.210  27.926  1.00                 C  
ATOM   2067  CE  LYS  1516      46.286  14.500  28.691  1.00                 C  
ATOM   2068  CG  LYS  1516      47.149  12.146  28.822  1.00                 C  
ATOM   2069  NZ  LYS  1516      45.710  15.560  27.819  1.00                 N  
ATOM   2070  N   LYS  1517      46.962   7.642  28.318  1.00                 N  
ATOM   2071  CA  LYS  1517      46.706   6.448  27.533  1.00                 C  
ATOM   2072  C   LYS  1517      45.343   6.598  26.872  1.00                 C  
ATOM   2073  O   LYS  1517      44.363   6.923  27.548  1.00                 O  
ATOM   2074  CB  LYS  1517      46.770   5.201  28.417  1.00                 C  
ATOM   2075  CD  LYS  1517      48.150   3.650  29.829  1.00                 C  
ATOM   2076  CE  LYS  1517      49.510   3.406  30.462  1.00                 C  
ATOM   2077  CG  LYS  1517      48.144   4.931  29.010  1.00                 C  
ATOM   2078  NZ  LYS  1517      49.525   2.164  31.283  1.00                 N  
ATOM   2079  N   TYR  1518      45.283   6.376  25.560  1.00                 N  
ATOM   2080  CA  TYR  1518      44.023   6.447  24.819  1.00                 C  
ATOM   2081  C   TYR  1518      43.325   5.093  24.792  1.00                 C  
ATOM   2082  O   TYR  1518      43.951   4.075  24.502  1.00                 O  
ATOM   2083  CB  TYR  1518      44.268   6.940  23.392  1.00                 C  
ATOM   2084  CG  TYR  1518      44.714   8.383  23.310  1.00                 C  
ATOM   2085  OH  TYR  1518      45.956  12.345  23.087  1.00                 O  
ATOM   2086  CZ  TYR  1518      45.543  11.034  23.161  1.00                 C  
ATOM   2087  CD1 TYR  1518      46.056   8.720  23.429  1.00                 C  
ATOM   2088  CE1 TYR  1518      46.473  10.036  23.356  1.00                 C  
ATOM   2089  CD2 TYR  1518      43.791   9.402  23.113  1.00                 C  
ATOM   2090  CE2 TYR  1518      44.190  10.723  23.038  1.00                 C  
ATOM   2091  N   VAL  1519      42.026   5.093  25.085  1.00                 N  
ATOM   2092  CA  VAL  1519      41.224   3.869  25.104  1.00                 C  
ATOM   2093  C   VAL  1519      41.160   3.204  23.732  1.00                 C  
ATOM   2094  O   VAL  1519      41.212   3.875  22.712  1.00                 O  
ATOM   2095  CB  VAL  1519      39.793   4.140  25.604  1.00                 C  
ATOM   2096  CG1 VAL  1519      39.027   4.983  24.596  1.00                 C  
ATOM   2097  CG2 VAL  1519      39.065   2.831  25.870  1.00                 C  
ATOM   2098  N   TYR  1520      41.080   1.879  23.715  1.00                 N  
ATOM   2099  CA  TYR  1520      40.806   1.144  22.480  1.00                 C  
ATOM   2100  C   TYR  1520      39.305   0.911  22.372  1.00                 C  
ATOM   2101  O   TYR  1520      38.662   0.549  23.352  1.00                 O  
ATOM   2102  CB  TYR  1520      41.578  -0.177  22.460  1.00                 C  
ATOM   2103  CG  TYR  1520      43.076  -0.010  22.351  1.00                 C  
ATOM   2104  OH  TYR  1520      47.199   0.453  22.067  1.00                 O  
ATOM   2105  CZ  TYR  1520      45.835   0.300  22.159  1.00                 C  
ATOM   2106  CD1 TYR  1520      43.855   0.183  23.485  1.00                 C  
ATOM   2107  CE1 TYR  1520      45.225   0.337  23.395  1.00                 C  
ATOM   2108  CD2 TYR  1520      43.708  -0.044  21.114  1.00                 C  
ATOM   2109  CE2 TYR  1520      45.077   0.108  21.005  1.00                 C  
ATOM   2110  N   GLN  1521      38.746   1.145  21.189  1.00                 N  
ATOM   2111  CA  GLN  1521      37.297   1.093  21.022  1.00                 C  
ATOM   2112  C   GLN  1521      36.834   0.171  19.897  1.00                 C  
ATOM   2113  O   GLN  1521      37.558  -0.045  18.920  1.00                 O  
ATOM   2114  CB  GLN  1521      36.737   2.493  20.764  1.00                 C  
ATOM   2115  CD  GLN  1521      36.356   4.835  21.630  1.00                 C  
ATOM   2116  CG  GLN  1521      36.949   3.468  21.910  1.00                 C  
ATOM   2117  OE1 GLN  1521      36.498   5.370  20.531  1.00                 O  
ATOM   2118  NE2 GLN  1521      35.688   5.404  22.627  1.00                 N  
ATOM   2119  N   ASN  1522      35.625  -0.367  20.065  1.00                 N  
ATOM   2120  CA  ASN  1522      34.891  -1.067  19.012  1.00                 C  
ATOM   2121  C   ASN  1522      33.499  -0.463  18.874  1.00                 C  
ATOM   2122  O   ASN  1522      32.989   0.160  19.806  1.00                 O  
ATOM   2123  CB  ASN  1522      34.825  -2.566  19.311  1.00                 C  
ATOM   2124  CG  ASN  1522      36.188  -3.228  19.278  1.00                 C  
ATOM   2125  OD1 ASN  1522      36.926  -3.101  18.301  1.00                 O  
ATOM   2126  ND2 ASN  1522      36.527  -3.937  20.348  1.00                 N  
ATOM   2127  N   SER  1523      32.895  -0.642  17.707  1.00                 N  
ATOM   2128  CA  SER  1523      31.456  -0.491  17.566  1.00                 C  
ATOM   2129  C   SER  1523      30.961  -1.582  16.631  1.00                 C  
ATOM   2130  O   SER  1523      31.738  -2.156  15.857  1.00                 O  
ATOM   2131  CB  SER  1523      31.112   0.905  17.042  1.00                 C  
ATOM   2132  OG  SER  1523      31.613   1.095  15.730  1.00                 O  
ATOM   2133  N   TRP  1524      29.675  -1.899  16.753  1.00                 N  
ATOM   2134  CA  TRP  1524      29.052  -2.975  15.979  1.00                 C  
ATOM   2135  C   TRP  1524      27.550  -2.749  15.883  1.00                 C  
ATOM   2136  O   TRP  1524      26.937  -2.230  16.826  1.00                 O  
ATOM   2137  CB  TRP  1524      29.353  -4.335  16.613  1.00                 C  
ATOM   2138  CG  TRP  1524      28.844  -4.468  18.016  1.00                 C  
ATOM   2139  CD1 TRP  1524      27.644  -4.987  18.406  1.00                 C  
ATOM   2140  NE1 TRP  1524      27.530  -4.943  19.775  1.00                 N  
ATOM   2141  CD2 TRP  1524      29.522  -4.075  19.216  1.00                 C  
ATOM   2142  CE2 TRP  1524      28.673  -4.386  20.294  1.00                 C  
ATOM   2143  CH2 TRP  1524      30.244  -3.561  21.851  1.00                 C  
ATOM   2144  CZ2 TRP  1524      29.025  -4.132  21.618  1.00                 C  
ATOM   2145  CE3 TRP  1524      30.763  -3.491  19.483  1.00                 C  
ATOM   2146  CZ3 TRP  1524      31.108  -3.241  20.798  1.00                 C  
ATOM   2147  N   GLY  1525      26.962  -3.131  14.752  1.00                 N  
ATOM   2148  CA  GLY  1525      25.532  -2.953  14.552  1.00                 C  
ATOM   2149  C   GLY  1525      24.883  -3.987  13.658  1.00                 C  
ATOM   2150  O   GLY  1525      25.528  -4.554  12.769  1.00                 O  
ATOM   2151  N   LEU  1526      23.592  -4.208  13.893  1.00                 N  
ATOM   2152  CA  LEU  1526      22.777  -5.169  13.137  1.00                 C  
ATOM   2153  C   LEU  1526      21.361  -4.598  13.059  1.00                 C  
ATOM   2154  O   LEU  1526      20.855  -4.112  14.062  1.00                 O  
ATOM   2155  CB  LEU  1526      22.809  -6.543  13.808  1.00                 C  
ATOM   2156  CG  LEU  1526      21.991  -7.646  13.134  1.00                 C  
ATOM   2157  CD1 LEU  1526      22.574  -7.992  11.772  1.00                 C  
ATOM   2158  CD2 LEU  1526      21.930  -8.886  14.014  1.00                 C  
ATOM   2159  N   THR  1527      20.725  -4.659  11.884  1.00                 N  
ATOM   2160  CA  THR  1527      19.425  -3.991  11.670  1.00                 C  
ATOM   2161  C   THR  1527      18.299  -4.923  11.234  1.00                 C  
ATOM   2162  O   THR  1527      18.505  -6.109  11.016  1.00                 O  
ATOM   2163  CB  THR  1527      19.532  -2.871  10.618  1.00                 C  
ATOM   2164  OG1 THR  1527      19.830  -3.442   9.338  1.00                 O  
ATOM   2165  CG2 THR  1527      20.641  -1.898  10.987  1.00                 C  
ATOM   2166  N   THR  1528      17.108  -4.344  11.082  1.00                 N  
ATOM   2167  CA  THR  1528      15.944  -5.039  10.532  1.00                 C  
ATOM   2168  C   THR  1528      16.111  -5.491   9.068  1.00                 C  
ATOM   2169  O   THR  1528      15.251  -6.194   8.530  1.00                 O  
ATOM   2170  CB  THR  1528      14.677  -4.167  10.610  1.00                 C  
ATOM   2171  OG1 THR  1528      14.884  -2.953   9.876  1.00                 O  
ATOM   2172  CG2 THR  1528      14.361  -3.814  12.055  1.00                 C  
ATOM   2173  N   ARG  1529      17.209  -5.088   8.427  1.00                 N  
ATOM   2174  CA  ARG  1529      17.622  -5.687   7.147  1.00                 C  
ATOM   2175  C   ARG  1529      17.579  -7.212   7.202  1.00                 C  
ATOM   2176  O   ARG  1529      17.219  -7.857   6.214  1.00                 O  
ATOM   2177  CB  ARG  1529      19.028  -5.220   6.766  1.00                 C  
ATOM   2178  CD  ARG  1529      20.923  -5.261   5.120  1.00                 C  
ATOM   2179  NE  ARG  1529      20.989  -3.808   4.981  1.00                 N  
ATOM   2180  CG  ARG  1529      19.512  -5.740   5.422  1.00                 C  
ATOM   2181  CZ  ARG  1529      22.101  -3.095   5.123  1.00                 C  
ATOM   2182  NH1 ARG  1529      22.066  -1.777   4.978  1.00                 N  
ATOM   2183  NH2 ARG  1529      23.246  -3.700   5.409  1.00                 N  
ATOM   2184  N   THR  1530      17.939  -7.771   8.362  1.00                 N  
ATOM   2185  CA  THR  1530      17.869  -9.211   8.628  1.00                 C  
ATOM   2186  C   THR  1530      16.592  -9.852   8.080  1.00                 C  
ATOM   2187  O   THR  1530      16.643 -10.903   7.432  1.00                 O  
ATOM   2188  CB  THR  1530      17.958  -9.511  10.136  1.00                 C  
ATOM   2189  OG1 THR  1530      16.889  -8.848  10.822  1.00                 O  
ATOM   2190  CG2 THR  1530      19.280  -9.016  10.701  1.00                 C  
ATOM   2191  N   LEU  1531      15.450  -9.215   8.341  1.00                 N  
ATOM   2192  CA  LEU  1531      14.150  -9.776   7.951  1.00                 C  
ATOM   2193  C   LEU  1531      13.985  -9.810   6.430  1.00                 C  
ATOM   2194  O   LEU  1531      13.400 -10.742   5.877  1.00                 O  
ATOM   2195  CB  LEU  1531      13.009  -8.972   8.579  1.00                 C  
ATOM   2196  CG  LEU  1531      12.528  -9.439   9.954  1.00                 C  
ATOM   2197  CD1 LEU  1531      13.678  -9.455  10.950  1.00                 C  
ATOM   2198  CD2 LEU  1531      11.402  -8.551  10.460  1.00                 C  
ATOM   2199  N   GLY  1532      14.495  -8.780   5.760  1.00                 N  
ATOM   2200  CA  GLY  1532      14.499  -8.748   4.302  1.00                 C  
ATOM   2201  C   GLY  1532      15.338  -9.878   3.739  1.00                 C  
ATOM   2202  O   GLY  1532      14.914 -10.565   2.811  1.00                 O  
ATOM   2203  N   VAL  1533      16.525 -10.083   4.310  1.00                 N  
ATOM   2204  CA  VAL  1533      17.400 -11.178   3.876  1.00                 C  
ATOM   2205  C   VAL  1533      16.710 -12.539   4.049  1.00                 C  
ATOM   2206  O   VAL  1533      16.706 -13.354   3.125  1.00                 O  
ATOM   2207  CB  VAL  1533      18.736 -11.170   4.642  1.00                 C  
ATOM   2208  CG1 VAL  1533      19.533 -12.429   4.336  1.00                 C  
ATOM   2209  CG2 VAL  1533      19.542  -9.928   4.295  1.00                 C  
ATOM   2210  N   MET  1534      16.119 -12.771   5.220  1.00                 N  
ATOM   2211  CA  MET  1534      15.296 -13.967   5.463  1.00                 C  
ATOM   2212  C   MET  1534      14.217 -14.130   4.385  1.00                 C  
ATOM   2213  O   MET  1534      14.035 -15.223   3.825  1.00                 O  
ATOM   2214  CB  MET  1534      14.646 -13.898   6.846  1.00                 C  
ATOM   2215  SD  MET  1534      12.940 -14.925   8.773  1.00                 S  
ATOM   2216  CE  MET  1534      11.738 -13.651   8.403  1.00                 C  
ATOM   2217  CG  MET  1534      13.763 -15.090   7.177  1.00                 C  
ATOM   2218  N   CYS  1535      13.517 -13.037   4.084  1.00                 N  
ATOM   2219  CA  CYS  1535      12.456 -13.049   3.081  1.00                 C  
ATOM   2220  C   CYS  1535      12.987 -13.395   1.685  1.00                 C  
ATOM   2221  O   CYS  1535      12.465 -14.293   1.032  1.00                 O  
ATOM   2222  CB  CYS  1535      11.744 -11.695   3.037  1.00                 C  
ATOM   2223  SG  CYS  1535      10.734 -11.335   4.493  1.00                 S  
ATOM   2224  N   MET  1536      14.034 -12.692   1.253  1.00                 N  
ATOM   2225  CA  MET  1536      14.648 -12.921  -0.059  1.00                 C  
ATOM   2226  C   MET  1536      15.274 -14.307  -0.203  1.00                 C  
ATOM   2227  O   MET  1536      15.294 -14.868  -1.297  1.00                 O  
ATOM   2228  CB  MET  1536      15.718 -11.864  -0.342  1.00                 C  
ATOM   2229  SD  MET  1536      14.016 -10.393  -1.959  1.00                 S  
ATOM   2230  CE  MET  1536      15.114 -10.754  -3.327  1.00                 C  
ATOM   2231  CG  MET  1536      15.165 -10.467  -0.571  1.00                 C  
ATOM   2232  N   VAL  1537      15.796 -14.856   0.891  1.00                 N  
ATOM   2233  CA  VAL  1537      16.496 -16.143   0.813  1.00                 C  
ATOM   2234  C   VAL  1537      15.522 -17.333   0.817  1.00                 C  
ATOM   2235  O   VAL  1537      15.590 -18.200  -0.064  1.00                 O  
ATOM   2236  CB  VAL  1537      17.503 -16.309   1.966  1.00                 C  
ATOM   2237  CG1 VAL  1537      18.096 -17.709   1.959  1.00                 C  
ATOM   2238  CG2 VAL  1537      18.601 -15.261   1.869  1.00                 C  
ATOM   2239  N   HIS  1538      14.610 -17.364   1.788  1.00                 N  
ATOM   2240  CA  HIS  1538      13.736 -18.531   1.963  1.00                 C  
ATOM   2241  C   HIS  1538      12.380 -18.436   1.271  1.00                 C  
ATOM   2242  O   HIS  1538      11.745 -19.454   1.017  1.00                 O  
ATOM   2243  CB  HIS  1538      13.486 -18.795   3.449  1.00                 C  
ATOM   2244  CG  HIS  1538      14.712 -19.205   4.204  1.00                 C  
ATOM   2245  ND1 HIS  1538      15.379 -20.385   3.957  1.00                 N  
ATOM   2246  CE1 HIS  1538      16.434 -20.474   4.787  1.00                 C  
ATOM   2247  CD2 HIS  1538      15.513 -18.629   5.276  1.00                 C  
ATOM   2248  NE2 HIS  1538      16.520 -19.424   5.581  1.00                 N  
ATOM   2249  N   GLY  1539      11.938 -17.217   0.969  1.00                 N  
ATOM   2250  CA  GLY  1539      10.637 -17.008   0.322  1.00                 C  
ATOM   2251  C   GLY  1539      10.519 -17.764  -0.989  1.00                 C  
ATOM   2252  O   GLY  1539      11.500 -17.894  -1.733  1.00                 O  
ATOM   2253  N   ASP  1540       9.324 -18.281  -1.260  1.00                 N  
ATOM   2254  CA  ASP  1540       9.056 -18.989  -2.508  1.00                 C  
ATOM   2255  C   ASP  1540       7.831 -18.402  -3.212  1.00                 C  
ATOM   2256  O   ASP  1540       7.362 -17.318  -2.860  1.00                 O  
ATOM   2257  CB  ASP  1540       8.851 -20.482  -2.244  1.00                 C  
ATOM   2258  CG  ASP  1540       7.645 -20.758  -1.368  1.00                 C  
ATOM   2259  OD1 ASP  1540       6.772 -19.871  -1.262  1.00                 O  
ATOM   2260  OD2 ASP  1540       7.572 -21.862  -0.787  1.00                 O  
ATOM   2261  N   ASN  1541       7.296 -19.128  -4.187  1.00                 N  
ATOM   2262  CA  ASN  1541       6.160 -18.629  -4.959  1.00                 C  
ATOM   2263  C   ASN  1541       4.813 -18.786  -4.251  1.00                 C  
ATOM   2264  O   ASN  1541       3.776 -18.396  -4.779  1.00                 O  
ATOM   2265  CB  ASN  1541       6.093 -19.321  -6.322  1.00                 C  
ATOM   2266  CG  ASN  1541       7.212 -18.891  -7.249  1.00                 C  
ATOM   2267  OD1 ASN  1541       7.746 -17.789  -7.125  1.00                 O  
ATOM   2268  ND2 ASN  1541       7.572 -19.763  -8.184  1.00                 N  
ATOM   2269  N   GLN  1542       4.843 -19.325  -3.036  1.00                 N  
ATOM   2270  CA  GLN  1542       3.644 -19.386  -2.198  1.00                 C  
ATOM   2271  C   GLN  1542       3.649 -18.325  -1.097  1.00                 C  
ATOM   2272  O   GLN  1542       2.655 -18.151  -0.391  1.00                 O  
ATOM   2273  CB  GLN  1542       3.501 -20.772  -1.567  1.00                 C  
ATOM   2274  CD  GLN  1542       2.128 -21.756  -3.445  1.00                 C  
ATOM   2275  CG  GLN  1542       3.361 -21.902  -2.575  1.00                 C  
ATOM   2276  OE1 GLN  1542       1.003 -21.731  -2.945  1.00                 O  
ATOM   2277  NE2 GLN  1542       2.336 -21.659  -4.753  1.00                 N  
ATOM   2278  N   GLY  1543       4.771 -17.619  -0.960  1.00                 N  
ATOM   2279  CA  GLY  1543       4.885 -16.529   0.001  1.00                 C  
ATOM   2280  C   GLY  1543       6.088 -16.638   0.921  1.00                 C  
ATOM   2281  O   GLY  1543       7.124 -17.201   0.556  1.00                 O  
ATOM   2282  N   LEU  1544       5.933 -16.091   2.124  1.00                 N  
ATOM   2283  CA  LEU  1544       6.963 -16.115   3.146  1.00                 C  
ATOM   2284  C   LEU  1544       7.218 -17.549   3.616  1.00                 C  
ATOM   2285  O   LEU  1544       6.322 -18.393   3.565  1.00                 O  
ATOM   2286  CB  LEU  1544       6.566 -15.229   4.328  1.00                 C  
ATOM   2287  CG  LEU  1544       7.593 -15.101   5.455  1.00                 C  
ATOM   2288  CD1 LEU  1544       8.839 -14.379   4.967  1.00                 C  
ATOM   2289  CD2 LEU  1544       6.994 -14.373   6.649  1.00                 C  
ATOM   2290  N   VAL  1545       8.452 -17.830   4.031  1.00                 N  
ATOM   2291  CA  VAL  1545       8.786 -19.102   4.680  1.00                 C  
ATOM   2292  C   VAL  1545       9.563 -18.747   5.945  1.00                 C  
ATOM   2293  O   VAL  1545      10.655 -18.163   5.866  1.00                 O  
ATOM   2294  CB  VAL  1545       9.586 -20.023   3.740  1.00                 C  
ATOM   2295  CG1 VAL  1545       9.935 -21.327   4.440  1.00                 C  
ATOM   2296  CG2 VAL  1545       8.802 -20.292   2.464  1.00                 C  
ATOM   2297  N   LEU  1546       8.995 -19.066   7.107  1.00                 N  
ATOM   2298  CA  LEU  1546       9.647 -18.715   8.373  1.00                 C  
ATOM   2299  C   LEU  1546      10.484 -19.866   8.915  1.00                 C  
ATOM   2300  O   LEU  1546       9.978 -20.977   9.067  1.00                 O  
ATOM   2301  CB  LEU  1546       8.606 -18.298   9.414  1.00                 C  
ATOM   2302  CG  LEU  1546       7.758 -17.072   9.071  1.00                 C  
ATOM   2303  CD1 LEU  1546       6.706 -16.829  10.143  1.00                 C  
ATOM   2304  CD2 LEU  1546       8.636 -15.841   8.903  1.00                 C  
ATOM   2305  N   PRO  1547      11.769 -19.602   9.215  1.00                 N  
ATOM   2306  CA  PRO  1547      12.543 -20.571   9.987  1.00                 C  
ATOM   2307  C   PRO  1547      11.838 -20.822  11.315  1.00                 C  
ATOM   2308  O   PRO  1547      11.478 -19.860  11.997  1.00                 O  
ATOM   2309  CB  PRO  1547      13.905 -19.898  10.167  1.00                 C  
ATOM   2310  CD  PRO  1547      12.629 -18.411   8.792  1.00                 C  
ATOM   2311  CG  PRO  1547      14.012 -18.957   9.014  1.00                 C  
ATOM   2312  N   PRO  1548      11.614 -22.102  11.670  1.00                 N  
ATOM   2313  CA  PRO  1548      10.970 -22.436  12.941  1.00                 C  
ATOM   2314  C   PRO  1548      11.530 -21.664  14.138  1.00                 C  
ATOM   2315  O   PRO  1548      10.764 -21.252  15.009  1.00                 O  
ATOM   2316  CB  PRO  1548      11.230 -23.935  13.105  1.00                 C  
ATOM   2317  CD  PRO  1548      12.041 -23.410  10.915  1.00                 C  
ATOM   2318  CG  PRO  1548      11.309 -24.455  11.709  1.00                 C  
ATOM   2319  N   ARG  1549      12.845 -21.462  14.167  1.00                 N  
ATOM   2320  CA  ARG  1549      13.503 -20.805  15.303  1.00                 C  
ATOM   2321  C   ARG  1549      12.999 -19.380  15.563  1.00                 C  
ATOM   2322  O   ARG  1549      12.942 -18.943  16.715  1.00                 O  
ATOM   2323  CB  ARG  1549      15.018 -20.760  15.092  1.00                 C  
ATOM   2324  CD  ARG  1549      15.644 -22.755  16.480  1.00                 C  
ATOM   2325  NE  ARG  1549      16.368 -24.023  16.527  1.00                 N  
ATOM   2326  CG  ARG  1549      15.686 -22.125  15.098  1.00                 C  
ATOM   2327  CZ  ARG  1549      15.801 -25.213  16.359  1.00                 C  
ATOM   2328  NH1 ARG  1549      16.539 -26.313  16.418  1.00                 N  
ATOM   2329  NH2 ARG  1549      14.497 -25.301  16.134  1.00                 N  
ATOM   2330  N   VAL  1550      12.605 -18.663  14.512  1.00                 N  
ATOM   2331  CA  VAL  1550      12.085 -17.298  14.692  1.00                 C  
ATOM   2332  C   VAL  1550      10.585 -17.144  14.442  1.00                 C  
ATOM   2333  O   VAL  1550      10.057 -16.039  14.553  1.00                 O  
ATOM   2334  CB  VAL  1550      12.816 -16.291  13.784  1.00                 C  
ATOM   2335  CG1 VAL  1550      14.300 -16.256  14.114  1.00                 C  
ATOM   2336  CG2 VAL  1550      12.600 -16.641  12.320  1.00                 C  
ATOM   2337  N   ALA  1551       9.903 -18.234  14.084  1.00                 N  
ATOM   2338  CA  ALA  1551       8.470 -18.160  13.819  1.00                 C  
ATOM   2339  C   ALA  1551       7.697 -17.972  15.123  1.00                 C  
ATOM   2340  O   ALA  1551       7.805 -18.789  16.043  1.00                 O  
ATOM   2341  CB  ALA  1551       7.999 -19.412  13.096  1.00                 C  
ATOM   2342  N   CYS  1552       6.923 -16.898  15.194  1.00                 N  
ATOM   2343  CA  CYS  1552       6.101 -16.618  16.372  1.00                 C  
ATOM   2344  C   CYS  1552       4.922 -17.585  16.435  1.00                 C  
ATOM   2345  O   CYS  1552       4.408 -17.867  17.506  1.00                 O  
ATOM   2346  CB  CYS  1552       5.607 -15.170  16.349  1.00                 C  
ATOM   2347  SG  CYS  1552       4.437 -14.801  15.021  1.00                 S  
ATOM   2348  N   LEU  1553       4.498 -18.083  15.273  1.00                 N  
ATOM   2349  CA  LEU  1553       3.604 -19.228  15.203  1.00                 C  
ATOM   2350  C   LEU  1553       4.330 -20.348  14.447  1.00                 C  
ATOM   2351  O   LEU  1553       4.602 -20.225  13.255  1.00                 O  
ATOM   2352  CB  LEU  1553       2.290 -18.841  14.521  1.00                 C  
ATOM   2353  CG  LEU  1553       1.482 -17.727  15.188  1.00                 C  
ATOM   2354  CD1 LEU  1553       0.272 -17.360  14.343  1.00                 C  
ATOM   2355  CD2 LEU  1553       1.045 -18.142  16.585  1.00                 C  
ATOM   2356  N   GLN  1554       4.661 -21.425  15.154  1.00                 N  
ATOM   2357  CA  GLN  1554       5.335 -22.571  14.542  1.00                 C  
ATOM   2358  C   GLN  1554       4.342 -23.556  13.943  1.00                 C  
ATOM   2359  O   GLN  1554       4.611 -24.157  12.899  1.00                 O  
ATOM   2360  CB  GLN  1554       6.216 -23.286  15.569  1.00                 C  
ATOM   2361  CD  GLN  1554       8.231 -23.191  17.088  1.00                 C  
ATOM   2362  CG  GLN  1554       7.407 -22.468  16.041  1.00                 C  
ATOM   2363  OE1 GLN  1554       7.750 -23.471  18.186  1.00                 O  
ATOM   2364  NE2 GLN  1554       9.479 -23.495  16.751  1.00                 N  
ATOM   2365  N   VAL  1555       3.205 -23.721  14.615  1.00                 N  
ATOM   2366  CA  VAL  1555       2.169 -24.662  14.191  1.00                 C  
ATOM   2367  C   VAL  1555       0.799 -23.984  14.200  1.00                 C  
ATOM   2368  O   VAL  1555       0.393 -23.404  15.206  1.00                 O  
ATOM   2369  CB  VAL  1555       2.147 -25.917  15.083  1.00                 C  
ATOM   2370  CG1 VAL  1555       1.038 -26.862  14.646  1.00                 C  
ATOM   2371  CG2 VAL  1555       3.495 -26.619  15.049  1.00                 C  
ATOM   2372  N   VAL  1556       0.100 -24.043  13.071  1.00                 N  
ATOM   2373  CA  VAL  1556      -1.280 -23.558  13.015  1.00                 C  
ATOM   2374  C   VAL  1556      -2.257 -24.723  12.865  1.00                 C  
ATOM   2375  O   VAL  1556      -2.140 -25.543  11.942  1.00                 O  
ATOM   2376  CB  VAL  1556      -1.479 -22.553  11.865  1.00                 C  
ATOM   2377  CG1 VAL  1556      -2.927 -22.092  11.805  1.00                 C  
ATOM   2378  CG2 VAL  1556      -0.544 -21.364  12.029  1.00                 C  
ATOM   2379  N   ILE  1557      -3.206 -24.800  13.794  1.00                 N  
ATOM   2380  CA  ILE  1557      -4.218 -25.851  13.776  1.00                 C  
ATOM   2381  C   ILE  1557      -5.488 -25.356  13.091  1.00                 C  
ATOM   2382  O   ILE  1557      -6.097 -24.380  13.527  1.00                 O  
ATOM   2383  CB  ILE  1557      -4.540 -26.349  15.197  1.00                 C  
ATOM   2384  CD1 ILE  1557      -3.451 -27.223  17.330  1.00                 C  
ATOM   2385  CG1 ILE  1557      -3.286 -26.930  15.855  1.00                 C  
ATOM   2386  CG2 ILE  1557      -5.680 -27.356  15.164  1.00                 C  
ATOM   2387  N   VAL  1558      -5.873 -26.035  12.013  1.00                 N  
ATOM   2388  CA  VAL  1558      -7.047 -25.652  11.241  1.00                 C  
ATOM   2389  C   VAL  1558      -8.021 -26.824  11.162  1.00                 C  
ATOM   2390  O   VAL  1558      -7.683 -27.867  10.602  1.00                 O  
ATOM   2391  CB  VAL  1558      -6.663 -25.176   9.828  1.00                 C  
ATOM   2392  CG1 VAL  1558      -7.906 -24.808   9.033  1.00                 C  
ATOM   2393  CG2 VAL  1558      -5.706 -23.995   9.905  1.00                 C  
ATOM   2394  N   PRO  1559      -9.230 -26.661  11.731  1.00                 N  
ATOM   2395  CA  PRO  1559     -10.265 -27.690  11.584  1.00                 C  
ATOM   2396  C   PRO  1559     -10.810 -27.754  10.157  1.00                 C  
ATOM   2397  O   PRO  1559     -11.114 -26.719   9.564  1.00                 O  
ATOM   2398  CB  PRO  1559     -11.353 -27.264  12.572  1.00                 C  
ATOM   2399  CD  PRO  1559      -9.692 -25.541  12.573  1.00                 C  
ATOM   2400  CG  PRO  1559     -11.166 -25.792  12.721  1.00                 C  
ATOM   2401  N   CYS  1560     -10.916 -28.967   9.617  1.00                 N  
ATOM   2402  CA  CYS  1560     -11.393 -29.184   8.254  1.00                 C  
ATOM   2403  C   CYS  1560     -12.701 -29.975   8.267  1.00                 C  
ATOM   2404  O   CYS  1560     -12.958 -30.730   9.205  1.00                 O  
ATOM   2405  CB  CYS  1560     -10.334 -29.915   7.426  1.00                 C  
ATOM   2406  SG  CYS  1560      -8.784 -29.006   7.226  1.00                 S  
ATOM   2407  N   GLY  1561     -13.169 -30.331   9.459  1.00                 N  
ATOM   2408  CA  GLY  1561     -14.385 -31.124   9.582  1.00                 C  
ATOM   2409  C   GLY  1561     -15.634 -30.372   9.158  1.00                 C  
ATOM   2410  O   GLY  1561     -16.597 -30.941   8.636  1.00                 O  
ATOM   2411  N   ILE  1562     -15.625 -29.066   9.383  1.00                 N  
ATOM   2412  CA  ILE  1562     -16.744 -28.197   9.074  1.00                 C  
ATOM   2413  C   ILE  1562     -17.235 -28.333   7.639  1.00                 C  
ATOM   2414  O   ILE  1562     -18.424 -28.185   7.344  1.00                 O  
ATOM   2415  CB  ILE  1562     -16.400 -26.719   9.337  1.00                 C  
ATOM   2416  CD1 ILE  1562     -18.665 -26.197  10.385  1.00                 C  
ATOM   2417  CG1 ILE  1562     -17.667 -25.862   9.298  1.00                 C  
ATOM   2418  CG2 ILE  1562     -15.354 -26.231   8.347  1.00                 C  
ATOM   2419  N   THR  1563     -16.330 -28.614   6.735  1.00                 N  
ATOM   2420  CA  THR  1563     -16.724 -28.722   5.361  1.00                 C  
ATOM   2421  C   THR  1563     -17.483 -29.999   5.032  1.00                 C  
ATOM   2422  O   THR  1563     -18.183 -30.088   4.020  1.00                 O  
ATOM   2423  CB  THR  1563     -15.509 -28.642   4.418  1.00                 C  
ATOM   2424  OG1 THR  1563     -14.602 -29.711   4.711  1.00                 O  
ATOM   2425  CG2 THR  1563     -14.779 -27.320   4.600  1.00                 C  
ATOM   2426  N   ALA  1564     -17.359 -31.011   5.877  1.00                 N  
ATOM   2427  CA  ALA  1564     -18.022 -32.278   5.626  1.00                 C  
ATOM   2428  C   ALA  1564     -19.377 -32.267   6.260  1.00                 C  
ATOM   2429  O   ALA  1564     -20.016 -33.296   6.499  1.00                 O  
ATOM   2430  CB  ALA  1564     -17.182 -33.430   6.156  1.00                 C  
ATOM   2431  N   SER  1565     -19.827 -31.057   6.542  1.00                 N  
ATOM   2432  CA  SER  1565     -21.127 -30.813   7.136  1.00                 C  
ATOM   2433  C   SER  1565     -21.525 -31.679   8.351  1.00                 C  
ATOM   2434  O   SER  1565     -22.523 -32.404   8.319  1.00                 O  
ATOM   2435  CB  SER  1565     -22.233 -30.986   6.093  1.00                 C  
ATOM   2436  OG  SER  1565     -22.086 -30.057   5.034  1.00                 O  
ATOM   2437  N   LEU  1566     -20.748 -31.617   9.444  1.00                 N  
ATOM   2438  CA  LEU  1566     -21.074 -32.404  10.634  1.00                 C  
ATOM   2439  C   LEU  1566     -22.251 -31.793  11.372  1.00                 C  
ATOM   2440  O   LEU  1566     -22.669 -30.672  11.070  1.00                 O  
ATOM   2441  CB  LEU  1566     -19.860 -32.504  11.559  1.00                 C  
ATOM   2442  CG  LEU  1566     -18.630 -33.214  10.989  1.00                 C  
ATOM   2443  CD1 LEU  1566     -17.467 -33.143  11.966  1.00                 C  
ATOM   2444  CD2 LEU  1566     -18.952 -34.663  10.655  1.00                 C  
ATOM   2445  N   SER  1567     -22.819 -32.485  12.346  1.00                 N  
ATOM   2446  CA  SER  1567     -23.895 -31.892  13.135  1.00                 C  
ATOM   2447  C   SER  1567     -23.232 -30.918  14.120  1.00                 C  
ATOM   2448  O   SER  1567     -22.011 -30.901  14.293  1.00                 O  
ATOM   2449  CB  SER  1567     -24.702 -32.981  13.844  1.00                 C  
ATOM   2450  OG  SER  1567     -23.931 -33.616  14.849  1.00                 O  
ATOM   2451  N   ASP  1568     -24.043 -30.095  14.777  1.00                 N  
ATOM   2452  CA  ASP  1568     -23.526 -29.153  15.735  1.00                 C  
ATOM   2453  C   ASP  1568     -22.719 -29.837  16.853  1.00                 C  
ATOM   2454  O   ASP  1568     -21.603 -29.417  17.172  1.00                 O  
ATOM   2455  CB  ASP  1568     -24.664 -28.340  16.355  1.00                 C  
ATOM   2456  CG  ASP  1568     -25.266 -27.345  15.382  1.00                 C  
ATOM   2457  OD1 ASP  1568     -24.642 -27.090  14.331  1.00                 O  
ATOM   2458  OD2 ASP  1568     -26.361 -26.819  15.672  1.00                 O  
ATOM   2459  N   GLU  1569     -23.303 -30.974  17.483  1.00                 N  
ATOM   2460  CA  GLU  1569     -22.511 -31.530  18.583  1.00                 C  
ATOM   2461  C   GLU  1569     -21.193 -32.123  18.081  1.00                 C  
ATOM   2462  O   GLU  1569     -20.204 -32.177  18.819  1.00                 O  
ATOM   2463  CB  GLU  1569     -23.310 -32.598  19.332  1.00                 C  
ATOM   2464  CD  GLU  1569     -25.273 -33.142  20.825  1.00                 C  
ATOM   2465  CG  GLU  1569     -24.494 -32.053  20.115  1.00                 C  
ATOM   2466  OE1 GLU  1569     -24.995 -34.333  20.573  1.00                 O  
ATOM   2467  OE2 GLU  1569     -26.163 -32.804  21.634  1.00                 O  
ATOM   2468  N   ASP  1570     -21.194 -32.561  16.823  1.00                 N  
ATOM   2469  CA  ASP  1570     -20.016 -33.146  16.186  1.00                 C  
ATOM   2470  C   ASP  1570     -18.942 -32.093  15.888  1.00                 C  
ATOM   2471  O   ASP  1570     -17.744 -32.387  15.937  1.00                 O  
ATOM   2472  CB  ASP  1570     -20.407 -33.861  14.891  1.00                 C  
ATOM   2473  CG  ASP  1570     -21.178 -35.142  15.143  1.00                 C  
ATOM   2474  OD1 ASP  1570     -21.174 -35.620  16.297  1.00                 O  
ATOM   2475  OD2 ASP  1570     -21.785 -35.668  14.187  1.00                 O  
ATOM   2476  N   SER  1571     -19.379 -30.871  15.581  1.00                 N  
ATOM   2477  CA  SER  1571     -18.469 -29.742  15.367  1.00                 C  
ATOM   2478  C   SER  1571     -17.844 -29.278  16.680  1.00                 C  
ATOM   2479  O   SER  1571     -16.713 -28.786  16.695  1.00                 O  
ATOM   2480  CB  SER  1571     -19.206 -28.579  14.699  1.00                 C  
ATOM   2481  OG  SER  1571     -20.198 -28.044  15.556  1.00                 O  
ATOM   2482  N   THR  1572     -18.588 -29.437  17.774  1.00                 N  
ATOM   2483  CA  THR  1572     -18.098 -29.129  19.117  1.00                 C  
ATOM   2484  C   THR  1572     -16.950 -30.057  19.516  1.00                 C  
ATOM   2485  O   THR  1572     -15.993 -29.627  20.168  1.00                 O  
ATOM   2486  CB  THR  1572     -19.222 -29.231  20.165  1.00                 C  
ATOM   2487  OG1 THR  1572     -20.254 -28.287  19.856  1.00                 O  
ATOM   2488  CG2 THR  1572     -18.684 -28.926  21.555  1.00                 C  
ATOM   2489  N   LYS  1573     -17.050 -31.323  19.109  1.00                 N  
ATOM   2490  CA  LYS  1573     -16.020 -32.326  19.387  1.00                 C  
ATOM   2491  C   LYS  1573     -14.772 -32.146  18.521  1.00                 C  
ATOM   2492  O   LYS  1573     -13.667 -32.506  18.937  1.00                 O  
ATOM   2493  CB  LYS  1573     -16.576 -33.736  19.182  1.00                 C  
ATOM   2494  CD  LYS  1573     -18.105 -35.567  19.963  1.00                 C  
ATOM   2495  CE  LYS  1573     -19.112 -35.997  21.017  1.00                 C  
ATOM   2496  CG  LYS  1573     -17.600 -34.158  20.224  1.00                 C  
ATOM   2497  NZ  LYS  1573     -19.654 -37.357  20.746  1.00                 N  
ATOM   2498  N   LEU  1574     -14.957 -31.602  17.318  1.00                 N  
ATOM   2499  CA  LEU  1574     -13.848 -31.317  16.408  1.00                 C  
ATOM   2500  C   LEU  1574     -13.021 -30.159  16.963  1.00                 C  
ATOM   2501  O   LEU  1574     -11.789 -30.224  16.993  1.00                 O  
ATOM   2502  CB  LEU  1574     -14.373 -30.994  15.008  1.00                 C  
ATOM   2503  CG  LEU  1574     -13.320 -30.660  13.949  1.00                 C  
ATOM   2504  CD1 LEU  1574     -12.368 -31.829  13.750  1.00                 C  
ATOM   2505  CD2 LEU  1574     -13.982 -30.287  12.632  1.00                 C  
ATOM   2506  N   MET  1575     -13.720 -29.111  17.402  1.00                 N  
ATOM   2507  CA  MET  1575     -13.114 -27.947  18.051  1.00                 C  
ATOM   2508  C   MET  1575     -12.363 -28.355  19.324  1.00                 C  
ATOM   2509  O   MET  1575     -11.266 -27.856  19.591  1.00                 O  
ATOM   2510  CB  MET  1575     -14.181 -26.902  18.382  1.00                 C  
ATOM   2511  SD  MET  1575     -16.140 -25.112  17.583  1.00                 S  
ATOM   2512  CE  MET  1575     -15.265 -23.805  18.439  1.00                 C  
ATOM   2513  CG  MET  1575     -14.778 -26.216  17.163  1.00                 C  
ATOM   2514  N   ALA  1576     -12.952 -29.275  20.086  1.00                 N  
ATOM   2515  CA  ALA  1576     -12.343 -29.806  21.305  1.00                 C  
ATOM   2516  C   ALA  1576     -11.043 -30.559  21.023  1.00                 C  
ATOM   2517  O   ALA  1576     -10.096 -30.479  21.806  1.00                 O  
ATOM   2518  CB  ALA  1576     -13.316 -30.726  22.027  1.00                 C  
ATOM   2519  N   ALA  1577     -11.008 -31.288  19.907  1.00                 N  
ATOM   2520  CA  ALA  1577      -9.812 -32.019  19.485  1.00                 C  
ATOM   2521  C   ALA  1577      -8.708 -31.053  19.059  1.00                 C  
ATOM   2522  O   ALA  1577      -7.539 -31.257  19.392  1.00                 O  
ATOM   2523  CB  ALA  1577     -10.147 -32.972  18.348  1.00                 C  
ATOM   2524  N   CYS  1578      -9.088 -30.004  18.331  1.00                 N  
ATOM   2525  CA  CYS  1578      -8.155 -28.940  17.951  1.00                 C  
ATOM   2526  C   CYS  1578      -7.597 -28.236  19.186  1.00                 C  
ATOM   2527  O   CYS  1578      -6.406 -27.928  19.243  1.00                 O  
ATOM   2528  CB  CYS  1578      -8.842 -27.928  17.032  1.00                 C  
ATOM   2529  SG  CYS  1578      -9.215 -28.554  15.378  1.00                 S  
ATOM   2530  N   GLU  1579      -8.463 -28.004  20.174  1.00                 N  
ATOM   2531  CA  GLU  1579      -8.048 -27.446  21.462  1.00                 C  
ATOM   2532  C   GLU  1579      -7.162 -28.385  22.269  1.00                 C  
ATOM   2533  O   GLU  1579      -6.279 -27.928  22.995  1.00                 O  
ATOM   2534  CB  GLU  1579      -9.270 -27.074  22.304  1.00                 C  
ATOM   2535  CD  GLU  1579     -11.281 -25.575  22.604  1.00                 C  
ATOM   2536  CG  GLU  1579     -10.066 -25.900  21.757  1.00                 C  
ATOM   2537  OE1 GLU  1579     -11.597 -26.365  23.518  1.00                 O  
ATOM   2538  OE2 GLU  1579     -11.917 -24.529  22.354  1.00                 O  
ATOM   2539  N   ALA  1580      -7.407 -29.690  22.148  1.00                 N  
ATOM   2540  CA  ALA  1580      -6.559 -30.694  22.787  1.00                 C  
ATOM   2541  C   ALA  1580      -5.145 -30.635  22.205  1.00                 C  
ATOM   2542  O   ALA  1580      -4.166 -30.625  22.952  1.00                 O  
ATOM   2543  CB  ALA  1580      -7.155 -32.082  22.610  1.00                 C  
ATOM   2544  N   LEU  1581      -5.049 -30.576  20.878  1.00                 N  
ATOM   2545  CA  LEU  1581      -3.755 -30.472  20.202  1.00                 C  
ATOM   2546  C   LEU  1581      -2.977 -29.214  20.592  1.00                 C  
ATOM   2547  O   LEU  1581      -1.765 -29.282  20.814  1.00                 O  
ATOM   2548  CB  LEU  1581      -3.940 -30.494  18.683  1.00                 C  
ATOM   2549  CG  LEU  1581      -4.401 -31.821  18.076  1.00                 C  
ATOM   2550  CD1 LEU  1581      -4.718 -31.654  16.598  1.00                 C  
ATOM   2551  CD2 LEU  1581      -3.345 -32.897  18.272  1.00                 C  
ATOM   2552  N   LYS  1582      -3.671 -28.080  20.693  1.00                 N  
ATOM   2553  CA  LYS  1582      -3.010 -26.815  21.020  1.00                 C  
ATOM   2554  C   LYS  1582      -2.551 -26.738  22.477  1.00                 C  
ATOM   2555  O   LYS  1582      -1.527 -26.120  22.771  1.00                 O  
ATOM   2556  CB  LYS  1582      -3.938 -25.634  20.726  1.00                 C  
ATOM   2557  CD  LYS  1582      -4.231 -23.149  20.528  1.00                 C  
ATOM   2558  CE  LYS  1582      -3.599 -21.788  20.768  1.00                 C  
ATOM   2559  CG  LYS  1582      -3.302 -24.273  20.958  1.00                 C  
ATOM   2560  NZ  LYS  1582      -4.499 -20.677  20.354  1.00                 N  
ATOM   2561  N   SER  1583      -3.304 -27.370  23.376  1.00                 N  
ATOM   2562  CA  SER  1583      -2.936 -27.425  24.791  1.00                 C  
ATOM   2563  C   SER  1583      -1.684 -28.279  24.991  1.00                 C  
ATOM   2564  O   SER  1583      -0.777 -27.897  25.733  1.00                 O  
ATOM   2565  CB  SER  1583      -4.094 -27.977  25.625  1.00                 C  
ATOM   2566  OG  SER  1583      -4.368 -29.326  25.287  1.00                 O  
ATOM   2567  N   THR  1584      -1.641 -29.425  24.311  1.00                 N  
ATOM   2568  CA  THR  1584      -0.508 -30.351  24.381  1.00                 C  
ATOM   2569  C   THR  1584       0.767 -29.767  23.771  1.00                 C  
ATOM   2570  O   THR  1584       1.866 -30.004  24.275  1.00                 O  
ATOM   2571  CB  THR  1584      -0.823 -31.683  23.675  1.00                 C  
ATOM   2572  OG1 THR  1584      -1.133 -31.436  22.298  1.00                 O  
ATOM   2573  CG2 THR  1584      -2.018 -32.362  24.328  1.00                 C  
ATOM   2574  N   LEU  1585       0.613 -29.014  22.684  1.00                 N  
ATOM   2575  CA  LEU  1585       1.754 -28.396  22.000  1.00                 C  
ATOM   2576  C   LEU  1585       2.373 -27.249  22.803  1.00                 C  
ATOM   2577  O   LEU  1585       3.595 -27.079  22.809  1.00                 O  
ATOM   2578  CB  LEU  1585       1.336 -27.878  20.622  1.00                 C  
ATOM   2579  CG  LEU  1585       0.978 -28.939  19.580  1.00                 C  
ATOM   2580  CD1 LEU  1585       0.418 -28.291  18.323  1.00                 C  
ATOM   2581  CD2 LEU  1585       2.192 -29.791  19.240  1.00                 C  
ATOM   2582  N   GLU  1586       1.529 -26.477  23.486  1.00                 N  
ATOM   2583  CA  GLU  1586       1.998 -25.443  24.412  1.00                 C  
ATOM   2584  C   GLU  1586       2.727 -26.045  25.611  1.00                 C  
ATOM   2585  O   GLU  1586       3.562 -25.385  26.230  1.00                 O  
ATOM   2586  CB  GLU  1586       0.827 -24.587  24.897  1.00                 C  
ATOM   2587  CD  GLU  1586       1.177 -22.694  23.261  1.00                 C  
ATOM   2588  CG  GLU  1586       0.205 -23.716  23.816  1.00                 C  
ATOM   2589  OE1 GLU  1586       1.832 -21.998  24.066  1.00                 O  
ATOM   2590  OE2 GLU  1586       1.285 -22.589  22.021  1.00                 O  
ATOM   2591  N   GLN  1587       2.402 -27.296  25.935  1.00                 N  
ATOM   2592  CA  GLN  1587       3.035 -28.004  27.047  1.00                 C  
ATOM   2593  C   GLN  1587       4.487 -28.363  26.737  1.00                 C  
ATOM   2594  O   GLN  1587       5.315 -28.449  27.646  1.00                 O  
ATOM   2595  CB  GLN  1587       2.251 -29.273  27.390  1.00                 C  
ATOM   2596  CD  GLN  1587       0.120 -30.289  28.286  1.00                 C  
ATOM   2597  CG  GLN  1587       0.884 -29.011  28.000  1.00                 C  
ATOM   2598  OE1 GLN  1587       0.343 -31.315  27.642  1.00                 O  
ATOM   2599  NE2 GLN  1587      -0.786 -30.231  29.255  1.00                 N  
ATOM   2600  N   GLY  1588       4.787 -28.566  25.454  1.00                 N  
ATOM   2601  CA  GLY  1588       6.145 -28.900  25.012  1.00                 C  
ATOM   2602  C   GLY  1588       6.853 -27.706  24.355  1.00                 C  
ATOM   2603  O   GLY  1588       7.779 -27.879  23.554  1.00                 O  
ATOM   2604  N   GLY  1589       6.406 -26.502  24.715  1.00                 N  
ATOM   2605  CA  GLY  1589       7.000 -25.236  24.262  1.00                 C  
ATOM   2606  C   GLY  1589       7.005 -25.021  22.752  1.00                 C  
ATOM   2607  O   GLY  1589       7.900 -24.373  22.202  1.00                 O  
ATOM   2608  N   VAL  1590       5.999 -25.576  22.087  1.00                 N  
ATOM   2609  CA  VAL  1590       5.783 -25.285  20.685  1.00                 C  
ATOM   2610  C   VAL  1590       4.855 -24.084  20.625  1.00                 C  
ATOM   2611  O   VAL  1590       3.856 -24.020  21.348  1.00                 O  
ATOM   2612  CB  VAL  1590       5.206 -26.502  19.938  1.00                 C  
ATOM   2613  CG1 VAL  1590       4.913 -26.148  18.489  1.00                 C  
ATOM   2614  CG2 VAL  1590       6.165 -27.680  20.019  1.00                 C  
ATOM   2615  N   ARG  1591       5.214 -23.121  19.786  1.00                 N  
ATOM   2616  CA  ARG  1591       4.395 -21.936  19.580  1.00                 C  
ATOM   2617  C   ARG  1591       3.278 -22.266  18.592  1.00                 C  
ATOM   2618  O   ARG  1591       3.495 -22.379  17.383  1.00                 O  
ATOM   2619  CB  ARG  1591       5.252 -20.773  19.076  1.00                 C  
ATOM   2620  CD  ARG  1591       7.101 -19.133  19.513  1.00                 C  
ATOM   2621  NE  ARG  1591       8.149 -18.700  20.434  1.00                 N  
ATOM   2622  CG  ARG  1591       6.291 -20.289  20.075  1.00                 C  
ATOM   2623  CZ  ARG  1591       8.973 -17.683  20.203  1.00                 C  
ATOM   2624  NH1 ARG  1591       9.896 -17.361  21.099  1.00                 N  
ATOM   2625  NH2 ARG  1591       8.871 -16.989  19.078  1.00                 N  
ATOM   2626  N   VAL  1592       2.079 -22.449  19.132  1.00                 N  
ATOM   2627  CA  VAL  1592       0.957 -22.938  18.355  1.00                 C  
ATOM   2628  C   VAL  1592      -0.219 -21.972  18.383  1.00                 C  
ATOM   2629  O   VAL  1592      -0.499 -21.335  19.403  1.00                 O  
ATOM   2630  CB  VAL  1592       0.491 -24.321  18.846  1.00                 C  
ATOM   2631  CG1 VAL  1592      -0.731 -24.779  18.065  1.00                 C  
ATOM   2632  CG2 VAL  1592       1.617 -25.337  18.724  1.00                 C  
ATOM   2633  N   LYS  1593      -0.893 -21.876  17.243  1.00                 N  
ATOM   2634  CA  LYS  1593      -2.132 -21.130  17.108  1.00                 C  
ATOM   2635  C   LYS  1593      -3.234 -22.075  16.618  1.00                 C  
ATOM   2636  O   LYS  1593      -3.021 -22.855  15.692  1.00                 O  
ATOM   2637  CB  LYS  1593      -1.947 -19.952  16.149  1.00                 C  
ATOM   2638  CD  LYS  1593      -2.923 -17.923  15.040  1.00                 C  
ATOM   2639  CE  LYS  1593      -4.168 -17.071  14.855  1.00                 C  
ATOM   2640  CG  LYS  1593      -3.186 -19.089  15.979  1.00                 C  
ATOM   2641  NZ  LYS  1593      -3.939 -15.954  13.898  1.00                 N  
ATOM   2642  N   ALA  1594      -4.396 -22.025  17.263  1.00                 N  
ATOM   2643  CA  ALA  1594      -5.563 -22.728  16.763  1.00                 C  
ATOM   2644  C   ALA  1594      -6.461 -21.717  16.073  1.00                 C  
ATOM   2645  O   ALA  1594      -6.980 -20.800  16.715  1.00                 O  
ATOM   2646  CB  ALA  1594      -6.282 -23.438  17.900  1.00                 C  
ATOM   2647  N   ASP  1595      -6.617 -21.867  14.760  1.00                 N  
ATOM   2648  CA  ASP  1595      -7.498 -20.989  13.997  1.00                 C  
ATOM   2649  C   ASP  1595      -8.903 -21.587  13.949  1.00                 C  
ATOM   2650  O   ASP  1595      -9.287 -22.252  12.979  1.00                 O  
ATOM   2651  CB  ASP  1595      -6.949 -20.774  12.585  1.00                 C  
ATOM   2652  CG  ASP  1595      -7.732 -19.735  11.807  1.00                 C  
ATOM   2653  OD1 ASP  1595      -8.742 -19.231  12.341  1.00                 O  
ATOM   2654  OD2 ASP  1595      -7.336 -19.426  10.664  1.00                 O  
ATOM   2655  N   LEU  1596      -9.659 -21.327  15.013  1.00                 N  
ATOM   2656  CA  LEU  1596     -10.982 -21.909  15.203  1.00                 C  
ATOM   2657  C   LEU  1596     -12.076 -21.002  14.654  1.00                 C  
ATOM   2658  O   LEU  1596     -13.262 -21.244  14.890  1.00                 O  
ATOM   2659  CB  LEU  1596     -11.236 -22.190  16.685  1.00                 C  
ATOM   2660  CG  LEU  1596     -10.307 -23.208  17.351  1.00                 C  
ATOM   2661  CD1 LEU  1596     -10.610 -23.321  18.837  1.00                 C  
ATOM   2662  CD2 LEU  1596     -10.431 -24.568  16.681  1.00                 C  
ATOM   2663  N   ARG  1597     -11.668 -19.969  13.919  1.00                 N  
ATOM   2664  CA  ARG  1597     -12.595 -18.993  13.345  1.00                 C  
ATOM   2665  C   ARG  1597     -13.615 -19.647  12.421  1.00                 C  
ATOM   2666  O   ARG  1597     -13.256 -20.429  11.538  1.00                 O  
ATOM   2667  CB  ARG  1597     -11.829 -17.912  12.579  1.00                 C  
ATOM   2668  CD  ARG  1597     -10.237 -15.973  12.636  1.00                 C  
ATOM   2669  NE  ARG  1597      -9.260 -16.588  11.741  1.00                 N  
ATOM   2670  CG  ARG  1597     -10.984 -17.008  13.461  1.00                 C  
ATOM   2671  CZ  ARG  1597      -8.516 -15.913  10.871  1.00                 C  
ATOM   2672  NH1 ARG  1597      -7.653 -16.558  10.097  1.00                 N  
ATOM   2673  NH2 ARG  1597      -8.635 -14.596  10.777  1.00                 N  
ATOM   2674  N   ASP  1598     -14.883 -19.318  12.643  1.00                 N  
ATOM   2675  CA  ASP  1598     -15.988 -19.849  11.854  1.00                 C  
ATOM   2676  C   ASP  1598     -16.267 -18.971  10.631  1.00                 C  
ATOM   2677  O   ASP  1598     -16.868 -19.425   9.656  1.00                 O  
ATOM   2678  CB  ASP  1598     -17.249 -19.970  12.712  1.00                 C  
ATOM   2679  CG  ASP  1598     -17.109 -21.003  13.812  1.00                 C  
ATOM   2680  OD1 ASP  1598     -16.268 -21.914  13.667  1.00                 O  
ATOM   2681  OD2 ASP  1598     -17.841 -20.902  14.819  1.00                 O  
ATOM   2682  N   ASN  1599     -15.819 -17.718  10.691  1.00                 N  
ATOM   2683  CA  ASN  1599     -16.039 -16.744   9.617  1.00                 C  
ATOM   2684  C   ASN  1599     -15.155 -16.951   8.375  1.00                 C  
ATOM   2685  O   ASN  1599     -15.325 -16.266   7.362  1.00                 O  
ATOM   2686  CB  ASN  1599     -15.832 -15.319  10.135  1.00                 C  
ATOM   2687  CG  ASN  1599     -16.932 -14.877  11.080  1.00                 C  
ATOM   2688  OD1 ASN  1599     -18.049 -15.392  11.031  1.00                 O  
ATOM   2689  ND2 ASN  1599     -16.618 -13.920  11.945  1.00                 N  
ATOM   2690  N   TYR  1600     -14.227 -17.902   8.458  1.00                 N  
ATOM   2691  CA  TYR  1600     -13.298 -18.183   7.368  1.00                 C  
ATOM   2692  C   TYR  1600     -13.251 -19.668   7.022  1.00                 C  
ATOM   2693  O   TYR  1600     -13.227 -20.524   7.909  1.00                 O  
ATOM   2694  CB  TYR  1600     -11.892 -17.696   7.723  1.00                 C  
ATOM   2695  CG  TYR  1600     -11.796 -16.201   7.933  1.00                 C  
ATOM   2696  OH  TYR  1600     -11.537 -12.094   8.525  1.00                 O  
ATOM   2697  CZ  TYR  1600     -11.622 -13.453   8.328  1.00                 C  
ATOM   2698  CD1 TYR  1600     -12.042 -15.641   9.180  1.00                 C  
ATOM   2699  CE1 TYR  1600     -11.957 -14.276   9.381  1.00                 C  
ATOM   2700  CD2 TYR  1600     -11.461 -15.356   6.883  1.00                 C  
ATOM   2701  CE2 TYR  1600     -11.371 -13.989   7.065  1.00                 C  
ATOM   2702  N   SER  1601     -13.214 -19.962   5.726  1.00                 N  
ATOM   2703  CA  SER  1601     -13.161 -21.341   5.245  1.00                 C  
ATOM   2704  C   SER  1601     -11.772 -21.951   5.458  1.00                 C  
ATOM   2705  O   SER  1601     -10.770 -21.223   5.454  1.00                 O  
ATOM   2706  CB  SER  1601     -13.540 -21.407   3.764  1.00                 C  
ATOM   2707  OG  SER  1601     -12.570 -20.757   2.960  1.00                 O  
ATOM   2708  N   PRO  1602     -11.704 -23.289   5.642  1.00                 N  
ATOM   2709  CA  PRO  1602     -10.410 -23.966   5.741  1.00                 C  
ATOM   2710  C   PRO  1602      -9.464 -23.569   4.607  1.00                 C  
ATOM   2711  O   PRO  1602      -8.285 -23.306   4.856  1.00                 O  
ATOM   2712  CB  PRO  1602     -10.764 -25.453   5.668  1.00                 C  
ATOM   2713  CD  PRO  1602     -12.873 -24.327   5.773  1.00                 C  
ATOM   2714  CG  PRO  1602     -12.131 -25.541   6.257  1.00                 C  
ATOM   2715  N   GLY  1603      -9.985 -23.512   3.382  1.00                 N  
ATOM   2716  CA  GLY  1603      -9.216 -23.074   2.215  1.00                 C  
ATOM   2717  C   GLY  1603      -8.573 -21.707   2.380  1.00                 C  
ATOM   2718  O   GLY  1603      -7.386 -21.540   2.095  1.00                 O  
ATOM   2719  N   TRP  1604      -9.358 -20.731   2.836  1.00                 N  
ATOM   2720  CA  TRP  1604      -8.850 -19.379   3.110  1.00                 C  
ATOM   2721  C   TRP  1604      -7.703 -19.435   4.119  1.00                 C  
ATOM   2722  O   TRP  1604      -6.659 -18.805   3.920  1.00                 O  
ATOM   2723  CB  TRP  1604      -9.974 -18.479   3.627  1.00                 C  
ATOM   2724  CG  TRP  1604      -9.532 -17.080   3.927  1.00                 C  
ATOM   2725  CD1 TRP  1604      -9.481 -16.031   3.055  1.00                 C  
ATOM   2726  NE1 TRP  1604      -9.023 -14.904   3.693  1.00                 N  
ATOM   2727  CD2 TRP  1604      -9.077 -16.575   5.189  1.00                 C  
ATOM   2728  CE2 TRP  1604      -8.768 -15.215   5.006  1.00                 C  
ATOM   2729  CH2 TRP  1604      -8.131 -14.990   7.269  1.00                 C  
ATOM   2730  CZ2 TRP  1604      -8.294 -14.411   6.042  1.00                 C  
ATOM   2731  CE3 TRP  1604      -8.901 -17.141   6.455  1.00                 C  
ATOM   2732  CZ3 TRP  1604      -8.430 -16.341   7.479  1.00                 C  
ATOM   2733  N   LYS  1605      -7.902 -20.208   5.186  1.00                 N  
ATOM   2734  CA  LYS  1605      -6.907 -20.355   6.252  1.00                 C  
ATOM   2735  C   LYS  1605      -5.617 -21.016   5.767  1.00                 C  
ATOM   2736  O   LYS  1605      -4.515 -20.567   6.110  1.00                 O  
ATOM   2737  CB  LYS  1605      -7.483 -21.166   7.414  1.00                 C  
ATOM   2738  CD  LYS  1605      -9.089 -21.304   9.338  1.00                 C  
ATOM   2739  CE  LYS  1605     -10.164 -20.577  10.129  1.00                 C  
ATOM   2740  CG  LYS  1605      -8.548 -20.435   8.215  1.00                 C  
ATOM   2741  NZ  LYS  1605     -10.734 -21.432  11.207  1.00                 N  
ATOM   2742  N   PHE  1606      -5.754 -22.076   4.969  1.00                 N  
ATOM   2743  CA  PHE  1606      -4.600 -22.743   4.361  1.00                 C  
ATOM   2744  C   PHE  1606      -3.722 -21.693   3.688  1.00                 C  
ATOM   2745  O   PHE  1606      -2.524 -21.601   3.965  1.00                 O  
ATOM   2746  CB  PHE  1606      -5.061 -23.806   3.361  1.00                 C  
ATOM   2747  CG  PHE  1606      -3.933 -24.496   2.648  1.00                 C  
ATOM   2748  CZ  PHE  1606      -1.848 -25.771   1.324  1.00                 C  
ATOM   2749  CD1 PHE  1606      -3.230 -25.518   3.263  1.00                 C  
ATOM   2750  CE1 PHE  1606      -2.192 -26.153   2.607  1.00                 C  
ATOM   2751  CD2 PHE  1606      -3.577 -24.125   1.364  1.00                 C  
ATOM   2752  CE2 PHE  1606      -2.540 -24.761   0.708  1.00                 C  
ATOM   2753  N   ASN  1607      -4.341 -20.912   2.803  1.00                 N  
ATOM   2754  CA  ASN  1607      -3.660 -19.876   2.037  1.00                 C  
ATOM   2755  C   ASN  1607      -3.087 -18.787   2.941  1.00                 C  
ATOM   2756  O   ASN  1607      -1.942 -18.379   2.771  1.00                 O  
ATOM   2757  CB  ASN  1607      -4.608 -19.263   1.004  1.00                 C  
ATOM   2758  CG  ASN  1607      -4.883 -20.195  -0.160  1.00                 C  
ATOM   2759  OD1 ASN  1607      -4.140 -21.148  -0.393  1.00                 O  
ATOM   2760  ND2 ASN  1607      -5.955 -19.921  -0.894  1.00                 N  
ATOM   2761  N   HIS  1608      -3.893 -18.335   3.900  1.00                 N  
ATOM   2762  CA  HIS  1608      -3.514 -17.241   4.799  1.00                 C  
ATOM   2763  C   HIS  1608      -2.209 -17.539   5.534  1.00                 C  
ATOM   2764  O   HIS  1608      -1.261 -16.752   5.465  1.00                 O  
ATOM   2765  CB  HIS  1608      -4.628 -16.970   5.813  1.00                 C  
ATOM   2766  CG  HIS  1608      -4.318 -15.861   6.769  1.00                 C  
ATOM   2767  ND1 HIS  1608      -4.326 -14.534   6.398  1.00                 N  
ATOM   2768  CE1 HIS  1608      -4.011 -13.779   7.465  1.00                 C  
ATOM   2769  CD2 HIS  1608      -3.959 -15.774   8.177  1.00                 C  
ATOM   2770  NE2 HIS  1608      -3.789 -14.516   8.536  1.00                 N  
ATOM   2771  N   TRP  1609      -2.162 -18.682   6.217  1.00                 N  
ATOM   2772  CA  TRP  1609      -0.989 -19.068   7.001  1.00                 C  
ATOM   2773  C   TRP  1609       0.193 -19.551   6.145  1.00                 C  
ATOM   2774  O   TRP  1609       1.336 -19.513   6.602  1.00                 O  
ATOM   2775  CB  TRP  1609      -1.351 -20.167   8.002  1.00                 C  
ATOM   2776  CG  TRP  1609      -2.251 -19.701   9.105  1.00                 C  
ATOM   2777  CD1 TRP  1609      -3.458 -20.231   9.458  1.00                 C  
ATOM   2778  NE1 TRP  1609      -3.990 -19.537  10.518  1.00                 N  
ATOM   2779  CD2 TRP  1609      -2.014 -18.608  10.001  1.00                 C  
ATOM   2780  CE2 TRP  1609      -3.119 -18.535  10.869  1.00                 C  
ATOM   2781  CH2 TRP  1609      -2.187 -16.686  12.003  1.00                 C  
ATOM   2782  CZ2 TRP  1609      -3.216 -17.576  11.876  1.00                 C  
ATOM   2783  CE3 TRP  1609      -0.976 -17.685  10.154  1.00                 C  
ATOM   2784  CZ3 TRP  1609      -1.076 -16.735  11.153  1.00                 C  
ATOM   2785  N   GLU  1610      -0.082 -20.009   4.920  1.00                 N  
ATOM   2786  CA  GLU  1610       0.983 -20.313   3.957  1.00                 C  
ATOM   2787  C   GLU  1610       1.692 -19.045   3.507  1.00                 C  
ATOM   2788  O   GLU  1610       2.924 -19.006   3.442  1.00                 O  
ATOM   2789  CB  GLU  1610       0.414 -21.055   2.746  1.00                 C  
ATOM   2790  CD  GLU  1610       0.869 -22.247   0.566  1.00                 C  
ATOM   2791  CG  GLU  1610       1.460 -21.460   1.719  1.00                 C  
ATOM   2792  OE1 GLU  1610      -0.360 -22.470   0.566  1.00                 O  
ATOM   2793  OE2 GLU  1610       1.636 -22.642  -0.338  1.00                 O  
ATOM   2794  N   LEU  1611       0.910 -18.015   3.190  1.00                 N  
ATOM   2795  CA  LEU  1611       1.467 -16.719   2.818  1.00                 C  
ATOM   2796  C   LEU  1611       2.334 -16.163   3.943  1.00                 C  
ATOM   2797  O   LEU  1611       3.352 -15.524   3.678  1.00                 O  
ATOM   2798  CB  LEU  1611       0.348 -15.734   2.473  1.00                 C  
ATOM   2799  CG  LEU  1611      -0.431 -16.017   1.187  1.00                 C  
ATOM   2800  CD1 LEU  1611      -1.620 -15.076   1.061  1.00                 C  
ATOM   2801  CD2 LEU  1611       0.474 -15.891  -0.029  1.00                 C  
ATOM   2802  N   LYS  1612       1.925 -16.428   5.186  1.00                 N  
ATOM   2803  CA  LYS  1612       2.618 -15.937   6.380  1.00                 C  
ATOM   2804  C   LYS  1612       3.819 -16.794   6.760  1.00                 C  
ATOM   2805  O   LYS  1612       4.583 -16.429   7.644  1.00                 O  
ATOM   2806  CB  LYS  1612       1.656 -15.867   7.567  1.00                 C  
ATOM   2807  CD  LYS  1612      -0.361 -14.812   8.626  1.00                 C  
ATOM   2808  CE  LYS  1612      -1.466 -13.781   8.469  1.00                 C  
ATOM   2809  CG  LYS  1612       0.555 -14.830   7.413  1.00                 C  
ATOM   2810  NZ  LYS  1612      -2.387 -13.771   9.639  1.00                 N  
ATOM   2811  N   GLY  1613       3.981 -17.928   6.083  1.00                 N  
ATOM   2812  CA  GLY  1613       5.146 -18.792   6.273  1.00                 C  
ATOM   2813  C   GLY  1613       5.200 -19.635   7.534  1.00                 C  
ATOM   2814  O   GLY  1613       6.282 -20.033   7.969  1.00                 O  
ATOM   2815  N   VAL  1614       4.041 -19.924   8.120  1.00                 N  
ATOM   2816  CA  VAL  1614       3.971 -20.821   9.283  1.00                 C  
ATOM   2817  C   VAL  1614       4.561 -22.187   8.899  1.00                 C  
ATOM   2818  O   VAL  1614       4.089 -22.812   7.950  1.00                 O  
ATOM   2819  CB  VAL  1614       2.526 -20.971   9.794  1.00                 C  
ATOM   2820  CG1 VAL  1614       2.462 -21.994  10.918  1.00                 C  
ATOM   2821  CG2 VAL  1614       1.984 -19.628  10.260  1.00                 C  
ATOM   2822  N   PRO  1615       5.600 -22.644   9.624  1.00                 N  
ATOM   2823  CA  PRO  1615       6.308 -23.886   9.265  1.00                 C  
ATOM   2824  C   PRO  1615       5.421 -25.131   9.085  1.00                 C  
ATOM   2825  O   PRO  1615       5.674 -25.929   8.180  1.00                 O  
ATOM   2826  CB  PRO  1615       7.274 -24.111  10.430  1.00                 C  
ATOM   2827  CD  PRO  1615       6.297 -21.967  10.852  1.00                 C  
ATOM   2828  CG  PRO  1615       7.584 -22.740  10.929  1.00                 C  
ATOM   2829  N   LEU  1616       4.413 -25.299   9.943  1.00                 N  
ATOM   2830  CA  LEU  1616       3.590 -26.514   9.930  1.00                 C  
ATOM   2831  C   LEU  1616       2.108 -26.214  10.065  1.00                 C  
ATOM   2832  O   LEU  1616       1.678 -25.569  11.027  1.00                 O  
ATOM   2833  CB  LEU  1616       4.018 -27.463  11.051  1.00                 C  
ATOM   2834  CG  LEU  1616       5.455 -27.985  10.986  1.00                 C  
ATOM   2835  CD1 LEU  1616       5.794 -28.784  12.234  1.00                 C  
ATOM   2836  CD2 LEU  1616       5.663 -28.834   9.741  1.00                 C  
ATOM   2837  N   ARG  1617       1.331 -26.693   9.097  1.00                 N  
ATOM   2838  CA  ARG  1617      -0.117 -26.667   9.207  1.00                 C  
ATOM   2839  C   ARG  1617      -0.598 -28.000   9.769  1.00                 C  
ATOM   2840  O   ARG  1617      -0.269 -29.063   9.237  1.00                 O  
ATOM   2841  CB  ARG  1617      -0.753 -26.380   7.845  1.00                 C  
ATOM   2842  CD  ARG  1617      -2.832 -25.978   6.498  1.00                 C  
ATOM   2843  NE  ARG  1617      -4.289 -25.878   6.511  1.00                 N  
ATOM   2844  CG  ARG  1617      -2.270 -26.291   7.875  1.00                 C  
ATOM   2845  CZ  ARG  1617      -5.110 -26.905   6.317  1.00                 C  
ATOM   2846  NH1 ARG  1617      -6.423 -26.719   6.347  1.00                 N  
ATOM   2847  NH2 ARG  1617      -4.617 -28.115   6.094  1.00                 N  
ATOM   2848  N   VAL  1618      -1.361 -27.928  10.856  1.00                 N  
ATOM   2849  CA  VAL  1618      -1.920 -29.107  11.493  1.00                 C  
ATOM   2850  C   VAL  1618      -3.401 -29.223  11.110  1.00                 C  
ATOM   2851  O   VAL  1618      -4.245 -28.492  11.637  1.00                 O  
ATOM   2852  CB  VAL  1618      -1.748 -29.057  13.023  1.00                 C  
ATOM   2853  CG1 VAL  1618      -2.349 -30.297  13.667  1.00                 C  
ATOM   2854  CG2 VAL  1618      -0.278 -28.922  13.389  1.00                 C  
ATOM   2855  N   GLU  1619      -3.696 -30.130  10.176  1.00                 N  
ATOM   2856  CA  GLU  1619      -5.052 -30.326   9.666  1.00                 C  
ATOM   2857  C   GLU  1619      -5.798 -31.389  10.463  1.00                 C  
ATOM   2858  O   GLU  1619      -5.317 -32.518  10.607  1.00                 O  
ATOM   2859  CB  GLU  1619      -5.017 -30.713   8.186  1.00                 C  
ATOM   2860  CD  GLU  1619      -6.316 -31.220   6.080  1.00                 C  
ATOM   2861  CG  GLU  1619      -6.390 -30.865   7.552  1.00                 C  
ATOM   2862  OE1 GLU  1619      -6.011 -30.322   5.267  1.00                 O  
ATOM   2863  OE2 GLU  1619      -6.562 -32.396   5.739  1.00                 O  
ATOM   2864  N   LEU  1620      -6.971 -31.024  10.976  1.00                 N  
ATOM   2865  CA  LEU  1620      -7.832 -31.977  11.675  1.00                 C  
ATOM   2866  C   LEU  1620      -9.207 -32.031  11.017  1.00                 C  
ATOM   2867  O   LEU  1620      -9.978 -31.070  11.083  1.00                 O  
ATOM   2868  CB  LEU  1620      -7.960 -31.600  13.152  1.00                 C  
ATOM   2869  CG  LEU  1620      -8.873 -32.486  14.001  1.00                 C  
ATOM   2870  CD1 LEU  1620      -8.338 -33.909  14.062  1.00                 C  
ATOM   2871  CD2 LEU  1620      -9.022 -31.917  15.404  1.00                 C  
ATOM   2872  N   GLY  1621      -9.500 -33.157  10.374  1.00                 N  
ATOM   2873  CA  GLY  1621     -10.823 -33.400   9.812  1.00                 C  
ATOM   2874  C   GLY  1621     -11.622 -34.364  10.676  1.00                 C  
ATOM   2875  O   GLY  1621     -11.087 -34.923  11.638  1.00                 O  
ATOM   2876  N   PRO  1622     -12.913 -34.565  10.345  1.00                 N  
ATOM   2877  CA  PRO  1622     -13.727 -35.515  11.103  1.00                 C  
ATOM   2878  C   PRO  1622     -13.249 -36.952  10.875  1.00                 C  
ATOM   2879  O   PRO  1622     -13.216 -37.746  11.817  1.00                 O  
ATOM   2880  CB  PRO  1622     -15.143 -35.301  10.564  1.00                 C  
ATOM   2881  CD  PRO  1622     -13.696 -33.839   9.340  1.00                 C  
ATOM   2882  CG  PRO  1622     -14.943 -34.671   9.227  1.00                 C  
ATOM   2883  N   ARG  1623     -12.863 -37.255   9.634  1.00                 N  
ATOM   2884  CA  ARG  1623     -12.388 -38.584   9.242  1.00                 C  
ATOM   2885  C   ARG  1623     -11.107 -38.989   9.969  1.00                 C  
ATOM   2886  O   ARG  1623     -10.982 -40.125  10.430  1.00                 O  
ATOM   2887  CB  ARG  1623     -12.151 -38.644   7.732  1.00                 C  
ATOM   2888  CD  ARG  1623     -13.145 -38.997   5.454  1.00                 C  
ATOM   2889  NE  ARG  1623     -12.270 -38.024   4.805  1.00                 N  
ATOM   2890  CG  ARG  1623     -13.425 -38.633   6.903  1.00                 C  
ATOM   2891  CZ  ARG  1623     -12.699 -36.926   4.191  1.00                 C  
ATOM   2892  NH1 ARG  1623     -11.829 -36.098   3.628  1.00                 N  
ATOM   2893  NH2 ARG  1623     -13.997 -36.659   4.142  1.00                 N  
ATOM   2894  N   ASP  1624     -10.163 -38.057  10.068  1.00                 N  
ATOM   2895  CA  ASP  1624      -8.886 -38.311  10.736  1.00                 C  
ATOM   2896  C   ASP  1624      -9.012 -38.367  12.262  1.00                 C  
ATOM   2897  O   ASP  1624      -8.327 -39.158  12.916  1.00                 O  
ATOM   2898  CB  ASP  1624      -7.861 -37.240  10.357  1.00                 C  
ATOM   2899  CG  ASP  1624      -7.387 -37.369   8.923  1.00                 C  
ATOM   2900  OD1 ASP  1624      -7.632 -38.429   8.309  1.00                 O  
ATOM   2901  OD2 ASP  1624      -6.769 -36.411   8.413  1.00                 O  
ATOM   2902  N   ILE  1625      -9.891 -37.530  12.815  1.00                 N  
ATOM   2903  CA  ILE  1625     -10.153 -37.487  14.257  1.00                 C  
ATOM   2904  C   ILE  1625     -10.662 -38.830  14.795  1.00                 C  
ATOM   2905  O   ILE  1625     -10.225 -39.283  15.856  1.00                 O  
ATOM   2906  CB  ILE  1625     -11.164 -36.382  14.614  1.00                 C  
ATOM   2907  CD1 ILE  1625     -11.926 -34.887  16.533  1.00                 C  
ATOM   2908  CG1 ILE  1625     -11.170 -36.132  16.124  1.00                 C  
ATOM   2909  CG2 ILE  1625     -12.548 -36.738  14.093  1.00                 C  
ATOM   2910  N   LYS  1626     -11.574 -39.460  14.054  1.00                 N  
ATOM   2911  CA  LYS  1626     -12.136 -40.755  14.442  1.00                 C  
ATOM   2912  C   LYS  1626     -11.120 -41.897  14.321  1.00                 C  
ATOM   2913  O   LYS  1626     -11.247 -42.923  14.993  1.00                 O  
ATOM   2914  CB  LYS  1626     -13.367 -41.081  13.593  1.00                 C  
ATOM   2915  CD  LYS  1626     -15.750 -40.569  12.997  1.00                 C  
ATOM   2916  CE  LYS  1626     -16.957 -39.694  13.292  1.00                 C  
ATOM   2917  CG  LYS  1626     -14.566 -40.189  13.871  1.00                 C  
ATOM   2918  NZ  LYS  1626     -18.119 -40.039  12.426  1.00                 N  
ATOM   2919  N   GLN  1627     -10.121 -41.713  13.461  1.00                 N  
ATOM   2920  CA  GLN  1627      -9.025 -42.673  13.319  1.00                 C  
ATOM   2921  C   GLN  1627      -7.865 -42.355  14.267  1.00                 C  
ATOM   2922  O   GLN  1627      -6.804 -42.979  14.186  1.00                 O  
ATOM   2923  CB  GLN  1627      -8.520 -42.699  11.875  1.00                 C  
ATOM   2924  CD  GLN  1627     -10.089 -44.527  11.114  1.00                 C  
ATOM   2925  CG  GLN  1627      -9.566 -43.127  10.859  1.00                 C  
ATOM   2926  OE1 GLN  1627      -9.314 -45.472  11.256  1.00                 O  
ATOM   2927  NE2 GLN  1627     -11.408 -44.663  11.173  1.00                 N  
ATOM   2928  N   ASN  1628      -8.083 -41.392  15.163  1.00                 N  
ATOM   2929  CA  ASN  1628      -7.066 -40.934  16.114  1.00                 C  
ATOM   2930  C   ASN  1628      -5.770 -40.529  15.410  1.00                 C  
ATOM   2931  O   ASN  1628      -4.687 -41.003  15.757  1.00                 O  
ATOM   2932  CB  ASN  1628      -6.785 -42.015  17.160  1.00                 C  
ATOM   2933  CG  ASN  1628      -7.996 -42.325  18.017  1.00                 C  
ATOM   2934  OD1 ASN  1628      -8.742 -41.426  18.403  1.00                 O  
ATOM   2935  ND2 ASN  1628      -8.194 -43.604  18.317  1.00                 N  
ATOM   2936  N   GLN  1629      -5.900 -39.658  14.411  1.00                 N  
ATOM   2937  CA  GLN  1629      -4.759 -39.201  13.620  1.00                 C  
ATOM   2938  C   GLN  1629      -4.943 -37.766  13.108  1.00                 C  
ATOM   2939  O   GLN  1629      -6.020 -37.176  13.247  1.00                 O  
ATOM   2940  CB  GLN  1629      -4.519 -40.138  12.434  1.00                 C  
ATOM   2941  CD  GLN  1629      -5.426 -41.177  10.318  1.00                 C  
ATOM   2942  CG  GLN  1629      -5.666 -40.184  11.438  1.00                 C  
ATOM   2943  OE1 GLN  1629      -4.715 -42.167  10.495  1.00                 O  
ATOM   2944  NE2 GLN  1629      -6.019 -40.915   9.159  1.00                 N  
ATOM   2945  N   VAL  1630      -3.879 -37.213  12.530  1.00                 N  
ATOM   2946  CA  VAL  1630      -3.936 -35.909  11.875  1.00                 C  
ATOM   2947  C   VAL  1630      -2.913 -35.789  10.744  1.00                 C  
ATOM   2948  O   VAL  1630      -2.059 -36.664  10.567  1.00                 O  
ATOM   2949  CB  VAL  1630      -3.718 -34.763  12.880  1.00                 C  
ATOM   2950  CG1 VAL  1630      -4.814 -34.764  13.935  1.00                 C  
ATOM   2951  CG2 VAL  1630      -2.348 -34.877  13.530  1.00                 C  
ATOM   2952  N   VAL  1631      -3.017 -34.699   9.987  1.00                 N  
ATOM   2953  CA  VAL  1631      -2.116 -34.428   8.872  1.00                 C  
ATOM   2954  C   VAL  1631      -1.206 -33.250   9.213  1.00                 C  
ATOM   2955  O   VAL  1631      -1.679 -32.201   9.668  1.00                 O  
ATOM   2956  CB  VAL  1631      -2.894 -34.148   7.573  1.00                 C  
ATOM   2957  CG1 VAL  1631      -1.936 -33.813   6.440  1.00                 C  
ATOM   2958  CG2 VAL  1631      -3.764 -35.340   7.205  1.00                 C  
ATOM   2959  N   ILE  1632       0.096 -33.434   9.002  1.00                 N  
ATOM   2960  CA  ILE  1632       1.065 -32.349   9.152  1.00                 C  
ATOM   2961  C   ILE  1632       1.587 -31.942   7.780  1.00                 C  
ATOM   2962  O   ILE  1632       2.110 -32.771   7.031  1.00                 O  
ATOM   2963  CB  ILE  1632       2.226 -32.753  10.080  1.00                 C  
ATOM   2964  CD1 ILE  1632       0.896 -32.150  12.170  1.00                 C  
ATOM   2965  CG1 ILE  1632       1.689 -33.211  11.437  1.00                 C  
ATOM   2966  CG2 ILE  1632       3.219 -31.610  10.220  1.00                 C  
ATOM   2967  N   VAL  1633       1.420 -30.668   7.443  1.00                 N  
ATOM   2968  CA  VAL  1633       1.902 -30.154   6.167  1.00                 C  
ATOM   2969  C   VAL  1633       3.051 -29.192   6.439  1.00                 C  
ATOM   2970  O   VAL  1633       2.862 -28.152   7.088  1.00                 O  
ATOM   2971  CB  VAL  1633       0.775 -29.467   5.373  1.00                 C  
ATOM   2972  CG1 VAL  1633       1.310 -28.908   4.064  1.00                 C  
ATOM   2973  CG2 VAL  1633      -0.364 -30.441   5.114  1.00                 C  
ATOM   2974  N   ARG  1634       4.246 -29.546   5.972  1.00                 N  
ATOM   2975  CA  ARG  1634       5.403 -28.673   6.180  1.00                 C  
ATOM   2976  C   ARG  1634       5.489 -27.624   5.078  1.00                 C  
ATOM   2977  O   ARG  1634       5.313 -27.929   3.895  1.00                 O  
ATOM   2978  CB  ARG  1634       6.692 -29.495   6.233  1.00                 C  
ATOM   2979  CD  ARG  1634       8.025 -31.304   7.351  1.00                 C  
ATOM   2980  NE  ARG  1634       7.990 -32.224   6.217  1.00                 N  
ATOM   2981  CG  ARG  1634       6.778 -30.439   7.422  1.00                 C  
ATOM   2982  CZ  ARG  1634       9.023 -32.958   5.817  1.00                 C  
ATOM   2983  NH1 ARG  1634       8.898 -33.767   4.775  1.00                 N  
ATOM   2984  NH2 ARG  1634      10.180 -32.881   6.462  1.00                 N  
ATOM   2985  N   ARG  1635       5.736 -26.386   5.492  1.00                 N  
ATOM   2986  CA  ARG  1635       5.705 -25.227   4.606  1.00                 C  
ATOM   2987  C   ARG  1635       6.809 -25.220   3.542  1.00                 C  
ATOM   2988  O   ARG  1635       6.587 -24.759   2.422  1.00                 O  
ATOM   2989  CB  ARG  1635       5.805 -23.932   5.414  1.00                 C  
ATOM   2990  CD  ARG  1635       4.493 -22.485   3.838  1.00                 C  
ATOM   2991  NE  ARG  1635       4.495 -21.291   2.996  1.00                 N  
ATOM   2992  CG  ARG  1635       5.814 -22.670   4.567  1.00                 C  
ATOM   2993  CZ  ARG  1635       4.955 -21.257   1.750  1.00                 C  
ATOM   2994  NH1 ARG  1635       4.916 -20.125   1.060  1.00                 N  
ATOM   2995  NH2 ARG  1635       5.453 -22.354   1.196  1.00                 N  
ATOM   2996  N   ASP  1636       7.984 -25.736   3.898  1.00                 N  
ATOM   2997  CA  ASP  1636       9.177 -25.634   3.049  1.00                 C  
ATOM   2998  C   ASP  1636       9.133 -26.505   1.787  1.00                 C  
ATOM   2999  O   ASP  1636       9.486 -26.055   0.692  1.00                 O  
ATOM   3000  CB  ASP  1636      10.432 -26.002   3.842  1.00                 C  
ATOM   3001  CG  ASP  1636      11.710 -25.710   3.080  1.00                 C  
ATOM   3002  OD1 ASP  1636      11.959 -24.526   2.769  1.00                 O  
ATOM   3003  OD2 ASP  1636      12.462 -26.665   2.794  1.00                 O  
ATOM   3004  N   THR  1637       8.676 -27.741   1.949  1.00                 N  
ATOM   3005  CA  THR  1637       8.662 -28.721   0.861  1.00                 C  
ATOM   3006  C   THR  1637       7.243 -28.984   0.362  1.00                 C  
ATOM   3007  O   THR  1637       7.046 -29.508  -0.738  1.00                 O  
ATOM   3008  CB  THR  1637       9.300 -30.054   1.294  1.00                 C  
ATOM   3009  OG1 THR  1637       8.552 -30.616   2.379  1.00                 O  
ATOM   3010  CG2 THR  1637      10.733 -29.834   1.754  1.00                 C  
ATOM   3011  N   GLY  1638       6.258 -28.627   1.184  1.00                 N  
ATOM   3012  CA  GLY  1638       4.863 -28.915   0.886  1.00                 C  
ATOM   3013  C   GLY  1638       4.464 -30.346   1.206  1.00                 C  
ATOM   3014  O   GLY  1638       3.313 -30.722   1.000  1.00                 O  
ATOM   3015  N   GLU  1639       5.413 -31.134   1.719  1.00                 N  
ATOM   3016  CA  GLU  1639       5.189 -32.543   2.081  1.00                 C  
ATOM   3017  C   GLU  1639       4.067 -32.707   3.118  1.00                 C  
ATOM   3018  O   GLU  1639       4.003 -31.962   4.097  1.00                 O  
ATOM   3019  CB  GLU  1639       6.477 -33.169   2.621  1.00                 C  
ATOM   3020  CD  GLU  1639       8.823 -33.974   2.144  1.00                 C  
ATOM   3021  CG  GLU  1639       7.573 -33.329   1.580  1.00                 C  
ATOM   3022  OE1 GLU  1639       9.482 -33.344   2.999  1.00                 O  
ATOM   3023  OE2 GLU  1639       9.144 -35.108   1.733  1.00                 O  
ATOM   3024  N   LYS  1640       3.184 -33.677   2.880  1.00                 N  
ATOM   3025  CA  LYS  1640       2.064 -33.976   3.781  1.00                 C  
ATOM   3026  C   LYS  1640       2.293 -35.301   4.510  1.00                 C  
ATOM   3027  O   LYS  1640       2.521 -36.328   3.873  1.00                 O  
ATOM   3028  CB  LYS  1640       0.747 -34.020   3.003  1.00                 C  
ATOM   3029  CD  LYS  1640      -0.981 -32.799   1.654  1.00                 C  
ATOM   3030  CE  LYS  1640      -1.361 -31.480   1.001  1.00                 C  
ATOM   3031  CG  LYS  1640       0.342 -32.688   2.393  1.00                 C  
ATOM   3032  NZ  LYS  1640      -2.635 -31.586   0.236  1.00                 N  
ATOM   3033  N   LEU  1641       2.232 -35.264   5.841  1.00                 N  
ATOM   3034  CA  LEU  1641       2.463 -36.445   6.672  1.00                 C  
ATOM   3035  C   LEU  1641       1.249 -36.767   7.524  1.00                 C  
ATOM   3036  O   LEU  1641       0.811 -35.941   8.318  1.00                 O  
ATOM   3037  CB  LEU  1641       3.688 -36.240   7.565  1.00                 C  
ATOM   3038  CG  LEU  1641       5.016 -35.989   6.847  1.00                 C  
ATOM   3039  CD1 LEU  1641       6.118 -35.678   7.849  1.00                 C  
ATOM   3040  CD2 LEU  1641       5.401 -37.187   5.993  1.00                 C  
ATOM   3041  N   THR  1642       0.713 -37.974   7.370  1.00                 N  
ATOM   3042  CA  THR  1642      -0.304 -38.471   8.289  1.00                 C  
ATOM   3043  C   THR  1642       0.405 -39.061   9.504  1.00                 C  
ATOM   3044  O   THR  1642       1.194 -39.997   9.370  1.00                 O  
ATOM   3045  CB  THR  1642      -1.211 -39.518   7.615  1.00                 C  
ATOM   3046  OG1 THR  1642      -1.880 -38.924   6.496  1.00                 O  
ATOM   3047  CG2 THR  1642      -2.257 -40.026   8.595  1.00                 C  
ATOM   3048  N   ILE  1643       0.146 -38.499  10.681  1.00                 N  
ATOM   3049  CA  ILE  1643       0.729 -39.023  11.917  1.00                 C  
ATOM   3050  C   ILE  1643      -0.373 -39.382  12.924  1.00                 C  
ATOM   3051  O   ILE  1643      -1.456 -38.791  12.904  1.00                 O  
ATOM   3052  CB  ILE  1643       1.715 -38.021  12.545  1.00                 C  
ATOM   3053  CD1 ILE  1643       1.841 -35.755  13.707  1.00                 C  
ATOM   3054  CG1 ILE  1643       0.997 -36.717  12.900  1.00                 C  
ATOM   3055  CG2 ILE  1643       2.896 -37.783  11.617  1.00                 C  
ATOM   3056  N   LYS  1644      -0.095 -40.365  13.781  1.00                 N  
ATOM   3057  CA  LYS  1644      -1.043 -40.803  14.810  1.00                 C  
ATOM   3058  C   LYS  1644      -1.082 -39.812  15.970  1.00                 C  
ATOM   3059  O   LYS  1644      -0.053 -39.244  16.336  1.00                 O  
ATOM   3060  CB  LYS  1644      -0.675 -42.198  15.319  1.00                 C  
ATOM   3061  CD  LYS  1644      -2.065 -43.464  13.656  1.00                 C  
ATOM   3062  CE  LYS  1644      -2.085 -44.600  12.646  1.00                 C  
ATOM   3063  CG  LYS  1644      -0.676 -43.271  14.242  1.00                 C  
ATOM   3064  NZ  LYS  1644      -3.437 -44.792  12.052  1.00                 N  
ATOM   3065  N   ASN  1645      -2.271 -39.626  16.547  1.00                 N  
ATOM   3066  CA  ASN  1645      -2.507 -38.631  17.603  1.00                 C  
ATOM   3067  C   ASN  1645      -1.486 -38.687  18.742  1.00                 C  
ATOM   3068  O   ASN  1645      -0.968 -37.652  19.172  1.00                 O  
ATOM   3069  CB  ASN  1645      -3.915 -38.788  18.182  1.00                 C  
ATOM   3070  CG  ASN  1645      -4.243 -37.724  19.211  1.00                 C  
ATOM   3071  OD1 ASN  1645      -4.290 -36.535  18.895  1.00                 O  
ATOM   3072  ND2 ASN  1645      -4.472 -38.149  20.448  1.00                 N  
ATOM   3073  N   GLU  1646      -1.201 -39.903  19.202  1.00                 N  
ATOM   3074  CA  GLU  1646      -0.302 -40.165  20.332  1.00                 C  
ATOM   3075  C   GLU  1646       1.100 -39.569  20.188  1.00                 C  
ATOM   3076  O   GLU  1646       1.794 -39.348  21.185  1.00                 O  
ATOM   3077  CB  GLU  1646      -0.156 -41.670  20.563  1.00                 C  
ATOM   3078  CD  GLU  1646      -2.345 -42.703  19.841  1.00                 C  
ATOM   3079  CG  GLU  1646      -1.438 -42.358  21.005  1.00                 C  
ATOM   3080  OE1 GLU  1646      -2.036 -42.290  18.704  1.00                 O  
ATOM   3081  OE2 GLU  1646      -3.366 -43.386  20.067  1.00                 O  
ATOM   3082  N   GLY  1647       1.512 -39.318  18.949  1.00                 N  
ATOM   3083  CA  GLY  1647       2.878 -38.888  18.663  1.00                 C  
ATOM   3084  C   GLY  1647       2.966 -37.433  18.202  1.00                 C  
ATOM   3085  O   GLY  1647       3.946 -37.039  17.563  1.00                 O  
ATOM   3086  N   ILE  1648       1.947 -36.644  18.538  1.00                 N  
ATOM   3087  CA  ILE  1648       1.866 -35.239  18.129  1.00                 C  
ATOM   3088  C   ILE  1648       3.052 -34.405  18.624  1.00                 C  
ATOM   3089  O   ILE  1648       3.687 -33.697  17.840  1.00                 O  
ATOM   3090  CB  ILE  1648       0.560 -34.584  18.615  1.00                 C  
ATOM   3091  CD1 ILE  1648      -0.675 -35.081  16.441  1.00                 C  
ATOM   3092  CG1 ILE  1648      -0.648 -35.242  17.945  1.00                 C  
ATOM   3093  CG2 ILE  1648       0.594 -33.083  18.373  1.00                 C  
ATOM   3094  N   VAL  1649       3.356 -34.506  19.916  1.00                 N  
ATOM   3095  CA  VAL  1649       4.450 -33.745  20.523  1.00                 C  
ATOM   3096  C   VAL  1649       5.804 -34.063  19.891  1.00                 C  
ATOM   3097  O   VAL  1649       6.532 -33.156  19.477  1.00                 O  
ATOM   3098  CB  VAL  1649       4.535 -33.992  22.041  1.00                 C  
ATOM   3099  CG1 VAL  1649       5.800 -33.369  22.612  1.00                 C  
ATOM   3100  CG2 VAL  1649       3.302 -33.439  22.740  1.00                 C  
ATOM   3101  N   LYS  1650       6.123 -35.352  19.809  1.00                 N  
ATOM   3102  CA  LYS  1650       7.422 -35.815  19.323  1.00                 C  
ATOM   3103  C   LYS  1650       7.610 -35.586  17.821  1.00                 C  
ATOM   3104  O   LYS  1650       8.666 -35.113  17.398  1.00                 O  
ATOM   3105  CB  LYS  1650       7.611 -37.302  19.632  1.00                 C  
ATOM   3106  CD  LYS  1650       9.099 -39.322  19.587  1.00                 C  
ATOM   3107  CE  LYS  1650      10.478 -39.855  19.233  1.00                 C  
ATOM   3108  CG  LYS  1650       8.955 -37.861  19.194  1.00                 C  
ATOM   3109  NZ  LYS  1650      10.693 -39.906  17.760  1.00                 N  
ATOM   3110  N   ARG  1651       6.593 -35.917  17.024  1.00                 N  
ATOM   3111  CA  ARG  1651       6.712 -35.840  15.565  1.00                 C  
ATOM   3112  C   ARG  1651       6.831 -34.394  15.099  1.00                 C  
ATOM   3113  O   ARG  1651       7.693 -34.073  14.280  1.00                 O  
ATOM   3114  CB  ARG  1651       5.512 -36.511  14.893  1.00                 C  
ATOM   3115  CD  ARG  1651       6.731 -37.252  12.828  1.00                 C  
ATOM   3116  NE  ARG  1651       6.758 -37.255  11.367  1.00                 N  
ATOM   3117  CG  ARG  1651       5.548 -36.469  13.374  1.00                 C  
ATOM   3118  CZ  ARG  1651       7.796 -37.655  10.640  1.00                 C  
ATOM   3119  NH1 ARG  1651       7.729 -37.623   9.316  1.00                 N  
ATOM   3120  NH2 ARG  1651       8.898 -38.086  11.238  1.00                 N  
ATOM   3121  N   VAL  1652       5.964 -33.537  15.634  1.00                 N  
ATOM   3122  CA  VAL  1652       5.921 -32.128  15.249  1.00                 C  
ATOM   3123  C   VAL  1652       7.183 -31.382  15.661  1.00                 C  
ATOM   3124  O   VAL  1652       7.668 -30.545  14.907  1.00                 O  
ATOM   3125  CB  VAL  1652       4.694 -31.416  15.848  1.00                 C  
ATOM   3126  CG1 VAL  1652       4.764 -29.920  15.583  1.00                 C  
ATOM   3127  CG2 VAL  1652       3.409 -32.002  15.282  1.00                 C  
ATOM   3128  N   ASN  1653       7.710 -31.685  16.847  1.00                 N  
ATOM   3129  CA  ASN  1653       8.994 -31.122  17.278  1.00                 C  
ATOM   3130  C   ASN  1653      10.131 -31.595  16.367  1.00                 C  
ATOM   3131  O   ASN  1653      11.032 -30.823  16.056  1.00                 O  
ATOM   3132  CB  ASN  1653       9.278 -31.490  18.736  1.00                 C  
ATOM   3133  CG  ASN  1653      10.521 -30.811  19.276  1.00                 C  
ATOM   3134  OD1 ASN  1653      10.581 -29.585  19.365  1.00                 O  
ATOM   3135  ND2 ASN  1653      11.519 -31.609  19.640  1.00                 N  
ATOM   3136  N   ASP  1654      10.070 -32.850  15.924  1.00                 N  
ATOM   3137  CA  ASP  1654      11.061 -33.390  14.986  1.00                 C  
ATOM   3138  C   ASP  1654      10.963 -32.750  13.598  1.00                 C  
ATOM   3139  O   ASP  1654      11.988 -32.468  12.969  1.00                 O  
ATOM   3140  CB  ASP  1654      10.906 -34.907  14.857  1.00                 C  
ATOM   3141  CG  ASP  1654      11.357 -35.647  16.101  1.00                 C  
ATOM   3142  OD1 ASP  1654      12.035 -35.027  16.947  1.00                 O  
ATOM   3143  OD2 ASP  1654      11.032 -36.846  16.229  1.00                 O  
ATOM   3144  N   LEU  1655       9.737 -32.520  13.124  1.00                 N  
ATOM   3145  CA  LEU  1655       9.534 -31.868  11.827  1.00                 C  
ATOM   3146  C   LEU  1655      10.043 -30.415  11.869  1.00                 C  
ATOM   3147  O   LEU  1655      10.726 -29.965  10.943  1.00                 O  
ATOM   3148  CB  LEU  1655       8.056 -31.905  11.434  1.00                 C  
ATOM   3149  CG  LEU  1655       7.476 -33.282  11.104  1.00                 C  
ATOM   3150  CD1 LEU  1655       5.971 -33.197  10.903  1.00                 C  
ATOM   3151  CD2 LEU  1655       8.143 -33.863   9.867  1.00                 C  
ATOM   3152  N   LEU  1656       9.735 -29.701  12.952  1.00                 N  
ATOM   3153  CA  LEU  1656      10.224 -28.326  13.114  1.00                 C  
ATOM   3154  C   LEU  1656      11.746 -28.262  13.027  1.00                 C  
ATOM   3155  O   LEU  1656      12.289 -27.407  12.326  1.00                 O  
ATOM   3156  CB  LEU  1656       9.753 -27.744  14.448  1.00                 C  
ATOM   3157  CG  LEU  1656       8.257 -27.450  14.570  1.00                 C  
ATOM   3158  CD1 LEU  1656       7.897 -27.073  15.998  1.00                 C  
ATOM   3159  CD2 LEU  1656       7.846 -26.343  13.611  1.00                 C  
ATOM   3160  N   GLU  1657      12.428 -29.183  13.712  1.00                 N  
ATOM   3161  CA  GLU  1657      13.891 -29.267  13.642  1.00                 C  
ATOM   3162  C   GLU  1657      14.374 -29.501  12.210  1.00                 C  
ATOM   3163  O   GLU  1657      15.299 -28.831  11.743  1.00                 O  
ATOM   3164  CB  GLU  1657      14.408 -30.383  14.552  1.00                 C  
ATOM   3165  CD  GLU  1657      15.117 -28.920  16.485  1.00                 C  
ATOM   3166  CG  GLU  1657      14.264 -30.090  16.037  1.00                 C  
ATOM   3167  OE1 GLU  1657      16.333 -28.928  16.201  1.00                 O  
ATOM   3168  OE2 GLU  1657      14.570 -27.994  17.121  1.00                 O  
ATOM   3169  N   GLN  1658      13.732 -30.435  11.510  1.00                 N  
ATOM   3170  CA  GLN  1658      14.129 -30.764  10.144  1.00                 C  
ATOM   3171  C   GLN  1658      13.876 -29.629   9.147  1.00                 C  
ATOM   3172  O   GLN  1658      14.659 -29.445   8.211  1.00                 O  
ATOM   3173  CB  GLN  1658      13.398 -32.018   9.661  1.00                 C  
ATOM   3174  CD  GLN  1658      15.297 -32.950   8.280  1.00                 C  
ATOM   3175  CG  GLN  1658      13.846 -32.510   8.294  1.00                 C  
ATOM   3176  OE1 GLN  1658      15.723 -33.741   9.122  1.00                 O  
ATOM   3177  NE2 GLN  1658      16.060 -32.438   7.322  1.00                 N  
ATOM   3178  N   VAL  1659      12.796 -28.875   9.351  1.00                 N  
ATOM   3179  CA  VAL  1659      12.506 -27.702   8.518  1.00                 C  
ATOM   3180  C   VAL  1659      13.635 -26.680   8.656  1.00                 C  
ATOM   3181  O   VAL  1659      14.123 -26.142   7.659  1.00                 O  
ATOM   3182  CB  VAL  1659      11.153 -27.067   8.889  1.00                 C  
ATOM   3183  CG1 VAL  1659      10.974 -25.738   8.171  1.00                 C  
ATOM   3184  CG2 VAL  1659      10.011 -28.014   8.558  1.00                 C  
ATOM   3185  N   GLN  1660      14.047 -26.430   9.898  1.00                 N  
ATOM   3186  CA  GLN  1660      15.160 -25.522  10.178  1.00                 C  
ATOM   3187  C   GLN  1660      16.442 -25.992   9.467  1.00                 C  
ATOM   3188  O   GLN  1660      17.106 -25.200   8.798  1.00                 O  
ATOM   3189  CB  GLN  1660      15.399 -25.417  11.685  1.00                 C  
ATOM   3190  CD  GLN  1660      16.104 -22.992  11.750  1.00                 C  
ATOM   3191  CG  GLN  1660      16.482 -24.424  12.074  1.00                 C  
ATOM   3192  OE1 GLN  1660      15.056 -22.506  12.175  1.00                 O  
ATOM   3193  NE2 GLN  1660      16.958 -22.312  10.994  1.00                 N  
ATOM   3194  N   ALA  1661      16.759 -27.283   9.579  1.00                 N  
ATOM   3195  CA  ALA  1661      17.947 -27.849   8.919  1.00                 C  
ATOM   3196  C   ALA  1661      17.854 -27.766   7.386  1.00                 C  
ATOM   3197  O   ALA  1661      18.810 -27.346   6.724  1.00                 O  
ATOM   3198  CB  ALA  1661      18.148 -29.297   9.339  1.00                 C  
ATOM   3199  N   ASP  1662      16.701 -28.151   6.833  1.00                 N  
ATOM   3200  CA  ASP  1662      16.490 -28.126   5.379  1.00                 C  
ATOM   3201  C   ASP  1662      16.667 -26.728   4.789  1.00                 C  
ATOM   3202  O   ASP  1662      17.319 -26.568   3.751  1.00                 O  
ATOM   3203  CB  ASP  1662      15.096 -28.651   5.031  1.00                 C  
ATOM   3204  CG  ASP  1662      14.970 -30.148   5.233  1.00                 C  
ATOM   3205  OD1 ASP  1662      16.014 -30.819   5.374  1.00                 O  
ATOM   3206  OD2 ASP  1662      13.827 -30.652   5.251  1.00                 O  
ATOM   3207  N   MET  1663      16.092 -25.723   5.452  1.00                 N  
ATOM   3208  CA  MET  1663      16.189 -24.341   4.984  1.00                 C  
ATOM   3209  C   MET  1663      17.640 -23.868   4.927  1.00                 C  
ATOM   3210  O   MET  1663      18.041 -23.209   3.967  1.00                 O  
ATOM   3211  CB  MET  1663      15.375 -23.411   5.886  1.00                 C  
ATOM   3212  SD  MET  1663      12.955 -22.603   6.967  1.00                 S  
ATOM   3213  CE  MET  1663      13.242 -20.956   6.322  1.00                 C  
ATOM   3214  CG  MET  1663      13.871 -23.599   5.776  1.00                 C  
ATOM   3215  N   PHE  1664      18.413 -24.201   5.960  1.00                 N  
ATOM   3216  CA  PHE  1664      19.833 -23.846   6.010  1.00                 C  
ATOM   3217  C   PHE  1664      20.632 -24.614   4.953  1.00                 C  
ATOM   3218  O   PHE  1664      21.460 -24.026   4.250  1.00                 O  
ATOM   3219  CB  PHE  1664      20.405 -24.120   7.402  1.00                 C  
ATOM   3220  CG  PHE  1664      21.848 -23.730   7.552  1.00                 C  
ATOM   3221  CZ  PHE  1664      24.520 -23.015   7.830  1.00                 C  
ATOM   3222  CD1 PHE  1664      22.213 -22.399   7.652  1.00                 C  
ATOM   3223  CE1 PHE  1664      23.541 -22.040   7.790  1.00                 C  
ATOM   3224  CD2 PHE  1664      22.840 -24.694   7.594  1.00                 C  
ATOM   3225  CE2 PHE  1664      24.167 -24.335   7.732  1.00                 C  
ATOM   3226  N   LYS  1665      20.356 -25.914   4.837  1.00                 N  
ATOM   3227  CA  LYS  1665      21.017 -26.792   3.864  1.00                 C  
ATOM   3228  C   LYS  1665      20.829 -26.293   2.431  1.00                 C  
ATOM   3229  O   LYS  1665      21.802 -26.152   1.681  1.00                 O  
ATOM   3230  CB  LYS  1665      20.488 -28.222   3.987  1.00                 C  
ATOM   3231  CD  LYS  1665      20.595 -30.614   3.233  1.00                 C  
ATOM   3232  CE  LYS  1665      21.214 -31.592   2.248  1.00                 C  
ATOM   3233  CG  LYS  1665      21.131 -29.207   3.024  1.00                 C  
ATOM   3234  NZ  LYS  1665      20.698 -32.976   2.441  1.00                 N  
ATOM   3235  N   ARG  1666      19.580 -26.015   2.061  1.00                 N  
ATOM   3236  CA  ARG  1666      19.260 -25.532   0.716  1.00                 C  
ATOM   3237  C   ARG  1666      19.893 -24.179   0.393  1.00                 C  
ATOM   3238  O   ARG  1666      20.374 -23.958  -0.721  1.00                 O  
ATOM   3239  CB  ARG  1666      17.745 -25.427   0.531  1.00                 C  
ATOM   3240  CD  ARG  1666      15.801 -25.040  -1.009  1.00                 C  
ATOM   3241  NE  ARG  1666      15.203 -26.344  -0.733  1.00                 N  
ATOM   3242  CG  ARG  1666      17.316 -25.070  -0.883  1.00                 C  
ATOM   3243  CZ  ARG  1666      14.530 -26.638   0.375  1.00                 C  
ATOM   3244  NH1 ARG  1666      14.021 -27.851   0.539  1.00                 N  
ATOM   3245  NH2 ARG  1666      14.368 -25.718   1.315  1.00                 N  
ATOM   3246  N   SER  1667      19.901 -23.281   1.374  1.00                 N  
ATOM   3247  CA  SER  1667      20.539 -21.984   1.214  1.00                 C  
ATOM   3248  C   SER  1667      22.064 -22.111   1.157  1.00                 C  
ATOM   3249  O   SER  1667      22.723 -21.336   0.464  1.00                 O  
ATOM   3250  CB  SER  1667      20.138 -21.045   2.354  1.00                 C  
ATOM   3251  OG  SER  1667      20.640 -21.508   3.596  1.00                 O  
ATOM   3252  N   LYS  1668      22.615 -23.086   1.881  1.00                 N  
ATOM   3253  CA  LYS  1668      24.065 -23.331   1.866  1.00                 C  
ATOM   3254  C   LYS  1668      24.529 -23.830   0.497  1.00                 C  
ATOM   3255  O   LYS  1668      25.509 -23.320  -0.055  1.00                 O  
ATOM   3256  CB  LYS  1668      24.449 -24.341   2.949  1.00                 C  
ATOM   3257  CD  LYS  1668      26.256 -25.587   4.166  1.00                 C  
ATOM   3258  CE  LYS  1668      27.755 -25.800   4.308  1.00                 C  
ATOM   3259  CG  LYS  1668      25.940 -24.626   3.031  1.00                 C  
ATOM   3260  NZ  LYS  1668      28.329 -26.508   3.131  1.00                 N  
ATOM   3261  N   ALA  1669      23.813 -24.810  -0.051  1.00                 N  
ATOM   3262  CA  ALA  1669      24.093 -25.311  -1.399  1.00                 C  
ATOM   3263  C   ALA  1669      23.952 -24.194  -2.439  1.00                 C  
ATOM   3264  O   ALA  1669      24.701 -24.158  -3.419  1.00                 O  
ATOM   3265  CB  ALA  1669      23.164 -26.466  -1.739  1.00                 C  
ATOM   3266  N   ASP  1670      23.004 -23.283  -2.204  1.00                 N  
ATOM   3267  CA  ASP  1670      22.783 -22.130  -3.077  1.00                 C  
ATOM   3268  C   ASP  1670      23.973 -21.162  -3.045  1.00                 C  
ATOM   3269  O   ASP  1670      24.371 -20.627  -4.083  1.00                 O  
ATOM   3270  CB  ASP  1670      21.503 -21.393  -2.677  1.00                 C  
ATOM   3271  CG  ASP  1670      20.250 -22.172  -3.023  1.00                 C  
ATOM   3272  OD1 ASP  1670      20.349 -23.140  -3.806  1.00                 O  
ATOM   3273  OD2 ASP  1670      19.168 -21.815  -2.511  1.00                 O  
ATOM   3274  N   LEU  1671      24.522 -20.940  -1.850  1.00                 N  
ATOM   3275  CA  LEU  1671      25.738 -20.138  -1.681  1.00                 C  
ATOM   3276  C   LEU  1671      26.977 -20.835  -2.270  1.00                 C  
ATOM   3277  O   LEU  1671      27.813 -20.187  -2.906  1.00                 O  
ATOM   3278  CB  LEU  1671      25.977 -19.833  -0.201  1.00                 C  
ATOM   3279  CG  LEU  1671      27.196 -18.967   0.124  1.00                 C  
ATOM   3280  CD1 LEU  1671      27.094 -17.614  -0.563  1.00                 C  
ATOM   3281  CD2 LEU  1671      27.342 -18.787   1.628  1.00                 C  
ATOM   3282  N   ASP  1672      27.087 -22.146  -2.056  1.00                 N  
ATOM   3283  CA  ASP  1672      28.211 -22.932  -2.576  1.00                 C  
ATOM   3284  C   ASP  1672      28.239 -22.889  -4.107  1.00                 C  
ATOM   3285  O   ASP  1672      29.309 -22.832  -4.710  1.00                 O  
ATOM   3286  CB  ASP  1672      28.125 -24.379  -2.087  1.00                 C  
ATOM   3287  CG  ASP  1672      28.442 -24.515  -0.611  1.00                 C  
ATOM   3288  OD1 ASP  1672      28.989 -23.555  -0.030  1.00                 O  
ATOM   3289  OD2 ASP  1672      28.142 -25.582  -0.035  1.00                 O  
ATOM   3290  N   ARG  1673      27.053 -22.899  -4.713  1.00                 N  
ATOM   3291  CA  ARG  1673      26.892 -22.822  -6.163  1.00                 C  
ATOM   3292  C   ARG  1673      27.260 -21.443  -6.724  1.00                 C  
ATOM   3293  O   ARG  1673      27.882 -21.346  -7.787  1.00                 O  
ATOM   3294  CB  ARG  1673      25.454 -23.162  -6.561  1.00                 C  
ATOM   3295  CD  ARG  1673      23.632 -24.880  -6.728  1.00                 C  
ATOM   3296  NE  ARG  1673      23.267 -26.285  -6.567  1.00                 N  
ATOM   3297  CG  ARG  1673      25.086 -24.624  -6.367  1.00                 C  
ATOM   3298  CZ  ARG  1673      22.030 -26.755  -6.691  1.00                 C  
ATOM   3299  NH1 ARG  1673      21.792 -28.049  -6.527  1.00                 N  
ATOM   3300  NH2 ARG  1673      21.033 -25.929  -6.980  1.00                 N  
ATOM   3301  N   TYR  1674      26.891 -20.386  -6.002  1.00                 N  
ATOM   3302  CA  TYR  1674      27.025 -19.020  -6.512  1.00                 C  
ATOM   3303  C   TYR  1674      28.277 -18.286  -6.021  1.00                 C  
ATOM   3304  O   TYR  1674      28.448 -17.093  -6.292  1.00                 O  
ATOM   3305  CB  TYR  1674      25.798 -18.186  -6.138  1.00                 C  
ATOM   3306  CG  TYR  1674      24.516 -18.656  -6.786  1.00                 C  
ATOM   3307  OH  TYR  1674      20.985 -19.958  -8.555  1.00                 O  
ATOM   3308  CZ  TYR  1674      22.154 -19.526  -7.971  1.00                 C  
ATOM   3309  CD1 TYR  1674      23.581 -19.387  -6.064  1.00                 C  
ATOM   3310  CE1 TYR  1674      22.406 -19.821  -6.649  1.00                 C  
ATOM   3311  CD2 TYR  1674      24.245 -18.368  -8.118  1.00                 C  
ATOM   3312  CE2 TYR  1674      23.076 -18.795  -8.718  1.00                 C  
ATOM   3313  N   MET  1675      29.139 -18.997  -5.298  1.00                 N  
ATOM   3314  CA  MET  1675      30.403 -18.434  -4.828  1.00                 C  
ATOM   3315  C   MET  1675      31.565 -19.365  -5.162  1.00                 C  
ATOM   3316  O   MET  1675      31.763 -20.401  -4.517  1.00                 O  
ATOM   3317  CB  MET  1675      30.347 -18.174  -3.321  1.00                 C  
ATOM   3318  SD  MET  1675      31.516 -17.291  -0.970  1.00                 S  
ATOM   3319  CE  MET  1675      30.312 -15.969  -0.871  1.00                 C  
ATOM   3320  CG  MET  1675      31.605 -17.538  -2.754  1.00                 C  
ATOM   3321  N   THR  1676      32.327 -18.977  -6.180  1.00                 N  
ATOM   3322  CA  THR  1676      33.414 -19.801  -6.707  1.00                 C  
ATOM   3323  C   THR  1676      34.711 -18.999  -6.788  1.00                 C  
ATOM   3324  O   THR  1676      34.728 -17.803  -6.492  1.00                 O  
ATOM   3325  CB  THR  1676      33.070 -20.367  -8.097  1.00                 C  
ATOM   3326  OG1 THR  1676      32.974 -19.295  -9.043  1.00                 O  
ATOM   3327  CG2 THR  1676      31.739 -21.102  -8.059  1.00                 C  
ATOM   3328  N   VAL  1677      35.790 -19.665  -7.191  1.00                 N  
ATOM   3329  CA  VAL  1677      37.104 -19.040  -7.306  1.00                 C  
ATOM   3330  C   VAL  1677      37.432 -18.722  -8.765  1.00                 C  
ATOM   3331  O   VAL  1677      37.102 -19.492  -9.666  1.00                 O  
ATOM   3332  CB  VAL  1677      38.207 -19.930  -6.704  1.00                 C  
ATOM   3333  CG1 VAL  1677      39.574 -19.296  -6.908  1.00                 C  
ATOM   3334  CG2 VAL  1677      37.945 -20.176  -5.226  1.00                 C  
ATOM   3335  N   SER  1678      38.062 -17.570  -8.982  1.00                 N  
ATOM   3336  CA  SER  1678      38.631 -17.208 -10.277  1.00                 C  
ATOM   3337  C   SER  1678      39.967 -16.522 -10.039  1.00                 C  
ATOM   3338  O   SER  1678      40.136 -15.817  -9.039  1.00                 O  
ATOM   3339  CB  SER  1678      37.668 -16.308 -11.053  1.00                 C  
ATOM   3340  OG  SER  1678      38.221 -15.922 -12.299  1.00                 O  
ATOM   3341  N   HIS  1679      40.911 -16.733 -10.955  1.00                 N  
ATOM   3342  CA  HIS  1679      42.265 -16.196 -10.808  1.00                 C  
ATOM   3343  C   HIS  1679      42.686 -15.204 -11.899  1.00                 C  
ATOM   3344  O   HIS  1679      43.766 -14.614 -11.823  1.00                 O  
ATOM   3345  CB  HIS  1679      43.291 -17.331 -10.777  1.00                 C  
ATOM   3346  CG  HIS  1679      43.120 -18.269  -9.624  1.00                 C  
ATOM   3347  ND1 HIS  1679      43.357 -17.896  -8.319  1.00                 N  
ATOM   3348  CE1 HIS  1679      43.119 -18.946  -7.513  1.00                 C  
ATOM   3349  CD2 HIS  1679      42.717 -19.659  -9.467  1.00                 C  
ATOM   3350  NE2 HIS  1679      42.735 -20.007  -8.195  1.00                 N  
ATOM   3351  N   SER  1680      41.827 -15.019 -12.901  1.00                 N  
ATOM   3352  CA  SER  1680      42.064 -14.040 -13.966  1.00                 C  
ATOM   3353  C   SER  1680      40.852 -13.134 -14.167  1.00                 C  
ATOM   3354  O   SER  1680      39.729 -13.493 -13.801  1.00                 O  
ATOM   3355  CB  SER  1680      42.410 -14.748 -15.277  1.00                 C  
ATOM   3356  OG  SER  1680      41.320 -15.525 -15.741  1.00                 O  
ATOM   3357  N   TRP  1681      41.089 -11.965 -14.759  1.00                 N  
ATOM   3358  CA  TRP  1681      40.040 -10.974 -15.016  1.00                 C  
ATOM   3359  C   TRP  1681      38.998 -11.452 -16.037  1.00                 C  
ATOM   3360  O   TRP  1681      37.828 -11.063 -15.963  1.00                 O  
ATOM   3361  CB  TRP  1681      40.652  -9.660 -15.506  1.00                 C  
ATOM   3362  CG  TRP  1681      41.324  -9.773 -16.841  1.00                 C  
ATOM   3363  CD1 TRP  1681      42.646 -10.019 -17.074  1.00                 C  
ATOM   3364  NE1 TRP  1681      42.891 -10.052 -18.426  1.00                 N  
ATOM   3365  CD2 TRP  1681      40.706  -9.644 -18.127  1.00                 C  
ATOM   3366  CE2 TRP  1681      41.713  -9.823 -19.092  1.00                 C  
ATOM   3367  CH2 TRP  1681      40.169  -9.515 -20.852  1.00                 C  
ATOM   3368  CZ2 TRP  1681      41.455  -9.761 -20.461  1.00                 C  
ATOM   3369  CE3 TRP  1681      39.399  -9.394 -18.555  1.00                 C  
ATOM   3370  CZ3 TRP  1681      39.148  -9.333 -19.913  1.00                 C  
ATOM   3371  N   GLU  1682      39.430 -12.289 -16.981  1.00                 N  
ATOM   3372  CA  GLU  1682      38.546 -12.841 -18.010  1.00                 C  
ATOM   3373  C   GLU  1682      37.506 -13.794 -17.418  1.00                 C  
ATOM   3374  O   GLU  1682      36.316 -13.694 -17.727  1.00                 O  
ATOM   3375  CB  GLU  1682      39.360 -13.569 -19.081  1.00                 C  
ATOM   3376  CD  GLU  1682      39.371 -14.787 -21.294  1.00                 C  
ATOM   3377  CG  GLU  1682      38.525 -14.128 -20.222  1.00                 C  
ATOM   3378  OE1 GLU  1682      40.610 -14.813 -21.141  1.00                 O  
ATOM   3379  OE2 GLU  1682      38.794 -15.278 -22.287  1.00                 O  
ATOM   3380  N   GLU  1683      37.962 -14.713 -16.571  1.00                 N  
ATOM   3381  CA  GLU  1683      37.079 -15.671 -15.911  1.00                 C  
ATOM   3382  C   GLU  1683      36.214 -14.980 -14.854  1.00                 C  
ATOM   3383  O   GLU  1683      35.095 -15.415 -14.576  1.00                 O  
ATOM   3384  CB  GLU  1683      37.893 -16.798 -15.272  1.00                 C  
ATOM   3385  CD  GLU  1683      37.884 -19.037 -14.103  1.00                 C  
ATOM   3386  CG  GLU  1683      37.048 -17.888 -14.633  1.00                 C  
ATOM   3387  OE1 GLU  1683      38.715 -18.800 -13.201  1.00                 O  
ATOM   3388  OE2 GLU  1683      37.707 -20.174 -14.589  1.00                 O  
ATOM   3389  N   LEU  1684      36.746 -13.900 -14.282  1.00                 N  
ATOM   3390  CA  LEU  1684      36.034 -13.094 -13.289  1.00                 C  
ATOM   3391  C   LEU  1684      34.783 -12.454 -13.893  1.00                 C  
ATOM   3392  O   LEU  1684      33.690 -12.585 -13.340  1.00                 O  
ATOM   3393  CB  LEU  1684      36.953 -12.013 -12.718  1.00                 C  
ATOM   3394  CG  LEU  1684      36.328 -11.061 -11.696  1.00                 C  
ATOM   3395  CD1 LEU  1684      35.850 -11.826 -10.471  1.00                 C  
ATOM   3396  CD2 LEU  1684      37.318  -9.980 -11.291  1.00                 C  
ATOM   3397  N   CYS  1685      34.955 -11.788 -15.036  1.00                 N  
ATOM   3398  CA  CYS  1685      33.854 -11.157 -15.769  1.00                 C  
ATOM   3399  C   CYS  1685      32.774 -12.170 -16.161  1.00                 C  
ATOM   3400  O   CYS  1685      31.577 -11.898 -16.025  1.00                 O  
ATOM   3401  CB  CYS  1685      34.378 -10.453 -17.022  1.00                 C  
ATOM   3402  SG  CYS  1685      35.358  -8.970 -16.691  1.00                 S  
ATOM   3403  N   SER  1686      33.218 -13.332 -16.641  1.00                 N  
ATOM   3404  CA  SER  1686      32.341 -14.424 -17.070  1.00                 C  
ATOM   3405  C   SER  1686      31.454 -14.938 -15.932  1.00                 C  
ATOM   3406  O   SER  1686      30.248 -15.128 -16.111  1.00                 O  
ATOM   3407  CB  SER  1686      33.165 -15.582 -17.636  1.00                 C  
ATOM   3408  OG  SER  1686      33.824 -15.203 -18.832  1.00                 O  
ATOM   3409  N   GLY  1687      32.062 -15.150 -14.767  1.00                 N  
ATOM   3410  CA  GLY  1687      31.367 -15.696 -13.595  1.00                 C  
ATOM   3411  C   GLY  1687      30.424 -14.677 -12.938  1.00                 C  
ATOM   3412  O   GLY  1687      29.325 -15.028 -12.503  1.00                 O  
ATOM   3413  N   LEU  1688      30.858 -13.420 -12.888  1.00                 N  
ATOM   3414  CA  LEU  1688      30.054 -12.323 -12.344  1.00                 C  
ATOM   3415  C   LEU  1688      28.805 -12.037 -13.187  1.00                 C  
ATOM   3416  O   LEU  1688      27.748 -11.693 -12.651  1.00                 O  
ATOM   3417  CB  LEU  1688      30.893 -11.048 -12.232  1.00                 C  
ATOM   3418  CG  LEU  1688      32.014 -11.063 -11.191  1.00                 C  
ATOM   3419  CD1 LEU  1688      32.871  -9.812 -11.306  1.00                 C  
ATOM   3420  CD2 LEU  1688      31.442 -11.185  -9.787  1.00                 C  
ATOM   3421  N   GLU  1689      28.932 -12.181 -14.504  1.00                 N  
ATOM   3422  CA  GLU  1689      27.815 -11.946 -15.420  1.00                 C  
ATOM   3423  C   GLU  1689      26.796 -13.092 -15.433  1.00                 C  
ATOM   3424  O   GLU  1689      25.687 -12.937 -15.953  1.00                 O  
ATOM   3425  CB  GLU  1689      28.328 -11.720 -16.844  1.00                 C  
ATOM   3426  CD  GLU  1689      28.389  -9.196 -16.760  1.00                 C  
ATOM   3427  CG  GLU  1689      29.176 -10.468 -17.006  1.00                 C  
ATOM   3428  OE1 GLU  1689      27.269  -9.076 -17.300  1.00                 O  
ATOM   3429  OE2 GLU  1689      28.893  -8.318 -16.029  1.00                 O  
ATOM   3430  N   GLU  1690      27.172 -14.231 -14.854  1.00                 N  
ATOM   3431  CA  GLU  1690      26.278 -15.382 -14.748  1.00                 C  
ATOM   3432  C   GLU  1690      25.409 -15.327 -13.485  1.00                 C  
ATOM   3433  O   GLU  1690      24.603 -16.230 -13.242  1.00                 O  
ATOM   3434  CB  GLU  1690      27.079 -16.686 -14.760  1.00                 C  
ATOM   3435  CD  GLU  1690      28.617 -18.236 -16.029  1.00                 C  
ATOM   3436  CG  GLU  1690      27.814 -16.950 -16.064  1.00                 C  
ATOM   3437  OE1 GLU  1690      28.671 -18.874 -14.957  1.00                 O  
ATOM   3438  OE2 GLU  1690      29.193 -18.605 -17.074  1.00                 O  
ATOM   3439  N   LYS  1691      25.584 -14.270 -12.689  1.00                 N  
ATOM   3440  CA  LYS  1691      24.812 -14.061 -11.463  1.00                 C  
ATOM   3441  C   LYS  1691      25.457 -14.637 -10.214  1.00                 C  
ATOM   3442  O   LYS  1691      24.764 -15.115  -9.312  1.00                 O  
ATOM   3443  CB  LYS  1691      23.411 -14.661 -11.603  1.00                 C  
ATOM   3444  CD  LYS  1691      21.178 -14.632 -12.747  1.00                 C  
ATOM   3445  CE  LYS  1691      20.347 -14.018 -13.863  1.00                 C  
ATOM   3446  CG  LYS  1691      22.573 -14.030 -12.703  1.00                 C  
ATOM   3447  NZ  LYS  1691      18.993 -14.630 -13.947  1.00                 N  
ATOM   3448  N   LYS  1692      26.786 -14.585 -10.158  1.00                 N  
ATOM   3449  CA  LYS  1692      27.538 -15.181  -9.055  1.00                 C  
ATOM   3450  C   LYS  1692      28.504 -14.192  -8.416  1.00                 C  
ATOM   3451  O   LYS  1692      28.807 -13.140  -8.983  1.00                 O  
ATOM   3452  CB  LYS  1692      28.311 -16.411  -9.536  1.00                 C  
ATOM   3453  CD  LYS  1692      28.261 -18.708 -10.546  1.00                 C  
ATOM   3454  CE  LYS  1692      27.379 -19.825 -11.080  1.00                 C  
ATOM   3455  CG  LYS  1692      27.429 -17.531 -10.063  1.00                 C  
ATOM   3456  NZ  LYS  1692      26.684 -19.431 -12.336  1.00                 N  
ATOM   3457  N   LEU  1693      28.965 -14.533  -7.219  1.00                 N  
ATOM   3458  CA  LEU  1693      30.047 -13.804  -6.570  1.00                 C  
ATOM   3459  C   LEU  1693      31.280 -14.692  -6.575  1.00                 C  
ATOM   3460  O   LEU  1693      31.175 -15.920  -6.635  1.00                 O  
ATOM   3461  CB  LEU  1693      29.645 -13.400  -5.150  1.00                 C  
ATOM   3462  CG  LEU  1693      28.397 -12.525  -5.022  1.00                 C  
ATOM   3463  CD1 LEU  1693      28.062 -12.276  -3.559  1.00                 C  
ATOM   3464  CD2 LEU  1693      28.588 -11.205  -5.753  1.00                 C  
ATOM   3465  N   ILE  1694      32.453 -14.075  -6.521  1.00                 N  
ATOM   3466  CA  ILE  1694      33.673 -14.822  -6.786  1.00                 C  
ATOM   3467  C   ILE  1694      34.874 -14.316  -5.984  1.00                 C  
ATOM   3468  O   ILE  1694      35.069 -13.108  -5.804  1.00                 O  
ATOM   3469  CB  ILE  1694      34.034 -14.800  -8.283  1.00                 C  
ATOM   3470  CD1 ILE  1694      33.083 -15.245 -10.606  1.00                 C  
ATOM   3471  CG1 ILE  1694      32.905 -15.415  -9.113  1.00                 C  
ATOM   3472  CG2 ILE  1694      35.361 -15.505  -8.521  1.00                 C  
ATOM   3473  N   GLN  1695      35.645 -15.273  -5.477  1.00                 N  
ATOM   3474  CA  GLN  1695      36.842 -14.996  -4.706  1.00                 C  
ATOM   3475  C   GLN  1695      38.041 -14.950  -5.642  1.00                 C  
ATOM   3476  O   GLN  1695      38.336 -15.919  -6.351  1.00                 O  
ATOM   3477  CB  GLN  1695      37.034 -16.053  -3.616  1.00                 C  
ATOM   3478  CD  GLN  1695      34.693 -16.705  -2.927  1.00                 C  
ATOM   3479  CG  GLN  1695      35.980 -16.014  -2.521  1.00                 C  
ATOM   3480  OE1 GLN  1695      34.714 -17.818  -3.452  1.00                 O  
ATOM   3481  NE2 GLN  1695      33.567 -16.045  -2.683  1.00                 N  
ATOM   3482  N   ALA  1696      38.710 -13.802  -5.654  1.00                 N  
ATOM   3483  CA  ALA  1696      39.823 -13.561  -6.562  1.00                 C  
ATOM   3484  C   ALA  1696      41.080 -13.128  -5.799  1.00                 C  
ATOM   3485  O   ALA  1696      40.975 -12.497  -4.741  1.00                 O  
ATOM   3486  CB  ALA  1696      39.449 -12.506  -7.591  1.00                 C  
ATOM   3487  N   PRO  1697      42.274 -13.487  -6.320  1.00                 N  
ATOM   3488  CA  PRO  1697      43.510 -12.940  -5.768  1.00                 C  
ATOM   3489  C   PRO  1697      43.529 -11.430  -5.987  1.00                 C  
ATOM   3490  O   PRO  1697      43.251 -10.967  -7.097  1.00                 O  
ATOM   3491  CB  PRO  1697      44.613 -13.656  -6.550  1.00                 C  
ATOM   3492  CD  PRO  1697      42.557 -14.609  -7.320  1.00                 C  
ATOM   3493  CG  PRO  1697      43.987 -14.936  -6.992  1.00                 C  
ATOM   3494  N   PHE  1698      43.839 -10.680  -4.931  1.00                 N  
ATOM   3495  CA  PHE  1698      43.669  -9.225  -4.924  1.00                 C  
ATOM   3496  C   PHE  1698      44.821  -8.523  -4.198  1.00                 C  
ATOM   3497  O   PHE  1698      45.256  -8.962  -3.128  1.00                 O  
ATOM   3498  CB  PHE  1698      42.338  -8.844  -4.272  1.00                 C  
ATOM   3499  CG  PHE  1698      42.076  -7.365  -4.249  1.00                 C  
ATOM   3500  CZ  PHE  1698      41.589  -4.629  -4.200  1.00                 C  
ATOM   3501  CD1 PHE  1698      42.089  -6.627  -5.420  1.00                 C  
ATOM   3502  CE1 PHE  1698      41.848  -5.267  -5.399  1.00                 C  
ATOM   3503  CD2 PHE  1698      41.816  -6.713  -3.057  1.00                 C  
ATOM   3504  CE2 PHE  1698      41.574  -5.352  -3.036  1.00                 C  
ATOM   3505  N   CYS  1699      45.320  -7.442  -4.795  1.00                 N  
ATOM   3506  CA  CYS  1699      46.447  -6.696  -4.233  1.00                 C  
ATOM   3507  C   CYS  1699      46.036  -5.737  -3.115  1.00                 C  
ATOM   3508  O   CYS  1699      46.892  -5.197  -2.411  1.00                 O  
ATOM   3509  CB  CYS  1699      47.165  -5.905  -5.328  1.00                 C  
ATOM   3510  SG  CYS  1699      47.963  -6.927  -6.587  1.00                 S  
ATOM   3511  N   GLY  1700      44.730  -5.518  -2.970  1.00                 N  
ATOM   3512  CA  GLY  1700      44.193  -4.697  -1.884  1.00                 C  
ATOM   3513  C   GLY  1700      44.245  -3.200  -2.115  1.00                 C  
ATOM   3514  O   GLY  1700      43.763  -2.431  -1.287  1.00                 O  
ATOM   3515  N   ASP  1701      44.830  -2.783  -3.236  1.00                 N  
ATOM   3516  CA  ASP  1701      44.959  -1.363  -3.556  1.00                 C  
ATOM   3517  C   ASP  1701      43.621  -0.735  -3.936  1.00                 C  
ATOM   3518  O   ASP  1701      42.775  -1.390  -4.553  1.00                 O  
ATOM   3519  CB  ASP  1701      45.961  -1.159  -4.694  1.00                 C  
ATOM   3520  CG  ASP  1701      47.390  -1.431  -4.268  1.00                 C  
ATOM   3521  OD1 ASP  1701      47.636  -1.541  -3.048  1.00                 O  
ATOM   3522  OD2 ASP  1701      48.265  -1.534  -5.153  1.00                 O  
ATOM   3523  N   ILE  1702      43.440   0.530  -3.552  1.00                 N  
ATOM   3524  CA  ILE  1702      42.231   1.292  -3.881  1.00                 C  
ATOM   3525  C   ILE  1702      42.149   1.530  -5.392  1.00                 C  
ATOM   3526  O   ILE  1702      41.098   1.302  -5.998  1.00                 O  
ATOM   3527  CB  ILE  1702      42.186   2.633  -3.125  1.00                 C  
ATOM   3528  CD1 ILE  1702      42.250   3.630  -0.780  1.00                 C  
ATOM   3529  CG1 ILE  1702      42.026   2.393  -1.623  1.00                 C  
ATOM   3530  CG2 ILE  1702      41.080   3.519  -3.678  1.00                 C  
ATOM   3531  N   PRO  1703      43.261   1.983  -5.980  1.00                 N  
ATOM   3532  CA  PRO  1703      43.397   2.147  -7.433  1.00                 C  
ATOM   3533  C   PRO  1703      42.793   0.961  -8.182  1.00                 C  
ATOM   3534  O   PRO  1703      41.925   1.133  -9.044  1.00                 O  
ATOM   3535  CB  PRO  1703      44.908   2.239  -7.655  1.00                 C  
ATOM   3536  CD  PRO  1703      44.648   2.245  -5.276  1.00                 C  
ATOM   3537  CG  PRO  1703      45.433   2.856  -6.402  1.00                 C  
ATOM   3538  N   CYS  1704      43.257  -0.237  -7.821  1.00                 N  
ATOM   3539  CA  CYS  1704      42.870  -1.487  -8.470  1.00                 C  
ATOM   3540  C   CYS  1704      41.409  -1.822  -8.230  1.00                 C  
ATOM   3541  O   CYS  1704      40.733  -2.326  -9.125  1.00                 O  
ATOM   3542  CB  CYS  1704      43.749  -2.640  -7.980  1.00                 C  
ATOM   3543  SG  CYS  1704      45.466  -2.560  -8.541  1.00                 S  
ATOM   3544  N   GLU  1705      40.928  -1.540  -7.021  1.00                 N  
ATOM   3545  CA  GLU  1705      39.535  -1.784  -6.666  1.00                 C  
ATOM   3546  C   GLU  1705      38.600  -0.904  -7.498  1.00                 C  
ATOM   3547  O   GLU  1705      37.595  -1.386  -8.028  1.00                 O  
ATOM   3548  CB  GLU  1705      39.310  -1.532  -5.174  1.00                 C  
ATOM   3549  CD  GLU  1705      37.712  -1.568  -3.218  1.00                 C  
ATOM   3550  CG  GLU  1705      37.889  -1.798  -4.707  1.00                 C  
ATOM   3551  OE1 GLU  1705      38.697  -1.179  -2.556  1.00                 O  
ATOM   3552  OE2 GLU  1705      36.588  -1.778  -2.714  1.00                 O  
ATOM   3553  N   GLU  1706      38.948   0.380  -7.614  1.00                 N  
ATOM   3554  CA  GLU  1706      38.253   1.316  -8.503  1.00                 C  
ATOM   3555  C   GLU  1706      38.242   0.794  -9.939  1.00                 C  
ATOM   3556  O   GLU  1706      37.214   0.854 -10.617  1.00                 O  
ATOM   3557  CB  GLU  1706      38.910   2.697  -8.447  1.00                 C  
ATOM   3558  CD  GLU  1706      39.423   4.762  -7.086  1.00                 C  
ATOM   3559  CG  GLU  1706      38.694   3.433  -7.135  1.00                 C  
ATOM   3560  OE1 GLU  1706      40.244   5.023  -7.990  1.00                 O  
ATOM   3561  OE2 GLU  1706      39.172   5.543  -6.144  1.00                 O  
ATOM   3562  N   ARG  1707      39.392   0.284 -10.385  1.00                 N  
ATOM   3563  CA  ARG  1707      39.555  -0.245 -11.741  1.00                 C  
ATOM   3564  C   ARG  1707      38.667  -1.465 -11.978  1.00                 C  
ATOM   3565  O   ARG  1707      38.054  -1.592 -13.039  1.00                 O  
ATOM   3566  CB  ARG  1707      41.018  -0.609 -12.002  1.00                 C  
ATOM   3567  CD  ARG  1707      42.774  -1.354 -13.633  1.00                 C  
ATOM   3568  NE  ARG  1707      43.046  -1.906 -14.958  1.00                 N  
ATOM   3569  CG  ARG  1707      41.289  -1.123 -13.406  1.00                 C  
ATOM   3570  CZ  ARG  1707      44.261  -2.200 -15.410  1.00                 C  
ATOM   3571  NH1 ARG  1707      44.412  -2.699 -16.629  1.00                 N  
ATOM   3572  NH2 ARG  1707      45.322  -1.995 -14.642  1.00                 N  
ATOM   3573  N   ILE  1708      38.602  -2.352 -10.985  1.00                 N  
ATOM   3574  CA  ILE  1708      37.741  -3.535 -11.045  1.00                 C  
ATOM   3575  C   ILE  1708      36.274  -3.131 -11.193  1.00                 C  
ATOM   3576  O   ILE  1708      35.540  -3.719 -11.995  1.00                 O  
ATOM   3577  CB  ILE  1708      37.920  -4.427  -9.802  1.00                 C  
ATOM   3578  CD1 ILE  1708      39.676  -5.725  -8.488  1.00                 C  
ATOM   3579  CG1 ILE  1708      39.310  -5.065  -9.799  1.00                 C  
ATOM   3580  CG2 ILE  1708      36.817  -5.472  -9.733  1.00                 C  
ATOM   3581  N   LYS  1709      35.863  -2.122 -10.424  1.00                 N  
ATOM   3582  CA  LYS  1709      34.496  -1.600 -10.474  1.00                 C  
ATOM   3583  C   LYS  1709      34.166  -1.052 -11.863  1.00                 C  
ATOM   3584  O   LYS  1709      33.107  -1.349 -12.415  1.00                 O  
ATOM   3585  CB  LYS  1709      34.300  -0.509  -9.419  1.00                 C  
ATOM   3586  CD  LYS  1709      32.761   1.119  -8.288  1.00                 C  
ATOM   3587  CE  LYS  1709      31.371   1.733  -8.279  1.00                 C  
ATOM   3588  CG  LYS  1709      32.899   0.080  -9.388  1.00                 C  
ATOM   3589  NZ  LYS  1709      31.221   2.753  -7.205  1.00                 N  
ATOM   3590  N   LYS  1710      35.086  -0.266 -12.416  1.00                 N  
ATOM   3591  CA  LYS  1710      34.892   0.390 -13.708  1.00                 C  
ATOM   3592  C   LYS  1710      34.859  -0.596 -14.887  1.00                 C  
ATOM   3593  O   LYS  1710      34.025  -0.460 -15.786  1.00                 O  
ATOM   3594  CB  LYS  1710      35.993   1.424 -13.955  1.00                 C  
ATOM   3595  CD  LYS  1710      37.031   3.628 -13.351  1.00                 C  
ATOM   3596  CE  LYS  1710      36.940   4.855 -12.459  1.00                 C  
ATOM   3597  CG  LYS  1710      35.903   2.651 -13.061  1.00                 C  
ATOM   3598  NZ  LYS  1710      38.064   5.802 -12.702  1.00                 N  
ATOM   3599  N   ASP  1711      35.756  -1.583 -14.871  1.00                 N  
ATOM   3600  CA  ASP  1711      35.868  -2.565 -15.957  1.00                 C  
ATOM   3601  C   ASP  1711      34.675  -3.525 -16.003  1.00                 C  
ATOM   3602  O   ASP  1711      34.204  -3.882 -17.086  1.00                 O  
ATOM   3603  CB  ASP  1711      37.162  -3.370 -15.820  1.00                 C  
ATOM   3604  CG  ASP  1711      38.396  -2.549 -16.140  1.00                 C  
ATOM   3605  OD1 ASP  1711      38.246  -1.455 -16.724  1.00                 O  
ATOM   3606  OD2 ASP  1711      39.512  -3.000 -15.806  1.00                 O  
ATOM   3607  N   SER  1712      34.282  -4.018 -14.840  1.00                 N  
ATOM   3608  CA  SER  1712      33.072  -4.821 -14.772  1.00                 C  
ATOM   3609  C   SER  1712      31.861  -4.014 -15.268  1.00                 C  
ATOM   3610  O   SER  1712      31.023  -4.518 -16.021  1.00                 O  
ATOM   3611  CB  SER  1712      32.835  -5.314 -13.343  1.00                 C  
ATOM   3612  OG  SER  1712      32.573  -4.231 -12.467  1.00                 O  
ATOM   3613  N   ALA  1713      31.748  -2.740 -14.852  1.00                 N  
ATOM   3614  CA  ALA  1713      30.633  -1.957 -15.304  1.00                 C  
ATOM   3615  C   ALA  1713      30.669  -1.801 -16.792  1.00                 C  
ATOM   3616  O   ALA  1713      29.682  -2.012 -17.502  1.00                 O  
ATOM   3617  CB  ALA  1713      30.633  -0.595 -14.627  1.00                 C  
ATOM   3618  N   ARG  1714      31.825  -1.423 -17.287  1.00                 N  
ATOM   3619  CA  ARG  1714      31.866  -1.177 -18.721  1.00                 C  
ATOM   3620  C   ARG  1714      31.727  -2.416 -19.579  1.00                 C  
ATOM   3621  O   ARG  1714      31.318  -2.361 -20.742  1.00                 O  
ATOM   3622  CB  ARG  1714      33.169  -0.474 -19.107  1.00                 C  
ATOM   3623  CD  ARG  1714      34.608   1.579 -18.988  1.00                 C  
ATOM   3624  NE  ARG  1714      34.717   2.962 -18.532  1.00                 N  
ATOM   3625  CG  ARG  1714      33.272   0.959 -18.613  1.00                 C  
ATOM   3626  CZ  ARG  1714      35.821   3.695 -18.627  1.00                 C  
ATOM   3627  NH1 ARG  1714      35.828   4.946 -18.185  1.00                 N  
ATOM   3628  NH2 ARG  1714      36.917   3.176 -19.164  1.00                 N  
ATOM   3629  N   ASP  1715      32.068  -3.556 -19.014  1.00                 N  
ATOM   3630  CA  ASP  1715      31.998  -4.826 -19.722  1.00                 C  
ATOM   3631  C   ASP  1715      30.667  -5.538 -19.455  1.00                 C  
ATOM   3632  O   ASP  1715      30.374  -6.601 -20.007  1.00                 O  
ATOM   3633  CB  ASP  1715      33.165  -5.729 -19.319  1.00                 C  
ATOM   3634  CG  ASP  1715      34.504  -5.198 -19.792  1.00                 C  
ATOM   3635  OD1 ASP  1715      34.529  -4.471 -20.807  1.00                 O  
ATOM   3636  OD2 ASP  1715      35.528  -5.509 -19.148  1.00                 O  
ATOM   3637  N   VAL  1716      29.843  -4.942 -18.592  1.00                 N  
ATOM   3638  CA  VAL  1716      28.615  -5.598 -18.180  1.00                 C  
ATOM   3639  C   VAL  1716      27.682  -5.974 -19.347  1.00                 C  
ATOM   3640  O   VAL  1716      27.556  -5.255 -20.342  1.00                 O  
ATOM   3641  CB  VAL  1716      27.817  -4.731 -17.189  1.00                 C  
ATOM   3642  CG1 VAL  1716      27.292  -3.481 -17.879  1.00                 C  
ATOM   3643  CG2 VAL  1716      26.673  -5.529 -16.583  1.00                 C  
ATOM   3644  N   VAL  1717      27.009  -7.140 -19.214  1.00                 N  
ATOM   3645  CA  VAL  1717      26.037  -7.654 -20.187  1.00                 C  
ATOM   3646  C   VAL  1717      24.630  -7.364 -19.622  1.00                 C  
ATOM   3647  O   VAL  1717      24.186  -8.003 -18.664  1.00                 O  
ATOM   3648  CB  VAL  1717      26.250  -9.155 -20.458  1.00                 C  
ATOM   3649  CG1 VAL  1717      25.220  -9.668 -21.453  1.00                 C  
ATOM   3650  CG2 VAL  1717      27.660  -9.410 -20.967  1.00                 C  
ATOM   3651  N   VAL  1718      23.914  -6.406 -20.198  1.00                 N  
ATOM   3652  CA  VAL  1718      22.641  -6.027 -19.634  1.00                 C  
ATOM   3653  C   VAL  1718      21.685  -5.480 -20.654  1.00                 C  
ATOM   3654  O   VAL  1718      21.083  -4.414 -20.502  1.00                 O  
ATOM   3655  CB  VAL  1718      22.809  -4.989 -18.509  1.00                 C  
ATOM   3656  CG1 VAL  1718      23.569  -5.591 -17.338  1.00                 C  
ATOM   3657  CG2 VAL  1718      23.520  -3.749 -19.030  1.00                 C  
ATOM   3658  N   GLU  1719      21.544  -6.231 -21.721  1.00                 N  
ATOM   3659  CA  GLU  1719      20.687  -5.882 -22.822  1.00                 C  
ATOM   3660  C   GLU  1719      19.220  -5.895 -22.460  1.00                 C  
ATOM   3661  O   GLU  1719      18.380  -5.270 -23.113  1.00                 O  
ATOM   3662  CB  GLU  1719      20.917  -6.829 -24.001  1.00                 C  
ATOM   3663  CD  GLU  1719      22.473  -7.640 -25.818  1.00                 C  
ATOM   3664  CG  GLU  1719      22.281  -6.685 -24.657  1.00                 C  
ATOM   3665  OE1 GLU  1719      21.560  -8.453 -26.076  1.00                 O  
ATOM   3666  OE2 GLU  1719      23.536  -7.576 -26.471  1.00                 O  
ATOM   3667  N   GLU  1720      18.888  -6.617 -21.402  1.00                 N  
ATOM   3668  CA  GLU  1720      17.488  -6.744 -21.026  1.00                 C  
ATOM   3669  C   GLU  1720      16.983  -5.564 -20.236  1.00                 C  
ATOM   3670  O   GLU  1720      15.986  -4.921 -20.575  1.00                 O  
ATOM   3671  CB  GLU  1720      17.265  -8.022 -20.215  1.00                 C  
ATOM   3672  CD  GLU  1720      15.622  -9.579 -19.094  1.00                 C  
ATOM   3673  CG  GLU  1720      15.815  -8.268 -19.831  1.00                 C  
ATOM   3674  OE1 GLU  1720      16.619 -10.308 -18.909  1.00                 O  
ATOM   3675  OE2 GLU  1720      14.474  -9.877 -18.703  1.00                 O  
ATOM   3676  N   GLY  1721      17.687  -5.266 -19.151  1.00                 N  
ATOM   3677  CA  GLY  1721      17.251  -4.202 -18.296  1.00                 C  
ATOM   3678  C   GLY  1721      17.950  -2.932 -18.633  1.00                 C  
ATOM   3679  O   GLY  1721      17.470  -1.840 -18.314  1.00                 O  
ATOM   3680  N   ALA  1722      19.107  -3.006 -19.287  1.00                 N  
ATOM   3681  CA  ALA  1722      19.893  -1.809 -19.535  1.00                 C  
ATOM   3682  C   ALA  1722      20.424  -1.174 -18.242  1.00                 C  
ATOM   3683  O   ALA  1722      20.628   0.042 -18.182  1.00                 O  
ATOM   3684  CB  ALA  1722      19.070  -0.783 -20.299  1.00                 C  
ATOM   3685  N   PRO  1723      20.658  -1.940 -17.198  1.00                 N  
ATOM   3686  CA  PRO  1723      21.182  -1.376 -15.985  1.00                 C  
ATOM   3687  C   PRO  1723      22.595  -1.888 -15.788  1.00                 C  
ATOM   3688  O   PRO  1723      22.835  -2.989 -15.286  1.00                 O  
ATOM   3689  CB  PRO  1723      20.221  -1.869 -14.902  1.00                 C  
ATOM   3690  CD  PRO  1723      19.614  -3.003 -16.921  1.00                 C  
ATOM   3691  CG  PRO  1723      19.697  -3.163 -15.429  1.00                 C  
ATOM   3692  N   ALA  1724      23.557  -1.068 -16.194  1.00                 N  
ATOM   3693  CA  ALA  1724      24.971  -1.378 -16.052  1.00                 C  
ATOM   3694  C   ALA  1724      25.386  -1.361 -14.615  1.00                 C  
ATOM   3695  O   ALA  1724      24.904  -0.546 -13.824  1.00                 O  
ATOM   3696  CB  ALA  1724      25.812  -0.394 -16.851  1.00                 C  
ATOM   3697  N   MET  1725      26.276  -2.236 -14.220  1.00                 N  
ATOM   3698  CA  MET  1725      26.743  -2.161 -12.886  1.00                 C  
ATOM   3699  C   MET  1725      28.130  -2.786 -12.792  1.00                 C  
ATOM   3700  O   MET  1725      28.585  -3.542 -13.655  1.00                 O  
ATOM   3701  CB  MET  1725      25.766  -2.857 -11.936  1.00                 C  
ATOM   3702  SD  MET  1725      23.257  -3.090 -10.784  1.00                 S  
ATOM   3703  CE  MET  1725      22.877  -4.539 -11.767  1.00                 C  
ATOM   3704  CG  MET  1725      24.388  -2.218 -11.885  1.00                 C  
ATOM   3705  N   GLY  1726      28.756  -2.498 -11.722  1.00                 N  
ATOM   3706  CA  GLY  1726      30.147  -2.840 -11.400  1.00                 C  
ATOM   3707  C   GLY  1726      30.317  -3.631 -10.116  1.00                 C  
ATOM   3708  O   GLY  1726      29.622  -3.382  -9.129  1.00                 O  
ATOM   3709  N   ALA  1727      31.241  -4.590 -10.133  1.00                 N  
ATOM   3710  CA  ALA  1727      31.527  -5.423  -8.962  1.00                 C  
ATOM   3711  C   ALA  1727      32.305  -4.650  -7.905  1.00                 C  
ATOM   3712  O   ALA  1727      33.246  -3.919  -8.218  1.00                 O  
ATOM   3713  CB  ALA  1727      32.302  -6.666  -9.372  1.00                 C  
ATOM   3714  N   LYS  1728      31.900  -4.825  -6.652  1.00                 N  
ATOM   3715  CA  LYS  1728      32.524  -4.152  -5.524  1.00                 C  
ATOM   3716  C   LYS  1728      33.135  -5.214  -4.612  1.00                 C  
ATOM   3717  O   LYS  1728      32.706  -6.372  -4.626  1.00                 O  
ATOM   3718  CB  LYS  1728      31.500  -3.292  -4.780  1.00                 C  
ATOM   3719  CD  LYS  1728      29.986  -1.290  -4.782  1.00                 C  
ATOM   3720  CE  LYS  1728      29.420  -0.146  -5.606  1.00                 C  
ATOM   3721  CG  LYS  1728      30.952  -2.134  -5.598  1.00                 C  
ATOM   3722  NZ  LYS  1728      28.468   0.687  -4.821  1.00                 N  
ATOM   3723  N   GLY  1729      34.141  -4.832  -3.826  1.00                 N  
ATOM   3724  CA  GLY  1729      34.664  -5.759  -2.823  1.00                 C  
ATOM   3725  C   GLY  1729      33.628  -5.941  -1.730  1.00                 C  
ATOM   3726  O   GLY  1729      32.987  -4.977  -1.300  1.00                 O  
ATOM   3727  N   LEU  1730      33.457  -7.187  -1.307  1.00                 N  
ATOM   3728  CA  LEU  1730      32.522  -7.525  -0.246  1.00                 C  
ATOM   3729  C   LEU  1730      33.287  -7.712   1.060  1.00                 C  
ATOM   3730  O   LEU  1730      33.040  -7.007   2.036  1.00                 O  
ATOM   3731  CB  LEU  1730      31.735  -8.786  -0.607  1.00                 C  
ATOM   3732  CG  LEU  1730      30.775  -8.670  -1.793  1.00                 C  
ATOM   3733  CD1 LEU  1730      30.175 -10.026  -2.134  1.00                 C  
ATOM   3734  CD2 LEU  1730      29.674  -7.664  -1.496  1.00                 C  
ATOM   3735  N   CYS  1731      34.230  -8.651   1.057  1.00                 N  
ATOM   3736  CA  CYS  1731      35.155  -8.839   2.168  1.00                 C  
ATOM   3737  C   CYS  1731      36.339  -9.719   1.766  1.00                 C  
ATOM   3738  O   CYS  1731      36.267 -10.476   0.792  1.00                 O  
ATOM   3739  CB  CYS  1731      34.433  -9.454   3.368  1.00                 C  
ATOM   3740  SG  CYS  1731      33.746 -11.098   3.065  1.00                 S  
ATOM   3741  N   ILE  1732      37.421  -9.595   2.528  1.00                 N  
ATOM   3742  CA  ILE  1732      38.512 -10.565   2.525  1.00                 C  
ATOM   3743  C   ILE  1732      38.109 -11.649   3.528  1.00                 C  
ATOM   3744  O   ILE  1732      38.148 -11.410   4.736  1.00                 O  
ATOM   3745  CB  ILE  1732      39.858  -9.902   2.874  1.00                 C  
ATOM   3746  CD1 ILE  1732      39.557  -7.527   1.997  1.00                 C  
ATOM   3747  CG1 ILE  1732      40.234  -8.868   1.811  1.00                 C  
ATOM   3748  CG2 ILE  1732      40.941 -10.955   3.048  1.00                 C  
ATOM   3749  N   PRO  1733      37.696 -12.834   3.038  1.00                 N  
ATOM   3750  CA  PRO  1733      37.176 -13.860   3.952  1.00                 C  
ATOM   3751  C   PRO  1733      38.211 -14.428   4.924  1.00                 C  
ATOM   3752  O   PRO  1733      39.386 -14.584   4.563  1.00                 O  
ATOM   3753  CB  PRO  1733      36.671 -14.964   3.021  1.00                 C  
ATOM   3754  CD  PRO  1733      37.523 -13.224   1.615  1.00                 C  
ATOM   3755  CG  PRO  1733      36.458 -14.280   1.712  1.00                 C  
ATOM   3756  N   PHE  1734      37.766 -14.723   6.147  1.00                 N  
ATOM   3757  CA  PHE  1734      38.626 -15.334   7.164  1.00                 C  
ATOM   3758  C   PHE  1734      39.124 -16.715   6.714  1.00                 C  
ATOM   3759  O   PHE  1734      40.291 -17.061   6.920  1.00                 O  
ATOM   3760  CB  PHE  1734      37.880 -15.454   8.495  1.00                 C  
ATOM   3761  CG  PHE  1734      38.701 -16.060   9.597  1.00                 C  
ATOM   3762  CZ  PHE  1734      40.217 -17.187  11.636  1.00                 C  
ATOM   3763  CD1 PHE  1734      39.643 -15.305  10.273  1.00                 C  
ATOM   3764  CE1 PHE  1734      40.398 -15.862  11.288  1.00                 C  
ATOM   3765  CD2 PHE  1734      38.531 -17.385   9.957  1.00                 C  
ATOM   3766  CE2 PHE  1734      39.286 -17.942  10.972  1.00                 C  
ATOM   3767  N   GLN  1735      38.221 -17.486   6.105  1.00                 N  
ATOM   3768  CA  GLN  1735      38.519 -18.814   5.579  1.00                 C  
ATOM   3769  C   GLN  1735      38.157 -18.875   4.094  1.00                 C  
ATOM   3770  O   GLN  1735      37.037 -19.253   3.741  1.00                 O  
ATOM   3771  CB  GLN  1735      37.762 -19.885   6.367  1.00                 C  
ATOM   3772  CD  GLN  1735      39.447 -21.741   6.059  1.00                 C  
ATOM   3773  CG  GLN  1735      38.007 -21.304   5.880  1.00                 C  
ATOM   3774  OE1 GLN  1735      39.954 -21.799   7.179  1.00                 O  
ATOM   3775  NE2 GLN  1735      40.113 -22.050   4.952  1.00                 N  
ATOM   3776  N   GLN  1736      39.106 -18.497   3.217  1.00                 N  
ATOM   3777  CA  GLN  1736      38.883 -18.526   1.770  1.00                 C  
ATOM   3778  C   GLN  1736      38.670 -19.951   1.264  1.00                 C  
ATOM   3779  O   GLN  1736      39.075 -20.912   1.926  1.00                 O  
ATOM   3780  CB  GLN  1736      40.060 -17.884   1.033  1.00                 C  
ATOM   3781  CD  GLN  1736      40.859 -15.984   2.494  1.00                 C  
ATOM   3782  CG  GLN  1736      40.155 -16.377   1.210  1.00                 C  
ATOM   3783  OE1 GLN  1736      40.878 -16.745   3.461  1.00                 O  
ATOM   3784  NE2 GLN  1736      41.442 -14.791   2.506  1.00                 N  
ATOM   3785  N   PRO  1737      38.026 -20.080   0.108  1.00                 N  
ATOM   3786  CA  PRO  1737      37.794 -21.389  -0.498  1.00                 C  
ATOM   3787  C   PRO  1737      39.111 -22.060  -0.882  1.00                 C  
ATOM   3788  O   PRO  1737      39.280 -23.264  -0.678  1.00                 O  
ATOM   3789  CB  PRO  1737      36.942 -21.080  -1.731  1.00                 C  
ATOM   3790  CD  PRO  1737      37.194 -18.990  -0.592  1.00                 C  
ATOM   3791  CG  PRO  1737      36.221 -19.822  -1.381  1.00                 C  
ATOM   3792  N   ARG  1738      40.042 -21.265  -1.412  1.00                 N  
ATOM   3793  CA  ARG  1738      41.371 -21.744  -1.784  1.00                 C  
ATOM   3794  C   ARG  1738      42.461 -20.994  -1.031  1.00                 C  
ATOM   3795  O   ARG  1738      42.280 -19.838  -0.640  1.00                 O  
ATOM   3796  CB  ARG  1738      41.588 -21.605  -3.292  1.00                 C  
ATOM   3797  CD  ARG  1738      40.955 -22.307  -5.617  1.00                 C  
ATOM   3798  NE  ARG  1738      40.069 -23.126  -6.442  1.00                 N  
ATOM   3799  CG  ARG  1738      40.661 -22.466  -4.134  1.00                 C  
ATOM   3800  CZ  ARG  1738      40.167 -23.235  -7.763  1.00                 C  
ATOM   3801  NH1 ARG  1738      39.317 -24.003  -8.430  1.00                 N  
ATOM   3802  NH2 ARG  1738      41.116 -22.575  -8.414  1.00                 N  
ATOM   3803  N   GLU  1739      43.591 -21.663  -0.829  1.00                 N  
ATOM   3804  CA  GLU  1739      44.802 -20.997  -0.369  1.00                 C  
ATOM   3805  C   GLU  1739      45.479 -20.341  -1.573  1.00                 C  
ATOM   3806  O   GLU  1739      45.379 -20.837  -2.699  1.00                 O  
ATOM   3807  CB  GLU  1739      45.732 -21.995   0.324  1.00                 C  
ATOM   3808  CD  GLU  1739      46.133 -23.534   2.286  1.00                 C  
ATOM   3809  CG  GLU  1739      45.172 -22.574   1.612  1.00                 C  
ATOM   3810  OE1 GLU  1739      47.157 -23.884   1.662  1.00                 O  
ATOM   3811  OE2 GLU  1739      45.862 -23.936   3.437  1.00                 O  
ATOM   3812  N   LEU  1740      46.156 -19.224  -1.332  1.00                 N  
ATOM   3813  CA  LEU  1740      46.852 -18.486  -2.384  1.00                 C  
ATOM   3814  C   LEU  1740      48.100 -19.244  -2.848  1.00                 C  
ATOM   3815  O   LEU  1740      48.865 -19.757  -2.026  1.00                 O  
ATOM   3816  CB  LEU  1740      47.234 -17.088  -1.895  1.00                 C  
ATOM   3817  CG  LEU  1740      47.916 -16.175  -2.916  1.00                 C  
ATOM   3818  CD1 LEU  1740      46.962 -15.831  -4.050  1.00                 C  
ATOM   3819  CD2 LEU  1740      48.423 -14.906  -2.248  1.00                 C  
ATOM   3820  N   ALA  1741      48.290 -19.329  -4.165  1.00                 N  
ATOM   3821  CA  ALA  1741      49.477 -19.973  -4.739  1.00                 C  
ATOM   3822  C   ALA  1741      50.737 -19.164  -4.427  1.00                 C  
ATOM   3823  O   ALA  1741      50.688 -17.931  -4.407  1.00                 O  
ATOM   3824  CB  ALA  1741      49.315 -20.140  -6.242  1.00                 C  
ATOM   3825  N   PRO  1742      51.862 -19.853  -4.157  1.00                 N  
ATOM   3826  CA  PRO  1742      53.132 -19.170  -3.900  1.00                 C  
ATOM   3827  C   PRO  1742      53.487 -18.164  -5.000  1.00                 C  
ATOM   3828  O   PRO  1742      53.670 -18.547  -6.159  1.00                 O  
ATOM   3829  CB  PRO  1742      54.157 -20.304  -3.844  1.00                 C  
ATOM   3830  CD  PRO  1742      52.036 -21.390  -4.063  1.00                 C  
ATOM   3831  CG  PRO  1742      53.376 -21.492  -3.391  1.00                 C  
ATOM   3832  N   GLY  1743      53.552 -16.886  -4.629  1.00                 N  
ATOM   3833  CA  GLY  1743      53.886 -15.811  -5.566  1.00                 C  
ATOM   3834  C   GLY  1743      52.824 -15.525  -6.616  1.00                 C  
ATOM   3835  O   GLY  1743      53.143 -15.071  -7.715  1.00                 O  
ATOM   3836  N   THR  1744      51.563 -15.792  -6.279  1.00                 N  
ATOM   3837  CA  THR  1744      50.442 -15.514  -7.179  1.00                 C  
ATOM   3838  C   THR  1744      50.206 -14.011  -7.322  1.00                 C  
ATOM   3839  O   THR  1744      50.366 -13.251  -6.360  1.00                 O  
ATOM   3840  CB  THR  1744      49.146 -16.189  -6.692  1.00                 C  
ATOM   3841  OG1 THR  1744      49.333 -17.608  -6.641  1.00                 O  
ATOM   3842  CG2 THR  1744      47.997 -15.883  -7.641  1.00                 C  
ATOM   3843  N   LYS  1745      49.824 -13.595  -8.527  1.00                 N  
ATOM   3844  CA  LYS  1745      49.613 -12.183  -8.839  1.00                 C  
ATOM   3845  C   LYS  1745      48.142 -11.777  -8.716  1.00                 C  
ATOM   3846  O   LYS  1745      47.247 -12.620  -8.808  1.00                 O  
ATOM   3847  CB  LYS  1745      50.114 -11.865 -10.249  1.00                 C  
ATOM   3848  CD  LYS  1745      52.046 -11.673 -11.839  1.00                 C  
ATOM   3849  CE  LYS  1745      53.549 -11.823 -12.012  1.00                 C  
ATOM   3850  CG  LYS  1745      51.614 -12.035 -10.428  1.00                 C  
ATOM   3851  NZ  LYS  1745      53.981 -11.520 -13.405  1.00                 N  
ATOM   3852  N   CYS  1746      47.909 -10.481  -8.512  1.00                 N  
ATOM   3853  CA  CYS  1746      46.559  -9.919  -8.488  1.00                 C  
ATOM   3854  C   CYS  1746      45.923 -10.001  -9.871  1.00                 C  
ATOM   3855  O   CYS  1746      46.620 -10.147 -10.881  1.00                 O  
ATOM   3856  CB  CYS  1746      46.591  -8.469  -8.000  1.00                 C  
ATOM   3857  SG  CYS  1746      47.146  -8.269  -6.291  1.00                 S  
ATOM   3858  N   ILE  1747      44.596  -9.911  -9.899  1.00                 N  
ATOM   3859  CA  ILE  1747      43.830  -9.758 -11.135  1.00                 C  
ATOM   3860  C   ILE  1747      44.336  -8.532 -11.920  1.00                 C  
ATOM   3861  O   ILE  1747      44.129  -8.423 -13.135  1.00                 O  
ATOM   3862  CB  ILE  1747      42.322  -9.631 -10.852  1.00                 C  
ATOM   3863  CD1 ILE  1747      41.962 -12.146 -11.069  1.00                 C  
ATOM   3864  CG1 ILE  1747      41.790 -10.913 -10.208  1.00                 C  
ATOM   3865  CG2 ILE  1747      41.568  -9.282 -12.126  1.00                 C  
ATOM   3866  N   HIS  1748      45.023  -7.637 -11.207  1.00                 N  
ATOM   3867  CA  HIS  1748      45.767  -6.514 -11.784  1.00                 C  
ATOM   3868  C   HIS  1748      46.887  -7.008 -12.713  1.00                 C  
ATOM   3869  O   HIS  1748      46.917  -8.176 -13.105  1.00                 O  
ATOM   3870  CB  HIS  1748      46.353  -5.635 -10.678  1.00                 C  
ATOM   3871  CG  HIS  1748      45.320  -4.950  -9.838  1.00                 C  
ATOM   3872  ND1 HIS  1748      45.627  -4.299  -8.663  1.00                 N  
ATOM   3873  CE1 HIS  1748      44.499  -3.787  -8.139  1.00                 C  
ATOM   3874  CD2 HIS  1748      43.881  -4.749  -9.923  1.00                 C  
ATOM   3875  NE2 HIS  1748      43.448  -4.053  -8.889  1.00                 N  
ATOM   3876  N   PRO  1749      46.552  -7.386 -13.941  1.00                 N  
ATOM   3877  CA  PRO  1749      47.512  -7.848 -14.925  1.00                 C  
ATOM   3878  C   PRO  1749      48.425  -6.711 -15.369  1.00                 C  
ATOM   3879  O   PRO  1749      49.648  -6.867 -15.431  1.00                 O  
ATOM   3880  CB  PRO  1749      46.644  -8.357 -16.078  1.00                 C  
ATOM   3881  CD  PRO  1749      45.155  -7.492 -14.416  1.00                 C  
ATOM   3882  CG  PRO  1749      45.338  -7.660 -15.898  1.00                 C  
ATOM   3883  N   ASP  1750      47.874  -5.558 -15.683  1.00                 N  
ATOM   3884  CA  ASP  1750      48.598  -4.418 -16.211  1.00                 C  
ATOM   3885  C   ASP  1750      49.154  -3.539 -15.104  1.00                 C  
ATOM   3886  O   ASP  1750      50.016  -2.692 -15.353  1.00                 O  
ATOM   3887  CB  ASP  1750      47.695  -3.587 -17.125  1.00                 C  
ATOM   3888  CG  ASP  1750      47.317  -4.322 -18.396  1.00                 C  
ATOM   3889  OD1 ASP  1750      48.081  -5.216 -18.814  1.00                 O  
ATOM   3890  OD2 ASP  1750      46.257  -4.003 -18.973  1.00                 O  
ATOM   3891  N   CYS  1751      48.699  -3.694 -13.859  1.00                 N  
ATOM   3892  CA  CYS  1751      49.290  -2.845 -12.817  1.00                 C  
ATOM   3893  C   CYS  1751      50.593  -3.439 -12.331  1.00                 C  
ATOM   3894  O   CYS  1751      51.592  -2.723 -12.218  1.00                 O  
ATOM   3895  CB  CYS  1751      48.314  -2.669 -11.652  1.00                 C  
ATOM   3896  SG  CYS  1751      46.858  -1.671 -12.042  1.00                 S  
ATOM   3897  N   GLY  1752      50.664  -4.728 -12.026  1.00                 N  
ATOM   3898  CA  GLY  1752      51.972  -5.280 -11.587  1.00                 C  
ATOM   3899  C   GLY  1752      52.025  -5.422 -10.085  1.00                 C  
ATOM   3900  O   GLY  1752      53.033  -5.089  -9.456  1.00                 O  
ATOM   3901  N   LYS  1753      50.880  -5.861  -9.473  1.00                 N  
ATOM   3902  CA  LYS  1753      51.027  -6.173  -8.050  1.00                 C  
ATOM   3903  C   LYS  1753      50.790  -7.642  -7.697  1.00                 C  
ATOM   3904  O   LYS  1753      49.943  -8.299  -8.308  1.00                 O  
ATOM   3905  CB  LYS  1753      50.073  -5.319  -7.213  1.00                 C  
ATOM   3906  CD  LYS  1753      51.645  -3.414  -6.768  1.00                 C  
ATOM   3907  CE  LYS  1753      51.835  -1.906  -6.823  1.00                 C  
ATOM   3908  CG  LYS  1753      50.300  -3.822  -7.347  1.00                 C  
ATOM   3909  NZ  LYS  1753      53.187  -1.500  -6.350  1.00                 N  
ATOM   3910  N   PRO  1754      51.546  -8.163  -6.709  1.00                 N  
ATOM   3911  CA  PRO  1754      51.277  -9.498  -6.169  1.00                 C  
ATOM   3912  C   PRO  1754      50.011  -9.526  -5.310  1.00                 C  
ATOM   3913  O   PRO  1754      49.634  -8.509  -4.719  1.00                 O  
ATOM   3914  CB  PRO  1754      52.518  -9.816  -5.332  1.00                 C  
ATOM   3915  CD  PRO  1754      52.762  -7.556  -6.084  1.00                 C  
ATOM   3916  CG  PRO  1754      53.052  -8.481  -4.935  1.00                 C  
ATOM   3917  N   ALA  1755      49.370 -10.689  -5.253  1.00                 N  
ATOM   3918  CA  ALA  1755      48.173 -10.884  -4.441  1.00                 C  
ATOM   3919  C   ALA  1755      48.519 -10.937  -2.958  1.00                 C  
ATOM   3920  O   ALA  1755      49.477 -11.605  -2.558  1.00                 O  
ATOM   3921  CB  ALA  1755      47.452 -12.157  -4.857  1.00                 C  
ATOM   3922  N   GLN  1756      47.738 -10.223  -2.151  1.00                 N  
ATOM   3923  CA  GLN  1756      47.899 -10.246  -0.701  1.00                 C  
ATOM   3924  C   GLN  1756      46.976 -11.294  -0.083  1.00                 C  
ATOM   3925  O   GLN  1756      47.330 -11.955   0.895  1.00                 O  
ATOM   3926  CB  GLN  1756      47.615  -8.864  -0.108  1.00                 C  
ATOM   3927  CD  GLN  1756      48.295  -6.438   0.075  1.00                 C  
ATOM   3928  CG  GLN  1756      48.632  -7.802  -0.495  1.00                 C  
ATOM   3929  OE1 GLN  1756      47.224  -6.243   0.650  1.00                 O  
ATOM   3930  NE2 GLN  1756      49.210  -5.489  -0.085  1.00                 N  
ATOM   3931  N   TYR  1757      45.796 -11.446  -0.677  1.00                 N  
ATOM   3932  CA  TYR  1757      44.737 -12.294  -0.135  1.00                 C  
ATOM   3933  C   TYR  1757      43.654 -12.558  -1.174  1.00                 C  
ATOM   3934  O   TYR  1757      43.420 -11.731  -2.063  1.00                 O  
ATOM   3935  CB  TYR  1757      44.122 -11.653   1.111  1.00                 C  
ATOM   3936  CG  TYR  1757      43.479 -10.309   0.854  1.00                 C  
ATOM   3937  OH  TYR  1757      41.697  -6.620   0.139  1.00                 O  
ATOM   3938  CZ  TYR  1757      42.288  -7.840   0.376  1.00                 C  
ATOM   3939  CD1 TYR  1757      42.261 -10.218   0.192  1.00                 C  
ATOM   3940  CE1 TYR  1757      41.665  -8.994  -0.047  1.00                 C  
ATOM   3941  CD2 TYR  1757      44.092  -9.135   1.273  1.00                 C  
ATOM   3942  CE2 TYR  1757      43.511  -7.902   1.043  1.00                 C  
ATOM   3943  N   TYR  1758      43.003 -13.714  -1.068  1.00                 N  
ATOM   3944  CA  TYR  1758      41.771 -13.950  -1.805  1.00                 C  
ATOM   3945  C   TYR  1758      40.716 -12.996  -1.266  1.00                 C  
ATOM   3946  O   TYR  1758      40.562 -12.855  -0.051  1.00                 O  
ATOM   3947  CB  TYR  1758      41.338 -15.411  -1.671  1.00                 C  
ATOM   3948  CG  TYR  1758      42.236 -16.385  -2.401  1.00                 C  
ATOM   3949  OH  TYR  1758      44.709 -19.070  -4.392  1.00                 O  
ATOM   3950  CZ  TYR  1758      43.890 -18.181  -3.735  1.00                 C  
ATOM   3951  CD1 TYR  1758      43.034 -17.280  -1.699  1.00                 C  
ATOM   3952  CE1 TYR  1758      43.857 -18.173  -2.357  1.00                 C  
ATOM   3953  CD2 TYR  1758      42.282 -16.407  -3.789  1.00                 C  
ATOM   3954  CE2 TYR  1758      43.099 -17.294  -4.464  1.00                 C  
ATOM   3955  N   THR  1759      40.023 -12.320  -2.176  1.00                 N  
ATOM   3956  CA  THR  1759      38.987 -11.362  -1.808  1.00                 C  
ATOM   3957  C   THR  1759      37.682 -11.659  -2.550  1.00                 C  
ATOM   3958  O   THR  1759      37.677 -11.913  -3.758  1.00                 O  
ATOM   3959  CB  THR  1759      39.427  -9.915  -2.099  1.00                 C  
ATOM   3960  OG1 THR  1759      40.616  -9.616  -1.358  1.00                 O  
ATOM   3961  CG2 THR  1759      38.339  -8.935  -1.689  1.00                 C  
ATOM   3962  N   LEU  1760      36.581 -11.635  -1.803  1.00                 N  
ATOM   3963  CA  LEU  1760      35.251 -11.875  -2.349  1.00                 C  
ATOM   3964  C   LEU  1760      34.700 -10.609  -3.001  1.00                 C  
ATOM   3965  O   LEU  1760      34.543  -9.570  -2.349  1.00                 O  
ATOM   3966  CB  LEU  1760      34.302 -12.365  -1.253  1.00                 C  
ATOM   3967  CG  LEU  1760      32.867 -12.670  -1.686  1.00                 C  
ATOM   3968  CD1 LEU  1760      32.836 -13.836  -2.662  1.00                 C  
ATOM   3969  CD2 LEU  1760      31.993 -12.968  -0.477  1.00                 C  
ATOM   3970  N   PHE  1761      34.412 -10.716  -4.295  1.00                 N  
ATOM   3971  CA  PHE  1761      33.883  -9.614  -5.087  1.00                 C  
ATOM   3972  C   PHE  1761      32.521  -9.992  -5.650  1.00                 C  
ATOM   3973  O   PHE  1761      32.249 -11.172  -5.885  1.00                 O  
ATOM   3974  CB  PHE  1761      34.853  -9.248  -6.212  1.00                 C  
ATOM   3975  CG  PHE  1761      36.173  -8.721  -5.726  1.00                 C  
ATOM   3976  CZ  PHE  1761      38.613  -7.737  -4.828  1.00                 C  
ATOM   3977  CD1 PHE  1761      37.207  -9.585  -5.410  1.00                 C  
ATOM   3978  CE1 PHE  1761      38.421  -9.099  -4.963  1.00                 C  
ATOM   3979  CD2 PHE  1761      36.381  -7.360  -5.585  1.00                 C  
ATOM   3980  CE2 PHE  1761      37.595  -6.874  -5.139  1.00                 C  
ATOM   3981  N   GLY  1762      31.675  -8.986  -5.867  1.00                 N  
ATOM   3982  CA  GLY  1762      30.366  -9.187  -6.478  1.00                 C  
ATOM   3983  C   GLY  1762      29.549  -7.910  -6.550  1.00                 C  
ATOM   3984  O   GLY  1762      29.969  -6.866  -6.051  1.00                 O  
ATOM   3985  N   ARG  1763      28.393  -7.990  -7.202  1.00                 N  
ATOM   3986  CA  ARG  1763      27.423  -6.898  -7.187  1.00                 C  
ATOM   3987  C   ARG  1763      26.681  -6.959  -5.861  1.00                 C  
ATOM   3988  O   ARG  1763      26.444  -8.044  -5.334  1.00                 O  
ATOM   3989  CB  ARG  1763      26.472  -7.010  -8.380  1.00                 C  
ATOM   3990  CD  ARG  1763      26.150  -6.986 -10.869  1.00                 C  
ATOM   3991  NE  ARG  1763      26.773  -6.764 -12.172  1.00                 N  
ATOM   3992  CG  ARG  1763      27.152  -6.867  -9.732  1.00                 C  
ATOM   3993  CZ  ARG  1763      27.372  -7.713 -12.884  1.00                 C  
ATOM   3994  NH1 ARG  1763      27.911  -7.419 -14.060  1.00                 N  
ATOM   3995  NH2 ARG  1763      27.431  -8.953 -12.420  1.00                 N  
ATOM   3996  N   SER  1764      26.321  -5.802  -5.317  1.00                 N  
ATOM   3997  CA  SER  1764      25.734  -5.758  -3.977  1.00                 C  
ATOM   3998  C   SER  1764      24.659  -4.694  -3.796  1.00                 C  
ATOM   3999  O   SER  1764      24.491  -3.811  -4.638  1.00                 O  
ATOM   4000  CB  SER  1764      26.820  -5.528  -2.924  1.00                 C  
ATOM   4001  OG  SER  1764      26.269  -5.515  -1.618  1.00                 O  
ATOM   4002  N   TYR  1765      23.934  -4.798  -2.683  1.00                 N  
ATOM   4003  CA  TYR  1765      22.966  -3.781  -2.279  1.00                 C  
ATOM   4004  C   TYR  1765      23.675  -2.566  -1.689  1.00                 C  
ATOM   4005  O   TYR  1765      24.883  -2.607  -1.445  1.00                 O  
ATOM   4006  OXT TYR  1765      23.046  -1.532  -1.451  1.00                 O  
ATOM   4007  CB  TYR  1765      21.972  -4.358  -1.269  1.00                 C  
ATOM   4008  CG  TYR  1765      21.061  -5.419  -1.844  1.00                 C  
ATOM   4009  OH  TYR  1765      18.565  -8.348  -3.420  1.00                 O  
ATOM   4010  CZ  TYR  1765      19.390  -7.377  -2.899  1.00                 C  
ATOM   4011  CD1 TYR  1765      21.404  -6.763  -1.778  1.00                 C  
ATOM   4012  CE1 TYR  1765      20.577  -7.740  -2.300  1.00                 C  
ATOM   4013  CD2 TYR  1765      19.861  -5.073  -2.451  1.00                 C  
ATOM   4014  CE2 TYR  1765      19.021  -6.035  -2.979  1.00                 C  
TER
