# Supplementary material for: Comparative Single-Cell Transcriptomics Reveals Novel Genes Involved in Bivalve Embryonic Shell Formation and Questions Ontogenetic Homology of Molluscan Shell Types
Source: Front Cell Dev Biol. 2022 Jun 9;10:883755. doi: 10.3389/fcell.2022.883755 (PMC9261976; doi:10.3389/fcell.2022.883755)
Supplement: Supplementary file 1 [file DataSheet1.ZIP › Supplementary_File1/s_f_1/29dbbdea0e49c1cc.final.pdb]

SSBOND   1 CYS     40    CYS     51
ATOM      1  N   ASP     3       4.983 -33.824  -9.773  1.00                 N  
ATOM      2  CA  ASP     3       5.814 -32.824 -10.417  1.00                 C  
ATOM      3  C   ASP     3       6.755 -33.425 -11.442  1.00                 C  
ATOM      4  O   ASP     3       6.361 -34.286 -12.228  1.00                 O  
ATOM      5  CB  ASP     3       6.626 -32.051  -9.376  1.00                 C  
ATOM      6  CG  ASP     3       5.764 -31.142  -8.522  1.00                 C  
ATOM      7  OD1 ASP     3       4.598 -30.901  -8.901  1.00                 O  
ATOM      8  OD2 ASP     3       6.254 -30.670  -7.474  1.00                 O  
ATOM      9  N   ILE     4       8.003 -32.969 -11.436  1.00                 N  
ATOM     10  CA  ILE     4       9.004 -33.466 -12.372  1.00                 C  
ATOM     11  C   ILE     4       9.167 -34.977 -12.243  1.00                 C  
ATOM     12  O   ILE     4       9.622 -35.642 -13.172  1.00                 O  
ATOM     13  CB  ILE     4      10.363 -32.771 -12.167  1.00                 C  
ATOM     14  CD1 ILE     4      12.498 -32.117 -13.396  1.00                 C  
ATOM     15  CG1 ILE     4      11.264 -32.993 -13.383  1.00                 C  
ATOM     16  CG2 ILE     4      11.018 -33.252 -10.881  1.00                 C  
ATOM     17  N   ASP     5       8.791 -35.511 -11.085  1.00                 N  
ATOM     18  CA  ASP     5       8.896 -36.944 -10.836  1.00                 C  
ATOM     19  C   ASP     5       7.833 -37.711 -11.617  1.00                 C  
ATOM     20  O   ASP     5       7.938 -38.922 -11.804  1.00                 O  
ATOM     21  CB  ASP     5       8.768 -37.239  -9.340  1.00                 C  
ATOM     22  CG  ASP     5       9.976 -36.775  -8.550  1.00                 C  
ATOM     23  OD1 ASP     5      11.021 -36.492  -9.173  1.00                 O  
ATOM     24  OD2 ASP     5       9.878 -36.695  -7.307  1.00                 O  
ATOM     25  N   VAL     6       6.809 -36.995 -12.071  1.00                 N  
ATOM     26  CA  VAL     6       5.725 -37.607 -12.831  1.00                 C  
ATOM     27  C   VAL     6       5.968 -37.472 -14.331  1.00                 C  
ATOM     28  O   VAL     6       5.654 -38.376 -15.105  1.00                 O  
ATOM     29  CB  VAL     6       4.361 -36.993 -12.464  1.00                 C  
ATOM     30  CG1 VAL     6       3.265 -37.562 -13.351  1.00                 C  
ATOM     31  CG2 VAL     6       4.045 -37.237 -10.996  1.00                 C  
ATOM     32  N   THR     7       6.531 -36.337 -14.734  1.00                 N  
ATOM     33  CA  THR     7       6.816 -36.083 -16.140  1.00                 C  
ATOM     34  C   THR     7       7.877 -37.047 -16.663  1.00                 C  
ATOM     35  O   THR     7       7.998 -37.260 -17.870  1.00                 O  
ATOM     36  CB  THR     7       7.282 -34.633 -16.369  1.00                 C  
ATOM     37  OG1 THR     7       8.476 -34.387 -15.616  1.00                 O  
ATOM     38  CG2 THR     7       6.211 -33.652 -15.916  1.00                 C  
ATOM     39  N   TRP     8       8.644 -37.628 -15.747  1.00                 N  
ATOM     40  CA  TRP     8       9.696 -38.570 -16.115  1.00                 C  
ATOM     41  C   TRP     8       9.102 -39.902 -16.560  1.00                 C  
ATOM     42  O   TRP     8       9.331 -40.352 -17.683  1.00                 O  
ATOM     43  CB  TRP     8      10.657 -38.785 -14.944  1.00                 C  
ATOM     44  CG  TRP     8      11.561 -37.618 -14.688  1.00                 C  
ATOM     45  CD1 TRP     8      11.733 -36.525 -15.486  1.00                 C  
ATOM     46  NE1 TRP     8      12.644 -35.664 -14.922  1.00                 N  
ATOM     47  CD2 TRP     8      12.417 -37.428 -13.554  1.00                 C  
ATOM     48  CE2 TRP     8      13.078 -36.200 -13.734  1.00                 C  
ATOM     49  CH2 TRP     8      14.241 -36.455 -11.695  1.00                 C  
ATOM     50  CZ2 TRP     8      13.994 -35.702 -12.808  1.00                 C  
ATOM     51  CE3 TRP     8      12.689 -38.178 -12.406  1.00                 C  
ATOM     52  CZ3 TRP     8      13.598 -37.681 -11.492  1.00                 C  
ATOM     53  N   CYS     9       8.336 -40.529 -15.674  1.00                 N  
ATOM     54  CA  CYS     9       7.707 -41.809 -15.975  1.00                 C  
ATOM     55  C   CYS     9       6.891 -41.724 -17.262  1.00                 C  
ATOM     56  O   CYS     9       6.738 -42.714 -17.979  1.00                 O  
ATOM     57  CB  CYS     9       6.817 -42.255 -14.813  1.00                 C  
ATOM     58  SG  CYS     9       7.719 -42.711 -13.314  1.00                 S  
ATOM     59  N   TYR    10       6.369 -40.537 -17.548  1.00                 N  
ATOM     60  CA  TYR    10       5.567 -40.323 -18.747  1.00                 C  
ATOM     61  C   TYR    10       6.443 -40.327 -19.996  1.00                 C  
ATOM     62  O   TYR    10       5.999 -40.711 -21.078  1.00                 O  
ATOM     63  CB  TYR    10       4.795 -39.006 -18.647  1.00                 C  
ATOM     64  CG  TYR    10       3.659 -39.035 -17.651  1.00                 C  
ATOM     65  OH  TYR    10       0.539 -39.130 -14.903  1.00                 O  
ATOM     66  CZ  TYR    10       1.571 -39.097 -15.813  1.00                 C  
ATOM     67  CD1 TYR    10       3.599 -40.016 -16.669  1.00                 C  
ATOM     68  CE1 TYR    10       2.564 -40.051 -15.754  1.00                 C  
ATOM     69  CD2 TYR    10       2.649 -38.083 -17.695  1.00                 C  
ATOM     70  CE2 TYR    10       1.606 -38.102 -16.789  1.00                 C  
ATOM     71  N   TYR    11       7.690 -39.898 -19.838  1.00                 N  
ATOM     72  CA  TYR    11       8.629 -39.849 -20.952  1.00                 C  
ATOM     73  C   TYR    11       9.335 -41.191 -21.128  1.00                 C  
ATOM     74  O   TYR    11       9.694 -41.574 -22.241  1.00                 O  
ATOM     75  CB  TYR    11       9.656 -38.735 -20.738  1.00                 C  
ATOM     76  CG  TYR    11       9.070 -37.343 -20.792  1.00                 C  
ATOM     77  OH  TYR    11       7.446 -33.518 -20.950  1.00                 O  
ATOM     78  CZ  TYR    11       7.985 -34.783 -20.897  1.00                 C  
ATOM     79  CD1 TYR    11       7.883 -37.097 -21.469  1.00                 C  
ATOM     80  CE1 TYR    11       7.340 -35.827 -21.524  1.00                 C  
ATOM     81  CD2 TYR    11       9.707 -36.279 -20.166  1.00                 C  
ATOM     82  CE2 TYR    11       9.178 -35.002 -20.211  1.00                 C  
ATOM     83  N   ILE    12       9.529 -41.899 -20.021  1.00                 N  
ATOM     84  CA  ILE    12      10.190 -43.198 -20.052  1.00                 C  
ATOM     85  C   ILE    12       9.198 -44.312 -20.367  1.00                 C  
ATOM     86  O   ILE    12       9.582 -45.391 -20.817  1.00                 O  
ATOM     87  CB  ILE    12      10.908 -43.498 -18.723  1.00                 C  
ATOM     88  CD1 ILE    12      10.486 -44.135 -16.291  1.00                 C  
ATOM     89  CG1 ILE    12       9.893 -43.623 -17.585  1.00                 C  
ATOM     90  CG2 ILE    12      11.956 -42.435 -18.432  1.00                 C  
ATOM     91  N   GLY    13       7.918 -44.042 -20.129  1.00                 N  
ATOM     92  CA  GLY    13       6.889 -45.031 -20.396  1.00                 C  
ATOM     93  C   GLY    13       6.964 -46.214 -19.451  1.00                 C  
ATOM     94  O   GLY    13       7.387 -47.302 -19.841  1.00                 O  
ATOM     95  N   GLY    14       6.553 -46.001 -18.205  1.00                 N  
ATOM     96  CA  GLY    14       6.575 -47.059 -17.203  1.00                 C  
ATOM     97  C   GLY    14       5.161 -47.488 -16.826  1.00                 C  
ATOM     98  O   GLY    14       4.949 -48.591 -16.320  1.00                 O  
ATOM     99  N   ALA    15       4.195 -46.609 -17.074  1.00                 N  
ATOM    100  CA  ALA    15       2.802 -46.896 -16.759  1.00                 C  
ATOM    101  C   ALA    15       1.942 -46.894 -18.018  1.00                 C  
ATOM    102  O   ALA    15       2.237 -46.188 -18.982  1.00                 O  
ATOM    103  CB  ALA    15       2.266 -45.885 -15.757  1.00                 C  
ATOM    104  N   ALA    16       0.877 -47.688 -18.002  1.00                 N  
ATOM    105  CA  ALA    16      -0.028 -47.776 -19.142  1.00                 C  
ATOM    106  C   ALA    16      -0.849 -46.498 -19.285  1.00                 C  
ATOM    107  O   ALA    16      -1.419 -46.230 -20.342  1.00                 O  
ATOM    108  CB  ALA    16      -0.947 -48.979 -18.997  1.00                 C  
ATOM    109  N   THR    17      -0.906 -45.715 -18.213  1.00                 N  
ATOM    110  CA  THR    17      -1.658 -44.466 -18.218  1.00                 C  
ATOM    111  C   THR    17      -0.751 -43.288 -18.563  1.00                 C  
ATOM    112  O   THR    17      -1.087 -42.135 -18.296  1.00                 O  
ATOM    113  CB  THR    17      -2.339 -44.212 -16.860  1.00                 C  
ATOM    114  OG1 THR    17      -1.347 -44.160 -15.827  1.00                 O  
ATOM    115  CG2 THR    17      -3.318 -45.329 -16.538  1.00                 C  
ATOM    116  N   SER    18       0.399 -43.587 -19.157  1.00                 N  
ATOM    117  CA  SER    18       1.353 -42.554 -19.539  1.00                 C  
ATOM    118  C   SER    18       1.357 -42.341 -21.049  1.00                 C  
ATOM    119  O   SER    18       0.787 -41.371 -21.549  1.00                 O  
ATOM    120  CB  SER    18       2.759 -42.918 -19.056  1.00                 C  
ATOM    121  OG  SER    18       2.824 -42.932 -17.641  1.00                 O  
ATOM    122  N   ALA    19       2.002 -43.252 -21.769  1.00                 N  
ATOM    123  CA  ALA    19       2.079 -43.164 -23.222  1.00                 C  
ATOM    124  C   ALA    19       2.724 -44.412 -23.814  1.00                 C  
ATOM    125  O   ALA    19       3.386 -44.349 -24.851  1.00                 O  
ATOM    126  CB  ALA    19       2.857 -41.925 -23.638  1.00                 C  
ATOM    127  N   THR    20       2.528 -45.547 -23.150  1.00                 N  
ATOM    128  CA  THR    20       3.092 -46.809 -23.610  1.00                 C  
ATOM    129  C   THR    20       2.419 -47.994 -22.926  1.00                 C  
ATOM    130  O   THR    20       1.487 -47.823 -22.140  1.00                 O  
ATOM    131  CB  THR    20       4.611 -46.872 -23.363  1.00                 C  
ATOM    132  OG1 THR    20       5.165 -47.997 -24.057  1.00                 O  
ATOM    133  CG2 THR    20       4.903 -47.025 -21.878  1.00                 C  
ATOM    134  N   ASN    21       2.896 -49.196 -23.231  1.00                 N  
ATOM    135  CA  ASN    21       2.342 -50.410 -22.645  1.00                 C  
ATOM    136  C   ASN    21       3.452 -51.368 -22.225  1.00                 C  
ATOM    137  O   ASN    21       3.297 -52.587 -22.304  1.00                 O  
ATOM    138  CB  ASN    21       1.383 -51.089 -23.625  1.00                 C  
ATOM    139  CG  ASN    21       2.085 -51.599 -24.868  1.00                 C  
ATOM    140  OD1 ASN    21       3.282 -51.376 -25.053  1.00                 O  
ATOM    141  ND2 ASN    21       1.341 -52.287 -25.726  1.00                 N  
ATOM    142  N   ILE    22       4.571 -50.808 -21.777  1.00                 N  
ATOM    143  CA  ILE    22       5.706 -51.613 -21.341  1.00                 C  
ATOM    144  C   ILE    22       6.687 -50.782 -20.521  1.00                 C  
ATOM    145  O   ILE    22       7.006 -49.648 -20.879  1.00                 O  
ATOM    146  CB  ILE    22       6.436 -52.254 -22.536  1.00                 C  
ATOM    147  CD1 ILE    22       8.044 -54.140 -23.131  1.00                 C  
ATOM    148  CG1 ILE    22       7.501 -53.236 -22.046  1.00                 C  
ATOM    149  CG2 ILE    22       7.026 -51.180 -23.437  1.00                 C  
ATOM    150  N   LEU    23       7.162 -51.354 -19.420  1.00                 N  
ATOM    151  CA  LEU    23       8.109 -50.667 -18.551  1.00                 C  
ATOM    152  C   LEU    23       9.531 -51.164 -18.785  1.00                 C  
ATOM    153  O   LEU    23      10.480 -50.669 -18.179  1.00                 O  
ATOM    154  CB  LEU    23       7.722 -50.855 -17.083  1.00                 C  
ATOM    155  CG  LEU    23       6.362 -50.295 -16.663  1.00                 C  
ATOM    156  CD1 LEU    23       6.072 -50.623 -15.206  1.00                 C  
ATOM    157  CD2 LEU    23       6.307 -48.792 -16.887  1.00                 C  
ATOM    158  N   LYS    24       9.671 -52.146 -19.671  1.00                 N  
ATOM    159  CA  LYS    24      10.978 -52.709 -19.987  1.00                 C  
ATOM    160  C   LYS    24      11.948 -51.619 -20.431  1.00                 C  
ATOM    161  O   LYS    24      13.164 -51.783 -20.342  1.00                 O  
ATOM    162  CB  LYS    24      10.852 -53.778 -21.074  1.00                 C  
ATOM    163  CD  LYS    24      10.050 -56.059 -21.748  1.00                 C  
ATOM    164  CE  LYS    24       9.366 -57.336 -21.287  1.00                 C  
ATOM    165  CG  LYS    24      10.146 -55.045 -20.620  1.00                 C  
ATOM    166  NZ  LYS    24       9.230 -58.323 -22.393  1.00                 N  
ATOM    167  N   MET    25      11.400 -50.506 -20.909  1.00                 N  
ATOM    168  CA  MET    25      12.217 -49.388 -21.367  1.00                 C  
ATOM    169  C   MET    25      13.158 -48.915 -20.264  1.00                 C  
ATOM    170  O   MET    25      14.190 -48.300 -20.534  1.00                 O  
ATOM    171  CB  MET    25      11.330 -48.233 -21.836  1.00                 C  
ATOM    172  SD  MET    25      11.665 -48.876 -24.511  1.00                 S  
ATOM    173  CE  MET    25      12.461 -47.287 -24.735  1.00                 C  
ATOM    174  CG  MET    25      10.572 -48.516 -23.123  1.00                 C  
ATOM    175  N   MET    26      12.795 -49.205 -19.019  1.00                 N  
ATOM    176  CA  MET    26      13.606 -48.809 -17.873  1.00                 C  
ATOM    177  C   MET    26      13.952 -50.013 -17.004  1.00                 C  
ATOM    178  O   MET    26      14.478 -49.864 -15.901  1.00                 O  
ATOM    179  CB  MET    26      12.878 -47.752 -17.041  1.00                 C  
ATOM    180  SD  MET    26      14.213 -45.609 -18.180  1.00                 S  
ATOM    181  CE  MET    26      14.792 -45.132 -16.554  1.00                 C  
ATOM    182  CG  MET    26      12.664 -46.432 -17.763  1.00                 C  
ATOM    183  N   SER    27      13.654 -51.206 -17.508  1.00                 N  
ATOM    184  CA  SER    27      13.930 -52.436 -16.775  1.00                 C  
ATOM    185  C   SER    27      14.912 -53.316 -17.543  1.00                 C  
ATOM    186  O   SER    27      15.906 -53.787 -16.989  1.00                 O  
ATOM    187  CB  SER    27      12.633 -53.201 -16.505  1.00                 C  
ATOM    188  OG  SER    27      12.889 -54.411 -15.812  1.00                 O  
ATOM    189  N   ARG    28      14.626 -53.534 -18.822  1.00                 N  
ATOM    190  CA  ARG    28      15.483 -54.356 -19.668  1.00                 C  
ATOM    191  C   ARG    28      16.937 -53.907 -19.570  1.00                 C  
ATOM    192  O   ARG    28      17.826 -54.675 -19.200  1.00                 O  
ATOM    193  CB  ARG    28      15.011 -54.302 -21.122  1.00                 C  
ATOM    194  CD  ARG    28      15.378 -54.973 -23.513  1.00                 C  
ATOM    195  NE  ARG    28      15.601 -53.611 -23.992  1.00                 N  
ATOM    196  CG  ARG    28      15.835 -55.152 -22.075  1.00                 C  
ATOM    197  CZ  ARG    28      15.027 -53.096 -25.075  1.00                 C  
ATOM    198  NH1 ARG    28      15.290 -51.847 -25.434  1.00                 N  
ATOM    199  NH2 ARG    28      14.191 -53.832 -25.795  1.00                 N  
ATOM    200  N   PRO    29      17.188 -52.633 -19.907  1.00                 N  
ATOM    201  CA  PRO    29      18.534 -52.053 -19.862  1.00                 C  
ATOM    202  C   PRO    29      19.043 -51.879 -18.435  1.00                 C  
ATOM    203  O   PRO    29      20.212 -52.139 -18.146  1.00                 O  
ATOM    204  CB  PRO    29      18.377 -50.699 -20.557  1.00                 C  
ATOM    205  CD  PRO    29      16.245 -51.770 -20.744  1.00                 C  
ATOM    206  CG  PRO    29      17.214 -50.882 -21.473  1.00                 C  
ATOM    207  N   PHE    30      18.160 -51.438 -17.546  1.00                 N  
ATOM    208  CA  PHE    30      18.520 -51.230 -16.148  1.00                 C  
ATOM    209  C   PHE    30      19.085 -52.507 -15.536  1.00                 C  
ATOM    210  O   PHE    30      19.900 -52.458 -14.614  1.00                 O  
ATOM    211  CB  PHE    30      17.307 -50.753 -15.348  1.00                 C  
ATOM    212  CG  PHE    30      17.607 -50.469 -13.903  1.00                 C  
ATOM    213  CZ  PHE    30      18.159 -49.950 -11.229  1.00                 C  
ATOM    214  CD1 PHE    30      18.236 -49.295 -13.530  1.00                 C  
ATOM    215  CE1 PHE    30      18.512 -49.034 -12.201  1.00                 C  
ATOM    216  CD2 PHE    30      17.259 -51.377 -12.918  1.00                 C  
ATOM    217  CE2 PHE    30      17.535 -51.116 -11.590  1.00                 C  
ATOM    218  N   LYS    31      18.649 -53.650 -16.055  1.00                 N  
ATOM    219  CA  LYS    31      19.114 -54.940 -15.562  1.00                 C  
ATOM    220  C   LYS    31      20.380 -55.382 -16.289  1.00                 C  
ATOM    221  O   LYS    31      21.081 -56.290 -15.842  1.00                 O  
ATOM    222  CB  LYS    31      18.021 -55.999 -15.719  1.00                 C  
ATOM    223  CD  LYS    31      15.761 -56.857 -15.043  1.00                 C  
ATOM    224  CE  LYS    31      14.544 -56.628 -14.162  1.00                 C  
ATOM    225  CG  LYS    31      16.802 -55.768 -14.841  1.00                 C  
ATOM    226  NZ  LYS    31      13.504 -57.674 -14.369  1.00                 N  
ATOM    227  N   ASN    32      20.667 -54.734 -17.414  1.00                 N  
ATOM    228  CA  ASN    32      21.849 -55.060 -18.204  1.00                 C  
ATOM    229  C   ASN    32      23.015 -54.146 -17.839  1.00                 C  
ATOM    230  O   ASN    32      23.867 -53.846 -18.676  1.00                 O  
ATOM    231  CB  ASN    32      21.536 -54.970 -19.699  1.00                 C  
ATOM    232  CG  ASN    32      20.599 -56.067 -20.165  1.00                 C  
ATOM    233  OD1 ASN    32      20.699 -57.211 -19.724  1.00                 O  
ATOM    234  ND2 ASN    32      19.683 -55.719 -21.062  1.00                 N  
ATOM    235  N   HIS    33      23.047 -53.706 -16.586  1.00                 N  
ATOM    236  CA  HIS    33      24.108 -52.826 -16.111  1.00                 C  
ATOM    237  C   HIS    33      24.015 -51.455 -16.774  1.00                 C  
ATOM    238  O   HIS    33      24.958 -51.005 -17.425  1.00                 O  
ATOM    239  CB  HIS    33      25.480 -53.449 -16.376  1.00                 C  
ATOM    240  CG  HIS    33      25.684 -54.771 -15.703  1.00                 C  
ATOM    241  ND1 HIS    33      25.758 -54.904 -14.333  1.00                 N  
ATOM    242  CE1 HIS    33      25.943 -56.202 -14.029  1.00                 C  
ATOM    243  CD2 HIS    33      25.848 -56.148 -16.146  1.00                 C  
ATOM    244  NE2 HIS    33      25.998 -56.953 -15.112  1.00                 N  
ATOM    245  N   LEU    34      22.873 -50.797 -16.605  1.00                 N  
ATOM    246  CA  LEU    34      22.657 -49.479 -17.187  1.00                 C  
ATOM    247  C   LEU    34      21.943 -48.555 -16.206  1.00                 C  
ATOM    248  O   LEU    34      20.769 -48.223 -16.371  1.00                 O  
ATOM    249  CB  LEU    34      21.852 -49.591 -18.483  1.00                 C  
ATOM    250  CG  LEU    34      22.499 -50.392 -19.616  1.00                 C  
ATOM    251  CD1 LEU    34      21.522 -50.582 -20.765  1.00                 C  
ATOM    252  CD2 LEU    34      23.764 -49.704 -20.106  1.00                 C  
ATOM    253  N   PRO    35      22.667 -48.127 -15.162  1.00                 N  
ATOM    254  CA  PRO    35      22.124 -47.233 -14.135  1.00                 C  
ATOM    255  C   PRO    35      21.875 -45.825 -14.664  1.00                 C  
ATOM    256  O   PRO    35      22.809 -45.041 -14.833  1.00                 O  
ATOM    257  CB  PRO    35      23.197 -47.226 -13.045  1.00                 C  
ATOM    258  CD  PRO    35      24.099 -48.430 -14.907  1.00                 C  
ATOM    259  CG  PRO    35      24.468 -47.519 -13.770  1.00                 C  
ATOM    260  N   MET    36      20.610 -45.510 -14.924  1.00                 N  
ATOM    261  CA  MET    36      20.239 -44.195 -15.433  1.00                 C  
ATOM    262  C   MET    36      21.228 -43.715 -16.489  1.00                 C  
ATOM    263  O   MET    36      21.503 -42.521 -16.597  1.00                 O  
ATOM    264  CB  MET    36      20.158 -43.181 -14.290  1.00                 C  
ATOM    265  SD  MET    36      19.115 -42.356 -11.859  1.00                 S  
ATOM    266  CE  MET    36      18.459 -40.870 -12.614  1.00                 C  
ATOM    267  CG  MET    36      19.085 -43.492 -13.259  1.00                 C  
ATOM    268  N   VAL    37      21.760 -44.655 -17.265  1.00                 N  
ATOM    269  CA  VAL    37      22.720 -44.326 -18.312  1.00                 C  
ATOM    270  C   VAL    37      22.046 -44.308 -19.681  1.00                 C  
ATOM    271  O   VAL    37      22.519 -43.653 -20.610  1.00                 O  
ATOM    272  CB  VAL    37      23.903 -45.312 -18.323  1.00                 C  
ATOM    273  CG1 VAL    37      24.804 -45.049 -19.520  1.00                 C  
ATOM    274  CG2 VAL    37      24.691 -45.212 -17.026  1.00                 C  
ATOM    275  N   LYS    38      20.939 -45.033 -19.799  1.00                 N  
ATOM    276  CA  LYS    38      20.198 -45.101 -21.053  1.00                 C  
ATOM    277  C   LYS    38      18.962 -44.208 -21.003  1.00                 C  
ATOM    278  O   LYS    38      18.352 -43.920 -22.033  1.00                 O  
ATOM    279  CB  LYS    38      19.795 -46.545 -21.360  1.00                 C  
ATOM    280  CD  LYS    38      18.804 -48.187 -22.978  1.00                 C  
ATOM    281  CE  LYS    38      18.076 -48.361 -24.302  1.00                 C  
ATOM    282  CG  LYS    38      19.078 -46.720 -22.689  1.00                 C  
ATOM    283  NZ  LYS    38      17.799 -49.794 -24.598  1.00                 N  
ATOM    284  N   ILE    39      18.599 -43.774 -19.801  1.00                 N  
ATOM    285  CA  ILE    39      17.437 -42.912 -19.619  1.00                 C  
ATOM    286  C   ILE    39      17.475 -41.729 -20.580  1.00                 C  
ATOM    287  O   ILE    39      16.435 -41.240 -21.022  1.00                 O  
ATOM    288  CB  ILE    39      17.332 -42.404 -18.169  1.00                 C  
ATOM    289  CD1 ILE    39      15.664 -41.523 -16.455  1.00                 C  
ATOM    290  CG1 ILE    39      15.951 -41.797 -17.915  1.00                 C  
ATOM    291  CG2 ILE    39      18.450 -41.417 -17.868  1.00                 C  
ATOM    292  N   CYS    40      18.681 -41.273 -20.901  1.00                 N  
ATOM    293  CA  CYS    40      18.856 -40.147 -21.811  1.00                 C  
ATOM    294  C   CYS    40      20.258 -40.148 -22.414  1.00                 C  
ATOM    295  O   CYS    40      20.431 -39.898 -23.606  1.00                 O  
ATOM    296  CB  CYS    40      18.594 -38.826 -21.085  1.00                 C  
ATOM    297  SG  CYS    40      18.682 -37.362 -22.143  1.00                 S  
ATOM    298  N   GLU    41      21.255 -40.432 -21.581  1.00                 N  
ATOM    299  CA  GLU    41      22.641 -40.465 -22.032  1.00                 C  
ATOM    300  C   GLU    41      22.782 -41.313 -23.293  1.00                 C  
ATOM    301  O   GLU    41      23.419 -40.902 -24.264  1.00                 O  
ATOM    302  CB  GLU    41      23.551 -41.005 -20.927  1.00                 C  
ATOM    303  CD  GLU    41      25.900 -41.536 -20.164  1.00                 C  
ATOM    304  CG  GLU    41      25.026 -41.030 -21.295  1.00                 C  
ATOM    305  OE1 GLU    41      25.349 -41.886 -19.099  1.00                 O  
ATOM    306  OE2 GLU    41      27.135 -41.583 -20.343  1.00                 O  
ATOM    307  N   LYS    42      22.184 -42.500 -23.271  1.00                 N  
ATOM    308  CA  LYS    42      22.241 -43.407 -24.411  1.00                 C  
ATOM    309  C   LYS    42      21.085 -43.148 -25.371  1.00                 C  
ATOM    310  O   LYS    42      21.270 -43.117 -26.589  1.00                 O  
ATOM    311  CB  LYS    42      22.220 -44.862 -23.939  1.00                 C  
ATOM    312  CD  LYS    42      22.420 -47.297 -24.517  1.00                 C  
ATOM    313  CE  LYS    42      22.537 -48.314 -25.640  1.00                 C  
ATOM    314  CG  LYS    42      22.334 -45.880 -25.062  1.00                 C  
ATOM    315  NZ  LYS    42      22.619 -49.707 -25.120  1.00                 N  
ATOM    316  N   LEU    43      19.892 -42.962 -24.817  1.00                 N  
ATOM    317  CA  LEU    43      18.705 -42.703 -25.624  1.00                 C  
ATOM    318  C   LEU    43      18.930 -41.520 -26.560  1.00                 C  
ATOM    319  O   LEU    43      18.307 -41.424 -27.618  1.00                 O  
ATOM    320  CB  LEU    43      17.493 -42.443 -24.727  1.00                 C  
ATOM    321  CG  LEU    43      16.165 -42.181 -25.440  1.00                 C  
ATOM    322  CD1 LEU    43      15.765 -43.378 -26.288  1.00                 C  
ATOM    323  CD2 LEU    43      15.071 -41.855 -24.436  1.00                 C  
ATOM    324  N   GLN    44      19.825 -40.622 -26.165  1.00                 N  
ATOM    325  CA  GLN    44      20.136 -39.446 -26.969  1.00                 C  
ATOM    326  C   GLN    44      20.428 -39.837 -28.415  1.00                 C  
ATOM    327  O   GLN    44      20.155 -39.075 -29.342  1.00                 O  
ATOM    328  CB  GLN    44      21.327 -38.691 -26.375  1.00                 C  
ATOM    329  CD  GLN    44      22.822 -36.657 -26.461  1.00                 C  
ATOM    330  CG  GLN    44      21.680 -37.410 -27.113  1.00                 C  
ATOM    331  OE1 GLN    44      23.323 -37.059 -25.410  1.00                 O  
ATOM    332  NE2 GLN    44      23.238 -35.560 -27.083  1.00                 N  
ATOM    333  N   ASP    45      20.983 -41.030 -28.600  1.00                 N  
ATOM    334  CA  ASP    45      21.309 -41.525 -29.932  1.00                 C  
ATOM    335  C   ASP    45      20.106 -41.415 -30.863  1.00                 C  
ATOM    336  O   ASP    45      20.257 -41.229 -32.071  1.00                 O  
ATOM    337  CB  ASP    45      21.791 -42.975 -29.861  1.00                 C  
ATOM    338  CG  ASP    45      23.172 -43.101 -29.247  1.00                 C  
ATOM    339  OD1 ASP    45      23.864 -42.069 -29.126  1.00                 O  
ATOM    340  OD2 ASP    45      23.561 -44.232 -28.887  1.00                 O  
ATOM    341  N   THR    46      18.911 -41.529 -30.294  1.00                 N  
ATOM    342  CA  THR    46      17.681 -41.439 -31.071  1.00                 C  
ATOM    343  C   THR    46      16.946 -40.134 -30.780  1.00                 C  
ATOM    344  O   THR    46      16.532 -39.426 -31.698  1.00                 O  
ATOM    345  CB  THR    46      16.746 -42.629 -30.787  1.00                 C  
ATOM    346  OG1 THR    46      16.405 -42.651 -29.395  1.00                 O  
ATOM    347  CG2 THR    46      17.430 -43.941 -31.141  1.00                 C  
ATOM    348  N   ASP    47      16.790 -39.822 -29.498  1.00                 N  
ATOM    349  CA  ASP    47      16.109 -38.600 -29.087  1.00                 C  
ATOM    350  C   ASP    47      16.963 -37.806 -28.104  1.00                 C  
ATOM    351  O   ASP    47      17.069 -38.162 -26.930  1.00                 O  
ATOM    352  CB  ASP    47      14.751 -38.927 -28.463  1.00                 C  
ATOM    353  CG  ASP    47      13.974 -37.685 -28.075  1.00                 C  
ATOM    354  OD1 ASP    47      14.533 -36.574 -28.189  1.00                 O  
ATOM    355  OD2 ASP    47      12.805 -37.822 -27.657  1.00                 O  
ATOM    356  N   PRO    48      17.571 -36.729 -28.592  1.00                 N  
ATOM    357  CA  PRO    48      18.420 -35.887 -27.758  1.00                 C  
ATOM    358  C   PRO    48      17.586 -34.864 -26.992  1.00                 C  
ATOM    359  O   PRO    48      18.022 -34.333 -25.970  1.00                 O  
ATOM    360  CB  PRO    48      19.365 -35.212 -28.754  1.00                 C  
ATOM    361  CD  PRO    48      17.765 -36.412 -30.070  1.00                 C  
ATOM    362  CG  PRO    48      18.587 -35.154 -30.026  1.00                 C  
ATOM    363  N   GLN    49      16.385 -34.594 -27.493  1.00                 N  
ATOM    364  CA  GLN    49      15.490 -33.635 -26.857  1.00                 C  
ATOM    365  C   GLN    49      15.023 -34.145 -25.498  1.00                 C  
ATOM    366  O   GLN    49      14.469 -33.391 -24.698  1.00                 O  
ATOM    367  CB  GLN    49      14.286 -33.348 -27.756  1.00                 C  
ATOM    368  CD  GLN    49      13.417 -32.366 -29.915  1.00                 C  
ATOM    369  CG  GLN    49      14.631 -32.613 -29.040  1.00                 C  
ATOM    370  OE1 GLN    49      12.469 -33.151 -29.914  1.00                 O  
ATOM    371  NE2 GLN    49      13.443 -31.270 -30.665  1.00                 N  
ATOM    372  N   ILE    50      15.249 -35.430 -25.244  1.00                 N  
ATOM    373  CA  ILE    50      14.851 -36.040 -23.982  1.00                 C  
ATOM    374  C   ILE    50      15.441 -35.284 -22.796  1.00                 C  
ATOM    375  O   ILE    50      14.768 -35.066 -21.788  1.00                 O  
ATOM    376  CB  ILE    50      15.265 -37.522 -23.916  1.00                 C  
ATOM    377  CD1 ILE    50      13.017 -38.319 -24.816  1.00                 C  
ATOM    378  CG1 ILE    50      14.521 -38.332 -24.979  1.00                 C  
ATOM    379  CG2 ILE    50      15.037 -38.077 -22.518  1.00                 C  
ATOM    380  N   CYS    51      16.702 -34.885 -22.924  1.00                 N  
ATOM    381  CA  CYS    51      17.383 -34.152 -21.864  1.00                 C  
ATOM    382  C   CYS    51      17.060 -32.662 -21.938  1.00                 C  
ATOM    383  O   CYS    51      16.372 -32.123 -21.073  1.00                 O  
ATOM    384  CB  CYS    51      18.895 -34.369 -21.948  1.00                 C  
ATOM    385  SG  CYS    51      19.432 -36.048 -21.543  1.00                 S  
ATOM    386  N   ASP    52      17.562 -32.005 -22.979  1.00                 N  
ATOM    387  CA  ASP    52      17.327 -30.578 -23.166  1.00                 C  
ATOM    388  C   ASP    52      15.833 -30.267 -23.162  1.00                 C  
ATOM    389  O   ASP    52      15.332 -29.582 -22.269  1.00                 O  
ATOM    390  CB  ASP    52      17.963 -30.097 -24.472  1.00                 C  
ATOM    391  CG  ASP    52      19.477 -30.066 -24.405  1.00                 C  
ATOM    392  OD1 ASP    52      20.025 -30.151 -23.286  1.00                 O  
ATOM    393  OD2 ASP    52      20.117 -29.958 -25.473  1.00                 O  
ATOM    394  N   LEU    53      15.127 -30.775 -24.166  1.00                 N  
ATOM    395  CA  LEU    53      13.690 -30.553 -24.280  1.00                 C  
ATOM    396  C   LEU    53      13.381 -29.069 -24.453  1.00                 C  
ATOM    397  O   LEU    53      12.333 -28.587 -24.022  1.00                 O  
ATOM    398  CB  LEU    53      12.964 -31.104 -23.052  1.00                 C  
ATOM    399  CG  LEU    53      13.164 -32.592 -22.756  1.00                 C  
ATOM    400  CD1 LEU    53      12.443 -32.988 -21.477  1.00                 C  
ATOM    401  CD2 LEU    53      12.680 -33.442 -23.921  1.00                 C  
ATOM    402  N   LYS    54      14.299 -28.349 -25.089  1.00                 N  
ATOM    403  CA  LYS    54      14.124 -26.921 -25.323  1.00                 C  
ATOM    404  C   LYS    54      13.032 -26.669 -26.358  1.00                 C  
ATOM    405  O   LYS    54      12.004 -26.063 -26.054  1.00                 O  
ATOM    406  CB  LYS    54      15.440 -26.287 -25.779  1.00                 C  
ATOM    407  CD  LYS    54      16.712 -24.215 -26.400  1.00                 C  
ATOM    408  CE  LYS    54      16.652 -22.703 -26.543  1.00                 C  
ATOM    409  CG  LYS    54      15.359 -24.787 -26.010  1.00                 C  
ATOM    410  NZ  LYS    54      15.798 -22.287 -27.690  1.00                 N  
ATOM    411  N   TYR    55      13.261 -27.138 -27.579  1.00                 N  
ATOM    412  CA  TYR    55      12.296 -26.962 -28.659  1.00                 C  
ATOM    413  C   TYR    55      11.402 -28.191 -28.795  1.00                 C  
ATOM    414  O   TYR    55      10.867 -28.467 -29.869  1.00                 O  
ATOM    415  CB  TYR    55      13.015 -26.683 -29.980  1.00                 C  
ATOM    416  CG  TYR    55      13.801 -25.391 -29.989  1.00                 C  
ATOM    417  OH  TYR    55      15.975 -21.847 -30.011  1.00                 O  
ATOM    418  CZ  TYR    55      15.254 -23.019 -30.004  1.00                 C  
ATOM    419  CD1 TYR    55      15.183 -25.398 -29.851  1.00                 C  
ATOM    420  CE1 TYR    55      15.909 -24.222 -29.858  1.00                 C  
ATOM    421  CD2 TYR    55      13.158 -24.169 -30.135  1.00                 C  
ATOM    422  CE2 TYR    55      13.867 -22.983 -30.144  1.00                 C  
ATOM    423  N   GLU    56      11.244 -28.923 -27.698  1.00                 N  
ATOM    424  CA  GLU    56      10.413 -30.122 -27.693  1.00                 C  
ATOM    425  C   GLU    56       9.007 -29.811 -28.198  1.00                 C  
ATOM    426  O   GLU    56       8.665 -28.653 -28.442  1.00                 O  
ATOM    427  CB  GLU    56      10.349 -30.724 -26.288  1.00                 C  
ATOM    428  CD  GLU    56       9.592 -30.476 -23.891  1.00                 C  
ATOM    429  CG  GLU    56       9.606 -29.864 -25.278  1.00                 C  
ATOM    430  OE1 GLU    56       9.595 -31.720 -23.790  1.00                 O  
ATOM    431  OE2 GLU    56       9.579 -29.710 -22.904  1.00                 O  
ATOM    432  N   LYS    57       8.196 -30.852 -28.355  1.00                 N  
ATOM    433  CA  LYS    57       6.828 -30.691 -28.831  1.00                 C  
ATOM    434  C   LYS    57       5.897 -30.299 -27.688  1.00                 C  
ATOM    435  O   LYS    57       5.198 -31.143 -27.128  1.00                 O  
ATOM    436  CB  LYS    57       6.337 -31.979 -29.495  1.00                 C  
ATOM    437  CD  LYS    57       6.529 -33.619 -31.385  1.00                 C  
ATOM    438  CE  LYS    57       7.243 -33.959 -32.683  1.00                 C  
ATOM    439  CG  LYS    57       7.081 -32.344 -30.768  1.00                 C  
ATOM    440  NZ  LYS    57       6.697 -35.194 -33.310  1.00                 N  
ATOM    441  N   MET    58       5.892 -29.013 -27.350  1.00                 N  
ATOM    442  CA  MET    58       5.045 -28.510 -26.274  1.00                 C  
ATOM    443  C   MET    58       3.685 -28.077 -26.810  1.00                 C  
ATOM    444  O   MET    58       3.543 -27.766 -27.993  1.00                 O  
ATOM    445  CB  MET    58       5.726 -27.343 -25.557  1.00                 C  
ATOM    446  SD  MET    58       7.793 -26.314 -24.025  1.00                 S  
ATOM    447  CE  MET    58       6.677 -26.077 -22.645  1.00                 C  
ATOM    448  CG  MET    58       7.020 -27.717 -24.852  1.00                 C  
ATOM    449  N   VAL    59       2.687 -28.059 -25.932  1.00                 N  
ATOM    450  CA  VAL    59       1.339 -27.663 -26.317  1.00                 C  
ATOM    451  C   VAL    59       1.247 -26.155 -26.524  1.00                 C  
ATOM    452  O   VAL    59       1.669 -25.374 -25.672  1.00                 O  
ATOM    453  CB  VAL    59       0.299 -28.109 -25.272  1.00                 C  
ATOM    454  CG1 VAL    59      -1.080 -27.579 -25.633  1.00                 C  
ATOM    455  CG2 VAL    59       0.278 -29.626 -25.156  1.00                 C  
ATOM    456  N   ASP    60       0.690 -25.753 -27.662  1.00                 N  
ATOM    457  CA  ASP    60       0.539 -24.338 -27.981  1.00                 C  
ATOM    458  C   ASP    60      -0.757 -23.784 -27.398  1.00                 C  
ATOM    459  O   ASP    60      -1.742 -23.598 -28.114  1.00                 O  
ATOM    460  CB  ASP    60       0.571 -24.124 -29.496  1.00                 C  
ATOM    461  CG  ASP    60       0.590 -22.657 -29.876  1.00                 C  
ATOM    462  OD1 ASP    60       0.512 -21.805 -28.965  1.00                 O  
ATOM    463  OD2 ASP    60       0.684 -22.358 -31.085  1.00                 O  
ATOM    464  N   LEU    61      -0.751 -23.525 -26.095  1.00                 N  
ATOM    465  CA  LEU    61      -1.928 -22.994 -25.415  1.00                 C  
ATOM    466  C   LEU    61      -1.536 -21.909 -24.417  1.00                 C  
ATOM    467  O   LEU    61      -2.062 -20.796 -24.456  1.00                 O  
ATOM    468  CB  LEU    61      -2.688 -24.116 -24.705  1.00                 C  
ATOM    469  CG  LEU    61      -3.961 -23.707 -23.961  1.00                 C  
ATOM    470  CD1 LEU    61      -4.975 -23.105 -24.923  1.00                 C  
ATOM    471  CD2 LEU    61      -4.565 -24.898 -23.234  1.00                 C  
ATOM    472  N   GLY    62      -0.608 -22.239 -23.525  1.00                 N  
ATOM    473  CA  GLY    62      -0.146 -21.294 -22.516  1.00                 C  
ATOM    474  C   GLY    62       1.348 -21.026 -22.665  1.00                 C  
ATOM    475  O   GLY    62       1.968 -21.429 -23.650  1.00                 O  
ATOM    476  N   GLU    63       1.922 -20.342 -21.680  1.00                 N  
ATOM    477  CA  GLU    63       3.343 -20.018 -21.700  1.00                 C  
ATOM    478  C   GLU    63       4.180 -21.188 -21.196  1.00                 C  
ATOM    479  O   GLU    63       5.124 -21.619 -21.858  1.00                 O  
ATOM    480  CB  GLU    63       3.620 -18.772 -20.857  1.00                 C  
ATOM    481  CD  GLU    63       3.301 -16.285 -20.554  1.00                 C  
ATOM    482  CG  GLU    63       3.062 -17.487 -21.446  1.00                 C  
ATOM    483  OE1 GLU    63       3.735 -16.479 -19.399  1.00                 O  
ATOM    484  OE2 GLU    63       3.054 -15.148 -21.009  1.00                 O  
ATOM    485  N   ILE    64       3.829 -21.698 -20.020  1.00                 N  
ATOM    486  CA  ILE    64       4.548 -22.820 -19.428  1.00                 C  
ATOM    487  C   ILE    64       3.605 -23.979 -19.125  1.00                 C  
ATOM    488  O   ILE    64       2.962 -24.013 -18.076  1.00                 O  
ATOM    489  CB  ILE    64       5.290 -22.401 -18.145  1.00                 C  
ATOM    490  CD1 ILE    64       7.298 -21.521 -19.446  1.00                 C  
ATOM    491  CG1 ILE    64       6.219 -21.219 -18.428  1.00                 C  
ATOM    492  CG2 ILE    64       6.041 -23.584 -17.554  1.00                 C  
ATOM    493  N   ASN    65       3.527 -24.928 -20.052  1.00                 N  
ATOM    494  CA  ASN    65       2.663 -26.091 -19.885  1.00                 C  
ATOM    495  C   ASN    65       3.478 -27.322 -19.499  1.00                 C  
ATOM    496  O   ASN    65       3.100 -28.073 -18.600  1.00                 O  
ATOM    497  CB  ASN    65       1.860 -26.350 -21.162  1.00                 C  
ATOM    498  CG  ASN    65       0.812 -25.285 -21.417  1.00                 C  
ATOM    499  OD1 ASN    65       0.069 -24.902 -20.512  1.00                 O  
ATOM    500  ND2 ASN    65       0.748 -24.803 -22.652  1.00                 N  
ATOM    501  N   PHE    66       4.597 -27.522 -20.186  1.00                 N  
ATOM    502  CA  PHE    66       5.466 -28.663 -19.917  1.00                 C  
ATOM    503  C   PHE    66       6.795 -28.208 -19.322  1.00                 C  
ATOM    504  O   PHE    66       7.528 -29.001 -18.732  1.00                 O  
ATOM    505  CB  PHE    66       5.708 -29.466 -21.197  1.00                 C  
ATOM    506  CG  PHE    66       4.462 -30.069 -21.779  1.00                 C  
ATOM    507  CZ  PHE    66       2.155 -31.189 -22.852  1.00                 C  
ATOM    508  CD1 PHE    66       3.943 -29.602 -22.975  1.00                 C  
ATOM    509  CE1 PHE    66       2.797 -30.157 -23.511  1.00                 C  
ATOM    510  CD2 PHE    66       3.808 -31.102 -21.132  1.00                 C  
ATOM    511  CE2 PHE    66       2.661 -31.656 -21.668  1.00                 C  
ATOM    512  N   LYS    67       7.098 -26.923 -19.479  1.00                 N  
ATOM    513  CA  LYS    67       8.336 -26.360 -18.956  1.00                 C  
ATOM    514  C   LYS    67       8.237 -26.133 -17.451  1.00                 C  
ATOM    515  O   LYS    67       8.830 -26.868 -16.661  1.00                 O  
ATOM    516  CB  LYS    67       8.670 -25.047 -19.667  1.00                 C  
ATOM    517  CD  LYS    67      10.282 -23.155 -20.014  1.00                 C  
ATOM    518  CE  LYS    67      11.575 -22.506 -19.547  1.00                 C  
ATOM    519  CG  LYS    67       9.973 -24.410 -19.214  1.00                 C  
ATOM    520  NZ  LYS    67      11.890 -21.275 -20.322  1.00                 N  
ATOM    521  N   LYS    68       7.483 -25.111 -17.059  1.00                 N  
ATOM    522  CA  LYS    68       7.303 -24.788 -15.649  1.00                 C  
ATOM    523  C   LYS    68       5.992 -25.364 -15.122  1.00                 C  
ATOM    524  O   LYS    68       5.029 -24.632 -14.891  1.00                 O  
ATOM    525  CB  LYS    68       7.337 -23.273 -15.438  1.00                 C  
ATOM    526  CD  LYS    68       8.647 -21.133 -15.506  1.00                 C  
ATOM    527  CE  LYS    68       9.995 -20.496 -15.804  1.00                 C  
ATOM    528  CG  LYS    68       8.675 -22.631 -15.766  1.00                 C  
ATOM    529  NZ  LYS    68       9.985 -19.030 -15.544  1.00                 N  
ATOM    530  N   LEU    69       5.963 -26.678 -14.933  1.00                 N  
ATOM    531  CA  LEU    69       4.770 -27.352 -14.431  1.00                 C  
ATOM    532  C   LEU    69       4.529 -27.012 -12.964  1.00                 C  
ATOM    533  O   LEU    69       4.896 -27.775 -12.071  1.00                 O  
ATOM    534  CB  LEU    69       4.896 -28.867 -14.608  1.00                 C  
ATOM    535  CG  LEU    69       3.702 -29.705 -14.145  1.00                 C  
ATOM    536  CD1 LEU    69       2.468 -29.386 -14.974  1.00                 C  
ATOM    537  CD2 LEU    69       4.024 -31.189 -14.225  1.00                 C  
ATOM    538  N   LYS    70       3.907 -25.862 -12.723  1.00                 N  
ATOM    539  CA  LYS    70       3.615 -25.421 -11.364  1.00                 C  
ATOM    540  C   LYS    70       2.348 -24.572 -11.329  1.00                 C  
ATOM    541  O   LYS    70       1.556 -24.580 -12.271  1.00                 O  
ATOM    542  CB  LYS    70       4.795 -24.634 -10.791  1.00                 C  
ATOM    543  CD  LYS    70       6.323 -22.649 -10.955  1.00                 C  
ATOM    544  CE  LYS    70       6.629 -21.359 -11.699  1.00                 C  
ATOM    545  CG  LYS    70       5.111 -23.352 -11.545  1.00                 C  
ATOM    546  NZ  LYS    70       7.814 -20.659 -11.131  1.00                 N  
ATOM    547  N   VAL    71       2.164 -23.839 -10.235  1.00                 N  
ATOM    548  CA  VAL    71       0.994 -22.984 -10.076  1.00                 C  
ATOM    549  C   VAL    71       0.785 -22.105 -11.304  1.00                 C  
ATOM    550  O   VAL    71      -0.332 -21.669 -11.587  1.00                 O  
ATOM    551  CB  VAL    71       1.106 -22.103  -8.818  1.00                 C  
ATOM    552  CG1 VAL    71       2.173 -21.036  -9.008  1.00                 C  
ATOM    553  CG2 VAL    71      -0.237 -21.466  -8.492  1.00                 C  
ATOM    554  N   LYS    72       1.866 -21.850 -12.033  1.00                 N  
ATOM    555  CA  LYS    72       1.802 -21.025 -13.234  1.00                 C  
ATOM    556  C   LYS    72       1.168 -21.793 -14.389  1.00                 C  
ATOM    557  O   LYS    72       0.275 -21.285 -15.066  1.00                 O  
ATOM    558  CB  LYS    72       3.199 -20.540 -13.626  1.00                 C  
ATOM    559  CD  LYS    72       4.629 -19.144 -15.144  1.00                 C  
ATOM    560  CE  LYS    72       4.639 -18.169 -16.311  1.00                 C  
ATOM    561  CG  LYS    72       3.223 -19.639 -14.850  1.00                 C  
ATOM    562  NZ  LYS    72       4.267 -18.832 -17.591  1.00                 N  
ATOM    563  N   ASP    73       1.636 -23.018 -14.606  1.00                 N  
ATOM    564  CA  ASP    73       1.112 -23.855 -15.680  1.00                 C  
ATOM    565  C   ASP    73      -0.396 -24.041 -15.539  1.00                 C  
ATOM    566  O   ASP    73      -1.087 -24.362 -16.507  1.00                 O  
ATOM    567  CB  ASP    73       1.813 -25.215 -15.690  1.00                 C  
ATOM    568  CG  ASP    73       1.517 -26.014 -16.944  1.00                 C  
ATOM    569  OD1 ASP    73       1.331 -25.395 -18.013  1.00                 O  
ATOM    570  OD2 ASP    73       1.470 -27.259 -16.858  1.00                 O  
ATOM    571  N   LEU    74      -0.900 -23.837 -14.327  1.00                 N  
ATOM    572  CA  LEU    74      -2.326 -23.982 -14.057  1.00                 C  
ATOM    573  C   LEU    74      -3.014 -22.622 -14.016  1.00                 C  
ATOM    574  O   LEU    74      -4.210 -22.510 -14.287  1.00                 O  
ATOM    575  CB  LEU    74      -2.549 -24.726 -12.739  1.00                 C  
ATOM    576  CG  LEU    74      -2.027 -26.163 -12.674  1.00                 C  
ATOM    577  CD1 LEU    74      -2.232 -26.748 -11.286  1.00                 C  
ATOM    578  CD2 LEU    74      -2.709 -27.030 -13.721  1.00                 C  
ATOM    579  N   LYS    75      -2.250 -21.588 -13.678  1.00                 N  
ATOM    580  CA  LYS    75      -2.784 -20.233 -13.605  1.00                 C  
ATOM    581  C   LYS    75      -2.804 -19.581 -14.984  1.00                 C  
ATOM    582  O   LYS    75      -3.480 -18.575 -15.197  1.00                 O  
ATOM    583  CB  LYS    75      -1.963 -19.385 -12.632  1.00                 C  
ATOM    584  CD  LYS    75       0.212 -18.255 -12.090  1.00                 C  
ATOM    585  CE  LYS    75       1.608 -17.916 -12.587  1.00                 C  
ATOM    586  CG  LYS    75      -0.563 -19.056 -13.124  1.00                 C  
ATOM    587  NZ  LYS    75       2.402 -17.189 -11.559  1.00                 N  
ATOM    588  N   LYS    76      -2.059 -20.162 -15.918  1.00                 N  
ATOM    589  CA  LYS    76      -1.992 -19.640 -17.278  1.00                 C  
ATOM    590  C   LYS    76      -2.930 -20.409 -18.203  1.00                 C  
ATOM    591  O   LYS    76      -3.600 -19.821 -19.052  1.00                 O  
ATOM    592  CB  LYS    76      -0.558 -19.705 -17.807  1.00                 C  
ATOM    593  CD  LYS    76       0.099 -17.397 -17.072  1.00                 C  
ATOM    594  CE  LYS    76       1.143 -16.562 -16.347  1.00                 C  
ATOM    595  CG  LYS    76       0.437 -18.878 -17.009  1.00                 C  
ATOM    596  NZ  LYS    76       0.821 -15.109 -16.395  1.00                 N  
ATOM    597  N   ILE    77      -2.973 -21.726 -18.032  1.00                 N  
ATOM    598  CA  ILE    77      -3.830 -22.575 -18.850  1.00                 C  
ATOM    599  C   ILE    77      -5.296 -22.415 -18.459  1.00                 C  
ATOM    600  O   ILE    77      -6.192 -22.568 -19.290  1.00                 O  
ATOM    601  CB  ILE    77      -3.420 -24.056 -18.748  1.00                 C  
ATOM    602  CD1 ILE    77      -3.471 -26.254 -20.038  1.00                 C  
ATOM    603  CG1 ILE    77      -4.044 -24.862 -19.889  1.00                 C  
ATOM    604  CG2 ILE    77      -3.794 -24.619 -17.385  1.00                 C  
ATOM    605  N   LEU    78      -5.533 -22.104 -17.189  1.00                 N  
ATOM    606  CA  LEU    78      -6.890 -21.920 -16.687  1.00                 C  
ATOM    607  C   LEU    78      -7.501 -20.631 -17.227  1.00                 C  
ATOM    608  O   LEU    78      -8.675 -20.595 -17.596  1.00                 O  
ATOM    609  CB  LEU    78      -6.898 -21.907 -15.157  1.00                 C  
ATOM    610  CG  LEU    78      -8.266 -21.759 -14.488  1.00                 C  
ATOM    611  CD1 LEU    78      -9.190 -22.897 -14.894  1.00                 C  
ATOM    612  CD2 LEU    78      -8.122 -21.710 -12.974  1.00                 C  
ATOM    613  N   SER    79      -6.696 -19.575 -17.273  1.00                 N  
ATOM    614  CA  SER    79      -7.156 -18.284 -17.771  1.00                 C  
ATOM    615  C   SER    79      -7.574 -18.384 -19.235  1.00                 C  
ATOM    616  O   SER    79      -8.402 -17.606 -19.708  1.00                 O  
ATOM    617  CB  SER    79      -6.064 -17.225 -17.604  1.00                 C  
ATOM    618  OG  SER    79      -4.950 -17.506 -18.433  1.00                 O  
ATOM    619  N   ASP    80      -6.995 -19.346 -19.946  1.00                 N  
ATOM    620  CA  ASP    80      -7.308 -19.547 -21.356  1.00                 C  
ATOM    621  C   ASP    80      -8.731 -20.070 -21.528  1.00                 C  
ATOM    622  O   ASP    80      -9.393 -19.780 -22.524  1.00                 O  
ATOM    623  CB  ASP    80      -6.309 -20.514 -21.994  1.00                 C  
ATOM    624  CG  ASP    80      -4.927 -19.909 -22.146  1.00                 C  
ATOM    625  OD1 ASP    80      -4.805 -18.671 -22.029  1.00                 O  
ATOM    626  OD2 ASP    80      -3.967 -20.671 -22.380  1.00                 O  
ATOM    627  N   TRP    81      -9.321 -20.554 -20.434  1.00                 N  
ATOM    628  CA  TRP    81     -10.628 -21.208 -20.454  1.00                 C  
ATOM    629  C   TRP    81     -11.731 -20.313 -21.014  1.00                 C  
ATOM    630  O   TRP    81     -11.792 -19.106 -20.761  1.00                 O  
ATOM    631  CB  TRP    81     -11.020 -21.666 -19.048  1.00                 C  
ATOM    632  CG  TRP    81     -12.323 -22.402 -18.998  1.00                 C  
ATOM    633  CD1 TRP    81     -12.512 -23.745 -19.146  1.00                 C  
ATOM    634  NE1 TRP    81     -13.847 -24.052 -19.039  1.00                 N  
ATOM    635  CD2 TRP    81     -13.622 -21.834 -18.785  1.00                 C  
ATOM    636  CE2 TRP    81     -14.548 -22.892 -18.817  1.00                 C  
ATOM    637  CH2 TRP    81     -16.348 -21.412 -18.435  1.00                 C  
ATOM    638  CZ2 TRP    81     -15.917 -22.692 -18.642  1.00                 C  
ATOM    639  CE3 TRP    81     -14.091 -20.535 -18.571  1.00                 C  
ATOM    640  CZ3 TRP    81     -15.448 -20.341 -18.398  1.00                 C  
ATOM    641  N   ASN    82     -12.627 -20.923 -21.798  1.00                 N  
ATOM    642  CA  ASN    82     -13.531 -20.192 -22.686  1.00                 C  
ATOM    643  C   ASN    82     -14.741 -19.498 -22.064  1.00                 C  
ATOM    644  O   ASN    82     -15.797 -20.087 -21.816  1.00                 O  
ATOM    645  CB  ASN    82     -14.067 -21.115 -23.783  1.00                 C  
ATOM    646  CG  ASN    82     -14.938 -20.383 -24.785  1.00                 C  
ATOM    647  OD1 ASN    82     -15.514 -19.340 -24.477  1.00                 O  
ATOM    648  ND2 ASN    82     -15.036 -20.930 -25.992  1.00                 N  
ATOM    649  N   GLU    83     -14.559 -18.199 -21.811  1.00                 N  
ATOM    650  CA  GLU    83     -15.424 -17.442 -20.915  1.00                 C  
ATOM    651  C   GLU    83     -14.615 -16.837 -19.770  1.00                 C  
ATOM    652  O   GLU    83     -15.028 -15.897 -19.086  1.00                 O  
ATOM    653  CB  GLU    83     -16.538 -18.335 -20.365  1.00                 C  
ATOM    654  CD  GLU    83     -18.610 -19.701 -20.838  1.00                 C  
ATOM    655  CG  GLU    83     -17.537 -18.798 -21.414  1.00                 C  
ATOM    656  OE1 GLU    83     -18.530 -20.026 -19.634  1.00                 O  
ATOM    657  OE2 GLU    83     -19.531 -20.083 -21.589  1.00                 O  
ATOM    658  N   ASP    84     -13.424 -17.407 -19.570  1.00                 N  
ATOM    659  CA  ASP    84     -12.455 -17.044 -18.529  1.00                 C  
ATOM    660  C   ASP    84     -12.859 -17.300 -17.070  1.00                 C  
ATOM    661  O   ASP    84     -13.461 -16.443 -16.417  1.00                 O  
ATOM    662  CB  ASP    84     -12.091 -15.561 -18.629  1.00                 C  
ATOM    663  CG  ASP    84     -10.833 -15.217 -17.857  1.00                 C  
ATOM    664  OD1 ASP    84     -10.000 -16.123 -17.643  1.00                 O  
ATOM    665  OD2 ASP    84     -10.680 -14.041 -17.465  1.00                 O  
ATOM    666  N   GLU    85     -12.435 -18.501 -16.483  1.00                 N  
ATOM    667  CA  GLU    85     -13.144 -18.883 -15.268  1.00                 C  
ATOM    668  C   GLU    85     -12.811 -17.932 -14.122  1.00                 C  
ATOM    669  O   GLU    85     -11.682 -17.459 -14.002  1.00                 O  
ATOM    670  CB  GLU    85     -12.801 -20.322 -14.877  1.00                 C  
ATOM    671  CD  GLU    85     -13.259 -22.290 -13.361  1.00                 C  
ATOM    672  CG  GLU    85     -13.583 -20.844 -13.683  1.00                 C  
ATOM    673  OE1 GLU    85     -12.387 -22.869 -14.044  1.00                 O  
ATOM    674  OE2 GLU    85     -13.876 -22.843 -12.427  1.00                 O  
ATOM    675  N   ALA    86     -13.804 -17.657 -13.282  1.00                 N  
ATOM    676  CA  ALA    86     -13.617 -16.763 -12.145  1.00                 C  
ATOM    677  C   ALA    86     -14.774 -16.887 -11.159  1.00                 C  
ATOM    678  O   ALA    86     -15.820 -17.451 -11.482  1.00                 O  
ATOM    679  CB  ALA    86     -13.481 -15.324 -12.619  1.00                 C  
ATOM    680  N   CYS    87     -14.579 -16.359  -9.955  1.00                 N  
ATOM    681  CA  CYS    87     -15.606 -16.412  -8.921  1.00                 C  
ATOM    682  C   CYS    87     -15.387 -15.317  -7.881  1.00                 C  
ATOM    683  O   CYS    87     -15.827 -15.435  -6.737  1.00                 O  
ATOM    684  CB  CYS    87     -15.618 -17.786  -8.248  1.00                 C  
ATOM    685  SG  CYS    87     -16.072 -19.150  -9.343  1.00                 S  
ATOM    686  N   LYS    88     -14.704 -14.252  -8.286  1.00                 N  
ATOM    687  CA  LYS    88     -14.427 -13.134  -7.392  1.00                 C  
ATOM    688  C   LYS    88     -13.515 -13.566  -6.248  1.00                 C  
ATOM    689  O   LYS    88     -13.910 -14.354  -5.389  1.00                 O  
ATOM    690  CB  LYS    88     -15.731 -12.555  -6.839  1.00                 C  
ATOM    691  CD  LYS    88     -17.875 -11.325  -7.272  1.00                 C  
ATOM    692  CE  LYS    88     -18.832 -10.810  -8.335  1.00                 C  
ATOM    693  CG  LYS    88     -16.645 -11.962  -7.898  1.00                 C  
ATOM    694  NZ  LYS    88     -18.226  -9.718  -9.146  1.00                 N  
ATOM    695  N   GLY    89     -12.292 -13.044  -6.242  1.00                 N  
ATOM    696  CA  GLY    89     -11.344 -13.387  -5.198  1.00                 C  
ATOM    697  C   GLY    89     -11.189 -14.884  -5.025  1.00                 C  
ATOM    698  O   GLY    89     -11.691 -15.460  -4.059  1.00                 O  
ATOM    699  N   CYS    90     -10.493 -15.519  -5.962  1.00                 N  
ATOM    700  CA  CYS    90     -10.275 -16.959  -5.911  1.00                 C  
ATOM    701  C   CYS    90      -9.268 -17.395  -6.972  1.00                 C  
ATOM    702  O   CYS    90      -9.522 -17.274  -8.170  1.00                 O  
ATOM    703  CB  CYS    90     -11.596 -17.708  -6.097  1.00                 C  
ATOM    704  SG  CYS    90     -11.457 -19.507  -5.986  1.00                 S  
ATOM    705  N   SER    91      -8.126 -17.904  -6.522  1.00                 N  
ATOM    706  CA  SER    91      -7.082 -18.360  -7.432  1.00                 C  
ATOM    707  C   SER    91      -5.954 -19.048  -6.672  1.00                 C  
ATOM    708  O   SER    91      -5.103 -18.388  -6.076  1.00                 O  
ATOM    709  CB  SER    91      -6.530 -17.187  -8.244  1.00                 C  
ATOM    710  OG  SER    91      -5.504 -17.614  -9.124  1.00                 O  
ATOM    711  N   GLU    92      -5.953 -20.377  -6.697  1.00                 N  
ATOM    712  CA  GLU    92      -4.929 -21.153  -6.008  1.00                 C  
ATOM    713  C   GLU    92      -4.659 -22.467  -6.736  1.00                 C  
ATOM    714  O   GLU    92      -5.543 -23.019  -7.392  1.00                 O  
ATOM    715  CB  GLU    92      -5.347 -21.427  -4.562  1.00                 C  
ATOM    716  CD  GLU    92      -4.716 -22.348  -2.296  1.00                 C  
ATOM    717  CG  GLU    92      -4.298 -22.158  -3.741  1.00                 C  
ATOM    718  OE1 GLU    92      -5.823 -21.896  -1.934  1.00                 O  
ATOM    719  OE2 GLU    92      -3.937 -22.948  -1.526  1.00                 O  
ATOM    720  N   LYS    93      -3.432 -22.962  -6.616  1.00                 N  
ATOM    721  CA  LYS    93      -3.044 -24.210  -7.262  1.00                 C  
ATOM    722  C   LYS    93      -3.992 -25.341  -6.873  1.00                 C  
ATOM    723  O   LYS    93      -4.648 -25.935  -7.728  1.00                 O  
ATOM    724  CB  LYS    93      -1.604 -24.578  -6.897  1.00                 C  
ATOM    725  CD  LYS    93       0.347 -26.128  -7.192  1.00                 C  
ATOM    726  CE  LYS    93       0.838 -27.421  -7.823  1.00                 C  
ATOM    727  CG  LYS    93      -1.104 -25.854  -7.553  1.00                 C  
ATOM    728  NZ  LYS    93       2.259 -27.702  -7.478  1.00                 N  
ATOM    729  N   SER    94      -4.059 -25.632  -5.578  1.00                 N  
ATOM    730  CA  SER    94      -4.925 -26.693  -5.077  1.00                 C  
ATOM    731  C   SER    94      -6.373 -26.454  -5.492  1.00                 C  
ATOM    732  O   SER    94      -7.167 -27.390  -5.582  1.00                 O  
ATOM    733  CB  SER    94      -4.822 -26.795  -3.554  1.00                 C  
ATOM    734  OG  SER    94      -5.364 -25.645  -2.928  1.00                 O  
ATOM    735  N   GLU    95      -6.709 -25.193  -5.743  1.00                 N  
ATOM    736  CA  GLU    95      -8.061 -24.829  -6.150  1.00                 C  
ATOM    737  C   GLU    95      -8.335 -25.272  -7.584  1.00                 C  
ATOM    738  O   GLU    95      -9.449 -25.678  -7.917  1.00                 O  
ATOM    739  CB  GLU    95      -8.274 -23.320  -6.013  1.00                 C  
ATOM    740  CD  GLU    95     -10.727 -23.407  -5.419  1.00                 C  
ATOM    741  CG  GLU    95      -9.678 -22.857  -6.365  1.00                 C  
ATOM    742  OE1 GLU    95     -10.359 -23.821  -4.299  1.00                 O  
ATOM    743  OE2 GLU    95     -11.917 -23.424  -5.797  1.00                 O  
ATOM    744  N   PHE    96      -7.313 -25.189  -8.428  1.00                 N  
ATOM    745  CA  PHE    96      -7.444 -25.578  -9.828  1.00                 C  
ATOM    746  C   PHE    96      -7.492 -27.096  -9.969  1.00                 C  
ATOM    747  O   PHE    96      -7.947 -27.622 -10.985  1.00                 O  
ATOM    748  CB  PHE    96      -6.289 -25.007 -10.653  1.00                 C  
ATOM    749  CG  PHE    96      -6.371 -23.523 -10.865  1.00                 C  
ATOM    750  CZ  PHE    96      -6.516 -20.775 -11.258  1.00                 C  
ATOM    751  CD1 PHE    96      -7.542 -22.835 -10.601  1.00                 C  
ATOM    752  CE1 PHE    96      -7.618 -21.469 -10.795  1.00                 C  
ATOM    753  CD2 PHE    96      -5.276 -22.814 -11.328  1.00                 C  
ATOM    754  CE2 PHE    96      -5.352 -21.447 -11.522  1.00                 C  
ATOM    755  N   GLU    97      -7.020 -27.795  -8.942  1.00                 N  
ATOM    756  CA  GLU    97      -7.010 -29.252  -8.950  1.00                 C  
ATOM    757  C   GLU    97      -8.424 -29.811  -9.069  1.00                 C  
ATOM    758  O   GLU    97      -8.615 -30.974  -9.424  1.00                 O  
ATOM    759  CB  GLU    97      -6.337 -29.790  -7.686  1.00                 C  
ATOM    760  CD  GLU    97      -4.215 -30.053  -6.342  1.00                 C  
ATOM    761  CG  GLU    97      -4.842 -29.528  -7.618  1.00                 C  
ATOM    762  OE1 GLU    97      -4.960 -30.572  -5.484  1.00                 O  
ATOM    763  OE2 GLU    97      -2.979 -29.946  -6.200  1.00                 O  
ATOM    764  N   ARG    98      -9.412 -28.974  -8.771  1.00                 N  
ATOM    765  CA  ARG    98     -10.809 -29.383  -8.845  1.00                 C  
ATOM    766  C   ARG    98     -11.589 -28.487  -9.803  1.00                 C  
ATOM    767  O   ARG    98     -12.510 -28.939 -10.483  1.00                 O  
ATOM    768  CB  ARG    98     -11.450 -29.355  -7.456  1.00                 C  
ATOM    769  CD  ARG    98     -11.471 -30.217  -5.099  1.00                 C  
ATOM    770  NE  ARG    98     -11.014 -31.260  -4.183  1.00                 N  
ATOM    771  CG  ARG    98     -10.887 -30.387  -6.492  1.00                 C  
ATOM    772  CZ  ARG    98      -9.863 -31.220  -3.521  1.00                 C  
ATOM    773  NH1 ARG    98      -9.530 -32.215  -2.710  1.00                 N  
ATOM    774  NH2 ARG    98      -9.046 -30.187  -3.673  1.00                 N  
ATOM    775  N   ALA    99     -11.214 -27.213  -9.850  1.00                 N  
ATOM    776  CA  ALA    99     -11.876 -26.252 -10.724  1.00                 C  
ATOM    777  C   ALA    99     -11.608 -26.575 -12.190  1.00                 C  
ATOM    778  O   ALA    99     -12.476 -26.392 -13.044  1.00                 O  
ATOM    779  CB  ALA    99     -11.415 -24.838 -10.404  1.00                 C  
ATOM    780  N   VAL   100     -10.402 -27.055 -12.474  1.00                 N  
ATOM    781  CA  VAL   100     -10.022 -27.406 -13.837  1.00                 C  
ATOM    782  C   VAL   100     -10.277 -28.883 -14.117  1.00                 C  
ATOM    783  O   VAL   100     -10.647 -29.260 -15.228  1.00                 O  
ATOM    784  CB  VAL   100      -8.545 -27.072 -14.115  1.00                 C  
ATOM    785  CG1 VAL   100      -8.135 -27.573 -15.491  1.00                 C  
ATOM    786  CG2 VAL   100      -8.306 -25.574 -13.997  1.00                 C  
ATOM    787  N   LYS   101     -10.079 -29.715 -13.099  1.00                 N  
ATOM    788  CA  LYS   101     -10.289 -31.152 -13.235  1.00                 C  
ATOM    789  C   LYS   101     -11.705 -31.452 -13.716  1.00                 C  
ATOM    790  O   LYS   101     -11.918 -32.361 -14.518  1.00                 O  
ATOM    791  CB  LYS   101     -10.022 -31.861 -11.906  1.00                 C  
ATOM    792  CD  LYS   101      -9.813 -34.017 -10.638  1.00                 C  
ATOM    793  CE  LYS   101      -9.981 -35.526 -10.693  1.00                 C  
ATOM    794  CG  LYS   101     -10.168 -33.372 -11.968  1.00                 C  
ATOM    795  NZ  LYS   101      -9.638 -36.171  -9.396  1.00                 N  
ATOM    796  N   GLN   102     -12.668 -30.680 -13.222  1.00                 N  
ATOM    797  CA  GLN   102     -14.064 -30.864 -13.603  1.00                 C  
ATOM    798  C   GLN   102     -14.282 -30.492 -15.067  1.00                 C  
ATOM    799  O   GLN   102     -15.325 -30.796 -15.647  1.00                 O  
ATOM    800  CB  GLN   102     -14.979 -30.030 -12.704  1.00                 C  
ATOM    801  CD  GLN   102     -15.704 -27.735 -11.939  1.00                 C  
ATOM    802  CG  GLN   102     -14.840 -28.529 -12.898  1.00                 C  
ATOM    803  OE1 GLN   102     -16.822 -28.137 -11.617  1.00                 O  
ATOM    804  NE2 GLN   102     -15.187 -26.602 -11.478  1.00                 N  
ATOM    805  N   LEU   103     -13.291 -29.834 -15.658  1.00                 N  
ATOM    806  CA  LEU   103     -13.374 -29.420 -17.054  1.00                 C  
ATOM    807  C   LEU   103     -12.230 -30.016 -17.868  1.00                 C  
ATOM    808  O   LEU   103     -11.933 -29.557 -18.970  1.00                 O  
ATOM    809  CB  LEU   103     -13.360 -27.894 -17.162  1.00                 C  
ATOM    810  CG  LEU   103     -14.534 -27.157 -16.515  1.00                 C  
ATOM    811  CD1 LEU   103     -14.318 -25.653 -16.565  1.00                 C  
ATOM    812  CD2 LEU   103     -15.842 -27.527 -17.196  1.00                 C  
ATOM    813  N   MET   104     -11.592 -31.044 -17.317  1.00                 N  
ATOM    814  CA  MET   104     -10.482 -31.706 -17.993  1.00                 C  
ATOM    815  C   MET   104     -10.901 -32.191 -19.377  1.00                 C  
ATOM    816  O   MET   104     -10.349 -31.781 -20.398  1.00                 O  
ATOM    817  CB  MET   104      -9.967 -32.878 -17.155  1.00                 C  
ATOM    818  SD  MET   104      -8.281 -35.049 -16.807  1.00                 S  
ATOM    819  CE  MET   104      -9.652 -36.170 -17.072  1.00                 C  
ATOM    820  CG  MET   104      -8.807 -33.630 -17.787  1.00                 C  
ATOM    821  N   PRO   105     -11.900 -33.085 -19.415  1.00                 N  
ATOM    822  CA  PRO   105     -12.415 -33.645 -20.668  1.00                 C  
ATOM    823  C   PRO   105     -13.176 -32.613 -21.494  1.00                 C  
ATOM    824  O   PRO   105     -13.538 -32.867 -22.643  1.00                 O  
ATOM    825  CB  PRO   105     -13.341 -34.776 -20.215  1.00                 C  
ATOM    826  CD  PRO   105     -12.626 -33.658 -18.223  1.00                 C  
ATOM    827  CG  PRO   105     -13.793 -34.366 -18.853  1.00                 C  
ATOM    828  N   LYS   106     -13.415 -31.448 -20.903  1.00                 N  
ATOM    829  CA  LYS   106     -14.131 -30.376 -21.584  1.00                 C  
ATOM    830  C   LYS   106     -13.168 -29.492 -22.371  1.00                 C  
ATOM    831  O   LYS   106     -13.312 -29.326 -23.582  1.00                 O  
ATOM    832  CB  LYS   106     -14.918 -29.534 -20.578  1.00                 C  
ATOM    833  CD  LYS   106     -16.554 -27.676 -20.164  1.00                 C  
ATOM    834  CE  LYS   106     -17.358 -26.549 -20.791  1.00                 C  
ATOM    835  CG  LYS   106     -15.734 -28.417 -21.208  1.00                 C  
ATOM    836  NZ  LYS   106     -18.165 -25.812 -19.779  1.00                 N  
ATOM    837  N   ASN   107     -12.187 -28.929 -21.675  1.00                 N  
ATOM    838  CA  ASN   107     -11.201 -28.062 -22.308  1.00                 C  
ATOM    839  C   ASN   107      -9.906 -28.820 -22.586  1.00                 C  
ATOM    840  O   ASN   107      -8.851 -28.218 -22.783  1.00                 O  
ATOM    841  CB  ASN   107     -10.932 -26.832 -21.439  1.00                 C  
ATOM    842  CG  ASN   107     -10.277 -27.184 -20.118  1.00                 C  
ATOM    843  OD1 ASN   107      -9.838 -28.316 -19.914  1.00                 O  
ATOM    844  ND2 ASN   107     -10.208 -26.213 -19.215  1.00                 N  
ATOM    845  N   ALA   108      -9.997 -30.146 -22.601  1.00                 N  
ATOM    846  CA  ALA   108      -8.835 -30.988 -22.857  1.00                 C  
ATOM    847  C   ALA   108      -9.214 -32.465 -22.843  1.00                 C  
ATOM    848  O   ALA   108      -8.802 -33.228 -21.968  1.00                 O  
ATOM    849  CB  ALA   108      -7.747 -30.717 -21.830  1.00                 C  
ATOM    850  N   PRO   109     -10.017 -32.881 -23.833  1.00                 N  
ATOM    851  CA  PRO   109     -10.469 -34.270 -23.956  1.00                 C  
ATOM    852  C   PRO   109      -9.337 -35.215 -24.345  1.00                 C  
ATOM    853  O   PRO   109      -9.147 -36.261 -23.724  1.00                 O  
ATOM    854  CB  PRO   109     -11.538 -34.216 -25.049  1.00                 C  
ATOM    855  CD  PRO   109     -10.668 -31.998 -24.816  1.00                 C  
ATOM    856  CG  PRO   109     -11.228 -32.973 -25.814  1.00                 C  
ATOM    857  N   GLU   110      -8.588 -34.841 -25.376  1.00                 N  
ATOM    858  CA  GLU   110      -7.473 -35.654 -25.847  1.00                 C  
ATOM    859  C   GLU   110      -7.970 -36.976 -26.424  1.00                 C  
ATOM    860  O   GLU   110      -8.860 -37.613 -25.863  1.00                 O  
ATOM    861  CB  GLU   110      -6.481 -35.913 -24.711  1.00                 C  
ATOM    862  CD  GLU   110      -5.306 -38.081 -25.257  1.00                 C  
ATOM    863  CG  GLU   110      -5.186 -36.573 -25.156  1.00                 C  
ATOM    864  OE1 GLU   110      -6.102 -38.666 -24.493  1.00                 O  
ATOM    865  OE2 GLU   110      -4.605 -38.678 -26.100  1.00                 O  
ATOM    866  N   ALA   111      -7.387 -37.383 -27.547  1.00                 N  
ATOM    867  CA  ALA   111      -7.768 -38.631 -28.197  1.00                 C  
ATOM    868  C   ALA   111      -9.206 -38.571 -28.700  1.00                 C  
ATOM    869  O   ALA   111      -9.795 -39.594 -29.047  1.00                 O  
ATOM    870  CB  ALA   111      -7.596 -39.801 -27.240  1.00                 C  
ATOM    871  N   TYR   112      -9.765 -37.365 -28.738  1.00                 N  
ATOM    872  CA  TYR   112     -11.133 -37.172 -29.201  1.00                 C  
ATOM    873  C   TYR   112     -11.275 -35.859 -29.963  1.00                 C  
ATOM    874  O   TYR   112     -11.954 -35.795 -30.988  1.00                 O  
ATOM    875  CB  TYR   112     -12.107 -37.203 -28.022  1.00                 C  
ATOM    876  CG  TYR   112     -12.119 -38.515 -27.271  1.00                 C  
ATOM    877  OH  TYR   112     -12.146 -42.117 -25.193  1.00                 O  
ATOM    878  CZ  TYR   112     -12.138 -40.926 -25.882  1.00                 C  
ATOM    879  CD1 TYR   112     -11.763 -38.571 -25.929  1.00                 C  
ATOM    880  CE1 TYR   112     -11.771 -39.766 -25.235  1.00                 C  
ATOM    881  CD2 TYR   112     -12.486 -39.695 -27.906  1.00                 C  
ATOM    882  CE2 TYR   112     -12.500 -40.899 -27.228  1.00                 C  
ATOM    883  N   LYS   113     -10.630 -34.813 -29.456  1.00                 N  
ATOM    884  CA  LYS   113     -10.688 -33.500 -30.087  1.00                 C  
ATOM    885  C   LYS   113      -9.681 -33.401 -31.229  1.00                 C  
ATOM    886  O   LYS   113      -9.902 -32.685 -32.206  1.00                 O  
ATOM    887  CB  LYS   113     -10.429 -32.399 -29.057  1.00                 C  
ATOM    888  CD  LYS   113     -10.407 -29.948 -28.514  1.00                 C  
ATOM    889  CE  LYS   113     -10.521 -28.539 -29.070  1.00                 C  
ATOM    890  CG  LYS   113     -10.547 -30.989 -29.613  1.00                 C  
ATOM    891  NZ  LYS   113     -10.386 -27.508 -28.004  1.00                 N  
ATOM    892  N   LYS   114      -8.575 -34.126 -31.099  1.00                 N  
ATOM    893  CA  LYS   114      -7.535 -34.122 -32.120  1.00                 C  
ATOM    894  C   LYS   114      -7.133 -35.544 -32.499  1.00                 C  
ATOM    895  O   LYS   114      -5.952 -35.836 -32.686  1.00                 O  
ATOM    896  CB  LYS   114      -6.312 -33.341 -31.636  1.00                 C  
ATOM    897  CD  LYS   114      -5.306 -31.136 -30.984  1.00                 C  
ATOM    898  CE  LYS   114      -5.572 -29.661 -30.732  1.00                 C  
ATOM    899  CG  LYS   114      -6.580 -31.868 -31.374  1.00                 C  
ATOM    900  NZ  LYS   114      -4.340 -28.938 -30.312  1.00                 N  
ATOM    901  N   LEU   115      -8.123 -36.423 -32.611  1.00                 N  
ATOM    902  CA  LEU   115      -7.872 -37.815 -32.966  1.00                 C  
ATOM    903  C   LEU   115      -9.084 -38.425 -33.665  1.00                 C  
ATOM    904  O   LEU   115      -9.007 -38.828 -34.827  1.00                 O  
ATOM    905  CB  LEU   115      -7.514 -38.629 -31.721  1.00                 C  
ATOM    906  CG  LEU   115      -7.210 -40.112 -31.945  1.00                 C  
ATOM    907  CD1 LEU   115      -6.014 -40.281 -32.869  1.00                 C  
ATOM    908  CD2 LEU   115      -6.959 -40.815 -30.620  1.00                 C  
ATOM    909  N   GLN   116     -10.202 -38.490 -32.950  1.00                 N  
ATOM    910  CA  GLN   116     -11.429 -39.052 -33.500  1.00                 C  
ATOM    911  C   GLN   116     -12.442 -37.957 -33.815  1.00                 C  
ATOM    912  O   GLN   116     -12.164 -36.771 -33.637  1.00                 O  
ATOM    913  CB  GLN   116     -12.037 -40.066 -32.528  1.00                 C  
ATOM    914  CD  GLN   116     -10.819 -42.104 -33.389  1.00                 C  
ATOM    915  CG  GLN   116     -11.117 -41.228 -32.189  1.00                 C  
ATOM    916  OE1 GLN   116     -11.730 -42.630 -34.028  1.00                 O  
ATOM    917  NE2 GLN   116      -9.537 -42.265 -33.699  1.00                 N  
ATOM    918  N   ASP   117     -13.618 -38.362 -34.284  1.00                 N  
ATOM    919  CA  ASP   117     -14.673 -37.415 -34.622  1.00                 C  
ATOM    920  C   ASP   117     -14.298 -36.601 -35.857  1.00                 C  
ATOM    921  O   ASP   117     -14.809 -36.842 -36.952  1.00                 O  
ATOM    922  CB  ASP   117     -14.956 -36.484 -33.441  1.00                 C  
ATOM    923  CG  ASP   117     -16.277 -35.754 -33.579  1.00                 C  
ATOM    924  OD1 ASP   117     -17.174 -36.274 -34.274  1.00                 O  
ATOM    925  OD2 ASP   117     -16.416 -34.660 -32.991  1.00                 O  
TER
