# Supplementary material for: Comparative Single-Cell Transcriptomics Reveals Novel Genes Involved in Bivalve Embryonic Shell Formation and Questions Ontogenetic Homology of Molluscan Shell Types
Source: Front Cell Dev Biol. 2022 Jun 9;10:883755. doi: 10.3389/fcell.2022.883755 (PMC9261976; doi:10.3389/fcell.2022.883755)
Supplement: Supplementary file 1 [file DataSheet1.ZIP › Supplementary_File1/s_f_1/2a5db9cd2c8abf4e.final.pdb]

ATOM      1  N   VAL    21      75.545 -24.470   0.270  1.00                 N  
ATOM      2  CA  VAL    21      76.948 -24.260   0.457  1.00                 C  
ATOM      3  C   VAL    21      77.215 -23.338  -0.696  1.00                 C  
ATOM      4  O   VAL    21      78.073 -22.466  -0.634  1.00                 O  
ATOM      5  CB  VAL    21      77.724 -25.590   0.449  1.00                 C  
ATOM      6  CG1 VAL    21      79.223 -25.333   0.448  1.00                 C  
ATOM      7  CG2 VAL    21      77.327 -26.446   1.642  1.00                 C  
ATOM      8  N   LEU    22      76.508 -23.519  -1.794  1.00                 N  
ATOM      9  CA  LEU    22      76.558 -22.806  -3.059  1.00                 C  
ATOM     10  C   LEU    22      75.406 -21.887  -3.214  1.00                 C  
ATOM     11  O   LEU    22      74.308 -22.352  -3.533  1.00                 O  
ATOM     12  CB  LEU    22      76.596 -23.792  -4.229  1.00                 C  
ATOM     13  CG  LEU    22      77.772 -24.770  -4.253  1.00                 C  
ATOM     14  CD1 LEU    22      77.634 -25.747  -5.410  1.00                 C  
ATOM     15  CD2 LEU    22      79.092 -24.021  -4.347  1.00                 C  
ATOM     16  N   LEU    23      75.667 -20.576  -2.968  1.00                 N  
ATOM     17  CA  LEU    23      74.735 -19.489  -2.979  1.00                 C  
ATOM     18  C   LEU    23      73.966 -19.404  -4.281  1.00                 C  
ATOM     19  O   LEU    23      72.756 -19.262  -4.235  1.00                 O  
ATOM     20  CB  LEU    23      75.455 -18.163  -2.726  1.00                 C  
ATOM     21  CG  LEU    23      75.539 -17.705  -1.269  1.00                 C  
ATOM     22  CD1 LEU    23      76.142 -18.795  -0.396  1.00                 C  
ATOM     23  CD2 LEU    23      76.353 -16.425  -1.154  1.00                 C  
ATOM     24  N   ALA    24      74.705 -19.411  -5.342  1.00                 N  
ATOM     25  CA  ALA    24      74.172 -19.231  -6.679  1.00                 C  
ATOM     26  C   ALA    24      75.196 -19.832  -7.671  1.00                 C  
ATOM     27  O   ALA    24      76.390 -19.923  -7.474  1.00                 O  
ATOM     28  CB  ALA    24      73.909 -17.758  -6.951  1.00                 C  
ATOM     29  N   ALA    25      74.576 -20.182  -8.856  1.00                 N  
ATOM     30  CA  ALA    25      75.412 -20.607  -9.953  1.00                 C  
ATOM     31  C   ALA    25      74.917 -19.617 -11.021  1.00                 C  
ATOM     32  O   ALA    25      73.767 -19.294 -11.059  1.00                 O  
ATOM     33  CB  ALA    25      75.193 -22.083 -10.246  1.00                 C  
ATOM     34  N   ALA    26      75.881 -18.915 -11.648  1.00                 N  
ATOM     35  CA  ALA    26      75.600 -17.698 -12.393  1.00                 C  
ATOM     36  C   ALA    26      76.316 -17.510 -13.672  1.00                 C  
ATOM     37  O   ALA    26      77.513 -17.725 -13.668  1.00                 O  
ATOM     38  CB  ALA    26      75.895 -16.474 -11.540  1.00                 C  
ATOM     39  N   VAL    27      75.755 -17.095 -14.750  1.00                 N  
ATOM     40  CA  VAL    27      76.479 -16.796 -15.923  1.00                 C  
ATOM     41  C   VAL    27      76.374 -15.285 -15.961  1.00                 C  
ATOM     42  O   VAL    27      75.340 -14.661 -15.698  1.00                 O  
ATOM     43  CB  VAL    27      75.891 -17.519 -17.149  1.00                 C  
ATOM     44  CG1 VAL    27      76.002 -19.027 -16.981  1.00                 C  
ATOM     45  CG2 VAL    27      74.443 -17.109 -17.366  1.00                 C  
ATOM     46  N   CYS    28      77.547 -14.696 -16.255  1.00                 N  
ATOM     47  CA  CYS    28      77.754 -13.276 -16.194  1.00                 C  
ATOM     48  C   CYS    28      78.236 -12.782 -17.500  1.00                 C  
ATOM     49  O   CYS    28      79.129 -13.385 -18.126  1.00                 O  
ATOM     50  CB  CYS    28      78.746 -12.926 -15.083  1.00                 C  
ATOM     51  SG  CYS    28      79.058 -11.156 -14.890  1.00                 S  
ATOM     52  N   ASN    29      77.820 -11.523 -17.758  1.00                 N  
ATOM     53  CA  ASN    29      78.474 -10.685 -18.730  1.00                 C  
ATOM     54  C   ASN    29      79.091  -9.621 -17.980  1.00                 C  
ATOM     55  O   ASN    29      78.598  -9.104 -16.968  1.00                 O  
ATOM     56  CB  ASN    29      77.470 -10.191 -19.774  1.00                 C  
ATOM     57  CG  ASN    29      78.128  -9.397 -20.885  1.00                 C  
ATOM     58  OD1 ASN    29      79.134  -9.823 -21.453  1.00                 O  
ATOM     59  ND2 ASN    29      77.561  -8.238 -21.199  1.00                 N  
ATOM     60  N   LYS    30      80.354  -9.225 -18.393  1.00                 N  
ATOM     61  CA  LYS    30      81.008  -8.193 -17.674  1.00                 C  
ATOM     62  C   LYS    30      80.553  -6.886 -18.289  1.00                 C  
ATOM     63  O   LYS    30      81.172  -5.858 -18.273  1.00                 O  
ATOM     64  CB  LYS    30      82.526  -8.374 -17.738  1.00                 C  
ATOM     65  CD  LYS    30      84.578  -8.622 -19.161  1.00                 C  
ATOM     66  CE  LYS    30      85.449  -7.534 -18.553  1.00                 C  
ATOM     67  CG  LYS    30      83.109  -8.233 -19.135  1.00                 C  
ATOM     68  NZ  LYS    30      86.899  -7.802 -18.762  1.00                 N  
ATOM     69  N   GLY    31      79.280  -6.845 -18.796  1.00                 N  
ATOM     70  CA  GLY    31      78.654  -5.612 -19.185  1.00                 C  
ATOM     71  C   GLY    31      78.257  -4.837 -17.913  1.00                 C  
ATOM     72  O   GLY    31      78.198  -3.597 -17.951  1.00                 O  
ATOM     73  N   GLY    32      78.206  -5.581 -16.791  1.00                 N  
ATOM     74  CA  GLY    32      77.954  -4.986 -15.452  1.00                 C  
ATOM     75  C   GLY    32      76.602  -5.533 -14.976  1.00                 C  
ATOM     76  O   GLY    32      75.886  -4.828 -14.284  1.00                 O  
ATOM     77  N   LYS    33      76.337  -6.776 -15.398  1.00                 N  
ATOM     78  CA  LYS    33      75.105  -7.355 -15.016  1.00                 C  
ATOM     79  C   LYS    33      75.225  -8.861 -15.142  1.00                 C  
ATOM     80  O   LYS    33      75.903  -9.397 -16.003  1.00                 O  
ATOM     81  CB  LYS    33      73.966  -6.808 -15.878  1.00                 C  
ATOM     82  CD  LYS    33      71.496  -6.611 -16.280  1.00                 C  
ATOM     83  CE  LYS    33      70.112  -7.032 -15.814  1.00                 C  
ATOM     84  CG  LYS    33      72.583  -7.265 -15.443  1.00                 C  
ATOM     85  NZ  LYS    33      69.036  -6.391 -16.620  1.00                 N  
ATOM     86  N   ALA    34      74.441  -9.585 -14.313  1.00                 N  
ATOM     87  CA  ALA    34      74.209 -11.014 -14.411  1.00                 C  
ATOM     88  C   ALA    34      73.273 -11.328 -15.483  1.00                 C  
ATOM     89  O   ALA    34      72.104 -10.917 -15.367  1.00                 O  
ATOM     90  CB  ALA    34      73.688 -11.558 -13.090  1.00                 C  
ATOM     91  N   ILE    35      73.757 -11.938 -16.554  1.00                 N  
ATOM     92  CA  ILE    35      72.915 -12.170 -17.696  1.00                 C  
ATOM     93  C   ILE    35      71.756 -13.204 -17.436  1.00                 C  
ATOM     94  O   ILE    35      70.593 -12.917 -17.676  1.00                 O  
ATOM     95  CB  ILE    35      73.730 -12.655 -18.909  1.00                 C  
ATOM     96  CD1 ILE    35      74.082 -10.270 -19.739  1.00                 C  
ATOM     97  CG1 ILE    35      74.729 -11.580 -19.345  1.00                 C  
ATOM     98  CG2 ILE    35      72.804 -13.061 -20.045  1.00                 C  
ATOM     99  N   ILE    36      72.128 -14.314 -16.779  1.00                 N  
ATOM    100  CA  ILE    36      71.152 -15.383 -16.419  1.00                 C  
ATOM    101  C   ILE    36      71.738 -15.924 -15.177  1.00                 C  
ATOM    102  O   ILE    36      72.944 -15.723 -14.900  1.00                 O  
ATOM    103  CB  ILE    36      70.992 -16.408 -17.557  1.00                 C  
ATOM    104  CD1 ILE    36      69.169 -15.077 -18.741  1.00                 C  
ATOM    105  CG1 ILE    36      70.538 -15.712 -18.842  1.00                 C  
ATOM    106  CG2 ILE    36      70.037 -17.517 -17.145  1.00                 C  
ATOM    107  N   SER    37      70.944 -16.485 -14.247  1.00                 N  
ATOM    108  CA  SER    37      71.547 -16.822 -12.991  1.00                 C  
ATOM    109  C   SER    37      70.569 -17.753 -12.250  1.00                 C  
ATOM    110  O   SER    37      69.452 -17.970 -12.681  1.00                 O  
ATOM    111  CB  SER    37      71.858 -15.557 -12.189  1.00                 C  
ATOM    112  OG  SER    37      70.667 -14.907 -11.780  1.00                 O  
ATOM    113  N   ARG    38      71.024 -18.421 -11.177  1.00                 N  
ATOM    114  CA  ARG    38      70.009 -19.271 -10.549  1.00                 C  
ATOM    115  C   ARG    38      70.294 -19.189  -9.055  1.00                 C  
ATOM    116  O   ARG    38      71.453 -19.364  -8.548  1.00                 O  
ATOM    117  CB  ARG    38      70.086 -20.696 -11.102  1.00                 C  
ATOM    118  CD  ARG    38      67.672 -21.367 -11.233  1.00                 C  
ATOM    119  NE  ARG    38      66.649 -22.314 -10.795  1.00                 N  
ATOM    120  CG  ARG    38      69.012 -21.628 -10.566  1.00                 C  
ATOM    121  CZ  ARG    38      65.423 -22.379 -11.305  1.00                 C  
ATOM    122  NH1 ARG    38      64.559 -23.273 -10.843  1.00                 N  
ATOM    123  NH2 ARG    38      65.064 -21.550 -12.276  1.00                 N  
ATOM    124  N   GLN    39      69.121 -18.942  -8.414  1.00                 N  
ATOM    125  CA  GLN    39      68.741 -18.796  -7.065  1.00                 C  
ATOM    126  C   GLN    39      67.991 -20.102  -6.891  1.00                 C  
ATOM    127  O   GLN    39      66.965 -20.342  -7.533  1.00                 O  
ATOM    128  CB  GLN    39      67.926 -17.515  -6.873  1.00                 C  
ATOM    129  CD  GLN    39      65.851 -16.197  -7.455  1.00                 C  
ATOM    130  CG  GLN    39      66.608 -17.499  -7.629  1.00                 C  
ATOM    131  OE1 GLN    39      66.213 -15.365  -6.623  1.00                 O  
ATOM    132  NE2 GLN    39      64.797 -16.017  -8.241  1.00                 N  
ATOM    133  N   PHE    40      68.570 -21.038  -6.093  1.00                 N  
ATOM    134  CA  PHE    40      68.022 -22.325  -5.863  1.00                 C  
ATOM    135  C   PHE    40      66.792 -22.253  -5.016  1.00                 C  
ATOM    136  O   PHE    40      65.775 -22.868  -5.327  1.00                 O  
ATOM    137  CB  PHE    40      69.057 -23.237  -5.201  1.00                 C  
ATOM    138  CG  PHE    40      70.145 -23.693  -6.131  1.00                 C  
ATOM    139  CZ  PHE    40      72.155 -24.539  -7.855  1.00                 C  
ATOM    140  CD1 PHE    40      71.472 -23.651  -5.739  1.00                 C  
ATOM    141  CE1 PHE    40      72.473 -24.071  -6.594  1.00                 C  
ATOM    142  CD2 PHE    40      69.842 -24.164  -7.396  1.00                 C  
ATOM    143  CE2 PHE    40      70.844 -24.584  -8.251  1.00                 C  
ATOM    144  N   VAL    41      66.845 -21.416  -3.899  1.00                 N  
ATOM    145  CA  VAL    41      65.797 -21.131  -3.021  1.00                 C  
ATOM    146  C   VAL    41      65.911 -19.617  -2.832  1.00                 C  
ATOM    147  O   VAL    41      67.013 -19.061  -2.865  1.00                 O  
ATOM    148  CB  VAL    41      65.918 -21.940  -1.716  1.00                 C  
ATOM    149  CG1 VAL    41      65.827 -23.431  -2.003  1.00                 C  
ATOM    150  CG2 VAL    41      67.220 -21.609  -1.003  1.00                 C  
ATOM    151  N   GLU    42      64.779 -18.911  -2.673  1.00                 N  
ATOM    152  CA  GLU    42      64.678 -17.456  -2.645  1.00                 C  
ATOM    153  C   GLU    42      65.588 -16.841  -1.600  1.00                 C  
ATOM    154  O   GLU    42      65.357 -16.893  -0.392  1.00                 O  
ATOM    155  CB  GLU    42      63.234 -17.024  -2.384  1.00                 C  
ATOM    156  CD  GLU    42      63.353 -14.752  -1.286  1.00                 C  
ATOM    157  CG  GLU    42      62.995 -15.531  -2.537  1.00                 C  
ATOM    158  OE1 GLU    42      63.302 -15.341  -0.186  1.00                 O  
ATOM    159  OE2 GLU    42      63.683 -13.554  -1.406  1.00                 O  
ATOM    160  N   MET    43      66.661 -16.184  -2.100  1.00                 N  
ATOM    161  CA  MET    43      67.699 -15.608  -1.221  1.00                 C  
ATOM    162  C   MET    43      68.368 -14.561  -2.062  1.00                 C  
ATOM    163  O   MET    43      68.293 -13.354  -1.843  1.00                 O  
ATOM    164  CB  MET    43      68.653 -16.700  -0.732  1.00                 C  
ATOM    165  SD  MET    43      70.871 -17.505   0.720  1.00                 S  
ATOM    166  CE  MET    43      71.826 -17.713  -0.781  1.00                 C  
ATOM    167  CG  MET    43      69.729 -16.203   0.220  1.00                 C  
ATOM    168  N   ASN    44      69.174 -15.031  -3.076  1.00                 N  
ATOM    169  CA  ASN    44      69.811 -14.099  -3.925  1.00                 C  
ATOM    170  C   ASN    44      69.069 -13.855  -5.256  1.00                 C  
ATOM    171  O   ASN    44      69.322 -14.544  -6.228  1.00                 O  
ATOM    172  CB  ASN    44      71.245 -14.541  -4.226  1.00                 C  
ATOM    173  CG  ASN    44      72.127 -14.535  -2.993  1.00                 C  
ATOM    174  OD1 ASN    44      72.178 -13.548  -2.259  1.00                 O  
ATOM    175  ND2 ASN    44      72.825 -15.641  -2.762  1.00                 N  
ATOM    176  N   ARG    45      68.220 -12.779  -5.255  1.00                 N  
ATOM    177  CA  ARG    45      67.368 -12.326  -6.349  1.00                 C  
ATOM    178  C   ARG    45      68.216 -11.237  -6.920  1.00                 C  
ATOM    179  O   ARG    45      69.065 -11.541  -7.746  1.00                 O  
ATOM    180  CB  ARG    45      66.001 -11.889  -5.818  1.00                 C  
ATOM    181  CD  ARG    45      63.727 -12.553  -4.990  1.00                 C  
ATOM    182  NE  ARG    45      63.689 -11.863  -3.703  1.00                 N  
ATOM    183  CG  ARG    45      65.127 -13.035  -5.337  1.00                 C  
ATOM    184  CZ  ARG    45      63.636 -10.542  -3.565  1.00                 C  
ATOM    185  NH1 ARG    45      63.605 -10.003  -2.354  1.00                 N  
ATOM    186  NH2 ARG    45      63.615  -9.764  -4.638  1.00                 N  
ATOM    187  N   SER    46      67.962 -10.000  -6.510  1.00                 N  
ATOM    188  CA  SER    46      68.618  -8.814  -6.957  1.00                 C  
ATOM    189  C   SER    46      70.071  -8.860  -6.593  1.00                 C  
ATOM    190  O   SER    46      70.931  -8.394  -7.383  1.00                 O  
ATOM    191  CB  SER    46      67.951  -7.574  -6.357  1.00                 C  
ATOM    192  OG  SER    46      68.133  -7.527  -4.952  1.00                 O  
ATOM    193  N   ARG    47      70.403  -9.566  -5.451  1.00                 N  
ATOM    194  CA  ARG    47      71.737  -9.690  -4.923  1.00                 C  
ATOM    195  C   ARG    47      72.704 -10.285  -5.906  1.00                 C  
ATOM    196  O   ARG    47      73.851  -9.890  -6.001  1.00                 O  
ATOM    197  CB  ARG    47      71.733 -10.539  -3.650  1.00                 C  
ATOM    198  CD  ARG    47      71.063 -10.779  -1.243  1.00                 C  
ATOM    199  NE  ARG    47      70.461 -10.135  -0.078  1.00                 N  
ATOM    200  CG  ARG    47      71.095  -9.857  -2.451  1.00                 C  
ATOM    201  CZ  ARG    47      70.154 -10.767   1.050  1.00                 C  
ATOM    202  NH1 ARG    47      69.609 -10.098   2.057  1.00                 N  
ATOM    203  NH2 ARG    47      70.394 -12.065   1.168  1.00                 N  
ATOM    204  N   ILE    48      72.116 -11.270  -6.704  1.00                 N  
ATOM    205  CA  ILE    48      72.839 -12.035  -7.710  1.00                 C  
ATOM    206  C   ILE    48      73.402 -11.082  -8.702  1.00                 C  
ATOM    207  O   ILE    48      74.601 -11.300  -9.022  1.00                 O  
ATOM    208  CB  ILE    48      71.931 -13.080  -8.385  1.00                 C  
ATOM    209  CD1 ILE    48      70.424 -15.070  -7.871  1.00                 C  
ATOM    210  CG1 ILE    48      71.541 -14.172  -7.388  1.00                 C  
ATOM    211  CG2 ILE    48      72.607 -13.655  -9.620  1.00                 C  
ATOM    212  N   GLU    49      72.576 -10.106  -9.190  1.00                 N  
ATOM    213  CA  GLU    49      73.012  -9.215 -10.315  1.00                 C  
ATOM    214  C   GLU    49      74.156  -8.363  -9.828  1.00                 C  
ATOM    215  O   GLU    49      75.139  -8.221 -10.596  1.00                 O  
ATOM    216  CB  GLU    49      71.842  -8.359 -10.805  1.00                 C  
ATOM    217  CD  GLU    49      70.983  -6.678 -12.482  1.00                 C  
ATOM    218  CG  GLU    49      72.181  -7.463 -11.985  1.00                 C  
ATOM    219  OE1 GLU    49      69.843  -7.156 -12.302  1.00                 O  
ATOM    220  OE2 GLU    49      71.184  -5.585 -13.052  1.00                 O  
ATOM    221  N   GLY    50      74.126  -7.710  -8.628  1.00                 N  
ATOM    222  CA  GLY    50      75.178  -6.771  -8.179  1.00                 C  
ATOM    223  C   GLY    50      76.514  -7.346  -8.002  1.00                 C  
ATOM    224  O   GLY    50      77.489  -6.813  -8.498  1.00                 O  
ATOM    225  N   LEU    51      76.566  -8.642  -7.373  1.00                 N  
ATOM    226  CA  LEU    51      77.782  -9.385  -7.249  1.00                 C  
ATOM    227  C   LEU    51      78.431  -9.709  -8.547  1.00                 C  
ATOM    228  O   LEU    51      79.657  -9.462  -8.668  1.00                 O  
ATOM    229  CB  LEU    51      77.537 -10.691  -6.491  1.00                 C  
ATOM    230  CG  LEU    51      77.217 -10.561  -5.001  1.00                 C  
ATOM    231  CD1 LEU    51      76.798 -11.903  -4.421  1.00                 C  
ATOM    232  CD2 LEU    51      78.413 -10.006  -4.241  1.00                 C  
ATOM    233  N   LEU    52      77.623 -10.234  -9.519  1.00                 N  
ATOM    234  CA  LEU    52      78.109 -10.651 -10.786  1.00                 C  
ATOM    235  C   LEU    52      78.521  -9.446 -11.577  1.00                 C  
ATOM    236  O   LEU    52      79.518  -9.458 -12.352  1.00                 O  
ATOM    237  CB  LEU    52      77.044 -11.460 -11.529  1.00                 C  
ATOM    238  CG  LEU    52      77.055 -12.972 -11.295  1.00                 C  
ATOM    239  CD1 LEU    52      76.918 -13.288  -9.814  1.00                 C  
ATOM    240  CD2 LEU    52      75.944 -13.646 -12.085  1.00                 C  
ATOM    241  N   ALA    53      77.735  -8.362 -11.455  1.00                 N  
ATOM    242  CA  ALA    53      78.089  -7.236 -12.240  1.00                 C  
ATOM    243  C   ALA    53      79.396  -6.593 -11.908  1.00                 C  
ATOM    244  O   ALA    53      80.225  -6.357 -12.739  1.00                 O  
ATOM    245  CB  ALA    53      77.015  -6.164 -12.144  1.00                 C  
ATOM    246  N   ALA    54      79.680  -6.331 -10.597  1.00                 N  
ATOM    247  CA  ALA    54      80.995  -5.724 -10.143  1.00                 C  
ATOM    248  C   ALA    54      82.188  -6.612 -10.319  1.00                 C  
ATOM    249  O   ALA    54      83.234  -6.155 -10.763  1.00                 O  
ATOM    250  CB  ALA    54      80.915  -5.321  -8.678  1.00                 C  
ATOM    251  N   PHE    55      82.199  -7.871  -9.764  1.00                 N  
ATOM    252  CA  PHE    55      83.349  -8.708  -9.573  1.00                 C  
ATOM    253  C   PHE    55      83.824  -9.368 -10.873  1.00                 C  
ATOM    254  O   PHE    55      84.972  -9.108 -11.229  1.00                 O  
ATOM    255  CB  PHE    55      83.055  -9.794  -8.536  1.00                 C  
ATOM    256  CG  PHE    55      82.979  -9.280  -7.126  1.00                 C  
ATOM    257  CZ  PHE    55      82.844  -8.327  -4.519  1.00                 C  
ATOM    258  CD1 PHE    55      81.968  -9.695  -6.277  1.00                 C  
ATOM    259  CE1 PHE    55      81.898  -9.223  -4.980  1.00                 C  
ATOM    260  CD2 PHE    55      83.918  -8.383  -6.649  1.00                 C  
ATOM    261  CE2 PHE    55      83.848  -7.911  -5.353  1.00                 C  
ATOM    262  N   PRO    56      83.007 -10.111 -11.640  1.00                 N  
ATOM    263  CA  PRO    56      83.376 -10.669 -12.938  1.00                 C  
ATOM    264  C   PRO    56      83.994  -9.634 -13.968  1.00                 C  
ATOM    265  O   PRO    56      84.651 -10.192 -14.819  1.00                 O  
ATOM    266  CB  PRO    56      82.061 -11.223 -13.490  1.00                 C  
ATOM    267  CD  PRO    56      81.559 -10.442 -11.284  1.00                 C  
ATOM    268  CG  PRO    56      81.245 -11.525 -12.278  1.00                 C  
ATOM    269  N   LYS    57      83.824  -8.286 -13.790  1.00                 N  
ATOM    270  CA  LYS    57      84.338  -7.298 -14.677  1.00                 C  
ATOM    271  C   LYS    57      85.831  -7.198 -14.555  1.00                 C  
ATOM    272  O   LYS    57      86.471  -6.899 -15.569  1.00                 O  
ATOM    273  CB  LYS    57      83.691  -5.940 -14.399  1.00                 C  
ATOM    274  CD  LYS    57      83.348  -3.556 -15.104  1.00                 C  
ATOM    275  CE  LYS    57      83.784  -2.453 -16.056  1.00                 C  
ATOM    276  CG  LYS    57      84.120  -4.840 -15.357  1.00                 C  
ATOM    277  NZ  LYS    57      83.037  -1.187 -15.818  1.00                 N  
ATOM    278  N   LEU    58      86.392  -7.405 -13.391  1.00                 N  
ATOM    279  CA  LEU    58      87.769  -7.336 -13.015  1.00                 C  
ATOM    280  C   LEU    58      88.433  -8.638 -13.201  1.00                 C  
ATOM    281  O   LEU    58      89.561  -8.761 -12.762  1.00                 O  
ATOM    282  CB  LEU    58      87.905  -6.878 -11.562  1.00                 C  
ATOM    283  CG  LEU    58      87.384  -5.476 -11.241  1.00                 C  
ATOM    284  CD1 LEU    58      87.496  -5.188  -9.752  1.00                 C  
ATOM    285  CD2 LEU    58      88.140  -4.426 -12.041  1.00                 C  
ATOM    286  N   MET    59      87.714  -9.662 -13.818  1.00                 N  
ATOM    287  CA  MET    59      88.105 -11.002 -14.037  1.00                 C  
ATOM    288  C   MET    59      87.817 -11.742 -12.761  1.00                 C  
ATOM    289  O   MET    59      88.516 -12.677 -12.415  1.00                 O  
ATOM    290  CB  MET    59      89.580 -11.071 -14.436  1.00                 C  
ATOM    291  SD  MET    59      91.671 -10.348 -16.104  1.00                 S  
ATOM    292  CE  MET    59      91.939 -12.072 -16.508  1.00                 C  
ATOM    293  CG  MET    59      89.906 -10.354 -15.736  1.00                 C  
ATOM    294  N   ASN    60      86.798 -11.302 -12.029  1.00                 N  
ATOM    295  CA  ASN    60      86.360 -11.769 -10.751  1.00                 C  
ATOM    296  C   ASN    60      87.286 -11.304  -9.650  1.00                 C  
ATOM    297  O   ASN    60      87.237 -11.738  -8.509  1.00                 O  
ATOM    298  CB  ASN    60      86.246 -13.295 -10.748  1.00                 C  
ATOM    299  CG  ASN    60      85.192 -13.802 -11.712  1.00                 C  
ATOM    300  OD1 ASN    60      85.340 -13.684 -12.928  1.00                 O  
ATOM    301  ND2 ASN    60      84.121 -14.371 -11.170  1.00                 N  
ATOM    302  N   THR    61      88.209 -10.373 -10.082  1.00                 N  
ATOM    303  CA  THR    61      89.284  -9.687  -9.461  1.00                 C  
ATOM    304  C   THR    61      90.505 -10.535  -9.575  1.00                 C  
ATOM    305  O   THR    61      91.426 -10.376  -8.770  1.00                 O  
ATOM    306  CB  THR    61      88.972  -9.365  -7.988  1.00                 C  
ATOM    307  OG1 THR    61      89.139 -10.545  -7.192  1.00                 O  
ATOM    308  CG2 THR    61      87.539  -8.878  -7.841  1.00                 C  
ATOM    309  N   GLY    62      90.439 -11.585 -10.463  1.00                 N  
ATOM    310  CA  GLY    62      91.428 -12.635 -10.625  1.00                 C  
ATOM    311  C   GLY    62      92.673 -12.058 -11.243  1.00                 C  
ATOM    312  O   GLY    62      92.816 -10.821 -11.269  1.00                 O  
ATOM    313  N   LYS    63      93.588 -12.969 -11.650  1.00                 N  
ATOM    314  CA  LYS    63      94.837 -12.627 -12.257  1.00                 C  
ATOM    315  C   LYS    63      95.050 -13.709 -13.303  1.00                 C  
ATOM    316  O   LYS    63      96.180 -14.028 -13.690  1.00                 O  
ATOM    317  CB  LYS    63      95.945 -12.562 -11.204  1.00                 C  
ATOM    318  CD  LYS    63      96.910 -11.429  -9.183  1.00                 C  
ATOM    319  CE  LYS    63      96.730 -10.318  -8.161  1.00                 C  
ATOM    320  CG  LYS    63      95.755 -11.464 -10.170  1.00                 C  
ATOM    321  NZ  LYS    63      97.840 -10.291  -7.169  1.00                 N  
ATOM    322  N   GLN    64      93.908 -14.420 -13.679  1.00                 N  
ATOM    323  CA  GLN    64      93.953 -15.633 -14.484  1.00                 C  
ATOM    324  C   GLN    64      94.284 -16.748 -13.530  1.00                 C  
ATOM    325  O   GLN    64      95.099 -17.590 -13.802  1.00                 O  
ATOM    326  CB  GLN    64      94.979 -15.491 -15.610  1.00                 C  
ATOM    327  CD  GLN    64      95.686 -14.286 -17.715  1.00                 C  
ATOM    328  CG  GLN    64      94.678 -14.364 -16.585  1.00                 C  
ATOM    329  OE1 GLN    64      96.878 -14.519 -17.513  1.00                 O  
ATOM    330  NE2 GLN    64      95.210 -13.956 -18.910  1.00                 N  
ATOM    331  N   HIS    65      93.517 -16.800 -12.418  1.00                 N  
ATOM    332  CA  HIS    65      93.436 -17.871 -11.476  1.00                 C  
ATOM    333  C   HIS    65      91.965 -18.230 -11.306  1.00                 C  
ATOM    334  O   HIS    65      91.166 -17.346 -10.993  1.00                 O  
ATOM    335  CB  HIS    65      94.081 -17.467 -10.149  1.00                 C  
ATOM    336  CG  HIS    65      95.537 -17.138 -10.260  1.00                 C  
ATOM    337  ND1 HIS    65      96.524 -18.099 -10.208  1.00                 N  
ATOM    338  CE1 HIS    65      97.723 -17.503 -10.335  1.00                 C  
ATOM    339  CD2 HIS    65      96.317 -15.921 -10.433  1.00                 C  
ATOM    340  NE2 HIS    65      97.606 -16.197 -10.470  1.00                 N  
ATOM    341  N   THR    66      91.618 -19.522 -11.411  1.00                 N  
ATOM    342  CA  THR    66      90.294 -20.109 -11.320  1.00                 C  
ATOM    343  C   THR    66      89.724 -19.752  -9.916  1.00                 C  
ATOM    344  O   THR    66      88.538 -19.625  -9.887  1.00                 O  
ATOM    345  CB  THR    66      90.336 -21.633 -11.540  1.00                 C  
ATOM    346  OG1 THR    66      91.185 -22.237 -10.556  1.00                 O  
ATOM    347  CG2 THR    66      90.884 -21.957 -12.921  1.00                 C  
ATOM    348  N   PHE    67      90.506 -19.559  -8.813  1.00                 N  
ATOM    349  CA  PHE    67      89.798 -19.332  -7.546  1.00                 C  
ATOM    350  C   PHE    67      90.269 -17.909  -7.323  1.00                 C  
ATOM    351  O   PHE    67      91.475 -17.586  -7.378  1.00                 O  
ATOM    352  CB  PHE    67      90.212 -20.376  -6.507  1.00                 C  
ATOM    353  CG  PHE    67      89.786 -21.775  -6.850  1.00                 C  
ATOM    354  CZ  PHE    67      88.993 -24.363  -7.482  1.00                 C  
ATOM    355  CD1 PHE    67      90.580 -22.579  -7.649  1.00                 C  
ATOM    356  CE1 PHE    67      90.188 -23.866  -7.965  1.00                 C  
ATOM    357  CD2 PHE    67      88.592 -22.287  -6.374  1.00                 C  
ATOM    358  CE2 PHE    67      88.200 -23.574  -6.690  1.00                 C  
ATOM    359  N   VAL    68      89.310 -17.058  -6.942  1.00                 N  
ATOM    360  CA  VAL    68      89.769 -15.765  -6.511  1.00                 C  
ATOM    361  C   VAL    68      88.622 -15.485  -5.533  1.00                 C  
ATOM    362  O   VAL    68      87.466 -15.899  -5.799  1.00                 O  
ATOM    363  CB  VAL    68      89.934 -14.800  -7.699  1.00                 C  
ATOM    364  CG1 VAL    68      88.590 -14.536  -8.362  1.00                 C  
ATOM    365  CG2 VAL    68      90.572 -13.497  -7.243  1.00                 C  
ATOM    366  N   GLU    69      88.790 -14.778  -4.375  1.00                 N  
ATOM    367  CA  GLU    69      87.712 -14.518  -3.423  1.00                 C  
ATOM    368  C   GLU    69      87.645 -13.065  -3.250  1.00                 C  
ATOM    369  O   GLU    69      88.718 -12.507  -3.096  1.00                 O  
ATOM    370  CB  GLU    69      87.972 -15.251  -2.106  1.00                 C  
ATOM    371  CD  GLU    69      87.135 -15.868   0.196  1.00                 C  
ATOM    372  CG  GLU    69      86.870 -15.081  -1.073  1.00                 C  
ATOM    373  OE1 GLU    69      88.139 -16.609   0.237  1.00                 O  
ATOM    374  OE2 GLU    69      86.337 -15.744   1.149  1.00                 O  
ATOM    375  N   THR    70      86.450 -12.419  -3.377  1.00                 N  
ATOM    376  CA  THR    70      86.404 -10.971  -3.136  1.00                 C  
ATOM    377  C   THR    70      85.113 -10.626  -2.432  1.00                 C  
ATOM    378  O   THR    70      84.150 -11.283  -2.609  1.00                 O  
ATOM    379  CB  THR    70      86.530 -10.176  -4.449  1.00                 C  
ATOM    380  OG1 THR    70      86.597  -8.775  -4.158  1.00                 O  
ATOM    381  CG2 THR    70      85.325 -10.429  -5.342  1.00                 C  
ATOM    382  N   GLU    71      85.138  -9.594  -1.518  1.00                 N  
ATOM    383  CA  GLU    71      84.049  -9.127  -0.656  1.00                 C  
ATOM    384  C   GLU    71      83.477 -10.277   0.166  1.00                 C  
ATOM    385  O   GLU    71      82.339 -10.270   0.552  1.00                 O  
ATOM    386  CB  GLU    71      82.946  -8.474  -1.492  1.00                 C  
ATOM    387  CD  GLU    71      83.839  -6.112  -1.528  1.00                 C  
ATOM    388  CG  GLU    71      83.423  -7.315  -2.352  1.00                 C  
ATOM    389  OE1 GLU    71      83.491  -6.063  -0.330  1.00                 O  
ATOM    390  OE2 GLU    71      84.514  -5.218  -2.081  1.00                 O  
ATOM    391  N   SER    72      84.307 -11.279   0.491  1.00                 N  
ATOM    392  CA  SER    72      84.088 -12.379   1.411  1.00                 C  
ATOM    393  C   SER    72      83.209 -13.406   0.689  1.00                 C  
ATOM    394  O   SER    72      82.474 -14.164   1.339  1.00                 O  
ATOM    395  CB  SER    72      83.444 -11.876   2.704  1.00                 C  
ATOM    396  OG  SER    72      84.279 -10.936   3.358  1.00                 O  
ATOM    397  N   VAL    73      83.271 -13.496  -0.695  1.00                 N  
ATOM    398  CA  VAL    73      82.492 -14.467  -1.412  1.00                 C  
ATOM    399  C   VAL    73      83.563 -15.081  -2.355  1.00                 C  
ATOM    400  O   VAL    73      84.292 -14.361  -2.949  1.00                 O  
ATOM    401  CB  VAL    73      81.294 -13.814  -2.126  1.00                 C  
ATOM    402  CG1 VAL    73      80.507 -14.855  -2.907  1.00                 C  
ATOM    403  CG2 VAL    73      80.397 -13.105  -1.123  1.00                 C  
ATOM    404  N   ARG    74      83.574 -16.413  -2.448  1.00                 N  
ATOM    405  CA  ARG    74      84.467 -17.201  -3.236  1.00                 C  
ATOM    406  C   ARG    74      83.845 -17.124  -4.602  1.00                 C  
ATOM    407  O   ARG    74      82.604 -17.191  -4.688  1.00                 O  
ATOM    408  CB  ARG    74      84.578 -18.616  -2.665  1.00                 C  
ATOM    409  CD  ARG    74      85.419 -20.124  -0.843  1.00                 C  
ATOM    410  NE  ARG    74      86.004 -20.206   0.493  1.00                 N  
ATOM    411  CG  ARG    74      85.249 -18.685  -1.303  1.00                 C  
ATOM    412  CZ  ARG    74      87.310 -20.185   0.739  1.00                 C  
ATOM    413  NH1 ARG    74      87.751 -20.265   1.987  1.00                 N  
ATOM    414  NH2 ARG    74      88.172 -20.083  -0.264  1.00                 N  
ATOM    415  N   TYR    75      84.662 -16.903  -5.713  1.00                 N  
ATOM    416  CA  TYR    75      84.133 -16.731  -6.981  1.00                 C  
ATOM    417  C   TYR    75      85.007 -17.748  -7.621  1.00                 C  
ATOM    418  O   TYR    75      86.165 -17.803  -7.383  1.00                 O  
ATOM    419  CB  TYR    75      84.274 -15.274  -7.427  1.00                 C  
ATOM    420  CG  TYR    75      83.519 -14.292  -6.560  1.00                 C  
ATOM    421  OH  TYR    75      81.455 -11.590  -4.166  1.00                 O  
ATOM    422  CZ  TYR    75      82.137 -12.484  -4.960  1.00                 C  
ATOM    423  CD1 TYR    75      84.106 -13.747  -5.426  1.00                 C  
ATOM    424  CE1 TYR    75      83.424 -12.849  -4.628  1.00                 C  
ATOM    425  CD2 TYR    75      82.221 -13.914  -6.879  1.00                 C  
ATOM    426  CE2 TYR    75      81.523 -13.017  -6.093  1.00                 C  
ATOM    427  N   VAL    76      84.476 -18.578  -8.522  1.00                 N  
ATOM    428  CA  VAL    76      85.260 -19.530  -9.306  1.00                 C  
ATOM    429  C   VAL    76      84.805 -19.134 -10.633  1.00                 C  
ATOM    430  O   VAL    76      83.678 -18.574 -10.771  1.00                 O  
ATOM    431  CB  VAL    76      84.969 -20.983  -8.885  1.00                 C  
ATOM    432  CG1 VAL    76      85.749 -21.956  -9.756  1.00                 C  
ATOM    433  CG2 VAL    76      85.305 -21.189  -7.416  1.00                 C  
ATOM    434  N   TYR    77      85.711 -19.206 -11.654  1.00                 N  
ATOM    435  CA  TYR    77      85.236 -18.709 -12.848  1.00                 C  
ATOM    436  C   TYR    77      86.002 -19.348 -14.014  1.00                 C  
ATOM    437  O   TYR    77      86.910 -20.108 -13.806  1.00                 O  
ATOM    438  CB  TYR    77      85.363 -17.185 -12.882  1.00                 C  
ATOM    439  CG  TYR    77      86.788 -16.687 -12.798  1.00                 C  
ATOM    440  OH  TYR    77      90.709 -15.317 -12.581  1.00                 O  
ATOM    441  CZ  TYR    77      89.411 -15.771 -12.651  1.00                 C  
ATOM    442  CD1 TYR    77      87.511 -16.400 -13.948  1.00                 C  
ATOM    443  CE1 TYR    77      88.814 -15.945 -13.880  1.00                 C  
ATOM    444  CD2 TYR    77      87.406 -16.505 -11.567  1.00                 C  
ATOM    445  CE2 TYR    77      88.709 -16.051 -11.480  1.00                 C  
ATOM    446  N   GLN    78      85.626 -18.948 -15.258  1.00                 N  
ATOM    447  CA  GLN    78      86.330 -19.261 -16.475  1.00                 C  
ATOM    448  C   GLN    78      86.026 -18.105 -17.434  1.00                 C  
ATOM    449  O   GLN    78      84.810 -17.873 -17.580  1.00                 O  
ATOM    450  CB  GLN    78      85.885 -20.621 -17.017  1.00                 C  
ATOM    451  CD  GLN    78      88.050 -21.250 -18.156  1.00                 C  
ATOM    452  CG  GLN    78      86.560 -21.021 -18.319  1.00                 C  
ATOM    453  OE1 GLN    78      88.476 -22.072 -17.345  1.00                 O  
ATOM    454  NE2 GLN    78      88.847 -20.521 -18.928  1.00                 N  
ATOM    455  N   PRO    79      86.861 -17.299 -18.072  1.00                 N  
ATOM    456  CA  PRO    79      86.435 -16.297 -19.012  1.00                 C  
ATOM    457  C   PRO    79      86.178 -16.912 -20.369  1.00                 C  
ATOM    458  O   PRO    79      86.912 -17.815 -20.801  1.00                 O  
ATOM    459  CB  PRO    79      87.601 -15.307 -19.051  1.00                 C  
ATOM    460  CD  PRO    79      88.346 -17.179 -17.760  1.00                 C  
ATOM    461  CG  PRO    79      88.803 -16.133 -18.737  1.00                 C  
ATOM    462  N   LEU    80      85.099 -16.400 -21.014  1.00                 N  
ATOM    463  CA  LEU    80      84.693 -16.822 -22.324  1.00                 C  
ATOM    464  C   LEU    80      84.388 -15.526 -22.865  1.00                 C  
ATOM    465  O   LEU    80      83.397 -15.019 -22.340  1.00                 O  
ATOM    466  CB  LEU    80      83.536 -17.819 -22.231  1.00                 C  
ATOM    467  CG  LEU    80      83.136 -18.516 -23.533  1.00                 C  
ATOM    468  CD1 LEU    80      82.455 -17.539 -24.479  1.00                 C  
ATOM    469  CD2 LEU    80      84.350 -19.142 -24.203  1.00                 C  
ATOM    470  N   GLU    81      85.113 -14.988 -23.893  1.00                 N  
ATOM    471  CA  GLU    81      84.781 -13.674 -24.437  1.00                 C  
ATOM    472  C   GLU    81      84.729 -12.514 -23.449  1.00                 C  
ATOM    473  O   GLU    81      85.680 -12.303 -22.718  1.00                 O  
ATOM    474  CB  GLU    81      83.427 -13.715 -25.148  1.00                 C  
ATOM    475  CD  GLU    81      82.039 -14.637 -27.046  1.00                 C  
ATOM    476  CG  GLU    81      83.377 -14.664 -26.334  1.00                 C  
ATOM    477  OE1 GLU    81      81.052 -14.169 -26.439  1.00                 O  
ATOM    478  OE2 GLU    81      81.977 -15.082 -28.211  1.00                 O  
ATOM    479  N   LYS    82      83.620 -11.682 -23.372  1.00                 N  
ATOM    480  CA  LYS    82      83.384 -10.535 -22.444  1.00                 C  
ATOM    481  C   LYS    82      82.564 -11.067 -21.320  1.00                 C  
ATOM    482  O   LYS    82      81.797 -10.291 -20.660  1.00                 O  
ATOM    483  CB  LYS    82      82.696  -9.383 -23.180  1.00                 C  
ATOM    484  CD  LYS    82      82.813  -7.597 -24.939  1.00                 C  
ATOM    485  CE  LYS    82      83.660  -6.965 -26.032  1.00                 C  
ATOM    486  CG  LYS    82      83.539  -8.758 -24.279  1.00                 C  
ATOM    487  NZ  LYS    82      82.962  -5.824 -26.685  1.00                 N  
ATOM    488  N   LEU    83      82.505 -12.399 -21.179  1.00                 N  
ATOM    489  CA  LEU    83      81.583 -13.049 -20.296  1.00                 C  
ATOM    490  C   LEU    83      82.447 -13.945 -19.442  1.00                 C  
ATOM    491  O   LEU    83      83.621 -14.305 -19.649  1.00                 O  
ATOM    492  CB  LEU    83      80.519 -13.805 -21.094  1.00                 C  
ATOM    493  CG  LEU    83      79.547 -12.949 -21.908  1.00                 C  
ATOM    494  CD1 LEU    83      80.158 -12.568 -23.248  1.00                 C  
ATOM    495  CD2 LEU    83      78.230 -13.682 -22.118  1.00                 C  
ATOM    496  N   TYR    84      81.835 -14.153 -18.269  1.00                 N  
ATOM    497  CA  TYR    84      82.380 -14.902 -17.155  1.00                 C  
ATOM    498  C   TYR    84      81.350 -15.949 -16.894  1.00                 C  
ATOM    499  O   TYR    84      80.174 -15.727 -16.814  1.00                 O  
ATOM    500  CB  TYR    84      82.641 -13.977 -15.964  1.00                 C  
ATOM    501  CG  TYR    84      83.694 -12.924 -16.225  1.00                 C  
ATOM    502  OH  TYR    84      86.579 -10.019 -16.950  1.00                 O  
ATOM    503  CZ  TYR    84      85.625 -10.981 -16.709  1.00                 C  
ATOM    504  CD1 TYR    84      83.356 -11.709 -16.805  1.00                 C  
ATOM    505  CE1 TYR    84      84.311 -10.740 -17.048  1.00                 C  
ATOM    506  CD2 TYR    84      85.023 -13.150 -15.891  1.00                 C  
ATOM    507  CE2 TYR    84      85.992 -12.193 -16.126  1.00                 C  
ATOM    508  N   MET    85      81.765 -17.236 -16.685  1.00                 N  
ATOM    509  CA  MET    85      80.847 -18.262 -16.240  1.00                 C  
ATOM    510  C   MET    85      81.430 -18.350 -14.890  1.00                 C  
ATOM    511  O   MET    85      82.690 -18.204 -14.686  1.00                 O  
ATOM    512  CB  MET    85      80.931 -19.488 -17.151  1.00                 C  
ATOM    513  SD  MET    85      80.008 -21.975 -17.951  1.00                 S  
ATOM    514  CE  MET    85      81.580 -22.728 -17.541  1.00                 C  
ATOM    515  CG  MET    85      79.969 -20.605 -16.779  1.00                 C  
ATOM    516  N   LEU    86      80.493 -18.338 -13.962  1.00                 N  
ATOM    517  CA  LEU    86      80.827 -18.012 -12.517  1.00                 C  
ATOM    518  C   LEU    86      80.073 -18.964 -11.642  1.00                 C  
ATOM    519  O   LEU    86      78.949 -19.350 -11.934  1.00                 O  
ATOM    520  CB  LEU    86      80.479 -16.556 -12.202  1.00                 C  
ATOM    521  CG  LEU    86      80.730 -16.094 -10.765  1.00                 C  
ATOM    522  CD1 LEU    86      82.219 -16.094 -10.453  1.00                 C  
ATOM    523  CD2 LEU    86      80.142 -14.711 -10.534  1.00                 C  
ATOM    524  N   LEU    87      80.750 -19.337 -10.598  1.00                 N  
ATOM    525  CA  LEU    87      80.213 -20.189  -9.605  1.00                 C  
ATOM    526  C   LEU    87      80.481 -19.397  -8.413  1.00                 C  
ATOM    527  O   LEU    87      81.600 -18.848  -8.351  1.00                 O  
ATOM    528  CB  LEU    87      80.888 -21.561  -9.655  1.00                 C  
ATOM    529  CG  LEU    87      80.342 -22.620  -8.695  1.00                 C  
ATOM    530  CD1 LEU    87      80.597 -24.019  -9.235  1.00                 C  
ATOM    531  CD2 LEU    87      80.961 -22.465  -7.314  1.00                 C  
ATOM    532  N   ILE    88      79.593 -19.323  -7.418  1.00                 N  
ATOM    533  CA  ILE    88      79.986 -18.538  -6.261  1.00                 C  
ATOM    534  C   ILE    88      79.564 -19.388  -5.101  1.00                 C  
ATOM    535  O   ILE    88      78.720 -20.311  -5.228  1.00                 O  
ATOM    536  CB  ILE    88      79.338 -17.141  -6.280  1.00                 C  
ATOM    537  CD1 ILE    88      77.100 -15.938  -6.075  1.00                 C  
ATOM    538  CG1 ILE    88      77.813 -17.260  -6.258  1.00                 C  
ATOM    539  CG2 ILE    88      79.827 -16.344  -7.480  1.00                 C  
ATOM    540  N   THR    89      80.322 -19.252  -3.972  1.00                 N  
ATOM    541  CA  THR    89      80.161 -20.048  -2.765  1.00                 C  
ATOM    542  C   THR    89      80.665 -19.072  -1.779  1.00                 C  
ATOM    543  O   THR    89      81.281 -18.091  -2.015  1.00                 O  
ATOM    544  CB  THR    89      80.941 -21.373  -2.854  1.00                 C  
ATOM    545  OG1 THR    89      80.605 -22.205  -1.737  1.00                 O  
ATOM    546  CG2 THR    89      82.439 -21.111  -2.832  1.00                 C  
ATOM    547  N   THR    90      80.352 -19.324  -0.519  1.00                 N  
ATOM    548  CA  THR    90      80.895 -18.517   0.556  1.00                 C  
ATOM    549  C   THR    90      81.256 -19.497   1.675  1.00                 C  
ATOM    550  O   THR    90      81.662 -19.107   2.772  1.00                 O  
ATOM    551  CB  THR    90      79.890 -17.447   1.022  1.00                 C  
ATOM    552  OG1 THR    90      78.690 -18.082   1.480  1.00                 O  
ATOM    553  CG2 THR    90      79.538 -16.512  -0.125  1.00                 C  
ATOM    554  N   LYS    91      81.176 -20.798   1.374  1.00                 N  
ATOM    555  CA  LYS    91      81.400 -21.903   2.245  1.00                 C  
ATOM    556  C   LYS    91      81.963 -23.000   1.319  1.00                 C  
ATOM    557  O   LYS    91      82.010 -22.946   0.054  1.00                 O  
ATOM    558  CB  LYS    91      80.103 -22.299   2.953  1.00                 C  
ATOM    559  CD  LYS    91      78.288 -21.702   4.581  1.00                 C  
ATOM    560  CE  LYS    91      77.722 -20.623   5.489  1.00                 C  
ATOM    561  CG  LYS    91      79.546 -21.225   3.875  1.00                 C  
ATOM    562  NZ  LYS    91      76.504 -21.086   6.210  1.00                 N  
ATOM    563  N   ALA    92      82.514 -24.076   1.866  1.00                 N  
ATOM    564  CA  ALA    92      83.103 -24.991   0.915  1.00                 C  
ATOM    565  C   ALA    92      83.271 -26.280   1.629  1.00                 C  
ATOM    566  O   ALA    92      83.576 -26.256   2.812  1.00                 O  
ATOM    567  CB  ALA    92      84.418 -24.435   0.389  1.00                 C  
ATOM    568  N   SER    93      83.062 -27.386   0.861  1.00                 N  
ATOM    569  CA  SER    93      83.100 -28.762   1.453  1.00                 C  
ATOM    570  C   SER    93      84.365 -29.486   0.961  1.00                 C  
ATOM    571  O   SER    93      84.963 -30.348   1.660  1.00                 O  
ATOM    572  CB  SER    93      81.837 -29.541   1.080  1.00                 C  
ATOM    573  OG  SER    93      80.682 -28.933   1.631  1.00                 O  
ATOM    574  N   ASN    94      84.773 -29.172  -0.290  1.00                 N  
ATOM    575  CA  ASN    94      85.898 -29.834  -0.793  1.00                 C  
ATOM    576  C   ASN    94      86.389 -29.006  -1.963  1.00                 C  
ATOM    577  O   ASN    94      85.617 -28.385  -2.707  1.00                 O  
ATOM    578  CB  ASN    94      85.546 -31.273  -1.177  1.00                 C  
ATOM    579  CG  ASN    94      86.774 -32.128  -1.419  1.00                 C  
ATOM    580  OD1 ASN    94      87.485 -31.946  -2.407  1.00                 O  
ATOM    581  ND2 ASN    94      87.027 -33.067  -0.514  1.00                 N  
ATOM    582  N   ILE    95      87.732 -29.117  -2.236  1.00                 N  
ATOM    583  CA  ILE    95      88.452 -28.515  -3.311  1.00                 C  
ATOM    584  C   ILE    95      88.060 -28.935  -4.660  1.00                 C  
ATOM    585  O   ILE    95      87.797 -28.108  -5.570  1.00                 O  
ATOM    586  CB  ILE    95      89.967 -28.760  -3.183  1.00                 C  
ATOM    587  CD1 ILE    95      91.934 -28.419  -1.598  1.00                 C  
ATOM    588  CG1 ILE    95      90.528 -28.007  -1.975  1.00                 C  
ATOM    589  CG2 ILE    95      90.679 -28.377  -4.471  1.00                 C  
ATOM    590  N   LEU    96      87.964 -30.281  -4.857  1.00                 N  
ATOM    591  CA  LEU    96      87.706 -30.764  -6.185  1.00                 C  
ATOM    592  C   LEU    96      86.366 -30.440  -6.675  1.00                 C  
ATOM    593  O   LEU    96      86.137 -30.163  -7.872  1.00                 O  
ATOM    594  CB  LEU    96      87.900 -32.280  -6.251  1.00                 C  
ATOM    595  CG  LEU    96      89.334 -32.788  -6.086  1.00                 C  
ATOM    596  CD1 LEU    96      89.360 -34.306  -5.997  1.00                 C  
ATOM    597  CD2 LEU    96      90.209 -32.310  -7.234  1.00                 C  
ATOM    598  N   GLU    97      85.354 -30.467  -5.828  1.00                 N  
ATOM    599  CA  GLU    97      83.960 -30.361  -6.089  1.00                 C  
ATOM    600  C   GLU    97      83.406 -29.055  -6.793  1.00                 C  
ATOM    601  O   GLU    97      82.615 -29.154  -7.747  1.00                 O  
ATOM    602  CB  GLU    97      83.160 -30.502  -4.793  1.00                 C  
ATOM    603  CD  GLU    97      82.434 -31.988  -2.884  1.00                 C  
ATOM    604  CG  GLU    97      83.171 -31.904  -4.206  1.00                 C  
ATOM    605  OE1 GLU    97      82.079 -30.925  -2.332  1.00                 O  
ATOM    606  OE2 GLU    97      82.211 -33.117  -2.399  1.00                 O  
ATOM    607  N   ASP    98      83.881 -27.867  -6.321  1.00                 N  
ATOM    608  CA  ASP    98      83.485 -26.556  -6.761  1.00                 C  
ATOM    609  C   ASP    98      83.803 -26.429  -8.231  1.00                 C  
ATOM    610  O   ASP    98      82.926 -26.043  -9.047  1.00                 O  
ATOM    611  CB  ASP    98      84.194 -25.478  -5.939  1.00                 C  
ATOM    612  CG  ASP    98      83.672 -25.391  -4.518  1.00                 C  
ATOM    613  OD1 ASP    98      82.596 -25.964  -4.245  1.00                 O  
ATOM    614  OD2 ASP    98      84.338 -24.751  -3.678  1.00                 O  
ATOM    615  N   LEU    99      85.055 -26.875  -8.606  1.00                 N  
ATOM    616  CA  LEU    99      85.516 -26.871 -10.007  1.00                 C  
ATOM    617  C   LEU    99      84.769 -27.777 -10.874  1.00                 C  
ATOM    618  O   LEU    99      84.473 -27.509 -12.018  1.00                 O  
ATOM    619  CB  LEU    99      87.000 -27.234 -10.084  1.00                 C  
ATOM    620  CG  LEU    99      87.628 -27.232 -11.479  1.00                 C  
ATOM    621  CD1 LEU    99      87.506 -25.858 -12.121  1.00                 C  
ATOM    622  CD2 LEU    99      89.086 -27.658 -11.414  1.00                 C  
ATOM    623  N   GLU   100      84.460 -28.931 -10.340  1.00                 N  
ATOM    624  CA  GLU   100      83.793 -30.021 -11.050  1.00                 C  
ATOM    625  C   GLU   100      82.361 -29.672 -11.483  1.00                 C  
ATOM    626  O   GLU   100      82.045 -29.834 -12.669  1.00                 O  
ATOM    627  CB  GLU   100      83.758 -31.282 -10.184  1.00                 C  
ATOM    628  CD  GLU   100      83.924 -32.955 -12.069  1.00                 C  
ATOM    629  CG  GLU   100      83.129 -32.486 -10.867  1.00                 C  
ATOM    630  OE1 GLU   100      85.122 -32.614 -12.159  1.00                 O  
ATOM    631  OE2 GLU   100      83.349 -33.664 -12.922  1.00                 O  
ATOM    632  N   THR   101      81.491 -29.030 -10.648  1.00                 N  
ATOM    633  CA  THR   101      80.196 -28.521 -11.026  1.00                 C  
ATOM    634  C   THR   101      80.309 -27.410 -12.092  1.00                 C  
ATOM    635  O   THR   101      79.654 -27.423 -13.166  1.00                 O  
ATOM    636  CB  THR   101      79.427 -27.974  -9.809  1.00                 C  
ATOM    637  OG1 THR   101      79.202 -29.031  -8.868  1.00                 O  
ATOM    638  CG2 THR   101      78.082 -27.410 -10.238  1.00                 C  
ATOM    639  N   LEU   102      81.310 -26.512 -11.908  1.00                 N  
ATOM    640  CA  LEU   102      81.579 -25.479 -12.929  1.00                 C  
ATOM    641  C   LEU   102      81.936 -25.982 -14.245  1.00                 C  
ATOM    642  O   LEU   102      81.586 -25.445 -15.317  1.00                 O  
ATOM    643  CB  LEU   102      82.701 -24.547 -12.466  1.00                 C  
ATOM    644  CG  LEU   102      83.077 -23.413 -13.421  1.00                 C  
ATOM    645  CD1 LEU   102      81.887 -22.498 -13.665  1.00                 C  
ATOM    646  CD2 LEU   102      84.252 -22.617 -12.874  1.00                 C  
ATOM    647  N   ARG   103      82.771 -27.084 -14.250  1.00                 N  
ATOM    648  CA  ARG   103      83.288 -27.808 -15.350  1.00                 C  
ATOM    649  C   ARG   103      82.205 -28.487 -16.089  1.00                 C  
ATOM    650  O   ARG   103      82.086 -28.421 -17.302  1.00                 O  
ATOM    651  CB  ARG   103      84.327 -28.828 -14.880  1.00                 C  
ATOM    652  CD  ARG   103      85.951 -30.650 -15.463  1.00                 C  
ATOM    653  NE  ARG   103      85.304 -31.651 -14.618  1.00                 N  
ATOM    654  CG  ARG   103      84.958 -29.634 -16.003  1.00                 C  
ATOM    655  CZ  ARG   103      84.617 -32.690 -15.082  1.00                 C  
ATOM    656  NH1 ARG   103      84.063 -33.549 -14.238  1.00                 N  
ATOM    657  NH2 ARG   103      84.485 -32.866 -16.390  1.00                 N  
ATOM    658  N   LEU   104      81.291 -29.170 -15.384  1.00                 N  
ATOM    659  CA  LEU   104      80.190 -29.890 -16.000  1.00                 C  
ATOM    660  C   LEU   104      79.247 -28.855 -16.633  1.00                 C  
ATOM    661  O   LEU   104      78.737 -29.048 -17.789  1.00                 O  
ATOM    662  CB  LEU   104      79.471 -30.757 -14.965  1.00                 C  
ATOM    663  CG  LEU   104      80.258 -31.948 -14.414  1.00                 C  
ATOM    664  CD1 LEU   104      79.498 -32.614 -13.277  1.00                 C  
ATOM    665  CD2 LEU   104      80.551 -32.955 -15.515  1.00                 C  
ATOM    666  N   PHE   105      79.056 -27.672 -15.959  1.00                 N  
ATOM    667  CA  PHE   105      78.338 -26.597 -16.427  1.00                 C  
ATOM    668  C   PHE   105      78.927 -26.126 -17.774  1.00                 C  
ATOM    669  O   PHE   105      78.059 -25.821 -18.587  1.00                 O  
ATOM    670  CB  PHE   105      78.345 -25.461 -15.402  1.00                 C  
ATOM    671  CG  PHE   105      77.567 -24.251 -15.834  1.00                 C  
ATOM    672  CZ  PHE   105      76.134 -22.007 -16.631  1.00                 C  
ATOM    673  CD1 PHE   105      76.242 -24.362 -16.217  1.00                 C  
ATOM    674  CE1 PHE   105      75.527 -23.248 -16.614  1.00                 C  
ATOM    675  CD2 PHE   105      78.160 -23.001 -15.856  1.00                 C  
ATOM    676  CE2 PHE   105      77.445 -21.887 -16.253  1.00                 C  
ATOM    677  N   ALA   106      80.266 -26.093 -17.883  1.00                 N  
ATOM    678  CA  ALA   106      80.924 -25.635 -19.063  1.00                 C  
ATOM    679  C   ALA   106      80.786 -26.593 -20.215  1.00                 C  
ATOM    680  O   ALA   106      81.071 -26.262 -21.389  1.00                 O  
ATOM    681  CB  ALA   106      82.400 -25.392 -18.787  1.00                 C  
ATOM    682  N   ARG   107      80.420 -27.933 -19.960  1.00                 N  
ATOM    683  CA  ARG   107      80.051 -28.861 -21.036  1.00                 C  
ATOM    684  C   ARG   107      78.624 -28.515 -21.424  1.00                 C  
ATOM    685  O   ARG   107      78.367 -28.581 -22.600  1.00                 O  
ATOM    686  CB  ARG   107      80.200 -30.310 -20.568  1.00                 C  
ATOM    687  CD  ARG   107      80.219 -32.749 -21.161  1.00                 C  
ATOM    688  NE  ARG   107      79.903 -33.758 -22.169  1.00                 N  
ATOM    689  CG  ARG   107      79.902 -31.343 -21.643  1.00                 C  
ATOM    690  CZ  ARG   107      80.066 -35.065 -21.994  1.00                 C  
ATOM    691  NH1 ARG   107      79.751 -35.909 -22.968  1.00                 N  
ATOM    692  NH2 ARG   107      80.542 -35.526 -20.846  1.00                 N  
ATOM    693  N   VAL   108      77.760 -28.268 -20.440  1.00                 N  
ATOM    694  CA  VAL   108      76.383 -27.990 -20.753  1.00                 C  
ATOM    695  C   VAL   108      76.108 -26.644 -21.464  1.00                 C  
ATOM    696  O   VAL   108      75.393 -26.625 -22.448  1.00                 O  
ATOM    697  CB  VAL   108      75.500 -28.022 -19.492  1.00                 C  
ATOM    698  CG1 VAL   108      74.090 -27.554 -19.817  1.00                 C  
ATOM    699  CG2 VAL   108      75.476 -29.420 -18.893  1.00                 C  
ATOM    700  N   ILE   109      76.747 -25.535 -21.021  1.00                 N  
ATOM    701  CA  ILE   109      76.560 -24.164 -21.635  1.00                 C  
ATOM    702  C   ILE   109      76.840 -24.054 -23.142  1.00                 C  
ATOM    703  O   ILE   109      75.857 -23.517 -23.699  1.00                 O  
ATOM    704  CB  ILE   109      77.436 -23.108 -20.936  1.00                 C  
ATOM    705  CD1 ILE   109      75.584 -22.420 -19.325  1.00                 C  
ATOM    706  CG1 ILE   109      76.999 -22.932 -19.480  1.00                 C  
ATOM    707  CG2 ILE   109      77.400 -21.794 -21.701  1.00                 C  
ATOM    708  N   PRO   110      77.859 -24.411 -23.954  1.00                 N  
ATOM    709  CA  PRO   110      77.892 -24.248 -25.373  1.00                 C  
ATOM    710  C   PRO   110      76.782 -25.048 -26.155  1.00                 C  
ATOM    711  O   PRO   110      76.517 -24.709 -27.307  1.00                 O  
ATOM    712  CB  PRO   110      79.279 -24.756 -25.772  1.00                 C  
ATOM    713  CD  PRO   110      79.089 -25.075 -23.407  1.00                 C  
ATOM    714  CG  PRO   110      79.678 -25.665 -24.658  1.00                 C  
ATOM    715  N   GLU   111      76.181 -26.153 -25.495  1.00                 N  
ATOM    716  CA  GLU   111      75.102 -26.978 -26.128  1.00                 C  
ATOM    717  C   GLU   111      73.884 -26.001 -26.265  1.00                 C  
ATOM    718  O   GLU   111      73.206 -26.004 -27.314  1.00                 O  
ATOM    719  CB  GLU   111      74.800 -28.212 -25.275  1.00                 C  
ATOM    720  CD  GLU   111      74.204 -29.764 -27.176  1.00                 C  
ATOM    721  CG  GLU   111      73.753 -29.138 -25.871  1.00                 C  
ATOM    722  OE1 GLU   111      75.426 -29.792 -27.430  1.00                 O  
ATOM    723  OE2 GLU   111      73.335 -30.226 -27.945  1.00                 O  
ATOM    724  N   TYR   112      73.581 -25.226 -25.216  1.00                 N  
ATOM    725  CA  TYR   112      72.525 -24.279 -25.178  1.00                 C  
ATOM    726  C   TYR   112      72.908 -23.074 -26.003  1.00                 C  
ATOM    727  O   TYR   112      72.081 -22.706 -26.803  1.00                 O  
ATOM    728  CB  TYR   112      72.214 -23.881 -23.734  1.00                 C  
ATOM    729  CG  TYR   112      71.530 -24.967 -22.933  1.00                 C  
ATOM    730  OH  TYR   112      69.660 -27.948 -20.718  1.00                 O  
ATOM    731  CZ  TYR   112      70.278 -26.962 -21.453  1.00                 C  
ATOM    732  CD1 TYR   112      71.897 -25.217 -21.617  1.00                 C  
ATOM    733  CE1 TYR   112      71.277 -26.207 -20.878  1.00                 C  
ATOM    734  CD2 TYR   112      70.521 -25.737 -23.496  1.00                 C  
ATOM    735  CE2 TYR   112      69.890 -26.731 -22.772  1.00                 C  
ATOM    736  N   CYS   113      74.175 -22.402 -25.834  1.00                 N  
ATOM    737  CA  CYS   113      74.398 -21.080 -26.358  1.00                 C  
ATOM    738  C   CYS   113      75.520 -20.869 -27.255  1.00                 C  
ATOM    739  O   CYS   113      75.583 -19.709 -27.706  1.00                 O  
ATOM    740  CB  CYS   113      74.576 -20.075 -25.218  1.00                 C  
ATOM    741  SG  CYS   113      73.133 -19.901 -24.143  1.00                 S  
ATOM    742  N   LYS   114      76.339 -21.883 -27.669  1.00                 N  
ATOM    743  CA  LYS   114      77.448 -21.832 -28.669  1.00                 C  
ATOM    744  C   LYS   114      78.445 -20.881 -28.136  1.00                 C  
ATOM    745  O   LYS   114      78.521 -19.780 -28.678  1.00                 O  
ATOM    746  CB  LYS   114      76.914 -21.416 -30.041  1.00                 C  
ATOM    747  CD  LYS   114      76.325 -23.750 -30.753  1.00                 C  
ATOM    748  CE  LYS   114      75.346 -24.589 -31.558  1.00                 C  
ATOM    749  CG  LYS   114      75.823 -22.326 -30.584  1.00                 C  
ATOM    750  NZ  LYS   114      75.289 -24.161 -32.983  1.00                 N  
ATOM    751  N   ASN   115      79.223 -21.247 -27.087  1.00                 N  
ATOM    752  CA  ASN   115      80.048 -20.438 -26.276  1.00                 C  
ATOM    753  C   ASN   115      79.246 -19.492 -25.384  1.00                 C  
ATOM    754  O   ASN   115      78.024 -19.744 -25.181  1.00                 O  
ATOM    755  CB  ASN   115      81.025 -19.636 -27.138  1.00                 C  
ATOM    756  CG  ASN   115      82.024 -20.518 -27.861  1.00                 C  
ATOM    757  OD1 ASN   115      82.690 -21.351 -27.247  1.00                 O  
ATOM    758  ND2 ASN   115      82.130 -20.336 -29.172  1.00                 N  
ATOM    759  N   MET   116      79.891 -18.453 -24.835  1.00                 N  
ATOM    760  CA  MET   116      79.159 -17.482 -24.075  1.00                 C  
ATOM    761  C   MET   116      79.197 -16.301 -24.962  1.00                 C  
ATOM    762  O   MET   116      80.180 -15.986 -25.661  1.00                 O  
ATOM    763  CB  MET   116      79.807 -17.275 -22.705  1.00                 C  
ATOM    764  SD  MET   116      80.566 -18.224 -20.215  1.00                 S  
ATOM    765  CE  MET   116      79.295 -17.252 -19.411  1.00                 C  
ATOM    766  CG  MET   116      79.807 -18.514 -21.824  1.00                 C  
ATOM    767  N   GLU   117      78.048 -15.513 -24.871  1.00                 N  
ATOM    768  CA  GLU   117      77.729 -14.296 -25.610  1.00                 C  
ATOM    769  C   GLU   117      76.423 -13.809 -25.128  1.00                 C  
ATOM    770  O   GLU   117      75.555 -14.638 -24.857  1.00                 O  
ATOM    771  CB  GLU   117      77.716 -14.571 -27.115  1.00                 C  
ATOM    772  CD  GLU   117      77.531 -13.636 -29.454  1.00                 C  
ATOM    773  CG  GLU   117      77.465 -13.339 -27.969  1.00                 C  
ATOM    774  OE1 GLU   117      77.769 -14.807 -29.816  1.00                 O  
ATOM    775  OE2 GLU   117      77.344 -12.697 -30.256  1.00                 O  
ATOM    776  N   GLU   118      76.306 -12.469 -24.705  1.00                 N  
ATOM    777  CA  GLU   118      75.180 -11.947 -23.847  1.00                 C  
ATOM    778  C   GLU   118      73.883 -12.156 -24.515  1.00                 C  
ATOM    779  O   GLU   118      72.973 -12.725 -23.897  1.00                 O  
ATOM    780  CB  GLU   118      75.387 -10.463 -23.536  1.00                 C  
ATOM    781  CD  GLU   118      74.570  -8.400 -22.331  1.00                 C  
ATOM    782  CG  GLU   118      74.314  -9.861 -22.643  1.00                 C  
ATOM    783  OE1 GLU   118      75.574  -7.852 -22.831  1.00                 O  
ATOM    784  OE2 GLU   118      73.765  -7.802 -21.585  1.00                 O  
ATOM    785  N   SER   119      73.687 -11.808 -25.780  1.00                 N  
ATOM    786  CA  SER   119      72.411 -11.942 -26.480  1.00                 C  
ATOM    787  C   SER   119      72.004 -13.406 -26.531  1.00                 C  
ATOM    788  O   SER   119      70.883 -13.688 -26.182  1.00                 O  
ATOM    789  CB  SER   119      72.509 -11.356 -27.890  1.00                 C  
ATOM    790  OG  SER   119      71.285 -11.500 -28.588  1.00                 O  
ATOM    791  N   GLU   120      72.881 -14.375 -26.959  1.00                 N  
ATOM    792  CA  GLU   120      72.480 -15.739 -27.094  1.00                 C  
ATOM    793  C   GLU   120      72.229 -16.331 -25.665  1.00                 C  
ATOM    794  O   GLU   120      71.281 -17.100 -25.625  1.00                 O  
ATOM    795  CB  GLU   120      73.543 -16.538 -27.850  1.00                 C  
ATOM    796  CD  GLU   120      74.753 -16.957 -30.028  1.00                 C  
ATOM    797  CG  GLU   120      73.677 -16.161 -29.317  1.00                 C  
ATOM    798  OE1 GLU   120      75.508 -17.679 -29.343  1.00                 O  
ATOM    799  OE2 GLU   120      74.843 -16.858 -31.270  1.00                 O  
ATOM    800  N   ILE   121      72.971 -15.923 -24.606  1.00                 N  
ATOM    801  CA  ILE   121      72.801 -16.346 -23.207  1.00                 C  
ATOM    802  C   ILE   121      71.397 -15.896 -22.747  1.00                 C  
ATOM    803  O   ILE   121      70.706 -16.733 -22.171  1.00                 O  
ATOM    804  CB  ILE   121      73.908 -15.770 -22.305  1.00                 C  
ATOM    805  CD1 ILE   121      75.375 -17.837 -22.574  1.00                 C  
ATOM    806  CG1 ILE   121      75.272 -16.333 -22.708  1.00                 C  
ATOM    807  CG2 ILE   121      73.594 -16.037 -20.840  1.00                 C  
ATOM    808  N   VAL   122      71.088 -14.643 -23.140  1.00                 N  
ATOM    809  CA  VAL   122      69.812 -14.052 -22.774  1.00                 C  
ATOM    810  C   VAL   122      68.671 -14.835 -23.292  1.00                 C  
ATOM    811  O   VAL   122      67.741 -15.081 -22.532  1.00                 O  
ATOM    812  CB  VAL   122      69.699 -12.599 -23.272  1.00                 C  
ATOM    813  CG1 VAL   122      68.287 -12.073 -23.066  1.00                 C  
ATOM    814  CG2 VAL   122      70.710 -11.713 -22.561  1.00                 C  
ATOM    815  N   ASP   123      68.759 -15.324 -24.618  1.00                 N  
ATOM    816  CA  ASP   123      67.687 -15.999 -25.280  1.00                 C  
ATOM    817  C   ASP   123      67.439 -17.326 -24.666  1.00                 C  
ATOM    818  O   ASP   123      66.296 -17.769 -24.635  1.00                 O  
ATOM    819  CB  ASP   123      67.992 -16.155 -26.771  1.00                 C  
ATOM    820  CG  ASP   123      67.918 -14.840 -27.522  1.00                 C  
ATOM    821  OD1 ASP   123      67.372 -13.866 -26.962  1.00                 O  
ATOM    822  OD2 ASP   123      68.407 -14.783 -28.669  1.00                 O  
ATOM    823  N   GLN   124      68.524 -17.974 -24.085  1.00                 N  
ATOM    824  CA  GLN   124      68.338 -19.263 -23.514  1.00                 C  
ATOM    825  C   GLN   124      68.542 -19.155 -22.045  1.00                 C  
ATOM    826  O   GLN   124      69.148 -19.976 -21.411  1.00                 O  
ATOM    827  CB  GLN   124      69.300 -20.272 -24.144  1.00                 C  
ATOM    828  CD  GLN   124      67.782 -21.036 -26.013  1.00                 C  
ATOM    829  CG  GLN   124      69.127 -20.441 -25.645  1.00                 C  
ATOM    830  OE1 GLN   124      67.464 -22.162 -25.629  1.00                 O  
ATOM    831  NE2 GLN   124      66.986 -20.280 -26.760  1.00                 N  
ATOM    832  N   ALA   125      67.733 -18.217 -21.451  1.00                 N  
ATOM    833  CA  ALA   125      67.613 -18.159 -20.057  1.00                 C  
ATOM    834  C   ALA   125      67.052 -19.436 -19.525  1.00                 C  
ATOM    835  O   ALA   125      67.545 -19.897 -18.527  1.00                 O  
ATOM    836  CB  ALA   125      66.738 -16.984 -19.649  1.00                 C  
ATOM    837  N   PHE   126      66.040 -19.984 -20.175  1.00                 N  
ATOM    838  CA  PHE   126      65.284 -21.155 -19.636  1.00                 C  
ATOM    839  C   PHE   126      66.189 -22.424 -19.622  1.00                 C  
ATOM    840  O   PHE   126      66.263 -23.164 -18.641  1.00                 O  
ATOM    841  CB  PHE   126      64.022 -21.406 -20.465  1.00                 C  
ATOM    842  CG  PHE   126      62.935 -20.396 -20.233  1.00                 C  
ATOM    843  CZ  PHE   126      60.921 -18.530 -19.799  1.00                 C  
ATOM    844  CD1 PHE   126      62.674 -19.411 -21.170  1.00                 C  
ATOM    845  CE1 PHE   126      61.673 -18.482 -20.958  1.00                 C  
ATOM    846  CD2 PHE   126      62.173 -20.430 -19.079  1.00                 C  
ATOM    847  CE2 PHE   126      61.172 -19.501 -18.866  1.00                 C  
ATOM    848  N   PRO   127      66.900 -22.547 -20.734  1.00                 N  
ATOM    849  CA  PRO   127      67.762 -23.659 -20.862  1.00                 C  
ATOM    850  C   PRO   127      68.777 -23.700 -19.833  1.00                 C  
ATOM    851  O   PRO   127      68.891 -24.600 -19.039  1.00                 O  
ATOM    852  CB  PRO   127      68.395 -23.480 -22.243  1.00                 C  
ATOM    853  CD  PRO   127      66.765 -21.735 -22.076  1.00                 C  
ATOM    854  CG  PRO   127      67.373 -22.727 -23.028  1.00                 C  
ATOM    855  N   LEU   128      69.512 -22.553 -19.721  1.00                 N  
ATOM    856  CA  LEU   128      70.585 -22.460 -18.697  1.00                 C  
ATOM    857  C   LEU   128      70.120 -22.542 -17.305  1.00                 C  
ATOM    858  O   LEU   128      70.735 -23.213 -16.476  1.00                 O  
ATOM    859  CB  LEU   128      71.368 -21.155 -18.858  1.00                 C  
ATOM    860  CG  LEU   128      72.244 -21.041 -20.107  1.00                 C  
ATOM    861  CD1 LEU   128      72.817 -19.638 -20.235  1.00                 C  
ATOM    862  CD2 LEU   128      73.364 -22.069 -20.075  1.00                 C  
ATOM    863  N   ILE   129      69.006 -21.898 -16.973  1.00                 N  
ATOM    864  CA  ILE   129      68.482 -21.878 -15.692  1.00                 C  
ATOM    865  C   ILE   129      68.025 -23.214 -15.166  1.00                 C  
ATOM    866  O   ILE   129      68.397 -23.609 -14.076  1.00                 O  
ATOM    867  CB  ILE   129      67.293 -20.905 -15.584  1.00                 C  
ATOM    868  CD1 ILE   129      66.650 -18.462 -15.926  1.00                 C  
ATOM    869  CG1 ILE   129      67.772 -19.460 -15.737  1.00                 C  
ATOM    870  CG2 ILE   129      66.547 -21.119 -14.276  1.00                 C  
ATOM    871  N   PHE   130      67.400 -23.966 -16.060  1.00                 N  
ATOM    872  CA  PHE   130      66.961 -25.277 -15.754  1.00                 C  
ATOM    873  C   PHE   130      68.142 -26.147 -15.459  1.00                 C  
ATOM    874  O   PHE   130      68.068 -26.878 -14.495  1.00                 O  
ATOM    875  CB  PHE   130      66.137 -25.850 -16.909  1.00                 C  
ATOM    876  CG  PHE   130      64.756 -25.269 -17.015  1.00                 C  
ATOM    877  CZ  PHE   130      62.199 -24.195 -17.203  1.00                 C  
ATOM    878  CD1 PHE   130      64.176 -25.044 -18.251  1.00                 C  
ATOM    879  CE1 PHE   130      62.905 -24.511 -18.348  1.00                 C  
ATOM    880  CD2 PHE   130      64.036 -24.948 -15.878  1.00                 C  
ATOM    881  CE2 PHE   130      62.765 -24.414 -15.975  1.00                 C  
ATOM    882  N   ALA   131      69.276 -26.019 -16.272  1.00                 N  
ATOM    883  CA  ALA   131      70.451 -26.814 -16.069  1.00                 C  
ATOM    884  C   ALA   131      70.957 -26.499 -14.671  1.00                 C  
ATOM    885  O   ALA   131      71.304 -27.342 -13.868  1.00                 O  
ATOM    886  CB  ALA   131      71.486 -26.514 -17.142  1.00                 C  
ATOM    887  N   PHE   132      70.968 -25.215 -14.245  1.00                 N  
ATOM    888  CA  PHE   132      71.477 -24.765 -12.931  1.00                 C  
ATOM    889  C   PHE   132      70.772 -25.408 -11.791  1.00                 C  
ATOM    890  O   PHE   132      71.494 -25.909 -10.911  1.00                 O  
ATOM    891  CB  PHE   132      71.359 -23.245 -12.803  1.00                 C  
ATOM    892  CG  PHE   132      72.379 -22.488 -13.605  1.00                 C  
ATOM    893  CZ  PHE   132      74.270 -21.092 -15.089  1.00                 C  
ATOM    894  CD1 PHE   132      72.048 -21.293 -14.220  1.00                 C  
ATOM    895  CE1 PHE   132      72.986 -20.596 -14.958  1.00                 C  
ATOM    896  CD2 PHE   132      73.667 -22.971 -13.746  1.00                 C  
ATOM    897  CE2 PHE   132      74.605 -22.275 -14.484  1.00                 C  
ATOM    898  N   ASP   133      69.415 -25.515 -11.838  1.00                 N  
ATOM    899  CA  ASP   133      68.672 -26.205 -10.844  1.00                 C  
ATOM    900  C   ASP   133      68.981 -27.654 -10.706  1.00                 C  
ATOM    901  O   ASP   133      69.038 -28.257  -9.618  1.00                 O  
ATOM    902  CB  ASP   133      67.171 -26.073 -11.109  1.00                 C  
ATOM    903  CG  ASP   133      66.329 -26.659  -9.993  1.00                 C  
ATOM    904  OD1 ASP   133      66.393 -26.134  -8.861  1.00                 O  
ATOM    905  OD2 ASP   133      65.604 -27.644 -10.250  1.00                 O  
ATOM    906  N   GLU   134      69.201 -28.335 -11.885  1.00                 N  
ATOM    907  CA  GLU   134      69.499 -29.711 -12.091  1.00                 C  
ATOM    908  C   GLU   134      70.876 -30.020 -11.644  1.00                 C  
ATOM    909  O   GLU   134      71.104 -30.878 -10.838  1.00                 O  
ATOM    910  CB  GLU   134      69.323 -30.083 -13.565  1.00                 C  
ATOM    911  CD  GLU   134      68.585 -32.473 -13.217  1.00                 C  
ATOM    912  CG  GLU   134      69.591 -31.547 -13.872  1.00                 C  
ATOM    913  OE1 GLU   134      67.492 -31.997 -12.846  1.00                 O  
ATOM    914  OE2 GLU   134      68.891 -33.676 -13.075  1.00                 O  
ATOM    915  N   VAL   135      71.888 -29.159 -12.017  1.00                 N  
ATOM    916  CA  VAL   135      73.259 -29.292 -11.615  1.00                 C  
ATOM    917  C   VAL   135      73.628 -29.086 -10.186  1.00                 C  
ATOM    918  O   VAL   135      74.308 -29.892  -9.583  1.00                 O  
ATOM    919  CB  VAL   135      74.174 -28.336 -12.404  1.00                 C  
ATOM    920  CG1 VAL   135      73.930 -26.896 -11.980  1.00                 C  
ATOM    921  CG2 VAL   135      75.634 -28.714 -12.207  1.00                 C  
ATOM    922  N   VAL   136      73.044 -28.023  -9.676  1.00                 N  
ATOM    923  CA  VAL   136      73.324 -27.795  -8.296  1.00                 C  
ATOM    924  C   VAL   136      71.971 -27.707  -7.755  1.00                 C  
ATOM    925  O   VAL   136      71.273 -26.793  -8.165  1.00                 O  
ATOM    926  CB  VAL   136      74.195 -26.541  -8.097  1.00                 C  
ATOM    927  CG1 VAL   136      74.465 -26.309  -6.618  1.00                 C  
ATOM    928  CG2 VAL   136      75.500 -26.670  -8.866  1.00                 C  
ATOM    929  N   ALA   137      71.586 -28.620  -6.787  1.00                 N  
ATOM    930  CA  ALA   137      70.316 -28.654  -6.146  1.00                 C  
ATOM    931  C   ALA   137      70.460 -28.375  -4.672  1.00                 C  
ATOM    932  O   ALA   137      71.276 -29.092  -4.086  1.00                 O  
ATOM    933  CB  ALA   137      69.646 -30.001  -6.369  1.00                 C  
ATOM    934  N   LEU   138      69.786 -27.297  -4.160  1.00                 N  
ATOM    935  CA  LEU   138      69.773 -26.674  -2.869  1.00                 C  
ATOM    936  C   LEU   138      71.180 -26.353  -2.367  1.00                 C  
ATOM    937  O   LEU   138      71.405 -26.533  -1.146  1.00                 O  
ATOM    938  CB  LEU   138      69.060 -27.566  -1.851  1.00                 C  
ATOM    939  CG  LEU   138      67.611 -27.937  -2.172  1.00                 C  
ATOM    940  CD1 LEU   138      67.051 -28.881  -1.119  1.00                 C  
ATOM    941  CD2 LEU   138      66.747 -26.690  -2.277  1.00                 C  
ATOM    942  N   GLY   139      72.075 -25.904  -3.296  1.00                 N  
ATOM    943  CA  GLY   139      73.474 -25.641  -3.148  1.00                 C  
ATOM    944  C   GLY   139      74.338 -26.879  -3.158  1.00                 C  
ATOM    945  O   GLY   139      75.519 -26.679  -2.832  1.00                 O  
ATOM    946  N   TYR   140      73.866 -28.135  -3.413  1.00                 N  
ATOM    947  CA  TYR   140      74.736 -29.275  -3.349  1.00                 C  
ATOM    948  C   TYR   140      74.872 -29.725  -4.741  1.00                 C  
ATOM    949  O   TYR   140      73.973 -29.943  -5.527  1.00                 O  
ATOM    950  CB  TYR   140      74.153 -30.343  -2.421  1.00                 C  
ATOM    951  CG  TYR   140      74.105 -29.930  -0.967  1.00                 C  
ATOM    952  OH  TYR   140      73.959 -28.790   3.029  1.00                 O  
ATOM    953  CZ  TYR   140      74.009 -29.168   1.707  1.00                 C  
ATOM    954  CD1 TYR   140      72.993 -29.280  -0.448  1.00                 C  
ATOM    955  CE1 TYR   140      72.941 -28.899   0.879  1.00                 C  
ATOM    956  CD2 TYR   140      75.173 -30.193  -0.118  1.00                 C  
ATOM    957  CE2 TYR   140      75.138 -29.820   1.212  1.00                 C  
ATOM    958  N   ARG   141      76.143 -29.842  -5.123  1.00                 N  
ATOM    959  CA  ARG   141      76.570 -30.067  -6.475  1.00                 C  
ATOM    960  C   ARG   141      76.221 -31.490  -6.915  1.00                 C  
ATOM    961  O   ARG   141      77.017 -32.391  -6.848  1.00                 O  
ATOM    962  CB  ARG   141      78.074 -29.819  -6.610  1.00                 C  
ATOM    963  CD  ARG   141      79.982 -28.189  -6.584  1.00                 C  
ATOM    964  NE  ARG   141      80.777 -28.956  -5.628  1.00                 N  
ATOM    965  CG  ARG   141      78.490 -28.378  -6.364  1.00                 C  
ATOM    966  CZ  ARG   141      81.102 -28.527  -4.413  1.00                 C  
ATOM    967  NH1 ARG   141      81.829 -29.294  -3.611  1.00                 N  
ATOM    968  NH2 ARG   141      80.699 -27.333  -4.001  1.00                 N  
ATOM    969  N   GLU   142      75.106 -31.559  -7.639  1.00                 N  
ATOM    970  CA  GLU   142      74.747 -32.747  -8.411  1.00                 C  
ATOM    971  C   GLU   142      75.525 -32.736  -9.695  1.00                 C  
ATOM    972  O   GLU   142      76.312 -31.873 -10.010  1.00                 O  
ATOM    973  CB  GLU   142      73.240 -32.782  -8.671  1.00                 C  
ATOM    974  CD  GLU   142      72.572 -34.248  -6.726  1.00                 C  
ATOM    975  CG  GLU   142      72.396 -32.908  -7.413  1.00                 C  
ATOM    976  OE1 GLU   142      72.851 -35.243  -7.427  1.00                 O  
ATOM    977  OE2 GLU   142      72.430 -34.303  -5.486  1.00                 O  
ATOM    978  N   ASN   143      75.298 -33.769 -10.563  1.00                 N  
ATOM    979  CA  ASN   143      76.045 -33.932 -11.775  1.00                 C  
ATOM    980  C   ASN   143      75.015 -33.847 -12.890  1.00                 C  
ATOM    981  O   ASN   143      73.844 -34.149 -12.686  1.00                 O  
ATOM    982  CB  ASN   143      76.823 -35.249 -11.752  1.00                 C  
ATOM    983  CG  ASN   143      77.889 -35.277 -10.675  1.00                 C  
ATOM    984  OD1 ASN   143      78.760 -34.408 -10.626  1.00                 O  
ATOM    985  ND2 ASN   143      77.825 -36.279  -9.805  1.00                 N  
ATOM    986  N   VAL   144      75.465 -33.436 -14.111  1.00                 N  
ATOM    987  CA  VAL   144      74.696 -33.284 -15.313  1.00                 C  
ATOM    988  C   VAL   144      75.543 -33.703 -16.460  1.00                 C  
ATOM    989  O   VAL   144      76.747 -33.921 -16.381  1.00                 O  
ATOM    990  CB  VAL   144      74.195 -31.838 -15.483  1.00                 C  
ATOM    991  CG1 VAL   144      73.287 -31.449 -14.326  1.00                 C  
ATOM    992  CG2 VAL   144      75.368 -30.876 -15.591  1.00                 C  
ATOM    993  N   ASN   145      74.940 -33.717 -17.680  1.00                 N  
ATOM    994  CA  ASN   145      75.549 -34.270 -18.885  1.00                 C  
ATOM    995  C   ASN   145      74.598 -33.829 -19.970  1.00                 C  
ATOM    996  O   ASN   145      73.453 -33.624 -19.663  1.00                 O  
ATOM    997  CB  ASN   145      75.722 -35.784 -18.751  1.00                 C  
ATOM    998  CG  ASN   145      76.667 -36.357 -19.789  1.00                 C  
ATOM    999  OD1 ASN   145      76.353 -36.389 -20.979  1.00                 O  
ATOM   1000  ND2 ASN   145      77.832 -36.811 -19.340  1.00                 N  
ATOM   1001  N   LEU   146      75.039 -33.680 -21.229  1.00                 N  
ATOM   1002  CA  LEU   146      74.261 -33.074 -22.324  1.00                 C  
ATOM   1003  C   LEU   146      73.036 -33.958 -22.707  1.00                 C  
ATOM   1004  O   LEU   146      71.988 -33.303 -22.905  1.00                 O  
ATOM   1005  CB  LEU   146      75.147 -32.850 -23.551  1.00                 C  
ATOM   1006  CG  LEU   146      76.244 -31.793 -23.411  1.00                 C  
ATOM   1007  CD1 LEU   146      77.140 -31.782 -24.641  1.00                 C  
ATOM   1008  CD2 LEU   146      75.638 -30.416 -23.186  1.00                 C  
ATOM   1009  N   ALA   147      73.119 -35.282 -22.647  1.00                 N  
ATOM   1010  CA  ALA   147      72.050 -36.215 -22.926  1.00                 C  
ATOM   1011  C   ALA   147      70.970 -36.081 -21.870  1.00                 C  
ATOM   1012  O   ALA   147      69.814 -36.125 -22.220  1.00                 O  
ATOM   1013  CB  ALA   147      72.587 -37.637 -22.977  1.00                 C  
ATOM   1014  N   GLN   148      71.374 -35.876 -20.542  1.00                 N  
ATOM   1015  CA  GLN   148      70.482 -35.796 -19.372  1.00                 C  
ATOM   1016  C   GLN   148      69.593 -34.590 -19.448  1.00                 C  
ATOM   1017  O   GLN   148      68.415 -34.579 -19.056  1.00                 O  
ATOM   1018  CB  GLN   148      71.297 -35.765 -18.078  1.00                 C  
ATOM   1019  CD  GLN   148      72.845 -36.986 -16.499  1.00                 C  
ATOM   1020  CG  GLN   148      72.013 -37.068 -17.764  1.00                 C  
ATOM   1021  OE1 GLN   148      73.288 -35.907 -16.104  1.00                 O  
ATOM   1022  NE2 GLN   148      73.059 -38.129 -15.858  1.00                 N  
ATOM   1023  N   ILE   149      70.185 -33.548 -20.016  1.00                 N  
ATOM   1024  CA  ILE   149      69.596 -32.272 -20.160  1.00                 C  
ATOM   1025  C   ILE   149      68.459 -32.277 -21.098  1.00                 C  
ATOM   1026  O   ILE   149      67.382 -31.723 -20.860  1.00                 O  
ATOM   1027  CB  ILE   149      70.625 -31.224 -20.624  1.00                 C  
ATOM   1028  CD1 ILE   149      72.010 -30.488 -22.633  1.00                 C  
ATOM   1029  CG1 ILE   149      71.137 -31.563 -22.025  1.00                 C  
ATOM   1030  CG2 ILE   149      71.760 -31.111 -19.617  1.00                 C  
ATOM   1031  N   ARG   150      68.553 -33.167 -22.166  1.00                 N  
ATOM   1032  CA  ARG   150      67.597 -33.353 -23.178  1.00                 C  
ATOM   1033  C   ARG   150      66.190 -33.715 -22.696  1.00                 C  
ATOM   1034  O   ARG   150      65.198 -33.234 -23.282  1.00                 O  
ATOM   1035  CB  ARG   150      68.051 -34.444 -24.150  1.00                 C  
ATOM   1036  CD  ARG   150      69.660 -35.192 -25.925  1.00                 C  
ATOM   1037  NE  ARG   150      70.776 -34.817 -26.790  1.00                 N  
ATOM   1038  CG  ARG   150      69.218 -34.041 -25.035  1.00                 C  
ATOM   1039  CZ  ARG   150      71.463 -35.676 -27.536  1.00                 C  
ATOM   1040  NH1 ARG   150      72.463 -35.244 -28.292  1.00                 N  
ATOM   1041  NH2 ARG   150      71.148 -36.964 -27.525  1.00                 N  
ATOM   1042  N   THR   151      65.987 -34.648 -21.728  1.00                 N  
ATOM   1043  CA  THR   151      64.745 -35.337 -21.214  1.00                 C  
ATOM   1044  C   THR   151      63.895 -34.015 -20.805  1.00                 C  
ATOM   1045  O   THR   151      62.697 -33.963 -21.081  1.00                 O  
ATOM   1046  CB  THR   151      65.073 -36.311 -20.067  1.00                 C  
ATOM   1047  OG1 THR   151      65.953 -37.337 -20.545  1.00                 O  
ATOM   1048  CG2 THR   151      63.804 -36.964 -19.543  1.00                 C  
ATOM   1049  N   PHE   152      64.595 -33.042 -20.147  1.00                 N  
ATOM   1050  CA  PHE   152      63.947 -31.887 -19.499  1.00                 C  
ATOM   1051  C   PHE   152      63.362 -30.881 -20.427  1.00                 C  
ATOM   1052  O   PHE   152      62.276 -30.401 -20.275  1.00                 O  
ATOM   1053  CB  PHE   152      64.937 -31.160 -18.586  1.00                 C  
ATOM   1054  CG  PHE   152      65.246 -31.900 -17.317  1.00                 C  
ATOM   1055  CZ  PHE   152      65.813 -33.267 -14.964  1.00                 C  
ATOM   1056  CD1 PHE   152      66.453 -32.559 -17.159  1.00                 C  
ATOM   1057  CE1 PHE   152      66.738 -33.239 -15.991  1.00                 C  
ATOM   1058  CD2 PHE   152      64.331 -31.937 -16.280  1.00                 C  
ATOM   1059  CE2 PHE   152      64.616 -32.618 -15.111  1.00                 C  
ATOM   1060  N   THR   153      64.064 -30.550 -21.539  1.00                 N  
ATOM   1061  CA  THR   153      63.740 -29.520 -22.488  1.00                 C  
ATOM   1062  C   THR   153      63.017 -30.140 -23.641  1.00                 C  
ATOM   1063  O   THR   153      62.915 -29.581 -24.754  1.00                 O  
ATOM   1064  CB  THR   153      65.002 -28.781 -22.971  1.00                 C  
ATOM   1065  OG1 THR   153      65.937 -29.725 -23.507  1.00                 O  
ATOM   1066  CG2 THR   153      65.662 -28.044 -21.816  1.00                 C  
ATOM   1067  N   MET   155      81.837 -51.861  58.010  1.00                 N  
ATOM   1068  CA  MET   155      80.622 -51.573  57.306  1.00                 C  
ATOM   1069  C   MET   155      79.704 -52.726  57.539  1.00                 C  
ATOM   1070  O   MET   155      80.198 -53.839  57.706  1.00                 O  
ATOM   1071  CB  MET   155      80.905 -51.346  55.820  1.00                 C  
ATOM   1072  SD  MET   155      82.046 -49.871  53.770  1.00                 S  
ATOM   1073  CE  MET   155      80.411 -49.594  53.094  1.00                 C  
ATOM   1074  CG  MET   155      81.663 -50.062  55.521  1.00                 C  
ATOM   1075  N   ASP   156      78.420 -52.513  57.603  1.00                 N  
ATOM   1076  CA  ASP   156      77.600 -53.629  57.965  1.00                 C  
ATOM   1077  C   ASP   156      77.405 -54.718  56.976  1.00                 C  
ATOM   1078  O   ASP   156      76.486 -54.622  56.168  1.00                 O  
ATOM   1079  CB  ASP   156      76.197 -53.159  58.354  1.00                 C  
ATOM   1080  CG  ASP   156      75.307 -54.298  58.811  1.00                 C  
ATOM   1081  OD1 ASP   156      75.827 -55.417  59.007  1.00                 O  
ATOM   1082  OD2 ASP   156      74.089 -54.072  58.974  1.00                 O  
ATOM   1083  N   MET   207      78.186 -55.803  57.082  1.00                 N  
ATOM   1084  CA  MET   207      77.956 -56.927  56.234  1.00                 C  
ATOM   1085  C   MET   207      77.550 -58.028  57.145  1.00                 C  
ATOM   1086  O   MET   207      77.259 -59.139  56.707  1.00                 O  
ATOM   1087  CB  MET   207      79.211 -57.251  55.421  1.00                 C  
ATOM   1088  SD  MET   207      81.134 -56.883  57.382  1.00                 S  
ATOM   1089  CE  MET   207      81.914 -55.719  56.266  1.00                 C  
ATOM   1090  CG  MET   207      80.294 -57.967  56.211  1.00                 C  
ATOM   1091  N   GLY   208      77.506 -57.724  58.455  1.00                 N  
ATOM   1092  CA  GLY   208      77.059 -58.679  59.420  1.00                 C  
ATOM   1093  C   GLY   208      75.611 -58.843  59.118  1.00                 C  
ATOM   1094  O   GLY   208      75.042 -59.930  59.205  1.00                 O  
ATOM   1095  N   GLY   209      75.009 -57.705  58.736  1.00                 N  
ATOM   1096  CA  GLY   209      73.631 -57.514  58.404  1.00                 C  
ATOM   1097  C   GLY   209      73.257 -58.238  57.151  1.00                 C  
ATOM   1098  O   GLY   209      72.095 -58.611  57.006  1.00                 O  
ATOM   1099  N   GLY   210      74.212 -58.422  56.211  1.00                 N  
ATOM   1100  CA  GLY   210      73.953 -58.912  54.877  1.00                 C  
ATOM   1101  C   GLY   210      72.945 -60.016  54.840  1.00                 C  
ATOM   1102  O   GLY   210      73.170 -61.123  55.327  1.00                 O  
ATOM   1103  N   GLY   211      71.786 -59.706  54.224  1.00                 N  
ATOM   1104  CA  GLY   211      70.715 -60.645  54.103  1.00                 C  
ATOM   1105  C   GLY   211      70.060 -60.396  52.786  1.00                 C  
ATOM   1106  O   GLY   211      70.254 -59.350  52.170  1.00                 O  
ATOM   1107  N   PHE   212      69.282 -61.384  52.305  1.00                 N  
ATOM   1108  CA  PHE   212      68.606 -61.195  51.059  1.00                 C  
ATOM   1109  C   PHE   212      67.269 -61.851  51.167  1.00                 C  
ATOM   1110  O   PHE   212      67.111 -62.860  51.854  1.00                 O  
ATOM   1111  CB  PHE   212      69.434 -61.770  49.908  1.00                 C  
ATOM   1112  CG  PHE   212      68.812 -61.570  48.555  1.00                 C  
ATOM   1113  CZ  PHE   212      67.658 -61.208  46.053  1.00                 C  
ATOM   1114  CD1 PHE   212      68.918 -60.356  47.901  1.00                 C  
ATOM   1115  CE1 PHE   212      68.346 -60.172  46.656  1.00                 C  
ATOM   1116  CD2 PHE   212      68.120 -62.597  47.938  1.00                 C  
ATOM   1117  CE2 PHE   212      67.547 -62.414  46.693  1.00                 C  
ATOM   1118  N   GLY   213      66.258 -61.276  50.488  1.00                 N  
ATOM   1119  CA  GLY   213      64.948 -61.853  50.526  1.00                 C  
ATOM   1120  C   GLY   213      64.412 -61.833  49.131  1.00                 C  
ATOM   1121  O   GLY   213      64.668 -60.901  48.368  1.00                 O  
ATOM   1122  N   SER   214      63.658 -62.882  48.759  1.00                 N  
ATOM   1123  CA  SER   214      63.121 -62.945  47.430  1.00                 C  
ATOM   1124  C   SER   214      61.647 -63.167  47.554  1.00                 C  
ATOM   1125  O   SER   214      61.202 -64.008  48.334  1.00                 O  
ATOM   1126  CB  SER   214      63.804 -64.055  46.628  1.00                 C  
ATOM   1127  OG  SER   214      63.239 -64.170  45.334  1.00                 O  
ATOM   1128  N   ALA   215      60.842 -62.404  46.791  1.00                 N  
ATOM   1129  CA  ALA   215      59.426 -62.609  46.874  1.00                 C  
ATOM   1130  C   ALA   215      58.922 -62.810  45.482  1.00                 C  
ATOM   1131  O   ALA   215      59.102 -61.966  44.606  1.00                 O  
ATOM   1132  CB  ALA   215      58.758 -61.427  47.560  1.00                 C  
ATOM   1133  N   SER   216      58.280 -63.966  45.236  1.00                 N  
ATOM   1134  CA  SER   216      57.774 -64.201  43.921  1.00                 C  
ATOM   1135  C   SER   216      56.287 -64.097  44.003  1.00                 C  
ATOM   1136  O   SER   216      55.628 -64.883  44.685  1.00                 O  
ATOM   1137  CB  SER   216      58.233 -65.567  43.406  1.00                 C  
ATOM   1138  OG  SER   216      57.661 -65.854  42.142  1.00                 O  
ATOM   1139  N   PHE   217      55.725 -63.083  43.315  1.00                 N  
ATOM   1140  CA  PHE   217      54.309 -62.847  43.350  1.00                 C  
ATOM   1141  C   PHE   217      53.751 -63.190  42.003  1.00                 C  
ATOM   1142  O   PHE   217      54.210 -62.667  40.988  1.00                 O  
ATOM   1143  CB  PHE   217      54.017 -61.395  43.732  1.00                 C  
ATOM   1144  CG  PHE   217      54.428 -61.042  45.133  1.00                 C  
ATOM   1145  CZ  PHE   217      55.183 -60.392  47.728  1.00                 C  
ATOM   1146  CD1 PHE   217      55.723 -60.638  45.409  1.00                 C  
ATOM   1147  CE1 PHE   217      56.101 -60.314  46.698  1.00                 C  
ATOM   1148  CD2 PHE   217      53.521 -61.115  46.175  1.00                 C  
ATOM   1149  CE2 PHE   217      53.899 -60.790  47.464  1.00                 C  
ATOM   1150  N   GLY   218      52.733 -64.077  41.955  1.00                 N  
ATOM   1151  CA  GLY   218      52.220 -64.452  40.664  1.00                 C  
ATOM   1152  C   GLY   218      50.732 -64.621  40.676  1.00                 C  
ATOM   1153  O   GLY   218      50.123 -64.944  41.693  1.00                 O  
ATOM   1154  N   ARG   219      50.109 -64.387  39.503  1.00                 N  
ATOM   1155  CA  ARG   219      48.695 -64.568  39.341  1.00                 C  
ATOM   1156  C   ARG   219      48.498 -65.544  38.221  1.00                 C  
ATOM   1157  O   ARG   219      49.181 -65.468  37.201  1.00                 O  
ATOM   1158  CB  ARG   219      48.011 -63.227  39.065  1.00                 C  
ATOM   1159  CD  ARG   219      47.454 -60.909  39.849  1.00                 C  
ATOM   1160  NE  ARG   219      46.006 -61.061  39.728  1.00                 N  
ATOM   1161  CG  ARG   219      48.137 -62.222  40.197  1.00                 C  
ATOM   1162  CZ  ARG   219      45.192 -60.120  39.261  1.00                 C  
ATOM   1163  NH1 ARG   219      43.888 -60.347  39.187  1.00                 N  
ATOM   1164  NH2 ARG   219      45.685 -58.953  38.869  1.00                 N  
ATOM   1165  N   GLN   220      47.561 -66.506  38.361  1.00                 N  
ATOM   1166  CA  GLN   220      47.404 -67.398  37.242  1.00                 C  
ATOM   1167  C   GLN   220      46.014 -67.309  36.723  1.00                 C  
ATOM   1168  O   GLN   220      45.061 -67.120  37.477  1.00                 O  
ATOM   1169  CB  GLN   220      47.743 -68.833  37.649  1.00                 C  
ATOM   1170  CD  GLN   220      45.483 -69.891  38.045  1.00                 C  
ATOM   1171  CG  GLN   220      46.787 -69.431  38.669  1.00                 C  
ATOM   1172  OE1 GLN   220      45.476 -70.494  36.972  1.00                 O  
ATOM   1173  NE2 GLN   220      44.374 -69.606  38.718  1.00                 N  
ATOM   1174  N   ALA   221      45.876 -67.452  35.388  1.00                 N  
ATOM   1175  CA  ALA   221      44.584 -67.370  34.776  1.00                 C  
ATOM   1176  C   ALA   221      44.291 -68.670  34.090  1.00                 C  
ATOM   1177  O   ALA   221      45.194 -69.336  33.589  1.00                 O  
ATOM   1178  CB  ALA   221      44.533 -66.204  33.800  1.00                 C  
ATOM   1179  N   GLY   222      43.004 -69.079  34.072  1.00                 N  
ATOM   1180  CA  GLY   222      42.669 -70.322  33.429  1.00                 C  
ATOM   1181  C   GLY   222      41.275 -70.327  32.886  1.00                 C  
ATOM   1182  O   GLY   222      40.355 -69.737  33.447  1.00                 O  
ATOM   1183  N   ASP   223      41.114 -70.986  31.722  1.00                 N  
ATOM   1184  CA  ASP   223      39.823 -71.264  31.162  1.00                 C  
ATOM   1185  C   ASP   223      39.857 -72.743  30.895  1.00                 C  
ATOM   1186  O   ASP   223      40.791 -73.242  30.265  1.00                 O  
ATOM   1187  CB  ASP   223      39.587 -70.414  29.912  1.00                 C  
ATOM   1188  CG  ASP   223      38.179 -70.555  29.369  1.00                 C  
ATOM   1189  OD1 ASP   223      37.485 -71.517  29.760  1.00                 O  
ATOM   1190  OD2 ASP   223      37.769 -69.703  28.553  1.00                 O  
ATOM   1191  N   SER   224      38.860 -73.503  31.403  1.00                 N  
ATOM   1192  CA  SER   224      38.915 -74.934  31.247  1.00                 C  
ATOM   1193  C   SER   224      37.536 -75.438  30.955  1.00                 C  
ATOM   1194  O   SER   224      36.549 -74.805  31.318  1.00                 O  
ATOM   1195  CB  SER   224      39.493 -75.588  32.503  1.00                 C  
ATOM   1196  OG  SER   224      39.524 -76.999  32.376  1.00                 O  
ATOM   1197  N   THR   225      37.434 -76.597  30.271  1.00                 N  
ATOM   1198  CA  THR   225      36.152 -77.167  29.963  1.00                 C  
ATOM   1199  C   THR   225      35.772 -78.095  31.079  1.00                 C  
ATOM   1200  O   THR   225      36.551 -78.320  32.003  1.00                 O  
ATOM   1201  CB  THR   225      36.173 -77.908  28.613  1.00                 C  
ATOM   1202  OG1 THR   225      37.056 -79.034  28.696  1.00                 O  
ATOM   1203  CG2 THR   225      36.664 -76.986  27.507  1.00                 C  
ATOM   1204  N   THR   226      34.550 -78.666  31.003  1.00                 N  
ATOM   1205  CA  THR   226      34.057 -79.592  31.988  1.00                 C  
ATOM   1206  C   THR   226      34.909 -80.812  31.899  1.00                 C  
ATOM   1207  O   THR   226      35.175 -81.483  32.895  1.00                 O  
ATOM   1208  CB  THR   226      32.569 -79.919  31.761  1.00                 C  
ATOM   1209  OG1 THR   226      32.398 -80.499  30.461  1.00                 O  
ATOM   1210  CG2 THR   226      31.727 -78.655  31.844  1.00                 C  
ATOM   1211  N   ILE   227      35.339 -81.124  30.663  1.00                 N  
ATOM   1212  CA  ILE   227      36.138 -82.270  30.352  1.00                 C  
ATOM   1213  C   ILE   227      37.452 -82.136  31.049  1.00                 C  
ATOM   1214  O   ILE   227      38.095 -83.136  31.360  1.00                 O  
ATOM   1215  CB  ILE   227      36.326 -82.431  28.832  1.00                 C  
ATOM   1216  CD1 ILE   227      35.026 -82.698  26.656  1.00                 C  
ATOM   1217  CG1 ILE   227      34.997 -82.792  28.166  1.00                 C  
ATOM   1218  CG2 ILE   227      37.406 -83.460  28.535  1.00                 C  
ATOM   1219  N   ILE   228      37.886 -80.890  31.327  1.00                 N  
ATOM   1220  CA  ILE   228      39.165 -80.717  31.951  1.00                 C  
ATOM   1221  C   ILE   228      40.138 -80.283  30.904  1.00                 C  
ATOM   1222  O   ILE   228      41.351 -80.372  31.098  1.00                 O  
ATOM   1223  CB  ILE   228      39.630 -82.007  32.653  1.00                 C  
ATOM   1224  CD1 ILE   228      38.916 -83.737  34.383  1.00                 C  
ATOM   1225  CG1 ILE   228      38.681 -82.361  33.800  1.00                 C  
ATOM   1226  CG2 ILE   228      41.067 -81.866  33.129  1.00                 C  
ATOM   1227  N   ASP   229      39.622 -79.822  29.747  1.00                 N  
ATOM   1228  CA  ASP   229      40.483 -79.334  28.710  1.00                 C  
ATOM   1229  C   ASP   229      41.125 -78.085  29.221  1.00                 C  
ATOM   1230  O   ASP   229      40.485 -77.221  29.814  1.00                 O  
ATOM   1231  CB  ASP   229      39.689 -79.091  27.425  1.00                 C  
ATOM   1232  CG  ASP   229      39.240 -80.380  26.765  1.00                 C  
ATOM   1233  OD1 ASP   229      40.105 -81.111  26.238  1.00                 O  
ATOM   1234  OD2 ASP   229      38.023 -80.660  26.775  1.00                 O  
ATOM   1235  N   PRO   230      42.426 -77.951  28.931  1.00                 N  
ATOM   1236  CA  PRO   230      43.264 -76.897  29.407  1.00                 C  
ATOM   1237  C   PRO   230      42.771 -75.601  28.867  1.00                 C  
ATOM   1238  O   PRO   230      42.819 -74.602  29.572  1.00                 O  
ATOM   1239  CB  PRO   230      44.652 -77.259  28.875  1.00                 C  
ATOM   1240  CD  PRO   230      43.240 -79.093  28.267  1.00                 C  
ATOM   1241  CG  PRO   230      44.624 -78.744  28.738  1.00                 C  
ATOM   1242  N   THR   231      42.294 -75.571  27.609  1.00                 N  
ATOM   1243  CA  THR   231      41.902 -74.332  27.006  1.00                 C  
ATOM   1244  C   THR   231      43.074 -73.406  27.119  1.00                 C  
ATOM   1245  O   THR   231      44.199 -73.807  26.819  1.00                 O  
ATOM   1246  CB  THR   231      40.647 -73.748  27.681  1.00                 C  
ATOM   1247  OG1 THR   231      40.936 -73.441  29.050  1.00                 O  
ATOM   1248  CG2 THR   231      39.504 -74.751  27.638  1.00                 C  
ATOM   1249  N   PRO   232      42.859 -72.137  27.523  1.00                 N  
ATOM   1250  CA  PRO   232      43.968 -71.231  27.603  1.00                 C  
ATOM   1251  C   PRO   232      44.235 -70.903  29.039  1.00                 C  
ATOM   1252  O   PRO   232      43.338 -70.972  29.879  1.00                 O  
ATOM   1253  CB  PRO   232      43.507 -70.010  26.804  1.00                 C  
ATOM   1254  CD  PRO   232      41.592 -71.430  27.021  1.00                 C  
ATOM   1255  CG  PRO   232      42.025 -69.991  26.974  1.00                 C  
ATOM   1256  N   SER   233      45.514 -70.570  29.347  1.00                 N  
ATOM   1257  CA  SER   233      45.902 -70.224  30.683  1.00                 C  
ATOM   1258  C   SER   233      47.083 -69.326  30.546  1.00                 C  
ATOM   1259  O   SER   233      47.717 -69.294  29.497  1.00                 O  
ATOM   1260  CB  SER   233      46.206 -71.484  31.496  1.00                 C  
ATOM   1261  OG  SER   233      45.067 -72.323  31.581  1.00                 O  
ATOM   1262  N   GLU   234      47.398 -68.534  31.584  1.00                 N  
ATOM   1263  CA  GLU   234      48.594 -67.759  31.515  1.00                 C  
ATOM   1264  C   GLU   234      48.897 -67.271  32.893  1.00                 C  
ATOM   1265  O   GLU   234      47.999 -66.983  33.683  1.00                 O  
ATOM   1266  CB  GLU   234      48.428 -66.605  30.524  1.00                 C  
ATOM   1267  CD  GLU   234      47.183 -64.503  29.885  1.00                 C  
ATOM   1268  CG  GLU   234      47.377 -65.585  30.929  1.00                 C  
ATOM   1269  OE1 GLU   234      47.830 -64.582  28.820  1.00                 O  
ATOM   1270  OE2 GLU   234      46.385 -63.575  30.133  1.00                 O  
ATOM   1271  N   PRO   235      50.199 -67.220  33.228  1.00                 N  
ATOM   1272  CA  PRO   235      50.655 -66.813  34.529  1.00                 C  
ATOM   1273  C   PRO   235      51.325 -65.486  34.368  1.00                 C  
ATOM   1274  O   PRO   235      52.006 -65.255  33.374  1.00                 O  
ATOM   1275  CB  PRO   235      51.617 -67.926  34.949  1.00                 C  
ATOM   1276  CD  PRO   235      50.753 -68.561  32.809  1.00                 C  
ATOM   1277  CG  PRO   235      51.201 -69.106  34.136  1.00                 C  
ATOM   1278  N   VAL   236      51.135 -64.573  35.346  1.00                 N  
ATOM   1279  CA  VAL   236      51.761 -63.281  35.308  1.00                 C  
ATOM   1280  C   VAL   236      52.498 -63.131  36.602  1.00                 C  
ATOM   1281  O   VAL   236      51.984 -63.527  37.647  1.00                 O  
ATOM   1282  CB  VAL   236      50.728 -62.160  35.089  1.00                 C  
ATOM   1283  CG1 VAL   236      51.407 -60.799  35.111  1.00                 C  
ATOM   1284  CG2 VAL   236      49.987 -62.368  33.777  1.00                 C  
ATOM   1285  N   LYS   237      53.724 -62.560  36.587  1.00                 N  
ATOM   1286  CA  LYS   237      54.403 -62.492  37.848  1.00                 C  
ATOM   1287  C   LYS   237      55.663 -61.688  37.757  1.00                 C  
ATOM   1288  O   LYS   237      56.007 -61.135  36.714  1.00                 O  
ATOM   1289  CB  LYS   237      54.723 -63.898  38.361  1.00                 C  
ATOM   1290  CD  LYS   237      57.071 -64.615  37.838  1.00                 C  
ATOM   1291  CE  LYS   237      57.450 -65.728  38.801  1.00                 C  
ATOM   1292  CG  LYS   237      55.609 -64.711  37.431  1.00                 C  
ATOM   1293  NZ  LYS   237      58.902 -65.707  39.129  1.00                 N  
ATOM   1294  N   PRO   238      56.370 -61.580  38.904  1.00                 N  
ATOM   1295  CA  PRO   238      57.622 -60.892  38.961  1.00                 C  
ATOM   1296  C   PRO   238      58.332 -61.382  40.176  1.00                 C  
ATOM   1297  O   PRO   238      57.700 -61.865  41.117  1.00                 O  
ATOM   1298  CB  PRO   238      57.230 -59.416  39.045  1.00                 C  
ATOM   1299  CD  PRO   238      55.177 -60.627  38.821  1.00                 C  
ATOM   1300  CG  PRO   238      55.873 -59.354  38.427  1.00                 C  
ATOM   1301  N   ALA   239      59.679 -61.312  40.186  1.00                 N  
ATOM   1302  CA  ALA   239      60.274 -61.671  41.430  1.00                 C  
ATOM   1303  C   ALA   239      60.992 -60.473  41.893  1.00                 C  
ATOM   1304  O   ALA   239      61.850 -59.931  41.192  1.00                 O  
ATOM   1305  CB  ALA   239      61.185 -62.876  41.254  1.00                 C  
ATOM   1306  N   TYR   240      60.590 -60.031  43.097  1.00                 N  
ATOM   1307  CA  TYR   240      61.130 -58.856  43.685  1.00                 C  
ATOM   1308  C   TYR   240      62.194 -59.307  44.612  1.00                 C  
ATOM   1309  O   TYR   240      62.070 -60.345  45.261  1.00                 O  
ATOM   1310  CB  TYR   240      60.033 -58.058  44.392  1.00                 C  
ATOM   1311  CG  TYR   240      59.016 -57.450  43.452  1.00                 C  
ATOM   1312  OH  TYR   240      56.214 -55.793  40.864  1.00                 O  
ATOM   1313  CZ  TYR   240      57.142 -56.340  41.721  1.00                 C  
ATOM   1314  CD1 TYR   240      58.134 -58.254  42.742  1.00                 C  
ATOM   1315  CE1 TYR   240      57.201 -57.707  41.881  1.00                 C  
ATOM   1316  CD2 TYR   240      58.941 -56.074  43.278  1.00                 C  
ATOM   1317  CE2 TYR   240      58.015 -55.509  42.422  1.00                 C  
ATOM   1318  N   THR   241      63.303 -58.552  44.652  1.00                 N  
ATOM   1319  CA  THR   241      64.329 -58.901  45.578  1.00                 C  
ATOM   1320  C   THR   241      64.537 -57.740  46.482  1.00                 C  
ATOM   1321  O   THR   241      64.520 -56.595  46.034  1.00                 O  
ATOM   1322  CB  THR   241      65.634 -59.286  44.856  1.00                 C  
ATOM   1323  OG1 THR   241      66.094 -58.179  44.071  1.00                 O  
ATOM   1324  CG2 THR   241      65.402 -60.473  43.934  1.00                 C  
ATOM   1325  N   ALA   242      64.690 -58.019  47.791  1.00                 N  
ATOM   1326  CA  ALA   242      65.038 -56.988  48.724  1.00                 C  
ATOM   1327  C   ALA   242      66.298 -57.466  49.363  1.00                 C  
ATOM   1328  O   ALA   242      66.337 -58.548  49.949  1.00                 O  
ATOM   1329  CB  ALA   242      63.904 -56.763  49.712  1.00                 C  
ATOM   1330  N   PRO   243      67.378 -56.672  49.257  1.00                 N  
ATOM   1331  CA  PRO   243      68.624 -57.170  49.753  1.00                 C  
ATOM   1332  C   PRO   243      69.314 -56.133  50.574  1.00                 C  
ATOM   1333  O   PRO   243      69.352 -54.954  50.220  1.00                 O  
ATOM   1334  CB  PRO   243      69.416 -57.511  48.489  1.00                 C  
ATOM   1335  CD  PRO   243      67.425 -56.400  47.760  1.00                 C  
ATOM   1336  CG  PRO   243      68.885 -56.578  47.453  1.00                 C  
ATOM   1337  N   SER   244      69.869 -56.564  51.722  1.00                 N  
ATOM   1338  CA  SER   244      70.687 -55.680  52.494  1.00                 C  
ATOM   1339  C   SER   244      72.052 -56.277  52.450  1.00                 C  
ATOM   1340  O   SER   244      72.350 -57.252  53.138  1.00                 O  
ATOM   1341  CB  SER   244      70.134 -55.541  53.914  1.00                 C  
ATOM   1342  OG  SER   244      70.965 -54.711  54.706  1.00                 O  
ATOM   1343  N   ARG   245      72.920 -55.695  51.606  1.00                 N  
ATOM   1344  CA  ARG   245      74.248 -56.198  51.421  1.00                 C  
ATOM   1345  C   ARG   245      75.217 -55.064  51.397  1.00                 C  
ATOM   1346  O   ARG   245      74.986 -54.033  50.772  1.00                 O  
ATOM   1347  CB  ARG   245      74.336 -57.016  50.131  1.00                 C  
ATOM   1348  CD  ARG   245      74.120 -57.099  47.632  1.00                 C  
ATOM   1349  NE  ARG   245      73.774 -56.364  46.418  1.00                 N  
ATOM   1350  CG  ARG   245      74.057 -56.217  48.869  1.00                 C  
ATOM   1351  CZ  ARG   245      74.632 -55.627  45.720  1.00                 C  
ATOM   1352  NH1 ARG   245      74.227 -54.994  44.628  1.00                 N  
ATOM   1353  NH2 ARG   245      75.893 -55.526  46.115  1.00                 N  
ATOM   1354  N   PRO   246      76.359 -55.218  52.081  1.00                 N  
ATOM   1355  CA  PRO   246      77.294 -54.139  51.964  1.00                 C  
ATOM   1356  C   PRO   246      78.007 -54.255  50.664  1.00                 C  
ATOM   1357  O   PRO   246      77.743 -55.163  49.877  1.00                 O  
ATOM   1358  CB  PRO   246      78.228 -54.327  53.161  1.00                 C  
ATOM   1359  CD  PRO   246      76.888 -56.309  53.073  1.00                 C  
ATOM   1360  CG  PRO   246      78.272 -55.804  53.372  1.00                 C  
ATOM   1361  N   ALA   247      78.903 -53.280  50.404  1.00                 N  
ATOM   1362  CA  ALA   247      79.714 -53.266  49.216  1.00                 C  
ATOM   1363  C   ALA   247      78.834 -53.444  48.033  1.00                 C  
ATOM   1364  O   ALA   247      77.627 -53.246  48.139  1.00                 O  
ATOM   1365  CB  ALA   247      80.775 -54.353  49.286  1.00                 C  
ATOM   1366  N   GLY   248      79.432 -53.711  46.851  1.00                 N  
ATOM   1367  CA  GLY   248      78.654 -53.983  45.680  1.00                 C  
ATOM   1368  C   GLY   248      78.934 -55.408  45.309  1.00                 C  
ATOM   1369  O   GLY   248      79.975 -55.750  44.754  1.00                 O  
ATOM   1370  N   LYS   249      77.985 -56.313  45.585  1.00                 N  
ATOM   1371  CA  LYS   249      78.336 -57.677  45.350  1.00                 C  
ATOM   1372  C   LYS   249      77.699 -58.143  44.092  1.00                 C  
ATOM   1373  O   LYS   249      76.598 -57.728  43.740  1.00                 O  
ATOM   1374  CB  LYS   249      77.914 -58.550  46.533  1.00                 C  
ATOM   1375  CD  LYS   249      78.204 -59.163  48.950  1.00                 C  
ATOM   1376  CE  LYS   249      78.924 -58.839  50.249  1.00                 C  
ATOM   1377  CG  LYS   249      78.639 -58.231  47.830  1.00                 C  
ATOM   1378  NZ  LYS   249      78.468 -59.708  51.368  1.00                 N  
ATOM   1379  N   GLY   250      78.410 -59.027  43.370  1.00                 N  
ATOM   1380  CA  GLY   250      77.868 -59.589  42.172  1.00                 C  
ATOM   1381  C   GLY   250      77.024 -60.740  42.603  1.00                 C  
ATOM   1382  O   GLY   250      77.378 -61.471  43.526  1.00                 O  
ATOM   1383  N   LYS   251      75.866 -60.931  41.949  1.00                 N  
ATOM   1384  CA  LYS   251      75.033 -62.028  42.338  1.00                 C  
ATOM   1385  C   LYS   251      74.725 -62.844  41.128  1.00                 C  
ATOM   1386  O   LYS   251      74.550 -62.308  40.037  1.00                 O  
ATOM   1387  CB  LYS   251      73.756 -61.519  43.009  1.00                 C  
ATOM   1388  CD  LYS   251      72.681 -60.369  44.964  1.00                 C  
ATOM   1389  CE  LYS   251      72.919 -59.605  46.256  1.00                 C  
ATOM   1390  CG  LYS   251      73.993 -60.781  44.316  1.00                 C  
ATOM   1391  NZ  LYS   251      71.641 -59.211  46.912  1.00                 N  
ATOM   1392  N   ALA   252      74.683 -64.185  41.278  1.00                 N  
ATOM   1393  CA  ALA   252      74.276 -64.951  40.141  1.00                 C  
ATOM   1394  C   ALA   252      73.012 -65.641  40.527  1.00                 C  
ATOM   1395  O   ALA   252      72.883 -66.170  41.629  1.00                 O  
ATOM   1396  CB  ALA   252      75.373 -65.924  39.737  1.00                 C  
ATOM   1397  N   LEU   253      72.029 -65.625  39.609  1.00                 N  
ATOM   1398  CA  LEU   253      70.756 -66.214  39.886  1.00                 C  
ATOM   1399  C   LEU   253      70.602 -67.424  39.029  1.00                 C  
ATOM   1400  O   LEU   253      70.970 -67.421  37.856  1.00                 O  
ATOM   1401  CB  LEU   253      69.633 -65.204  39.640  1.00                 C  
ATOM   1402  CG  LEU   253      68.206 -65.711  39.856  1.00                 C  
ATOM   1403  CD1 LEU   253      67.971 -66.047  41.320  1.00                 C  
ATOM   1404  CD2 LEU   253      67.192 -64.682  39.379  1.00                 C  
ATOM   1405  N   ASN   254      70.070 -68.511  39.614  1.00                 N  
ATOM   1406  CA  ASN   254      69.824 -69.677  38.828  1.00                 C  
ATOM   1407  C   ASN   254      68.387 -70.024  39.040  1.00                 C  
ATOM   1408  O   ASN   254      67.895 -70.020  40.168  1.00                 O  
ATOM   1409  CB  ASN   254      70.783 -70.802  39.223  1.00                 C  
ATOM   1410  CG  ASN   254      70.625 -72.034  38.355  1.00                 C  
ATOM   1411  OD1 ASN   254      69.619 -72.739  38.437  1.00                 O  
ATOM   1412  ND2 ASN   254      71.621 -72.298  37.518  1.00                 N  
ATOM   1413  N   LEU   255      67.669 -70.310  37.940  1.00                 N  
ATOM   1414  CA  LEU   255      66.268 -70.602  38.024  1.00                 C  
ATOM   1415  C   LEU   255      66.011 -71.719  37.066  1.00                 C  
ATOM   1416  O   LEU   255      66.896 -72.118  36.313  1.00                 O  
ATOM   1417  CB  LEU   255      65.441 -69.355  37.707  1.00                 C  
ATOM   1418  CG  LEU   255      65.635 -68.157  38.639  1.00                 C  
ATOM   1419  CD1 LEU   255      64.901 -66.936  38.106  1.00                 C  
ATOM   1420  CD2 LEU   255      65.161 -68.488  40.046  1.00                 C  
ATOM   1421  N   LYS   256      64.784 -72.271  37.092  1.00                 N  
ATOM   1422  CA  LYS   256      64.430 -73.350  36.214  1.00                 C  
ATOM   1423  C   LYS   256      64.199 -72.758  34.853  1.00                 C  
ATOM   1424  O   LYS   256      64.141 -71.538  34.706  1.00                 O  
ATOM   1425  CB  LYS   256      63.196 -74.086  36.740  1.00                 C  
ATOM   1426  CD  LYS   256      64.436 -75.829  38.053  1.00                 C  
ATOM   1427  CE  LYS   256      64.509 -76.583  39.371  1.00                 C  
ATOM   1428  CG  LYS   256      63.391 -74.727  38.105  1.00                 C  
ATOM   1429  NZ  LYS   256      65.134 -75.764  40.446  1.00                 N  
ATOM   1430  N   SER   257      64.108 -73.611  33.806  1.00                 N  
ATOM   1431  CA  SER   257      63.928 -73.113  32.467  1.00                 C  
ATOM   1432  C   SER   257      62.468 -73.049  32.133  1.00                 C  
ATOM   1433  O   SER   257      61.724 -73.995  32.384  1.00                 O  
ATOM   1434  CB  SER   257      64.672 -73.995  31.463  1.00                 C  
ATOM   1435  OG  SER   257      64.419 -73.579  30.132  1.00                 O  
ATOM   1436  N   LYS   258      62.031 -71.928  31.512  1.00                 N  
ATOM   1437  CA  LYS   258      60.633 -71.707  31.249  1.00                 C  
ATOM   1438  C   LYS   258      60.341 -71.710  29.778  1.00                 C  
ATOM   1439  O   LYS   258      61.213 -71.481  28.940  1.00                 O  
ATOM   1440  CB  LYS   258      60.174 -70.384  31.866  1.00                 C  
ATOM   1441  CD  LYS   258      59.604 -71.258  34.149  1.00                 C  
ATOM   1442  CE  LYS   258      59.717 -71.007  35.644  1.00                 C  
ATOM   1443  CG  LYS   258      60.444 -70.269  33.358  1.00                 C  
ATOM   1444  NZ  LYS   258      61.056 -71.390  36.172  1.00                 N  
ATOM   1445  N   LYS   259      59.062 -72.016  29.456  1.00                 N  
ATOM   1446  CA  LYS   259      58.495 -72.001  28.135  1.00                 C  
ATOM   1447  C   LYS   259      57.218 -71.218  28.242  1.00                 C  
ATOM   1448  O   LYS   259      56.681 -71.079  29.338  1.00                 O  
ATOM   1449  CB  LYS   259      58.275 -73.428  27.630  1.00                 C  
ATOM   1450  CD  LYS   259      59.268 -75.611  26.889  1.00                 C  
ATOM   1451  CE  LYS   259      60.545 -76.419  26.732  1.00                 C  
ATOM   1452  CG  LYS   259      59.555 -74.227  27.448  1.00                 C  
ATOM   1453  NZ  LYS   259      60.282 -77.769  26.162  1.00                 N  
ATOM   1454  N   GLN   260      56.716 -70.634  27.126  1.00                 N  
ATOM   1455  CA  GLN   260      55.477 -69.909  27.248  1.00                 C  
ATOM   1456  C   GLN   260      54.710 -69.898  25.958  1.00                 C  
ATOM   1457  O   GLN   260      55.228 -69.515  24.914  1.00                 O  
ATOM   1458  CB  GLN   260      55.739 -68.473  27.705  1.00                 C  
ATOM   1459  CD  GLN   260      56.888 -66.268  27.261  1.00                 C  
ATOM   1460  CG  GLN   260      56.583 -67.658  26.738  1.00                 C  
ATOM   1461  OE1 GLN   260      56.971 -66.053  28.470  1.00                 O  
ATOM   1462  NE2 GLN   260      57.057 -65.318  26.348  1.00                 N  
ATOM   1463  N   ASP   261      53.431 -70.318  25.987  1.00                 N  
ATOM   1464  CA  ASP   261      52.617 -70.234  24.809  1.00                 C  
ATOM   1465  C   ASP   261      52.354 -68.785  24.569  1.00                 C  
ATOM   1466  O   ASP   261      52.419 -68.301  23.441  1.00                 O  
ATOM   1467  CB  ASP   261      51.328 -71.038  24.990  1.00                 C  
ATOM   1468  CG  ASP   261      51.568 -72.534  24.983  1.00                 C  
ATOM   1469  OD1 ASP   261      52.669 -72.957  24.571  1.00                 O  
ATOM   1470  OD2 ASP   261      50.656 -73.285  25.390  1.00                 O  
ATOM   1471  N   ILE   295      52.077 -68.053  25.667  1.00                 N  
ATOM   1472  CA  ILE   295      51.808 -66.646  25.612  1.00                 C  
ATOM   1473  C   ILE   295      53.152 -66.017  25.514  1.00                 C  
ATOM   1474  O   ILE   295      54.118 -66.705  25.193  1.00                 O  
ATOM   1475  CB  ILE   295      50.999 -66.178  26.836  1.00                 C  
ATOM   1476  CD1 ILE   295      49.442 -64.650  25.515  1.00                 C  
ATOM   1477  CG1 ILE   295      50.474 -64.757  26.617  1.00                 C  
ATOM   1478  CG2 ILE   295      51.837 -66.284  28.101  1.00                 C  
ATOM   1479  N   ASN   296      53.264 -64.694  25.746  1.00                 N  
ATOM   1480  CA  ASN   296      54.578 -64.124  25.665  1.00                 C  
ATOM   1481  C   ASN   296      54.664 -62.936  26.576  1.00                 C  
ATOM   1482  O   ASN   296      53.653 -62.301  26.871  1.00                 O  
ATOM   1483  CB  ASN   296      54.911 -63.749  24.220  1.00                 C  
ATOM   1484  CG  ASN   296      55.011 -64.958  23.312  1.00                 C  
ATOM   1485  OD1 ASN   296      56.034 -65.642  23.284  1.00                 O  
ATOM   1486  ND2 ASN   296      53.947 -65.226  22.565  1.00                 N  
ATOM   1487  N   GLN   297      55.889 -62.658  27.085  1.00                 N  
ATOM   1488  CA  GLN   297      56.247 -61.489  27.850  1.00                 C  
ATOM   1489  C   GLN   297      57.343 -61.816  28.814  1.00                 C  
ATOM   1490  O   GLN   297      57.295 -62.822  29.522  1.00                 O  
ATOM   1491  CB  GLN   297      55.027 -60.939  28.591  1.00                 C  
ATOM   1492  CD  GLN   297      55.645 -58.493  28.474  1.00                 C  
ATOM   1493  CG  GLN   297      55.298 -59.664  29.373  1.00                 C  
ATOM   1494  OE1 GLN   297      54.899 -58.162  27.553  1.00                 O  
ATOM   1495  NE2 GLN   297      56.783 -57.862  28.741  1.00                 N  
ATOM   1496  N   GLU   298      58.379 -60.955  28.843  1.00                 N  
ATOM   1497  CA  GLU   298      59.461 -61.080  29.774  1.00                 C  
ATOM   1498  C   GLU   298      60.138 -59.747  29.798  1.00                 C  
ATOM   1499  O   GLU   298      60.342 -59.133  28.752  1.00                 O  
ATOM   1500  CB  GLU   298      60.399 -62.214  29.356  1.00                 C  
ATOM   1501  CD  GLU   298      61.045 -62.953  31.684  1.00                 C  
ATOM   1502  CG  GLU   298      61.536 -62.471  30.332  1.00                 C  
ATOM   1503  OE1 GLU   298      60.674 -62.102  32.519  1.00                 O  
ATOM   1504  OE2 GLU   298      61.032 -64.182  31.907  1.00                 O  
ATOM   1505  N   GLY   299      60.492 -59.245  30.997  1.00                 N  
ATOM   1506  CA  GLY   299      61.128 -57.963  31.043  1.00                 C  
ATOM   1507  C   GLY   299      62.297 -58.110  31.965  1.00                 C  
ATOM   1508  O   GLY   299      62.227 -58.841  32.952  1.00                 O  
ATOM   1509  N   ILE   300      63.415 -57.424  31.660  1.00                 N  
ATOM   1510  CA  ILE   300      64.579 -57.550  32.482  1.00                 C  
ATOM   1511  C   ILE   300      64.944 -56.207  33.029  1.00                 C  
ATOM   1512  O   ILE   300      64.843 -55.187  32.350  1.00                 O  
ATOM   1513  CB  ILE   300      65.757 -58.163  31.702  1.00                 C  
ATOM   1514  CD1 ILE   300      67.385 -57.708  29.795  1.00                 C  
ATOM   1515  CG1 ILE   300      66.114 -57.288  30.499  1.00                 C  
ATOM   1516  CG2 ILE   300      65.436 -59.591  31.289  1.00                 C  
ATOM   1517  N   HIS   301      65.378 -56.182  34.303  1.00                 N  
ATOM   1518  CA  HIS   301      65.788 -54.977  34.947  1.00                 C  
ATOM   1519  C   HIS   301      67.124 -54.678  34.384  1.00                 C  
ATOM   1520  O   HIS   301      67.831 -55.551  33.884  1.00                 O  
ATOM   1521  CB  HIS   301      65.798 -55.158  36.466  1.00                 C  
ATOM   1522  CG  HIS   301      66.038 -53.890  37.224  1.00                 C  
ATOM   1523  ND1 HIS   301      67.295 -53.351  37.395  1.00                 N  
ATOM   1524  CE1 HIS   301      67.192 -52.218  38.113  1.00                 C  
ATOM   1525  CD2 HIS   301      65.203 -52.929  37.931  1.00                 C  
ATOM   1526  NE2 HIS   301      65.940 -51.959  38.438  1.00                 N  
ATOM   1527  N   ILE   302      67.479 -53.441  34.450  1.00                 N  
ATOM   1528  CA  ILE   302      68.767 -53.081  33.962  1.00                 C  
ATOM   1529  C   ILE   302      69.724 -53.691  34.919  1.00                 C  
ATOM   1530  O   ILE   302      69.304 -54.190  35.957  1.00                 O  
ATOM   1531  CB  ILE   302      68.919 -51.553  33.844  1.00                 C  
ATOM   1532  CD1 ILE   302      69.166 -49.429  35.231  1.00                 C  
ATOM   1533  CG1 ILE   302      68.802 -50.897  35.221  1.00                 C  
ATOM   1534  CG2 ILE   302      67.904 -50.991  32.860  1.00                 C  
ATOM   1535  N   ARG   303      71.013 -53.701  34.590  1.00                 N  
ATOM   1536  CA  ARG   303      71.959 -54.287  35.483  1.00                 C  
ATOM   1537  C   ARG   303      71.742 -55.763  35.495  1.00                 C  
ATOM   1538  O   ARG   303      72.159 -56.450  36.423  1.00                 O  
ATOM   1539  CB  ARG   303      71.817 -53.687  36.883  1.00                 C  
ATOM   1540  CD  ARG   303      72.108 -51.701  38.390  1.00                 C  
ATOM   1541  NE  ARG   303      72.406 -50.273  38.476  1.00                 N  
ATOM   1542  CG  ARG   303      72.119 -52.199  36.954  1.00                 C  
ATOM   1543  CZ  ARG   303      73.634 -49.769  38.547  1.00                 C  
ATOM   1544  NH1 ARG   303      73.809 -48.457  38.623  1.00                 N  
ATOM   1545  NH2 ARG   303      74.684 -50.579  38.542  1.00                 N  
ATOM   1546  N   VAL   304      71.097 -56.302  34.443  1.00                 N  
ATOM   1547  CA  VAL   304      70.953 -57.727  34.355  1.00                 C  
ATOM   1548  C   VAL   304      71.807 -58.154  33.205  1.00                 C  
ATOM   1549  O   VAL   304      71.725 -57.584  32.119  1.00                 O  
ATOM   1550  CB  VAL   304      69.478 -58.136  34.181  1.00                 C  
ATOM   1551  CG1 VAL   304      69.358 -59.645  34.034  1.00                 C  
ATOM   1552  CG2 VAL   304      68.647 -57.643  35.356  1.00                 C  
ATOM   1553  N   GLU   305      72.669 -59.165  33.428  1.00                 N  
ATOM   1554  CA  GLU   305      73.530 -59.639  32.382  1.00                 C  
ATOM   1555  C   GLU   305      73.112 -61.030  32.039  1.00                 C  
ATOM   1556  O   GLU   305      72.580 -61.757  32.875  1.00                 O  
ATOM   1557  CB  GLU   305      74.994 -59.578  32.824  1.00                 C  
ATOM   1558  CD  GLU   305      76.960 -58.149  33.511  1.00                 C  
ATOM   1559  CG  GLU   305      75.503 -58.172  33.092  1.00                 C  
ATOM   1560  OE1 GLU   305      77.542 -59.239  33.693  1.00                 O  
ATOM   1561  OE2 GLU   305      77.519 -57.042  33.657  1.00                 O  
ATOM   1562  N   GLU   306      73.438 -61.456  30.823  1.00                 N  
ATOM   1563  CA  GLU   306      73.171 -62.819  30.387  1.00                 C  
ATOM   1564  C   GLU   306      74.529 -63.319  29.901  1.00                 C  
ATOM   1565  O   GLU   306      75.088 -62.830  28.916  1.00                 O  
ATOM   1566  CB  GLU   306      72.084 -62.834  29.311  1.00                 C  
ATOM   1567  CD  GLU   306      70.580 -64.205  27.814  1.00                 C  
ATOM   1568  CG  GLU   306      71.700 -64.226  28.835  1.00                 C  
ATOM   1569  OE1 GLU   306      70.130 -63.098  27.449  1.00                 O  
ATOM   1570  OE2 GLU   306      70.152 -65.294  27.379  1.00                 O  
ATOM   1571  N   THR   307      75.074 -64.308  30.597  1.00                 N  
ATOM   1572  CA  THR   307      76.365 -64.899  30.237  1.00                 C  
ATOM   1573  C   THR   307      76.018 -65.968  29.206  1.00                 C  
ATOM   1574  O   THR   307      75.654 -67.100  29.536  1.00                 O  
ATOM   1575  CB  THR   307      77.090 -65.467  31.472  1.00                 C  
ATOM   1576  OG1 THR   307      77.330 -64.414  32.414  1.00                 O  
ATOM   1577  CG2 THR   307      78.425 -66.076  31.072  1.00                 C  
ATOM   1578  N   ILE   308      76.130 -65.610  27.934  1.00                 N  
ATOM   1579  CA  ILE   308      75.739 -66.531  26.877  1.00                 C  
ATOM   1580  C   ILE   308      76.457 -67.871  26.863  1.00                 C  
ATOM   1581  O   ILE   308      75.896 -68.895  26.464  1.00                 O  
ATOM   1582  CB  ILE   308      75.925 -65.903  25.483  1.00                 C  
ATOM   1583  CD1 ILE   308      73.720 -66.812  24.584  1.00                 C  
ATOM   1584  CG1 ILE   308      75.223 -66.748  24.419  1.00                 C  
ATOM   1585  CG2 ILE   308      77.404 -65.718  25.176  1.00                 C  
ATOM   1586  N   SER   309      77.719 -67.897  27.301  1.00                 N  
ATOM   1587  CA  SER   309      78.482 -69.142  27.327  1.00                 C  
ATOM   1588  C   SER   309      77.884 -70.132  28.328  1.00                 C  
ATOM   1589  O   SER   309      77.859 -71.346  28.110  1.00                 O  
ATOM   1590  CB  SER   309      79.947 -68.866  27.671  1.00                 C  
ATOM   1591  OG  SER   309      80.579 -68.118  26.647  1.00                 O  
ATOM   1592  N   VAL   310      77.394 -69.607  29.447  1.00                 N  
ATOM   1593  CA  VAL   310      76.778 -70.414  30.498  1.00                 C  
ATOM   1594  C   VAL   310      75.584 -71.177  29.911  1.00                 C  
ATOM   1595  O   VAL   310      75.358 -72.355  30.198  1.00                 O  
ATOM   1596  CB  VAL   310      76.341 -69.546  31.693  1.00                 C  
ATOM   1597  CG1 VAL   310      75.518 -70.367  32.674  1.00                 C  
ATOM   1598  CG2 VAL   310      77.553 -68.941  32.384  1.00                 C  
ATOM   1599  N   THR   311      74.807 -70.496  29.075  1.00                 N  
ATOM   1600  CA  THR   311      73.660 -71.135  28.441  1.00                 C  
ATOM   1601  C   THR   311      74.066 -72.081  27.328  1.00                 C  
ATOM   1602  O   THR   311      73.519 -73.178  27.183  1.00                 O  
ATOM   1603  CB  THR   311      72.679 -70.095  27.869  1.00                 C  
ATOM   1604  OG1 THR   311      72.181 -69.270  28.930  1.00                 O  
ATOM   1605  CG2 THR   311      71.503 -70.785  27.197  1.00                 C  
ATOM   1606  N   ALA   312      75.042 -71.676  26.511  1.00                 N  
ATOM   1607  CA  ALA   312      75.516 -72.517  25.408  1.00                 C  
ATOM   1608  C   ALA   312      76.010 -73.886  25.891  1.00                 C  
ATOM   1609  O   ALA   312      75.650 -74.933  25.346  1.00                 O  
ATOM   1610  CB  ALA   312      76.630 -71.815  24.647  1.00                 C  
ATOM   1611  N   GLY   313      76.844 -73.890  26.922  1.00                 N  
ATOM   1612  CA  GLY   313      77.371 -75.140  27.463  1.00                 C  
ATOM   1613  C   GLY   313      76.283 -76.017  28.086  1.00                 C  
ATOM   1614  O   GLY   313      75.805 -76.983  27.485  1.00                 O  
ATOM   1615  N   ARG   314      75.901 -75.751  29.365  1.00                 N  
ATOM   1616  CA  ARG   314      74.769 -76.406  29.947  1.00                 C  
ATOM   1617  C   ARG   314      74.199 -75.500  30.988  1.00                 C  
ATOM   1618  O   ARG   314      74.912 -74.713  31.607  1.00                 O  
ATOM   1619  CB  ARG   314      75.176 -77.759  30.533  1.00                 C  
ATOM   1620  CD  ARG   314      76.571 -79.043  32.178  1.00                 C  
ATOM   1621  NE  ARG   314      77.450 -78.971  33.343  1.00                 N  
ATOM   1622  CG  ARG   314      76.146 -77.664  31.700  1.00                 C  
ATOM   1623  CZ  ARG   314      78.033 -80.024  33.906  1.00                 C  
ATOM   1624  NH1 ARG   314      78.817 -79.863  34.963  1.00                 N  
ATOM   1625  NH2 ARG   314      77.830 -81.237  33.410  1.00                 N  
ATOM   1626  N   ASP   315      72.872 -75.580  31.191  1.00                 N  
ATOM   1627  CA  ASP   315      72.241 -74.763  32.182  1.00                 C  
ATOM   1628  C   ASP   315      72.309 -73.343  31.736  1.00                 C  
ATOM   1629  O   ASP   315      73.135 -72.971  30.903  1.00                 O  
ATOM   1630  CB  ASP   315      72.913 -74.956  33.543  1.00                 C  
ATOM   1631  CG  ASP   315      71.961 -74.730  34.700  1.00                 C  
ATOM   1632  OD1 ASP   315      70.830 -74.260  34.456  1.00                 O  
ATOM   1633  OD2 ASP   315      72.345 -75.024  35.852  1.00                 O  
ATOM   1634  N   GLY   316      71.402 -72.509  32.276  1.00                 N  
ATOM   1635  CA  GLY   316      71.415 -71.116  31.938  1.00                 C  
ATOM   1636  C   GLY   316      71.703 -70.358  33.200  1.00                 C  
ATOM   1637  O   GLY   316      71.353 -70.812  34.288  1.00                 O  
ATOM   1638  N   GLY   317      72.379 -69.190  33.092  1.00                 N  
ATOM   1639  CA  GLY   317      72.707 -68.430  34.272  1.00                 C  
ATOM   1640  C   GLY   317      72.472 -66.969  34.009  1.00                 C  
ATOM   1641  O   GLY   317      72.529 -66.514  32.867  1.00                 O  
ATOM   1642  N   LEU   318      72.176 -66.198  35.083  1.00                 N  
ATOM   1643  CA  LEU   318      71.992 -64.774  34.981  1.00                 C  
ATOM   1644  C   LEU   318      72.787 -64.163  36.103  1.00                 C  
ATOM   1645  O   LEU   318      72.841 -64.721  37.198  1.00                 O  
ATOM   1646  CB  LEU   318      70.505 -64.419  35.052  1.00                 C  
ATOM   1647  CG  LEU   318      69.620 -64.981  33.938  1.00                 C  
ATOM   1648  CD1 LEU   318      68.153 -64.701  34.225  1.00                 C  
ATOM   1649  CD2 LEU   318      70.017 -64.398  32.591  1.00                 C  
ATOM   1650  N   GLN   319      73.450 -63.008  35.863  1.00                 N  
ATOM   1651  CA  GLN   319      74.230 -62.396  36.908  1.00                 C  
ATOM   1652  C   GLN   319      73.948 -60.925  36.927  1.00                 C  
ATOM   1653  O   GLN   319      73.619 -60.332  35.899  1.00                 O  
ATOM   1654  CB  GLN   319      75.720 -62.672  36.696  1.00                 C  
ATOM   1655  CD  GLN   319      77.581 -64.376  36.580  1.00                 C  
ATOM   1656  CG  GLN   319      76.095 -64.144  36.767  1.00                 C  
ATOM   1657  OE1 GLN   319      78.102 -64.259  35.471  1.00                 O  
ATOM   1658  NE2 GLN   319      78.269 -64.707  37.667  1.00                 N  
ATOM   1659  N   ALA   320      74.074 -60.292  38.117  1.00                 N  
ATOM   1660  CA  ALA   320      73.775 -58.893  38.215  1.00                 C  
ATOM   1661  C   ALA   320      74.212 -58.360  39.550  1.00                 C  
ATOM   1662  O   ALA   320      74.339 -59.103  40.521  1.00                 O  
ATOM   1663  CB  ALA   320      72.288 -58.653  38.004  1.00                 C  
ATOM   1664  N   LEU   321      74.488 -57.039  39.605  1.00                 N  
ATOM   1665  CA  LEU   321      74.765 -56.376  40.847  1.00                 C  
ATOM   1666  C   LEU   321      73.427 -55.828  41.225  1.00                 C  
ATOM   1667  O   LEU   321      72.798 -55.132  40.433  1.00                 O  
ATOM   1668  CB  LEU   321      75.855 -55.319  40.659  1.00                 C  
ATOM   1669  CG  LEU   321      77.298 -55.829  40.644  1.00                 C  
ATOM   1670  CD1 LEU   321      77.528 -56.757  39.460  1.00                 C  
ATOM   1671  CD2 LEU   321      78.278 -54.667  40.603  1.00                 C  
ATOM   1672  N   GLU   322      72.934 -56.134  42.435  1.00                 N  
ATOM   1673  CA  GLU   322      71.604 -55.698  42.749  1.00                 C  
ATOM   1674  C   GLU   322      71.636 -54.289  43.233  1.00                 C  
ATOM   1675  O   GLU   322      72.630 -53.803  43.770  1.00                 O  
ATOM   1676  CB  GLU   322      70.972 -56.618  43.796  1.00                 C  
ATOM   1677  CD  GLU   322      69.750 -58.173  42.225  1.00                 C  
ATOM   1678  CG  GLU   322      70.782 -58.052  43.329  1.00                 C  
ATOM   1679  OE1 GLU   322      68.875 -57.287  42.130  1.00                 O  
ATOM   1680  OE2 GLU   322      69.816 -59.155  41.456  1.00                 O  
ATOM   1681  N   LEU   323      70.540 -53.620  43.010  1.00                 N  
ATOM   1682  CA  LEU   323      70.375 -52.319  43.578  1.00                 C  
ATOM   1683  C   LEU   323      70.100 -52.628  45.009  1.00                 C  
ATOM   1684  O   LEU   323      69.629 -53.732  45.281  1.00                 O  
ATOM   1685  CB  LEU   323      69.255 -51.560  42.863  1.00                 C  
ATOM   1686  CG  LEU   323      69.488 -51.241  41.385  1.00                 C  
ATOM   1687  CD1 LEU   323      68.252 -50.603  40.771  1.00                 C  
ATOM   1688  CD2 LEU   323      70.694 -50.329  41.216  1.00                 C  
ATOM   1689  N   HIS   324      70.399 -51.720  45.954  1.00                 N  
ATOM   1690  CA  HIS   324      70.119 -52.097  47.307  1.00                 C  
ATOM   1691  C   HIS   324      68.689 -51.761  47.581  1.00                 C  
ATOM   1692  O   HIS   324      68.093 -50.958  46.866  1.00                 O  
ATOM   1693  CB  HIS   324      71.070 -51.383  48.270  1.00                 C  
ATOM   1694  CG  HIS   324      70.949 -51.842  49.690  1.00                 C  
ATOM   1695  ND1 HIS   324      69.954 -51.398  50.533  1.00                 N  
ATOM   1696  CE1 HIS   324      70.105 -51.983  51.735  1.00                 C  
ATOM   1697  CD2 HIS   324      71.687 -52.752  50.553  1.00                 C  
ATOM   1698  NE2 HIS   324      71.143 -52.797  51.754  1.00                 N  
ATOM   1699  N   GLY   325      68.098 -52.424  48.599  1.00                 N  
ATOM   1700  CA  GLY   325      66.716 -52.247  48.946  1.00                 C  
ATOM   1701  C   GLY   325      65.946 -53.201  48.090  1.00                 C  
ATOM   1702  O   GLY   325      66.473 -54.242  47.700  1.00                 O  
ATOM   1703  N   ILE   326      64.724 -52.838  47.724  1.00                 N  
ATOM   1704  CA  ILE   326      63.882 -53.712  46.916  1.00                 C  
ATOM   1705  C   ILE   326      64.027 -53.352  45.439  1.00                 C  
ATOM   1706  O   ILE   326      63.956 -52.189  45.033  1.00                 O  
ATOM   1707  CB  ILE   326      62.406 -53.632  47.349  1.00                 C  
ATOM   1708  CD1 ILE   326      60.884 -53.825  49.385  1.00                 C  
ATOM   1709  CG1 ILE   326      62.248 -54.108  48.795  1.00                 C  
ATOM   1710  CG2 ILE   326      61.527 -54.423  46.393  1.00                 C  
ATOM   1711  N   VAL   327      64.235 -54.375  44.622  1.00                 N  
ATOM   1712  CA  VAL   327      64.424 -54.262  43.184  1.00                 C  
ATOM   1713  C   VAL   327      63.960 -55.539  42.491  1.00                 C  
ATOM   1714  O   VAL   327      64.205 -56.650  42.968  1.00                 O  
ATOM   1715  CB  VAL   327      65.893 -53.965  42.829  1.00                 C  
ATOM   1716  CG1 VAL   327      66.793 -55.099  43.297  1.00                 C  
ATOM   1717  CG2 VAL   327      66.045 -53.742  41.333  1.00                 C  
ATOM   1718  N   LYS   328      63.281 -55.412  41.354  1.00                 N  
ATOM   1719  CA  LYS   328      62.818 -56.599  40.649  1.00                 C  
ATOM   1720  C   LYS   328      63.988 -57.320  39.982  1.00                 C  
ATOM   1721  O   LYS   328      64.898 -56.721  39.403  1.00                 O  
ATOM   1722  CB  LYS   328      61.761 -56.226  39.608  1.00                 C  
ATOM   1723  CD  LYS   328      59.440 -55.404  39.117  1.00                 C  
ATOM   1724  CE  LYS   328      58.141 -54.886  39.710  1.00                 C  
ATOM   1725  CG  LYS   328      60.457 -55.719  40.202  1.00                 C  
ATOM   1726  NZ  LYS   328      57.140 -54.560  38.657  1.00                 N  
ATOM   1727  N   LEU   329      63.947 -58.648  40.076  1.00                 N  
ATOM   1728  CA  LEU   329      64.970 -59.447  39.407  1.00                 C  
ATOM   1729  C   LEU   329      64.344 -59.978  38.123  1.00                 C  
ATOM   1730  O   LEU   329      64.947 -59.952  37.047  1.00                 O  
ATOM   1731  CB  LEU   329      65.458 -60.570  40.325  1.00                 C  
ATOM   1732  CG  LEU   329      66.553 -61.478  39.762  1.00                 C  
ATOM   1733  CD1 LEU   329      67.800 -60.673  39.427  1.00                 C  
ATOM   1734  CD2 LEU   329      66.889 -62.588  40.745  1.00                 C  
ATOM   1735  N   LYS   330      63.114 -60.470  38.225  1.00                 N  
ATOM   1736  CA  LYS   330      62.383 -61.033  37.094  1.00                 C  
ATOM   1737  C   LYS   330      61.055 -60.291  36.911  1.00                 C  
ATOM   1738  O   LYS   330      60.572 -59.588  37.803  1.00                 O  
ATOM   1739  CB  LYS   330      62.143 -62.530  37.302  1.00                 C  
ATOM   1740  CD  LYS   330      64.231 -63.408  36.220  1.00                 C  
ATOM   1741  CE  LYS   330      63.560 -64.295  35.184  1.00                 C  
ATOM   1742  CG  LYS   330      63.414 -63.340  37.500  1.00                 C  
ATOM   1743  NZ  LYS   330      64.424 -64.504  33.989  1.00                 N  
ATOM   1744  N   ILE   331      60.385 -60.504  35.650  1.00                 N  
ATOM   1745  CA  ILE   331      59.199 -59.735  35.401  1.00                 C  
ATOM   1746  C   ILE   331      58.627 -60.321  34.163  1.00                 C  
ATOM   1747  O   ILE   331      59.047 -59.964  33.063  1.00                 O  
ATOM   1748  CB  ILE   331      59.516 -58.233  35.277  1.00                 C  
ATOM   1749  CD1 ILE   331      60.689 -56.304  36.460  1.00                 C  
ATOM   1750  CG1 ILE   331      60.146 -57.712  36.570  1.00                 C  
ATOM   1751  CG2 ILE   331      58.265 -57.454  34.901  1.00                 C  
ATOM   1752  N   ASN   332      57.645 -61.235  34.272  1.00                 N  
ATOM   1753  CA  ASN   332      57.212 -61.743  33.012  1.00                 C  
ATOM   1754  C   ASN   332      55.797 -62.172  33.056  1.00                 C  
ATOM   1755  O   ASN   332      55.156 -62.250  34.103  1.00                 O  
ATOM   1756  CB  ASN   332      58.106 -62.901  32.565  1.00                 C  
ATOM   1757  CG  ASN   332      58.047 -64.082  33.514  1.00                 C  
ATOM   1758  OD1 ASN   332      56.970 -64.602  33.807  1.00                 O  
ATOM   1759  ND2 ASN   332      59.208 -64.511  33.997  1.00                 N  
ATOM   1760  N   ASP   333      55.278 -62.426  31.846  1.00                 N  
ATOM   1761  CA  ASP   333      54.026 -63.078  31.702  1.00                 C  
ATOM   1762  C   ASP   333      54.438 -64.383  31.126  1.00                 C  
ATOM   1763  O   ASP   333      55.047 -64.429  30.060  1.00                 O  
ATOM   1764  CB  ASP   333      53.088 -62.248  30.823  1.00                 C  
ATOM   1765  CG  ASP   333      51.702 -62.853  30.718  1.00                 C  
ATOM   1766  OD1 ASP   333      51.521 -64.006  31.163  1.00                 O  
ATOM   1767  OD2 ASP   333      50.796 -62.174  30.191  1.00                 O  
ATOM   1768  N   GLU   334      54.178 -65.484  31.845  1.00                 N  
ATOM   1769  CA  GLU   334      54.542 -66.749  31.296  1.00                 C  
ATOM   1770  C   GLU   334      53.252 -67.411  31.049  1.00                 C  
ATOM   1771  O   GLU   334      52.211 -67.012  31.565  1.00                 O  
ATOM   1772  CB  GLU   334      55.453 -67.510  32.261  1.00                 C  
ATOM   1773  CD  GLU   334      57.673 -67.625  33.461  1.00                 C  
ATOM   1774  CG  GLU   334      56.792 -66.835  32.514  1.00                 C  
ATOM   1775  OE1 GLU   334      57.199 -68.646  34.001  1.00                 O  
ATOM   1776  OE2 GLU   334      58.838 -67.223  33.662  1.00                 O  
ATOM   1777  N   LYS   335      53.238 -68.440  30.218  1.00                 N  
ATOM   1778  CA  LYS   335      51.914 -68.894  30.058  1.00                 C  
ATOM   1779  C   LYS   335      51.697 -69.868  31.155  1.00                 C  
ATOM   1780  O   LYS   335      52.566 -70.684  31.460  1.00                 O  
ATOM   1781  CB  LYS   335      51.721 -69.503  28.668  1.00                 C  
ATOM   1782  CD  LYS   335      50.156 -70.447  26.947  1.00                 C  
ATOM   1783  CE  LYS   335      48.731 -70.886  26.654  1.00                 C  
ATOM   1784  CG  LYS   335      50.291 -69.924  28.368  1.00                 C  
ATOM   1785  NZ  LYS   335      48.582 -71.394  25.262  1.00                 N  
ATOM   1786  N   MET   336      50.518 -69.794  31.797  1.00                 N  
ATOM   1787  CA  MET   336      50.179 -70.802  32.743  1.00                 C  
ATOM   1788  C   MET   336      50.097 -72.019  31.922  1.00                 C  
ATOM   1789  O   MET   336      50.290 -73.136  32.398  1.00                 O  
ATOM   1790  CB  MET   336      48.879 -70.444  33.465  1.00                 C  
ATOM   1791  SD  MET   336      49.780 -71.301  35.941  1.00                 S  
ATOM   1792  CE  MET   336      49.411 -69.713  36.684  1.00                 C  
ATOM   1793  CG  MET   336      48.543 -71.360  34.631  1.00                 C  
ATOM   1794  N   VAL   355      49.773 -71.822  30.637  1.00                 N  
ATOM   1795  CA  VAL   355      49.715 -72.989  29.854  1.00                 C  
ATOM   1796  C   VAL   355      51.068 -73.569  29.823  1.00                 C  
ATOM   1797  O   VAL   355      51.218 -74.762  30.053  1.00                 O  
ATOM   1798  CB  VAL   355      49.189 -72.693  28.437  1.00                 C  
ATOM   1799  CG1 VAL   355      49.333 -73.918  27.548  1.00                 C  
ATOM   1800  CG2 VAL   355      47.738 -72.238  28.492  1.00                 C  
ATOM   1801  N   ASN   356      52.110 -72.751  29.610  1.00                 N  
ATOM   1802  CA  ASN   356      53.360 -73.425  29.555  1.00                 C  
ATOM   1803  C   ASN   356      53.786 -73.808  30.929  1.00                 C  
ATOM   1804  O   ASN   356      54.320 -73.009  31.699  1.00                 O  
ATOM   1805  CB  ASN   356      54.411 -72.550  28.869  1.00                 C  
ATOM   1806  CG  ASN   356      54.109 -72.318  27.402  1.00                 C  
ATOM   1807  OD1 ASN   356      53.834 -73.261  26.659  1.00                 O  
ATOM   1808  ND2 ASN   356      54.159 -71.060  26.980  1.00                 N  
ATOM   1809  N   ASP   357      53.537 -75.090  31.239  1.00                 N  
ATOM   1810  CA  ASP   357      53.963 -75.740  32.436  1.00                 C  
ATOM   1811  C   ASP   357      53.498 -75.009  33.636  1.00                 C  
ATOM   1812  O   ASP   357      54.233 -74.907  34.615  1.00                 O  
ATOM   1813  CB  ASP   357      55.487 -75.873  32.460  1.00                 C  
ATOM   1814  CG  ASP   357      55.966 -76.909  33.458  1.00                 C  
ATOM   1815  OD1 ASP   357      55.207 -77.861  33.735  1.00                 O  
ATOM   1816  OD2 ASP   357      57.100 -76.769  33.962  1.00                 O  
ATOM   1817  N   HIS   358      52.270 -74.473  33.626  1.00                 N  
ATOM   1818  CA  HIS   358      51.920 -73.901  34.881  1.00                 C  
ATOM   1819  C   HIS   358      50.993 -74.842  35.555  1.00                 C  
ATOM   1820  O   HIS   358      50.239 -75.570  34.908  1.00                 O  
ATOM   1821  CB  HIS   358      51.293 -72.519  34.684  1.00                 C  
ATOM   1822  CG  HIS   358      52.242 -71.497  34.142  1.00                 C  
ATOM   1823  ND1 HIS   358      52.303 -70.208  34.626  1.00                 N  
ATOM   1824  CE1 HIS   358      53.245 -69.529  33.947  1.00                 C  
ATOM   1825  CD2 HIS   358      53.262 -71.474  33.104  1.00                 C  
ATOM   1826  NE2 HIS   358      53.825 -70.283  33.032  1.00                 N  
ATOM   1827  N   CYS   359      51.053 -74.886  36.896  1.00                 N  
ATOM   1828  CA  CYS   359      50.163 -75.792  37.544  1.00                 C  
ATOM   1829  C   CYS   359      48.942 -75.078  37.963  1.00                 C  
ATOM   1830  O   CYS   359      48.980 -73.950  38.438  1.00                 O  
ATOM   1831  CB  CYS   359      50.847 -76.449  38.744  1.00                 C  
ATOM   1832  SG  CYS   359      52.285 -77.461  38.323  1.00                 S  
ATOM   1833  N   LEU   360      47.788 -75.726  37.778  1.00                 N  
ATOM   1834  CA  LEU   360      46.620 -75.055  38.234  1.00                 C  
ATOM   1835  C   LEU   360      46.261 -75.731  39.498  1.00                 C  
ATOM   1836  O   LEU   360      45.904 -76.908  39.570  1.00                 O  
ATOM   1837  CB  LEU   360      45.516 -75.122  37.177  1.00                 C  
ATOM   1838  CG  LEU   360      45.844 -74.506  35.815  1.00                 C  
ATOM   1839  CD1 LEU   360      44.696 -74.718  34.839  1.00                 C  
ATOM   1840  CD2 LEU   360      46.151 -73.023  35.956  1.00                 C  
ATOM   1841  N   GLY   361      46.393 -74.929  40.500  1.00                 N  
ATOM   1842  CA  GLY   361      46.236 -75.322  41.864  1.00                 C  
ATOM   1843  C   GLY   361      44.912 -75.968  42.051  1.00                 C  
ATOM   1844  O   GLY   361      44.784 -76.835  42.915  1.00                 O  
ATOM   1845  N   ILE   362      43.897 -75.547  41.288  1.00                 N  
ATOM   1846  CA  ILE   362      42.625 -76.139  41.536  1.00                 C  
ATOM   1847  C   ILE   362      42.150 -76.710  40.255  1.00                 C  
ATOM   1848  O   ILE   362      42.439 -76.189  39.187  1.00                 O  
ATOM   1849  CB  ILE   362      41.630 -75.116  42.115  1.00                 C  
ATOM   1850  CD1 ILE   362      41.343 -73.405  43.982  1.00                 C  
ATOM   1851  CG1 ILE   362      42.135 -74.582  43.457  1.00                 C  
ATOM   1852  CG2 ILE   362      40.244 -75.731  42.235  1.00                 C  
ATOM   1853  N   ALA   363      41.457 -77.851  40.312  1.00                 N  
ATOM   1854  CA  ALA   363      40.801 -78.278  39.117  1.00                 C  
ATOM   1855  C   ALA   363      39.397 -78.431  39.555  1.00                 C  
ATOM   1856  O   ALA   363      39.150 -78.977  40.627  1.00                 O  
ATOM   1857  CB  ALA   363      41.440 -79.553  38.588  1.00                 C  
ATOM   1858  N   VAL   364      38.417 -77.928  38.790  1.00                 N  
ATOM   1859  CA  VAL   364      37.120 -78.169  39.327  1.00                 C  
ATOM   1860  C   VAL   364      36.452 -79.154  38.433  1.00                 C  
ATOM   1861  O   VAL   364      36.518 -79.066  37.206  1.00                 O  
ATOM   1862  CB  VAL   364      36.310 -76.865  39.454  1.00                 C  
ATOM   1863  CG1 VAL   364      34.912 -77.155  39.976  1.00                 C  
ATOM   1864  CG2 VAL   364      37.028 -75.879  40.363  1.00                 C  
ATOM   1865  N   ASN   365      35.830 -80.168  39.050  1.00                 N  
ATOM   1866  CA  ASN   365      35.085 -81.121  38.292  1.00                 C  
ATOM   1867  C   ASN   365      33.667 -80.871  38.635  1.00                 C  
ATOM   1868  O   ASN   365      33.265 -81.000  39.792  1.00                 O  
ATOM   1869  CB  ASN   365      35.553 -82.542  38.610  1.00                 C  
ATOM   1870  CG  ASN   365      36.983 -82.796  38.174  1.00                 C  
ATOM   1871  OD1 ASN   365      37.416 -82.319  37.125  1.00                 O  
ATOM   1872  ND2 ASN   365      37.722 -83.549  38.981  1.00                 N  
ATOM   1873  N   CYS   366      32.865 -80.492  37.630  1.00                 N  
ATOM   1874  CA  CYS   366      31.506 -80.197  37.940  1.00                 C  
ATOM   1875  C   CYS   366      30.647 -81.288  37.402  1.00                 C  
ATOM   1876  O   CYS   366      30.776 -81.682  36.244  1.00                 O  
ATOM   1877  CB  CYS   366      31.108 -78.837  37.363  1.00                 C  
ATOM   1878  SG  CYS   366      29.398 -78.355  37.698  1.00                 S  
ATOM   1879  N   TRP   367      29.766 -81.833  38.264  1.00                 N  
ATOM   1880  CA  TRP   367      28.823 -82.809  37.814  1.00                 C  
ATOM   1881  C   TRP   367      27.464 -82.265  38.104  1.00                 C  
ATOM   1882  O   TRP   367      27.016 -82.246  39.252  1.00                 O  
ATOM   1883  CB  TRP   367      29.071 -84.152  38.504  1.00                 C  
ATOM   1884  CG  TRP   367      28.168 -85.247  38.027  1.00                 C  
ATOM   1885  CD1 TRP   367      27.539 -85.323  36.818  1.00                 C  
ATOM   1886  NE1 TRP   367      26.794 -86.475  36.741  1.00                 N  
ATOM   1887  CD2 TRP   367      27.792 -86.426  38.750  1.00                 C  
ATOM   1888  CE2 TRP   367      26.935 -87.169  37.917  1.00                 C  
ATOM   1889  CH2 TRP   367      26.693 -88.849  39.559  1.00                 C  
ATOM   1890  CZ2 TRP   367      26.378 -88.384  38.313  1.00                 C  
ATOM   1891  CE3 TRP   367      28.096 -86.925  40.019  1.00                 C  
ATOM   1892  CZ3 TRP   367      27.542 -88.131  40.407  1.00                 C  
ATOM   1893  N   PRO   368      26.810 -81.776  37.091  1.00                 N  
ATOM   1894  CA  PRO   368      25.460 -81.342  37.279  1.00                 C  
ATOM   1895  C   PRO   368      24.620 -82.565  37.123  1.00                 C  
ATOM   1896  O   PRO   368      25.046 -83.481  36.419  1.00                 O  
ATOM   1897  CB  PRO   368      25.248 -80.303  36.176  1.00                 C  
ATOM   1898  CD  PRO   368      27.367 -81.322  35.729  1.00                 C  
ATOM   1899  CG  PRO   368      26.147 -80.744  35.070  1.00                 C  
ATOM   1900  N   ASN   369      23.438 -82.619  37.761  1.00                 N  
ATOM   1901  CA  ASN   369      22.622 -83.781  37.586  1.00                 C  
ATOM   1902  C   ASN   369      21.212 -83.308  37.521  1.00                 C  
ATOM   1903  O   ASN   369      20.847 -82.309  38.141  1.00                 O  
ATOM   1904  CB  ASN   369      22.865 -84.782  38.718  1.00                 C  
ATOM   1905  CG  ASN   369      24.276 -85.336  38.712  1.00                 C  
ATOM   1906  OD1 ASN   369      24.590 -86.254  37.954  1.00                 O  
ATOM   1907  ND2 ASN   369      25.133 -84.778  39.560  1.00                 N  
ATOM   1908  N   GLU   370      20.380 -84.017  36.740  1.00                 N  
ATOM   1909  CA  GLU   370      19.005 -83.635  36.670  1.00                 C  
ATOM   1910  C   GLU   370      18.275 -84.548  37.597  1.00                 C  
ATOM   1911  O   GLU   370      18.071 -85.726  37.306  1.00                 O  
ATOM   1912  CB  GLU   370      18.497 -83.724  35.230  1.00                 C  
ATOM   1913  CD  GLU   370      16.591 -83.368  33.611  1.00                 C  
ATOM   1914  CG  GLU   370      17.053 -83.284  35.053  1.00                 C  
ATOM   1915  OE1 GLU   370      17.439 -83.614  32.729  1.00                 O  
ATOM   1916  OE2 GLU   370      15.380 -83.187  33.364  1.00                 O  
ATOM   1917  N   SER   371      17.874 -84.005  38.757  1.00                 N  
ATOM   1918  CA  SER   371      17.157 -84.739  39.751  1.00                 C  
ATOM   1919  C   SER   371      15.778 -84.935  39.223  1.00                 C  
ATOM   1920  O   SER   371      14.985 -85.696  39.774  1.00                 O  
ATOM   1921  CB  SER   371      17.172 -83.990  41.085  1.00                 C  
ATOM   1922  OG  SER   371      16.432 -82.784  41.001  1.00                 O  
ATOM   1923  N   GLY   372      15.454 -84.221  38.134  1.00                 N  
ATOM   1924  CA  GLY   372      14.128 -84.291  37.608  1.00                 C  
ATOM   1925  C   GLY   372      13.664 -82.881  37.610  1.00                 C  
ATOM   1926  O   GLY   372      14.167 -82.046  36.860  1.00                 O  
ATOM   1927  N   SER   373      12.674 -82.582  38.465  1.00                 N  
ATOM   1928  CA  SER   373      12.190 -81.242  38.549  1.00                 C  
ATOM   1929  C   SER   373      13.328 -80.377  38.994  1.00                 C  
ATOM   1930  O   SER   373      13.567 -79.315  38.421  1.00                 O  
ATOM   1931  CB  SER   373      11.001 -81.161  39.508  1.00                 C  
ATOM   1932  OG  SER   373      10.524 -79.831  39.619  1.00                 O  
ATOM   1933  N   GLY   374      14.076 -80.831  40.021  1.00                 N  
ATOM   1934  CA  GLY   374      15.159 -80.053  40.554  1.00                 C  
ATOM   1935  C   GLY   374      16.428 -80.437  39.864  1.00                 C  
ATOM   1936  O   GLY   374      16.423 -81.191  38.897  1.00                 O  
ATOM   1937  N   CYS   375      17.562 -79.893  40.354  1.00                 N  
ATOM   1938  CA  CYS   375      18.842 -80.206  39.787  1.00                 C  
ATOM   1939  C   CYS   375      19.781 -80.438  40.926  1.00                 C  
ATOM   1940  O   CYS   375      19.745 -79.721  41.926  1.00                 O  
ATOM   1941  CB  CYS   375      19.313 -79.076  38.870  1.00                 C  
ATOM   1942  SG  CYS   375      20.899 -79.383  38.058  1.00                 S  
ATOM   1943  N   ASP   376      20.641 -81.469  40.822  1.00                 N  
ATOM   1944  CA  ASP   376      21.583 -81.700  41.877  1.00                 C  
ATOM   1945  C   ASP   376      22.946 -81.425  41.338  1.00                 C  
ATOM   1946  O   ASP   376      23.350 -81.971  40.311  1.00                 O  
ATOM   1947  CB  ASP   376      21.457 -83.131  42.404  1.00                 C  
ATOM   1948  CG  ASP   376      20.146 -83.372  43.126  1.00                 C  
ATOM   1949  OD1 ASP   376      19.513 -82.384  43.556  1.00                 O  
ATOM   1950  OD2 ASP   376      19.750 -84.549  43.263  1.00                 O  
ATOM   1951  N   VAL   377      23.691 -80.532  42.018  1.00                 N  
ATOM   1952  CA  VAL   377      24.997 -80.223  41.528  1.00                 C  
ATOM   1953  C   VAL   377      26.005 -80.628  42.550  1.00                 C  
ATOM   1954  O   VAL   377      25.869 -80.332  43.737  1.00                 O  
ATOM   1955  CB  VAL   377      25.131 -78.728  41.183  1.00                 C  
ATOM   1956  CG1 VAL   377      26.544 -78.415  40.713  1.00                 C  
ATOM   1957  CG2 VAL   377      24.114 -78.332  40.124  1.00                 C  
ATOM   1958  N   ASN   378      27.047 -81.346  42.087  1.00                 N  
ATOM   1959  CA  ASN   378      28.144 -81.743  42.919  1.00                 C  
ATOM   1960  C   ASN   378      29.345 -81.066  42.341  1.00                 C  
ATOM   1961  O   ASN   378      29.564 -81.108  41.132  1.00                 O  
ATOM   1962  CB  ASN   378      28.259 -83.268  42.962  1.00                 C  
ATOM   1963  CG  ASN   378      27.069 -83.924  43.634  1.00                 C  
ATOM   1964  OD1 ASN   378      26.965 -83.935  44.860  1.00                 O  
ATOM   1965  ND2 ASN   378      26.166 -84.473  42.830  1.00                 N  
ATOM   1966  N   ILE   379      30.148 -80.410  43.197  1.00                 N  
ATOM   1967  CA  ILE   379      31.317 -79.736  42.716  1.00                 C  
ATOM   1968  C   ILE   379      32.486 -80.353  43.399  1.00                 C  
ATOM   1969  O   ILE   379      32.504 -80.500  44.620  1.00                 O  
ATOM   1970  CB  ILE   379      31.236 -78.218  42.964  1.00                 C  
ATOM   1971  CD1 ILE   379      29.951 -77.768  40.808  1.00                 C  
ATOM   1972  CG1 ILE   379      29.977 -77.639  42.316  1.00                 C  
ATOM   1973  CG2 ILE   379      32.497 -77.529  42.467  1.00                 C  
ATOM   1974  N   GLU   380      33.494 -80.737  42.594  1.00                 N  
ATOM   1975  CA  GLU   380      34.666 -81.393  43.079  1.00                 C  
ATOM   1976  C   GLU   380      35.803 -80.431  42.934  1.00                 C  
ATOM   1977  O   GLU   380      36.008 -79.857  41.865  1.00                 O  
ATOM   1978  CB  GLU   380      34.909 -82.694  42.311  1.00                 C  
ATOM   1979  CD  GLU   380      36.292 -84.790  42.045  1.00                 C  
ATOM   1980  CG  GLU   380      36.113 -83.485  42.795  1.00                 C  
ATOM   1981  OE1 GLU   380      36.612 -84.743  40.838  1.00                 O  
ATOM   1982  OE2 GLU   380      36.113 -85.860  42.664  1.00                 O  
ATOM   1983  N   TYR   381      36.569 -80.243  44.021  1.00                 N  
ATOM   1984  CA  TYR   381      37.725 -79.395  44.051  1.00                 C  
ATOM   1985  C   TYR   381      38.912 -80.251  44.335  1.00                 C  
ATOM   1986  O   TYR   381      38.862 -81.111  45.213  1.00                 O  
ATOM   1987  CB  TYR   381      37.554 -78.293  45.099  1.00                 C  
ATOM   1988  CG  TYR   381      36.425 -77.333  44.800  1.00                 C  
ATOM   1989  OH  TYR   381      33.316 -74.692  43.995  1.00                 O  
ATOM   1990  CZ  TYR   381      34.345 -75.566  44.260  1.00                 C  
ATOM   1991  CD1 TYR   381      35.679 -76.770  45.828  1.00                 C  
ATOM   1992  CE1 TYR   381      34.645 -75.892  45.564  1.00                 C  
ATOM   1993  CD2 TYR   381      36.108 -76.993  43.491  1.00                 C  
ATOM   1994  CE2 TYR   381      35.078 -76.117  43.209  1.00                 C  
ATOM   1995  N   GLU   382      40.019 -80.035  43.592  1.00                 N  
ATOM   1996  CA  GLU   382      41.211 -80.779  43.869  1.00                 C  
ATOM   1997  C   GLU   382      42.326 -79.783  44.024  1.00                 C  
ATOM   1998  O   GLU   382      42.382 -78.799  43.288  1.00                 O  
ATOM   1999  CB  GLU   382      41.486 -81.787  42.751  1.00                 C  
ATOM   2000  CD  GLU   382      40.721 -83.835  41.485  1.00                 C  
ATOM   2001  CG  GLU   382      40.413 -82.853  42.598  1.00                 C  
ATOM   2002  OE1 GLU   382      41.660 -83.571  40.704  1.00                 O  
ATOM   2003  OE2 GLU   382      40.025 -84.867  41.395  1.00                 O  
ATOM   2004  N   LEU   383      43.236 -80.033  44.998  1.00                 N  
ATOM   2005  CA  LEU   383      44.401 -79.213  45.244  1.00                 C  
ATOM   2006  C   LEU   383      45.630 -80.005  44.916  1.00                 C  
ATOM   2007  O   LEU   383      45.557 -81.199  44.636  1.00                 O  
ATOM   2008  CB  LEU   383      44.421 -78.733  46.697  1.00                 C  
ATOM   2009  CG  LEU   383      43.426 -77.630  47.060  1.00                 C  
ATOM   2010  CD1 LEU   383      42.009 -78.181  47.116  1.00                 C  
ATOM   2011  CD2 LEU   383      43.796 -76.987  48.388  1.00                 C  
ATOM   2012  N   GLU   384      46.809 -79.338  44.947  1.00                 N  
ATOM   2013  CA  GLU   384      48.052 -79.993  44.663  1.00                 C  
ATOM   2014  C   GLU   384      48.380 -80.847  45.846  1.00                 C  
ATOM   2015  O   GLU   384      47.469 -81.407  46.454  1.00                 O  
ATOM   2016  CB  GLU   384      49.146 -78.964  44.372  1.00                 C  
ATOM   2017  CD  GLU   384      51.526 -78.524  43.650  1.00                 C  
ATOM   2018  CG  GLU   384      50.485 -79.572  43.989  1.00                 C  
ATOM   2019  OE1 GLU   384      51.211 -77.319  43.751  1.00                 O  
ATOM   2020  OE2 GLU   384      52.657 -78.906  43.282  1.00                 O  
ATOM   2021  N   GLN   385      49.683 -80.985  46.186  1.00                 N  
ATOM   2022  CA  GLN   385      50.069 -81.859  47.262  1.00                 C  
ATOM   2023  C   GLN   385      49.280 -81.498  48.480  1.00                 C  
ATOM   2024  O   GLN   385      48.984 -80.330  48.725  1.00                 O  
ATOM   2025  CB  GLN   385      51.573 -81.757  47.522  1.00                 C  
ATOM   2026  CD  GLN   385      53.587 -82.627  48.773  1.00                 C  
ATOM   2027  CG  GLN   385      52.084 -82.709  48.591  1.00                 C  
ATOM   2028  OE1 GLN   385      54.244 -81.751  48.211  1.00                 O  
ATOM   2029  NE2 GLN   385      54.137 -83.544  49.562  1.00                 N  
ATOM   2030  N   PRO   386      48.898 -82.527  49.259  1.00                 N  
ATOM   2031  CA  PRO   386      48.033 -82.373  50.393  1.00                 C  
ATOM   2032  C   PRO   386      48.679 -81.449  51.370  1.00                 C  
ATOM   2033  O   PRO   386      48.009 -80.640  52.008  1.00                 O  
ATOM   2034  CB  PRO   386      47.885 -83.794  50.941  1.00                 C  
ATOM   2035  CD  PRO   386      49.167 -84.018  48.933  1.00                 C  
ATOM   2036  CG  PRO   386      48.095 -84.675  49.756  1.00                 C  
ATOM   2037  N   ASN   387      50.012 -81.532  51.492  1.00                 N  
ATOM   2038  CA  ASN   387      50.722 -80.769  52.471  1.00                 C  
ATOM   2039  C   ASN   387      50.480 -79.309  52.262  1.00                 C  
ATOM   2040  O   ASN   387      50.307 -78.565  53.227  1.00                 O  
ATOM   2041  CB  ASN   387      52.217 -81.093  52.422  1.00                 C  
ATOM   2042  CG  ASN   387      52.536 -82.458  52.999  1.00                 C  
ATOM   2043  OD1 ASN   387      51.743 -83.026  53.750  1.00                 O  
ATOM   2044  ND2 ASN   387      53.701 -82.989  52.648  1.00                 N  
ATOM   2045  N   LEU   388      50.465 -78.849  50.999  1.00                 N  
ATOM   2046  CA  LEU   388      50.300 -77.445  50.765  1.00                 C  
ATOM   2047  C   LEU   388      48.866 -77.082  50.977  1.00                 C  
ATOM   2048  O   LEU   388      47.957 -77.848  50.650  1.00                 O  
ATOM   2049  CB  LEU   388      50.761 -77.079  49.353  1.00                 C  
ATOM   2050  CG  LEU   388      52.240 -77.313  49.041  1.00                 C  
ATOM   2051  CD1 LEU   388      52.535 -77.013  47.579  1.00                 C  
ATOM   2052  CD2 LEU   388      53.121 -76.461  49.943  1.00                 C  
ATOM   2053  N   GLU   389      48.625 -75.890  51.554  1.00                 N  
ATOM   2054  CA  GLU   389      47.268 -75.485  51.772  1.00                 C  
ATOM   2055  C   GLU   389      47.070 -74.157  51.122  1.00                 C  
ATOM   2056  O   GLU   389      47.960 -73.307  51.112  1.00                 O  
ATOM   2057  CB  GLU   389      46.958 -75.433  53.269  1.00                 C  
ATOM   2058  CD  GLU   389      47.474 -74.415  55.523  1.00                 C  
ATOM   2059  CG  GLU   389      47.782 -74.413  54.039  1.00                 C  
ATOM   2060  OE1 GLU   389      46.672 -75.266  55.962  1.00                 O  
ATOM   2061  OE2 GLU   389      48.035 -73.566  56.247  1.00                 O  
ATOM   2062  N   LEU   390      45.877 -73.958  50.536  1.00                 N  
ATOM   2063  CA  LEU   390      45.586 -72.708  49.907  1.00                 C  
ATOM   2064  C   LEU   390      44.744 -71.922  50.853  1.00                 C  
ATOM   2065  O   LEU   390      44.228 -72.457  51.833  1.00                 O  
ATOM   2066  CB  LEU   390      44.887 -72.933  48.565  1.00                 C  
ATOM   2067  CG  LEU   390      45.783 -73.345  47.395  1.00                 C  
ATOM   2068  CD1 LEU   390      46.360 -74.734  47.622  1.00                 C  
ATOM   2069  CD2 LEU   390      45.012 -73.301  46.085  1.00                 C  
ATOM   2070  N   ASN   391      44.607 -70.609  50.589  1.00                 N  
ATOM   2071  CA  ASN   391      43.834 -69.766  51.451  1.00                 C  
ATOM   2072  C   ASN   391      42.987 -68.879  50.589  1.00                 C  
ATOM   2073  O   ASN   391      43.223 -68.749  49.389  1.00                 O  
ATOM   2074  CB  ASN   391      44.749 -68.970  52.383  1.00                 C  
ATOM   2075  CG  ASN   391      45.496 -69.855  53.362  1.00                 C  
ATOM   2076  OD1 ASN   391      44.943 -70.282  54.375  1.00                 O  
ATOM   2077  ND2 ASN   391      46.759 -70.133  53.060  1.00                 N  
ATOM   2078  N   ASP   392      41.962 -68.247  51.199  1.00                 N  
ATOM   2079  CA  ASP   392      41.088 -67.331  50.518  1.00                 C  
ATOM   2080  C   ASP   392      40.419 -68.021  49.373  1.00                 C  
ATOM   2081  O   ASP   392      40.154 -67.396  48.347  1.00                 O  
ATOM   2082  CB  ASP   392      41.868 -66.108  50.032  1.00                 C  
ATOM   2083  CG  ASP   392      40.965 -64.934  49.704  1.00                 C  
ATOM   2084  OD1 ASP   392      39.875 -64.837  50.305  1.00                 O  
ATOM   2085  OD2 ASP   392      41.349 -64.112  48.845  1.00                 O  
ATOM   2086  N   VAL   393      40.090 -69.316  49.512  1.00                 N  
ATOM   2087  CA  VAL   393      39.501 -69.958  48.376  1.00                 C  
ATOM   2088  C   VAL   393      38.023 -69.787  48.374  1.00                 C  
ATOM   2089  O   VAL   393      37.363 -69.900  49.405  1.00                 O  
ATOM   2090  CB  VAL   393      39.854 -71.456  48.329  1.00                 C  
ATOM   2091  CG1 VAL   393      39.138 -72.136  47.171  1.00                 C  
ATOM   2092  CG2 VAL   393      41.358 -71.646  48.214  1.00                 C  
ATOM   2093  N   GLN   394      37.469 -69.480  47.186  1.00                 N  
ATOM   2094  CA  GLN   394      36.047 -69.420  47.057  1.00                 C  
ATOM   2095  C   GLN   394      35.706 -70.070  45.760  1.00                 C  
ATOM   2096  O   GLN   394      36.432 -69.931  44.776  1.00                 O  
ATOM   2097  CB  GLN   394      35.563 -67.970  47.128  1.00                 C  
ATOM   2098  CD  GLN   394      35.625 -65.649  46.134  1.00                 C  
ATOM   2099  CG  GLN   394      36.058 -67.095  45.988  1.00                 C  
ATOM   2100  OE1 GLN   394      34.835 -65.314  47.016  1.00                 O  
ATOM   2101  NE2 GLN   394      36.143 -64.787  45.266  1.00                 N  
ATOM   2102  N   ILE   395      34.596 -70.834  45.739  1.00                 N  
ATOM   2103  CA  ILE   395      34.139 -71.394  44.506  1.00                 C  
ATOM   2104  C   ILE   395      32.834 -70.732  44.244  1.00                 C  
ATOM   2105  O   ILE   395      32.002 -70.616  45.142  1.00                 O  
ATOM   2106  CB  ILE   395      34.035 -72.928  44.587  1.00                 C  
ATOM   2107  CD1 ILE   395      36.502 -73.235  44.026  1.00                 C  
ATOM   2108  CG1 ILE   395      35.380 -73.533  44.995  1.00                 C  
ATOM   2109  CG2 ILE   395      33.533 -73.499  43.269  1.00                 C  
ATOM   2110  N   SER   396      32.649 -70.230  43.011  1.00                 N  
ATOM   2111  CA  SER   396      31.398 -69.631  42.666  1.00                 C  
ATOM   2112  C   SER   396      30.715 -70.546  41.701  1.00                 C  
ATOM   2113  O   SER   396      31.160 -70.729  40.569  1.00                 O  
ATOM   2114  CB  SER   396      31.616 -68.235  42.078  1.00                 C  
ATOM   2115  OG  SER   396      32.159 -67.354  43.046  1.00                 O  
ATOM   2116  N   ILE   397      29.601 -71.157  42.148  1.00                 N  
ATOM   2117  CA  ILE   397      28.844 -72.056  41.323  1.00                 C  
ATOM   2118  C   ILE   397      27.567 -71.341  41.019  1.00                 C  
ATOM   2119  O   ILE   397      26.782 -71.064  41.921  1.00                 O  
ATOM   2120  CB  ILE   397      28.620 -73.410  42.021  1.00                 C  
ATOM   2121  CD1 ILE   397      30.894 -74.286  41.271  1.00                 C  
ATOM   2122  CG1 ILE   397      29.959 -74.026  42.432  1.00                 C  
ATOM   2123  CG2 ILE   397      27.817 -74.344  41.129  1.00                 C  
ATOM   2124  N   PRO   398      27.340 -71.040  39.770  1.00                 N  
ATOM   2125  CA  PRO   398      26.154 -70.307  39.395  1.00                 C  
ATOM   2126  C   PRO   398      24.912 -71.139  39.421  1.00                 C  
ATOM   2127  O   PRO   398      25.014 -72.364  39.452  1.00                 O  
ATOM   2128  CB  PRO   398      26.450 -69.827  37.973  1.00                 C  
ATOM   2129  CD  PRO   398      28.214 -71.345  38.530  1.00                 C  
ATOM   2130  CG  PRO   398      27.339 -70.880  37.400  1.00                 C  
ATOM   2131  N   ILE   399      23.728 -70.487  39.437  1.00                 N  
ATOM   2132  CA  ILE   399      22.485 -71.205  39.425  1.00                 C  
ATOM   2133  C   ILE   399      21.582 -70.579  38.402  1.00                 C  
ATOM   2134  O   ILE   399      21.786 -69.444  37.975  1.00                 O  
ATOM   2135  CB  ILE   399      21.827 -71.218  40.817  1.00                 C  
ATOM   2136  CD1 ILE   399      20.664 -69.727  42.527  1.00                 C  
ATOM   2137  CG1 ILE   399      21.490 -69.793  41.261  1.00                 C  
ATOM   2138  CG2 ILE   399      22.721 -71.928  41.822  1.00                 C  
ATOM   2139  N   ALA   400      20.598 -71.333  37.981  1.00                 N  
ATOM   2140  CA  ALA   400      19.650 -70.851  37.008  1.00                 C  
ATOM   2141  C   ALA   400      18.648 -69.916  37.616  1.00                 C  
ATOM   2142  O   ALA   400      18.456 -69.940  38.831  1.00                 O  
ATOM   2143  CB  ALA   400      18.928 -72.016  36.348  1.00                 C  
ATOM   2144  N   SER   401      17.980 -69.109  36.767  1.00                 N  
ATOM   2145  CA  SER   401      17.082 -68.055  37.150  1.00                 C  
ATOM   2146  C   SER   401      15.906 -68.548  37.943  1.00                 C  
ATOM   2147  O   SER   401      15.492 -67.875  38.885  1.00                 O  
ATOM   2148  CB  SER   401      16.575 -67.308  35.915  1.00                 C  
ATOM   2149  OG  SER   401      17.630 -66.617  35.268  1.00                 O  
ATOM   2150  N   GLY   402      15.316 -69.715  37.608  1.00                 N  
ATOM   2151  CA  GLY   402      14.162 -70.131  38.370  1.00                 C  
ATOM   2152  C   GLY   402      14.671 -70.948  39.514  1.00                 C  
ATOM   2153  O   GLY   402      14.605 -72.176  39.503  1.00                 O  
ATOM   2154  N   VAL   403      15.167 -70.232  40.538  1.00                 N  
ATOM   2155  CA  VAL   403      15.881 -70.715  41.680  1.00                 C  
ATOM   2156  C   VAL   403      15.157 -71.417  42.771  1.00                 C  
ATOM   2157  O   VAL   403      15.766 -72.304  43.350  1.00                 O  
ATOM   2158  CB  VAL   403      16.645 -69.581  42.389  1.00                 C  
ATOM   2159  CG1 VAL   403      17.249 -70.080  43.693  1.00                 C  
ATOM   2160  CG2 VAL   403      17.726 -69.017  41.479  1.00                 C  
ATOM   2161  N   GLY   404      13.924 -71.044  43.162  1.00                 N  
ATOM   2162  CA  GLY   404      13.364 -71.718  44.308  1.00                 C  
ATOM   2163  C   GLY   404      14.285 -71.450  45.473  1.00                 C  
ATOM   2164  O   GLY   404      14.449 -70.304  45.888  1.00                 O  
ATOM   2165  N   ALA   405      14.898 -72.516  46.045  1.00                 N  
ATOM   2166  CA  ALA   405      15.844 -72.357  47.122  1.00                 C  
ATOM   2167  C   ALA   405      16.817 -73.508  47.079  1.00                 C  
ATOM   2168  O   ALA   405      16.522 -74.552  46.501  1.00                 O  
ATOM   2169  CB  ALA   405      15.120 -72.288  48.458  1.00                 C  
ATOM   2170  N   PRO   406      18.016 -73.305  47.580  1.00                 N  
ATOM   2171  CA  PRO   406      18.953 -74.411  47.595  1.00                 C  
ATOM   2172  C   PRO   406      19.214 -75.012  48.947  1.00                 C  
ATOM   2173  O   PRO   406      19.052 -74.321  49.951  1.00                 O  
ATOM   2174  CB  PRO   406      20.246 -73.809  47.041  1.00                 C  
ATOM   2175  CD  PRO   406      18.614 -72.058  46.991  1.00                 C  
ATOM   2176  CG  PRO   406      19.798 -72.621  46.256  1.00                 C  
ATOM   2177  N   VAL   407      19.663 -76.284  48.997  1.00                 N  
ATOM   2178  CA  VAL   407      20.151 -76.808  50.238  1.00                 C  
ATOM   2179  C   VAL   407      21.544 -77.243  49.912  1.00                 C  
ATOM   2180  O   VAL   407      21.774 -78.021  48.988  1.00                 O  
ATOM   2181  CB  VAL   407      19.252 -77.943  50.764  1.00                 C  
ATOM   2182  CG1 VAL   407      19.805 -78.500  52.067  1.00                 C  
ATOM   2183  CG2 VAL   407      17.827 -77.448  50.955  1.00                 C  
ATOM   2184  N   VAL   408      22.532 -76.730  50.661  1.00                 N  
ATOM   2185  CA  VAL   408      23.891 -77.013  50.308  1.00                 C  
ATOM   2186  C   VAL   408      24.573 -77.630  51.481  1.00                 C  
ATOM   2187  O   VAL   408      24.267 -77.316  52.630  1.00                 O  
ATOM   2188  CB  VAL   408      24.629 -75.744  49.843  1.00                 C  
ATOM   2189  CG1 VAL   408      23.974 -75.173  48.595  1.00                 C  
ATOM   2190  CG2 VAL   408      24.658 -74.707  50.956  1.00                 C  
ATOM   2191  N   GLY   409      25.512 -78.558  51.206  1.00                 N  
ATOM   2192  CA  GLY   409      26.230 -79.188  52.276  1.00                 C  
ATOM   2193  C   GLY   409      27.677 -79.210  51.904  1.00                 C  
ATOM   2194  O   GLY   409      28.036 -79.485  50.758  1.00                 O  
ATOM   2195  N   ASP   410      28.554 -78.918  52.885  1.00                 N  
ATOM   2196  CA  ASP   410      29.963 -78.923  52.626  1.00                 C  
ATOM   2197  C   ASP   410      30.656 -79.305  53.893  1.00                 C  
ATOM   2198  O   ASP   410      30.269 -78.883  54.981  1.00                 O  
ATOM   2199  CB  ASP   410      30.419 -77.554  52.116  1.00                 C  
ATOM   2200  CG  ASP   410      30.215 -76.454  53.139  1.00                 C  
ATOM   2201  OD1 ASP   410      29.099 -75.898  53.199  1.00                 O  
ATOM   2202  OD2 ASP   410      31.172 -76.149  53.881  1.00                 O  
ATOM   2203  N   CYS   411      31.702 -80.140  53.766  1.00                 N  
ATOM   2204  CA  CYS   411      32.457 -80.607  54.890  1.00                 C  
ATOM   2205  C   CYS   411      33.232 -79.479  55.492  1.00                 C  
ATOM   2206  O   CYS   411      33.281 -79.349  56.713  1.00                 O  
ATOM   2207  CB  CYS   411      33.394 -81.742  54.472  1.00                 C  
ATOM   2208  SG  CYS   411      32.553 -83.286  54.047  1.00                 S  
ATOM   2209  N   ASP   412      33.876 -78.641  54.654  1.00                 N  
ATOM   2210  CA  ASP   412      34.703 -77.608  55.206  1.00                 C  
ATOM   2211  C   ASP   412      34.281 -76.271  54.683  1.00                 C  
ATOM   2212  O   ASP   412      33.772 -76.150  53.571  1.00                 O  
ATOM   2213  CB  ASP   412      36.175 -77.870  54.883  1.00                 C  
ATOM   2214  CG  ASP   412      36.706 -79.119  55.558  1.00                 C  
ATOM   2215  OD1 ASP   412      36.104 -79.553  56.563  1.00                 O  
ATOM   2216  OD2 ASP   412      37.725 -79.664  55.083  1.00                 O  
ATOM   2217  N   GLY   413      34.476 -75.225  55.517  1.00                 N  
ATOM   2218  CA  GLY   413      34.198 -73.870  55.137  1.00                 C  
ATOM   2219  C   GLY   413      32.730 -73.631  55.214  1.00                 C  
ATOM   2220  O   GLY   413      31.977 -74.467  55.714  1.00                 O  
ATOM   2221  N   GLU   414      32.298 -72.455  54.714  1.00                 N  
ATOM   2222  CA  GLU   414      30.914 -72.091  54.718  1.00                 C  
ATOM   2223  C   GLU   414      30.499 -71.921  53.298  1.00                 C  
ATOM   2224  O   GLU   414      31.300 -71.545  52.442  1.00                 O  
ATOM   2225  CB  GLU   414      30.697 -70.818  55.539  1.00                 C  
ATOM   2226  CD  GLU   414      30.795 -69.690  57.797  1.00                 C  
ATOM   2227  CG  GLU   414      31.035 -70.965  57.013  1.00                 C  
ATOM   2228  OE1 GLU   414      30.583 -68.635  57.163  1.00                 O  
ATOM   2229  OE2 GLU   414      30.818 -69.745  59.044  1.00                 O  
ATOM   2230  N   TYR   415      29.218 -72.213  53.010  1.00                 N  
ATOM   2231  CA  TYR   415      28.744 -72.097  51.666  1.00                 C  
ATOM   2232  C   TYR   415      27.446 -71.355  51.804  1.00                 C  
ATOM   2233  O   TYR   415      26.728 -71.564  52.781  1.00                 O  
ATOM   2234  CB  TYR   415      28.601 -73.480  51.027  1.00                 C  
ATOM   2235  CG  TYR   415      28.089 -73.447  49.605  1.00                 C  
ATOM   2236  OH  TYR   415      26.697 -73.354  45.688  1.00                 O  
ATOM   2237  CZ  TYR   415      27.156 -73.385  46.984  1.00                 C  
ATOM   2238  CD1 TYR   415      28.932 -73.110  48.553  1.00                 C  
ATOM   2239  CE1 TYR   415      28.473 -73.078  47.250  1.00                 C  
ATOM   2240  CD2 TYR   415      26.765 -73.754  49.318  1.00                 C  
ATOM   2241  CE2 TYR   415      26.289 -73.727  48.021  1.00                 C  
ATOM   2242  N   SER   416      27.104 -70.454  50.857  1.00                 N  
ATOM   2243  CA  SER   416      25.858 -69.751  50.998  1.00                 C  
ATOM   2244  C   SER   416      25.290 -69.509  49.637  1.00                 C  
ATOM   2245  O   SER   416      26.019 -69.200  48.697  1.00                 O  
ATOM   2246  CB  SER   416      26.066 -68.439  51.758  1.00                 C  
ATOM   2247  OG  SER   416      24.849 -67.725  51.884  1.00                 O  
ATOM   2248  N   TYR   417      23.958 -69.655  49.491  1.00                 N  
ATOM   2249  CA  TYR   417      23.351 -69.337  48.231  1.00                 C  
ATOM   2250  C   TYR   417      23.014 -67.886  48.236  1.00                 C  
ATOM   2251  O   TYR   417      22.624 -67.333  49.262  1.00                 O  
ATOM   2252  CB  TYR   417      22.113 -70.206  47.998  1.00                 C  
ATOM   2253  CG  TYR   417      21.032 -70.024  49.040  1.00                 C  
ATOM   2254  OH  TYR   417      18.054 -69.511  51.895  1.00                 O  
ATOM   2255  CZ  TYR   417      19.040 -69.682  50.951  1.00                 C  
ATOM   2256  CD1 TYR   417      20.072 -69.029  48.902  1.00                 C  
ATOM   2257  CE1 TYR   417      19.081 -68.856  49.849  1.00                 C  
ATOM   2258  CD2 TYR   417      20.975 -70.847  50.157  1.00                 C  
ATOM   2259  CE2 TYR   417      19.991 -70.688  51.114  1.00                 C  
ATOM   2260  N   ASP   418      23.173 -67.227  47.073  1.00                 N  
ATOM   2261  CA  ASP   418      22.844 -65.837  46.994  1.00                 C  
ATOM   2262  C   ASP   418      21.989 -65.636  45.786  1.00                 C  
ATOM   2263  O   ASP   418      22.423 -65.875  44.659  1.00                 O  
ATOM   2264  CB  ASP   418      24.115 -64.988  46.938  1.00                 C  
ATOM   2265  CG  ASP   418      23.824 -63.500  46.951  1.00                 C  
ATOM   2266  OD1 ASP   418      22.659 -63.121  46.705  1.00                 O  
ATOM   2267  OD2 ASP   418      24.759 -62.713  47.207  1.00                 O  
ATOM   2268  N   SER   419      20.742 -65.158  45.985  1.00                 N  
ATOM   2269  CA  SER   419      19.896 -64.835  44.871  1.00                 C  
ATOM   2270  C   SER   419      20.476 -63.563  44.340  1.00                 C  
ATOM   2271  O   SER   419      21.502 -63.129  44.848  1.00                 O  
ATOM   2272  CB  SER   419      18.439 -64.711  45.323  1.00                 C  
ATOM   2273  OG  SER   419      18.255 -63.571  46.143  1.00                 O  
ATOM   2274  N   ARG   420      19.897 -62.960  43.281  1.00                 N  
ATOM   2275  CA  ARG   420      20.440 -61.734  42.747  1.00                 C  
ATOM   2276  C   ARG   420      21.626 -62.115  41.919  1.00                 C  
ATOM   2277  O   ARG   420      21.614 -61.994  40.696  1.00                 O  
ATOM   2278  CB  ARG   420      20.803 -60.771  43.879  1.00                 C  
ATOM   2279  CD  ARG   420      20.015 -59.215  45.684  1.00                 C  
ATOM   2280  NE  ARG   420      18.871 -58.711  46.440  1.00                 N  
ATOM   2281  CG  ARG   420      19.614 -60.303  44.701  1.00                 C  
ATOM   2282  CZ  ARG   420      18.380 -59.295  47.528  1.00                 C  
ATOM   2283  NH1 ARG   420      17.336 -58.764  48.151  1.00                 N  
ATOM   2284  NH2 ARG   420      18.932 -60.407  47.991  1.00                 N  
ATOM   2285  N   LYS   421      22.696 -62.569  42.600  1.00                 N  
ATOM   2286  CA  LYS   421      23.901 -63.040  41.992  1.00                 C  
ATOM   2287  C   LYS   421      23.566 -64.280  41.230  1.00                 C  
ATOM   2288  O   LYS   421      24.184 -64.573  40.209  1.00                 O  
ATOM   2289  CB  LYS   421      24.974 -63.292  43.053  1.00                 C  
ATOM   2290  CD  LYS   421      26.579 -62.352  44.738  1.00                 C  
ATOM   2291  CE  LYS   421      27.138 -61.087  45.369  1.00                 C  
ATOM   2292  CG  LYS   421      25.517 -62.028  43.700  1.00                 C  
ATOM   2293  NZ  LYS   421      28.144 -61.390  46.424  1.00                 N  
ATOM   2294  N   ASN   422      22.569 -65.046  41.716  1.00                 N  
ATOM   2295  CA  ASN   422      22.223 -66.274  41.063  1.00                 C  
ATOM   2296  C   ASN   422      23.419 -67.163  41.123  1.00                 C  
ATOM   2297  O   ASN   422      23.697 -67.918  40.191  1.00                 O  
ATOM   2298  CB  ASN   422      21.760 -66.007  39.630  1.00                 C  
ATOM   2299  CG  ASN   422      20.488 -65.183  39.573  1.00                 C  
ATOM   2300  OD1 ASN   422      19.491 -65.517  40.213  1.00                 O  
ATOM   2301  ND2 ASN   422      20.520 -64.101  38.804  1.00                 N  
ATOM   2302  N   VAL   423      24.171 -67.085  42.235  1.00                 N  
ATOM   2303  CA  VAL   423      25.312 -67.938  42.361  1.00                 C  
ATOM   2304  C   VAL   423      25.393 -68.429  43.772  1.00                 C  
ATOM   2305  O   VAL   423      24.921 -67.783  44.706  1.00                 O  
ATOM   2306  CB  VAL   423      26.607 -67.212  41.953  1.00                 C  
ATOM   2307  CG1 VAL   423      27.811 -68.123  42.142  1.00                 C  
ATOM   2308  CG2 VAL   423      26.518 -66.733  40.512  1.00                 C  
ATOM   2309  N   LEU   424      25.999 -69.616  43.946  1.00                 N  
ATOM   2310  CA  LEU   424      26.194 -70.201  45.233  1.00                 C  
ATOM   2311  C   LEU   424      27.659 -69.999  45.474  1.00                 C  
ATOM   2312  O   LEU   424      28.475 -70.298  44.603  1.00                 O  
ATOM   2313  CB  LEU   424      25.751 -71.666  45.228  1.00                 C  
ATOM   2314  CG  LEU   424      24.287 -71.930  44.875  1.00                 C  
ATOM   2315  CD1 LEU   424      24.008 -73.424  44.819  1.00                 C  
ATOM   2316  CD2 LEU   424      23.361 -71.256  45.877  1.00                 C  
ATOM   2317  N   HIS   425      28.034 -69.435  46.639  1.00                 N  
ATOM   2318  CA  HIS   425      29.426 -69.164  46.860  1.00                 C  
ATOM   2319  C   HIS   425      29.890 -69.957  48.033  1.00                 C  
ATOM   2320  O   HIS   425      29.267 -69.946  49.093  1.00                 O  
ATOM   2321  CB  HIS   425      29.653 -67.666  47.077  1.00                 C  
ATOM   2322  CG  HIS   425      29.287 -66.823  45.895  1.00                 C  
ATOM   2323  ND1 HIS   425      30.147 -66.608  44.839  1.00                 N  
ATOM   2324  CE1 HIS   425      29.542 -65.816  43.937  1.00                 C  
ATOM   2325  CD2 HIS   425      28.118 -66.058  45.487  1.00                 C  
ATOM   2326  NE2 HIS   425      28.325 -65.482  44.319  1.00                 N  
ATOM   2327  N   TRP   426      31.026 -70.660  47.857  1.00                 N  
ATOM   2328  CA  TRP   426      31.599 -71.476  48.886  1.00                 C  
ATOM   2329  C   TRP   426      32.881 -70.814  49.272  1.00                 C  
ATOM   2330  O   TRP   426      33.679 -70.457  48.408  1.00                 O  
ATOM   2331  CB  TRP   426      31.800 -72.908  48.385  1.00                 C  
ATOM   2332  CG  TRP   426      32.384 -73.827  49.414  1.00                 C  
ATOM   2333  CD1 TRP   426      31.733 -74.390  50.474  1.00                 C  
ATOM   2334  NE1 TRP   426      32.598 -75.175  51.198  1.00                 N  
ATOM   2335  CD2 TRP   426      33.738 -74.290  49.481  1.00                 C  
ATOM   2336  CE2 TRP   426      33.836 -75.129  50.606  1.00                 C  
ATOM   2337  CH2 TRP   426      36.124 -75.530  50.187  1.00                 C  
ATOM   2338  CZ2 TRP   426      35.027 -75.755  50.969  1.00                 C  
ATOM   2339  CE3 TRP   426      34.877 -74.077  48.699  1.00                 C  
ATOM   2340  CZ3 TRP   426      36.056 -74.700  49.063  1.00                 C  
ATOM   2341  N   ASN   427      33.114 -70.625  50.586  1.00                 N  
ATOM   2342  CA  ASN   427      34.324 -69.970  50.990  1.00                 C  
ATOM   2343  C   ASN   427      35.045 -70.875  51.934  1.00                 C  
ATOM   2344  O   ASN   427      34.429 -71.527  52.777  1.00                 O  
ATOM   2345  CB  ASN   427      34.013 -68.608  51.614  1.00                 C  
ATOM   2346  CG  ASN   427      33.411 -67.635  50.619  1.00                 C  
ATOM   2347  OD1 ASN   427      34.002 -67.354  49.576  1.00                 O  
ATOM   2348  ND2 ASN   427      32.231 -67.117  50.940  1.00                 N  
ATOM   2349  N   LEU   428      36.382 -70.955  51.791  1.00                 N  
ATOM   2350  CA  LEU   428      37.158 -71.783  52.669  1.00                 C  
ATOM   2351  C   LEU   428      38.367 -71.000  53.078  1.00                 C  
ATOM   2352  O   LEU   428      39.159 -70.577  52.239  1.00                 O  
ATOM   2353  CB  LEU   428      37.533 -73.095  51.976  1.00                 C  
ATOM   2354  CG  LEU   428      38.407 -74.060  52.779  1.00                 C  
ATOM   2355  CD1 LEU   428      37.667 -74.557  54.011  1.00                 C  
ATOM   2356  CD2 LEU   428      38.846 -75.233  51.916  1.00                 C  
ATOM   2357  N   THR   429      38.524 -70.775  54.355  1.00                 N  
ATOM   2358  CA  THR   429      39.654 -70.040  54.850  1.00                 C  
ATOM   2359  C   THR   429      40.948 -70.620  54.362  1.00                 C  
ATOM   2360  O   THR   429      41.744 -69.886  53.782  1.00                 O  
ATOM   2361  CB  THR   429      39.670 -69.998  56.389  1.00                 C  
ATOM   2362  OG1 THR   429      38.492 -69.334  56.864  1.00                 O  
ATOM   2363  CG2 THR   429      40.890 -69.241  56.889  1.00                 C  
ATOM   2364  N   LEU   430      41.181 -71.930  54.588  1.00                 N  
ATOM   2365  CA  LEU   430      42.399 -72.558  54.153  1.00                 C  
ATOM   2366  C   LEU   430      42.048 -73.967  53.820  1.00                 C  
ATOM   2367  O   LEU   430      41.224 -74.570  54.505  1.00                 O  
ATOM   2368  CB  LEU   430      43.471 -72.460  55.241  1.00                 C  
ATOM   2369  CG  LEU   430      43.256 -73.327  56.483  1.00                 C  
ATOM   2370  CD1 LEU   430      44.523 -73.385  57.323  1.00                 C  
ATOM   2371  CD2 LEU   430      42.095 -72.800  57.313  1.00                 C  
ATOM   2372  N   ILE   431      42.644 -74.538  52.751  1.00                 N  
ATOM   2373  CA  ILE   431      42.252 -75.879  52.443  1.00                 C  
ATOM   2374  C   ILE   431      43.418 -76.703  52.014  1.00                 C  
ATOM   2375  O   ILE   431      44.274 -76.266  51.245  1.00                 O  
ATOM   2376  CB  ILE   431      41.165 -75.913  51.353  1.00                 C  
ATOM   2377  CD1 ILE   431      40.750 -75.433  48.884  1.00                 C  
ATOM   2378  CG1 ILE   431      41.679 -75.265  50.066  1.00                 C  
ATOM   2379  CG2 ILE   431      39.890 -75.250  51.851  1.00                 C  
ATOM   2380  N   ASP   432      43.476 -77.930  52.566  1.00                 N  
ATOM   2381  CA  ASP   432      44.394 -78.945  52.156  1.00                 C  
ATOM   2382  C   ASP   432      43.912 -79.321  50.787  1.00                 C  
ATOM   2383  O   ASP   432      44.688 -79.505  49.851  1.00                 O  
ATOM   2384  CB  ASP   432      44.395 -80.103  53.156  1.00                 C  
ATOM   2385  CG  ASP   432      45.050 -79.734  54.473  1.00                 C  
ATOM   2386  OD1 ASP   432      45.739 -78.694  54.523  1.00                 O  
ATOM   2387  OD2 ASP   432      44.875 -80.486  55.455  1.00                 O  
ATOM   2388  N   ALA   433      42.573 -79.438  50.672  1.00                 N  
ATOM   2389  CA  ALA   433      41.824 -79.731  49.481  1.00                 C  
ATOM   2390  C   ALA   433      40.444 -80.093  49.999  1.00                 C  
ATOM   2391  O   ALA   433      40.354 -80.535  51.142  1.00                 O  
ATOM   2392  CB  ALA   433      42.497 -80.843  48.691  1.00                 C  
ATOM   2393  N   ALA   434      39.337 -79.911  49.221  1.00                 N  
ATOM   2394  CA  ALA   434      38.027 -80.293  49.740  1.00                 C  
ATOM   2395  C   ALA   434      36.937 -80.195  48.674  1.00                 C  
ATOM   2396  O   ALA   434      37.231 -79.786  47.552  1.00                 O  
ATOM   2397  CB  ALA   434      37.655 -79.425  50.932  1.00                 C  
ATOM   2398  N   ASN   435      35.654 -80.578  48.993  1.00                 N  
ATOM   2399  CA  ASN   435      34.548 -80.630  48.035  1.00                 C  
ATOM   2400  C   ASN   435      33.227 -80.166  48.642  1.00                 C  
ATOM   2401  O   ASN   435      33.103 -80.045  49.859  1.00                 O  
ATOM   2402  CB  ASN   435      34.393 -82.044  47.472  1.00                 C  
ATOM   2403  CG  ASN   435      34.020 -83.057  48.536  1.00                 C  
ATOM   2404  OD1 ASN   435      33.162 -82.799  49.379  1.00                 O  
ATOM   2405  ND2 ASN   435      34.667 -84.217  48.500  1.00                 N  
ATOM   2406  N   LYS   436      32.191 -79.892  47.789  1.00                 N  
ATOM   2407  CA  LYS   436      30.882 -79.472  48.255  1.00                 C  
ATOM   2408  C   LYS   436      29.801 -80.066  47.382  1.00                 C  
ATOM   2409  O   LYS   436      30.065 -80.517  46.269  1.00                 O  
ATOM   2410  CB  LYS   436      30.783 -77.945  48.269  1.00                 C  
ATOM   2411  CD  LYS   436      30.820 -75.788  46.987  1.00                 C  
ATOM   2412  CE  LYS   436      30.836 -75.151  45.607  1.00                 C  
ATOM   2413  CG  LYS   436      30.897 -77.303  46.896  1.00                 C  
ATOM   2414  NZ  LYS   436      30.775 -73.665  45.681  1.00                 N  
ATOM   2415  N   SER   437      28.541 -80.095  47.887  1.00                 N  
ATOM   2416  CA  SER   437      27.420 -80.601  47.132  1.00                 C  
ATOM   2417  C   SER   437      26.224 -79.762  47.469  1.00                 C  
ATOM   2418  O   SER   437      26.186 -79.112  48.514  1.00                 O  
ATOM   2419  CB  SER   437      27.185 -82.080  47.447  1.00                 C  
ATOM   2420  OG  SER   437      26.803 -82.258  48.800  1.00                 O  
ATOM   2421  N   GLY   438      25.204 -79.746  46.585  1.00                 N  
ATOM   2422  CA  GLY   438      24.035 -78.967  46.877  1.00                 C  
ATOM   2423  C   GLY   438      22.904 -79.498  46.064  1.00                 C  
ATOM   2424  O   GLY   438      23.117 -80.130  45.031  1.00                 O  
ATOM   2425  N   ALA   439      21.659 -79.258  46.525  1.00                 N  
ATOM   2426  CA  ALA   439      20.527 -79.676  45.753  1.00                 C  
ATOM   2427  C   ALA   439      19.763 -78.429  45.453  1.00                 C  
ATOM   2428  O   ALA   439      19.623 -77.552  46.305  1.00                 O  
ATOM   2429  CB  ALA   439      19.711 -80.703  46.522  1.00                 C  
ATOM   2430  N   MET   440      19.242 -78.315  44.219  1.00                 N  
ATOM   2431  CA  MET   440      18.568 -77.104  43.852  1.00                 C  
ATOM   2432  C   MET   440      17.139 -77.428  43.529  1.00                 C  
ATOM   2433  O   MET   440      16.823 -78.537  43.106  1.00                 O  
ATOM   2434  CB  MET   440      19.270 -76.438  42.667  1.00                 C  
ATOM   2435  SD  MET   440      21.513 -75.285  41.520  1.00                 S  
ATOM   2436  CE  MET   440      21.937 -76.782  40.633  1.00                 C  
ATOM   2437  CG  MET   440      20.685 -75.969  42.968  1.00                 C  
ATOM   2438  N   GLU   441      16.231 -76.456  43.755  1.00                 N  
ATOM   2439  CA  GLU   441      14.837 -76.612  43.444  1.00                 C  
ATOM   2440  C   GLU   441      14.526 -75.649  42.343  1.00                 C  
ATOM   2441  O   GLU   441      14.875 -74.475  42.428  1.00                 O  
ATOM   2442  CB  GLU   441      13.980 -76.368  44.688  1.00                 C  
ATOM   2443  CD  GLU   441      11.678 -76.360  45.726  1.00                 C  
ATOM   2444  CG  GLU   441      12.489 -76.560  44.462  1.00                 C  
ATOM   2445  OE1 GLU   441      12.264 -75.948  46.749  1.00                 O  
ATOM   2446  OE2 GLU   441      10.455 -76.615  45.694  1.00                 O  
ATOM   2447  N   PHE   442      13.856 -76.096  41.263  1.00                 N  
ATOM   2448  CA  PHE   442      13.645 -75.103  40.251  1.00                 C  
ATOM   2449  C   PHE   442      12.243 -75.186  39.747  1.00                 C  
ATOM   2450  O   PHE   442      11.669 -76.266  39.619  1.00                 O  
ATOM   2451  CB  PHE   442      14.645 -75.283  39.107  1.00                 C  
ATOM   2452  CG  PHE   442      16.080 -75.145  39.529  1.00                 C  
ATOM   2453  CZ  PHE   442      18.734 -74.883  40.312  1.00                 C  
ATOM   2454  CD1 PHE   442      16.912 -76.250  39.575  1.00                 C  
ATOM   2455  CE1 PHE   442      18.233 -76.123  39.964  1.00                 C  
ATOM   2456  CD2 PHE   442      16.597 -73.911  39.881  1.00                 C  
ATOM   2457  CE2 PHE   442      17.918 -73.784  40.269  1.00                 C  
ATOM   2458  N   SER   443      11.644 -74.016  39.466  1.00                 N  
ATOM   2459  CA  SER   443      10.403 -74.043  38.761  1.00                 C  
ATOM   2460  C   SER   443      10.876 -74.263  37.365  1.00                 C  
ATOM   2461  O   SER   443      11.972 -73.820  37.026  1.00                 O  
ATOM   2462  CB  SER   443       9.627 -72.745  38.992  1.00                 C  
ATOM   2463  OG  SER   443      10.301 -71.639  38.418  1.00                 O  
ATOM   2464  N   VAL   444      10.121 -74.963  36.505  1.00                 N  
ATOM   2465  CA  VAL   444      10.759 -75.145  35.236  1.00                 C  
ATOM   2466  C   VAL   444      10.048 -74.417  34.143  1.00                 C  
ATOM   2467  O   VAL   444       9.135 -74.929  33.498  1.00                 O  
ATOM   2468  CB  VAL   444      10.867 -76.636  34.867  1.00                 C  
ATOM   2469  CG1 VAL   444      11.551 -76.804  33.519  1.00                 C  
ATOM   2470  CG2 VAL   444      11.617 -77.400  35.948  1.00                 C  
ATOM   2471  N   GLY   445      10.456 -73.198  33.935  1.00                 N  
ATOM   2472  CA  GLY   445       9.949 -72.503  32.788  1.00                 C  
ATOM   2473  C   GLY   445      10.867 -72.863  31.666  1.00                 C  
ATOM   2474  O   GLY   445      11.978 -73.318  31.932  1.00                 O  
ATOM   2475  N   GLY   446      10.428 -72.697  30.411  1.00                 N  
ATOM   2476  CA  GLY   446      11.325 -72.911  29.317  1.00                 C  
ATOM   2477  C   GLY   446      11.783 -74.333  29.303  1.00                 C  
ATOM   2478  O   GLY   446      11.108 -75.233  29.801  1.00                 O  
ATOM   2479  N   HIS   447      12.984 -74.538  28.725  1.00                 N  
ATOM   2480  CA  HIS   447      13.606 -75.819  28.554  1.00                 C  
ATOM   2481  C   HIS   447      14.857 -75.803  29.379  1.00                 C  
ATOM   2482  O   HIS   447      15.038 -74.912  30.208  1.00                 O  
ATOM   2483  CB  HIS   447      13.886 -76.085  27.074  1.00                 C  
ATOM   2484  CG  HIS   447      14.823 -75.099  26.449  1.00                 C  
ATOM   2485  ND1 HIS   447      16.188 -75.154  26.625  1.00                 N  
ATOM   2486  CE1 HIS   447      16.759 -74.142  25.946  1.00                 C  
ATOM   2487  CD2 HIS   447      14.681 -73.934  25.587  1.00                 C  
ATOM   2488  NE2 HIS   447      15.860 -73.407  25.321  1.00                 N  
ATOM   2489  N   PRO   448      15.725 -76.769  29.209  1.00                 N  
ATOM   2490  CA  PRO   448      16.935 -76.777  29.982  1.00                 C  
ATOM   2491  C   PRO   448      17.832 -75.642  29.608  1.00                 C  
ATOM   2492  O   PRO   448      17.767 -75.174  28.472  1.00                 O  
ATOM   2493  CB  PRO   448      17.577 -78.126  29.651  1.00                 C  
ATOM   2494  CD  PRO   448      15.655 -77.920  28.240  1.00                 C  
ATOM   2495  CG  PRO   448      17.054 -78.466  28.296  1.00                 C  
ATOM   2496  N   ASP   449      18.665 -75.176  30.560  1.00                 N  
ATOM   2497  CA  ASP   449      19.509 -74.046  30.315  1.00                 C  
ATOM   2498  C   ASP   449      20.927 -74.516  30.335  1.00                 C  
ATOM   2499  O   ASP   449      21.279 -75.435  31.074  1.00                 O  
ATOM   2500  CB  ASP   449      19.259 -72.954  31.358  1.00                 C  
ATOM   2501  CG  ASP   449      17.874 -72.348  31.245  1.00                 C  
ATOM   2502  OD1 ASP   449      17.257 -72.472  30.167  1.00                 O  
ATOM   2503  OD2 ASP   449      17.406 -71.749  32.236  1.00                 O  
ATOM   2504  N   ASP   450      21.779 -73.907  29.489  1.00                 N  
ATOM   2505  CA  ASP   450      23.159 -74.284  29.464  1.00                 C  
ATOM   2506  C   ASP   450      23.789 -73.681  30.677  1.00                 C  
ATOM   2507  O   ASP   450      23.314 -72.673  31.199  1.00                 O  
ATOM   2508  CB  ASP   450      23.820 -73.813  28.167  1.00                 C  
ATOM   2509  CG  ASP   450      23.329 -74.577  26.953  1.00                 C  
ATOM   2510  OD1 ASP   450      22.680 -75.628  27.134  1.00                 O  
ATOM   2511  OD2 ASP   450      23.593 -74.123  25.819  1.00                 O  
ATOM   2512  N   PHE   451      24.879 -74.297  31.168  1.00                 N  
ATOM   2513  CA  PHE   451      25.512 -73.833  32.367  1.00                 C  
ATOM   2514  C   PHE   451      26.493 -72.751  32.046  1.00                 C  
ATOM   2515  O   PHE   451      27.067 -72.706  30.958  1.00                 O  
ATOM   2516  CB  PHE   451      26.204 -74.990  33.090  1.00                 C  
ATOM   2517  CG  PHE   451      25.253 -75.992  33.679  1.00                 C  
ATOM   2518  CZ  PHE   451      23.492 -77.842  34.776  1.00                 C  
ATOM   2519  CD1 PHE   451      24.991 -77.185  33.029  1.00                 C  
ATOM   2520  CE1 PHE   451      24.116 -78.107  33.571  1.00                 C  
ATOM   2521  CD2 PHE   451      24.621 -75.742  34.885  1.00                 C  
ATOM   2522  CE2 PHE   451      23.746 -76.664  35.427  1.00                 C  
ATOM   2523  N   PHE   452      26.686 -71.829  33.010  1.00                 N  
ATOM   2524  CA  PHE   452      27.666 -70.790  32.887  1.00                 C  
ATOM   2525  C   PHE   452      28.859 -71.269  33.660  1.00                 C  
ATOM   2526  O   PHE   452      28.731 -72.131  34.526  1.00                 O  
ATOM   2527  CB  PHE   452      27.109 -69.464  33.408  1.00                 C  
ATOM   2528  CG  PHE   452      25.991 -68.906  32.574  1.00                 C  
ATOM   2529  CZ  PHE   452      23.927 -67.871  31.026  1.00                 C  
ATOM   2530  CD1 PHE   452      24.683 -69.302  32.790  1.00                 C  
ATOM   2531  CE1 PHE   452      23.654 -68.789  32.023  1.00                 C  
ATOM   2532  CD2 PHE   452      26.248 -67.987  31.572  1.00                 C  
ATOM   2533  CE2 PHE   452      25.219 -67.474  30.804  1.00                 C  
ATOM   2534  N   PRO   453      30.019 -70.752  33.354  1.00                 N  
ATOM   2535  CA  PRO   453      31.207 -71.221  34.017  1.00                 C  
ATOM   2536  C   PRO   453      31.325 -70.834  35.453  1.00                 C  
ATOM   2537  O   PRO   453      30.761 -69.824  35.870  1.00                 O  
ATOM   2538  CB  PRO   453      32.350 -70.593  33.217  1.00                 C  
ATOM   2539  CD  PRO   453      30.318 -69.695  32.325  1.00                 C  
ATOM   2540  CG  PRO   453      31.755 -69.363  32.617  1.00                 C  
ATOM   2541  N   ILE   454      32.057 -71.654  36.233  1.00                 N  
ATOM   2542  CA  ILE   454      32.269 -71.380  37.622  1.00                 C  
ATOM   2543  C   ILE   454      33.622 -70.764  37.728  1.00                 C  
ATOM   2544  O   ILE   454      34.521 -71.073  36.947  1.00                 O  
ATOM   2545  CB  ILE   454      32.136 -72.655  38.476  1.00                 C  
ATOM   2546  CD1 ILE   454      33.268 -74.881  38.987  1.00                 C  
ATOM   2547  CG1 ILE   454      33.189 -73.685  38.063  1.00                 C  
ATOM   2548  CG2 ILE   454      30.726 -73.216  38.378  1.00                 C  
ATOM   2549  N   ASN   455      33.799 -69.855  38.704  1.00                 N  
ATOM   2550  CA  ASN   455      35.057 -69.183  38.833  1.00                 C  
ATOM   2551  C   ASN   455      35.565 -69.399  40.224  1.00                 C  
ATOM   2552  O   ASN   455      34.801 -69.723  41.132  1.00                 O  
ATOM   2553  CB  ASN   455      34.908 -67.698  38.498  1.00                 C  
ATOM   2554  CG  ASN   455      34.535 -67.462  37.047  1.00                 C  
ATOM   2555  OD1 ASN   455      34.321 -68.409  36.290  1.00                 O  
ATOM   2556  ND2 ASN   455      34.456 -66.196  36.656  1.00                 N  
ATOM   2557  N   VAL   456      36.891 -69.251  40.429  1.00                 N  
ATOM   2558  CA  VAL   456      37.400 -69.481  41.746  1.00                 C  
ATOM   2559  C   VAL   456      38.421 -68.438  42.069  1.00                 C  
ATOM   2560  O   VAL   456      39.070 -67.879  41.185  1.00                 O  
ATOM   2561  CB  VAL   456      38.000 -70.893  41.881  1.00                 C  
ATOM   2562  CG1 VAL   456      38.577 -71.096  43.273  1.00                 C  
ATOM   2563  CG2 VAL   456      36.948 -71.949  41.577  1.00                 C  
ATOM   2564  N   SER   457      38.554 -68.129  43.374  1.00                 N  
ATOM   2565  CA  SER   457      39.590 -67.246  43.809  1.00                 C  
ATOM   2566  C   SER   457      40.395 -68.055  44.771  1.00                 C  
ATOM   2567  O   SER   457      39.852 -68.891  45.493  1.00                 O  
ATOM   2568  CB  SER   457      38.991 -65.981  44.427  1.00                 C  
ATOM   2569  OG  SER   457      38.255 -65.243  43.467  1.00                 O  
ATOM   2570  N   PHE   458      41.727 -67.863  44.783  1.00                 N  
ATOM   2571  CA  PHE   458      42.519 -68.647  45.681  1.00                 C  
ATOM   2572  C   PHE   458      43.858 -68.015  45.900  1.00                 C  
ATOM   2573  O   PHE   458      44.283 -67.140  45.146  1.00                 O  
ATOM   2574  CB  PHE   458      42.687 -70.070  45.145  1.00                 C  
ATOM   2575  CG  PHE   458      43.412 -70.141  43.831  1.00                 C  
ATOM   2576  CZ  PHE   458      44.748 -70.274  41.397  1.00                 C  
ATOM   2577  CD1 PHE   458      44.766 -69.867  43.756  1.00                 C  
ATOM   2578  CE1 PHE   458      45.433 -69.932  42.547  1.00                 C  
ATOM   2579  CD2 PHE   458      42.740 -70.482  42.671  1.00                 C  
ATOM   2580  CE2 PHE   458      43.407 -70.547  41.462  1.00                 C  
ATOM   2581  N   VAL   459      44.533 -68.432  46.993  1.00                 N  
ATOM   2582  CA  VAL   459      45.854 -67.971  47.320  1.00                 C  
ATOM   2583  C   VAL   459      46.657 -69.206  47.608  1.00                 C  
ATOM   2584  O   VAL   459      46.173 -70.118  48.276  1.00                 O  
ATOM   2585  CB  VAL   459      45.831 -66.988  48.505  1.00                 C  
ATOM   2586  CG1 VAL   459      47.245 -66.560  48.870  1.00                 C  
ATOM   2587  CG2 VAL   459      44.973 -65.776  48.176  1.00                 C  
ATOM   2588  N   SER   460      47.905 -69.286  47.098  1.00                 N  
ATOM   2589  CA  SER   460      48.700 -70.459  47.349  1.00                 C  
ATOM   2590  C   SER   460      50.095 -70.018  47.655  1.00                 C  
ATOM   2591  O   SER   460      50.577 -69.016  47.126  1.00                 O  
ATOM   2592  CB  SER   460      48.657 -71.403  46.146  1.00                 C  
ATOM   2593  OG  SER   460      49.461 -72.548  46.367  1.00                 O  
ATOM   2594  N   LYS   461      50.791 -70.787  48.518  1.00                 N  
ATOM   2595  CA  LYS   461      52.106 -70.392  48.917  1.00                 C  
ATOM   2596  C   LYS   461      53.113 -71.059  48.033  1.00                 C  
ATOM   2597  O   LYS   461      54.069 -71.668  48.510  1.00                 O  
ATOM   2598  CB  LYS   461      52.348 -70.742  50.387  1.00                 C  
ATOM   2599  CD  LYS   461      51.781 -70.349  52.800  1.00                 C  
ATOM   2600  CE  LYS   461      50.907 -69.575  53.774  1.00                 C  
ATOM   2601  CG  LYS   461      51.464 -69.978  51.360  1.00                 C  
ATOM   2602  NZ  LYS   461      51.200 -69.934  55.189  1.00                 N  
ATOM   2603  N   LYS   462      52.930 -70.927  46.707  1.00                 N  
ATOM   2604  CA  LYS   462      53.850 -71.478  45.756  1.00                 C  
ATOM   2605  C   LYS   462      53.599 -70.697  44.504  1.00                 C  
ATOM   2606  O   LYS   462      52.647 -69.924  44.448  1.00                 O  
ATOM   2607  CB  LYS   462      53.620 -72.982  45.598  1.00                 C  
ATOM   2608  CD  LYS   462      54.383 -75.171  44.633  1.00                 C  
ATOM   2609  CE  LYS   462      55.393 -75.860  43.731  1.00                 C  
ATOM   2610  CG  LYS   462      54.619 -73.670  44.682  1.00                 C  
ATOM   2611  NZ  LYS   462      55.168 -77.331  43.668  1.00                 N  
ATOM   2612  N   SER   463      54.444 -70.826  43.469  1.00                 N  
ATOM   2613  CA  SER   463      54.076 -70.093  42.296  1.00                 C  
ATOM   2614  C   SER   463      53.655 -71.047  41.261  1.00                 C  
ATOM   2615  O   SER   463      54.384 -71.980  40.926  1.00                 O  
ATOM   2616  CB  SER   463      55.243 -69.227  41.817  1.00                 C  
ATOM   2617  OG  SER   463      54.926 -68.571  40.602  1.00                 O  
ATOM   2618  N   TYR   464      52.452 -70.845  40.700  1.00                 N  
ATOM   2619  CA  TYR   464      52.246 -71.853  39.737  1.00                 C  
ATOM   2620  C   TYR   464      52.641 -71.472  38.368  1.00                 C  
ATOM   2621  O   TYR   464      52.001 -71.856  37.400  1.00                 O  
ATOM   2622  CB  TYR   464      50.777 -72.280  39.714  1.00                 C  
ATOM   2623  CG  TYR   464      50.308 -72.929  40.996  1.00                 C  
ATOM   2624  OH  TYR   464      49.004 -74.705  44.523  1.00                 O  
ATOM   2625  CZ  TYR   464      49.437 -74.119  43.356  1.00                 C  
ATOM   2626  CD1 TYR   464      49.195 -72.446  41.673  1.00                 C  
ATOM   2627  CE1 TYR   464      48.759 -73.033  42.845  1.00                 C  
ATOM   2628  CD2 TYR   464      50.979 -74.024  41.526  1.00                 C  
ATOM   2629  CE2 TYR   464      50.557 -74.624  42.697  1.00                 C  
ATOM   2630  N   CYS   465      53.796 -70.788  38.271  1.00                 N  
ATOM   2631  CA  CYS   465      54.444 -70.559  37.021  1.00                 C  
ATOM   2632  C   CYS   465      55.616 -71.483  37.126  1.00                 C  
ATOM   2633  O   CYS   465      56.369 -71.691  36.176  1.00                 O  
ATOM   2634  CB  CYS   465      54.795 -69.078  36.863  1.00                 C  
ATOM   2635  SG  CYS   465      56.009 -68.467  38.055  1.00                 S  
ATOM   2636  N   ASP   466      55.708 -72.115  38.319  1.00                 N  
ATOM   2637  CA  ASP   466      56.719 -73.047  38.747  1.00                 C  
ATOM   2638  C   ASP   466      58.044 -72.375  38.831  1.00                 C  
ATOM   2639  O   ASP   466      59.091 -72.992  38.666  1.00                 O  
ATOM   2640  CB  ASP   466      56.785 -74.241  37.793  1.00                 C  
ATOM   2641  CG  ASP   466      57.455 -75.450  38.417  1.00                 C  
ATOM   2642  OD1 ASP   466      57.384 -75.594  39.656  1.00                 O  
ATOM   2643  OD2 ASP   466      58.050 -76.253  37.668  1.00                 O  
ATOM   2644  N   ILE   467      58.067 -71.073  39.135  1.00                 N  
ATOM   2645  CA  ILE   467      59.371 -70.503  39.225  1.00                 C  
ATOM   2646  C   ILE   467      59.969 -71.034  40.479  1.00                 C  
ATOM   2647  O   ILE   467      59.326 -71.045  41.528  1.00                 O  
ATOM   2648  CB  ILE   467      59.317 -68.964  39.202  1.00                 C  
ATOM   2649  CD1 ILE   467      61.288 -68.606  37.625  1.00                 C  
ATOM   2650  CG1 ILE   467      60.720 -68.384  39.010  1.00                 C  
ATOM   2651  CG2 ILE   467      58.653 -68.435  40.464  1.00                 C  
ATOM   2652  N   GLN   468      61.217 -71.521  40.386  1.00                 N  
ATOM   2653  CA  GLN   468      61.902 -71.984  41.549  1.00                 C  
ATOM   2654  C   GLN   468      63.168 -71.206  41.598  1.00                 C  
ATOM   2655  O   GLN   468      63.820 -71.018  40.572  1.00                 O  
ATOM   2656  CB  GLN   468      62.129 -73.495  41.471  1.00                 C  
ATOM   2657  CD  GLN   468      61.115 -75.808  41.429  1.00                 C  
ATOM   2658  CG  GLN   468      60.850 -74.316  41.468  1.00                 C  
ATOM   2659  OE1 GLN   468      62.186 -76.268  41.824  1.00                 O  
ATOM   2660  NE2 GLN   468      60.137 -76.569  40.951  1.00                 N  
ATOM   2661  N   VAL   469      63.550 -70.720  42.789  1.00                 N  
ATOM   2662  CA  VAL   469      64.837 -70.108  42.839  1.00                 C  
ATOM   2663  C   VAL   469      65.765 -71.195  43.261  1.00                 C  
ATOM   2664  O   VAL   469      65.729 -71.628  44.411  1.00                 O  
ATOM   2665  CB  VAL   469      64.850 -68.899  43.793  1.00                 C  
ATOM   2666  CG1 VAL   469      66.241 -68.287  43.857  1.00                 C  
ATOM   2667  CG2 VAL   469      63.828 -67.862  43.353  1.00                 C  
ATOM   2668  N   THR   470      66.573 -71.705  42.308  1.00                 N  
ATOM   2669  CA  THR   470      67.495 -72.766  42.597  1.00                 C  
ATOM   2670  C   THR   470      68.603 -72.267  43.470  1.00                 C  
ATOM   2671  O   THR   470      68.875 -72.833  44.528  1.00                 O  
ATOM   2672  CB  THR   470      68.079 -73.373  41.308  1.00                 C  
ATOM   2673  OG1 THR   470      67.022 -73.932  40.518  1.00                 O  
ATOM   2674  CG2 THR   470      69.072 -74.476  41.641  1.00                 C  
ATOM   2675  N   ASP   471      69.270 -71.171  43.054  1.00                 N  
ATOM   2676  CA  ASP   471      70.349 -70.666  43.850  1.00                 C  
ATOM   2677  C   ASP   471      70.661 -69.273  43.436  1.00                 C  
ATOM   2678  O   ASP   471      70.629 -68.930  42.254  1.00                 O  
ATOM   2679  CB  ASP   471      71.580 -71.565  43.717  1.00                 C  
ATOM   2680  CG  ASP   471      72.648 -71.246  44.743  1.00                 C  
ATOM   2681  OD1 ASP   471      73.362 -70.237  44.564  1.00                 O  
ATOM   2682  OD2 ASP   471      72.772 -72.005  45.727  1.00                 O  
ATOM   2683  N   VAL   472      70.949 -68.422  44.435  1.00                 N  
ATOM   2684  CA  VAL   472      71.383 -67.090  44.170  1.00                 C  
ATOM   2685  C   VAL   472      72.654 -66.964  44.937  1.00                 C  
ATOM   2686  O   VAL   472      72.639 -66.907  46.165  1.00                 O  
ATOM   2687  CB  VAL   472      70.315 -66.057  44.575  1.00                 C  
ATOM   2688  CG1 VAL   472      69.989 -66.180  46.055  1.00                 C  
ATOM   2689  CG2 VAL   472      70.783 -64.649  44.244  1.00                 C  
ATOM   2690  N   LYS   473      73.801 -66.915  44.234  1.00                 N  
ATOM   2691  CA  LYS   473      75.010 -66.843  44.990  1.00                 C  
ATOM   2692  C   LYS   473      75.536 -65.466  44.836  1.00                 C  
ATOM   2693  O   LYS   473      75.490 -64.876  43.757  1.00                 O  
ATOM   2694  CB  LYS   473      76.006 -67.901  44.510  1.00                 C  
ATOM   2695  CD  LYS   473      78.230 -69.029  44.794  1.00                 C  
ATOM   2696  CE  LYS   473      79.533 -69.055  45.576  1.00                 C  
ATOM   2697  CG  LYS   473      77.307 -67.930  45.296  1.00                 C  
ATOM   2698  NZ  LYS   473      80.453 -70.119  45.088  1.00                 N  
ATOM   2699  N   LEU   474      76.039 -64.916  45.950  1.00                 N  
ATOM   2700  CA  LEU   474      76.506 -63.572  45.939  1.00                 C  
ATOM   2701  C   LEU   474      77.972 -63.602  46.169  1.00                 C  
ATOM   2702  O   LEU   474      78.500 -64.500  46.822  1.00                 O  
ATOM   2703  CB  LEU   474      75.779 -62.743  47.000  1.00                 C  
ATOM   2704  CG  LEU   474      74.339 -62.340  46.675  1.00                 C  
ATOM   2705  CD1 LEU   474      73.425 -63.555  46.682  1.00                 C  
ATOM   2706  CD2 LEU   474      73.838 -61.295  47.661  1.00                 C  
ATOM   2707  N   LEU   475      78.669 -62.608  45.599  1.00                 N  
ATOM   2708  CA  LEU   475      80.089 -62.555  45.715  1.00                 C  
ATOM   2709  C   LEU   475      80.425 -61.189  46.198  1.00                 C  
ATOM   2710  O   LEU   475      79.548 -60.421  46.590  1.00                 O  
ATOM   2711  CB  LEU   475      80.749 -62.880  44.373  1.00                 C  
ATOM   2712  CG  LEU   475      80.444 -64.258  43.784  1.00                 C  
ATOM   2713  CD1 LEU   475      81.047 -64.395  42.395  1.00                 C  
ATOM   2714  CD2 LEU   475      80.962 -65.360  44.696  1.00                 C  
ATOM   2715  N   GLU   476      81.726 -60.865  46.154  1.00                 N  
ATOM   2716  CA  GLU   476      82.282 -59.642  46.642  1.00                 C  
ATOM   2717  C   GLU   476      82.393 -59.770  48.130  1.00                 C  
ATOM   2718  O   GLU   476      82.949 -58.896  48.790  1.00                 O  
ATOM   2719  CB  GLU   476      81.411 -58.454  46.228  1.00                 C  
ATOM   2720  CD  GLU   476      82.403 -58.109  43.931  1.00                 C  
ATOM   2721  CG  GLU   476      81.144 -58.372  44.734  1.00                 C  
ATOM   2722  OE1 GLU   476      83.421 -57.709  44.535  1.00                 O  
ATOM   2723  OE2 GLU   476      82.373 -58.304  42.697  1.00                 O  
ATOM   2724  N   ASP   477      81.979 -60.922  48.704  1.00                 N  
ATOM   2725  CA  ASP   477      82.086 -61.019  50.134  1.00                 C  
ATOM   2726  C   ASP   477      81.740 -62.402  50.596  1.00                 C  
ATOM   2727  O   ASP   477      81.670 -63.344  49.808  1.00                 O  
ATOM   2728  CB  ASP   477      81.179 -59.989  50.810  1.00                 C  
ATOM   2729  CG  ASP   477      81.662 -59.607  52.195  1.00                 C  
ATOM   2730  OD1 ASP   477      82.450 -60.378  52.783  1.00                 O  
ATOM   2731  OD2 ASP   477      81.253 -58.537  52.693  1.00                 O  
ATOM   2732  N   ASP   478      81.523 -62.536  51.924  1.00                 N  
ATOM   2733  CA  ASP   478      81.223 -63.777  52.584  1.00                 C  
ATOM   2734  C   ASP   478      79.783 -64.102  52.370  1.00                 C  
ATOM   2735  O   ASP   478      79.036 -63.314  51.793  1.00                 O  
ATOM   2736  CB  ASP   478      81.556 -63.685  54.075  1.00                 C  
ATOM   2737  CG  ASP   478      80.651 -62.721  54.815  1.00                 C  
ATOM   2738  OD1 ASP   478      79.566 -62.398  54.286  1.00                 O  
ATOM   2739  OD2 ASP   478      81.026 -62.287  55.925  1.00                 O  
ATOM   2740  N   THR   479      79.371 -65.304  52.827  1.00                 N  
ATOM   2741  CA  THR   479      78.035 -65.779  52.619  1.00                 C  
ATOM   2742  C   THR   479      77.051 -64.924  53.349  1.00                 C  
ATOM   2743  O   THR   479      77.150 -64.648  54.543  1.00                 O  
ATOM   2744  CB  THR   479      77.880 -67.244  53.069  1.00                 C  
ATOM   2745  OG1 THR   479      78.775 -68.074  52.318  1.00                 O  
ATOM   2746  CG2 THR   479      76.457 -67.726  52.833  1.00                 C  
ATOM   2747  N   PRO   480      76.105 -64.487  52.571  1.00                 N  
ATOM   2748  CA  PRO   480      74.991 -63.738  53.076  1.00                 C  
ATOM   2749  C   PRO   480      73.970 -64.736  53.485  1.00                 C  
ATOM   2750  O   PRO   480      74.112 -65.905  53.131  1.00                 O  
ATOM   2751  CB  PRO   480      74.559 -62.872  51.891  1.00                 C  
ATOM   2752  CD  PRO   480      76.111 -64.458  50.992  1.00                 C  
ATOM   2753  CG  PRO   480      74.839 -63.715  50.691  1.00                 C  
ATOM   2754  N   ALA   481      72.933 -64.320  54.228  1.00                 N  
ATOM   2755  CA  ALA   481      71.953 -65.297  54.564  1.00                 C  
ATOM   2756  C   ALA   481      70.750 -65.036  53.724  1.00                 C  
ATOM   2757  O   ALA   481      70.280 -63.904  53.614  1.00                 O  
ATOM   2758  CB  ALA   481      71.634 -65.239  56.050  1.00                 C  
ATOM   2759  N   LYS   482      70.241 -66.091  53.066  1.00                 N  
ATOM   2760  CA  LYS   482      69.027 -65.914  52.341  1.00                 C  
ATOM   2761  C   LYS   482      68.013 -66.171  53.392  1.00                 C  
ATOM   2762  O   LYS   482      67.567 -67.303  53.576  1.00                 O  
ATOM   2763  CB  LYS   482      68.974 -66.866  51.144  1.00                 C  
ATOM   2764  CD  LYS   482      67.789 -67.623  49.065  1.00                 C  
ATOM   2765  CE  LYS   482      66.578 -67.425  48.168  1.00                 C  
ATOM   2766  CG  LYS   482      67.758 -66.675  50.253  1.00                 C  
ATOM   2767  NZ  LYS   482      66.600 -68.342  46.995  1.00                 N  
ATOM   2768  N   TYR   483      67.623 -65.103  54.112  1.00                 N  
ATOM   2769  CA  TYR   483      66.771 -65.311  55.235  1.00                 C  
ATOM   2770  C   TYR   483      65.509 -65.913  54.741  1.00                 C  
ATOM   2771  O   TYR   483      65.043 -66.909  55.287  1.00                 O  
ATOM   2772  CB  TYR   483      66.523 -63.993  55.971  1.00                 C  
ATOM   2773  CG  TYR   483      65.583 -64.116  57.149  1.00                 C  
ATOM   2774  OH  TYR   483      63.011 -64.462  60.398  1.00                 O  
ATOM   2775  CZ  TYR   483      63.861 -64.347  59.322  1.00                 C  
ATOM   2776  CD1 TYR   483      66.030 -64.616  58.366  1.00                 C  
ATOM   2777  CE1 TYR   483      65.178 -64.733  59.448  1.00                 C  
ATOM   2778  CD2 TYR   483      64.253 -63.732  57.041  1.00                 C  
ATOM   2779  CE2 TYR   483      63.387 -63.841  58.112  1.00                 C  
ATOM   2780  N   SER   484      64.918 -65.348  53.677  1.00                 N  
ATOM   2781  CA  SER   484      63.703 -65.998  53.308  1.00                 C  
ATOM   2782  C   SER   484      63.392 -65.786  51.870  1.00                 C  
ATOM   2783  O   SER   484      63.737 -64.771  51.269  1.00                 O  
ATOM   2784  CB  SER   484      62.544 -65.498  54.173  1.00                 C  
ATOM   2785  OG  SER   484      61.329 -66.131  53.812  1.00                 O  
ATOM   2786  N   SER   485      62.737 -66.805  51.288  1.00                 N  
ATOM   2787  CA  SER   485      62.197 -66.751  49.968  1.00                 C  
ATOM   2788  C   SER   485      60.754 -67.060  50.184  1.00                 C  
ATOM   2789  O   SER   485      60.430 -68.033  50.862  1.00                 O  
ATOM   2790  CB  SER   485      62.923 -67.738  49.051  1.00                 C  
ATOM   2791  OG  SER   485      62.341 -67.756  47.759  1.00                 O  
ATOM   2792  N   GLU   486      59.839 -66.222  49.656  1.00                 N  
ATOM   2793  CA  GLU   486      58.450 -66.501  49.878  1.00                 C  
ATOM   2794  C   GLU   486      57.751 -66.448  48.563  1.00                 C  
ATOM   2795  O   GLU   486      58.195 -65.776  47.633  1.00                 O  
ATOM   2796  CB  GLU   486      57.856 -65.504  50.875  1.00                 C  
ATOM   2797  CD  GLU   486      57.847 -64.582  53.226  1.00                 C  
ATOM   2798  CG  GLU   486      58.472 -65.572  52.263  1.00                 C  
ATOM   2799  OE1 GLU   486      56.753 -64.064  52.920  1.00                 O  
ATOM   2800  OE2 GLU   486      58.452 -64.324  54.288  1.00                 O  
ATOM   2801  N   VAL   487      56.637 -67.197  48.446  1.00                 N  
ATOM   2802  CA  VAL   487      55.923 -67.202  47.208  1.00                 C  
ATOM   2803  C   VAL   487      54.489 -66.880  47.474  1.00                 C  
ATOM   2804  O   VAL   487      53.853 -67.479  48.342  1.00                 O  
ATOM   2805  CB  VAL   487      56.059 -68.554  46.484  1.00                 C  
ATOM   2806  CG1 VAL   487      55.261 -68.547  45.189  1.00                 C  
ATOM   2807  CG2 VAL   487      57.522 -68.868  46.211  1.00                 C  
ATOM   2808  N   CYS   488      53.947 -65.898  46.728  1.00                 N  
ATOM   2809  CA  CYS   488      52.553 -65.591  46.842  1.00                 C  
ATOM   2810  C   CYS   488      51.964 -65.848  45.497  1.00                 C  
ATOM   2811  O   CYS   488      52.393 -65.278  44.496  1.00                 O  
ATOM   2812  CB  CYS   488      52.359 -64.147  47.307  1.00                 C  
ATOM   2813  SG  CYS   488      53.078 -63.780  48.925  1.00                 S  
ATOM   2814  N   PHE   489      50.956 -66.731  45.459  1.00                 N  
ATOM   2815  CA  PHE   489      50.313 -67.127  44.243  1.00                 C  
ATOM   2816  C   PHE   489      48.901 -66.651  44.367  1.00                 C  
ATOM   2817  O   PHE   489      48.280 -66.853  45.407  1.00                 O  
ATOM   2818  CB  PHE   489      50.421 -68.641  44.048  1.00                 C  
ATOM   2819  CG  PHE   489      49.773 -69.137  42.788  1.00                 C  
ATOM   2820  CZ  PHE   489      48.567 -70.058  40.458  1.00                 C  
ATOM   2821  CD1 PHE   489      50.414 -69.015  41.567  1.00                 C  
ATOM   2822  CE1 PHE   489      49.817 -69.472  40.408  1.00                 C  
ATOM   2823  CD2 PHE   489      48.521 -69.727  42.822  1.00                 C  
ATOM   2824  CE2 PHE   489      47.925 -70.184  41.662  1.00                 C  
ATOM   2825  N   TYR   490      48.359 -65.998  43.318  1.00                 N  
ATOM   2826  CA  TYR   490      47.006 -65.522  43.405  1.00                 C  
ATOM   2827  C   TYR   490      46.261 -65.905  42.166  1.00                 C  
ATOM   2828  O   TYR   490      46.840 -66.066  41.093  1.00                 O  
ATOM   2829  CB  TYR   490      46.983 -64.006  43.610  1.00                 C  
ATOM   2830  CG  TYR   490      47.646 -63.551  44.891  1.00                 C  
ATOM   2831  OH  TYR   490      49.482 -62.299  48.406  1.00                 O  
ATOM   2832  CZ  TYR   490      48.873 -62.714  47.243  1.00                 C  
ATOM   2833  CD1 TYR   490      49.011 -63.298  44.935  1.00                 C  
ATOM   2834  CE1 TYR   490      49.625 -62.882  46.101  1.00                 C  
ATOM   2835  CD2 TYR   490      46.904 -63.376  46.052  1.00                 C  
ATOM   2836  CE2 TYR   490      47.501 -62.961  47.227  1.00                 C  
ATOM   2837  N   VAL   491      44.930 -66.070  42.301  1.00                 N  
ATOM   2838  CA  VAL   491      44.113 -66.419  41.178  1.00                 C  
ATOM   2839  C   VAL   491      43.816 -65.182  40.397  1.00                 C  
ATOM   2840  O   VAL   491      43.630 -64.101  40.954  1.00                 O  
ATOM   2841  CB  VAL   491      42.815 -67.119  41.620  1.00                 C  
ATOM   2842  CG1 VAL   491      41.937 -66.162  42.413  1.00                 C  
ATOM   2843  CG2 VAL   491      42.063 -67.660  40.414  1.00                 C  
ATOM   2844  N   ASP   492      43.831 -65.322  39.060  1.00                 N  
ATOM   2845  CA  ASP   492      43.444 -64.287  38.150  1.00                 C  
ATOM   2846  C   ASP   492      42.080 -64.698  37.698  1.00                 C  
ATOM   2847  O   ASP   492      41.273 -65.165  38.501  1.00                 O  
ATOM   2848  CB  ASP   492      44.461 -64.164  37.014  1.00                 C  
ATOM   2849  CG  ASP   492      44.420 -62.807  36.339  1.00                 C  
ATOM   2850  OD1 ASP   492      43.539 -61.995  36.691  1.00                 O  
ATOM   2851  OD2 ASP   492      45.269 -62.556  35.458  1.00                 O  
ATOM   2852  N   LYS   493      41.767 -64.514  36.399  1.00                 N  
ATOM   2853  CA  LYS   493      40.492 -64.987  35.952  1.00                 C  
ATOM   2854  C   LYS   493      40.627 -66.466  35.805  1.00                 C  
ATOM   2855  O   LYS   493      41.239 -66.963  34.860  1.00                 O  
ATOM   2856  CB  LYS   493      40.092 -64.297  34.646  1.00                 C  
ATOM   2857  CD  LYS   493      39.471 -62.181  33.448  1.00                 C  
ATOM   2858  CE  LYS   493      39.226 -60.687  33.585  1.00                 C  
ATOM   2859  CG  LYS   493      39.847 -62.804  34.783  1.00                 C  
ATOM   2860  NZ  LYS   493      38.857 -60.064  32.284  1.00                 N  
ATOM   2861  N   TYR   494      40.041 -67.212  36.754  1.00                 N  
ATOM   2862  CA  TYR   494      40.147 -68.636  36.738  1.00                 C  
ATOM   2863  C   TYR   494      38.760 -69.138  36.491  1.00                 C  
ATOM   2864  O   TYR   494      37.905 -69.055  37.372  1.00                 O  
ATOM   2865  CB  TYR   494      40.742 -69.144  38.053  1.00                 C  
ATOM   2866  CG  TYR   494      40.946 -70.641  38.095  1.00                 C  
ATOM   2867  OH  TYR   494      41.522 -74.758  38.200  1.00                 O  
ATOM   2868  CZ  TYR   494      41.330 -73.396  38.166  1.00                 C  
ATOM   2869  CD1 TYR   494      41.986 -71.237  37.393  1.00                 C  
ATOM   2870  CE1 TYR   494      42.181 -72.605  37.425  1.00                 C  
ATOM   2871  CD2 TYR   494      40.099 -71.454  38.837  1.00                 C  
ATOM   2872  CE2 TYR   494      40.278 -72.824  38.881  1.00                 C  
ATOM   2873  N   GLU   495      38.502 -69.696  35.289  1.00                 N  
ATOM   2874  CA  GLU   495      37.159 -70.084  34.963  1.00                 C  
ATOM   2875  C   GLU   495      37.137 -71.493  34.451  1.00                 C  
ATOM   2876  O   GLU   495      37.978 -71.896  33.646  1.00                 O  
ATOM   2877  CB  GLU   495      36.561 -69.127  33.930  1.00                 C  
ATOM   2878  CD  GLU   495      35.822 -66.777  33.370  1.00                 C  
ATOM   2879  CG  GLU   495      36.422 -67.694  34.418  1.00                 C  
ATOM   2880  OE1 GLU   495      36.206 -66.895  32.188  1.00                 O  
ATOM   2881  OE2 GLU   495      34.968 -65.941  33.732  1.00                 O  
ATOM   2882  N   ILE   496      36.156 -72.283  34.932  1.00                 N  
ATOM   2883  CA  ILE   496      35.957 -73.616  34.441  1.00                 C  
ATOM   2884  C   ILE   496      34.488 -73.809  34.250  1.00                 C  
ATOM   2885  O   ILE   496      33.682 -73.307  35.029  1.00                 O  
ATOM   2886  CB  ILE   496      36.553 -74.665  35.398  1.00                 C  
ATOM   2887  CD1 ILE   496      38.683 -75.287  36.653  1.00                 C  
ATOM   2888  CG1 ILE   496      38.056 -74.438  35.569  1.00                 C  
ATOM   2889  CG2 ILE   496      36.244 -76.071  34.907  1.00                 C  
ATOM   2890  N   VAL   497      34.091 -74.533  33.187  1.00                 N  
ATOM   2891  CA  VAL   497      32.692 -74.744  32.965  1.00                 C  
ATOM   2892  C   VAL   497      32.353 -76.065  33.646  1.00                 C  
ATOM   2893  O   VAL   497      31.520 -76.050  34.591  1.00                 O  
ATOM   2894  CB  VAL   497      32.354 -74.750  31.463  1.00                 C  
ATOM   2895  CG1 VAL   497      30.866 -74.988  31.253  1.00                 C  
ATOM   2896  CG2 VAL   497      32.785 -73.444  30.814  1.00                 C  
TER
