# Supplementary material for: Comparative Single-Cell Transcriptomics Reveals Novel Genes Involved in Bivalve Embryonic Shell Formation and Questions Ontogenetic Homology of Molluscan Shell Types
Source: Front Cell Dev Biol. 2022 Jun 9;10:883755. doi: 10.3389/fcell.2022.883755 (PMC9261976; doi:10.3389/fcell.2022.883755)
Supplement: Supplementary file 1 [file DataSheet1.ZIP › Supplementary_File1/s_f_1/2a81f82866d6c622.final.pdb]

SSBOND   1 CYS    309    CYS    343
ATOM      1  N   GLU   250      48.601 -77.893  53.917  1.00                 N  
ATOM      2  CA  GLU   250      48.000 -77.012  54.966  1.00                 C  
ATOM      3  C   GLU   250      47.483 -75.677  54.408  1.00                 C  
ATOM      4  O   GLU   250      47.634 -75.387  53.216  1.00                 O  
ATOM      5  CB  GLU   250      49.016 -76.729  56.074  1.00                 C  
ATOM      6  CD  GLU   250      49.482 -75.690  58.329  1.00                 C  
ATOM      7  CG  GLU   250      48.464 -75.905  57.227  1.00                 C  
ATOM      8  OE1 GLU   250      50.634 -76.146  58.171  1.00                 O  
ATOM      9  OE2 GLU   250      49.129 -75.065  59.351  1.00                 O  
ATOM     10  N   THR   251      95.628 -22.449  11.494  1.00                 N  
ATOM     11  CA  THR   251      94.234 -22.504  11.054  1.00                 C  
ATOM     12  C   THR   251      93.950 -23.502   9.933  1.00                 C  
ATOM     13  O   THR   251      92.915 -24.172   9.950  1.00                 O  
ATOM     14  CB  THR   251      93.739 -21.127  10.574  1.00                 C  
ATOM     15  OG1 THR   251      94.559 -20.672   9.491  1.00                 O  
ATOM     16  CG2 THR   251      93.816 -20.110  11.703  1.00                 C  
ATOM     17  N   ARG   252      94.873 -23.607   8.982  1.00                 N  
ATOM     18  CA  ARG   252      94.786 -24.618   7.937  1.00                 C  
ATOM     19  C   ARG   252      94.757 -26.034   8.515  1.00                 C  
ATOM     20  O   ARG   252      93.872 -26.830   8.191  1.00                 O  
ATOM     21  CB  ARG   252      95.958 -24.483   6.962  1.00                 C  
ATOM     22  CD  ARG   252      97.175 -25.366   4.953  1.00                 C  
ATOM     23  NE  ARG   252      98.389 -25.700   5.694  1.00                 N  
ATOM     24  CG  ARG   252      95.930 -25.483   5.817  1.00                 C  
ATOM     25  CZ  ARG   252      98.776 -26.941   5.974  1.00                 C  
ATOM     26  NH1 ARG   252      99.896 -27.149   6.653  1.00                 N  
ATOM     27  NH2 ARG   252      98.043 -27.970   5.573  1.00                 N  
ATOM     28  N   GLU   253      95.728 -26.344   9.369  1.00                 N  
ATOM     29  CA  GLU   253      95.869 -27.703   9.895  1.00                 C  
ATOM     30  C   GLU   253      94.767 -28.039  10.898  1.00                 C  
ATOM     31  O   GLU   253      94.465 -29.220  11.141  1.00                 O  
ATOM     32  CB  GLU   253      97.239 -27.884  10.553  1.00                 C  
ATOM     33  CD  GLU   253      99.744 -28.022  10.266  1.00                 C  
ATOM     34  CG  GLU   253      98.405 -27.842   9.579  1.00                 C  
ATOM     35  OE1 GLU   253      99.764 -28.124  11.511  1.00                 O  
ATOM     36  OE2 GLU   253     100.774 -28.061   9.560  1.00                 O  
ATOM     37  N   LEU   254      94.168 -26.988  11.460  1.00                 N  
ATOM     38  CA  LEU   254      93.041 -27.126  12.366  1.00                 C  
ATOM     39  C   LEU   254      91.790 -27.513  11.587  1.00                 C  
ATOM     40  O   LEU   254      91.102 -28.458  11.971  1.00                 O  
ATOM     41  CB  LEU   254      92.814 -25.826  13.141  1.00                 C  
ATOM     42  CG  LEU   254      93.887 -25.452  14.165  1.00                 C  
ATOM     43  CD1 LEU   254      93.636 -24.059  14.723  1.00                 C  
ATOM     44  CD2 LEU   254      93.934 -26.472  15.292  1.00                 C  
ATOM     45  N   MET   255      91.510 -26.800  10.493  1.00                 N  
ATOM     46  CA  MET   255      90.356 -27.129   9.644  1.00                 C  
ATOM     47  C   MET   255      90.507 -28.529   9.035  1.00                 C  
ATOM     48  O   MET   255      89.571 -29.334   9.075  1.00                 O  
ATOM     49  CB  MET   255      90.191 -26.086   8.537  1.00                 C  
ATOM     50  SD  MET   255      89.756 -23.470   7.734  1.00                 S  
ATOM     51  CE  MET   255      88.422 -24.052   6.690  1.00                 C  
ATOM     52  CG  MET   255      89.742 -24.721   9.032  1.00                 C  
ATOM     53  N   PRO   256      91.693 -28.813   8.498  1.00                 N  
ATOM     54  CA  PRO   256      91.977 -30.100   7.886  1.00                 C  
ATOM     55  C   PRO   256      91.589 -31.215   8.838  1.00                 C  
ATOM     56  O   PRO   256      91.125 -32.278   8.409  1.00                 O  
ATOM     57  CB  PRO   256      93.484 -30.062   7.627  1.00                 C  
ATOM     58  CD  PRO   256      92.940 -27.860   8.391  1.00                 C  
ATOM     59  CG  PRO   256      93.790 -28.618   7.410  1.00                 C  
ATOM     60  N   SER   257      91.788 -30.956  10.133  1.00                 N  
ATOM     61  CA  SER   257      91.510 -31.933  11.174  1.00                 C  
ATOM     62  C   SER   257      90.033 -31.960  11.496  1.00                 C  
ATOM     63  O   SER   257      89.438 -33.034  11.567  1.00                 O  
ATOM     64  CB  SER   257      92.324 -31.622  12.432  1.00                 C  
ATOM     65  OG  SER   257      93.712 -31.779  12.193  1.00                 O  
ATOM     66  N   MET   258      89.438 -30.781  11.667  1.00                 N  
ATOM     67  CA  MET   258      88.009 -30.685  11.946  1.00                 C  
ATOM     68  C   MET   258      87.185 -31.286  10.820  1.00                 C  
ATOM     69  O   MET   258      86.115 -31.847  11.065  1.00                 O  
ATOM     70  CB  MET   258      87.603 -29.227  12.170  1.00                 C  
ATOM     71  SD  MET   258      87.779 -29.436  14.927  1.00                 S  
ATOM     72  CE  MET   258      89.225 -30.461  15.186  1.00                 C  
ATOM     73  CG  MET   258      88.230 -28.590  13.400  1.00                 C  
ATOM     74  N   MET   259      87.694 -31.155   9.596  1.00                 N  
ATOM     75  CA  MET   259      87.049 -31.702   8.417  1.00                 C  
ATOM     76  C   MET   259      87.148 -33.209   8.416  1.00                 C  
ATOM     77  O   MET   259      86.131 -33.901   8.341  1.00                 O  
ATOM     78  CB  MET   259      87.675 -31.123   7.147  1.00                 C  
ATOM     79  SD  MET   259      87.858 -30.978   4.386  1.00                 S  
ATOM     80  CE  MET   259      89.419 -31.854   4.429  1.00                 C  
ATOM     81  CG  MET   259      87.055 -31.639   5.858  1.00                 C  
ATOM     82  N   GLN   260      88.372 -33.722   8.488  1.00                 N  
ATOM     83  CA  GLN   260      88.578 -35.164   8.414  1.00                 C  
ATOM     84  C   GLN   260      87.857 -35.857   9.581  1.00                 C  
ATOM     85  O   GLN   260      87.614 -37.065   9.554  1.00                 O  
ATOM     86  CB  GLN   260      90.072 -35.493   8.429  1.00                 C  
ATOM     87  CD  GLN   260      90.352 -35.741   5.931  1.00                 C  
ATOM     88  CG  GLN   260      90.821 -35.035   7.188  1.00                 C  
ATOM     89  OE1 GLN   260      90.341 -36.970   5.865  1.00                 O  
ATOM     90  NE2 GLN   260      89.963 -34.963   4.928  1.00                 N  
ATOM     91  N   CYS   261      87.487 -35.057  10.579  1.00                 N  
ATOM     92  CA  CYS   261      86.660 -35.510  11.688  1.00                 C  
ATOM     93  C   CYS   261      85.188 -35.537  11.303  1.00                 C  
ATOM     94  O   CYS   261      84.464 -36.454  11.681  1.00                 O  
ATOM     95  CB  CYS   261      86.865 -34.613  12.911  1.00                 C  
ATOM     96  SG  CYS   261      88.493 -34.763  13.682  1.00                 S  
ATOM     97  N   VAL   262      84.762 -34.523  10.551  1.00                 N  
ATOM     98  CA  VAL   262      83.377 -34.371  10.091  1.00                 C  
ATOM     99  C   VAL   262      82.940 -35.503   9.151  1.00                 C  
ATOM    100  O   VAL   262      81.750 -35.805   9.034  1.00                 O  
ATOM    101  CB  VAL   262      83.163 -33.021   9.381  1.00                 C  
ATOM    102  CG1 VAL   262      81.784 -32.969   8.741  1.00                 C  
ATOM    103  CG2 VAL   262      83.345 -31.870  10.359  1.00                 C  
ATOM    104  N   ARG   263      83.913 -36.107   8.478  1.00                 N  
ATOM    105  CA  ARG   263      83.691 -37.279   7.645  1.00                 C  
ATOM    106  C   ARG   263      83.147 -38.474   8.441  1.00                 C  
ATOM    107  O   ARG   263      82.253 -39.180   7.974  1.00                 O  
ATOM    108  CB  ARG   263      84.986 -37.689   6.941  1.00                 C  
ATOM    109  CD  ARG   263      86.751 -37.163   5.236  1.00                 C  
ATOM    110  NE  ARG   263      86.604 -38.404   4.480  1.00                 N  
ATOM    111  CG  ARG   263      85.440 -36.718   5.862  1.00                 C  
ATOM    112  CZ  ARG   263      87.622 -39.147   4.058  1.00                 C  
ATOM    113  NH1 ARG   263      87.392 -40.262   3.377  1.00                 N  
ATOM    114  NH2 ARG   263      88.868 -38.774   4.318  1.00                 N  
ATOM    115  N   MET   264      83.703 -38.700   9.632  1.00                 N  
ATOM    116  CA  MET   264      83.404 -39.903  10.419  1.00                 C  
ATOM    117  C   MET   264      82.205 -39.744  11.361  1.00                 C  
ATOM    118  O   MET   264      81.458 -40.696  11.590  1.00                 O  
ATOM    119  CB  MET   264      84.622 -40.319  11.246  1.00                 C  
ATOM    120  SD  MET   264      87.249 -41.185  11.418  1.00                 S  
ATOM    121  CE  MET   264      86.715 -42.693  12.223  1.00                 C  
ATOM    122  CG  MET   264      85.800 -40.803  10.415  1.00                 C  
ATOM    123  N   TYR   265      82.043 -38.548  11.917  1.00                 N  
ATOM    124  CA  TYR   265      80.848 -38.186  12.672  1.00                 C  
ATOM    125  C   TYR   265      80.135 -37.085  11.898  1.00                 C  
ATOM    126  O   TYR   265      80.645 -35.966  11.781  1.00                 O  
ATOM    127  CB  TYR   265      81.222 -37.742  14.088  1.00                 C  
ATOM    128  CG  TYR   265      81.830 -38.839  14.933  1.00                 C  
ATOM    129  OH  TYR   265      83.517 -41.851  17.250  1.00                 O  
ATOM    130  CZ  TYR   265      82.957 -40.855  16.484  1.00                 C  
ATOM    131  CD1 TYR   265      83.196 -39.091  14.896  1.00                 C  
ATOM    132  CE1 TYR   265      83.760 -40.091  15.665  1.00                 C  
ATOM    133  CD2 TYR   265      81.037 -39.619  15.764  1.00                 C  
ATOM    134  CE2 TYR   265      81.584 -40.623  16.540  1.00                 C  
ATOM    135  N   GLY   266      78.960 -37.416  11.367  1.00                 N  
ATOM    136  CA  GLY   266      78.284 -36.569  10.380  1.00                 C  
ATOM    137  C   GLY   266      77.889 -35.183  10.893  1.00                 C  
ATOM    138  O   GLY   266      78.457 -34.177  10.455  1.00                 O  
ATOM    139  N   LEU   267      76.925 -35.126  11.809  1.00                 N  
ATOM    140  CA  LEU   267      76.543 -33.850  12.420  1.00                 C  
ATOM    141  C   LEU   267      76.851 -33.758  13.914  1.00                 C  
ATOM    142  O   LEU   267      76.092 -34.245  14.755  1.00                 O  
ATOM    143  CB  LEU   267      75.050 -33.584  12.215  1.00                 C  
ATOM    144  CG  LEU   267      74.565 -33.522  10.766  1.00                 C  
ATOM    145  CD1 LEU   267      73.054 -33.358  10.711  1.00                 C  
ATOM    146  CD2 LEU   267      75.248 -32.387  10.018  1.00                 C  
ATOM    147  N   ASP   268      78.000 -33.151  14.211  1.00                 N  
ATOM    148  CA  ASP   268      78.451 -32.875  15.573  1.00                 C  
ATOM    149  C   ASP   268      78.522 -31.359  15.772  1.00                 C  
ATOM    150  O   ASP   268      79.182 -30.657  14.999  1.00                 O  
ATOM    151  CB  ASP   268      79.807 -33.534  15.832  1.00                 C  
ATOM    152  CG  ASP   268      80.260 -33.388  17.272  1.00                 C  
ATOM    153  OD1 ASP   268      79.692 -34.076  18.146  1.00                 O  
ATOM    154  OD2 ASP   268      81.184 -32.587  17.526  1.00                 O  
ATOM    155  N   VAL   269      77.842 -30.867  16.807  1.00                 N  
ATOM    156  CA  VAL   269      77.811 -29.436  17.124  1.00                 C  
ATOM    157  C   VAL   269      79.206 -28.907  17.462  1.00                 C  
ATOM    158  O   VAL   269      79.558 -27.781  17.093  1.00                 O  
ATOM    159  CB  VAL   269      76.850 -29.137  18.289  1.00                 C  
ATOM    160  CG1 VAL   269      76.991 -27.690  18.738  1.00                 C  
ATOM    161  CG2 VAL   269      75.414 -29.435  17.885  1.00                 C  
ATOM    162  N   CYS   270      79.988 -29.728  18.162  1.00                 N  
ATOM    163  CA  CYS   270      81.353 -29.381  18.549  1.00                 C  
ATOM    164  C   CYS   270      82.284 -29.283  17.337  1.00                 C  
ATOM    165  O   CYS   270      83.055 -28.324  17.227  1.00                 O  
ATOM    166  CB  CYS   270      81.906 -30.407  19.540  1.00                 C  
ATOM    167  SG  CYS   270      81.137 -30.355  21.176  1.00                 S  
ATOM    168  N   GLN   271      82.208 -30.266  16.436  1.00                 N  
ATOM    169  CA  GLN   271      83.006 -30.253  15.206  1.00                 C  
ATOM    170  C   GLN   271      82.676 -29.042  14.331  1.00                 C  
ATOM    171  O   GLN   271      83.578 -28.335  13.871  1.00                 O  
ATOM    172  CB  GLN   271      82.786 -31.542  14.411  1.00                 C  
ATOM    173  CD  GLN   271      83.051 -34.051  14.302  1.00                 C  
ATOM    174  CG  GLN   271      83.385 -32.780  15.057  1.00                 C  
ATOM    175  OE1 GLN   271      82.134 -34.074  13.481  1.00                 O  
ATOM    176  NE2 GLN   271      83.795 -35.115  14.579  1.00                 N  
ATOM    177  N   TYR   272      81.382 -28.821  14.105  1.00                 N  
ATOM    178  CA  TYR   272      80.915 -27.754  13.230  1.00                 C  
ATOM    179  C   TYR   272      81.275 -26.391  13.807  1.00                 C  
ATOM    180  O   TYR   272      81.719 -25.496  13.076  1.00                 O  
ATOM    181  CB  TYR   272      79.404 -27.859  13.017  1.00                 C  
ATOM    182  CG  TYR   272      78.843 -26.811  12.083  1.00                 C  
ATOM    183  OH  TYR   272      77.305 -23.936   9.501  1.00                 O  
ATOM    184  CZ  TYR   272      77.813 -24.886  10.357  1.00                 C  
ATOM    185  CD1 TYR   272      78.994 -26.929  10.707  1.00                 C  
ATOM    186  CE1 TYR   272      78.485 -25.976   9.846  1.00                 C  
ATOM    187  CD2 TYR   272      78.163 -25.706  12.580  1.00                 C  
ATOM    188  CE2 TYR   272      77.647 -24.743  11.733  1.00                 C  
ATOM    189  N   GLN   273      81.101 -26.236  15.118  1.00                 N  
ATOM    190  CA  GLN   273      81.453 -24.978  15.762  1.00                 C  
ATOM    191  C   GLN   273      82.954 -24.751  15.718  1.00                 C  
ATOM    192  O   GLN   273      83.414 -23.613  15.748  1.00                 O  
ATOM    193  CB  GLN   273      80.957 -24.960  17.209  1.00                 C  
ATOM    194  CD  GLN   273      78.989 -24.928  18.792  1.00                 C  
ATOM    195  CG  GLN   273      79.444 -24.918  17.346  1.00                 C  
ATOM    196  OE1 GLN   273      79.660 -25.487  19.660  1.00                 O  
ATOM    197  NE2 GLN   273      77.845 -24.308  19.056  1.00                 N  
ATOM    198  N   PHE   274      83.702 -25.846  15.615  1.00                 N  
ATOM    199  CA  PHE   274      85.153 -25.795  15.469  1.00                 C  
ATOM    200  C   PHE   274      85.579 -25.364  14.080  1.00                 C  
ATOM    201  O   PHE   274      86.471 -24.530  13.931  1.00                 O  
ATOM    202  CB  PHE   274      85.772 -27.157  15.790  1.00                 C  
ATOM    203  CG  PHE   274      85.773 -27.492  17.254  1.00                 C  
ATOM    204  CZ  PHE   274      85.775 -28.120  19.962  1.00                 C  
ATOM    205  CD1 PHE   274      85.590 -26.504  18.206  1.00                 C  
ATOM    206  CE1 PHE   274      85.591 -26.813  19.553  1.00                 C  
ATOM    207  CD2 PHE   274      85.956 -28.796  17.680  1.00                 C  
ATOM    208  CE2 PHE   274      85.956 -29.105  19.027  1.00                 C  
ATOM    209  N   LEU   275      84.929 -25.924  13.064  1.00                 N  
ATOM    210  CA  LEU   275      85.290 -25.647  11.682  1.00                 C  
ATOM    211  C   LEU   275      84.991 -24.200  11.283  1.00                 C  
ATOM    212  O   LEU   275      85.737 -23.599  10.503  1.00                 O  
ATOM    213  CB  LEU   275      84.556 -26.599  10.735  1.00                 C  
ATOM    214  CG  LEU   275      84.868 -26.448   9.245  1.00                 C  
ATOM    215  CD1 LEU   275      86.350 -26.668   8.982  1.00                 C  
ATOM    216  CD2 LEU   275      84.035 -27.416   8.420  1.00                 C  
ATOM    217  N   THR   276      83.901 -23.653  11.819  1.00                 N  
ATOM    218  CA  THR   276      83.524 -22.268  11.566  1.00                 C  
ATOM    219  C   THR   276      84.429 -21.323  12.339  1.00                 C  
ATOM    220  O   THR   276      84.883 -20.302  11.812  1.00                 O  
ATOM    221  CB  THR   276      82.054 -22.005  11.942  1.00                 C  
ATOM    222  OG1 THR   276      81.855 -22.291  13.332  1.00                 O  
ATOM    223  CG2 THR   276      81.128 -22.894  11.126  1.00                 C  
ATOM    224  N   GLN   277      84.693 -21.668  13.594  1.00                 N  
ATOM    225  CA  GLN   277      85.531 -20.825  14.438  1.00                 C  
ATOM    226  C   GLN   277      86.997 -20.860  14.018  1.00                 C  
ATOM    227  O   GLN   277      87.753 -19.955  14.344  1.00                 O  
ATOM    228  CB  GLN   277      85.411 -21.247  15.904  1.00                 C  
ATOM    229  CD  GLN   277      83.959 -21.429  17.962  1.00                 C  
ATOM    230  CG  GLN   277      84.049 -20.974  16.519  1.00                 C  
ATOM    231  OE1 GLN   277      84.624 -22.384  18.365  1.00                 O  
ATOM    232  NE2 GLN   277      83.134 -20.745  18.747  1.00                 N  
ATOM    233  N   LEU   278      87.383 -21.890  13.272  1.00                 N  
ATOM    234  CA  LEU   278      88.731 -21.963  12.717  1.00                 C  
ATOM    235  C   LEU   278      88.821 -21.157  11.427  1.00                 C  
ATOM    236  O   LEU   278      89.816 -20.474  11.177  1.00                 O  
ATOM    237  CB  LEU   278      89.129 -23.419  12.466  1.00                 C  
ATOM    238  CG  LEU   278      89.315 -24.295  13.706  1.00                 C  
ATOM    239  CD1 LEU   278      89.550 -25.744  13.311  1.00                 C  
ATOM    240  CD2 LEU   278      90.468 -23.785  14.557  1.00                 C  
ATOM    241  N   ALA   279      87.769 -21.244  10.619  1.00                 N  
ATOM    242  CA  ALA   279      87.707 -20.574   9.327  1.00                 C  
ATOM    243  C   ALA   279      87.652 -19.052   9.490  1.00                 C  
ATOM    244  O   ALA   279      88.302 -18.316   8.736  1.00                 O  
ATOM    245  CB  ALA   279      86.500 -21.057   8.537  1.00                 C  
ATOM    246  N   GLU   280      86.876 -18.603  10.481  1.00                 N  
ATOM    247  CA  GLU   280      86.733 -17.184  10.802  1.00                 C  
ATOM    248  C   GLU   280      88.086 -16.555  11.101  1.00                 C  
ATOM    249  O   GLU   280      88.360 -15.412  10.704  1.00                 O  
ATOM    250  CB  GLU   280      85.789 -16.996  11.992  1.00                 C  
ATOM    251  CD  GLU   280      83.441 -17.181  12.903  1.00                 C  
ATOM    252  CG  GLU   280      84.333 -17.303  11.683  1.00                 C  
ATOM    253  OE1 GLU   280      83.979 -17.044  14.021  1.00                 O  
ATOM    254  OE2 GLU   280      82.203 -17.222  12.740  1.00                 O  
ATOM    255  N   ILE   281      88.918 -17.310  11.812  1.00                 N  
ATOM    256  CA  ILE   281      90.254 -16.862  12.179  1.00                 C  
ATOM    257  C   ILE   281      91.251 -17.009  11.026  1.00                 C  
ATOM    258  O   ILE   281      92.196 -16.220  10.932  1.00                 O  
ATOM    259  CB  ILE   281      90.786 -17.621  13.409  1.00                 C  
ATOM    260  CD1 ILE   281      90.243 -18.155  15.842  1.00                 C  
ATOM    261  CG1 ILE   281      89.967 -17.263  14.651  1.00                 C  
ATOM    262  CG2 ILE   281      92.268 -17.342  13.607  1.00                 C  
ATOM    263  N   SER   282      91.039 -18.003  10.156  1.00                 N  
ATOM    264  CA  SER   282      91.871 -18.165   8.958  1.00                 C  
ATOM    265  C   SER   282      91.698 -16.955   8.044  1.00                 C  
ATOM    266  O   SER   282      92.679 -16.457   7.479  1.00                 O  
ATOM    267  CB  SER   282      91.508 -19.458   8.224  1.00                 C  
ATOM    268  OG  SER   282      92.311 -19.631   7.070  1.00                 O  
ATOM    269  N   ASP   283      90.451 -16.493   7.914  1.00                 N  
ATOM    270  CA  ASP   283      90.122 -15.288   7.145  1.00                 C  
ATOM    271  C   ASP   283      90.739 -14.048   7.783  1.00                 C  
ATOM    272  O   ASP   283      91.533 -13.351   7.148  1.00                 O  
ATOM    273  CB  ASP   283      88.605 -15.123   7.031  1.00                 C  
ATOM    274  CG  ASP   283      88.211 -13.953   6.151  1.00                 C  
ATOM    275  OD1 ASP   283      88.545 -13.976   4.947  1.00                 O  
ATOM    276  OD2 ASP   283      87.569 -13.013   6.664  1.00                 O  
ATOM    277  N   PRO   284      90.380 -13.799   9.043  1.00                 N  
ATOM    278  CA  PRO   284      90.838 -12.624   9.787  1.00                 C  
ATOM    279  C   PRO   284      92.366 -12.472   9.851  1.00                 C  
ATOM    280  O   PRO   284      92.869 -11.370  10.072  1.00                 O  
ATOM    281  CB  PRO   284      90.270 -12.832  11.193  1.00                 C  
ATOM    282  CD  PRO   284      89.468 -14.662   9.875  1.00                 C  
ATOM    283  CG  PRO   284      89.095 -13.728  10.992  1.00                 C  
ATOM    284  N   HIS   285      93.095 -13.570   9.665  1.00                 N  
ATOM    285  CA  HIS   285      94.553 -13.533   9.726  1.00                 C  
ATOM    286  C   HIS   285      95.160 -13.123   8.390  1.00                 C  
ATOM    287  O   HIS   285      96.241 -12.536   8.347  1.00                 O  
ATOM    288  CB  HIS   285      95.106 -14.895  10.151  1.00                 C  
ATOM    289  CG  HIS   285      96.592 -14.914  10.330  1.00                 C  
ATOM    290  ND1 HIS   285      97.224 -14.285  11.380  1.00                 N  
ATOM    291  CE1 HIS   285      98.551 -14.477  11.272  1.00                 C  
ATOM    292  CD2 HIS   285      97.718 -15.489   9.607  1.00                 C  
ATOM    293  NE2 HIS   285      98.854 -15.199  10.210  1.00                 N  
ATOM    294  N   ARG   286      94.467 -13.439   7.302  1.00                 N  
ATOM    295  CA  ARG   286      94.924 -13.049   5.969  1.00                 C  
ATOM    296  C   ARG   286      94.625 -11.570   5.706  1.00                 C  
ATOM    297  O   ARG   286      95.298 -10.929   4.898  1.00                 O  
ATOM    298  CB  ARG   286      94.265 -13.923   4.900  1.00                 C  
ATOM    299  CD  ARG   286      93.878 -16.218   3.962  1.00                 C  
ATOM    300  NE  ARG   286      92.453 -16.252   4.283  1.00                 N  
ATOM    301  CG  ARG   286      94.668 -15.387   4.960  1.00                 C  
ATOM    302  CZ  ARG   286      91.518 -16.747   3.480  1.00                 C  
ATOM    303  NH1 ARG   286      90.246 -16.735   3.856  1.00                 N  
ATOM    304  NH2 ARG   286      91.855 -17.253   2.302  1.00                 N  
ATOM    305  N   ASP   287      93.622 -11.050   6.418  1.00                 N  
ATOM    306  CA  ASP   287      93.182  -9.651   6.351  1.00                 C  
ATOM    307  C   ASP   287      94.180  -8.718   7.045  1.00                 C  
ATOM    308  O   ASP   287      94.123  -8.530   8.262  1.00                 O  
ATOM    309  CB  ASP   287      91.796  -9.494   6.981  1.00                 C  
ATOM    310  CG  ASP   287      91.266  -8.078   6.876  1.00                 C  
ATOM    311  OD1 ASP   287      92.062  -7.167   6.565  1.00                 O  
ATOM    312  OD2 ASP   287      90.054  -7.879   7.106  1.00                 O  
ATOM    313  N   SER   288      95.085  -8.135   6.258  1.00                 N  
ATOM    314  CA  SER   288      96.155  -7.258   6.758  1.00                 C  
ATOM    315  C   SER   288      95.657  -6.151   7.689  1.00                 C  
ATOM    316  O   SER   288      94.698  -5.449   7.371  1.00                 O  
ATOM    317  CB  SER   288      96.910  -6.616   5.592  1.00                 C  
ATOM    318  OG  SER   288      97.885  -5.700   6.059  1.00                 O  
ATOM    319  N   TRP   289      96.308  -6.008   8.841  1.00                 N  
ATOM    320  CA  TRP   289      95.958  -4.962   9.792  1.00                 C  
ATOM    321  C   TRP   289      97.110  -3.989   9.888  1.00                 C  
ATOM    322  O   TRP   289      98.202  -4.342  10.332  1.00                 O  
ATOM    323  CB  TRP   289      95.625  -5.568  11.157  1.00                 C  
ATOM    324  CG  TRP   289      94.377  -6.396  11.157  1.00                 C  
ATOM    325  CD1 TRP   289      94.291  -7.751  11.012  1.00                 C  
ATOM    326  NE1 TRP   289      92.978  -8.152  11.064  1.00                 N  
ATOM    327  CD2 TRP   289      93.033  -5.923  11.310  1.00                 C  
ATOM    328  CE2 TRP   289      92.187  -7.045  11.247  1.00                 C  
ATOM    329  CH2 TRP   289      90.271  -5.696  11.540  1.00                 C  
ATOM    330  CZ2 TRP   289      90.801  -6.943  11.361  1.00                 C  
ATOM    331  CE3 TRP   289      92.463  -4.659  11.493  1.00                 C  
ATOM    332  CZ3 TRP   289      91.089  -4.563  11.606  1.00                 C  
ATOM    333  N   ALA   290      96.856  -2.759   9.459  1.00                 N  
ATOM    334  CA  ALA   290      97.864  -1.698   9.467  1.00                 C  
ATOM    335  C   ALA   290      98.124  -1.240  10.900  1.00                 C  
ATOM    336  O   ALA   290      99.213  -0.749  11.235  1.00                 O  
ATOM    337  CB  ALA   290      97.413  -0.532   8.601  1.00                 C  
ATOM    338  N   PHE   291      97.113  -1.449  11.739  1.00                 N  
ATOM    339  CA  PHE   291      97.198  -1.185  13.160  1.00                 C  
ATOM    340  C   PHE   291      98.094  -2.211  13.825  1.00                 C  
ATOM    341  O   PHE   291      98.808  -1.884  14.764  1.00                 O  
ATOM    342  CB  PHE   291      95.804  -1.195  13.791  1.00                 C  
ATOM    343  CG  PHE   291      94.972   0.006  13.442  1.00                 C  
ATOM    344  CZ  PHE   291      93.437   2.232  12.799  1.00                 C  
ATOM    345  CD1 PHE   291      93.847  -0.121  12.647  1.00                 C  
ATOM    346  CE1 PHE   291      93.081   0.984  12.325  1.00                 C  
ATOM    347  CD2 PHE   291      95.315   1.263  13.908  1.00                 C  
ATOM    348  CE2 PHE   291      94.550   2.368  13.587  1.00                 C  
ATOM    349  N   ASN   292      98.062  -3.449  13.332  1.00                 N  
ATOM    350  CA  ASN   292      98.926  -4.506  13.865  1.00                 C  
ATOM    351  C   ASN   292     100.396  -4.221  13.585  1.00                 C  
ATOM    352  O   ASN   292     101.275  -4.912  14.098  1.00                 O  
ATOM    353  CB  ASN   292      98.527  -5.866  13.288  1.00                 C  
ATOM    354  CG  ASN   292      97.209  -6.370  13.842  1.00                 C  
ATOM    355  OD1 ASN   292      96.775  -5.951  14.916  1.00                 O  
ATOM    356  ND2 ASN   292      96.567  -7.273  13.110  1.00                 N  
ATOM    357  N   VAL   293     100.668  -3.204  12.774  1.00                 N  
ATOM    358  CA  VAL   293     102.034  -2.709  12.668  1.00                 C  
ATOM    359  C   VAL   293     102.281  -1.551  13.671  1.00                 C  
ATOM    360  O   VAL   293     103.188  -0.736  13.485  1.00                 O  
ATOM    361  CB  VAL   293     102.355  -2.241  11.237  1.00                 C  
ATOM    362  CG1 VAL   293     103.735  -1.603  11.182  1.00                 C  
ATOM    363  CG2 VAL   293     102.263  -3.405  10.262  1.00                 C  
ATOM    364  N   LEU   294     101.451  -1.495  14.723  1.00                 N  
ATOM    365  CA  LEU   294     101.725  -0.758  15.991  1.00                 C  
ATOM    366  C   LEU   294     100.502  -0.193  16.762  1.00                 C  
ATOM    367  O   LEU   294     100.485  -0.256  17.991  1.00                 O  
ATOM    368  CB  LEU   294     102.665   0.421  15.733  1.00                 C  
ATOM    369  CG  LEU   294     103.041   1.267  16.951  1.00                 C  
ATOM    370  CD1 LEU   294     103.785   0.429  17.979  1.00                 C  
ATOM    371  CD2 LEU   294     103.883   2.464  16.535  1.00                 C  
ATOM    372  N   GLY   295      99.497   0.333  16.052  1.00                 N  
ATOM    373  CA  GLY   295      98.317   0.993  16.663  1.00                 C  
ATOM    374  C   GLY   295      97.750   0.398  17.949  1.00                 C  
ATOM    375  O   GLY   295      97.537  -0.813  18.044  1.00                 O  
ATOM    376  N   PHE   296      97.492   1.260  18.936  1.00                 N  
ATOM    377  CA  PHE   296      97.060   0.823  20.280  1.00                 C  
ATOM    378  C   PHE   296      95.700   0.110  20.281  1.00                 C  
ATOM    379  O   PHE   296      95.484  -0.833  21.046  1.00                 O  
ATOM    380  CB  PHE   296      96.993   2.016  21.236  1.00                 C  
ATOM    381  CG  PHE   296      96.574   1.652  22.631  1.00                 C  
ATOM    382  CZ  PHE   296      95.792   0.981  25.213  1.00                 C  
ATOM    383  CD1 PHE   296      97.476   1.085  23.515  1.00                 C  
ATOM    384  CE1 PHE   296      97.090   0.750  24.799  1.00                 C  
ATOM    385  CD2 PHE   296      95.278   1.877  23.061  1.00                 C  
ATOM    386  CE2 PHE   296      94.893   1.542  24.345  1.00                 C  
ATOM    387  N   ASP   297      94.797   0.566  19.417  1.00                 N  
ATOM    388  CA  ASP   297      93.491  -0.059  19.240  1.00                 C  
ATOM    389  C   ASP   297      93.163  -0.060  17.755  1.00                 C  
ATOM    390  O   ASP   297      93.937   0.460  16.943  1.00                 O  
ATOM    391  CB  ASP   297      92.428   0.683  20.052  1.00                 C  
ATOM    392  CG  ASP   297      91.239  -0.194  20.393  1.00                 C  
ATOM    393  OD1 ASP   297      91.207  -1.356  19.937  1.00                 O  
ATOM    394  OD2 ASP   297      90.338   0.281  21.117  1.00                 O  
ATOM    395  N   ARG   298      92.016  -0.639  17.402  1.00                 N  
ATOM    396  CA  ARG   298      91.444  -0.459  16.071  1.00                 C  
ATOM    397  C   ARG   298      91.157   1.029  15.863  1.00                 C  
ATOM    398  O   ARG   298      90.768   1.461  14.776  1.00                 O  
ATOM    399  CB  ARG   298      90.176  -1.301  15.914  1.00                 C  
ATOM    400  CD  ARG   298      89.126  -3.575  15.749  1.00                 C  
ATOM    401  NE  ARG   298      89.352  -5.017  15.683  1.00                 N  
ATOM    402  CG  ARG   298      90.428  -2.799  15.866  1.00                 C  
ATOM    403  CZ  ARG   298      88.383  -5.926  15.691  1.00                 C  
ATOM    404  NH1 ARG   298      88.683  -7.216  15.628  1.00                 N  
ATOM    405  NH2 ARG   298      87.116  -5.543  15.763  1.00                 N  
ATOM    406  N   TYR   299      91.351   1.796  16.934  1.00                 N  
ATOM    407  CA  TYR   299      91.349   3.245  16.896  1.00                 C  
ATOM    408  C   TYR   299      92.405   3.814  17.837  1.00                 C  
ATOM    409  O   TYR   299      92.116   4.168  18.982  1.00                 O  
ATOM    410  CB  TYR   299      89.966   3.789  17.262  1.00                 C  
ATOM    411  CG  TYR   299      88.861   3.320  16.343  1.00                 C  
ATOM    412  OH  TYR   299      85.816   2.021  13.826  1.00                 O  
ATOM    413  CZ  TYR   299      86.824   2.452  14.658  1.00                 C  
ATOM    414  CD1 TYR   299      87.996   2.305  16.730  1.00                 C  
ATOM    415  CE1 TYR   299      86.983   1.870  15.897  1.00                 C  
ATOM    416  CD2 TYR   299      88.686   3.895  15.091  1.00                 C  
ATOM    417  CE2 TYR   299      87.678   3.474  14.244  1.00                 C  
ATOM    418  N   PRO   300      93.641   3.861  17.352  1.00                 N  
ATOM    419  CA  PRO   300      94.692   4.632  18.003  1.00                 C  
ATOM    420  C   PRO   300      94.410   6.108  17.730  1.00                 C  
ATOM    421  O   PRO   300      94.024   6.480  16.619  1.00                 O  
ATOM    422  CB  PRO   300      95.979   4.135  17.342  1.00                 C  
ATOM    423  CD  PRO   300      94.162   3.075  16.201  1.00                 C  
ATOM    424  CG  PRO   300      95.544   3.633  16.007  1.00                 C  
ATOM    425  N   THR   301      94.595   6.947  18.743  1.00                 N  
ATOM    426  CA  THR   301      94.081   8.314  18.684  1.00                 C  
ATOM    427  C   THR   301      95.009   9.309  17.990  1.00                 C  
ATOM    428  O   THR   301      96.197   9.392  18.304  1.00                 O  
ATOM    429  CB  THR   301      93.779   8.865  20.090  1.00                 C  
ATOM    430  OG1 THR   301      92.770   8.062  20.715  1.00                 O  
ATOM    431  CG2 THR   301      93.277  10.298  20.004  1.00                 C  
ATOM    432  N   GLN   302      94.436  10.045  17.035  1.00                 N  
ATOM    433  CA  GLN   302      95.067  11.198  16.361  1.00                 C  
ATOM    434  C   GLN   302      96.510  10.994  15.846  1.00                 C  
ATOM    435  O   GLN   302      96.766  10.128  15.006  1.00                 O  
ATOM    436  CB  GLN   302      95.090  12.414  17.289  1.00                 C  
ATOM    437  CD  GLN   302      93.774  14.130  18.595  1.00                 C  
ATOM    438  CG  GLN   302      93.711  12.922  17.680  1.00                 C  
ATOM    439  OE1 GLN   302      94.303  15.176  18.222  1.00                 O  
ATOM    440  NE2 GLN   302      93.231  13.987  19.798  1.00                 N  
ATOM    441  N   LYS   303      97.429  11.811  16.358  1.00                 N  
ATOM    442  CA  LYS   303      98.825  11.849  15.927  1.00                 C  
ATOM    443  C   LYS   303      99.707  10.809  16.625  1.00                 C  
ATOM    444  O   LYS   303     100.936  10.914  16.592  1.00                 O  
ATOM    445  CB  LYS   303      99.421  13.239  16.162  1.00                 C  
ATOM    446  CD  LYS   303      99.460  15.677  15.570  1.00                 C  
ATOM    447  CE  LYS   303      98.857  16.766  14.698  1.00                 C  
ATOM    448  CG  LYS   303      98.813  14.329  15.295  1.00                 C  
ATOM    449  NZ  LYS   303      99.466  18.097  14.971  1.00                 N  
ATOM    450  N   HIS   304      99.072   9.822  17.259  1.00                 N  
ATOM    451  CA  HIS   304      99.766   8.695  17.894  1.00                 C  
ATOM    452  C   HIS   304     100.401   7.799  16.828  1.00                 C  
ATOM    453  O   HIS   304     101.445   7.175  17.056  1.00                 O  
ATOM    454  CB  HIS   304      98.798   7.892  18.765  1.00                 C  
ATOM    455  CG  HIS   304      98.358   8.613  20.001  1.00                 C  
ATOM    456  ND1 HIS   304      99.201   8.850  21.065  1.00                 N  
ATOM    457  CE1 HIS   304      98.524   9.513  22.020  1.00                 C  
ATOM    458  CD2 HIS   304      97.117   9.220  20.463  1.00                 C  
ATOM    459  NE2 HIS   304      97.274   9.738  21.666  1.00                 N  
ATOM    460  N   ILE   305      99.742   7.760  15.672  1.00                 N  
ATOM    461  CA  ILE   305     100.188   7.043  14.487  1.00                 C  
ATOM    462  C   ILE   305     101.385   7.735  13.848  1.00                 C  
ATOM    463  O   ILE   305     102.368   7.082  13.492  1.00                 O  
ATOM    464  CB  ILE   305      99.054   6.898  13.455  1.00                 C  
ATOM    465  CD1 ILE   305      96.682   6.007  13.176  1.00                 C  
ATOM    466  CG1 ILE   305      97.953   5.985  13.998  1.00                 C  
ATOM    467  CG2 ILE   305      99.603   6.396  12.128  1.00                 C  
ATOM    468  N   ASN   306     101.294   9.056  13.710  1.00                 N  
ATOM    469  CA  ASN   306     102.367   9.863  13.120  1.00                 C  
ATOM    470  C   ASN   306     103.640   9.731  13.961  1.00                 C  
ATOM    471  O   ASN   306     104.751   9.710  13.423  1.00                 O  
ATOM    472  CB  ASN   306     101.932  11.325  12.996  1.00                 C  
ATOM    473  CG  ASN   306     100.921  11.539  11.886  1.00                 C  
ATOM    474  OD1 ASN   306     100.794  10.715  10.981  1.00                 O  
ATOM    475  ND2 ASN   306     100.198  12.651  11.954  1.00                 N  
ATOM    476  N   ALA   307     103.455   9.618  15.277  1.00                 N  
ATOM    477  CA  ALA   307     104.543   9.351  16.218  1.00                 C  
ATOM    478  C   ALA   307     105.120   7.955  16.002  1.00                 C  
ATOM    479  O   ALA   307     106.335   7.750  16.105  1.00                 O  
ATOM    480  CB  ALA   307     104.054   9.502  17.650  1.00                 C  
ATOM    481  N   HIS   308     104.235   7.006  15.700  1.00                 N  
ATOM    482  CA  HIS   308     104.617   5.612  15.486  1.00                 C  
ATOM    483  C   HIS   308     105.292   5.407  14.133  1.00                 C  
ATOM    484  O   HIS   308     106.273   4.665  14.028  1.00                 O  
ATOM    485  CB  HIS   308     103.394   4.699  15.594  1.00                 C  
ATOM    486  CG  HIS   308     102.830   4.605  16.978  1.00                 C  
ATOM    487  ND1 HIS   308     101.629   3.989  17.252  1.00                 N  
ATOM    488  CE1 HIS   308     101.390   4.064  18.573  1.00                 C  
ATOM    489  CD2 HIS   308     103.250   5.041  18.302  1.00                 C  
ATOM    490  NE2 HIS   308     102.359   4.694  19.209  1.00                 N  
ATOM    491  N   CYS   309     104.764   6.074  13.108  1.00                 N  
ATOM    492  CA  CYS   309     105.266   5.932  11.747  1.00                 C  
ATOM    493  C   CYS   309     106.667   6.489  11.570  1.00                 C  
ATOM    494  O   CYS   309     107.554   5.801  11.067  1.00                 O  
ATOM    495  CB  CYS   309     104.326   6.620  10.755  1.00                 C  
ATOM    496  SG  CYS   309     104.805   6.435   9.021  1.00                 S  
ATOM    497  N   ARG   310     106.843   7.750  11.957  1.00                 N  
ATOM    498  CA  ARG   310     108.116   8.443  11.777  1.00                 C  
ATOM    499  C   ARG   310     109.248   7.651  12.418  1.00                 C  
ATOM    500  O   ARG   310     110.311   7.488  11.812  1.00                 O  
ATOM    501  CB  ARG   310     108.047   9.852  12.369  1.00                 C  
ATOM    502  CD  ARG   310     109.162  12.069  12.746  1.00                 C  
ATOM    503  NE  ARG   310     110.392  12.848  12.624  1.00                 N  
ATOM    504  CG  ARG   310     109.320  10.664  12.188  1.00                 C  
ATOM    505  CZ  ARG   310     110.520  14.110  13.020  1.00                 C  
ATOM    506  NH1 ARG   310     111.678  14.738  12.869  1.00                 N  
ATOM    507  NH2 ARG   310     109.489  14.741  13.566  1.00                 N  
ATOM    508  N   LYS   311     108.997   7.147  13.629  1.00                 N  
ATOM    509  CA  LYS   311     109.982   6.356  14.373  1.00                 C  
ATOM    510  C   LYS   311     110.237   4.993  13.722  1.00                 C  
ATOM    511  O   LYS   311     111.391   4.621  13.517  1.00                 O  
ATOM    512  CB  LYS   311     109.526   6.155  15.819  1.00                 C  
ATOM    513  CD  LYS   311     110.031   5.283  18.118  1.00                 C  
ATOM    514  CE  LYS   311     111.008   4.492  18.973  1.00                 C  
ATOM    515  CG  LYS   311     110.508   5.375  16.678  1.00                 C  
ATOM    516  NZ  LYS   311     110.553   4.393  20.388  1.00                 N  
ATOM    517  N   LEU   312     109.163   4.274  13.394  1.00                 N  
ATOM    518  CA  LEU   312     109.259   2.944  12.792  1.00                 C  
ATOM    519  C   LEU   312     109.920   2.936  11.422  1.00                 C  
ATOM    520  O   LEU   312     110.804   2.107  11.150  1.00                 O  
ATOM    521  CB  LEU   312     107.872   2.310  12.668  1.00                 C  
ATOM    522  CG  LEU   312     107.195   1.900  13.978  1.00                 C  
ATOM    523  CD1 LEU   312     105.755   1.478  13.729  1.00                 C  
ATOM    524  CD2 LEU   312     107.966   0.777  14.653  1.00                 C  
ATOM    525  N   SER   313     109.455   3.839  10.556  1.00                 N  
ATOM    526  CA  SER   313     109.965   3.948   9.198  1.00                 C  
ATOM    527  C   SER   313     111.415   4.387   9.258  1.00                 C  
ATOM    528  O   SER   313     112.228   3.955   8.440  1.00                 O  
ATOM    529  CB  SER   313     109.118   4.929   8.385  1.00                 C  
ATOM    530  OG  SER   313     109.240   6.248   8.889  1.00                 O  
ATOM    531  N   SER   314     111.740   5.218  10.247  1.00                 N  
ATOM    532  CA  SER   314     113.120   5.650  10.452  1.00                 C  
ATOM    533  C   SER   314     113.979   4.531  11.042  1.00                 C  
ATOM    534  O   SER   314     115.180   4.435  10.747  1.00                 O  
ATOM    535  CB  SER   314     113.167   6.876  11.366  1.00                 C  
ATOM    536  OG  SER   314     112.725   6.556  12.673  1.00                 O  
ATOM    537  N   LYS   315     113.347   3.694  11.869  1.00                 N  
ATOM    538  CA  LYS   315     113.991   2.507  12.467  1.00                 C  
ATOM    539  C   LYS   315     114.230   1.430  11.430  1.00                 C  
ATOM    540  O   LYS   315     115.335   0.894  11.319  1.00                 O  
ATOM    541  CB  LYS   315     113.137   1.953  13.609  1.00                 C  
ATOM    542  CD  LYS   315     112.886   0.300  15.482  1.00                 C  
ATOM    543  CE  LYS   315     113.488  -0.911  16.175  1.00                 C  
ATOM    544  CG  LYS   315     113.745   0.748  14.310  1.00                 C  
ATOM    545  NZ  LYS   315     112.657  -1.362  17.326  1.00                 N  
ATOM    546  N   TRP   316     113.177   1.136  10.671  1.00                 N  
ATOM    547  CA  TRP   316     113.152  -0.006   9.776  1.00                 C  
ATOM    548  C   TRP   316     113.615   0.272   8.346  1.00                 C  
ATOM    549  O   TRP   316     113.260  -0.447   7.411  1.00                 O  
ATOM    550  CB  TRP   316     111.743  -0.599   9.703  1.00                 C  
ATOM    551  CG  TRP   316     111.282  -1.210  10.990  1.00                 C  
ATOM    552  CD1 TRP   316     110.293  -0.748  11.809  1.00                 C  
ATOM    553  NE1 TRP   316     110.155  -1.574  12.899  1.00                 N  
ATOM    554  CD2 TRP   316     111.794  -2.398  11.608  1.00                 C  
ATOM    555  CE2 TRP   316     111.067  -2.595  12.796  1.00                 C  
ATOM    556  CH2 TRP   316     112.293  -4.549  13.297  1.00                 C  
ATOM    557  CZ2 TRP   316     111.309  -3.670  13.650  1.00                 C  
ATOM    558  CE3 TRP   316     112.795  -3.314  11.271  1.00                 C  
ATOM    559  CZ3 TRP   316     113.031  -4.378  12.121  1.00                 C  
ATOM    560  N   HIS   317     114.426   1.307   8.171  1.00                 N  
ATOM    561  CA  HIS   317     114.916   1.569   6.841  1.00                 C  
ATOM    562  C   HIS   317     116.066   0.652   6.504  1.00                 C  
ATOM    563  O   HIS   317     117.044   0.574   7.247  1.00                 O  
ATOM    564  CB  HIS   317     115.347   3.031   6.707  1.00                 C  
ATOM    565  CG  HIS   317     115.697   3.432   5.308  1.00                 C  
ATOM    566  ND1 HIS   317     116.845   3.005   4.676  1.00                 N  
ATOM    567  CE1 HIS   317     116.884   3.527   3.437  1.00                 C  
ATOM    568  CD2 HIS   317     115.083   4.261   4.281  1.00                 C  
ATOM    569  NE2 HIS   317     115.830   4.281   3.193  1.00                 N  
ATOM    570  N   PRO   318     115.955  -0.038   5.369  1.00                 N  
ATOM    571  CA  PRO   318     117.010  -0.933   4.930  1.00                 C  
ATOM    572  C   PRO   318     118.403  -0.326   4.985  1.00                 C  
ATOM    573  O   PRO   318     119.381  -1.061   4.926  1.00                 O  
ATOM    574  CB  PRO   318     116.636  -1.266   3.484  1.00                 C  
ATOM    575  CD  PRO   318     114.841   0.076   4.326  1.00                 C  
ATOM    576  CG  PRO   318     115.155  -1.091   3.432  1.00                 C  
ATOM    577  N   ASP   319     118.494   0.996   5.109  1.00                 N  
ATOM    578  CA  ASP   319     119.795   1.663   5.223  1.00                 C  
ATOM    579  C   ASP   319     120.484   1.230   6.494  1.00                 C  
ATOM    580  O   ASP   319     121.706   1.092   6.524  1.00                 O  
ATOM    581  CB  ASP   319     119.623   3.183   5.191  1.00                 C  
ATOM    582  CG  ASP   319     119.245   3.697   3.816  1.00                 C  
ATOM    583  OD1 ASP   319     119.384   2.934   2.837  1.00                 O  
ATOM    584  OD2 ASP   319     118.811   4.864   3.716  1.00                 O  
ATOM    585  N   ARG   320     119.675   1.020   7.531  1.00                 N  
ATOM    586  CA  ARG   320     120.142   0.686   8.869  1.00                 C  
ATOM    587  C   ARG   320     120.930  -0.620   8.939  1.00                 C  
ATOM    588  O   ARG   320     121.795  -0.796   9.807  1.00                 O  
ATOM    589  CB  ARG   320     118.964   0.598   9.841  1.00                 C  
ATOM    590  CD  ARG   320     119.146   2.863  10.907  1.00                 C  
ATOM    591  NE  ARG   320     118.456   4.106  11.244  1.00                 N  
ATOM    592  CG  ARG   320     118.268   1.925  10.095  1.00                 C  
ATOM    593  CZ  ARG   320     119.035   5.146  11.835  1.00                 C  
ATOM    594  NH1 ARG   320     118.327   6.234  12.102  1.00                 N  
ATOM    595  NH2 ARG   320     120.320   5.094  12.156  1.00                 N  
ATOM    596  N   PHE   321     120.644  -1.518   8.004  1.00                 N  
ATOM    597  CA  PHE   321     121.135  -2.872   8.095  1.00                 C  
ATOM    598  C   PHE   321     122.241  -3.165   7.112  1.00                 C  
ATOM    599  O   PHE   321     122.022  -3.158   5.903  1.00                 O  
ATOM    600  CB  PHE   321     119.996  -3.871   7.878  1.00                 C  
ATOM    601  CG  PHE   321     118.941  -3.828   8.946  1.00                 C  
ATOM    602  CZ  PHE   321     116.991  -3.754  10.925  1.00                 C  
ATOM    603  CD1 PHE   321     117.920  -2.895   8.894  1.00                 C  
ATOM    604  CE1 PHE   321     116.949  -2.856   9.876  1.00                 C  
ATOM    605  CD2 PHE   321     118.969  -4.721  10.003  1.00                 C  
ATOM    606  CE2 PHE   321     117.998  -4.681  10.985  1.00                 C  
ATOM    607  N   THR   322     123.429  -3.410   7.667  1.00                 N  
ATOM    608  CA  THR   322     124.631  -3.783   6.916  1.00                 C  
ATOM    609  C   THR   322     124.549  -5.178   6.309  1.00                 C  
ATOM    610  O   THR   322     125.189  -5.453   5.296  1.00                 O  
ATOM    611  CB  THR   322     125.892  -3.714   7.798  1.00                 C  
ATOM    612  OG1 THR   322     125.771  -4.644   8.882  1.00                 O  
ATOM    613  CG2 THR   322     126.064  -2.317   8.373  1.00                 C  
ATOM    614  N   ASN   323     125.530  -6.009   6.659  1.00                 N  
ATOM    615  CA  ASN   323     125.656  -7.392   6.196  1.00                 C  
ATOM    616  C   ASN   323     126.160  -7.436   4.764  1.00                 C  
ATOM    617  O   ASN   323     125.780  -6.626   3.914  1.00                 O  
ATOM    618  CB  ASN   323     124.319  -8.124   6.325  1.00                 C  
ATOM    619  CG  ASN   323     123.883  -8.292   7.767  1.00                 C  
ATOM    620  OD1 ASN   323     124.649  -8.766   8.606  1.00                 O  
ATOM    621  ND2 ASN   323     122.647  -7.902   8.060  1.00                 N  
ATOM    622  N   LYS   324     127.032  -8.394   4.479  1.00                 N  
ATOM    623  CA  LYS   324     127.605  -8.502   3.154  1.00                 C  
ATOM    624  C   LYS   324     126.626  -8.878   2.051  1.00                 C  
ATOM    625  O   LYS   324     126.619  -8.290   0.967  1.00                 O  
ATOM    626  CB  LYS   324     128.739  -9.529   3.143  1.00                 C  
ATOM    627  CD  LYS   324     130.591 -10.654   1.876  1.00                 C  
ATOM    628  CE  LYS   324     131.270 -10.814   0.525  1.00                 C  
ATOM    629  CG  LYS   324     129.426  -9.680   1.795  1.00                 C  
ATOM    630  NZ  LYS   324     132.414 -11.766   0.589  1.00                 N  
ATOM    631  N   ASN   325     125.779  -9.871   2.310  1.00                 N  
ATOM    632  CA  ASN   325     124.812 -10.325   1.313  1.00                 C  
ATOM    633  C   ASN   325     123.471  -9.607   1.386  1.00                 C  
ATOM    634  O   ASN   325     122.623  -9.720   0.497  1.00                 O  
ATOM    635  CB  ASN   325     124.581 -11.832   1.438  1.00                 C  
ATOM    636  CG  ASN   325     125.792 -12.643   1.019  1.00                 C  
ATOM    637  OD1 ASN   325     126.608 -12.190   0.217  1.00                 O  
ATOM    638  ND2 ASN   325     125.912 -13.849   1.563  1.00                 N  
ATOM    639  N   VAL   326     123.264  -8.853   2.461  1.00                 N  
ATOM    640  CA  VAL   326     122.031  -8.101   2.658  1.00                 C  
ATOM    641  C   VAL   326     120.835  -9.026   2.921  1.00                 C  
ATOM    642  O   VAL   326     119.753  -8.851   2.354  1.00                 O  
ATOM    643  CB  VAL   326     121.722  -7.197   1.450  1.00                 C  
ATOM    644  CG1 VAL   326     122.820  -6.161   1.266  1.00                 C  
ATOM    645  CG2 VAL   326     121.555  -8.032   0.189  1.00                 C  
ATOM    646  N   THR   327     121.047 -10.104   3.865  1.00                 N  
ATOM    647  CA  THR   327     119.872 -10.941   4.043  1.00                 C  
ATOM    648  C   THR   327     118.970 -10.332   5.104  1.00                 C  
ATOM    649  O   THR   327     117.738 -10.385   5.000  1.00                 O  
ATOM    650  CB  THR   327     120.258 -12.380   4.434  1.00                 C  
ATOM    651  OG1 THR   327     121.058 -12.961   3.397  1.00                 O  
ATOM    652  CG2 THR   327     119.013 -13.232   4.624  1.00                 C  
ATOM    653  N   GLU   328     119.592  -9.736   6.115  1.00                 N  
ATOM    654  CA  GLU   328     118.847  -9.094   7.186  1.00                 C  
ATOM    655  C   GLU   328     118.117  -7.850   6.652  1.00                 C  
ATOM    656  O   GLU   328     116.968  -7.598   7.019  1.00                 O  
ATOM    657  CB  GLU   328     119.781  -8.717   8.337  1.00                 C  
ATOM    658  CD  GLU   328     120.016  -7.839  10.694  1.00                 C  
ATOM    659  CG  GLU   328     119.074  -8.108   9.537  1.00                 C  
ATOM    660  OE1 GLU   328     121.224  -8.120  10.554  1.00                 O  
ATOM    661  OE2 GLU   328     119.545  -7.346  11.741  1.00                 O  
ATOM    662  N   GLN   329     118.785  -7.103   5.767  1.00                 N  
ATOM    663  CA  GLN   329     118.208  -5.924   5.116  1.00                 C  
ATOM    664  C   GLN   329     116.914  -6.247   4.368  1.00                 C  
ATOM    665  O   GLN   329     115.869  -5.623   4.614  1.00                 O  
ATOM    666  CB  GLN   329     119.214  -5.302   4.146  1.00                 C  
ATOM    667  CD  GLN   329     117.878  -4.168   2.326  1.00                 C  
ATOM    668  CG  GLN   329     118.761  -3.981   3.544  1.00                 C  
ATOM    669  OE1 GLN   329     118.039  -5.128   1.572  1.00                 O  
ATOM    670  NE2 GLN   329     116.939  -3.250   2.131  1.00                 N  
ATOM    671  N   VAL   330     116.992  -7.214   3.454  1.00                 N  
ATOM    672  CA  VAL   330     115.856  -7.568   2.608  1.00                 C  
ATOM    673  C   VAL   330     114.588  -7.829   3.436  1.00                 C  
ATOM    674  O   VAL   330     113.458  -7.771   2.928  1.00                 O  
ATOM    675  CB  VAL   330     116.162  -8.802   1.739  1.00                 C  
ATOM    676  CG1 VAL   330     116.235 -10.054   2.599  1.00                 C  
ATOM    677  CG2 VAL   330     115.113  -8.960   0.650  1.00                 C  
ATOM    678  N   GLU   331     114.802  -8.108   4.722  1.00                 N  
ATOM    679  CA  GLU   331     113.738  -8.455   5.660  1.00                 C  
ATOM    680  C   GLU   331     113.141  -7.214   6.264  1.00                 C  
ATOM    681  O   GLU   331     111.931  -7.161   6.511  1.00                 O  
ATOM    682  CB  GLU   331     114.271  -9.378   6.757  1.00                 C  
ATOM    683  CD  GLU   331     115.234 -11.631   7.372  1.00                 C  
ATOM    684  CG  GLU   331     114.672 -10.759   6.266  1.00                 C  
ATOM    685  OE1 GLU   331     115.477 -11.104   8.478  1.00                 O  
ATOM    686  OE2 GLU   331     115.430 -12.841   7.133  1.00                 O  
ATOM    687  N   ALA   332     114.013  -6.235   6.516  1.00                 N  
ATOM    688  CA  ALA   332     113.617  -4.909   6.979  1.00                 C  
ATOM    689  C   ALA   332     112.752  -4.241   5.920  1.00                 C  
ATOM    690  O   ALA   332     111.730  -3.612   6.238  1.00                 O  
ATOM    691  CB  ALA   332     114.845  -4.068   7.291  1.00                 C  
ATOM    692  N   GLU   333     113.174  -4.406   4.664  1.00                 N  
ATOM    693  CA  GLU   333     112.483  -3.843   3.505  1.00                 C  
ATOM    694  C   GLU   333     111.001  -4.247   3.475  1.00                 C  
ATOM    695  O   GLU   333     110.125  -3.418   3.192  1.00                 O  
ATOM    696  CB  GLU   333     113.165  -4.283   2.208  1.00                 C  
ATOM    697  CD  GLU   333     113.284  -4.106  -0.308  1.00                 C  
ATOM    698  CG  GLU   333     112.546  -3.696   0.951  1.00                 C  
ATOM    699  OE1 GLU   333     114.497  -4.389  -0.220  1.00                 O  
ATOM    700  OE2 GLU   333     112.650  -4.144  -1.384  1.00                 O  
ATOM    701  N   GLN   334     110.716  -5.503   3.808  1.00                 N  
ATOM    702  CA  GLN   334     109.334  -5.956   3.794  1.00                 C  
ATOM    703  C   GLN   334     108.578  -5.282   4.926  1.00                 C  
ATOM    704  O   GLN   334     107.391  -5.018   4.808  1.00                 O  
ATOM    705  CB  GLN   334     109.268  -7.480   3.917  1.00                 C  
ATOM    706  CD  GLN   334     107.268  -7.808   2.410  1.00                 C  
ATOM    707  CG  GLN   334     107.867  -8.053   3.781  1.00                 C  
ATOM    708  OE1 GLN   334     107.891  -8.096   1.389  1.00                 O  
ATOM    709  NE2 GLN   334     106.052  -7.274   2.384  1.00                 N  
ATOM    710  N   LYS   335     109.283  -4.980   6.008  1.00                 N  
ATOM    711  CA  LYS   335     108.661  -4.333   7.150  1.00                 C  
ATOM    712  C   LYS   335     108.544  -2.839   6.875  1.00                 C  
ATOM    713  O   LYS   335     107.703  -2.143   7.453  1.00                 O  
ATOM    714  CB  LYS   335     109.469  -4.598   8.422  1.00                 C  
ATOM    715  CD  LYS   335     110.257  -6.237  10.152  1.00                 C  
ATOM    716  CE  LYS   335     110.227  -7.684  10.616  1.00                 C  
ATOM    717  CG  LYS   335     109.445  -6.047   8.881  1.00                 C  
ATOM    718  NZ  LYS   335     111.043  -7.891  11.844  1.00                 N  
ATOM    719  N   PHE   336     109.410  -2.349   5.996  1.00                 N  
ATOM    720  CA  PHE   336     109.402  -0.948   5.635  1.00                 C  
ATOM    721  C   PHE   336     108.284  -0.638   4.641  1.00                 C  
ATOM    722  O   PHE   336     107.576   0.372   4.785  1.00                 O  
ATOM    723  CB  PHE   336     110.754  -0.539   5.046  1.00                 C  
ATOM    724  CG  PHE   336     110.830   0.909   4.654  1.00                 C  
ATOM    725  CZ  PHE   336     110.971   3.586   3.920  1.00                 C  
ATOM    726  CD1 PHE   336     110.956   1.896   5.615  1.00                 C  
ATOM    727  CE1 PHE   336     111.026   3.229   5.254  1.00                 C  
ATOM    728  CD2 PHE   336     110.777   1.284   3.323  1.00                 C  
ATOM    729  CE2 PHE   336     110.847   2.616   2.961  1.00                 C  
ATOM    730  N   MET   337     108.147  -1.493   3.627  1.00                 N  
ATOM    731  CA  MET   337     107.049  -1.381   2.684  1.00                 C  
ATOM    732  C   MET   337     105.743  -1.499   3.452  1.00                 C  
ATOM    733  O   MET   337     104.766  -0.829   3.125  1.00                 O  
ATOM    734  CB  MET   337     107.162  -2.455   1.600  1.00                 C  
ATOM    735  SD  MET   337     108.520  -3.618  -0.516  1.00                 S  
ATOM    736  CE  MET   337     107.065  -3.405  -1.539  1.00                 C  
ATOM    737  CG  MET   337     108.325  -2.251   0.643  1.00                 C  
ATOM    738  N   ASP   338     105.749  -2.345   4.482  1.00                 N  
ATOM    739  CA  ASP   338     104.567  -2.604   5.303  1.00                 C  
ATOM    740  C   ASP   338     104.178  -1.396   6.146  1.00                 C  
ATOM    741  O   ASP   338     103.001  -1.022   6.182  1.00                 O  
ATOM    742  CB  ASP   338     104.802  -3.810   6.215  1.00                 C  
ATOM    743  CG  ASP   338     104.830  -5.120   5.453  1.00                 C  
ATOM    744  OD1 ASP   338     104.402  -5.134   4.279  1.00                 O  
ATOM    745  OD2 ASP   338     105.279  -6.133   6.029  1.00                 O  
ATOM    746  N   ILE   339     105.172  -0.799   6.809  1.00                 N  
ATOM    747  CA  ILE   339     104.985   0.426   7.586  1.00                 C  
ATOM    748  C   ILE   339     104.526   1.563   6.681  1.00                 C  
ATOM    749  O   ILE   339     103.624   2.328   7.043  1.00                 O  
ATOM    750  CB  ILE   339     106.273   0.824   8.331  1.00                 C  
ATOM    751  CD1 ILE   339     107.969  -0.038  10.027  1.00                 C  
ATOM    752  CG1 ILE   339     106.585  -0.189   9.434  1.00                 C  
ATOM    753  CG2 ILE   339     106.157   2.239   8.877  1.00                 C  
ATOM    754  N   GLN   340     105.153   1.674   5.510  1.00                 N  
ATOM    755  CA  GLN   340     104.822   2.726   4.551  1.00                 C  
ATOM    756  C   GLN   340     103.425   2.532   3.980  1.00                 C  
ATOM    757  O   GLN   340     102.655   3.483   3.881  1.00                 O  
ATOM    758  CB  GLN   340     105.850   2.761   3.418  1.00                 C  
ATOM    759  CD  GLN   340     107.273   4.599   4.408  1.00                 C  
ATOM    760  CG  GLN   340     107.242   3.187   3.857  1.00                 C  
ATOM    761  OE1 GLN   340     106.800   5.537   3.766  1.00                 O  
ATOM    762  NE2 GLN   340     107.832   4.755   5.602  1.00                 N  
ATOM    763  N   LYS   341     103.097   1.299   3.616  1.00                 N  
ATOM    764  CA  LYS   341     101.758   0.981   3.129  1.00                 C  
ATOM    765  C   LYS   341     100.712   1.198   4.224  1.00                 C  
ATOM    766  O   LYS   341      99.521   1.356   3.930  1.00                 O  
ATOM    767  CB  LYS   341     101.701  -0.462   2.623  1.00                 C  
ATOM    768  CD  LYS   341     102.392  -2.154   0.904  1.00                 C  
ATOM    769  CE  LYS   341     103.158  -2.390  -0.388  1.00                 C  
ATOM    770  CG  LYS   341     102.487  -0.703   1.345  1.00                 C  
ATOM    771  NZ  LYS   341     103.106  -3.817  -0.812  1.00                 N  
ATOM    772  N   ALA   342     101.167   1.210   5.479  1.00                 N  
ATOM    773  CA  ALA   342     100.290   1.458   6.620  1.00                 C  
ATOM    774  C   ALA   342      99.856   2.919   6.663  1.00                 C  
ATOM    775  O   ALA   342      98.655   3.200   6.742  1.00                 O  
ATOM    776  CB  ALA   342     100.987   1.077   7.917  1.00                 C  
ATOM    777  N   CYS   343     100.828   3.838   6.597  1.00                 N  
ATOM    778  CA  CYS   343     100.552   5.287   6.576  1.00                 C  
ATOM    779  C   CYS   343      99.702   5.703   5.392  1.00                 C  
ATOM    780  O   CYS   343      98.809   6.535   5.525  1.00                 O  
ATOM    781  CB  CYS   343     101.860   6.081   6.561  1.00                 C  
ATOM    782  SG  CYS   343     102.792   6.013   8.109  1.00                 S  
ATOM    783  N   GLY   344      99.995   5.106   4.243  1.00                 N  
ATOM    784  CA  GLY   344      99.231   5.325   3.035  1.00                 C  
ATOM    785  C   GLY   344      97.747   5.004   3.233  1.00                 C  
ATOM    786  O   GLY   344      96.887   5.718   2.719  1.00                 O  
ATOM    787  N   MET   345      97.444   3.947   3.984  1.00                 N  
ATOM    788  CA  MET   345      96.049   3.544   4.173  1.00                 C  
ATOM    789  C   MET   345      95.430   4.140   5.448  1.00                 C  
ATOM    790  O   MET   345      94.226   4.025   5.673  1.00                 O  
ATOM    791  CB  MET   345      95.934   2.019   4.220  1.00                 C  
ATOM    792  SD  MET   345      95.346   1.856   1.518  1.00                 S  
ATOM    793  CE  MET   345      93.755   1.148   1.934  1.00                 C  
ATOM    794  CG  MET   345      96.335   1.326   2.929  1.00                 C  
ATOM    795  N   MET   346      96.241   4.815   6.257  1.00                 N  
ATOM    796  CA  MET   346      95.719   5.479   7.459  1.00                 C  
ATOM    797  C   MET   346      95.694   7.003   7.323  1.00                 C  
ATOM    798  O   MET   346      96.162   7.741   8.197  1.00                 O  
ATOM    799  CB  MET   346      96.548   5.094   8.686  1.00                 C  
ATOM    800  SD  MET   346      97.410   3.220  10.535  1.00                 S  
ATOM    801  CE  MET   346      99.090   3.411   9.944  1.00                 C  
ATOM    802  CG  MET   346      96.477   3.619   9.045  1.00                 C  
ATOM    803  N   ASN   347      95.145   7.463   6.204  1.00                 N  
ATOM    804  CA  ASN   347      94.871   8.880   5.992  1.00                 C  
ATOM    805  C   ASN   347      93.444   9.043   5.495  1.00                 C  
ATOM    806  O   ASN   347      93.021   8.352   4.558  1.00                 O  
ATOM    807  CB  ASN   347      95.883   9.481   5.014  1.00                 C  
ATOM    808  CG  ASN   347      95.698  10.974   4.830  1.00                 C  
ATOM    809  OD1 ASN   347      95.624  11.725   5.802  1.00                 O  
ATOM    810  ND2 ASN   347      95.624  11.410   3.577  1.00                 N  
ATOM    811  N   LYS   348      92.701   9.936   6.153  1.00                 N  
ATOM    812  CA  LYS   348      91.335  10.323   5.750  1.00                 C  
ATOM    813  C   LYS   348      90.309   9.162   5.629  1.00                 C  
ATOM    814  O   LYS   348      90.026   8.502   6.631  1.00                 O  
ATOM    815  CB  LYS   348      91.360  11.055   4.407  1.00                 C  
ATOM    816  CD  LYS   348      92.087  13.056   3.078  1.00                 C  
ATOM    817  CE  LYS   348      92.959  14.301   3.061  1.00                 C  
ATOM    818  CG  LYS   348      92.175  12.338   4.414  1.00                 C  
ATOM    819  NZ  LYS   348      92.931  14.981   1.737  1.00                 N  
ATOM    820  N   ILE   349      89.767   8.903   4.409  1.00                 N  
ATOM    821  CA  ILE   349      88.609   8.022   4.219  1.00                 C  
ATOM    822  C   ILE   349      88.906   6.525   4.320  1.00                 C  
ATOM    823  O   ILE   349      88.038   5.766   4.764  1.00                 O  
ATOM    824  CB  ILE   349      87.929   8.269   2.860  1.00                 C  
ATOM    825  CD1 ILE   349      86.837  10.091   1.450  1.00                 C  
ATOM    826  CG1 ILE   349      87.292   9.660   2.827  1.00                 C  
ATOM    827  CG2 ILE   349      86.915   7.174   2.564  1.00                 C  
ATOM    828  N   LYS   350      90.112   6.119   3.909  1.00                 N  
ATOM    829  CA  LYS   350      90.496   4.706   3.795  1.00                 C  
ATOM    830  C   LYS   350      90.391   3.912   5.101  1.00                 C  
ATOM    831  O   LYS   350      90.659   2.707   5.123  1.00                 O  
ATOM    832  CB  LYS   350      91.929   4.581   3.272  1.00                 C  
ATOM    833  CD  LYS   350      93.544   4.857   1.371  1.00                 C  
ATOM    834  CE  LYS   350      93.714   5.276  -0.080  1.00                 C  
ATOM    835  CG  LYS   350      92.100   5.004   1.823  1.00                 C  
ATOM    836  NZ  LYS   350      95.131   5.171  -0.526  1.00                 N  
ATOM    837  N   LYS   351      89.978   4.593   6.171  1.00                 N  
ATOM    838  CA  LYS   351      89.692   3.974   7.474  1.00                 C  
ATOM    839  C   LYS   351      88.571   2.921   7.422  1.00                 C  
ATOM    840  O   LYS   351      88.542   1.987   8.238  1.00                 O  
ATOM    841  CB  LYS   351      89.316   5.042   8.503  1.00                 C  
ATOM    842  CD  LYS   351      90.030   6.969   9.944  1.00                 C  
ATOM    843  CE  LYS   351      91.191   7.851  10.376  1.00                 C  
ATOM    844  CG  LYS   351      90.474   5.931   8.926  1.00                 C  
ATOM    845  NZ  LYS   351      90.762   8.899  11.342  1.00                 N  
ATOM    846  N   GLU   352      87.646   3.098   6.476  1.00                 N  
ATOM    847  CA  GLU   352      86.652   2.079   6.120  1.00                 C  
ATOM    848  C   GLU   352      86.157   2.290   4.685  1.00                 C  
ATOM    849  O   GLU   352      86.802   2.971   3.882  1.00                 O  
ATOM    850  CB  GLU   352      85.477   2.111   7.100  1.00                 C  
ATOM    851  CD  GLU   352      83.337   1.036   7.902  1.00                 C  
ATOM    852  CG  GLU   352      84.446   1.019   6.868  1.00                 C  
ATOM    853  OE1 GLU   352      83.344   1.938   8.765  1.00                 O  
ATOM    854  OE2 GLU   352      82.462   0.146   7.849  1.00                 O  
TER
