# Supplementary material for: Comparative Single-Cell Transcriptomics Reveals Novel Genes Involved in Bivalve Embryonic Shell Formation and Questions Ontogenetic Homology of Molluscan Shell Types
Source: Front Cell Dev Biol. 2022 Jun 9;10:883755. doi: 10.3389/fcell.2022.883755 (PMC9261976; doi:10.3389/fcell.2022.883755)
Supplement: Supplementary file 1 [file DataSheet1.ZIP › Supplementary_File1/s_f_1/2acd4f7091c99500.final.pdb]

ATOM      1  N   MET     1      33.836  86.602  70.935  1.00                 N  
ATOM      2  CA  MET     1      35.189  87.311  70.822  1.00                 C  
ATOM      3  C   MET     1      34.933  88.702  70.243  1.00                 C  
ATOM      4  O   MET     1      35.823  89.334  69.642  1.00                 O  
ATOM      5  OXT MET     1      33.824  89.260  70.349  1.00                 O  
ATOM      6  CB  MET     1      36.150  86.497  69.953  1.00                 C  
ATOM      7  SD  MET     1      37.449  85.324  72.101  1.00                 S  
ATOM      8  CE  MET     1      36.146  85.018  73.291  1.00                 C  
ATOM      9  CG  MET     1      36.543  85.156  70.551  1.00                 C  
ATOM     10  N   ILE     2      25.019  47.303  19.406  1.00                 N  
ATOM     11  CA  ILE     2      25.776  48.531  19.191  1.00                 C  
ATOM     12  C   ILE     2      25.414  49.159  17.850  1.00                 C  
ATOM     13  O   ILE     2      25.527  50.370  17.666  1.00                 O  
ATOM     14  CB  ILE     2      27.293  48.279  19.264  1.00                 C  
ATOM     15  CD1 ILE     2      29.116  47.377  20.801  1.00                 C  
ATOM     16  CG1 ILE     2      27.704  47.909  20.691  1.00                 C  
ATOM     17  CG2 ILE     2      28.060  49.487  18.749  1.00                 C  
ATOM     18  N   GLU     3      24.976  48.326  16.914  1.00                 N  
ATOM     19  CA  GLU     3      24.585  48.800  15.595  1.00                 C  
ATOM     20  C   GLU     3      23.151  49.322  15.662  1.00                 C  
ATOM     21  O   GLU     3      22.811  50.320  15.027  1.00                 O  
ATOM     22  CB  GLU     3      24.720  47.680  14.561  1.00                 C  
ATOM     23  CD  GLU     3      26.248  46.126  13.285  1.00                 C  
ATOM     24  CG  GLU     3      26.155  47.269  14.276  1.00                 C  
ATOM     25  OE1 GLU     3      25.197  45.534  12.961  1.00                 O  
ATOM     26  OE2 GLU     3      27.371  45.822  12.831  1.00                 O  
ATOM     27  N   GLU     4      22.326  48.643  16.455  1.00                 N  
ATOM     28  CA  GLU     4      20.924  49.007  16.643  1.00                 C  
ATOM     29  C   GLU     4      20.769  50.421  17.196  1.00                 C  
ATOM     30  O   GLU     4      20.013  51.226  16.656  1.00                 O  
ATOM     31  CB  GLU     4      20.233  48.012  17.578  1.00                 C  
ATOM     32  CD  GLU     4      18.099  47.271  18.707  1.00                 C  
ATOM     33  CG  GLU     4      18.756  48.294  17.802  1.00                 C  
ATOM     34  OE1 GLU     4      18.804  46.354  19.177  1.00                 O  
ATOM     35  OE2 GLU     4      16.878  47.387  18.946  1.00                 O  
ATOM     36  N   ASN     5      21.484  50.719  18.277  1.00                 N  
ATOM     37  CA  ASN     5      21.389  52.031  18.911  1.00                 C  
ATOM     38  C   ASN     5      22.223  53.120  18.248  1.00                 C  
ATOM     39  O   ASN     5      22.254  54.253  18.725  1.00                 O  
ATOM     40  CB  ASN     5      21.784  51.943  20.387  1.00                 C  
ATOM     41  CG  ASN     5      23.243  51.582  20.579  1.00                 C  
ATOM     42  OD1 ASN     5      24.003  51.492  19.614  1.00                 O  
ATOM     43  ND2 ASN     5      23.641  51.375  21.829  1.00                 N  
ATOM     44  N   GLY     6      22.903  52.778  17.158  1.00                 N  
ATOM     45  CA  GLY     6      23.711  53.762  16.455  1.00                 C  
ATOM     46  C   GLY     6      25.158  53.853  16.907  1.00                 C  
ATOM     47  O   GLY     6      25.849  54.829  16.605  1.00                 O  
ATOM     48  N   GLY     7      25.622  52.838  17.626  1.00                 N  
ATOM     49  CA  GLY     7      26.992  52.838  18.103  1.00                 C  
ATOM     50  C   GLY     7      28.012  52.797  16.982  1.00                 C  
ATOM     51  O   GLY     7      28.907  53.640  16.923  1.00                 O  
ATOM     52  N   LEU     8      27.875  51.820  16.090  1.00                 N  
ATOM     53  CA  LEU     8      28.798  51.661  14.970  1.00                 C  
ATOM     54  C   LEU     8      28.919  52.921  14.122  1.00                 C  
ATOM     55  O   LEU     8      30.013  53.286  13.694  1.00                 O  
ATOM     56  CB  LEU     8      28.364  50.495  14.079  1.00                 C  
ATOM     57  CG  LEU     8      29.252  50.200  12.869  1.00                 C  
ATOM     58  CD1 LEU     8      30.664  49.847  13.311  1.00                 C  
ATOM     59  CD2 LEU     8      28.663  49.074  12.032  1.00                 C  
ATOM     60  N   ASP     9      27.792  53.584  13.888  1.00                 N  
ATOM     61  CA  ASP     9      27.767  54.802  13.088  1.00                 C  
ATOM     62  C   ASP     9      28.533  55.932  13.783  1.00                 C  
ATOM     63  O   ASP     9      28.715  57.012  13.219  1.00                 O  
ATOM     64  CB  ASP     9      26.325  55.234  12.815  1.00                 C  
ATOM     65  CG  ASP     9      25.609  54.303  11.856  1.00                 C  
ATOM     66  OD1 ASP     9      26.295  53.518  11.168  1.00                 O  
ATOM     67  OD2 ASP     9      24.363  54.358  11.793  1.00                 O  
ATOM     68  N   LYS    10      28.978  55.677  15.012  1.00                 N  
ATOM     69  CA  LYS    10      29.733  56.666  15.777  1.00                 C  
ATOM     70  C   LYS    10      31.159  56.191  16.025  1.00                 C  
ATOM     71  O   LYS    10      32.054  56.999  16.262  1.00                 O  
ATOM     72  CB  LYS    10      29.037  56.960  17.107  1.00                 C  
ATOM     73  CD  LYS    10      27.665  58.890  16.272  1.00                 C  
ATOM     74  CE  LYS    10      26.274  59.495  16.188  1.00                 C  
ATOM     75  CG  LYS    10      27.637  57.535  16.961  1.00                 C  
ATOM     76  NZ  LYS    10      26.290  60.835  15.538  1.00                 N  
ATOM     77  N   ILE    11      31.368  54.880  15.973  1.00                 N  
ATOM     78  CA  ILE    11      32.700  54.323  16.170  1.00                 C  
ATOM     79  C   ILE    11      33.516  54.491  14.889  1.00                 C  
ATOM     80  O   ILE    11      34.679  54.898  14.942  1.00                 O  
ATOM     81  CB  ILE    11      32.636  52.842  16.587  1.00                 C  
ATOM     82  CD1 ILE    11      31.653  51.280  18.345  1.00                 C  
ATOM     83  CG1 ILE    11      32.001  52.704  17.972  1.00                 C  
ATOM     84  CG2 ILE    11      34.021  52.213  16.533  1.00                 C  
ATOM     85  N   GLU    12      32.907  54.178  13.744  1.00                 N  
ATOM     86  CA  GLU    12      33.582  54.316  12.451  1.00                 C  
ATOM     87  C   GLU    12      33.987  55.765  12.234  1.00                 C  
ATOM     88  O   GLU    12      35.075  56.049  11.735  1.00                 O  
ATOM     89  CB  GLU    12      32.675  53.830  11.319  1.00                 C  
ATOM     90  CD  GLU    12      31.496  51.890  10.212  1.00                 C  
ATOM     91  CG  GLU    12      32.460  52.326  11.298  1.00                 C  
ATOM     92  OE1 GLU    12      30.852  52.769   9.601  1.00                 O  
ATOM     93  OE2 GLU    12      31.384  50.669   9.972  1.00                 O  
ATOM     94  N   ALA    13      33.094  56.679  12.603  1.00                 N  
ATOM     95  CA  ALA    13      33.353  58.105  12.463  1.00                 C  
ATOM     96  C   ALA    13      34.558  58.513  13.312  1.00                 C  
ATOM     97  O   ALA    13      35.316  59.408  12.935  1.00                 O  
ATOM     98  CB  ALA    13      32.124  58.909  12.860  1.00                 C  
ATOM     99  N   LEU    14      34.727  57.854  14.457  1.00                 N  
ATOM    100  CA  LEU    14      35.847  58.131  15.358  1.00                 C  
ATOM    101  C   LEU    14      37.111  57.492  14.807  1.00                 C  
ATOM    102  O   LEU    14      38.223  57.946  15.070  1.00                 O  
ATOM    103  CB  LEU    14      35.542  57.615  16.766  1.00                 C  
ATOM    104  CG  LEU    14      34.409  58.319  17.515  1.00                 C  
ATOM    105  CD1 LEU    14      34.120  57.619  18.834  1.00                 C  
ATOM    106  CD2 LEU    14      34.751  59.782  17.756  1.00                 C  
ATOM    107  N   GLN    15      36.918  56.418  14.053  1.00                 N  
ATOM    108  CA  GLN    15      38.009  55.680  13.432  1.00                 C  
ATOM    109  C   GLN    15      38.859  56.646  12.604  1.00                 C  
ATOM    110  O   GLN    15      40.048  56.411  12.373  1.00                 O  
ATOM    111  CB  GLN    15      37.462  54.543  12.566  1.00                 C  
ATOM    112  CD  GLN    15      39.146  54.153  10.724  1.00                 C  
ATOM    113  CG  GLN    15      38.532  53.621  12.004  1.00                 C  
ATOM    114  OE1 GLN    15      38.482  54.834   9.942  1.00                 O  
ATOM    115  NE2 GLN    15      40.418  53.841  10.505  1.00                 N  
ATOM    116  N   GLY    16      38.232  57.739  12.175  1.00                 N  
ATOM    117  CA  GLY    16      38.887  58.770  11.376  1.00                 C  
ATOM    118  C   GLY    16      39.250  59.961  12.263  1.00                 C  
ATOM    119  O   GLY    16      39.414  61.080  11.778  1.00                 O  
ATOM    120  N   HIS    17      39.371  59.713  13.565  1.00                 N  
ATOM    121  CA  HIS    17      39.705  60.762  14.526  1.00                 C  
ATOM    122  C   HIS    17      41.138  61.246  14.297  1.00                 C  
ATOM    123  O   HIS    17      41.763  60.899  13.292  1.00                 O  
ATOM    124  CB  HIS    17      39.530  60.252  15.958  1.00                 C  
ATOM    125  CG  HIS    17      39.687  61.315  17.001  1.00                 C  
ATOM    126  ND1 HIS    17      40.919  61.761  17.429  1.00                 N  
ATOM    127  CE1 HIS    17      40.739  62.711  18.364  1.00                 C  
ATOM    128  CD2 HIS    17      38.781  62.124  17.804  1.00                 C  
ATOM    129  NE2 HIS    17      39.459  62.934  18.594  1.00                 N  
ATOM    130  N   GLU    18      41.652  62.042  15.232  1.00                 N  
ATOM    131  CA  GLU    18      43.006  62.580  15.134  1.00                 C  
ATOM    132  C   GLU    18      43.942  62.064  16.225  1.00                 C  
ATOM    133  O   GLU    18      45.159  62.014  16.038  1.00                 O  
ATOM    134  CB  GLU    18      42.980  64.109  15.186  1.00                 C  
ATOM    135  CD  GLU    18      42.229  66.270  14.116  1.00                 C  
ATOM    136  CG  GLU    18      42.260  64.758  14.016  1.00                 C  
ATOM    137  OE1 GLU    18      42.698  66.807  15.142  1.00                 O  
ATOM    138  OE2 GLU    18      41.737  66.919  13.169  1.00                 O  
ATOM    139  N   ASN    19      43.375  61.686  17.365  1.00                 N  
ATOM    140  CA  ASN    19      44.163  61.169  18.475  1.00                 C  
ATOM    141  C   ASN    19      44.457  59.679  18.284  1.00                 C  
ATOM    142  O   ASN    19      43.563  58.844  18.411  1.00                 O  
ATOM    143  CB  ASN    19      43.444  61.416  19.803  1.00                 C  
ATOM    144  CG  ASN    19      44.259  60.965  20.999  1.00                 C  
ATOM    145  OD1 ASN    19      45.100  60.072  20.889  1.00                 O  
ATOM    146  ND2 ASN    19      44.013  61.582  22.148  1.00                 N  
ATOM    147  N   GLU    20      45.712  59.357  17.976  1.00                 N  
ATOM    148  CA  GLU    20      46.135  57.973  17.756  1.00                 C  
ATOM    149  C   GLU    20      45.500  56.960  18.701  1.00                 C  
ATOM    150  O   GLU    20      45.182  55.842  18.298  1.00                 O  
ATOM    151  CB  GLU    20      47.655  57.852  17.876  1.00                 C  
ATOM    152  CD  GLU    20      49.703  56.388  17.672  1.00                 C  
ATOM    153  CG  GLU    20      48.190  56.456  17.603  1.00                 C  
ATOM    154  OE1 GLU    20      50.332  57.428  17.958  1.00                 O  
ATOM    155  OE2 GLU    20      50.260  55.294  17.440  1.00                 O  
ATOM    156  N   THR    21      45.336  57.343  19.962  1.00                 N  
ATOM    157  CA  THR    21      44.749  56.446  20.947  1.00                 C  
ATOM    158  C   THR    21      43.320  56.099  20.525  1.00                 C  
ATOM    159  O   THR    21      42.881  54.957  20.660  1.00                 O  
ATOM    160  CB  THR    21      44.756  57.071  22.355  1.00                 C  
ATOM    161  OG1 THR    21      46.107  57.315  22.765  1.00                 O  
ATOM    162  CG2 THR    21      44.105  56.131  23.358  1.00                 C  
ATOM    163  N   VAL    22      42.617  57.091  19.987  1.00                 N  
ATOM    164  CA  VAL    22      41.233  56.935  19.544  1.00                 C  
ATOM    165  C   VAL    22      41.048  56.162  18.236  1.00                 C  
ATOM    166  O   VAL    22      40.486  55.064  18.237  1.00                 O  
ATOM    167  CB  VAL    22      40.537  58.298  19.375  1.00                 C  
ATOM    168  CG1 VAL    22      39.169  58.123  18.734  1.00                 C  
ATOM    169  CG2 VAL    22      40.414  59.003  20.718  1.00                 C  
ATOM    170  N   TYR    23      41.511  56.735  17.124  1.00                 N  
ATOM    171  CA  TYR    23      41.348  56.093  15.822  1.00                 C  
ATOM    172  C   TYR    23      41.911  54.676  15.783  1.00                 C  
ATOM    173  O   TYR    23      41.420  53.832  15.031  1.00                 O  
ATOM    174  CB  TYR    23      42.015  56.927  14.726  1.00                 C  
ATOM    175  CG  TYR    23      43.525  56.852  14.734  1.00                 C  
ATOM    176  OH  TYR    23      47.678  56.631  14.750  1.00                 O  
ATOM    177  CZ  TYR    23      46.304  56.706  14.745  1.00                 C  
ATOM    178  CD1 TYR    23      44.181  55.676  14.394  1.00                 C  
ATOM    179  CE1 TYR    23      45.561  55.598  14.398  1.00                 C  
ATOM    180  CD2 TYR    23      44.290  57.958  15.081  1.00                 C  
ATOM    181  CE2 TYR    23      45.671  57.899  15.090  1.00                 C  
ATOM    182  N   LYS    24      42.929  54.409  16.596  1.00                 N  
ATOM    183  CA  LYS    24      43.503  53.070  16.650  1.00                 C  
ATOM    184  C   LYS    24      42.509  52.149  17.348  1.00                 C  
ATOM    185  O   LYS    24      42.161  51.086  16.830  1.00                 O  
ATOM    186  CB  LYS    24      44.851  53.094  17.374  1.00                 C  
ATOM    187  CD  LYS    24      46.907  51.852  18.101  1.00                 C  
ATOM    188  CE  LYS    24      47.593  50.498  18.182  1.00                 C  
ATOM    189  CG  LYS    24      45.542  51.742  17.443  1.00                 C  
ATOM    190  NZ  LYS    24      48.933  50.592  18.825  1.00                 N  
ATOM    191  N   ALA    25      42.052  52.572  18.525  1.00                 N  
ATOM    192  CA  ALA    25      41.090  51.802  19.307  1.00                 C  
ATOM    193  C   ALA    25      39.863  51.470  18.464  1.00                 C  
ATOM    194  O   ALA    25      39.400  50.330  18.451  1.00                 O  
ATOM    195  CB  ALA    25      40.686  52.570  20.556  1.00                 C  
ATOM    196  N   SER    26      39.342  52.474  17.763  1.00                 N  
ATOM    197  CA  SER    26      38.174  52.293  16.908  1.00                 C  
ATOM    198  C   SER    26      38.457  51.196  15.888  1.00                 C  
ATOM    199  O   SER    26      37.944  50.082  16.001  1.00                 O  
ATOM    200  CB  SER    26      37.810  53.607  16.213  1.00                 C  
ATOM    201  OG  SER    26      37.386  54.580  17.151  1.00                 O  
ATOM    202  N   LEU    27      39.276  51.533  14.893  1.00                 N  
ATOM    203  CA  LEU    27      39.673  50.611  13.831  1.00                 C  
ATOM    204  C   LEU    27      39.763  49.170  14.326  1.00                 C  
ATOM    205  O   LEU    27      39.214  48.252  13.712  1.00                 O  
ATOM    206  CB  LEU    27      41.016  51.031  13.231  1.00                 C  
ATOM    207  CG  LEU    27      41.559  50.153  12.102  1.00                 C  
ATOM    208  CD1 LEU    27      40.601  50.143  10.921  1.00                 C  
ATOM    209  CD2 LEU    27      42.935  50.630  11.664  1.00                 C  
ATOM    210  N   GLU    28      40.465  48.982  15.439  1.00                 N  
ATOM    211  CA  GLU    28      40.630  47.662  16.030  1.00                 C  
ATOM    212  C   GLU    28      39.266  47.019  16.266  1.00                 C  
ATOM    213  O   GLU    28      39.009  45.907  15.807  1.00                 O  
ATOM    214  CB  GLU    28      41.416  47.756  17.340  1.00                 C  
ATOM    215  CD  GLU    28      42.488  46.543  19.278  1.00                 C  
ATOM    216  CG  GLU    28      41.677  46.414  18.004  1.00                 C  
ATOM    217  OE1 GLU    28      42.830  47.684  19.652  1.00                 O  
ATOM    218  OE2 GLU    28      42.783  45.502  19.903  1.00                 O  
ATOM    219  N   LEU    29      38.397  47.726  16.986  1.00                 N  
ATOM    220  CA  LEU    29      37.055  47.227  17.279  1.00                 C  
ATOM    221  C   LEU    29      36.315  46.904  15.988  1.00                 C  
ATOM    222  O   LEU    29      35.720  45.834  15.855  1.00                 O  
ATOM    223  CB  LEU    29      36.271  48.250  18.103  1.00                 C  
ATOM    224  CG  LEU    29      36.737  48.459  19.545  1.00                 C  
ATOM    225  CD1 LEU    29      36.012  49.636  20.180  1.00                 C  
ATOM    226  CD2 LEU    29      36.521  47.199  20.369  1.00                 C  
ATOM    227  N   ILE    30      36.359  47.838  15.043  1.00                 N  
ATOM    228  CA  ILE    30      35.702  47.673  13.749  1.00                 C  
ATOM    229  C   ILE    30      36.072  46.348  13.087  1.00                 C  
ATOM    230  O   ILE    30      35.269  45.416  13.033  1.00                 O  
ATOM    231  CB  ILE    30      36.038  48.833  12.794  1.00                 C  
ATOM    232  CD1 ILE    30      35.922  51.371  12.586  1.00                 C  
ATOM    233  CG1 ILE    30      35.416  50.137  13.299  1.00                 C  
ATOM    234  CG2 ILE    30      35.591  48.504  11.378  1.00                 C  
ATOM    235  N   GLU    31      37.302  46.284  12.587  1.00                 N  
ATOM    236  CA  GLU    31      37.812  45.106  11.899  1.00                 C  
ATOM    237  C   GLU    31      37.776  43.823  12.724  1.00                 C  
ATOM    238  O   GLU    31      37.770  42.726  12.167  1.00                 O  
ATOM    239  CB  GLU    31      39.253  45.336  11.438  1.00                 C  
ATOM    240  CD  GLU    31      40.833  46.579   9.910  1.00                 C  
ATOM    241  CG  GLU    31      39.391  46.360  10.323  1.00                 C  
ATOM    242  OE1 GLU    31      41.729  45.973  10.534  1.00                 O  
ATOM    243  OE2 GLU    31      41.068  47.358   8.961  1.00                 O  
ATOM    244  N   LYS    32      37.754  43.951  14.045  1.00                 N  
ATOM    245  CA  LYS    32      37.754  42.771  14.903  1.00                 C  
ATOM    246  C   LYS    32      36.375  42.229  15.278  1.00                 C  
ATOM    247  O   LYS    32      36.229  41.032  15.536  1.00                 O  
ATOM    248  CB  LYS    32      38.510  43.053  16.203  1.00                 C  
ATOM    249  CD  LYS    32      40.696  43.510  17.349  1.00                 C  
ATOM    250  CE  LYS    32      42.194  43.690  17.168  1.00                 C  
ATOM    251  CG  LYS    32      40.006  43.251  16.020  1.00                 C  
ATOM    252  NZ  LYS    32      42.879  43.976  18.459  1.00                 N  
ATOM    253  N   TYR    33      35.364  43.093  15.293  1.00                 N  
ATOM    254  CA  TYR    33      34.023  42.664  15.682  1.00                 C  
ATOM    255  C   TYR    33      32.930  42.920  14.661  1.00                 C  
ATOM    256  O   TYR    33      31.927  42.203  14.622  1.00                 O  
ATOM    257  CB  TYR    33      33.602  43.339  16.989  1.00                 C  
ATOM    258  CG  TYR    33      34.503  43.020  18.161  1.00                 C  
ATOM    259  OH  TYR    33      36.987  42.158  21.382  1.00                 O  
ATOM    260  CZ  TYR    33      36.164  42.442  20.316  1.00                 C  
ATOM    261  CD1 TYR    33      35.409  43.959  18.637  1.00                 C  
ATOM    262  CE1 TYR    33      36.236  43.676  19.708  1.00                 C  
ATOM    263  CD2 TYR    33      34.444  41.782  18.786  1.00                 C  
ATOM    264  CE2 TYR    33      35.264  41.481  19.858  1.00                 C  
ATOM    265  N   PHE    34      33.117  43.944  13.840  1.00                 N  
ATOM    266  CA  PHE    34      32.130  44.283  12.827  1.00                 C  
ATOM    267  C   PHE    34      32.546  43.744  11.460  1.00                 C  
ATOM    268  O   PHE    34      33.351  42.812  11.385  1.00                 O  
ATOM    269  CB  PHE    34      31.931  45.798  12.759  1.00                 C  
ATOM    270  CG  PHE    34      31.327  46.387  14.003  1.00                 C  
ATOM    271  CZ  PHE    34      30.204  47.474  16.301  1.00                 C  
ATOM    272  CD1 PHE    34      32.129  46.776  15.061  1.00                 C  
ATOM    273  CE1 PHE    34      31.574  47.317  16.205  1.00                 C  
ATOM    274  CD2 PHE    34      29.958  46.551  14.114  1.00                 C  
ATOM    275  CE2 PHE    34      29.403  47.092  15.258  1.00                 C  
ATOM    276  N   THR    35      31.984  44.321  10.397  1.00                 N  
ATOM    277  CA  THR    35      32.263  43.917   9.013  1.00                 C  
ATOM    278  C   THR    35      33.347  42.846   8.867  1.00                 C  
ATOM    279  O   THR    35      33.020  41.737   8.387  1.00                 O  
ATOM    280  CB  THR    35      32.684  45.120   8.148  1.00                 C  
ATOM    281  OG1 THR    35      33.872  45.710   8.691  1.00                 O  
ATOM    282  CG2 THR    35      31.585  46.171   8.126  1.00                 C  
TER
