# Supplementary material for: Comparative Single-Cell Transcriptomics Reveals Novel Genes Involved in Bivalve Embryonic Shell Formation and Questions Ontogenetic Homology of Molluscan Shell Types
Source: Front Cell Dev Biol. 2022 Jun 9;10:883755. doi: 10.3389/fcell.2022.883755 (PMC9261976; doi:10.3389/fcell.2022.883755)
Supplement: Supplementary file 1 [file DataSheet1.ZIP › Supplementary_File1/s_f_1/330499f9061248f0.final.pdb]

ATOM      1  N   VAL   108     116.990 142.531 162.761  1.00                 N  
ATOM      2  CA  VAL   108     117.443 141.401 161.964  1.00                 C  
ATOM      3  C   VAL   108     118.860 141.698 161.474  1.00                 C  
ATOM      4  O   VAL   108     119.528 140.846 160.884  1.00                 O  
ATOM      5  CB  VAL   108     116.490 141.122 160.787  1.00                 C  
ATOM      6  CG1 VAL   108     117.079 140.068 159.862  1.00                 C  
ATOM      7  CG2 VAL   108     115.126 140.685 161.298  1.00                 C  
ATOM      8  N   PRO   109     119.331 142.912 161.753  1.00                 N  
ATOM      9  CA  PRO   109     120.617 143.363 161.249  1.00                 C  
ATOM     10  C   PRO   109     121.353 144.151 162.324  1.00                 C  
ATOM     11  O   PRO   109     120.757 144.666 163.273  1.00                 O  
ATOM     12  CB  PRO   109     120.257 144.236 160.045  1.00                 C  
ATOM     13  CD  PRO   109     118.186 143.362 160.866  1.00                 C  
ATOM     14  CG  PRO   109     118.920 143.739 159.609  1.00                 C  
ATOM     15  N   VAL   110     122.672 144.222 162.157  1.00                 N  
ATOM     16  CA  VAL   110     123.582 144.909 163.066  1.00                 C  
ATOM     17  C   VAL   110     124.301 145.986 162.263  1.00                 C  
ATOM     18  O   VAL   110     125.535 146.055 162.268  1.00                 O  
ATOM     19  CB  VAL   110     124.572 143.928 163.722  1.00                 C  
ATOM     20  CG1 VAL   110     123.833 142.948 164.620  1.00                 C  
ATOM     21  CG2 VAL   110     125.370 143.187 162.660  1.00                 C  
ATOM     22  N   TYR   111     123.496 146.803 161.567  1.00                 N  
ATOM     23  CA  TYR   111     123.829 147.539 160.345  1.00                 C  
ATOM     24  C   TYR   111     125.188 148.241 160.334  1.00                 C  
ATOM     25  O   TYR   111     126.080 147.867 159.564  1.00                 O  
ATOM     26  CB  TYR   111     122.765 148.598 160.051  1.00                 C  
ATOM     27  CG  TYR   111     121.450 148.028 159.569  1.00                 C  
ATOM     28  OH  TYR   111     117.826 146.467 158.258  1.00                 O  
ATOM     29  CZ  TYR   111     119.026 146.983 158.690  1.00                 C  
ATOM     30  CD1 TYR   111     120.286 148.203 160.307  1.00                 C  
ATOM     31  CE1 TYR   111     119.080 147.686 159.874  1.00                 C  
ATOM     32  CD2 TYR   111     121.377 147.318 158.378  1.00                 C  
ATOM     33  CE2 TYR   111     120.179 146.793 157.930  1.00                 C  
ATOM     34  N   PRO   112     125.377 149.209 161.220  1.00                 N  
ATOM     35  CA  PRO   112     126.510 150.122 161.176  1.00                 C  
ATOM     36  C   PRO   112     126.467 150.990 162.427  1.00                 C  
ATOM     37  O   PRO   112     125.423 151.088 163.078  1.00                 O  
ATOM     38  CB  PRO   112     126.290 150.923 159.891  1.00                 C  
ATOM     39  CD  PRO   112     124.341 149.565 160.183  1.00                 C  
ATOM     40  CG  PRO   112     124.812 150.903 159.687  1.00                 C  
ATOM     41  N   PRO   113     127.583 151.615 162.786  1.00                 N  
ATOM     42  CA  PRO   113     127.506 152.842 163.566  1.00                 C  
ATOM     43  C   PRO   113     126.873 153.928 162.719  1.00                 C  
ATOM     44  O   PRO   113     127.100 153.958 161.500  1.00                 O  
ATOM     45  CB  PRO   113     128.963 153.150 163.916  1.00                 C  
ATOM     46  CD  PRO   113     128.988 151.253 162.456  1.00                 C  
ATOM     47  CG  PRO   113     129.754 152.490 162.837  1.00                 C  
ATOM     48  N   PRO   114     126.054 154.818 163.318  1.00                 N  
ATOM     49  CA  PRO   114     125.302 155.801 162.517  1.00                 C  
ATOM     50  C   PRO   114     126.185 156.767 161.744  1.00                 C  
ATOM     51  O   PRO   114     126.879 157.615 162.312  1.00                 O  
ATOM     52  CB  PRO   114     124.464 156.557 163.550  1.00                 C  
ATOM     53  CD  PRO   114     125.615 154.854 164.776  1.00                 C  
ATOM     54  CG  PRO   114     124.313 155.597 164.683  1.00                 C  
ATOM     55  N   PRO   115     126.155 156.610 160.424  1.00                 N  
ATOM     56  CA  PRO   115     127.103 157.268 159.542  1.00                 C  
ATOM     57  C   PRO   115     126.776 158.742 159.389  1.00                 C  
ATOM     58  O   PRO   115     125.618 159.156 159.495  1.00                 O  
ATOM     59  CB  PRO   115     126.955 156.520 158.216  1.00                 C  
ATOM     60  CD  PRO   115     125.195 155.722 159.627  1.00                 C  
ATOM     61  CG  PRO   115     125.536 156.059 158.203  1.00                 C  
ATOM     62  N   VAL   116     127.808 159.531 159.141  1.00                 N  
ATOM     63  CA  VAL   116     127.693 160.963 158.951  1.00                 C  
ATOM     64  C   VAL   116     127.983 161.290 157.493  1.00                 C  
ATOM     65  O   VAL   116     128.376 160.427 156.704  1.00                 O  
ATOM     66  CB  VAL   116     128.640 161.735 159.889  1.00                 C  
ATOM     67  CG1 VAL   116     128.301 161.446 161.343  1.00                 C  
ATOM     68  CG2 VAL   116     130.089 161.378 159.595  1.00                 C  
ATOM     69  N   SER   117     127.782 162.553 157.128  1.00                 N  
ATOM     70  CA  SER   117     127.966 162.980 155.743  1.00                 C  
ATOM     71  C   SER   117     129.458 163.157 155.479  1.00                 C  
ATOM     72  O   SER   117     130.001 164.265 155.468  1.00                 O  
ATOM     73  CB  SER   117     127.195 164.274 155.474  1.00                 C  
ATOM     74  OG  SER   117     125.797 164.065 155.573  1.00                 O  
ATOM     75  N   GLY   118     130.127 162.025 155.277  1.00                 N  
ATOM     76  CA  GLY   118     131.531 162.016 154.894  1.00                 C  
ATOM     77  C   GLY   118     131.682 162.565 153.482  1.00                 C  
ATOM     78  O   GLY   118     130.826 162.340 152.622  1.00                 O  
ATOM     79  N   SER   119     132.754 163.327 153.256  1.00                 N  
ATOM     80  CA  SER   119     133.070 163.783 151.910  1.00                 C  
ATOM     81  C   SER   119     133.397 162.591 151.019  1.00                 C  
ATOM     82  O   SER   119     133.959 161.591 151.473  1.00                 O  
ATOM     83  CB  SER   119     134.237 164.772 151.939  1.00                 C  
ATOM     84  OG  SER   119     133.895 165.944 152.658  1.00                 O  
ATOM     85  N   ARG   120     133.028 162.705 149.743  1.00                 N  
ATOM     86  CA  ARG   120     133.005 161.544 148.858  1.00                 C  
ATOM     87  C   ARG   120     134.413 161.108 148.470  1.00                 C  
ATOM     88  O   ARG   120     134.763 159.929 148.592  1.00                 O  
ATOM     89  CB  ARG   120     132.189 161.846 147.599  1.00                 C  
ATOM     90  CD  ARG   120     131.297 161.058 145.389  1.00                 C  
ATOM     91  NE  ARG   120     131.957 162.111 144.621  1.00                 N  
ATOM     92  CG  ARG   120     132.088 160.679 146.631  1.00                 C  
ATOM     93  CZ  ARG   120     132.986 161.906 143.805  1.00                 C  
ATOM     94  NH1 ARG   120     133.523 162.924 143.146  1.00                 N  
ATOM     95  NH2 ARG   120     133.476 160.684 143.649  1.00                 N  
ATOM     96  N   GLY   121     135.238 162.046 148.007  1.00                 N  
ATOM     97  CA  GLY   121     136.566 161.677 147.535  1.00                 C  
ATOM     98  C   GLY   121     137.555 161.528 148.686  1.00                 C  
ATOM     99  O   GLY   121     138.474 160.706 148.612  1.00                 O  
ATOM    100  N   LEU   122     137.388 162.308 149.749  1.00                 N  
ATOM    101  CA  LEU   122     138.324 162.260 150.859  1.00                 C  
ATOM    102  C   LEU   122     138.051 161.054 151.752  1.00                 C  
ATOM    103  O   LEU   122     136.961 160.476 151.752  1.00                 O  
ATOM    104  CB  LEU   122     138.250 163.550 151.678  1.00                 C  
ATOM    105  CG  LEU   122     138.614 164.842 150.943  1.00                 C  
ATOM    106  CD1 LEU   122     138.397 166.050 151.841  1.00                 C  
ATOM    107  CD2 LEU   122     140.055 164.796 150.457  1.00                 C  
ATOM    108  N   SER   123     139.069 160.677 152.521  1.00                 N  
ATOM    109  CA  SER   123     138.956 159.594 153.496  1.00                 C  
ATOM    110  C   SER   123     138.565 160.127 154.870  1.00                 C  
ATOM    111  O   SER   123     139.174 159.774 155.877  1.00                 O  
ATOM    112  CB  SER   123     140.271 158.818 153.590  1.00                 C  
ATOM    113  OG  SER   123     140.575 158.178 152.363  1.00                 O  
ATOM    114  N   SER   124     137.517 160.956 154.916  1.00                 N  
ATOM    115  CA  SER   124     137.174 161.674 156.141  1.00                 C  
ATOM    116  C   SER   124     136.638 160.741 157.217  1.00                 C  
ATOM    117  O   SER   124     136.839 160.997 158.411  1.00                 O  
ATOM    118  CB  SER   124     136.144 162.768 155.851  1.00                 C  
ATOM    119  OG  SER   124     134.909 162.209 155.440  1.00                 O  
ATOM    120  N   TRP   125     135.985 159.648 156.813  1.00                 N  
ATOM    121  CA  TRP   125     135.436 158.704 157.779  1.00                 C  
ATOM    122  C   TRP   125     136.538 158.007 158.563  1.00                 C  
ATOM    123  O   TRP   125     136.457 157.901 159.791  1.00                 O  
ATOM    124  CB  TRP   125     134.560 157.665 157.075  1.00                 C  
ATOM    125  CG  TRP   125     133.248 158.210 156.601  1.00                 C  
ATOM    126  CD1 TRP   125     132.513 159.201 157.184  1.00                 C  
ATOM    127  NE1 TRP   125     131.366 159.429 156.463  1.00                 N  
ATOM    128  CD2 TRP   125     132.513 157.792 155.444  1.00                 C  
ATOM    129  CE2 TRP   125     131.345 158.574 155.389  1.00                 C  
ATOM    130  CH2 TRP   125     130.632 157.483 153.420  1.00                 C  
ATOM    131  CZ2 TRP   125     130.395 158.427 154.379  1.00                 C  
ATOM    132  CE3 TRP   125     132.730 156.834 154.449  1.00                 C  
ATOM    133  CZ3 TRP   125     131.786 156.692 153.450  1.00                 C  
ATOM    134  N   ILE   126     137.598 157.573 157.879  1.00                 N  
ATOM    135  CA  ILE   126     138.659 156.830 158.550  1.00                 C  
ATOM    136  C   ILE   126     139.486 157.731 159.459  1.00                 C  
ATOM    137  O   ILE   126     139.856 157.329 160.569  1.00                 O  
ATOM    138  CB  ILE   126     139.584 156.129 157.538  1.00                 C  
ATOM    139  CD1 ILE   126     138.152 154.021 157.516  1.00                 C  
ATOM    140  CG1 ILE   126     138.793 155.122 156.701  1.00                 C  
ATOM    141  CG2 ILE   126     140.757 155.475 158.252  1.00                 C  
ATOM    142  N   PRO   127     140.795 157.773 159.230  1.00                 N  
ATOM    143  CA  PRO   127     141.687 158.560 160.078  1.00                 C  
ATOM    144  C   PRO   127     142.160 159.865 159.464  1.00                 C  
ATOM    145  O   PRO   127     141.711 160.299 158.400  1.00                 O  
ATOM    146  CB  PRO   127     142.881 157.634 160.319  1.00                 C  
ATOM    147  CD  PRO   127     141.565 156.571 158.626  1.00                 C  
ATOM    148  CG  PRO   127     142.978 156.818 159.074  1.00                 C  
ATOM    149  N   LEU   128     143.094 160.504 160.160  1.00                 N  
ATOM    150  CA  LEU   128     143.693 161.737 159.688  1.00                 C  
ATOM    151  C   LEU   128     145.163 161.702 160.059  1.00                 C  
ATOM    152  O   LEU   128     145.621 160.855 160.830  1.00                 O  
ATOM    153  CB  LEU   128     142.978 162.946 160.294  1.00                 C  
ATOM    154  CG  LEU   128     143.519 164.322 159.899  1.00                 C  
ATOM    155  CD1 LEU   128     143.321 164.571 158.412  1.00                 C  
ATOM    156  CD2 LEU   128     142.849 165.417 160.714  1.00                 C  
ATOM    157  N   ILE   129     145.927 162.633 159.508  1.00                 N  
ATOM    158  CA  ILE   129     147.334 162.699 159.824  1.00                 C  
ATOM    159  C   ILE   129     147.472 163.069 161.292  1.00                 C  
ATOM    160  O   ILE   129     146.999 164.112 161.751  1.00                 O  
ATOM    161  CB  ILE   129     148.070 163.703 158.917  1.00                 C  
ATOM    162  CD1 ILE   129     148.490 164.295 156.474  1.00                 C  
ATOM    163  CG1 ILE   129     147.996 163.256 157.456  1.00                 C  
ATOM    164  CG2 ILE   129     149.506 163.887 159.382  1.00                 C  
ATOM    165  N   GLU   130     148.131 162.201 162.050  1.00                 N  
ATOM    166  CA  GLU   130     148.387 162.436 163.465  1.00                 C  
ATOM    167  C   GLU   130     149.612 161.597 163.816  1.00                 C  
ATOM    168  O   GLU   130     149.688 160.407 163.500  1.00                 O  
ATOM    169  CB  GLU   130     147.159 162.069 164.300  1.00                 C  
ATOM    170  CD  GLU   130     146.046 162.054 166.568  1.00                 C  
ATOM    171  CG  GLU   130     147.308 162.360 165.784  1.00                 C  
ATOM    172  OE1 GLU   130     145.057 161.607 165.950  1.00                 O  
ATOM    173  OE2 GLU   130     146.047 162.261 167.799  1.00                 O  
ATOM    174  N   PRO   131     150.603 162.206 164.484  1.00                 N  
ATOM    175  CA  PRO   131     151.849 161.541 164.886  1.00                 C  
ATOM    176  C   PRO   131     151.679 160.205 165.599  1.00                 C  
ATOM    177  O   PRO   131     152.522 159.310 165.502  1.00                 O  
ATOM    178  CB  PRO   131     152.516 162.544 165.829  1.00                 C  
ATOM    179  CD  PRO   131     150.588 163.672 164.969  1.00                 C  
ATOM    180  CG  PRO   131     152.023 163.875 165.369  1.00                 C  
ATOM    181  N   VAL   132     150.582 160.047 166.331  1.00                 N  
ATOM    182  CA  VAL   132     150.347 158.815 167.073  1.00                 C  
ATOM    183  C   VAL   132     149.372 157.845 166.419  1.00                 C  
ATOM    184  O   VAL   132     149.121 156.748 166.925  1.00                 O  
ATOM    185  CB  VAL   132     149.832 159.102 168.496  1.00                 C  
ATOM    186  CG1 VAL   132     150.841 159.938 169.269  1.00                 C  
ATOM    187  CG2 VAL   132     148.484 159.804 168.443  1.00                 C  
ATOM    188  N   LEU   133     148.804 158.229 165.283  1.00                 N  
ATOM    189  CA  LEU   133     147.839 157.367 164.607  1.00                 C  
ATOM    190  C   LEU   133     148.450 156.344 163.648  1.00                 C  
ATOM    191  O   LEU   133     148.480 156.535 162.429  1.00                 O  
ATOM    192  CB  LEU   133     146.829 158.206 163.822  1.00                 C  
ATOM    193  CG  LEU   133     145.583 157.473 163.320  1.00                 C  
ATOM    194  CD1 LEU   133     144.529 158.463 162.850  1.00                 C  
ATOM    195  CD2 LEU   133     145.942 156.510 162.198  1.00                 C  
ATOM    196  N   GLY   134     148.947 155.238 164.192  1.00                 N  
ATOM    197  CA  GLY   134     149.520 154.196 163.349  1.00                 C  
ATOM    198  C   GLY   134     150.822 154.545 162.653  1.00                 C  
ATOM    199  O   GLY   134     151.354 155.651 162.783  1.00                 O  
ATOM    200  N   VAL   135     151.359 153.594 161.894  1.00                 N  
ATOM    201  CA  VAL   135     152.622 153.812 161.212  1.00                 C  
ATOM    202  C   VAL   135     152.553 154.796 160.050  1.00                 C  
ATOM    203  O   VAL   135     153.572 155.183 159.471  1.00                 O  
ATOM    204  CB  VAL   135     153.210 152.493 160.678  1.00                 C  
ATOM    205  CG1 VAL   135     153.467 151.523 161.821  1.00                 C  
ATOM    206  CG2 VAL   135     152.279 151.873 159.647  1.00                 C  
ATOM    207  N   PHE   136     151.348 155.219 159.690  1.00                 N  
ATOM    208  CA  PHE   136     151.183 156.180 158.605  1.00                 C  
ATOM    209  C   PHE   136     150.852 157.559 159.176  1.00                 C  
ATOM    210  O   PHE   136     150.774 158.562 158.462  1.00                 O  
ATOM    211  CB  PHE   136     150.089 155.717 157.641  1.00                 C  
ATOM    212  CG  PHE   136     150.430 154.457 156.897  1.00                 C  
ATOM    213  CZ  PHE   136     151.066 152.129 155.517  1.00                 C  
ATOM    214  CD1 PHE   136     149.853 153.250 157.250  1.00                 C  
ATOM    215  CE1 PHE   136     150.167 152.091 156.566  1.00                 C  
ATOM    216  CD2 PHE   136     151.329 154.479 155.845  1.00                 C  
ATOM    217  CE2 PHE   136     151.643 153.320 155.161  1.00                 C  
ATOM    218  N   GLY   137     150.653 157.611 160.489  1.00                 N  
ATOM    219  CA  GLY   137     150.327 158.857 161.179  1.00                 C  
ATOM    220  C   GLY   137     149.246 159.606 160.411  1.00                 C  
ATOM    221  O   GLY   137     149.355 160.795 160.103  1.00                 O  
ATOM    222  N   GLY   138     148.178 158.883 160.099  1.00                 N  
ATOM    223  CA  GLY   138     147.054 159.433 159.360  1.00                 C  
ATOM    224  C   GLY   138     145.790 159.038 160.111  1.00                 C  
ATOM    225  O   GLY   138     145.273 157.925 159.984  1.00                 O  
ATOM    226  N   ASN   139     145.280 159.967 160.911  1.00                 N  
ATOM    227  CA  ASN   139     144.094 159.739 161.727  1.00                 C  
ATOM    228  C   ASN   139     142.837 160.356 161.135  1.00                 C  
ATOM    229  O   ASN   139     142.679 161.579 161.075  1.00                 O  
ATOM    230  CB  ASN   139     144.308 160.273 163.145  1.00                 C  
ATOM    231  CG  ASN   139     145.394 159.524 163.892  1.00                 C  
ATOM    232  OD1 ASN   139     145.188 158.394 164.337  1.00                 O  
ATOM    233  ND2 ASN   139     146.556 160.151 164.031  1.00                 N  
ATOM    234  N   PRO   140     141.921 159.512 160.686  1.00                 N  
ATOM    235  CA  PRO   140     140.673 159.995 160.118  1.00                 C  
ATOM    236  C   PRO   140     139.694 160.242 161.262  1.00                 C  
ATOM    237  O   PRO   140     140.049 160.185 162.442  1.00                 O  
ATOM    238  CB  PRO   140     140.226 158.863 159.190  1.00                 C  
ATOM    239  CD  PRO   140     142.306 158.176 160.155  1.00                 C  
ATOM    240  CG  PRO   140     141.475 158.099 158.904  1.00                 C  
ATOM    241  N   GLU   141     138.361 160.490 160.862  1.00                 N  
ATOM    242  CA  GLU   141     137.488 160.809 161.986  1.00                 C  
ATOM    243  C   GLU   141     137.426 159.658 162.981  1.00                 C  
ATOM    244  O   GLU   141     137.411 159.888 164.198  1.00                 O  
ATOM    245  CB  GLU   141     136.081 161.150 161.492  1.00                 C  
ATOM    246  CD  GLU   141     133.756 161.957 162.061  1.00                 C  
ATOM    247  CG  GLU   141     135.116 161.552 162.595  1.00                 C  
ATOM    248  OE1 GLU   141     133.684 162.405 160.897  1.00                 O  
ATOM    249  OE2 GLU   141     132.762 161.825 162.805  1.00                 O  
ATOM    250  N   ARG   142     137.424 158.415 162.482  1.00                 N  
ATOM    251  CA  ARG   142     137.503 157.255 163.366  1.00                 C  
ATOM    252  C   ARG   142     138.811 157.241 164.140  1.00                 C  
ATOM    253  O   ARG   142     138.817 156.960 165.340  1.00                 O  
ATOM    254  CB  ARG   142     137.354 155.960 162.565  1.00                 C  
ATOM    255  CD  ARG   142     135.893 154.455 161.187  1.00                 C  
ATOM    256  NE  ARG   142     134.550 154.204 160.671  1.00                 N  
ATOM    257  CG  ARG   142     135.953 155.720 162.028  1.00                 C  
ATOM    258  CZ  ARG   142     134.257 153.268 159.773  1.00                 C  
ATOM    259  NH1 ARG   142     133.006 153.112 159.362  1.00                 N  
ATOM    260  NH2 ARG   142     135.216 152.490 159.290  1.00                 N  
ATOM    261  N   SER   143     139.921 157.564 163.471  1.00                 N  
ATOM    262  CA  SER   143     141.230 157.590 164.122  1.00                 C  
ATOM    263  C   SER   143     141.275 158.661 165.209  1.00                 C  
ATOM    264  O   SER   143     141.739 158.405 166.332  1.00                 O  
ATOM    265  CB  SER   143     142.335 157.834 163.093  1.00                 C  
ATOM    266  OG  SER   143     142.442 156.746 162.191  1.00                 O  
ATOM    267  N   LEU   144     140.750 159.855 164.908  1.00                 N  
ATOM    268  CA  LEU   144     140.716 160.937 165.889  1.00                 C  
ATOM    269  C   LEU   144     139.827 160.589 167.077  1.00                 C  
ATOM    270  O   LEU   144     140.187 160.877 168.224  1.00                 O  
ATOM    271  CB  LEU   144     140.230 162.234 165.239  1.00                 C  
ATOM    272  CG  LEU   144     141.177 162.882 164.228  1.00                 C  
ATOM    273  CD1 LEU   144     140.500 164.052 163.531  1.00                 C  
ATOM    274  CD2 LEU   144     142.458 163.341 164.909  1.00                 C  
ATOM    275  N   ARG   145     138.696 159.919 166.828  1.00                 N  
ATOM    276  CA  ARG   145     137.833 159.469 167.918  1.00                 C  
ATOM    277  C   ARG   145     138.529 158.436 168.796  1.00                 C  
ATOM    278  O   ARG   145     138.526 158.552 170.028  1.00                 O  
ATOM    279  CB  ARG   145     136.531 158.886 167.365  1.00                 C  
ATOM    280  CD  ARG   145     134.313 159.277 166.257  1.00                 C  
ATOM    281  NE  ARG   145     133.419 160.253 165.639  1.00                 N  
ATOM    282  CG  ARG   145     135.585 159.923 166.782  1.00                 C  
ATOM    283  CZ  ARG   145     132.543 160.994 166.309  1.00                 C  
ATOM    284  NH1 ARG   145     131.770 161.856 165.662  1.00                 N  
ATOM    285  NH2 ARG   145     132.442 160.872 167.626  1.00                 N  
ATOM    286  N   VAL   146     139.145 157.425 168.176  1.00                 N  
ATOM    287  CA  VAL   146     139.684 156.307 168.943  1.00                 C  
ATOM    288  C   VAL   146     140.945 156.693 169.696  1.00                 C  
ATOM    289  O   VAL   146     141.257 156.064 170.711  1.00                 O  
ATOM    290  CB  VAL   146     139.980 155.094 168.041  1.00                 C  
ATOM    291  CG1 VAL   146     141.201 155.360 167.175  1.00                 C  
ATOM    292  CG2 VAL   146     140.180 153.842 168.881  1.00                 C  
ATOM    293  N   GLY   147     141.679 157.704 169.229  1.00                 N  
ATOM    294  CA  GLY   147     142.777 158.226 170.030  1.00                 C  
ATOM    295  C   GLY   147     142.352 159.338 170.978  1.00                 C  
ATOM    296  O   GLY   147     143.108 159.664 171.898  1.00                 O  
ATOM    297  N   ASN   148     141.170 159.924 170.788  1.00                 N  
ATOM    298  CA  ASN   148     140.694 160.924 171.732  1.00                 C  
ATOM    299  C   ASN   148     140.002 160.288 172.929  1.00                 C  
ATOM    300  O   ASN   148     139.892 160.928 173.981  1.00                 O  
ATOM    301  CB  ASN   148     139.752 161.910 171.038  1.00                 C  
ATOM    302  CG  ASN   148     139.444 163.122 171.895  1.00                 C  
ATOM    303  OD1 ASN   148     140.348 163.845 172.314  1.00                 O  
ATOM    304  ND2 ASN   148     138.162 163.348 172.159  1.00                 N  
ATOM    305  N   LEU   149     139.518 159.048 172.776  1.00                 N  
ATOM    306  CA  LEU   149     138.827 158.375 173.885  1.00                 C  
ATOM    307  C   LEU   149     139.722 158.146 175.107  1.00                 C  
ATOM    308  O   LEU   149     139.334 158.572 176.207  1.00                 O  
ATOM    309  CB  LEU   149     138.262 157.029 173.426  1.00                 C  
ATOM    310  CG  LEU   149     137.551 156.193 174.493  1.00                 C  
ATOM    311  CD1 LEU   149     136.342 156.936 175.041  1.00                 C  
ATOM    312  CD2 LEU   149     137.133 154.845 173.928  1.00                 C  
ATOM    313  N   GLY   150     140.916 157.523 175.005  1.00                 N  
ATOM    314  CA  GLY   150     141.716 157.369 176.230  1.00                 C  
ATOM    315  C   GLY   150     142.482 158.617 176.618  1.00                 C  
ATOM    316  O   GLY   150     142.896 158.726 177.779  1.00                 O  
ATOM    317  N   LEU   151     142.684 159.555 175.691  1.00                 N  
ATOM    318  CA  LEU   151     143.475 160.743 175.982  1.00                 C  
ATOM    319  C   LEU   151     142.737 161.717 176.889  1.00                 C  
ATOM    320  O   LEU   151     143.377 162.500 177.598  1.00                 O  
ATOM    321  CB  LEU   151     143.872 161.453 174.686  1.00                 C  
ATOM    322  CG  LEU   151     144.860 160.712 173.783  1.00                 C  
ATOM    323  CD1 LEU   151     145.048 161.455 172.469  1.00                 C  
ATOM    324  CD2 LEU   151     146.198 160.531 174.484  1.00                 C  
ATOM    325  N   PRO   152     141.406 161.685 176.885  1.00                 N  
ATOM    326  CA  PRO   152     140.640 162.553 177.765  1.00                 C  
ATOM    327  C   PRO   152     140.626 162.060 179.203  1.00                 C  
ATOM    328  O   PRO   152     140.338 162.846 180.111  1.00                 O  
ATOM    329  CB  PRO   152     139.231 162.535 177.168  1.00                 C  
ATOM    330  CD  PRO   152     140.588 161.183 175.732  1.00                 C  
ATOM    331  CG  PRO   152     139.435 162.147 175.742  1.00                 C  
ATOM    332  N   ALA   153     140.926 160.780 179.431  1.00                 N  
ATOM    333  CA  ALA   153     141.011 160.265 180.791  1.00                 C  
ATOM    334  C   ALA   153     142.240 160.773 181.526  1.00                 C  
ATOM    335  O   ALA   153     142.238 160.803 182.761  1.00                 O  
ATOM    336  CB  ALA   153     141.019 158.744 180.782  1.00                 C  
ATOM    337  N   LEU   154     143.281 161.167 180.798  1.00                 N  
ATOM    338  CA  LEU   154     144.552 161.587 181.388  1.00                 C  
ATOM    339  C   LEU   154     144.433 162.901 182.166  1.00                 C  
ATOM    340  O   LEU   154     145.011 162.977 183.260  1.00                 O  
ATOM    341  CB  LEU   154     145.622 161.736 180.305  1.00                 C  
ATOM    342  CG  LEU   154     146.087 160.445 179.629  1.00                 C  
ATOM    343  CD1 LEU   154     147.014 160.752 178.463  1.00                 C  
ATOM    344  CD2 LEU   154     146.780 159.533 180.630  1.00                 C  
ATOM    345  N   SER   155     143.724 163.953 181.709  1.00                 N  
ATOM    346  CA  SER   155     143.478 165.064 182.641  1.00                 C  
ATOM    347  C   SER   155     142.518 164.702 183.754  1.00                 C  
ATOM    348  O   SER   155     142.600 165.290 184.836  1.00                 O  
ATOM    349  CB  SER   155     142.936 166.282 181.891  1.00                 C  
ATOM    350  OG  SER   155     141.654 166.018 181.348  1.00                 O  
ATOM    351  N   ILE   156     141.627 163.737 183.534  1.00                 N  
ATOM    352  CA  ILE   156     140.729 163.317 184.602  1.00                 C  
ATOM    353  C   ILE   156     141.454 162.478 185.643  1.00                 C  
ATOM    354  O   ILE   156     141.153 162.570 186.837  1.00                 O  
ATOM    355  CB  ILE   156     139.525 162.530 184.051  1.00                 C  
ATOM    356  CD1 ILE   156     137.582 162.705 182.411  1.00                 C  
ATOM    357  CG1 ILE   156     138.627 163.445 183.216  1.00                 C  
ATOM    358  CG2 ILE   156     138.760 161.864 185.184  1.00                 C  
ATOM    359  N   MET   157     141.809 161.280 185.223  1.00                 N  
ATOM    360  CA  MET   157     142.567 160.364 186.074  1.00                 C  
ATOM    361  C   MET   157     144.048 160.696 186.132  1.00                 C  
ATOM    362  O   MET   157     144.741 160.433 187.119  1.00                 O  
ATOM    363  CB  MET   157     142.397 158.921 185.593  1.00                 C  
ATOM    364  SD  MET   157     140.426 158.429 187.477  1.00                 S  
ATOM    365  CE  MET   157     141.528 157.240 188.238  1.00                 C  
ATOM    366  CG  MET   157     140.991 158.371 185.766  1.00                 C  
ATOM    367  N   LYS   158     144.555 161.292 185.046  1.00                 N  
ATOM    368  CA  LYS   158     145.940 161.701 184.885  1.00                 C  
ATOM    369  C   LYS   158     145.957 162.974 184.064  1.00                 C  
ATOM    370  O   LYS   158     144.966 163.284 183.397  1.00                 O  
ATOM    371  CB  LYS   158     146.754 160.587 184.223  1.00                 C  
ATOM    372  CD  LYS   158     147.711 158.271 184.356  1.00                 C  
ATOM    373  CE  LYS   158     147.791 156.991 185.172  1.00                 C  
ATOM    374  CG  LYS   158     146.848 159.314 185.047  1.00                 C  
ATOM    375  NZ  LYS   158     148.656 155.970 184.520  1.00                 N  
ATOM    376  N   SER   159     147.022 163.754 184.055  1.00                 N  
ATOM    377  CA  SER   159     147.067 164.942 183.203  1.00                 C  
ATOM    378  C   SER   159     147.350 164.516 181.761  1.00                 C  
ATOM    379  O   SER   159     148.064 163.549 181.483  1.00                 O  
ATOM    380  CB  SER   159     148.128 165.923 183.706  1.00                 C  
ATOM    381  OG  SER   159     148.254 167.031 182.832  1.00                 O  
ATOM    382  N   THR   160     146.775 165.260 180.839  1.00                 N  
ATOM    383  CA  THR   160     147.020 165.108 179.418  1.00                 C  
ATOM    384  C   THR   160     148.116 166.034 178.948  1.00                 C  
ATOM    385  O   THR   160     148.576 166.952 179.632  1.00                 O  
ATOM    386  CB  THR   160     145.745 165.370 178.594  1.00                 C  
ATOM    387  OG1 THR   160     145.342 166.736 178.755  1.00                 O  
ATOM    388  CG2 THR   160     144.613 164.470 179.064  1.00                 C  
ATOM    389  N   PHE   161     148.530 165.753 177.716  1.00                 N  
ATOM    390  CA  PHE   161     149.231 166.649 176.840  1.00                 C  
ATOM    391  C   PHE   161     148.112 167.643 176.465  1.00                 C  
ATOM    392  O   PHE   161     147.212 167.375 175.664  1.00                 O  
ATOM    393  CB  PHE   161     149.840 165.882 175.664  1.00                 C  
ATOM    394  CG  PHE   161     150.989 164.994 176.050  1.00                 C  
ATOM    395  CZ  PHE   161     153.119 163.357 176.761  1.00                 C  
ATOM    396  CD1 PHE   161     150.769 163.687 176.447  1.00                 C  
ATOM    397  CE1 PHE   161     151.826 162.870 176.802  1.00                 C  
ATOM    398  CD2 PHE   161     152.289 165.466 176.014  1.00                 C  
ATOM    399  CE2 PHE   161     153.346 164.650 176.369  1.00                 C  
ATOM    400  N   LEU   162     148.260 168.850 177.022  1.00                 N  
ATOM    401  CA  LEU   162     147.100 169.709 176.814  1.00                 C  
ATOM    402  C   LEU   162     147.070 170.247 175.392  1.00                 C  
ATOM    403  O   LEU   162     145.998 170.356 174.790  1.00                 O  
ATOM    404  CB  LEU   162     147.103 170.866 177.816  1.00                 C  
ATOM    405  CG  LEU   162     146.886 170.492 179.283  1.00                 C  
ATOM    406  CD1 LEU   162     147.071 171.706 180.180  1.00                 C  
ATOM    407  CD2 LEU   162     145.503 169.890 179.486  1.00                 C  
ATOM    408  N   ILE   163     148.243 170.559 174.833  1.00                 N  
ATOM    409  CA  ILE   163     148.319 171.046 173.460  1.00                 C  
ATOM    410  C   ILE   163     147.922 169.968 172.462  1.00                 C  
ATOM    411  O   ILE   163     147.137 170.229 171.543  1.00                 O  
ATOM    412  CB  ILE   163     149.728 171.568 173.123  1.00                 C  
ATOM    413  CD1 ILE   163     151.492 173.245 173.881  1.00                 C  
ATOM    414  CG1 ILE   163     150.040 172.825 173.938  1.00                 C  
ATOM    415  CG2 ILE   163     149.863 171.813 171.628  1.00                 C  
ATOM    416  N   ALA   164     148.437 168.749 172.636  1.00                 N  
ATOM    417  CA  ALA   164     148.081 167.658 171.735  1.00                 C  
ATOM    418  C   ALA   164     146.624 167.250 171.910  1.00                 C  
ATOM    419  O   ALA   164     145.947 166.921 170.929  1.00                 O  
ATOM    420  CB  ALA   164     148.989 166.460 171.968  1.00                 C  
ATOM    421  N   LEU   165     146.121 167.297 173.146  1.00                 N  
ATOM    422  CA  LEU   165     144.721 166.977 173.402  1.00                 C  
ATOM    423  C   LEU   165     143.794 167.999 172.764  1.00                 C  
ATOM    424  O   LEU   165     142.807 167.628 172.122  1.00                 O  
ATOM    425  CB  LEU   165     144.456 166.899 174.907  1.00                 C  
ATOM    426  CG  LEU   165     143.031 166.532 175.326  1.00                 C  
ATOM    427  CD1 LEU   165     142.640 165.172 174.769  1.00                 C  
ATOM    428  CD2 LEU   165     142.896 166.542 176.841  1.00                 C  
ATOM    429  N   CYS   166     144.118 169.288 172.890  1.00                 N  
ATOM    430  CA  CYS   166     143.300 170.319 172.269  1.00                 C  
ATOM    431  C   CYS   166     143.431 170.312 170.752  1.00                 C  
ATOM    432  O   CYS   166     142.470 170.641 170.056  1.00                 O  
ATOM    433  CB  CYS   166     143.675 171.700 172.811  1.00                 C  
ATOM    434  SG  CYS   166     143.226 171.970 174.541  1.00                 S  
ATOM    435  N   VAL   167     144.576 169.886 170.215  1.00                 N  
ATOM    436  CA  VAL   167     144.715 169.823 168.763  1.00                 C  
ATOM    437  C   VAL   167     143.936 168.651 168.174  1.00                 C  
ATOM    438  O   VAL   167     143.298 168.790 167.122  1.00                 O  
ATOM    439  CB  VAL   167     146.193 169.721 168.341  1.00                 C  
ATOM    440  CG1 VAL   167     146.304 169.479 166.844  1.00                 C  
ATOM    441  CG2 VAL   167     146.948 170.980 168.739  1.00                 C  
ATOM    442  N   ALA   168     143.973 167.490 168.834  1.00                 N  
ATOM    443  CA  ALA   168     143.164 166.359 168.386  1.00                 C  
ATOM    444  C   ALA   168     141.680 166.657 168.580  1.00                 C  
ATOM    445  O   ALA   168     140.849 166.289 167.737  1.00                 O  
ATOM    446  CB  ALA   168     143.557 165.096 169.137  1.00                 C  
ATOM    447  N   CYS   169     141.336 167.376 169.653  1.00                 N  
ATOM    448  CA  CYS   169     139.970 167.846 169.854  1.00                 C  
ATOM    449  C   CYS   169     139.542 168.795 168.747  1.00                 C  
ATOM    450  O   CYS   169     138.399 168.742 168.283  1.00                 O  
ATOM    451  CB  CYS   169     139.835 168.535 171.213  1.00                 C  
ATOM    452  SG  CYS   169     139.941 167.418 172.631  1.00                 S  
ATOM    453  N   VAL   170     140.461 169.639 168.285  1.00                 N  
ATOM    454  CA  VAL   170     140.156 170.563 167.203  1.00                 C  
ATOM    455  C   VAL   170     139.950 169.837 165.882  1.00                 C  
ATOM    456  O   VAL   170     139.037 170.178 165.123  1.00                 O  
ATOM    457  CB  VAL   170     141.261 171.623 167.037  1.00                 C  
ATOM    458  CG1 VAL   170     141.011 172.464 165.795  1.00                 C  
ATOM    459  CG2 VAL   170     141.344 172.504 168.274  1.00                 C  
ATOM    460  N   VAL   171     140.785 168.837 165.596  1.00                 N  
ATOM    461  CA  VAL   171     140.648 168.070 164.358  1.00                 C  
ATOM    462  C   VAL   171     139.341 167.285 164.357  1.00                 C  
ATOM    463  O   VAL   171     138.615 167.255 163.351  1.00                 O  
ATOM    464  CB  VAL   171     141.838 167.115 164.151  1.00                 C  
ATOM    465  CG1 VAL   171     141.590 166.206 162.957  1.00                 C  
ATOM    466  CG2 VAL   171     143.127 167.903 163.967  1.00                 C  
ATOM    467  N   ALA   172     138.990 166.695 165.503  1.00                 N  
ATOM    468  CA  ALA   172     137.736 165.960 165.622  1.00                 C  
ATOM    469  C   ALA   172     136.527 166.884 165.512  1.00                 C  
ATOM    470  O   ALA   172     135.533 166.537 164.863  1.00                 O  
ATOM    471  CB  ALA   172     137.688 165.203 166.941  1.00                 C  
ATOM    472  N   MET   173     136.601 168.073 166.120  1.00                 N  
ATOM    473  CA  MET   173     135.507 169.031 166.015  1.00                 C  
ATOM    474  C   MET   173     135.368 169.579 164.605  1.00                 C  
ATOM    475  O   MET   173     134.249 169.834 164.151  1.00                 O  
ATOM    476  CB  MET   173     135.709 170.185 166.999  1.00                 C  
ATOM    477  SD  MET   173     135.545 171.218 169.564  1.00                 S  
ATOM    478  CE  MET   173     137.280 171.663 169.534  1.00                 C  
ATOM    479  CG  MET   173     135.539 169.795 168.458  1.00                 C  
ATOM    480  N   ALA   174     136.485 169.763 163.901  1.00                 N  
ATOM    481  CA  ALA   174     136.430 170.203 162.514  1.00                 C  
ATOM    482  C   ALA   174     135.813 169.132 161.624  1.00                 C  
ATOM    483  O   ALA   174     135.044 169.448 160.707  1.00                 O  
ATOM    484  CB  ALA   174     137.822 170.561 162.016  1.00                 C  
ATOM    485  N   MET   175     136.107 167.860 161.902  1.00                 N  
ATOM    486  CA  MET   175     135.465 166.784 161.150  1.00                 C  
ATOM    487  C   MET   175     133.977 166.701 161.446  1.00                 C  
ATOM    488  O   MET   175     133.170 166.480 160.534  1.00                 O  
ATOM    489  CB  MET   175     136.130 165.442 161.462  1.00                 C  
ATOM    490  SD  MET   175     137.759 165.544 159.224  1.00                 S  
ATOM    491  CE  MET   175     138.164 167.286 159.117  1.00                 C  
ATOM    492  CG  MET   175     137.577 165.345 161.006  1.00                 C  
ATOM    493  N   GLY   176     133.598 166.897 162.708  1.00                 N  
ATOM    494  CA  GLY   176     132.187 166.909 163.049  1.00                 C  
ATOM    495  C   GLY   176     131.444 168.073 162.420  1.00                 C  
ATOM    496  O   GLY   176     130.313 167.919 161.945  1.00                 O  
TER
