# Supplementary material for: Comparative Single-Cell Transcriptomics Reveals Novel Genes Involved in Bivalve Embryonic Shell Formation and Questions Ontogenetic Homology of Molluscan Shell Types
Source: Front Cell Dev Biol. 2022 Jun 9;10:883755. doi: 10.3389/fcell.2022.883755 (PMC9261976; doi:10.3389/fcell.2022.883755)
Supplement: Supplementary file 1 [file DataSheet1.ZIP › Supplementary_File1/s_f_1/37b230d15d52a36e.final.pdb]

ATOM      1  N   VAL    10      98.384  32.465  99.316  1.00                 N  
ATOM      2  CA  VAL    10      99.585  33.100  99.911  1.00                 C  
ATOM      3  C   VAL    10      99.419  34.608 100.025  1.00                 C  
ATOM      4  O   VAL    10      99.373  35.141 101.139  1.00                 O  
ATOM      5  CB  VAL    10     100.853  32.781  99.098  1.00                 C  
ATOM      6  CG1 VAL    10     102.032  33.596  99.608  1.00                 C  
ATOM      7  CG2 VAL    10     101.165  31.293  99.159  1.00                 C  
ATOM      8  N   ILE    11      99.328  35.287  98.877  1.00                 N  
ATOM      9  CA  ILE    11      98.990  36.700  98.854  1.00                 C  
ATOM     10  C   ILE    11      97.745  36.952  99.730  1.00                 C  
ATOM     11  O   ILE    11      97.555  38.087 100.176  1.00                 O  
ATOM     12  CB  ILE    11      98.752  37.200  97.417  1.00                 C  
ATOM     13  CD1 ILE    11     100.047  39.368  97.767  1.00                 C  
ATOM     14  CG1 ILE    11      98.730  38.730  97.381  1.00                 C  
ATOM     15  CG2 ILE    11      97.474  36.602  96.850  1.00                 C  
ATOM     16  N   LYS    12      96.954  35.884 100.004  1.00                 N  
ATOM     17  CA  LYS    12      95.665  35.898 100.786  1.00                 C  
ATOM     18  C   LYS    12      95.751  35.715 102.336  1.00                 C  
ATOM     19  O   LYS    12      95.002  36.334 103.098  1.00                 O  
ATOM     20  CB  LYS    12      94.717  34.811 100.275  1.00                 C  
ATOM     21  CD  LYS    12      93.225  33.962  98.444  1.00                 C  
ATOM     22  CE  LYS    12      92.665  34.230  97.057  1.00                 C  
ATOM     23  CG  LYS    12      94.167  35.072  98.882  1.00                 C  
ATOM     24  NZ  LYS    12      91.770  33.132  96.598  1.00                 N  
ATOM     25  N   LYS    13      96.643  34.856 102.800  1.00                 N  
ATOM     26  CA  LYS    13      96.954  34.808 104.218  1.00                 C  
ATOM     27  C   LYS    13      97.541  36.165 104.654  1.00                 C  
ATOM     28  O   LYS    13      97.236  36.620 105.755  1.00                 O  
ATOM     29  CB  LYS    13      97.927  33.665 104.515  1.00                 C  
ATOM     30  CD  LYS    13      98.342  31.195 104.671  1.00                 C  
ATOM     31  CE  LYS    13      97.735  29.809 104.524  1.00                 C  
ATOM     32  CG  LYS    13      97.317  32.280 104.382  1.00                 C  
ATOM     33  NZ  LYS    13      98.739  28.735 104.762  1.00                 N  
ATOM     34  N   LYS    14      98.370  36.798 103.802  1.00                 N  
ATOM     35  CA  LYS    14      98.857  38.183 104.011  1.00                 C  
ATOM     36  C   LYS    14      97.756  39.206 104.359  1.00                 C  
ATOM     37  O   LYS    14      97.990  40.068 105.219  1.00                 O  
ATOM     38  CB  LYS    14      99.598  38.684 102.769  1.00                 C  
ATOM     39  CD  LYS    14     100.943  40.493 101.668  1.00                 C  
ATOM     40  CE  LYS    14     101.479  41.910 101.792  1.00                 C  
ATOM     41  CG  LYS    14     100.167  40.086 102.909  1.00                 C  
ATOM     42  NZ  LYS    14     102.243  42.323 100.582  1.00                 N  
ATOM     43  N   ASN    15      96.592  39.125 103.669  1.00                 N  
ATOM     44  CA  ASN    15      95.414  39.998 103.917  1.00                 C  
ATOM     45  C   ASN    15      94.906  39.801 105.328  1.00                 C  
ATOM     46  O   ASN    15      94.767  40.766 106.065  1.00                 O  
ATOM     47  CB  ASN    15      94.314  39.718 102.891  1.00                 C  
ATOM     48  CG  ASN    15      94.651  40.258 101.515  1.00                 C  
ATOM     49  OD1 ASN    15      95.519  41.118 101.370  1.00                 O  
ATOM     50  ND2 ASN    15      93.962  39.753 100.498  1.00                 N  
ATOM     51  N   GLU    16      94.645  38.540 105.681  1.00                 N  
ATOM     52  CA  GLU    16      94.220  38.135 107.028  1.00                 C  
ATOM     53  C   GLU    16      95.121  38.674 108.135  1.00                 C  
ATOM     54  O   GLU    16      94.654  38.907 109.222  1.00                 O  
ATOM     55  CB  GLU    16      94.163  36.610 107.136  1.00                 C  
ATOM     56  CD  GLU    16      92.227  36.467 108.752  1.00                 C  
ATOM     57  CG  GLU    16      93.673  36.101 108.482  1.00                 C  
ATOM     58  OE1 GLU    16      91.498  36.761 107.782  1.00                 O  
ATOM     59  OE2 GLU    16      91.824  36.460 109.934  1.00                 O  
ATOM     60  N   ARG    17      96.408  38.861 107.871  1.00                 N  
ATOM     61  CA  ARG    17      97.303  39.407 108.887  1.00                 C  
ATOM     62  C   ARG    17      97.043  40.879 108.970  1.00                 C  
ATOM     63  O   ARG    17      96.538  41.347 109.973  1.00                 O  
ATOM     64  CB  ARG    17      98.761  39.100 108.538  1.00                 C  
ATOM     65  CD  ARG    17     101.191  39.313 109.128  1.00                 C  
ATOM     66  NE  ARG    17     101.550  40.055 107.922  1.00                 N  
ATOM     67  CG  ARG    17      99.763  39.596 109.567  1.00                 C  
ATOM     68  CZ  ARG    17     102.595  39.769 107.152  1.00                 C  
ATOM     69  NH1 ARG    17     102.844  40.499 106.074  1.00                 N  
ATOM     70  NH2 ARG    17     103.389  38.754 107.464  1.00                 N  
ATOM     71  N   ASP    18      97.357  41.609 107.902  1.00                 N  
ATOM     72  CA  ASP    18      97.295  43.071 107.954  1.00                 C  
ATOM     73  C   ASP    18      95.879  43.585 108.235  1.00                 C  
ATOM     74  O   ASP    18      95.703  44.778 108.455  1.00                 O  
ATOM     75  CB  ASP    18      97.805  43.676 106.644  1.00                 C  
ATOM     76  CG  ASP    18      99.303  43.520 106.475  1.00                 C  
ATOM     77  OD1 ASP    18      99.985  43.210 107.474  1.00                 O  
ATOM     78  OD2 ASP    18      99.795  43.708 105.342  1.00                 O  
ATOM     79  N   ALA    19      94.893  42.682 108.240  1.00                 N  
ATOM     80  CA  ALA    19      93.521  42.998 108.649  1.00                 C  
ATOM     81  C   ALA    19      93.365  42.859 110.191  1.00                 C  
ATOM     82  O   ALA    19      92.681  43.664 110.819  1.00                 O  
ATOM     83  CB  ALA    19      92.532  42.092 107.931  1.00                 C  
ATOM     84  N   LEU    20      93.973  41.826 110.783  1.00                 N  
ATOM     85  CA  LEU    20      94.051  41.687 112.237  1.00                 C  
ATOM     86  C   LEU    20      94.952  42.768 112.813  1.00                 C  
ATOM     87  O   LEU    20      94.768  43.167 113.934  1.00                 O  
ATOM     88  CB  LEU    20      94.564  40.296 112.616  1.00                 C  
ATOM     89  CG  LEU    20      93.633  39.122 112.304  1.00                 C  
ATOM     90  CD1 LEU    20      94.325  37.798 112.588  1.00                 C  
ATOM     91  CD2 LEU    20      92.345  39.230 113.106  1.00                 C  
ATOM     92  N   ASP    21      95.919  43.241 112.037  1.00                 N  
ATOM     93  CA  ASP    21      96.697  44.423 112.389  1.00                 C  
ATOM     94  C   ASP    21      95.687  45.509 112.753  1.00                 C  
ATOM     95  O   ASP    21      95.888  46.252 113.713  1.00                 O  
ATOM     96  CB  ASP    21      97.607  44.831 111.228  1.00                 C  
ATOM     97  CG  ASP    21      98.761  43.869 111.028  1.00                 C  
ATOM     98  OD1 ASP    21      99.016  43.049 111.935  1.00                 O  
ATOM     99  OD2 ASP    21      99.411  43.935 109.963  1.00                 O  
ATOM    100  N   ARG    22      94.593  45.586 111.987  1.00                 N  
ATOM    101  CA  ARG    22      93.531  46.554 112.260  1.00                 C  
ATOM    102  C   ARG    22      92.848  46.229 113.586  1.00                 C  
ATOM    103  O   ARG    22      93.082  46.896 114.598  1.00                 O  
ATOM    104  CB  ARG    22      92.511  46.566 111.120  1.00                 C  
ATOM    105  CD  ARG    22      91.982  47.120 108.729  1.00                 C  
ATOM    106  NE  ARG    22      91.701  45.755 108.292  1.00                 N  
ATOM    107  CG  ARG    22      93.037  47.162 109.824  1.00                 C  
ATOM    108  CZ  ARG    22      90.677  45.415 107.516  1.00                 C  
ATOM    109  NH1 ARG    22      90.499  44.148 107.170  1.00                 N  
ATOM    110  NH2 ARG    22      89.832  46.344 107.089  1.00                 N  
ATOM    111  N   HIS    23      92.042  45.171 113.560  1.00                 N  
ATOM    112  CA  HIS    23      91.138  44.794 114.639  1.00                 C  
ATOM    113  C   HIS    23      91.785  45.036 116.009  1.00                 C  
ATOM    114  O   HIS    23      91.162  45.646 116.870  1.00                 O  
ATOM    115  CB  HIS    23      90.725  43.327 114.504  1.00                 C  
ATOM    116  CG  HIS    23      89.789  42.862 115.576  1.00                 C  
ATOM    117  ND1 HIS    23      88.463  43.236 115.621  1.00                 N  
ATOM    118  CE1 HIS    23      87.883  42.664 116.690  1.00                 C  
ATOM    119  CD2 HIS    23      89.897  42.006 116.749  1.00                 C  
ATOM    120  NE2 HIS    23      88.737  41.925 117.372  1.00                 N  
ATOM    121  N   TYR    24      93.036  44.612 116.197  1.00                 N  
ATOM    122  CA  TYR    24      93.705  44.694 117.511  1.00                 C  
ATOM    123  C   TYR    24      94.192  46.073 117.954  1.00                 C  
ATOM    124  O   TYR    24      94.430  46.258 119.115  1.00                 O  
ATOM    125  CB  TYR    24      94.916  43.760 117.555  1.00                 C  
ATOM    126  CG  TYR    24      94.557  42.291 117.554  1.00                 C  
ATOM    127  OH  TYR    24      93.573  38.251 117.534  1.00                 O  
ATOM    128  CZ  TYR    24      93.898  39.588 117.542  1.00                 C  
ATOM    129  CD1 TYR    24      94.606  41.548 116.381  1.00                 C  
ATOM    130  CE1 TYR    24      94.280  40.205 116.371  1.00                 C  
ATOM    131  CD2 TYR    24      94.170  41.652 118.725  1.00                 C  
ATOM    132  CE2 TYR    24      93.841  40.310 118.733  1.00                 C  
ATOM    133  N   ARG    25      94.359  47.016 117.034  1.00                 N  
ATOM    134  CA  ARG    25      94.763  48.388 117.355  1.00                 C  
ATOM    135  C   ARG    25      93.616  49.359 117.638  1.00                 C  
ATOM    136  O   ARG    25      93.696  50.508 117.220  1.00                 O  
ATOM    137  CB  ARG    25      95.605  48.978 116.222  1.00                 C  
ATOM    138  CD  ARG    25      97.705  48.889 114.850  1.00                 C  
ATOM    139  NE  ARG    25      99.037  48.306 114.704  1.00                 N  
ATOM    140  CG  ARG    25      96.957  48.308 116.039  1.00                 C  
ATOM    141  CZ  ARG    25      99.286  47.159 114.083  1.00                 C  
ATOM    142  NH1 ARG    25     100.530  46.706 113.998  1.00                 N  
ATOM    143  NH2 ARG    25      98.291  46.465 113.546  1.00                 N  
ATOM    144  N   MET    26      92.555  48.931 118.324  1.00                 N  
ATOM    145  CA  MET    26      91.471  49.854 118.718  1.00                 C  
ATOM    146  C   MET    26      91.654  50.227 120.160  1.00                 C  
ATOM    147  O   MET    26      92.298  49.486 120.887  1.00                 O  
ATOM    148  CB  MET    26      90.104  49.209 118.479  1.00                 C  
ATOM    149  SD  MET    26      89.855  50.146 115.884  1.00                 S  
ATOM    150  CE  MET    26      88.299  50.927 116.305  1.00                 C  
ATOM    151  CG  MET    26      89.869  48.766 117.044  1.00                 C  
ATOM    152  N   ASN    27      91.066  51.353 120.581  1.00                 N  
ATOM    153  CA  ASN    27      91.095  51.771 122.015  1.00                 C  
ATOM    154  C   ASN    27      89.816  51.216 122.714  1.00                 C  
ATOM    155  O   ASN    27      88.693  51.597 122.390  1.00                 O  
ATOM    156  CB  ASN    27      91.198  53.293 122.127  1.00                 C  
ATOM    157  CG  ASN    27      91.297  53.766 123.564  1.00                 C  
ATOM    158  OD1 ASN    27      90.722  53.160 124.468  1.00                 O  
ATOM    159  ND2 ASN    27      92.029  54.853 123.779  1.00                 N  
ATOM    160  N   ARG    28      89.996  50.268 123.630  1.00                 N  
ATOM    161  CA  ARG    28      88.861  49.596 124.248  1.00                 C  
ATOM    162  C   ARG    28      88.432  50.285 125.549  1.00                 C  
ATOM    163  O   ARG    28      89.057  51.245 126.003  1.00                 O  
ATOM    164  CB  ARG    28      89.193  48.129 124.526  1.00                 C  
ATOM    165  CD  ARG    28      89.714  45.846 123.622  1.00                 C  
ATOM    166  NE  ARG    28      89.946  45.033 122.430  1.00                 N  
ATOM    167  CG  ARG    28      89.425  47.297 123.275  1.00                 C  
ATOM    168  CZ  ARG    28      90.227  43.735 122.454  1.00                 C  
ATOM    169  NH1 ARG    28      90.423  43.077 121.319  1.00                 N  
ATOM    170  NH2 ARG    28      90.311  43.096 123.613  1.00                 N  
ATOM    171  N   GLN    29      87.380  49.745 126.138  1.00                 N  
ATOM    172  CA  GLN    29      86.706  50.275 127.289  1.00                 C  
ATOM    173  C   GLN    29      86.483  49.129 128.240  1.00                 C  
ATOM    174  O   GLN    29      86.611  48.005 127.891  1.00                 O  
ATOM    175  CB  GLN    29      85.395  50.949 126.879  1.00                 C  
ATOM    176  CD  GLN    29      86.225  53.317 126.591  1.00                 C  
ATOM    177  CG  GLN    29      85.571  52.121 125.928  1.00                 C  
ATOM    178  OE1 GLN    29      86.113  53.505 127.802  1.00                 O  
ATOM    179  NE2 GLN    29      86.912  54.130 125.797  1.00                 N  
ATOM    180  N   LYS    30      86.156  49.398 129.474  1.00                 N  
ATOM    181  CA  LYS    30      86.023  48.321 130.420  1.00                 C  
ATOM    182  C   LYS    30      84.586  47.844 130.332  1.00                 C  
ATOM    183  O   LYS    30      83.684  48.640 130.164  1.00                 O  
ATOM    184  CB  LYS    30      86.398  48.793 131.826  1.00                 C  
ATOM    185  CD  LYS    30      88.167  49.617 133.405  1.00                 C  
ATOM    186  CE  LYS    30      89.622  50.031 133.553  1.00                 C  
ATOM    187  CG  LYS    30      87.859  49.184 131.980  1.00                 C  
ATOM    188  NZ  LYS    30      89.927  50.502 134.932  1.00                 N  
ATOM    189  N   VAL    31      84.362  46.543 130.432  1.00                 N  
ATOM    190  CA  VAL    31      83.008  45.993 130.304  1.00                 C  
ATOM    191  C   VAL    31      82.098  46.690 131.252  1.00                 C  
ATOM    192  O   VAL    31      80.971  46.900 130.929  1.00                 O  
ATOM    193  CB  VAL    31      82.990  44.473 130.552  1.00                 C  
ATOM    194  CG1 VAL    31      81.560  43.962 130.628  1.00                 C  
ATOM    195  CG2 VAL    31      83.761  43.747 129.460  1.00                 C  
ATOM    196  N   SER    32      82.585  47.010 132.439  1.00                 N  
ATOM    197  CA  SER    32      81.793  47.676 133.453  1.00                 C  
ATOM    198  C   SER    32      81.313  49.044 133.021  1.00                 C  
ATOM    199  O   SER    32      80.158  49.330 133.205  1.00                 O  
ATOM    200  CB  SER    32      82.590  47.812 134.752  1.00                 C  
ATOM    201  OG  SER    32      81.835  48.483 135.746  1.00                 O  
ATOM    202  N   VAL    33      82.183  49.891 132.463  1.00                 N  
ATOM    203  CA  VAL    33      81.762  51.167 131.825  1.00                 C  
ATOM    204  C   VAL    33      80.738  50.810 130.681  1.00                 C  
ATOM    205  O   VAL    33      79.685  51.410 130.565  1.00                 O  
ATOM    206  CB  VAL    33      82.971  51.953 131.284  1.00                 C  
ATOM    207  CG1 VAL    33      82.506  53.138 130.451  1.00                 C  
ATOM    208  CG2 VAL    33      83.860  52.417 132.427  1.00                 C  
ATOM    209  N   THR    34      81.015  49.826 129.843  1.00                 N  
ATOM    210  CA  THR    34      80.097  49.507 128.726  1.00                 C  
ATOM    211  C   THR    34      78.639  49.156 129.161  1.00                 C  
ATOM    212  O   THR    34      77.652  49.608 128.573  1.00                 O  
ATOM    213  CB  THR    34      80.622  48.330 127.883  1.00                 C  
ATOM    214  OG1 THR    34      81.883  48.681 127.299  1.00                 O  
ATOM    215  CG2 THR    34      79.645  47.998 126.765  1.00                 C  
ATOM    216  N   LEU    35      78.548  48.360 130.218  1.00                 N  
ATOM    217  CA  LEU    35      77.290  47.924 130.790  1.00                 C  
ATOM    218  C   LEU    35      76.588  49.037 131.550  1.00                 C  
ATOM    219  O   LEU    35      75.385  49.126 131.436  1.00                 O  
ATOM    220  CB  LEU    35      77.510  46.730 131.721  1.00                 C  
ATOM    221  CG  LEU    35      77.937  45.421 131.055  1.00                 C  
ATOM    222  CD1 LEU    35      78.288  44.374 132.102  1.00                 C  
ATOM    223  CD2 LEU    35      76.842  44.903 130.136  1.00                 C  
ATOM    224  N   LYS    36      77.308  49.858 132.318  1.00                 N  
ATOM    225  CA  LYS    36      76.690  50.973 132.982  1.00                 C  
ATOM    226  C   LYS    36      76.063  51.898 131.982  1.00                 C  
ATOM    227  O   LYS    36      75.098  52.580 132.277  1.00                 O  
ATOM    228  CB  LYS    36      77.715  51.724 133.834  1.00                 C  
ATOM    229  CD  LYS    36      79.197  51.760 135.859  1.00                 C  
ATOM    230  CE  LYS    36      79.653  51.001 137.095  1.00                 C  
ATOM    231  CG  LYS    36      78.179  50.960 135.063  1.00                 C  
ATOM    232  NZ  LYS    36      80.681  51.756 137.863  1.00                 N  
ATOM    233  N   ASP    37      76.654  51.978 130.804  1.00                 N  
ATOM    234  CA  ASP    37      76.273  53.020 129.862  1.00                 C  
ATOM    235  C   ASP    37      74.948  52.649 129.215  1.00                 C  
ATOM    236  O   ASP    37      74.052  53.497 129.191  1.00                 O  
ATOM    237  CB  ASP    37      77.365  53.215 128.808  1.00                 C  
ATOM    238  CG  ASP    37      78.615  53.857 129.377  1.00                 C  
ATOM    239  OD1 ASP    37      78.547  54.398 130.501  1.00                 O  
ATOM    240  OD2 ASP    37      79.663  53.819 128.699  1.00                 O  
ATOM    241  N   MET    38      74.837  51.391 128.754  1.00                 N  
ATOM    242  CA  MET    38      73.570  50.800 128.322  1.00                 C  
ATOM    243  C   MET    38      72.523  50.989 129.373  1.00                 C  
ATOM    244  O   MET    38      71.457  51.565 129.134  1.00                 O  
ATOM    245  CB  MET    38      73.752  49.314 128.008  1.00                 C  
ATOM    246  SD  MET    38      72.718  46.850 127.275  1.00                 S  
ATOM    247  CE  MET    38      72.899  46.262 128.957  1.00                 C  
ATOM    248  CG  MET    38      72.480  48.615 127.554  1.00                 C  
ATOM    249  N   ILE    39      72.856  50.465 130.550  1.00                 N  
ATOM    250  CA  ILE    39      71.939  50.397 131.662  1.00                 C  
ATOM    251  C   ILE    39      71.374  51.793 131.932  1.00                 C  
ATOM    252  O   ILE    39      70.205  51.894 132.207  1.00                 O  
ATOM    253  CB  ILE    39      72.619  49.826 132.920  1.00                 C  
ATOM    254  CD1 ILE    39      73.880  47.783 133.778  1.00                 C  
ATOM    255  CG1 ILE    39      72.961  48.348 132.717  1.00                 C  
ATOM    256  CG2 ILE    39      71.742  50.041 134.144  1.00                 C  
ATOM    257  N   ASN    40      72.157  52.854 131.768  1.00                 N  
ATOM    258  CA  ASN    40      71.604  54.206 131.898  1.00                 C  
ATOM    259  C   ASN    40      70.837  54.599 130.658  1.00                 C  
ATOM    260  O   ASN    40      69.919  55.334 130.737  1.00                 O  
ATOM    261  CB  ASN    40      72.717  55.215 132.187  1.00                 C  
ATOM    262  CG  ASN    40      73.269  55.087 133.593  1.00                 C  
ATOM    263  OD1 ASN    40      72.594  54.584 134.492  1.00                 O  
ATOM    264  ND2 ASN    40      74.501  55.543 133.788  1.00                 N  
ATOM    265  N   PHE    41      71.186  54.130 129.498  1.00                 N  
ATOM    266  CA  PHE    41      70.289  54.375 128.363  1.00                 C  
ATOM    267  C   PHE    41      68.852  53.841 128.602  1.00                 C  
ATOM    268  O   PHE    41      67.900  54.597 128.571  1.00                 O  
ATOM    269  CB  PHE    41      70.852  53.743 127.089  1.00                 C  
ATOM    270  CG  PHE    41      69.971  53.917 125.885  1.00                 C  
ATOM    271  CZ  PHE    41      68.338  54.233 123.658  1.00                 C  
ATOM    272  CD1 PHE    41      69.952  55.114 125.190  1.00                 C  
ATOM    273  CE1 PHE    41      69.141  55.274 124.083  1.00                 C  
ATOM    274  CD2 PHE    41      69.161  52.884 125.447  1.00                 C  
ATOM    275  CE2 PHE    41      68.350  53.045 124.340  1.00                 C  
ATOM    276  N   CYS    42      68.692  52.551 128.854  1.00                 N  
ATOM    277  CA  CYS    42      67.391  52.042 129.198  1.00                 C  
ATOM    278  C   CYS    42      66.716  52.884 130.258  1.00                 C  
ATOM    279  O   CYS    42      65.564  53.227 130.134  1.00                 O  
ATOM    280  CB  CYS    42      67.493  50.594 129.680  1.00                 C  
ATOM    281  SG  CYS    42      67.944  49.407 128.392  1.00                 S  
ATOM    282  N   ARG    43      67.423  53.213 131.323  1.00                 N  
ATOM    283  CA  ARG    43      66.811  53.952 132.415  1.00                 C  
ATOM    284  C   ARG    43      66.227  55.319 131.934  1.00                 C  
ATOM    285  O   ARG    43      65.094  55.729 132.277  1.00                 O  
ATOM    286  CB  ARG    43      67.825  54.189 133.536  1.00                 C  
ATOM    287  CD  ARG    43      69.256  53.231 135.362  1.00                 C  
ATOM    288  NE  ARG    43      69.618  52.039 136.124  1.00                 N  
ATOM    289  CG  ARG    43      68.197  52.937 134.312  1.00                 C  
ATOM    290  CZ  ARG    43      70.633  51.978 136.979  1.00                 C  
ATOM    291  NH1 ARG    43      70.887  50.850 137.628  1.00                 N  
ATOM    292  NH2 ARG    43      71.392  53.046 137.184  1.00                 N  
ATOM    293  N   GLN    44      66.998  55.989 131.103  1.00                 N  
ATOM    294  CA  GLN    44      66.689  57.340 130.709  1.00                 C  
ATOM    295  C   GLN    44      65.540  57.369 129.720  1.00                 C  
ATOM    296  O   GLN    44      64.847  58.380 129.582  1.00                 O  
ATOM    297  CB  GLN    44      67.921  58.017 130.105  1.00                 C  
ATOM    298  CD  GLN    44      70.251  58.923 130.463  1.00                 C  
ATOM    299  CG  GLN    44      69.038  58.276 131.102  1.00                 C  
ATOM    300  OE1 GLN    44      70.531  58.710 129.283  1.00                 O  
ATOM    301  NE2 GLN    44      70.977  59.717 131.242  1.00                 N  
ATOM    302  N   HIS    45      65.330  56.259 129.038  1.00                 N  
ATOM    303  CA  HIS    45      64.412  56.228 127.931  1.00                 C  
ATOM    304  C   HIS    45      63.289  55.259 128.231  1.00                 C  
ATOM    305  O   HIS    45      62.624  54.808 127.319  1.00                 O  
ATOM    306  CB  HIS    45      65.139  55.839 126.642  1.00                 C  
ATOM    307  CG  HIS    45      66.202  56.810 126.232  1.00                 C  
ATOM    308  ND1 HIS    45      67.477  56.784 126.754  1.00                 N  
ATOM    309  CE1 HIS    45      68.199  57.772 126.196  1.00                 C  
ATOM    310  CD2 HIS    45      66.282  57.932 125.307  1.00                 C  
ATOM    311  NE2 HIS    45      67.488  58.465 125.327  1.00                 N  
ATOM    312  N   GLN    46      63.052  54.907 129.488  1.00                 N  
ATOM    313  CA  GLN    46      61.997  53.920 129.745  1.00                 C  
ATOM    314  C   GLN    46      60.617  54.603 129.858  1.00                 C  
ATOM    315  O   GLN    46      59.599  54.034 129.473  1.00                 O  
ATOM    316  CB  GLN    46      62.301  53.131 131.020  1.00                 C  
ATOM    317  CD  GLN    46      61.695  51.197 132.528  1.00                 C  
ATOM    318  CG  GLN    46      61.316  52.009 131.305  1.00                 C  
ATOM    319  OE1 GLN    46      61.864  51.741 133.619  1.00                 O  
ATOM    320  NE2 GLN    46      61.831  49.888 132.348  1.00                 N  
ATOM    321  N   MET    47      60.592  55.825 130.375  1.00                 N  
ATOM    322  CA  MET    47      59.380  56.622 130.336  1.00                 C  
ATOM    323  C   MET    47      58.742  56.589 128.946  1.00                 C  
ATOM    324  O   MET    47      57.539  56.593 128.863  1.00                 O  
ATOM    325  CB  MET    47      59.675  58.067 130.744  1.00                 C  
ATOM    326  SD  MET    47      57.354  58.361 132.227  1.00                 S  
ATOM    327  CE  MET    47      58.284  58.875 133.670  1.00                 C  
ATOM    328  CG  MET    47      58.436  58.932 130.903  1.00                 C  
ATOM    329  N   GLU    48      59.547  56.514 127.875  1.00                 N  
ATOM    330  CA  GLU    48      59.099  56.607 126.466  1.00                 C  
ATOM    331  C   GLU    48      58.703  55.329 125.758  1.00                 C  
ATOM    332  O   GLU    48      58.021  55.386 124.763  1.00                 O  
ATOM    333  CB  GLU    48      60.181  57.256 125.601  1.00                 C  
ATOM    334  CD  GLU    48      61.544  59.317 125.076  1.00                 C  
ATOM    335  CG  GLU    48      60.445  58.717 125.930  1.00                 C  
ATOM    336  OE1 GLU    48      62.205  58.556 124.337  1.00                 O  
ATOM    337  OE2 GLU    48      61.745  60.548 125.144  1.00                 O  
ATOM    338  N   ASP    49      59.253  54.200 126.197  1.00                 N  
ATOM    339  CA  ASP    49      59.113  52.901 125.577  1.00                 C  
ATOM    340  C   ASP    49      57.726  52.261 125.913  1.00                 C  
ATOM    341  O   ASP    49      57.541  51.712 126.968  1.00                 O  
ATOM    342  CB  ASP    49      60.242  51.970 126.023  1.00                 C  
ATOM    343  CG  ASP    49      60.169  50.607 125.363  1.00                 C  
ATOM    344  OD1 ASP    49      59.119  50.293 124.764  1.00                 O  
ATOM    345  OD2 ASP    49      61.161  49.853 125.444  1.00                 O  
ATOM    346  N   PRO    50      56.734  52.386 125.046  1.00                 N  
ATOM    347  CA  PRO    50      55.368  51.991 125.342  1.00                 C  
ATOM    348  C   PRO    50      55.145  50.578 125.676  1.00                 C  
ATOM    349  O   PRO    50      54.076  50.184 126.157  1.00                 O  
ATOM    350  CB  PRO    50      54.600  52.327 124.062  1.00                 C  
ATOM    351  CD  PRO    50      56.895  52.859 123.640  1.00                 C  
ATOM    352  CG  PRO    50      55.641  52.340 122.994  1.00                 C  
ATOM    353  N   LEU    51      56.124  49.777 125.331  1.00                 N  
ATOM    354  CA  LEU    51      56.048  48.380 125.621  1.00                 C  
ATOM    355  C   LEU    51      56.437  48.132 127.077  1.00                 C  
ATOM    356  O   LEU    51      56.224  46.999 127.604  1.00                 O  
ATOM    357  CB  LEU    51      56.951  47.586 124.675  1.00                 C  
ATOM    358  CG  LEU    51      56.577  47.622 123.192  1.00                 C  
ATOM    359  CD1 LEU    51      57.623  46.900 122.356  1.00                 C  
ATOM    360  CD2 LEU    51      55.205  47.005 122.969  1.00                 C  
ATOM    361  N   ILE    52      56.977  49.178 127.723  1.00                 N  
ATOM    362  CA  ILE    52      57.163  49.228 129.182  1.00                 C  
ATOM    363  C   ILE    52      56.304  50.189 129.900  1.00                 C  
ATOM    364  O   ILE    52      56.034  49.982 131.063  1.00                 O  
ATOM    365  CB  ILE    52      58.622  49.550 129.554  1.00                 C  
ATOM    366  CD1 ILE    52      61.019  48.754 129.207  1.00                 C  
ATOM    367  CG1 ILE    52      59.548  48.414 129.112  1.00                 C  
ATOM    368  CG2 ILE    52      58.742  49.831 131.044  1.00                 C  
ATOM    369  N   PHE    53      55.940  51.293 129.265  1.00                 N  
ATOM    370  CA  PHE    53      55.209  52.353 129.952  1.00                 C  
ATOM    371  C   PHE    53      54.002  52.725 129.157  1.00                 C  
ATOM    372  O   PHE    53      54.091  53.617 128.297  1.00                 O  
ATOM    373  CB  PHE    53      56.111  53.568 130.175  1.00                 C  
ATOM    374  CG  PHE    53      55.473  54.655 130.993  1.00                 C  
ATOM    375  CZ  PHE    53      54.292  56.669 132.500  1.00                 C  
ATOM    376  CD1 PHE    53      55.340  54.522 132.364  1.00                 C  
ATOM    377  CE1 PHE    53      54.753  55.522 133.116  1.00                 C  
ATOM    378  CD2 PHE    53      55.006  55.810 130.391  1.00                 C  
ATOM    379  CE2 PHE    53      54.419  56.810 131.143  1.00                 C  
ATOM    380  N   PRO    54      52.891  52.055 129.462  1.00                 N  
ATOM    381  CA  PRO    54      51.628  52.168 128.710  1.00                 C  
ATOM    382  C   PRO    54      51.188  53.596 128.508  1.00                 C  
ATOM    383  O   PRO    54      51.478  54.500 129.344  1.00                 O  
ATOM    384  CB  PRO    54      50.616  51.407 129.569  1.00                 C  
ATOM    385  CD  PRO    54      52.728  51.126 130.660  1.00                 C  
ATOM    386  CG  PRO    54      51.439  50.425 130.334  1.00                 C  
ATOM    387  N   VAL    55      50.504  53.788 127.382  1.00                 N  
ATOM    388  CA  VAL    55      49.898  55.069 127.075  1.00                 C  
ATOM    389  C   VAL    55      48.385  54.899 127.156  1.00                 C  
ATOM    390  O   VAL    55      47.887  53.784 127.283  1.00                 O  
ATOM    391  CB  VAL    55      50.337  55.584 125.692  1.00                 C  
ATOM    392  CG1 VAL    55      51.845  55.779 125.651  1.00                 C  
ATOM    393  CG2 VAL    55      49.890  54.625 124.599  1.00                 C  
ATOM    394  N   ARG    56      47.672  56.008 127.009  1.00                 N  
ATOM    395  CA  ARG    56      46.221  55.990 126.798  1.00                 C  
ATOM    396  C   ARG    56      45.892  56.136 125.286  1.00                 C  
ATOM    397  O   ARG    56      44.756  55.917 124.857  1.00                 O  
ATOM    398  CB  ARG    56      45.549  57.105 127.602  1.00                 C  
ATOM    399  CD  ARG    56      44.950  58.062 129.844  1.00                 C  
ATOM    400  NE  ARG    56      45.044  57.913 131.294  1.00                 N  
ATOM    401  CG  ARG    56      45.669  56.943 129.109  1.00                 C  
ATOM    402  CZ  ARG    56      44.477  58.738 132.168  1.00                 C  
ATOM    403  NH1 ARG    56      44.616  58.524 133.469  1.00                 N  
ATOM    404  NH2 ARG    56      43.771  59.776 131.739  1.00                 N  
ATOM    405  N   GLU    57      46.886  56.508 124.461  1.00                 N  
ATOM    406  CA  GLU    57      46.759  56.644 122.998  1.00                 C  
ATOM    407  C   GLU    57      47.565  55.582 122.223  1.00                 C  
ATOM    408  O   GLU    57      48.383  55.862 121.342  1.00                 O  
ATOM    409  CB  GLU    57      47.205  58.037 122.549  1.00                 C  
ATOM    410  CD  GLU    57      44.933  59.139 122.595  1.00                 C  
ATOM    411  CG  GLU    57      46.360  59.170 123.107  1.00                 C  
ATOM    412  OE1 GLU    57      44.732  58.771 121.419  1.00                 O  
ATOM    413  OE2 GLU    57      44.016  59.482 123.371  1.00                 O  
ATOM    414  N   ASN    58      47.293  54.339 122.597  1.00                 N  
ATOM    415  CA  ASN    58      47.956  53.199 121.963  1.00                 C  
ATOM    416  C   ASN    58      47.459  52.902 120.528  1.00                 C  
ATOM    417  O   ASN    58      46.343  52.392 120.393  1.00                 O  
ATOM    418  CB  ASN    58      47.794  51.941 122.819  1.00                 C  
ATOM    419  CG  ASN    58      48.549  50.753 122.257  1.00                 C  
ATOM    420  OD1 ASN    58      48.750  50.649 121.047  1.00                 O  
ATOM    421  ND2 ASN    58      48.970  49.851 123.136  1.00                 N  
ATOM    422  N   PRO    59      48.177  53.169 119.416  1.00                 N  
ATOM    423  CA  PRO    59      47.805  52.663 118.079  1.00                 C  
ATOM    424  C   PRO    59      47.757  51.124 117.922  1.00                 C  
ATOM    425  O   PRO    59      48.718  50.444 117.550  1.00                 O  
ATOM    426  CB  PRO    59      48.883  53.232 117.155  1.00                 C  
ATOM    427  CD  PRO    59      49.594  53.715 119.388  1.00                 C  
ATOM    428  CG  PRO    59      50.094  53.348 118.019  1.00                 C  
ATOM    429  N   PHE    60      46.626  50.649 118.291  1.00                 N  
ATOM    430  CA  PHE    60      46.153  49.224 118.281  1.00                 C  
ATOM    431  C   PHE    60      45.146  48.900 119.420  1.00                 C  
ATOM    432  O   PHE    60      44.704  47.763 119.583  1.00                 O  
ATOM    433  CB  PHE    60      47.340  48.265 118.384  1.00                 C  
ATOM    434  CG  PHE    60      46.953  46.814 118.344  1.00                 C  
ATOM    435  CZ  PHE    60      46.236  44.129 118.278  1.00                 C  
ATOM    436  CD1 PHE    60      46.648  46.197 117.144  1.00                 C  
ATOM    437  CE1 PHE    60      46.291  44.862 117.107  1.00                 C  
ATOM    438  CD2 PHE    60      46.893  46.067 119.507  1.00                 C  
ATOM    439  CE2 PHE    60      46.536  44.732 119.471  1.00                 C  
ATOM    440  N   LYS    61      44.718  49.916 120.138  1.00                 N  
ATOM    441  CA  LYS    61      43.614  49.712 121.099  1.00                 C  
ATOM    442  C   LYS    61      42.374  50.665 121.007  1.00                 C  
ATOM    443  O   LYS    61      41.263  50.206 120.747  1.00                 O  
ATOM    444  CB  LYS    61      44.129  49.816 122.536  1.00                 C  
ATOM    445  CD  LYS    61      45.519  48.843 124.386  1.00                 C  
ATOM    446  CE  LYS    61      46.434  47.703 124.801  1.00                 C  
ATOM    447  CG  LYS    61      45.050  48.680 122.949  1.00                 C  
ATOM    448  NZ  LYS    61      46.930  47.868 126.195  1.00                 N  
ATOM    449  N   GLU    62      42.479  51.925 121.289  1.00                 N  
ATOM    450  CA  GLU    62      41.194  52.595 121.333  1.00                 C  
ATOM    451  C   GLU    62      41.199  53.918 120.580  1.00                 C  
ATOM    452  O   GLU    62      40.261  54.749 120.775  1.00                 O  
ATOM    453  CB  GLU    62      40.767  52.839 122.782  1.00                 C  
ATOM    454  CD  GLU    62      40.079  51.850 125.002  1.00                 C  
ATOM    455  CG  GLU    62      40.534  51.569 123.583  1.00                 C  
ATOM    456  OE1 GLU    62      40.047  53.036 125.391  1.00                 O  
ATOM    457  OE2 GLU    62      39.756  50.884 125.724  1.00                 O  
ATOM    458  N   LYS    63      42.229  54.128 119.724  1.00                 N  
ATOM    459  CA  LYS    63      42.270  55.349 118.910  1.00                 C  
ATOM    460  C   LYS    63      41.238  55.179 117.845  1.00                 C  
ATOM    461  O   LYS    63      40.954  53.998 117.367  1.00                 O  
ATOM    462  CB  LYS    63      43.673  55.566 118.340  1.00                 C  
ATOM    463  CD  LYS    63      46.062  56.225 118.736  1.00                 C  
ATOM    464  CE  LYS    63      46.093  57.601 118.092  1.00                 C  
ATOM    465  CG  LYS    63      44.714  55.946 119.380  1.00                 C  
ATOM    466  NZ  LYS    63      46.108  58.690 119.107  1.00                 N  
ATOM    467  N   LYS    64      40.675  56.342 117.537  1.00                 N  
ATOM    468  CA  LYS    64      39.555  56.515 116.664  1.00                 C  
ATOM    469  C   LYS    64      39.885  57.543 115.613  1.00                 C  
ATOM    470  O   LYS    64      39.670  57.252 114.463  1.00                 O  
ATOM    471  CB  LYS    64      38.315  56.928 117.459  1.00                 C  
ATOM    472  CD  LYS    64      36.557  56.324 119.146  1.00                 C  
ATOM    473  CE  LYS    64      36.024  55.242 120.070  1.00                 C  
ATOM    474  CG  LYS    64      37.799  55.856 118.405  1.00                 C  
ATOM    475  NZ  LYS    64      34.825  55.698 120.827  1.00                 N  
ATOM    476  N   THR    65      40.372  58.756 115.983  1.00                 N  
ATOM    477  CA  THR    65      40.832  59.702 114.947  1.00                 C  
ATOM    478  C   THR    65      42.270  59.445 114.530  1.00                 C  
ATOM    479  O   THR    65      43.105  59.246 115.406  1.00                 O  
ATOM    480  CB  THR    65      40.708  61.162 115.421  1.00                 C  
ATOM    481  OG1 THR    65      41.395  61.323 116.668  1.00                 O  
ATOM    482  CG2 THR    65      39.247  61.536 115.618  1.00                 C  
TER
