# Supplementary material for: Comparative Single-Cell Transcriptomics Reveals Novel Genes Involved in Bivalve Embryonic Shell Formation and Questions Ontogenetic Homology of Molluscan Shell Types
Source: Front Cell Dev Biol. 2022 Jun 9;10:883755. doi: 10.3389/fcell.2022.883755 (PMC9261976; doi:10.3389/fcell.2022.883755)
Supplement: Supplementary file 1 [file DataSheet1.ZIP › Supplementary_File1/s_f_1/396409fcf90c6b8f.final.pdb]

ATOM      1  N   GLN    36     -59.273 -43.915  24.929  1.00                 N  
ATOM      2  CA  GLN    36     -58.202 -43.125  24.331  1.00                 C  
ATOM      3  C   GLN    36     -57.324 -42.486  25.399  1.00                 C  
ATOM      4  O   GLN    36     -56.099 -42.416  25.246  1.00                 O  
ATOM      5  CB  GLN    36     -58.780 -42.045  23.414  1.00                 C  
ATOM      6  CD  GLN    36     -60.067 -41.500  21.310  1.00                 C  
ATOM      7  CG  GLN    36     -59.403 -42.584  22.137  1.00                 C  
ATOM      8  OE1 GLN    36     -60.542 -40.500  21.848  1.00                 O  
ATOM      9  NE2 GLN    36     -60.102 -41.696  19.997  1.00                 N  
ATOM     10  N   PHE    37     -57.932 -42.006  26.486  1.00                 N  
ATOM     11  CA  PHE    37     -57.153 -41.388  27.554  1.00                 C  
ATOM     12  C   PHE    37     -56.138 -42.368  28.127  1.00                 C  
ATOM     13  O   PHE    37     -54.975 -42.010  28.349  1.00                 O  
ATOM     14  CB  PHE    37     -58.075 -40.876  28.663  1.00                 C  
ATOM     15  CG  PHE    37     -58.820 -39.623  28.301  1.00                 C  
ATOM     16  CZ  PHE    37     -60.194 -37.301  27.632  1.00                 C  
ATOM     17  CD1 PHE    37     -60.195 -39.640  28.141  1.00                 C  
ATOM     18  CE1 PHE    37     -60.881 -38.487  27.809  1.00                 C  
ATOM     19  CD2 PHE    37     -58.147 -38.428  28.121  1.00                 C  
ATOM     20  CE2 PHE    37     -58.833 -37.275  27.788  1.00                 C  
ATOM     21  N   TRP    38     -56.559 -43.610  28.375  1.00                 N  
ATOM     22  CA  TRP    38     -55.630 -44.619  28.873  1.00                 C  
ATOM     23  C   TRP    38     -54.494 -44.836  27.885  1.00                 C  
ATOM     24  O   TRP    38     -53.368 -45.162  28.280  1.00                 O  
ATOM     25  CB  TRP    38     -56.362 -45.936  29.140  1.00                 C  
ATOM     26  CG  TRP    38     -57.271 -45.887  30.329  1.00                 C  
ATOM     27  CD1 TRP    38     -58.635 -45.883  30.319  1.00                 C  
ATOM     28  NE1 TRP    38     -59.120 -45.831  31.603  1.00                 N  
ATOM     29  CD2 TRP    38     -56.879 -45.835  31.707  1.00                 C  
ATOM     30  CE2 TRP    38     -58.058 -45.801  32.473  1.00                 C  
ATOM     31  CH2 TRP    38     -56.824 -45.728  34.485  1.00                 C  
ATOM     32  CZ2 TRP    38     -58.043 -45.748  33.866  1.00                 C  
ATOM     33  CE3 TRP    38     -55.647 -45.814  32.366  1.00                 C  
ATOM     34  CZ3 TRP    38     -55.636 -45.761  33.747  1.00                 C  
ATOM     35  N   ILE    39     -54.765 -44.661  26.589  1.00                 N  
ATOM     36  CA  ILE    39     -53.723 -44.831  25.584  1.00                 C  
ATOM     37  C   ILE    39     -52.730 -43.680  25.638  1.00                 C  
ATOM     38  O   ILE    39     -51.548 -43.852  25.316  1.00                 O  
ATOM     39  CB  ILE    39     -54.318 -44.949  24.169  1.00                 C  
ATOM     40  CD1 ILE    39     -55.947 -46.326  22.772  1.00                 C  
ATOM     41  CG1 ILE    39     -55.109 -46.252  24.029  1.00                 C  
ATOM     42  CG2 ILE    39     -53.223 -44.836  23.119  1.00                 C  
ATOM     43  N   TYR    40     -53.185 -42.494  26.038  1.00                 N  
ATOM     44  CA  TYR    40     -52.316 -41.326  26.045  1.00                 C  
ATOM     45  C   TYR    40     -51.428 -41.279  27.280  1.00                 C  
ATOM     46  O   TYR    40     -50.285 -40.815  27.197  1.00                 O  
ATOM     47  CB  TYR    40     -53.144 -40.042  25.961  1.00                 C  
ATOM     48  CG  TYR    40     -53.817 -39.833  24.624  1.00                 C  
ATOM     49  OH  TYR    40     -55.684 -39.258  20.953  1.00                 O  
ATOM     50  CZ  TYR    40     -55.065 -39.449  22.167  1.00                 C  
ATOM     51  CD1 TYR    40     -55.193 -39.661  24.539  1.00                 C  
ATOM     52  CE1 TYR    40     -55.817 -39.470  23.321  1.00                 C  
ATOM     53  CD2 TYR    40     -53.075 -39.809  23.450  1.00                 C  
ATOM     54  CE2 TYR    40     -53.682 -39.619  22.223  1.00                 C  
ATOM     55  N   VAL    41     -51.921 -41.764  28.422  1.00                 N  
ATOM     56  CA  VAL    41     -51.156 -41.662  29.659  1.00                 C  
ATOM     57  C   VAL    41     -49.942 -42.583  29.622  1.00                 C  
ATOM     58  O   VAL    41     -48.858 -42.220  30.095  1.00                 O  
ATOM     59  CB  VAL    41     -52.025 -41.987  30.888  1.00                 C  
ATOM     60  CG1 VAL    41     -51.169 -42.048  32.144  1.00                 C  
ATOM     61  CG2 VAL    41     -53.134 -40.958  31.044  1.00                 C  
ATOM     62  N   LEU    42     -50.100 -43.785  29.066  1.00                 N  
ATOM     63  CA  LEU    42     -49.000 -44.743  29.059  1.00                 C  
ATOM     64  C   LEU    42     -47.861 -44.242  28.180  1.00                 C  
ATOM     65  O   LEU    42     -46.682 -44.377  28.529  1.00                 O  
ATOM     66  CB  LEU    42     -49.484 -46.111  28.576  1.00                 C  
ATOM     67  CG  LEU    42     -50.446 -46.857  29.504  1.00                 C  
ATOM     68  CD1 LEU    42     -50.980 -48.111  28.829  1.00                 C  
ATOM     69  CD2 LEU    42     -49.760 -47.212  30.814  1.00                 C  
ATOM     70  N   ILE    43     -48.190 -43.659  27.025  1.00                 N  
ATOM     71  CA  ILE    43     -47.154 -43.108  26.159  1.00                 C  
ATOM     72  C   ILE    43     -46.441 -41.940  26.824  1.00                 C  
ATOM     73  O   ILE    43     -45.247 -41.724  26.588  1.00                 O  
ATOM     74  CB  ILE    43     -47.731 -42.661  24.803  1.00                 C  
ATOM     75  CD1 ILE    43     -49.022 -43.518  22.779  1.00                 C  
ATOM     76  CG1 ILE    43     -48.195 -43.875  23.995  1.00                 C  
ATOM     77  CG2 ILE    43     -46.713 -41.828  24.040  1.00                 C  
ATOM     78  N   TYR    44     -47.154 -41.178  27.655  1.00                 N  
ATOM     79  CA  TYR    44     -46.529 -40.066  28.362  1.00                 C  
ATOM     80  C   TYR    44     -45.447 -40.558  29.314  1.00                 C  
ATOM     81  O   TYR    44     -44.352 -39.986  29.372  1.00                 O  
ATOM     82  CB  TYR    44     -47.579 -39.262  29.132  1.00                 C  
ATOM     83  CG  TYR    44     -47.013 -38.084  29.891  1.00                 C  
ATOM     84  OH  TYR    44     -45.449 -34.838  31.967  1.00                 O  
ATOM     85  CZ  TYR    44     -45.967 -35.913  31.282  1.00                 C  
ATOM     86  CD1 TYR    44     -46.250 -37.121  29.244  1.00                 C  
ATOM     87  CE1 TYR    44     -45.728 -36.041  29.931  1.00                 C  
ATOM     88  CD2 TYR    44     -47.244 -37.939  31.253  1.00                 C  
ATOM     89  CE2 TYR    44     -46.730 -36.865  31.956  1.00                 C  
ATOM     90  N   ALA    45     -45.733 -41.620  30.068  1.00                 N  
ATOM     91  CA  ALA    45     -44.766 -42.125  31.036  1.00                 C  
ATOM     92  C   ALA    45     -43.599 -42.800  30.325  1.00                 C  
ATOM     93  O   ALA    45     -42.436 -42.622  30.705  1.00                 O  
ATOM     94  CB  ALA    45     -45.435 -43.096  31.997  1.00                 C  
ATOM     95  N   SER    46     -43.889 -43.588  29.288  1.00                 N  
ATOM     96  CA  SER    46     -42.832 -44.285  28.563  1.00                 C  
ATOM     97  C   SER    46     -41.803 -43.300  28.020  1.00                 C  
ATOM     98  O   SER    46     -40.612 -43.385  28.338  1.00                 O  
ATOM     99  CB  SER    46     -43.423 -45.114  27.421  1.00                 C  
ATOM    100  OG  SER    46     -44.029 -44.282  26.447  1.00                 O  
ATOM    101  N   LEU    47     -42.253 -42.351  27.196  1.00                 N  
ATOM    102  CA  LEU    47     -41.335 -41.366  26.634  1.00                 C  
ATOM    103  C   LEU    47     -40.563 -40.633  27.723  1.00                 C  
ATOM    104  O   LEU    47     -39.398 -40.273  27.521  1.00                 O  
ATOM    105  CB  LEU    47     -42.094 -40.358  25.769  1.00                 C  
ATOM    106  CG  LEU    47     -42.688 -40.895  24.465  1.00                 C  
ATOM    107  CD1 LEU    47     -43.550 -39.839  23.792  1.00                 C  
ATOM    108  CD2 LEU    47     -41.586 -41.357  23.523  1.00                 C  
ATOM    109  N   VAL    48     -41.189 -40.403  28.880  1.00                 N  
ATOM    110  CA  VAL    48     -40.492 -39.728  29.969  1.00                 C  
ATOM    111  C   VAL    48     -39.272 -40.524  30.414  1.00                 C  
ATOM    112  O   VAL    48     -38.200 -39.954  30.651  1.00                 O  
ATOM    113  CB  VAL    48     -41.424 -39.486  31.171  1.00                 C  
ATOM    114  CG1 VAL    48     -40.631 -38.977  32.365  1.00                 C  
ATOM    115  CG2 VAL    48     -42.525 -38.504  30.802  1.00                 C  
ATOM    116  N   LEU    49     -39.416 -41.845  30.534  1.00                 N  
ATOM    117  CA  LEU    49     -38.275 -42.677  30.899  1.00                 C  
ATOM    118  C   LEU    49     -37.188 -42.611  29.834  1.00                 C  
ATOM    119  O   LEU    49     -35.994 -42.608  30.153  1.00                 O  
ATOM    120  CB  LEU    49     -38.715 -44.127  31.113  1.00                 C  
ATOM    121  CG  LEU    49     -39.587 -44.396  32.341  1.00                 C  
ATOM    122  CD1 LEU    49     -40.100 -45.828  32.333  1.00                 C  
ATOM    123  CD2 LEU    49     -38.814 -44.118  33.621  1.00                 C  
ATOM    124  N   PHE    50     -37.582 -42.556  28.560  1.00                 N  
ATOM    125  CA  PHE    50     -36.601 -42.389  27.493  1.00                 C  
ATOM    126  C   PHE    50     -35.795 -41.113  27.694  1.00                 C  
ATOM    127  O   PHE    50     -34.560 -41.141  27.718  1.00                 O  
ATOM    128  CB  PHE    50     -37.292 -42.369  26.128  1.00                 C  
ATOM    129  CG  PHE    50     -37.760 -43.719  25.666  1.00                 C  
ATOM    130  CZ  PHE    50     -38.621 -46.220  24.810  1.00                 C  
ATOM    131  CD1 PHE    50     -39.110 -44.025  25.630  1.00                 C  
ATOM    132  CE1 PHE    50     -39.541 -45.267  25.205  1.00                 C  
ATOM    133  CD2 PHE    50     -36.852 -44.684  25.268  1.00                 C  
ATOM    134  CE2 PHE    50     -37.283 -45.927  24.843  1.00                 C  
ATOM    135  N   ALA    51     -36.483 -39.978  27.846  1.00                 N  
ATOM    136  CA  ALA    51     -35.788 -38.728  28.132  1.00                 C  
ATOM    137  C   ALA    51     -34.882 -38.875  29.347  1.00                 C  
ATOM    138  O   ALA    51     -33.777 -38.321  29.382  1.00                 O  
ATOM    139  CB  ALA    51     -36.788 -37.604  28.355  1.00                 C  
ATOM    140  N   GLY    52     -35.337 -39.621  30.357  1.00                 N  
ATOM    141  CA  GLY    52     -34.501 -39.901  31.509  1.00                 C  
ATOM    142  C   GLY    52     -33.426 -40.932  31.257  1.00                 C  
ATOM    143  O   GLY    52     -32.421 -40.953  31.976  1.00                 O  
ATOM    144  N   LEU    53     -33.614 -41.787  30.252  1.00                 N  
ATOM    145  CA  LEU    53     -32.591 -42.766  29.908  1.00                 C  
ATOM    146  C   LEU    53     -31.504 -42.152  29.034  1.00                 C  
ATOM    147  O   LEU    53     -30.319 -42.463  29.203  1.00                 O  
ATOM    148  CB  LEU    53     -33.216 -43.967  29.195  1.00                 C  
ATOM    149  CG  LEU    53     -34.142 -44.848  30.036  1.00                 C  
ATOM    150  CD1 LEU    53     -34.815 -45.901  29.170  1.00                 C  
ATOM    151  CD2 LEU    53     -33.372 -45.508  31.170  1.00                 C  
ATOM    152  N   MET    54     -31.886 -41.282  28.098  1.00                 N  
ATOM    153  CA  MET    54     -30.897 -40.667  27.219  1.00                 C  
ATOM    154  C   MET    54     -30.080 -39.615  27.957  1.00                 C  
ATOM    155  O   MET    54     -28.854 -39.554  27.806  1.00                 O  
ATOM    156  CB  MET    54     -31.579 -40.040  26.001  1.00                 C  
ATOM    157  SD  MET    54     -31.102 -42.247  24.395  1.00                 S  
ATOM    158  CE  MET    54     -31.312 -43.611  25.537  1.00                 C  
ATOM    159  CG  MET    54     -32.256 -41.045  25.083  1.00                 C  
ATOM    160  N   SER    55     -30.740 -38.776  28.758  1.00                 N  
ATOM    161  CA  SER    55     -30.018 -37.743  29.493  1.00                 C  
ATOM    162  C   SER    55     -29.097 -38.354  30.542  1.00                 C  
ATOM    163  O   SER    55     -27.973 -37.879  30.741  1.00                 O  
ATOM    164  CB  SER    55     -30.998 -36.774  30.157  1.00                 C  
ATOM    165  OG  SER    55     -31.769 -37.428  31.150  1.00                 O  
ATOM    166  N   GLY    56     -29.555 -39.405  31.226  1.00                 N  
ATOM    167  CA  GLY    56     -28.714 -40.056  32.225  1.00                 C  
ATOM    168  C   GLY    56     -27.567 -40.810  31.565  1.00                 C  
ATOM    169  O   GLY    56     -26.416 -40.725  32.010  1.00                 O  
ATOM    170  N   LEU    57     -27.863 -41.562  30.502  1.00                 N  
ATOM    171  CA  LEU    57     -26.805 -42.264  29.785  1.00                 C  
ATOM    172  C   LEU    57     -25.783 -41.291  29.216  1.00                 C  
ATOM    173  O   LEU    57     -24.592 -41.613  29.142  1.00                 O  
ATOM    174  CB  LEU    57     -27.395 -43.119  28.661  1.00                 C  
ATOM    175  CG  LEU    57     -28.226 -44.328  29.095  1.00                 C  
ATOM    176  CD1 LEU    57     -28.885 -44.986  27.892  1.00                 C  
ATOM    177  CD2 LEU    57     -27.363 -45.334  29.841  1.00                 C  
ATOM    178  N   THR    58     -26.225 -40.099  28.811  1.00                 N  
ATOM    179  CA  THR    58     -25.296 -39.112  28.276  1.00                 C  
ATOM    180  C   THR    58     -24.207 -38.779  29.286  1.00                 C  
ATOM    181  O   THR    58     -23.026 -38.696  28.932  1.00                 O  
ATOM    182  CB  THR    58     -26.023 -37.818  27.864  1.00                 C  
ATOM    183  OG1 THR    58     -26.967 -38.108  26.826  1.00                 O  
ATOM    184  CG2 THR    58     -25.028 -36.792  27.343  1.00                 C  
ATOM    185  N   LEU    59     -24.583 -38.595  30.552  1.00                 N  
ATOM    186  CA  LEU    59     -23.610 -38.204  31.567  1.00                 C  
ATOM    187  C   LEU    59     -22.681 -39.367  31.894  1.00                 C  
ATOM    188  O   LEU    59     -21.453 -39.229  31.863  1.00                 O  
ATOM    189  CB  LEU    59     -24.321 -37.718  32.832  1.00                 C  
ATOM    190  CG  LEU    59     -23.421 -37.287  33.992  1.00                 C  
ATOM    191  CD1 LEU    59     -22.526 -36.129  33.576  1.00                 C  
ATOM    192  CD2 LEU    59     -24.255 -36.902  35.204  1.00                 C  
ATOM    193  N   GLY    60     -23.253 -40.530  32.215  1.00                 N  
ATOM    194  CA  GLY    60     -22.428 -41.664  32.614  1.00                 C  
ATOM    195  C   GLY    60     -21.505 -42.116  31.491  1.00                 C  
ATOM    196  O   GLY    60     -20.407 -42.619  31.756  1.00                 O  
ATOM    197  N   LEU    61     -21.925 -41.947  30.236  1.00                 N  
ATOM    198  CA  LEU    61     -21.105 -42.396  29.118  1.00                 C  
ATOM    199  C   LEU    61     -19.939 -41.449  28.857  1.00                 C  
ATOM    200  O   LEU    61     -18.809 -41.900  28.638  1.00                 O  
ATOM    201  CB  LEU    61     -21.953 -42.532  27.852  1.00                 C  
ATOM    202  CG  LEU    61     -23.007 -43.642  27.859  1.00                 C  
ATOM    203  CD1 LEU    61     -23.879 -43.563  26.614  1.00                 C  
ATOM    204  CD2 LEU    61     -22.348 -45.009  27.957  1.00                 C  
ATOM    205  N   LEU    62     -20.189 -40.138  28.876  1.00                 N  
ATOM    206  CA  LEU    62     -19.126 -39.184  28.585  1.00                 C  
ATOM    207  C   LEU    62     -18.271 -38.881  29.809  1.00                 C  
ATOM    208  O   LEU    62     -17.137 -38.409  29.661  1.00                 O  
ATOM    209  CB  LEU    62     -19.711 -37.881  28.037  1.00                 C  
ATOM    210  CG  LEU    62     -20.439 -37.976  26.695  1.00                 C  
ATOM    211  CD1 LEU    62     -21.064 -36.640  26.326  1.00                 C  
ATOM    212  CD2 LEU    62     -19.490 -38.437  25.599  1.00                 C  
ATOM    213  N   SER    63     -18.245 -39.785  30.782  1.00                 N  
ATOM    214  CA  SER    63     -17.497 -39.506  32.003  1.00                 C  
ATOM    215  C   SER    63     -16.239 -40.309  32.299  1.00                 C  
ATOM    216  O   SER    63     -15.386 -39.894  33.088  1.00                 O  
ATOM    217  CB  SER    63     -18.393 -39.676  33.231  1.00                 C  
ATOM    218  OG  SER    63     -18.828 -41.018  33.364  1.00                 O  
ATOM    219  N   LEU    64     -16.095 -41.471  31.678  1.00                 N  
ATOM    220  CA  LEU    64     -14.902 -42.281  31.897  1.00                 C  
ATOM    221  C   LEU    64     -13.805 -41.865  30.918  1.00                 C  
ATOM    222  O   LEU    64     -14.073 -41.484  29.776  1.00                 O  
ATOM    223  CB  LEU    64     -15.229 -43.768  31.745  1.00                 C  
ATOM    224  CG  LEU    64     -16.272 -44.335  32.711  1.00                 C  
ATOM    225  CD1 LEU    64     -16.564 -45.793  32.390  1.00                 C  
ATOM    226  CD2 LEU    64     -15.804 -44.193  34.151  1.00                 C  
ATOM    227  N   ASP    65     -12.549 -41.930  31.350  1.00                 N  
ATOM    228  CA  ASP    65     -11.448 -41.618  30.442  1.00                 C  
ATOM    229  C   ASP    65     -11.428 -42.838  29.524  1.00                 C  
ATOM    230  O   ASP    65     -11.881 -43.923  29.899  1.00                 O  
ATOM    231  CB  ASP    65     -10.155 -41.389  31.227  1.00                 C  
ATOM    232  CG  ASP    65     -10.174 -40.095  32.017  1.00                 C  
ATOM    233  OD1 ASP    65     -11.074 -39.263  31.772  1.00                 O  
ATOM    234  OD2 ASP    65      -9.290 -39.912  32.880  1.00                 O  
ATOM    235  N   LEU    66     -10.910 -42.697  28.310  1.00                 N  
ATOM    236  CA  LEU    66     -10.891 -43.841  27.413  1.00                 C  
ATOM    237  C   LEU    66      -9.989 -44.948  27.956  1.00                 C  
ATOM    238  O   LEU    66     -10.114 -46.121  27.595  1.00                 O  
ATOM    239  CB  LEU    66     -10.426 -43.420  26.017  1.00                 C  
ATOM    240  CG  LEU    66     -11.372 -42.507  25.235  1.00                 C  
ATOM    241  CD1 LEU    66     -10.723 -42.044  23.940  1.00                 C  
ATOM    242  CD2 LEU    66     -12.686 -43.216  24.944  1.00                 C  
ATOM    243  N   GLU    67      -9.063 -44.583  28.836  1.00                 N  
ATOM    244  CA  GLU    67      -8.186 -45.579  29.437  1.00                 C  
ATOM    245  C   GLU    67      -9.002 -46.433  30.411  1.00                 C  
ATOM    246  O   GLU    67      -8.809 -47.646  30.530  1.00                 O  
ATOM    247  CB  GLU    67      -7.010 -44.901  30.143  1.00                 C  
ATOM    248  CD  GLU    67      -4.903 -43.523  29.937  1.00                 C  
ATOM    249  CG  GLU    67      -6.021 -44.235  29.201  1.00                 C  
ATOM    250  OE1 GLU    67      -5.001 -43.385  31.175  1.00                 O  
ATOM    251  OE2 GLU    67      -3.929 -43.104  29.277  1.00                 O  
ATOM    252  N   THR    68     -10.006 -45.722  31.124  1.00                 N  
ATOM    253  CA  THR    68     -10.700 -46.581  32.076  1.00                 C  
ATOM    254  C   THR    68     -11.658 -47.534  31.366  1.00                 C  
ATOM    255  O   THR    68     -12.103 -48.524  31.945  1.00                 O  
ATOM    256  CB  THR    68     -11.481 -45.756  33.116  1.00                 C  
ATOM    257  OG1 THR    68     -12.455 -44.942  32.450  1.00                 O  
ATOM    258  CG2 THR    68     -10.539 -44.849  33.892  1.00                 C  
ATOM    259  N   LEU    69     -11.971 -47.229  30.106  1.00                 N  
ATOM    260  CA  LEU    69     -12.884 -48.072  29.341  1.00                 C  
ATOM    261  C   LEU    69     -12.165 -49.312  28.824  1.00                 C  
ATOM    262  O   LEU    69     -12.606 -50.444  29.053  1.00                 O  
ATOM    263  CB  LEU    69     -13.491 -47.286  28.177  1.00                 C  
ATOM    264  CG  LEU    69     -14.454 -46.157  28.551  1.00                 C  
ATOM    265  CD1 LEU    69     -14.845 -45.354  27.320  1.00                 C  
ATOM    266  CD2 LEU    69     -15.693 -46.712  29.237  1.00                 C  
ATOM    267  N   LYS    70     -11.049 -49.119  28.116  1.00                 N  
ATOM    268  CA  LYS    70     -10.295 -50.261  27.610  1.00                 C  
ATOM    269  C   LYS    70      -9.786 -51.141  28.744  1.00                 C  
ATOM    270  O   LYS    70      -9.572 -52.342  28.549  1.00                 O  
ATOM    271  CB  LYS    70      -9.120 -49.789  26.751  1.00                 C  
ATOM    272  CD  LYS    70      -8.317 -48.732  24.621  1.00                 C  
ATOM    273  CE  LYS    70      -8.726 -48.136  23.284  1.00                 C  
ATOM    274  CG  LYS    70      -9.530 -49.182  25.419  1.00                 C  
ATOM    275  NZ  LYS    70      -7.551 -47.653  22.508  1.00                 N  
ATOM    276  N   GLU    71      -9.586 -50.565  29.933  1.00                 N  
ATOM    277  CA  GLU    71      -9.158 -51.367  31.074  1.00                 C  
ATOM    278  C   GLU    71     -10.192 -52.433  31.411  1.00                 C  
ATOM    279  O   GLU    71      -9.838 -53.571  31.740  1.00                 O  
ATOM    280  CB  GLU    71      -8.905 -50.475  32.291  1.00                 C  
ATOM    281  CD  GLU    71      -8.086 -50.298  34.674  1.00                 C  
ATOM    282  CG  GLU    71      -8.399 -51.223  33.514  1.00                 C  
ATOM    283  OE1 GLU    71      -8.284 -49.074  34.528  1.00                 O  
ATOM    284  OE2 GLU    71      -7.644 -50.798  35.730  1.00                 O  
ATOM    285  N   LEU    72     -11.478 -52.084  31.333  1.00                 N  
ATOM    286  CA  LEU    72     -12.537 -53.054  31.572  1.00                 C  
ATOM    287  C   LEU    72     -12.757 -53.980  30.384  1.00                 C  
ATOM    288  O   LEU    72     -13.336 -55.059  30.555  1.00                 O  
ATOM    289  CB  LEU    72     -13.849 -52.343  31.910  1.00                 C  
ATOM    290  CG  LEU    72     -13.872 -51.549  33.217  1.00                 C  
ATOM    291  CD1 LEU    72     -15.184 -50.793  33.364  1.00                 C  
ATOM    292  CD2 LEU    72     -13.655 -52.469  34.409  1.00                 C  
ATOM    293  N   LYS    73     -12.313 -53.586  29.189  1.00                 N  
ATOM    294  CA  LYS    73     -12.457 -54.450  28.023  1.00                 C  
ATOM    295  C   LYS    73     -11.495 -55.629  28.097  1.00                 C  
ATOM    296  O   LYS    73     -11.880 -56.776  27.841  1.00                 O  
ATOM    297  CB  LYS    73     -12.222 -53.657  26.736  1.00                 C  
ATOM    298  CD  LYS    73     -12.219 -53.610  24.227  1.00                 C  
ATOM    299  CE  LYS    73     -12.236 -54.448  22.959  1.00                 C  
ATOM    300  CG  LYS    73     -12.369 -54.478  25.465  1.00                 C  
ATOM    301  NZ  LYS    73     -13.543 -55.136  22.766  1.00                 N  
ATOM    302  N   TYR    74     -10.234 -55.366  28.448  1.00                 N  
ATOM    303  CA  TYR    74      -9.266 -56.449  28.581  1.00                 C  
ATOM    304  C   TYR    74      -9.635 -57.377  29.732  1.00                 C  
ATOM    305  O   TYR    74      -9.420 -58.592  29.652  1.00                 O  
ATOM    306  CB  TYR    74      -7.858 -55.887  28.790  1.00                 C  
ATOM    307  CG  TYR    74      -6.785 -56.947  28.895  1.00                 C  
ATOM    308  OH  TYR    74      -3.833 -59.863  29.166  1.00                 O  
ATOM    309  CZ  TYR    74      -4.810 -58.897  29.078  1.00                 C  
ATOM    310  CD1 TYR    74      -6.306 -57.588  27.760  1.00                 C  
ATOM    311  CE1 TYR    74      -5.325 -58.558  27.846  1.00                 C  
ATOM    312  CD2 TYR    74      -6.254 -57.302  30.128  1.00                 C  
ATOM    313  CE2 TYR    74      -5.273 -58.269  30.233  1.00                 C  
ATOM    314  N   ASN    75     -10.191 -56.822  30.812  1.00                 N  
ATOM    315  CA  ASN    75     -10.610 -57.654  31.935  1.00                 C  
ATOM    316  C   ASN    75     -11.704 -58.629  31.519  1.00                 C  
ATOM    317  O   ASN    75     -11.738 -59.774  31.986  1.00                 O  
ATOM    318  CB  ASN    75     -11.080 -56.783  33.101  1.00                 C  
ATOM    319  CG  ASN    75      -9.946 -56.014  33.749  1.00                 C  
ATOM    320  OD1 ASN    75      -8.787 -56.425  33.682  1.00                 O  
ATOM    321  ND2 ASN    75     -10.276 -54.892  34.379  1.00                 N  
ATOM    322  N   GLY    76     -11.377 -59.531  30.587  1.00                 N  
ATOM    323  CA  GLY    76     -12.386 -60.480  30.114  1.00                 C  
ATOM    324  C   GLY    76     -12.815 -61.479  31.178  1.00                 C  
ATOM    325  O   GLY    76     -13.753 -62.261  31.001  1.00                 O  
ATOM    326  N   THR    77     -12.116 -61.459  32.314  1.00                 N  
ATOM    327  CA  THR    77     -12.448 -62.333  33.441  1.00                 C  
ATOM    328  C   THR    77     -13.759 -61.873  34.087  1.00                 C  
ATOM    329  O   THR    77     -14.368 -62.577  34.897  1.00                 O  
ATOM    330  CB  THR    77     -11.321 -62.354  34.490  1.00                 C  
ATOM    331  OG1 THR    77     -11.104 -61.029  34.990  1.00                 O  
ATOM    332  CG2 THR    77     -10.026 -62.858  33.870  1.00                 C  
ATOM    333  N   PRO    78     -14.204 -60.669  33.724  1.00                 N  
ATOM    334  CA  PRO    78     -15.447 -60.099  34.250  1.00                 C  
ATOM    335  C   PRO    78     -16.576 -60.273  33.231  1.00                 C  
ATOM    336  O   PRO    78     -17.455 -59.418  33.094  1.00                 O  
ATOM    337  CB  PRO    78     -15.109 -58.625  34.484  1.00                 C  
ATOM    338  CD  PRO    78     -13.090 -59.654  33.712  1.00                 C  
ATOM    339  CG  PRO    78     -13.625 -58.604  34.645  1.00                 C  
ATOM    340  N   SER    79     -16.569 -61.384  32.501  1.00                 N  
ATOM    341  CA  SER    79     -17.601 -61.587  31.481  1.00                 C  
ATOM    342  C   SER    79     -19.014 -61.707  32.051  1.00                 C  
ATOM    343  O   SER    79     -20.010 -61.556  31.338  1.00                 O  
ATOM    344  CB  SER    79     -17.299 -62.839  30.655  1.00                 C  
ATOM    345  OG  SER    79     -17.421 -64.011  31.441  1.00                 O  
ATOM    346  N   GLU    80     -19.126 -61.981  33.354  1.00                 N  
ATOM    347  CA  GLU    80     -20.443 -62.055  33.993  1.00                 C  
ATOM    348  C   GLU    80     -21.052 -60.644  34.093  1.00                 C  
ATOM    349  O   GLU    80     -22.228 -60.469  34.424  1.00                 O  
ATOM    350  CB  GLU    80     -20.332 -62.699  35.376  1.00                 C  
ATOM    351  CD  GLU    80     -18.064 -62.103  36.315  1.00                 C  
ATOM    352  CG  GLU    80     -19.560 -61.867  36.388  1.00                 C  
ATOM    353  OE1 GLU    80     -17.595 -62.630  35.285  1.00                 O  
ATOM    354  OE2 GLU    80     -17.361 -61.761  37.289  1.00                 O  
ATOM    355  N   LYS    81     -20.243 -59.617  33.804  1.00                 N  
ATOM    356  CA  LYS    81     -20.690 -58.224  33.814  1.00                 C  
ATOM    357  C   LYS    81     -20.365 -57.577  32.471  1.00                 C  
ATOM    358  O   LYS    81     -19.770 -56.498  32.403  1.00                 O  
ATOM    359  CB  LYS    81     -20.033 -57.459  34.964  1.00                 C  
ATOM    360  CD  LYS    81     -19.773 -57.129  37.439  1.00                 C  
ATOM    361  CE  LYS    81     -20.152 -57.639  38.819  1.00                 C  
ATOM    362  CG  LYS    81     -20.398 -57.979  36.345  1.00                 C  
ATOM    363  NZ  LYS    81     -19.510 -56.843  39.901  1.00                 N  
ATOM    364  N   ARG    82     -20.751 -58.229  31.377  1.00                 N  
ATOM    365  CA  ARG    82     -20.463 -57.711  30.036  1.00                 C  
ATOM    366  C   ARG    82     -21.036 -56.328  29.793  1.00                 C  
ATOM    367  O   ARG    82     -22.189 -56.032  30.117  1.00                 O  
ATOM    368  CB  ARG    82     -20.999 -58.665  28.967  1.00                 C  
ATOM    369  CD  ARG    82     -20.826 -60.877  27.793  1.00                 C  
ATOM    370  NE  ARG    82     -20.116 -62.150  27.696  1.00                 N  
ATOM    371  CG  ARG    82     -20.243 -59.981  28.874  1.00                 C  
ATOM    372  CZ  ARG    82     -20.410 -63.104  26.819  1.00                 C  
ATOM    373  NH1 ARG    82     -19.710 -64.230  26.805  1.00                 N  
ATOM    374  NH2 ARG    82     -21.403 -62.931  25.958  1.00                 N  
ATOM    375  N   ASN    83     -20.346 -55.479  29.184  1.00                 N  
ATOM    376  CA  ASN    83     -20.687 -54.115  28.838  1.00                 C  
ATOM    377  C   ASN    83     -19.531 -53.290  28.322  1.00                 C  
ATOM    378  O   ASN    83     -19.757 -52.174  27.836  1.00                 O  
ATOM    379  CB  ASN    83     -21.306 -53.396  30.039  1.00                 C  
ATOM    380  CG  ASN    83     -22.678 -53.933  30.395  1.00                 C  
ATOM    381  OD1 ASN    83     -23.364 -54.517  29.556  1.00                 O  
ATOM    382  ND2 ASN    83     -23.082 -53.737  31.645  1.00                 N  
ATOM    383  N   ALA    84     -18.300 -53.798  28.408  1.00                 N  
ATOM    384  CA  ALA    84     -17.150 -53.045  27.922  1.00                 C  
ATOM    385  C   ALA    84     -16.984 -53.163  26.413  1.00                 C  
ATOM    386  O   ALA    84     -16.509 -52.219  25.771  1.00                 O  
ATOM    387  CB  ALA    84     -15.879 -53.514  28.613  1.00                 C  
ATOM    388  N   ARG    85     -17.366 -54.302  25.830  1.00                 N  
ATOM    389  CA  ARG    85     -17.232 -54.470  24.388  1.00                 C  
ATOM    390  C   ARG    85     -18.118 -53.494  23.625  1.00                 C  
ATOM    391  O   ARG    85     -17.745 -53.037  22.538  1.00                 O  
ATOM    392  CB  ARG    85     -17.572 -55.905  23.982  1.00                 C  
ATOM    393  CD  ARG    85     -16.964 -58.340  24.025  1.00                 C  
ATOM    394  NE  ARG    85     -15.971 -59.339  24.413  1.00                 N  
ATOM    395  CG  ARG    85     -16.540 -56.934  24.414  1.00                 C  
ATOM    396  CZ  ARG    85     -16.159 -60.652  24.327  1.00                 C  
ATOM    397  NH1 ARG    85     -15.199 -61.485  24.703  1.00                 N  
ATOM    398  NH2 ARG    85     -17.307 -61.129  23.865  1.00                 N  
ATOM    399  N   LYS    86     -19.287 -53.162  24.173  1.00                 N  
ATOM    400  CA  LYS    86     -20.197 -52.227  23.526  1.00                 C  
ATOM    401  C   LYS    86     -19.898 -50.773  23.865  1.00                 C  
ATOM    402  O   LYS    86     -20.254 -49.884  23.084  1.00                 O  
ATOM    403  CB  LYS    86     -21.646 -52.540  23.905  1.00                 C  
ATOM    404  CD  LYS    86     -22.070 -54.107  21.991  1.00                 C  
ATOM    405  CE  LYS    86     -22.632 -55.457  21.579  1.00                 C  
ATOM    406  CG  LYS    86     -22.107 -53.930  23.500  1.00                 C  
ATOM    407  NZ  LYS    86     -22.558 -55.664  20.106  1.00                 N  
ATOM    408  N   VAL    87     -19.258 -50.510  25.006  1.00                 N  
ATOM    409  CA  VAL    87     -18.935 -49.133  25.366  1.00                 C  
ATOM    410  C   VAL    87     -17.786 -48.599  24.520  1.00                 C  
ATOM    411  O   VAL    87     -17.805 -47.435  24.102  1.00                 O  
ATOM    412  CB  VAL    87     -18.583 -49.008  26.860  1.00                 C  
ATOM    413  CG1 VAL    87     -17.239 -49.660  27.147  1.00                 C  
ATOM    414  CG2 VAL    87     -18.572 -47.547  27.284  1.00                 C  
ATOM    415  N   LEU    88     -16.776 -49.432  24.257  1.00                 N  
ATOM    416  CA  LEU    88     -15.653 -48.995  23.434  1.00                 C  
ATOM    417  C   LEU    88     -16.122 -48.566  22.050  1.00                 C  
ATOM    418  O   LEU    88     -15.638 -47.567  21.504  1.00                 O  
ATOM    419  CB  LEU    88     -14.611 -50.109  23.314  1.00                 C  
ATOM    420  CG  LEU    88     -13.364 -49.785  22.489  1.00                 C  
ATOM    421  CD1 LEU    88     -12.611 -48.610  23.093  1.00                 C  
ATOM    422  CD2 LEU    88     -12.455 -51.001  22.388  1.00                 C  
ATOM    423  N   PRO    89     -17.066 -49.307  21.466  1.00                 N  
ATOM    424  CA  PRO    89     -17.588 -48.939  20.156  1.00                 C  
ATOM    425  C   PRO    89     -18.288 -47.586  20.181  1.00                 C  
ATOM    426  O   PRO    89     -18.372 -46.924  19.141  1.00                 O  
ATOM    427  CB  PRO    89     -18.570 -50.063  19.820  1.00                 C  
ATOM    428  CD  PRO    89     -17.579 -50.652  21.917  1.00                 C  
ATOM    429  CG  PRO    89     -18.100 -51.225  20.629  1.00                 C  
ATOM    430  N   LEU    90     -18.790 -47.163  21.343  1.00                 N  
ATOM    431  CA  LEU    90     -19.452 -45.870  21.452  1.00                 C  
ATOM    432  C   LEU    90     -18.470 -44.725  21.657  1.00                 C  
ATOM    433  O   LEU    90     -18.798 -43.580  21.330  1.00                 O  
ATOM    434  CB  LEU    90     -20.462 -45.880  22.601  1.00                 C  
ATOM    435  CG  LEU    90     -21.662 -46.816  22.440  1.00                 C  
ATOM    436  CD1 LEU    90     -22.512 -46.822  23.702  1.00                 C  
ATOM    437  CD2 LEU    90     -22.502 -46.412  21.239  1.00                 C  
ATOM    438  N   VAL    91     -17.279 -45.005  22.186  1.00                 N  
ATOM    439  CA  VAL    91     -16.276 -43.976  22.414  1.00                 C  
ATOM    440  C   VAL    91     -15.412 -43.701  21.190  1.00                 C  
ATOM    441  O   VAL    91     -14.652 -42.727  21.195  1.00                 O  
ATOM    442  CB  VAL    91     -15.356 -44.337  23.595  1.00                 C  
ATOM    443  CG1 VAL    91     -16.169 -44.518  24.868  1.00                 C  
ATOM    444  CG2 VAL    91     -14.558 -45.594  23.284  1.00                 C  
ATOM    445  N   GLU    92     -15.506 -44.530  20.146  1.00                 N  
ATOM    446  CA  GLU    92     -14.711 -44.295  18.946  1.00                 C  
ATOM    447  C   GLU    92     -15.023 -42.940  18.323  1.00                 C  
ATOM    448  O   GLU    92     -14.162 -42.346  17.665  1.00                 O  
ATOM    449  CB  GLU    92     -14.949 -45.405  17.920  1.00                 C  
ATOM    450  CD  GLU    92     -12.624 -45.427  16.934  1.00                 C  
ATOM    451  CG  GLU    92     -14.107 -45.276  16.661  1.00                 C  
ATOM    452  OE1 GLU    92     -12.268 -46.011  17.979  1.00                 O  
ATOM    453  OE2 GLU    92     -11.816 -44.962  16.102  1.00                 O  
ATOM    454  N   ARG    93     -16.243 -42.439  18.517  1.00                 N  
ATOM    455  CA  ARG    93     -16.648 -41.127  18.009  1.00                 C  
ATOM    456  C   ARG    93     -17.567 -40.502  19.054  1.00                 C  
ATOM    457  O   ARG    93     -18.735 -40.885  19.172  1.00                 O  
ATOM    458  CB  ARG    93     -17.333 -41.267  16.648  1.00                 C  
ATOM    459  CD  ARG    93     -15.392 -40.720  15.155  1.00                 C  
ATOM    460  NE  ARG    93     -14.557 -41.157  14.039  1.00                 N  
ATOM    461  CG  ARG    93     -16.420 -41.770  15.542  1.00                 C  
ATOM    462  CZ  ARG    93     -13.461 -41.897  14.171  1.00                 C  
ATOM    463  NH1 ARG    93     -12.764 -42.247  13.098  1.00                 N  
ATOM    464  NH2 ARG    93     -13.064 -42.285  15.375  1.00                 N  
ATOM    465  N   HIS    94     -17.035 -39.537  19.809  1.00                 N  
ATOM    466  CA  HIS    94     -17.805 -38.933  20.891  1.00                 C  
ATOM    467  C   HIS    94     -19.049 -38.222  20.374  1.00                 C  
ATOM    468  O   HIS    94     -20.037 -38.092  21.105  1.00                 O  
ATOM    469  CB  HIS    94     -16.939 -37.948  21.680  1.00                 C  
ATOM    470  CG  HIS    94     -16.562 -36.723  20.907  1.00                 C  
ATOM    471  ND1 HIS    94     -15.534 -36.709  19.990  1.00                 N  
ATOM    472  CE1 HIS    94     -15.435 -35.475  19.462  1.00                 C  
ATOM    473  CD2 HIS    94     -17.039 -35.349  20.841  1.00                 C  
ATOM    474  NE2 HIS    94     -16.335 -34.655  19.968  1.00                 N  
ATOM    475  N   HIS    95     -19.024 -37.757  19.122  1.00                 N  
ATOM    476  CA  HIS    95     -20.176 -37.045  18.580  1.00                 C  
ATOM    477  C   HIS    95     -21.422 -37.922  18.563  1.00                 C  
ATOM    478  O   HIS    95     -22.544 -37.407  18.628  1.00                 O  
ATOM    479  CB  HIS    95     -19.878 -36.541  17.166  1.00                 C  
ATOM    480  CG  HIS    95     -18.883 -35.423  17.121  1.00                 C  
ATOM    481  ND1 HIS    95     -19.121 -34.191  17.690  1.00                 N  
ATOM    482  CE1 HIS    95     -18.052 -33.401  17.487  1.00                 C  
ATOM    483  CD2 HIS    95     -17.548 -35.243  16.568  1.00                 C  
ATOM    484  NE2 HIS    95     -17.104 -34.026  16.815  1.00                 N  
ATOM    485  N   LEU    96     -21.249 -39.243  18.480  1.00                 N  
ATOM    486  CA  LEU    96     -22.401 -40.136  18.447  1.00                 C  
ATOM    487  C   LEU    96     -23.121 -40.178  19.789  1.00                 C  
ATOM    488  O   LEU    96     -24.347 -40.336  19.827  1.00                 O  
ATOM    489  CB  LEU    96     -21.972 -41.549  18.046  1.00                 C  
ATOM    490  CG  LEU    96     -21.480 -41.726  16.608  1.00                 C  
ATOM    491  CD1 LEU    96     -20.947 -43.133  16.392  1.00                 C  
ATOM    492  CD2 LEU    96     -22.595 -41.424  15.618  1.00                 C  
ATOM    493  N   LEU    97     -22.385 -40.040  20.893  1.00                 N  
ATOM    494  CA  LEU    97     -23.011 -40.087  22.210  1.00                 C  
ATOM    495  C   LEU    97     -23.844 -38.834  22.449  1.00                 C  
ATOM    496  O   LEU    97     -24.965 -38.906  22.966  1.00                 O  
ATOM    497  CB  LEU    97     -21.950 -40.240  23.302  1.00                 C  
ATOM    498  CG  LEU    97     -21.206 -41.576  23.343  1.00                 C  
ATOM    499  CD1 LEU    97     -20.071 -41.528  24.353  1.00                 C  
ATOM    500  CD2 LEU    97     -22.161 -42.713  23.672  1.00                 C  
ATOM    501  N   LEU    98     -23.310 -37.667  22.082  1.00                 N  
ATOM    502  CA  LEU    98     -24.051 -36.427  22.280  1.00                 C  
ATOM    503  C   LEU    98     -25.264 -36.358  21.362  1.00                 C  
ATOM    504  O   LEU    98     -26.318 -35.845  21.753  1.00                 O  
ATOM    505  CB  LEU    98     -23.145 -35.217  22.043  1.00                 C  
ATOM    506  CG  LEU    98     -22.029 -34.996  23.066  1.00                 C  
ATOM    507  CD1 LEU    98     -21.104 -33.874  22.618  1.00                 C  
ATOM    508  CD2 LEU    98     -22.610 -34.687  24.437  1.00                 C  
ATOM    509  N   ILE    99     -25.136 -36.874  20.140  1.00                 N  
ATOM    510  CA  ILE    99     -26.242 -36.815  19.192  1.00                 C  
ATOM    511  C   ILE    99     -27.310 -37.842  19.546  1.00                 C  
ATOM    512  O   ILE    99     -28.509 -37.552  19.484  1.00                 O  
ATOM    513  CB  ILE    99     -25.758 -37.032  17.746  1.00                 C  
ATOM    514  CD1 ILE    99     -24.139 -36.122  16.000  1.00                 C  
ATOM    515  CG1 ILE    99     -24.870 -35.869  17.300  1.00                 C  
ATOM    516  CG2 ILE    99     -26.942 -37.232  16.813  1.00                 C  
ATOM    517  N   THR   100     -26.898 -39.054  19.922  1.00                 N  
ATOM    518  CA  THR   100     -27.865 -40.093  20.259  1.00                 C  
ATOM    519  C   THR   100     -28.700 -39.689  21.469  1.00                 C  
ATOM    520  O   THR   100     -29.929 -39.818  21.463  1.00                 O  
ATOM    521  CB  THR   100     -27.172 -41.439  20.540  1.00                 C  
ATOM    522  OG1 THR   100     -26.486 -41.882  19.362  1.00                 O  
ATOM    523  CG2 THR   100     -28.196 -42.494  20.932  1.00                 C  
ATOM    524  N   LEU   101     -28.044 -39.194  22.521  1.00                 N  
ATOM    525  CA  LEU   101     -28.771 -38.815  23.728  1.00                 C  
ATOM    526  C   LEU   101     -29.542 -37.517  23.523  1.00                 C  
ATOM    527  O   LEU   101     -30.667 -37.375  24.015  1.00                 O  
ATOM    528  CB  LEU   101     -27.810 -38.672  24.910  1.00                 C  
ATOM    529  CG  LEU   101     -27.161 -39.962  25.416  1.00                 C  
ATOM    530  CD1 LEU   101     -26.106 -39.657  26.468  1.00                 C  
ATOM    531  CD2 LEU   101     -28.212 -40.907  25.979  1.00                 C  
ATOM    532  N   LEU   102     -28.952 -36.557  22.809  1.00                 N  
ATOM    533  CA  LEU   102     -29.658 -35.316  22.509  1.00                 C  
ATOM    534  C   LEU   102     -30.949 -35.604  21.753  1.00                 C  
ATOM    535  O   LEU   102     -32.044 -35.252  22.204  1.00                 O  
ATOM    536  CB  LEU   102     -28.765 -34.374  21.699  1.00                 C  
ATOM    537  CG  LEU   102     -29.386 -33.036  21.290  1.00                 C  
ATOM    538  CD1 LEU   102     -29.772 -32.226  22.518  1.00                 C  
ATOM    539  CD2 LEU   102     -28.427 -32.245  20.414  1.00                 C  
ATOM    540  N   LEU   103     -30.834 -36.247  20.590  1.00                 N  
ATOM    541  CA  LEU   103     -32.018 -36.585  19.807  1.00                 C  
ATOM    542  C   LEU   103     -32.959 -37.457  20.628  1.00                 C  
ATOM    543  O   LEU   103     -34.161 -37.185  20.729  1.00                 O  
ATOM    544  CB  LEU   103     -31.619 -37.295  18.512  1.00                 C  
ATOM    545  CG  LEU   103     -32.766 -37.751  17.608  1.00                 C  
ATOM    546  CD1 LEU   103     -33.588 -36.560  17.139  1.00                 C  
ATOM    547  CD2 LEU   103     -32.233 -38.528  16.414  1.00                 C  
ATOM    548  N   SER   104     -32.422 -38.518  21.233  1.00                 N  
ATOM    549  CA  SER   104     -33.251 -39.384  22.053  1.00                 C  
ATOM    550  C   SER   104     -33.934 -38.640  23.182  1.00                 C  
ATOM    551  O   SER   104     -35.123 -38.841  23.443  1.00                 O  
ATOM    552  CB  SER   104     -32.419 -40.529  22.634  1.00                 C  
ATOM    553  OG  SER   104     -31.957 -41.394  21.612  1.00                 O  
ATOM    554  N   ASN   105     -33.192 -37.773  23.873  1.00                 N  
ATOM    555  CA  ASN   105     -33.796 -36.977  24.935  1.00                 C  
ATOM    556  C   ASN   105     -34.673 -35.873  24.359  1.00                 C  
ATOM    557  O   ASN   105     -35.789 -35.645  24.840  1.00                 O  
ATOM    558  CB  ASN   105     -32.715 -36.389  25.845  1.00                 C  
ATOM    559  CG  ASN   105     -33.293 -35.696  27.063  1.00                 C  
ATOM    560  OD1 ASN   105     -33.933 -36.328  27.904  1.00                 O  
ATOM    561  ND2 ASN   105     -33.069 -34.391  27.161  1.00                 N  
ATOM    562  N   ALA   106     -34.189 -35.182  23.324  1.00                 N  
ATOM    563  CA  ALA   106     -34.976 -34.118  22.710  1.00                 C  
ATOM    564  C   ALA   106     -36.298 -34.655  22.177  1.00                 C  
ATOM    565  O   ALA   106     -37.368 -34.111  22.471  1.00                 O  
ATOM    566  CB  ALA   106     -34.189 -33.455  21.590  1.00                 C  
ATOM    567  N   SER   107     -36.242 -35.725  21.380  1.00                 N  
ATOM    568  CA  SER   107     -37.467 -36.353  20.894  1.00                 C  
ATOM    569  C   SER   107     -38.337 -36.782  22.068  1.00                 C  
ATOM    570  O   SER   107     -39.555 -36.567  22.076  1.00                 O  
ATOM    571  CB  SER   107     -37.137 -37.551  20.002  1.00                 C  
ATOM    572  OG  SER   107     -38.318 -38.185  19.541  1.00                 O  
ATOM    573  N   ALA   108     -37.723 -37.403  23.076  1.00                 N  
ATOM    574  CA  ALA   108     -38.475 -37.808  24.257  1.00                 C  
ATOM    575  C   ALA   108     -38.985 -36.602  25.035  1.00                 C  
ATOM    576  O   ALA   108     -40.054 -36.671  25.651  1.00                 O  
ATOM    577  CB  ALA   108     -37.616 -38.681  25.159  1.00                 C  
ATOM    578  N   VAL   109     -38.241 -35.492  25.020  1.00                 N  
ATOM    579  CA  VAL   109     -38.707 -34.283  25.690  1.00                 C  
ATOM    580  C   VAL   109     -39.898 -33.672  24.963  1.00                 C  
ATOM    581  O   VAL   109     -40.824 -33.156  25.599  1.00                 O  
ATOM    582  CB  VAL   109     -37.583 -33.237  25.814  1.00                 C  
ATOM    583  CG1 VAL   109     -38.133 -31.925  26.352  1.00                 C  
ATOM    584  CG2 VAL   109     -36.467 -33.758  26.707  1.00                 C  
ATOM    585  N   GLU   110     -39.885 -33.711  23.630  1.00                 N  
ATOM    586  CA  GLU   110     -40.975 -33.122  22.860  1.00                 C  
ATOM    587  C   GLU   110     -42.223 -33.991  22.949  1.00                 C  
ATOM    588  O   GLU   110     -43.347 -33.479  23.020  1.00                 O  
ATOM    589  CB  GLU   110     -40.559 -32.935  21.400  1.00                 C  
ATOM    590  CD  GLU   110     -39.069 -31.750  19.739  1.00                 C  
ATOM    591  CG  GLU   110     -39.500 -31.865  21.188  1.00                 C  
ATOM    592  OE1 GLU   110     -39.452 -32.625  18.934  1.00                 O  
ATOM    593  OE2 GLU   110     -38.350 -30.784  19.408  1.00                 O  
ATOM    594  N   ALA   111     -42.050 -35.315  22.948  1.00                 N  
ATOM    595  CA  ALA   111     -43.199 -36.206  23.061  1.00                 C  
ATOM    596  C   ALA   111     -43.850 -36.109  24.434  1.00                 C  
ATOM    597  O   ALA   111     -45.072 -36.257  24.551  1.00                 O  
ATOM    598  CB  ALA   111     -42.785 -37.643  22.785  1.00                 C  
ATOM    599  N   MET   112     -43.056 -35.862  25.479  1.00                 N  
ATOM    600  CA  MET   112     -43.601 -35.720  26.823  1.00                 C  
ATOM    601  C   MET   112     -44.549 -34.534  26.919  1.00                 C  
ATOM    602  O   MET   112     -45.383 -34.480  27.829  1.00                 O  
ATOM    603  CB  MET   112     -42.473 -35.567  27.845  1.00                 C  
ATOM    604  SD  MET   112     -40.260 -36.572  29.175  1.00                 S  
ATOM    605  CE  MET   112     -41.127 -36.406  30.733  1.00                 C  
ATOM    606  CG  MET   112     -41.640 -36.823  28.042  1.00                 C  
ATOM    607  N   PRO   113     -44.448 -33.581  25.995  1.00                 N  
ATOM    608  CA  PRO   113     -45.272 -32.379  26.019  1.00                 C  
ATOM    609  C   PRO   113     -46.509 -32.494  25.136  1.00                 C  
ATOM    610  O   PRO   113     -47.624 -32.243  25.601  1.00                 O  
ATOM    611  CB  PRO   113     -44.339 -31.280  25.506  1.00                 C  
ATOM    612  CD  PRO   113     -42.995 -33.256  25.641  1.00                 C  
ATOM    613  CG  PRO   113     -42.969 -31.767  25.842  1.00                 C  
ATOM    614  N   ILE   114     -46.333 -32.871  23.867  1.00                 N  
ATOM    615  CA  ILE   114     -47.464 -32.914  22.947  1.00                 C  
ATOM    616  C   ILE   114     -48.589 -33.791  23.479  1.00                 C  
ATOM    617  O   ILE   114     -49.766 -33.525  23.206  1.00                 O  
ATOM    618  CB  ILE   114     -47.039 -33.412  21.553  1.00                 C  
ATOM    619  CD1 ILE   114     -48.445 -31.684  20.314  1.00                 C  
ATOM    620  CG1 ILE   114     -48.149 -33.151  20.532  1.00                 C  
ATOM    621  CG2 ILE   114     -46.652 -34.882  21.607  1.00                 C  
ATOM    622  N   PHE   115     -48.253 -34.838  24.235  1.00                 N  
ATOM    623  CA  PHE   115     -49.282 -35.687  24.821  1.00                 C  
ATOM    624  C   PHE   115     -49.863 -35.066  26.085  1.00                 C  
ATOM    625  O   PHE   115     -51.067 -35.180  26.338  1.00                 O  
ATOM    626  CB  PHE   115     -48.718 -37.074  25.134  1.00                 C  
ATOM    627  CG  PHE   115     -48.454 -37.911  23.915  1.00                 C  
ATOM    628  CZ  PHE   115     -47.971 -39.459  21.658  1.00                 C  
ATOM    629  CD1 PHE   115     -47.167 -38.062  23.427  1.00                 C  
ATOM    630  CE1 PHE   115     -46.924 -38.831  22.305  1.00                 C  
ATOM    631  CD2 PHE   115     -49.491 -38.546  23.256  1.00                 C  
ATOM    632  CE2 PHE   115     -49.248 -39.315  22.134  1.00                 C  
ATOM    633  N   LEU   116     -49.025 -34.410  26.891  1.00                 N  
ATOM    634  CA  LEU   116     -49.528 -33.750  28.091  1.00                 C  
ATOM    635  C   LEU   116     -50.593 -32.719  27.740  1.00                 C  
ATOM    636  O   LEU   116     -51.637 -32.644  28.398  1.00                 O  
ATOM    637  CB  LEU   116     -48.382 -33.085  28.857  1.00                 C  
ATOM    638  CG  LEU   116     -47.379 -34.026  29.527  1.00                 C  
ATOM    639  CD1 LEU   116     -46.203 -33.244  30.092  1.00                 C  
ATOM    640  CD2 LEU   116     -48.051 -34.837  30.623  1.00                 C  
ATOM    641  N   ASP   117     -50.346 -31.915  26.704  1.00                 N  
ATOM    642  CA  ASP   117     -51.347 -30.951  26.261  1.00                 C  
ATOM    643  C   ASP   117     -52.538 -31.658  25.626  1.00                 C  
ATOM    644  O   ASP   117     -53.694 -31.348  25.936  1.00                 O  
ATOM    645  CB  ASP   117     -50.733 -29.958  25.272  1.00                 C  
ATOM    646  CG  ASP   117     -51.689 -28.841  24.899  1.00                 C  
ATOM    647  OD1 ASP   117     -52.090 -28.076  25.801  1.00                 O  
ATOM    648  OD2 ASP   117     -52.038 -28.732  23.705  1.00                 O  
ATOM    649  N   TYR   118     -52.273 -32.618  24.733  1.00                 N  
ATOM    650  CA  TYR   118     -53.354 -33.391  24.131  1.00                 C  
ATOM    651  C   TYR   118     -54.260 -33.990  25.198  1.00                 C  
ATOM    652  O   TYR   118     -55.479 -34.085  25.011  1.00                 O  
ATOM    653  CB  TYR   118     -52.789 -34.499  23.240  1.00                 C  
ATOM    654  CG  TYR   118     -52.188 -33.997  21.946  1.00                 C  
ATOM    655  OH  TYR   118     -50.525 -32.630  18.388  1.00                 O  
ATOM    656  CZ  TYR   118     -51.077 -33.081  19.565  1.00                 C  
ATOM    657  CD1 TYR   118     -51.107 -34.648  21.364  1.00                 C  
ATOM    658  CE1 TYR   118     -50.552 -34.196  20.182  1.00                 C  
ATOM    659  CD2 TYR   118     -52.704 -32.875  21.310  1.00                 C  
ATOM    660  CE2 TYR   118     -52.161 -32.409  20.128  1.00                 C  
ATOM    661  N   ILE   119     -53.717 -34.232  26.389  1.00                 N  
ATOM    662  CA  ILE   119     -54.489 -34.819  27.496  1.00                 C  
ATOM    663  C   ILE   119     -55.266 -33.766  28.307  1.00                 C  
ATOM    664  O   ILE   119     -56.484 -33.848  28.486  1.00                 O  
ATOM    665  CB  ILE   119     -53.585 -35.618  28.453  1.00                 C  
ATOM    666  CD1 ILE   119     -51.905 -37.534  28.518  1.00                 C  
ATOM    667  CG1 ILE   119     -53.004 -36.841  27.742  1.00                 C  
ATOM    668  CG2 ILE   119     -54.349 -36.002  29.711  1.00                 C  
ATOM    669  N   SER   120     -54.545 -32.761  28.803  1.00                 N  
ATOM    670  CA  SER   120     -55.114 -31.672  29.597  1.00                 C  
ATOM    671  C   SER   120     -55.139 -30.414  28.735  1.00                 C  
ATOM    672  O   SER   120     -54.625 -30.388  27.614  1.00                 O  
ATOM    673  CB  SER   120     -54.303 -31.462  30.877  1.00                 C  
ATOM    674  OG  SER   120     -53.002 -30.981  30.584  1.00                 O  
ATOM    675  N   GLU   121     -55.743 -29.344  29.250  1.00                 N  
ATOM    676  CA  GLU   121     -55.800 -28.075  28.520  1.00                 C  
ATOM    677  C   GLU   121     -54.380 -27.554  28.359  1.00                 C  
ATOM    678  O   GLU   121     -53.462 -27.938  29.089  1.00                 O  
ATOM    679  CB  GLU   121     -56.688 -27.072  29.258  1.00                 C  
ATOM    680  CD  GLU   121     -59.011 -26.422  30.007  1.00                 C  
ATOM    681  CG  GLU   121     -58.158 -27.456  29.300  1.00                 C  
ATOM    682  OE1 GLU   121     -58.443 -25.446  30.539  1.00                 O  
ATOM    683  OE2 GLU   121     -60.249 -26.588  30.028  1.00                 O  
ATOM    684  N   PRO   122     -54.180 -26.668  27.398  1.00                 N  
ATOM    685  CA  PRO   122     -52.905 -26.037  27.044  1.00                 C  
ATOM    686  C   PRO   122     -52.180 -25.170  28.079  1.00                 C  
ATOM    687  O   PRO   122     -51.019 -25.419  28.415  1.00                 O  
ATOM    688  CB  PRO   122     -53.252 -25.145  25.850  1.00                 C  
ATOM    689  CD  PRO   122     -55.258 -26.363  26.320  1.00                 C  
ATOM    690  CG  PRO   122     -54.411 -25.825  25.201  1.00                 C  
ATOM    691  N   VAL   123     -52.834 -24.150  28.599  1.00                 N  
ATOM    692  CA  VAL   123     -52.162 -23.325  29.586  1.00                 C  
ATOM    693  C   VAL   123     -51.791 -24.178  30.789  1.00                 C  
ATOM    694  O   VAL   123     -51.236 -23.686  31.776  1.00                 O  
ATOM    695  CB  VAL   123     -53.036 -22.131  30.013  1.00                 C  
ATOM    696  CG1 VAL   123     -53.348 -21.245  28.818  1.00                 C  
ATOM    697  CG2 VAL   123     -54.319 -22.619  30.669  1.00                 C  
ATOM    698  N   ILE   124     -52.002 -25.446  30.764  1.00                 N  
ATOM    699  CA  ILE   124     -51.890 -26.377  31.883  1.00                 C  
ATOM    700  C   ILE   124     -51.041 -27.577  31.487  1.00                 C  
ATOM    701  O   ILE   124     -50.239 -28.080  32.283  1.00                 O  
ATOM    702  CB  ILE   124     -53.275 -26.840  32.373  1.00                 C  
ATOM    703  CD1 ILE   124     -55.517 -25.970  33.217  1.00                 C  
ATOM    704  CG1 ILE   124     -54.064 -25.656  32.937  1.00                 C  
ATOM    705  CG2 ILE   124     -53.132 -27.962  33.390  1.00                 C  
ATOM    706  N   ALA   125     -51.202 -28.055  30.251  1.00                 N  
ATOM    707  CA  ALA   125     -50.349 -29.125  29.767  1.00                 C  
ATOM    708  C   ALA   125     -48.936 -28.667  29.473  1.00                 C  
ATOM    709  O   ALA   125     -47.992 -29.458  29.563  1.00                 O  
ATOM    710  CB  ALA   125     -50.942 -29.749  28.513  1.00                 C  
ATOM    711  N   VAL   126     -48.768 -27.391  29.119  1.00                 N  
ATOM    712  CA  VAL   126     -47.432 -26.857  28.876  1.00                 C  
ATOM    713  C   VAL   126     -46.656 -26.700  30.176  1.00                 C  
ATOM    714  O   VAL   126     -45.445 -26.948  30.217  1.00                 O  
ATOM    715  CB  VAL   126     -47.490 -25.506  28.140  1.00                 C  
ATOM    716  CG1 VAL   126     -46.103 -24.886  28.055  1.00                 C  
ATOM    717  CG2 VAL   126     -48.085 -25.681  26.751  1.00                 C  
ATOM    718  N   PHE   127     -47.333 -26.291  31.250  1.00                 N  
ATOM    719  CA  PHE   127     -46.649 -26.081  32.522  1.00                 C  
ATOM    720  C   PHE   127     -46.270 -27.417  33.151  1.00                 C  
ATOM    721  O   PHE   127     -45.125 -27.622  33.570  1.00                 O  
ATOM    722  CB  PHE   127     -47.529 -25.272  33.477  1.00                 C  
ATOM    723  CG  PHE   127     -46.898 -25.018  34.816  1.00                 C  
ATOM    724  CZ  PHE   127     -45.733 -24.554  37.296  1.00                 C  
ATOM    725  CD1 PHE   127     -45.937 -24.034  34.968  1.00                 C  
ATOM    726  CE1 PHE   127     -45.356 -23.801  36.200  1.00                 C  
ATOM    727  CD2 PHE   127     -47.264 -25.764  35.922  1.00                 C  
ATOM    728  CE2 PHE   127     -46.683 -25.530  37.154  1.00                 C  
ATOM    729  N   VAL   128     -47.227 -28.345  33.227  1.00                 N  
ATOM    730  CA  VAL   128     -46.958 -29.628  33.867  1.00                 C  
ATOM    731  C   VAL   128     -45.960 -30.444  33.054  1.00                 C  
ATOM    732  O   VAL   128     -45.258 -31.302  33.602  1.00                 O  
ATOM    733  CB  VAL   128     -48.251 -30.438  34.073  1.00                 C  
ATOM    734  CG1 VAL   128     -47.929 -31.839  34.571  1.00                 C  
ATOM    735  CG2 VAL   128     -49.179 -29.724  35.044  1.00                 C  
ATOM    736  N   SER   129     -45.879 -30.202  31.744  1.00                 N  
ATOM    737  CA  SER   129     -44.923 -30.926  30.915  1.00                 C  
ATOM    738  C   SER   129     -43.544 -30.281  30.941  1.00                 C  
ATOM    739  O   SER   129     -42.534 -30.982  30.808  1.00                 O  
ATOM    740  CB  SER   129     -45.423 -31.012  29.472  1.00                 C  
ATOM    741  OG  SER   129     -45.469 -29.730  28.870  1.00                 O  
ATOM    742  N   VAL   130     -43.480 -28.960  31.107  1.00                 N  
ATOM    743  CA  VAL   130     -42.207 -28.255  31.137  1.00                 C  
ATOM    744  C   VAL   130     -41.484 -28.388  32.470  1.00                 C  
ATOM    745  O   VAL   130     -40.326 -27.968  32.568  1.00                 O  
ATOM    746  CB  VAL   130     -42.383 -26.759  30.818  1.00                 C  
ATOM    747  CG1 VAL   130     -43.017 -26.034  31.995  1.00                 C  
ATOM    748  CG2 VAL   130     -41.045 -26.130  30.458  1.00                 C  
ATOM    749  N   THR   131     -42.128 -28.956  33.489  1.00                 N  
ATOM    750  CA  THR   131     -41.514 -29.105  34.803  1.00                 C  
ATOM    751  C   THR   131     -40.999 -30.530  34.960  1.00                 C  
ATOM    752  O   THR   131     -40.008 -30.771  35.658  1.00                 O  
ATOM    753  CB  THR   131     -42.506 -28.766  35.931  1.00                 C  
ATOM    754  OG1 THR   131     -43.626 -29.659  35.871  1.00                 O  
ATOM    755  CG2 THR   131     -43.013 -27.340  35.785  1.00                 C  
ATOM    756  N   ALA   132     -41.668 -31.485  34.311  1.00                 N  
ATOM    757  CA  ALA   132     -41.249 -32.878  34.420  1.00                 C  
ATOM    758  C   ALA   132     -40.065 -33.180  33.507  1.00                 C  
ATOM    759  O   ALA   132     -39.136 -33.889  33.908  1.00                 O  
ATOM    760  CB  ALA   132     -42.407 -33.807  34.090  1.00                 C  
ATOM    761  N   VAL   133     -40.080 -32.655  32.279  1.00                 N  
ATOM    762  CA  VAL   133     -38.945 -32.853  31.382  1.00                 C  
ATOM    763  C   VAL   133     -37.672 -32.294  32.000  1.00                 C  
ATOM    764  O   VAL   133     -36.576 -32.823  31.776  1.00                 O  
ATOM    765  CB  VAL   133     -39.193 -32.206  30.007  1.00                 C  
ATOM    766  CG1 VAL   133     -40.394 -32.845  29.326  1.00                 C  
ATOM    767  CG2 VAL   133     -39.395 -30.706  30.152  1.00                 C  
ATOM    768  N   ILE   134     -37.791 -31.218  32.780  1.00                 N  
ATOM    769  CA  ILE   134     -36.626 -30.665  33.459  1.00                 C  
ATOM    770  C   ILE   134     -36.127 -31.611  34.544  1.00                 C  
ATOM    771  O   ILE   134     -34.925 -31.882  34.645  1.00                 O  
ATOM    772  CB  ILE   134     -36.930 -29.283  34.067  1.00                 C  
ATOM    773  CD1 ILE   134     -37.760 -26.950  33.460  1.00                 C  
ATOM    774  CG1 ILE   134     -37.185 -28.258  32.960  1.00                 C  
ATOM    775  CG2 ILE   134     -35.805 -28.849  34.993  1.00                 C  
ATOM    776  N   ILE   135     -37.042 -32.131  35.360  1.00                 N  
ATOM    777  CA  ILE   135     -36.644 -32.927  36.515  1.00                 C  
ATOM    778  C   ILE   135     -36.307 -34.353  36.102  1.00                 C  
ATOM    779  O   ILE   135     -35.229 -34.865  36.423  1.00                 O  
ATOM    780  CB  ILE   135     -37.740 -32.938  37.597  1.00                 C  
ATOM    781  CD1 ILE   135     -39.145 -31.397  39.062  1.00                 C  
ATOM    782  CG1 ILE   135     -37.916 -31.540  38.192  1.00                 C  
ATOM    783  CG2 ILE   135     -37.422 -33.972  38.666  1.00                 C  
ATOM    784  N   CYS   136     -37.212 -35.014  35.382  1.00                 N  
ATOM    785  CA  CYS   136     -37.063 -36.423  35.046  1.00                 C  
ATOM    786  C   CYS   136     -36.568 -36.653  33.623  1.00                 C  
ATOM    787  O   CYS   136     -36.557 -37.800  33.163  1.00                 O  
ATOM    788  CB  CYS   136     -38.389 -37.162  35.235  1.00                 C  
ATOM    789  SG  CYS   136     -38.975 -37.218  36.945  1.00                 S  
ATOM    790  N   GLY   137     -36.156 -35.601  32.921  1.00                 N  
ATOM    791  CA  GLY   137     -35.737 -35.747  31.542  1.00                 C  
ATOM    792  C   GLY   137     -34.441 -35.040  31.207  1.00                 C  
ATOM    793  O   GLY   137     -33.876 -35.252  30.129  1.00                 O  
ATOM    794  N   ASP   138     -33.957 -34.197  32.117  1.00                 N  
ATOM    795  CA  ASP   138     -32.746 -33.430  31.854  1.00                 C  
ATOM    796  C   ASP   138     -31.895 -33.283  33.109  1.00                 C  
ATOM    797  O   ASP   138     -30.754 -33.755  33.148  1.00                 O  
ATOM    798  CB  ASP   138     -33.097 -32.048  31.299  1.00                 C  
ATOM    799  CG  ASP   138     -33.700 -32.115  29.909  1.00                 C  
ATOM    800  OD1 ASP   138     -33.563 -33.168  29.252  1.00                 O  
ATOM    801  OD2 ASP   138     -34.308 -31.113  29.477  1.00                 O  
ATOM    802  N   ILE   139     -32.459 -33.637  34.250  1.00                 N  
ATOM    803  CA  ILE   139     -31.829 -33.483  35.551  1.00                 C  
ATOM    804  C   ILE   139     -31.573 -34.886  36.124  1.00                 C  
ATOM    805  O   ILE   139     -32.476 -35.697  36.347  1.00                 O  
ATOM    806  CB  ILE   139     -32.694 -32.634  36.500  1.00                 C  
ATOM    807  CD1 ILE   139     -31.773 -30.454  35.551  1.00                 C  
ATOM    808  CG1 ILE   139     -33.004 -31.275  35.868  1.00                 C  
ATOM    809  CG2 ILE   139     -32.015 -32.487  37.853  1.00                 C  
ATOM    810  N   PRO   140     -30.299 -35.144  36.354  1.00                 N  
ATOM    811  CA  PRO   140     -29.778 -36.499  36.615  1.00                 C  
ATOM    812  C   PRO   140     -29.235 -36.533  38.019  1.00                 C  
ATOM    813  O   PRO   140     -28.038 -36.365  38.265  1.00                 O  
ATOM    814  CB  PRO   140     -28.690 -36.688  35.556  1.00                 C  
ATOM    815  CD  PRO   140     -29.365 -34.395  35.428  1.00                 C  
ATOM    816  CG  PRO   140     -28.181 -35.310  35.294  1.00                 C  
ATOM    817  N   ILE   141     -30.127 -36.757  38.972  1.00                 N  
ATOM    818  CA  ILE   141     -29.789 -36.766  40.387  1.00                 C  
ATOM    819  C   ILE   141     -28.852 -37.865  40.838  1.00                 C  
ATOM    820  O   ILE   141     -28.226 -37.794  41.898  1.00                 O  
ATOM    821  CB  ILE   141     -31.049 -36.856  41.268  1.00                 C  
ATOM    822  CD1 ILE   141     -32.890 -38.453  42.017  1.00                 C  
ATOM    823  CG1 ILE   141     -31.763 -38.191  41.042  1.00                 C  
ATOM    824  CG2 ILE   141     -31.967 -35.672  41.008  1.00                 C  
ATOM    825  N   TYR   142     -28.743 -38.900  40.034  1.00                 N  
ATOM    826  CA  TYR   142     -27.908 -40.060  40.379  1.00                 C  
ATOM    827  C   TYR   142     -26.620 -40.138  39.577  1.00                 C  
ATOM    828  O   TYR   142     -26.126 -41.214  39.229  1.00                 O  
ATOM    829  CB  TYR   142     -28.690 -41.360  40.183  1.00                 C  
ATOM    830  CG  TYR   142     -29.907 -41.483  41.073  1.00                 C  
ATOM    831  OH  TYR   142     -33.262 -41.824  43.505  1.00                 O  
ATOM    832  CZ  TYR   142     -32.151 -41.711  42.702  1.00                 C  
ATOM    833  CD1 TYR   142     -31.160 -41.741  40.532  1.00                 C  
ATOM    834  CE1 TYR   142     -32.277 -41.855  41.337  1.00                 C  
ATOM    835  CD2 TYR   142     -29.798 -41.340  42.450  1.00                 C  
ATOM    836  CE2 TYR   142     -30.905 -41.451  43.271  1.00                 C  
ATOM    837  N   GLU   143     -26.054 -38.959  39.272  1.00                 N  
ATOM    838  CA  GLU   143     -24.847 -38.938  38.461  1.00                 C  
ATOM    839  C   GLU   143     -23.756 -39.704  39.179  1.00                 C  
ATOM    840  O   GLU   143     -22.781 -40.158  38.574  1.00                 O  
ATOM    841  CB  GLU   143     -24.417 -37.497  38.178  1.00                 C  
ATOM    842  CD  GLU   143     -23.536 -35.313  39.090  1.00                 C  
ATOM    843  CG  GLU   143     -23.924 -36.745  39.403  1.00                 C  
ATOM    844  OE1 GLU   143     -22.662 -35.110  38.221  1.00                 O  
ATOM    845  OE2 GLU   143     -24.106 -34.393  39.714  1.00                 O  
ATOM    846  N   GLY   144     -23.897 -39.865  40.496  1.00                 N  
ATOM    847  CA  GLY   144     -22.884 -40.573  41.307  1.00                 C  
ATOM    848  C   GLY   144     -22.526 -41.917  40.724  1.00                 C  
ATOM    849  O   GLY   144     -21.353 -42.295  40.664  1.00                 O  
ATOM    850  N   THR   145     -23.476 -42.746  40.307  1.00                 N  
ATOM    851  CA  THR   145     -23.262 -44.081  39.765  1.00                 C  
ATOM    852  C   THR   145     -22.866 -43.992  38.297  1.00                 C  
ATOM    853  O   THR   145     -23.551 -44.539  37.426  1.00                 O  
ATOM    854  CB  THR   145     -24.517 -44.960  39.918  1.00                 C  
ATOM    855  OG1 THR   145     -25.644 -44.295  39.335  1.00                 O  
ATOM    856  CG2 THR   145     -24.811 -45.217  41.388  1.00                 C  
ATOM    857  N   LYS   146     -21.760 -43.300  38.013  1.00                 N  
ATOM    858  CA  LYS   146     -21.337 -43.120  36.630  1.00                 C  
ATOM    859  C   LYS   146     -20.761 -44.403  36.043  1.00                 C  
ATOM    860  O   LYS   146     -20.912 -44.655  34.843  1.00                 O  
ATOM    861  CB  LYS   146     -20.304 -41.996  36.528  1.00                 C  
ATOM    862  CD  LYS   146     -19.803 -39.538  36.607  1.00                 C  
ATOM    863  CE  LYS   146     -20.397 -38.143  36.723  1.00                 C  
ATOM    864  CG  LYS   146     -20.870 -40.608  36.774  1.00                 C  
ATOM    865  NZ  LYS   146     -20.876 -37.857  38.103  1.00                 N  
ATOM    866  N   ASP   147     -20.107 -45.224  36.867  1.00                 N  
ATOM    867  CA  ASP   147     -19.495 -46.449  36.365  1.00                 C  
ATOM    868  C   ASP   147     -20.509 -47.584  36.277  1.00                 C  
ATOM    869  O   ASP   147     -20.623 -48.246  35.240  1.00                 O  
ATOM    870  CB  ASP   147     -18.323 -46.866  37.255  1.00                 C  
ATOM    871  CG  ASP   147     -18.756 -47.201  38.669  1.00                 C  
ATOM    872  OD1 ASP   147     -19.965 -47.092  38.962  1.00                 O  
ATOM    873  OD2 ASP   147     -17.885 -47.572  39.485  1.00                 O  
ATOM    874  N   ASN   148     -21.732 -47.256  35.844  1.00                 N  
ATOM    875  CA  ASN   148     -22.717 -48.294  35.566  1.00                 C  
ATOM    876  C   ASN   148     -23.526 -48.052  34.291  1.00                 C  
ATOM    877  O   ASN   148     -23.548 -48.877  33.373  1.00                 O  
ATOM    878  CB  ASN   148     -23.677 -48.452  36.747  1.00                 C  
ATOM    879  CG  ASN   148     -24.680 -49.569  36.537  1.00                 C  
ATOM    880  OD1 ASN   148     -24.447 -50.486  35.750  1.00                 O  
ATOM    881  ND2 ASN   148     -25.802 -49.495  37.243  1.00                 N  
ATOM    882  N   VAL   149     -24.206 -46.913  34.219  1.00                 N  
ATOM    883  CA  VAL   149     -25.023 -46.602  33.053  1.00                 C  
ATOM    884  C   VAL   149     -24.230 -46.512  31.751  1.00                 C  
ATOM    885  O   VAL   149     -24.715 -46.858  30.670  1.00                 O  
ATOM    886  CB  VAL   149     -25.794 -45.282  33.240  1.00                 C  
ATOM    887  CG1 VAL   149     -26.750 -45.387  34.418  1.00                 C  
ATOM    888  CG2 VAL   149     -24.829 -44.124  33.434  1.00                 C  
ATOM    889  N   VAL   150     -22.991 -46.044  31.843  1.00                 N  
ATOM    890  CA  VAL   150     -22.139 -45.898  30.669  1.00                 C  
ATOM    891  C   VAL   150     -21.899 -47.232  29.977  1.00                 C  
ATOM    892  O   VAL   150     -21.437 -47.300  28.835  1.00                 O  
ATOM    893  CB  VAL   150     -20.786 -45.258  31.030  1.00                 C  
ATOM    894  CG1 VAL   150     -19.920 -46.242  31.802  1.00                 C  
ATOM    895  CG2 VAL   150     -20.069 -44.783  29.775  1.00                 C  
ATOM    896  N   ALA   151     -22.213 -48.321  30.671  1.00                 N  
ATOM    897  CA  ALA   151     -22.020 -49.657  30.129  1.00                 C  
ATOM    898  C   ALA   151     -23.296 -50.298  29.597  1.00                 C  
ATOM    899  O   ALA   151     -23.305 -51.453  29.160  1.00                 O  
ATOM    900  CB  ALA   151     -21.419 -50.575  31.182  1.00                 C  
ATOM    901  N   LEU   152     -24.399 -49.557  29.625  1.00                 N  
ATOM    902  CA  LEU   152     -25.649 -50.072  29.087  1.00                 C  
ATOM    903  C   LEU   152     -25.495 -50.002  27.566  1.00                 C  
ATOM    904  O   LEU   152     -25.317 -48.933  26.976  1.00                 O  
ATOM    905  CB  LEU   152     -26.833 -49.256  29.609  1.00                 C  
ATOM    906  CG  LEU   152     -28.220 -49.694  29.133  1.00                 C  
ATOM    907  CD1 LEU   152     -28.553 -51.084  29.652  1.00                 C  
ATOM    908  CD2 LEU   152     -29.280 -48.697  29.576  1.00                 C  
ATOM    909  N   LEU   153     -25.563 -51.160  26.918  1.00                 N  
ATOM    910  CA  LEU   153     -25.397 -51.278  25.469  1.00                 C  
ATOM    911  C   LEU   153     -26.359 -50.454  24.611  1.00                 C  
ATOM    912  O   LEU   153     -25.960 -49.749  23.681  1.00                 O  
ATOM    913  CB  LEU   153     -25.533 -52.738  25.031  1.00                 C  
ATOM    914  CG  LEU   153     -25.198 -53.041  23.569  1.00                 C  
ATOM    915  CD1 LEU   153     -24.913 -54.523  23.380  1.00                 C  
ATOM    916  CD2 LEU   153     -26.331 -52.599  22.655  1.00                 C  
ATOM    917  N   THR   154     -27.576 -50.509  24.857  1.00                 N  
ATOM    918  CA  THR   154     -28.707 -49.849  24.175  1.00                 C  
ATOM    919  C   THR   154     -28.310 -48.579  23.442  1.00                 C  
ATOM    920  O   THR   154     -28.719 -48.377  22.291  1.00                 O  
ATOM    921  CB  THR   154     -29.835 -49.499  25.163  1.00                 C  
ATOM    922  OG1 THR   154     -30.341 -50.700  25.760  1.00                 O  
ATOM    923  CG2 THR   154     -30.976 -48.797  24.442  1.00                 C  
ATOM    924  N   VAL   155     -27.525 -47.708  24.080  1.00                 N  
ATOM    925  CA  VAL   155     -27.096 -46.480  23.417  1.00                 C  
ATOM    926  C   VAL   155     -26.338 -46.809  22.136  1.00                 C  
ATOM    927  O   VAL   155     -26.486 -46.126  21.116  1.00                 O  
ATOM    928  CB  VAL   155     -26.224 -45.613  24.344  1.00                 C  
ATOM    929  CG1 VAL   155     -25.617 -44.451  23.572  1.00                 C  
ATOM    930  CG2 VAL   155     -27.041 -45.105  25.522  1.00                 C  
ATOM    931  N   ASN   156     -25.515 -47.861  22.168  1.00                 N  
ATOM    932  CA  ASN   156     -24.859 -48.310  20.944  1.00                 C  
ATOM    933  C   ASN   156     -25.864 -48.901  19.964  1.00                 C  
ATOM    934  O   ASN   156     -25.624 -48.894  18.752  1.00                 O  
ATOM    935  CB  ASN   156     -23.761 -49.326  21.266  1.00                 C  
ATOM    936  CG  ASN   156     -22.901 -49.656  20.062  1.00                 C  
ATOM    937  OD1 ASN   156     -22.242 -48.781  19.500  1.00                 O  
ATOM    938  ND2 ASN   156     -22.905 -50.922  19.663  1.00                 N  
ATOM    939  N   SER   157     -26.989 -49.417  20.467  1.00                 N  
ATOM    940  CA  SER   157     -28.031 -49.915  19.576  1.00                 C  
ATOM    941  C   SER   157     -28.769 -48.766  18.902  1.00                 C  
ATOM    942  O   SER   157     -29.072 -48.831  17.705  1.00                 O  
ATOM    943  CB  SER   157     -29.018 -50.795  20.345  1.00                 C  
ATOM    944  OG  SER   157     -28.392 -51.980  20.807  1.00                 O  
ATOM    945  N   LEU   158     -29.067 -47.703  19.654  1.00                 N  
ATOM    946  CA  LEU   158     -29.716 -46.540  19.057  1.00                 C  
ATOM    947  C   LEU   158     -28.817 -45.887  18.014  1.00                 C  
ATOM    948  O   LEU   158     -29.293 -45.446  16.962  1.00                 O  
ATOM    949  CB  LEU   158     -30.093 -45.524  20.137  1.00                 C  
ATOM    950  CG  LEU   158     -31.214 -45.936  21.093  1.00                 C  
ATOM    951  CD1 LEU   158     -31.362 -44.922  22.217  1.00                 C  
ATOM    952  CD2 LEU   158     -32.529 -46.091  20.345  1.00                 C  
ATOM    953  N   LEU   159     -27.513 -45.813  18.291  1.00                 N  
ATOM    954  CA  LEU   159     -26.587 -45.234  17.323  1.00                 C  
ATOM    955  C   LEU   159     -26.638 -45.989  16.001  1.00                 C  
ATOM    956  O   LEU   159     -26.642 -45.376  14.927  1.00                 O  
ATOM    957  CB  LEU   159     -25.161 -45.237  17.877  1.00                 C  
ATOM    958  CG  LEU   159     -24.081 -44.641  16.973  1.00                 C  
ATOM    959  CD1 LEU   159     -24.378 -43.181  16.670  1.00                 C  
ATOM    960  CD2 LEU   159     -22.707 -44.780  17.612  1.00                 C  
ATOM    961  N   GLY   160     -26.675 -47.323  16.059  1.00                 N  
ATOM    962  CA  GLY   160     -26.828 -48.105  14.838  1.00                 C  
ATOM    963  C   GLY   160     -28.143 -47.786  14.141  1.00                 C  
ATOM    964  O   GLY   160     -28.215 -47.813  12.907  1.00                 O  
ATOM    965  N   LEU   161     -29.189 -47.481  14.913  1.00                 N  
ATOM    966  CA  LEU   161     -30.461 -47.080  14.322  1.00                 C  
ATOM    967  C   LEU   161     -30.427 -45.625  13.867  1.00                 C  
ATOM    968  O   LEU   161     -31.040 -45.272  12.854  1.00                 O  
ATOM    969  CB  LEU   161     -31.604 -47.290  15.317  1.00                 C  
ATOM    970  CG  LEU   161     -31.934 -48.740  15.675  1.00                 C  
ATOM    971  CD1 LEU   161     -32.972 -48.797  16.785  1.00                 C  
ATOM    972  CD2 LEU   161     -32.426 -49.497  14.452  1.00                 C  
ATOM    973  N   ASN   162     -29.725 -44.765  14.610  1.00                 N  
ATOM    974  CA  ASN   162     -29.569 -43.362  14.252  1.00                 C  
ATOM    975  C   ASN   162     -28.377 -43.126  13.331  1.00                 C  
ATOM    976  O   ASN   162     -27.864 -42.002  13.270  1.00                 O  
ATOM    977  CB  ASN   162     -29.435 -42.500  15.509  1.00                 C  
ATOM    978  CG  ASN   162     -30.727 -42.415  16.298  1.00                 C  
ATOM    979  OD1 ASN   162     -31.814 -42.353  15.723  1.00                 O  
ATOM    980  ND2 ASN   162     -30.612 -42.413  17.621  1.00                 N  
ATOM    981  N   THR   163     -27.925 -44.159  12.620  1.00                 N  
ATOM    982  CA  THR   163     -26.795 -43.994  11.711  1.00                 C  
ATOM    983  C   THR   163     -27.035 -42.898  10.683  1.00                 C  
ATOM    984  O   THR   163     -26.122 -42.087  10.451  1.00                 O  
ATOM    985  CB  THR   163     -26.471 -45.304  10.969  1.00                 C  
ATOM    986  OG1 THR   163     -26.094 -46.312  11.916  1.00                 O  
ATOM    987  CG2 THR   163     -25.320 -45.096   9.997  1.00                 C  
ATOM    988  N   ALA   164     -28.201 -42.812  10.036  1.00                 N  
ATOM    989  CA  ALA   164     -28.408 -41.719   9.069  1.00                 C  
ATOM    990  C   ALA   164     -28.209 -40.339   9.670  1.00                 C  
ATOM    991  O   ALA   164     -27.556 -39.487   9.055  1.00                 O  
ATOM    992  CB  ALA   164     -29.803 -41.799   8.469  1.00                 C  
ATOM    993  N   LYS   165     -28.757 -40.092  10.863  1.00                 N  
ATOM    994  CA  LYS   165     -28.597 -38.785  11.494  1.00                 C  
ATOM    995  C   LYS   165     -27.127 -38.515  11.792  1.00                 C  
ATOM    996  O   LYS   165     -26.639 -37.391  11.625  1.00                 O  
ATOM    997  CB  LYS   165     -29.426 -38.704  12.777  1.00                 C  
ATOM    998  CD  LYS   165     -29.975 -36.258  12.666  1.00                 C  
ATOM    999  CE  LYS   165     -29.999 -34.944  13.430  1.00                 C  
ATOM   1000  CG  LYS   165     -29.338 -37.365  13.490  1.00                 C  
ATOM   1001  NZ  LYS   165     -30.565 -33.836  12.613  1.00                 N  
ATOM   1002  N   ALA   166     -26.399 -39.541  12.239  1.00                 N  
ATOM   1003  CA  ALA   166     -24.979 -39.367  12.522  1.00                 C  
ATOM   1004  C   ALA   166     -24.183 -39.101  11.251  1.00                 C  
ATOM   1005  O   ALA   166     -23.164 -38.402  11.295  1.00                 O  
ATOM   1006  CB  ALA   166     -24.426 -40.593  13.232  1.00                 C  
ATOM   1007  N   THR   167     -24.626 -39.645  10.115  1.00                 N  
ATOM   1008  CA  THR   167     -23.913 -39.417   8.863  1.00                 C  
ATOM   1009  C   THR   167     -24.093 -37.988   8.366  1.00                 C  
ATOM   1010  O   THR   167     -23.225 -37.466   7.657  1.00                 O  
ATOM   1011  CB  THR   167     -24.374 -40.394   7.765  1.00                 C  
ATOM   1012  OG1 THR   167     -24.104 -41.740   8.175  1.00                 O  
ATOM   1013  CG2 THR   167     -23.631 -40.123   6.466  1.00                 C  
ATOM   1014  N   PRO   168     -25.205 -37.344   8.725  1.00                 N  
ATOM   1015  CA  PRO   168     -25.435 -35.965   8.303  1.00                 C  
ATOM   1016  C   PRO   168     -24.565 -35.012   9.116  1.00                 C  
ATOM   1017  O   PRO   168     -23.839 -34.180   8.560  1.00                 O  
ATOM   1018  CB  PRO   168     -26.926 -35.741   8.566  1.00                 C  
ATOM   1019  CD  PRO   168     -26.526 -38.046   9.071  1.00                 C  
ATOM   1020  CG  PRO   168     -27.530 -37.102   8.472  1.00                 C  
ATOM   1021  N   LEU   169     -24.631 -35.115  10.446  1.00                 N  
ATOM   1022  CA  LEU   169     -23.805 -34.258  11.290  1.00                 C  
ATOM   1023  C   LEU   169     -22.322 -34.546  11.094  1.00                 C  
ATOM   1024  O   LEU   169     -21.484 -33.661  11.302  1.00                 O  
ATOM   1025  CB  LEU   169     -24.180 -34.435  12.763  1.00                 C  
ATOM   1026  CG  LEU   169     -25.557 -33.915  13.179  1.00                 C  
ATOM   1027  CD1 LEU   169     -25.866 -34.302  14.617  1.00                 C  
ATOM   1028  CD2 LEU   169     -25.636 -32.406  13.009  1.00                 C  
ATOM   1029  N   ARG   170     -21.978 -35.773  10.694  1.00                 N  
ATOM   1030  CA  ARG   170     -20.580 -36.115  10.463  1.00                 C  
ATOM   1031  C   ARG   170     -20.083 -35.563   9.132  1.00                 C  
ATOM   1032  O   ARG   170     -18.931 -35.125   9.031  1.00                 O  
ATOM   1033  CB  ARG   170     -20.386 -37.632  10.502  1.00                 C  
ATOM   1034  CD  ARG   170     -18.807 -39.583  10.520  1.00                 C  
ATOM   1035  NE  ARG   170     -19.517 -40.305   9.468  1.00                 N  
ATOM   1036  CG  ARG   170     -18.939 -38.077  10.366  1.00                 C  
ATOM   1037  CZ  ARG   170     -20.643 -40.985   9.657  1.00                 C  
ATOM   1038  NH1 ARG   170     -21.218 -41.611   8.640  1.00                 N  
ATOM   1039  NH2 ARG   170     -21.192 -41.036  10.863  1.00                 N  
ATOM   1040  N   THR   171     -20.932 -35.578   8.102  1.00                 N  
ATOM   1041  CA  THR   171     -20.532 -35.029   6.811  1.00                 C  
ATOM   1042  C   THR   171     -20.294 -33.527   6.893  1.00                 C  
ATOM   1043  O   THR   171     -19.434 -32.998   6.179  1.00                 O  
ATOM   1044  CB  THR   171     -21.586 -35.315   5.725  1.00                 C  
ATOM   1045  OG1 THR   171     -22.837 -34.730   6.103  1.00                 O  
ATOM   1046  CG2 THR   171     -21.782 -36.814   5.555  1.00                 C  
ATOM   1047  N   LEU   172     -21.040 -32.827   7.751  1.00                 N  
ATOM   1048  CA  LEU   172     -20.826 -31.393   7.915  1.00                 C  
ATOM   1049  C   LEU   172     -19.550 -31.131   8.705  1.00                 C  
ATOM   1050  O   LEU   172     -18.861 -30.130   8.472  1.00                 O  
ATOM   1051  CB  LEU   172     -22.026 -30.748   8.611  1.00                 C  
ATOM   1052  CG  LEU   172     -23.333 -30.715   7.816  1.00                 C  
ATOM   1053  CD1 LEU   172     -24.472 -30.190   8.676  1.00                 C  
ATOM   1054  CD2 LEU   172     -23.180 -29.864   6.565  1.00                 C  
ATOM   1055  N   VAL   173     -19.213 -32.015   9.647  1.00                 N  
ATOM   1056  CA  VAL   173     -18.002 -31.825  10.438  1.00                 C  
ATOM   1057  C   VAL   173     -16.758 -31.878   9.560  1.00                 C  
ATOM   1058  O   VAL   173     -15.784 -31.155   9.805  1.00                 O  
ATOM   1059  CB  VAL   173     -17.891 -32.873  11.561  1.00                 C  
ATOM   1060  CG1 VAL   173     -16.530 -32.790  12.234  1.00                 C  
ATOM   1061  CG2 VAL   173     -19.005 -32.683  12.579  1.00                 C  
ATOM   1062  N   GLU   174     -16.770 -32.730   8.533  1.00                 N  
ATOM   1063  CA  GLU   174     -15.621 -32.825   7.639  1.00                 C  
ATOM   1064  C   GLU   174     -15.357 -31.493   6.947  1.00                 C  
ATOM   1065  O   GLU   174     -14.214 -31.029   6.881  1.00                 O  
ATOM   1066  CB  GLU   174     -15.841 -33.925   6.599  1.00                 C  
ATOM   1067  CD  GLU   174     -14.915 -35.237   4.649  1.00                 C  
ATOM   1068  CG  GLU   174     -14.674 -34.119   5.644  1.00                 C  
ATOM   1069  OE1 GLU   174     -16.005 -35.846   4.692  1.00                 O  
ATOM   1070  OE2 GLU   174     -14.014 -35.505   3.827  1.00                 O  
ATOM   1071  N   ASN   175     -16.412 -30.857   6.431  1.00                 N  
ATOM   1072  CA  ASN   175     -16.239 -29.580   5.746  1.00                 C  
ATOM   1073  C   ASN   175     -15.653 -28.519   6.668  1.00                 C  
ATOM   1074  O   ASN   175     -15.008 -27.575   6.195  1.00                 O  
ATOM   1075  CB  ASN   175     -17.570 -29.100   5.164  1.00                 C  
ATOM   1076  CG  ASN   175     -17.417 -27.858   4.308  1.00                 C  
ATOM   1077  OD1 ASN   175     -16.529 -27.037   4.541  1.00                 O  
ATOM   1078  ND2 ASN   175     -18.285 -27.716   3.313  1.00                 N  
ATOM   1079  N   GLY   176     -14.542 -27.968   6.256  1.00                 N  
ATOM   1080  CA  GLY   176     -13.888 -26.968   7.057  1.00                 C  
ATOM   1081  C   GLY   176     -14.589 -25.649   6.918  1.00                 C  
ATOM   1082  O   GLY   176     -15.072 -25.274   5.846  1.00                 O  
ATOM   1083  N   THR   177     -14.658 -24.907   8.023  1.00                 N  
ATOM   1084  CA  THR   177     -15.032 -23.514   7.979  1.00                 C  
ATOM   1085  C   THR   177     -13.872 -22.619   7.630  1.00                 C  
ATOM   1086  O   THR   177     -14.043 -21.500   7.139  1.00                 O  
ATOM   1087  CB  THR   177     -15.629 -23.047   9.320  1.00                 C  
ATOM   1088  OG1 THR   177     -14.650 -23.190  10.357  1.00                 O  
ATOM   1089  CG2 THR   177     -16.846 -23.884   9.681  1.00                 C  
ATOM   1090  N   ALA   178     -12.659 -23.093   7.876  1.00                 N  
ATOM   1091  CA  ALA   178     -11.436 -22.308   7.675  1.00                 C  
ATOM   1092  C   ALA   178     -10.250 -23.246   7.531  1.00                 C  
ATOM   1093  O   ALA   178     -10.040 -24.167   8.325  1.00                 O  
ATOM   1094  CB  ALA   178     -11.230 -21.342   8.832  1.00                 C  
ATOM   1095  N   LYS   179      -9.448 -23.009   6.486  1.00                 N  
ATOM   1096  CA  LYS   179      -8.118 -23.581   6.385  1.00                 C  
ATOM   1097  C   LYS   179      -7.205 -22.387   6.345  1.00                 C  
ATOM   1098  O   LYS   179      -7.393 -21.444   5.572  1.00                 O  
ATOM   1099  CB  LYS   179      -8.013 -24.477   5.150  1.00                 C  
ATOM   1100  CD  LYS   179      -8.712 -26.577   3.966  1.00                 C  
ATOM   1101  CE  LYS   179      -9.643 -27.779   3.988  1.00                 C  
ATOM   1102  CG  LYS   179      -8.908 -25.705   5.195  1.00                 C  
ATOM   1103  NZ  LYS   179      -9.475 -28.633   2.780  1.00                 N  
ATOM   1104  N   PRO   180      -6.188 -22.411   7.192  1.00                 N  
ATOM   1105  CA  PRO   180      -5.267 -21.295   7.310  1.00                 C  
ATOM   1106  C   PRO   180      -3.897 -21.880   7.113  1.00                 C  
ATOM   1107  O   PRO   180      -3.434 -22.724   7.885  1.00                 O  
ATOM   1108  CB  PRO   180      -5.513 -20.760   8.722  1.00                 C  
ATOM   1109  CD  PRO   180      -6.778 -22.783   8.535  1.00                 C  
ATOM   1110  CG  PRO   180      -5.980 -21.947   9.496  1.00                 C  
ATOM   1111  N   ILE   181      -3.209 -21.437   6.061  1.00                 N  
ATOM   1112  CA  ILE   181      -1.828 -21.815   5.872  1.00                 C  
ATOM   1113  C   ILE   181      -0.983 -20.684   6.437  1.00                 C  
ATOM   1114  O   ILE   181      -1.140 -19.512   6.083  1.00                 O  
ATOM   1115  CB  ILE   181      -1.516 -22.091   4.389  1.00                 C  
ATOM   1116  CD1 ILE   181      -2.315 -23.428   2.372  1.00                 C  
ATOM   1117  CG1 ILE   181      -2.363 -23.256   3.874  1.00                 C  
ATOM   1118  CG2 ILE   181      -0.029 -22.342   4.196  1.00                 C  
ATOM   1119  N   LEU   182      -0.066 -21.031   7.333  1.00                 N  
ATOM   1120  CA  LEU   182       0.826 -20.050   7.933  1.00                 C  
ATOM   1121  C   LEU   182       2.192 -20.235   7.254  1.00                 C  
ATOM   1122  O   LEU   182       2.869 -21.244   7.470  1.00                 O  
ATOM   1123  CB  LEU   182       0.892 -20.243   9.449  1.00                 C  
ATOM   1124  CG  LEU   182       1.821 -19.296  10.213  1.00                 C  
ATOM   1125  CD1 LEU   182       1.351 -17.856  10.077  1.00                 C  
ATOM   1126  CD2 LEU   182       1.901 -19.690  11.680  1.00                 C  
ATOM   1127  N   LYS   183       2.632 -19.291   6.432  1.00                 N  
ATOM   1128  CA  LYS   183       3.923 -19.440   5.747  1.00                 C  
ATOM   1129  C   LYS   183       4.948 -18.652   6.531  1.00                 C  
ATOM   1130  O   LYS   183       4.983 -17.418   6.510  1.00                 O  
ATOM   1131  CB  LYS   183       3.819 -18.962   4.297  1.00                 C  
ATOM   1132  CD  LYS   183       2.802 -19.243   2.020  1.00                 C  
ATOM   1133  CE  LYS   183       1.840 -20.054   1.167  1.00                 C  
ATOM   1134  CG  LYS   183       2.877 -19.789   3.437  1.00                 C  
ATOM   1135  NZ  LYS   183       1.753 -19.529  -0.224  1.00                 N  
ATOM   1136  N   THR   184       5.803 -19.367   7.239  1.00                 N  
ATOM   1137  CA  THR   184       6.669 -18.731   8.226  1.00                 C  
ATOM   1138  C   THR   184       8.100 -18.435   7.752  1.00                 C  
ATOM   1139  O   THR   184       8.862 -19.331   7.379  1.00                 O  
ATOM   1140  CB  THR   184       6.785 -19.580   9.506  1.00                 C  
ATOM   1141  OG1 THR   184       5.491 -19.727  10.104  1.00                 O  
ATOM   1142  CG2 THR   184       7.711 -18.909  10.508  1.00                 C  
ATOM   1143  N   ASP   185       8.467 -17.166   7.765  1.00                 N  
ATOM   1144  CA  ASP   185       9.846 -16.784   7.521  1.00                 C  
ATOM   1145  C   ASP   185      10.670 -17.034   8.792  1.00                 C  
ATOM   1146  O   ASP   185      10.608 -16.277   9.764  1.00                 O  
ATOM   1147  CB  ASP   185       9.928 -15.318   7.090  1.00                 C  
ATOM   1148  CG  ASP   185      11.345 -14.882   6.775  1.00                 C  
ATOM   1149  OD1 ASP   185      12.287 -15.622   7.129  1.00                 O  
ATOM   1150  OD2 ASP   185      11.514 -13.799   6.175  1.00                 O  
ATOM   1151  N   ASN   186      11.453 -18.104   8.793  1.00                 N  
ATOM   1152  CA  ASN   186      12.217 -18.500   9.971  1.00                 C  
ATOM   1153  C   ASN   186      13.345 -17.556  10.408  1.00                 C  
ATOM   1154  O   ASN   186      13.907 -17.688  11.498  1.00                 O  
ATOM   1155  CB  ASN   186      12.828 -19.888   9.771  1.00                 C  
ATOM   1156  CG  ASN   186      11.791 -20.993   9.811  1.00                 C  
ATOM   1157  OD1 ASN   186      10.706 -20.819  10.366  1.00                 O  
ATOM   1158  ND2 ASN   186      12.122 -22.135   9.220  1.00                 N  
ATOM   1159  N   ASN   187      13.692 -16.590   9.563  1.00                 N  
ATOM   1160  CA  ASN   187      14.708 -15.605   9.911  1.00                 C  
ATOM   1161  C   ASN   187      14.043 -14.362  10.440  1.00                 C  
ATOM   1162  O   ASN   187      14.384 -13.848  11.509  1.00                 O  
ATOM   1163  CB  ASN   187      15.592 -15.296   8.701  1.00                 C  
ATOM   1164  CG  ASN   187      16.508 -16.449   8.339  1.00                 C  
ATOM   1165  OD1 ASN   187      16.775 -17.324   9.163  1.00                 O  
ATOM   1166  ND2 ASN   187      16.991 -16.453   7.102  1.00                 N  
ATOM   1167  N   LYS   188      13.043 -13.867   9.697  1.00                 N  
ATOM   1168  CA  LYS   188      12.429 -12.595  10.056  1.00                 C  
ATOM   1169  C   LYS   188      11.854 -12.661  11.465  1.00                 C  
ATOM   1170  O   LYS   188      11.926 -11.689  12.227  1.00                 O  
ATOM   1171  CB  LYS   188      11.337 -12.224   9.050  1.00                 C  
ATOM   1172  CD  LYS   188       9.659 -10.542   8.241  1.00                 C  
ATOM   1173  CE  LYS   188       8.981  -9.211   8.522  1.00                 C  
ATOM   1174  CG  LYS   188      10.675 -10.883   9.319  1.00                 C  
ATOM   1175  NZ  LYS   188       7.981  -8.866   7.475  1.00                 N  
ATOM   1176  N   PRO   189      11.275 -13.805  11.836  1.00                 N  
ATOM   1177  CA  PRO   189      10.723 -13.953  13.178  1.00                 C  
ATOM   1178  C   PRO   189      11.834 -14.088  14.212  1.00                 C  
ATOM   1179  O   PRO   189      11.854 -13.365  15.214  1.00                 O  
ATOM   1180  CB  PRO   189       9.876 -15.225  13.092  1.00                 C  
ATOM   1181  CD  PRO   189      10.653 -14.828  10.863  1.00                 C  
ATOM   1182  CG  PRO   189       9.471 -15.307  11.658  1.00                 C  
ATOM   1183  N   LEU   190      12.767 -15.016  13.986  1.00                 N  
ATOM   1184  CA  LEU   190      13.892 -15.176  14.903  1.00                 C  
ATOM   1185  C   LEU   190      14.670 -13.872  15.020  1.00                 C  
ATOM   1186  O   LEU   190      15.046 -13.451  16.122  1.00                 O  
ATOM   1187  CB  LEU   190      14.810 -16.307  14.433  1.00                 C  
ATOM   1188  CG  LEU   190      14.242 -17.724  14.530  1.00                 C  
ATOM   1189  CD1 LEU   190      15.178 -18.724  13.867  1.00                 C  
ATOM   1190  CD2 LEU   190      14.000 -18.109  15.981  1.00                 C  
ATOM   1191  N   PHE   191      14.929 -13.214  13.889  1.00                 N  
ATOM   1192  CA  PHE   191      15.604 -11.928  13.939  1.00                 C  
ATOM   1193  C   PHE   191      14.843 -10.914  14.770  1.00                 C  
ATOM   1194  O   PHE   191      15.411 -10.250  15.641  1.00                 O  
ATOM   1195  CB  PHE   191      15.813 -11.377  12.527  1.00                 C  
ATOM   1196  CG  PHE   191      16.456 -10.020  12.495  1.00                 C  
ATOM   1197  CZ  PHE   191      17.639  -7.506  12.434  1.00                 C  
ATOM   1198  CD1 PHE   191      17.822  -9.881  12.663  1.00                 C  
ATOM   1199  CE1 PHE   191      18.414  -8.632  12.633  1.00                 C  
ATOM   1200  CD2 PHE   191      15.694  -8.882  12.296  1.00                 C  
ATOM   1201  CE2 PHE   191      16.285  -7.634  12.266  1.00                 C  
ATOM   1202  N   ASN   192      13.539 -10.787  14.515  1.00                 N  
ATOM   1203  CA  ASN   192      12.716  -9.874  15.300  1.00                 C  
ATOM   1204  C   ASN   192      12.538 -10.390  16.723  1.00                 C  
ATOM   1205  O   ASN   192      12.708  -9.641  17.693  1.00                 O  
ATOM   1206  CB  ASN   192      11.359  -9.662  14.626  1.00                 C  
ATOM   1207  CG  ASN   192      11.453  -8.799  13.384  1.00                 C  
ATOM   1208  OD1 ASN   192      12.425  -8.066  13.198  1.00                 O  
ATOM   1209  ND2 ASN   192      10.442  -8.883  12.528  1.00                 N  
ATOM   1210  N   PRO   193      12.194 -11.672  16.866  1.00                 N  
ATOM   1211  CA  PRO   193      12.071 -12.261  18.194  1.00                 C  
ATOM   1212  C   PRO   193      13.396 -12.257  18.944  1.00                 C  
ATOM   1213  O   PRO   193      13.399 -12.372  20.174  1.00                 O  
ATOM   1214  CB  PRO   193      11.595 -13.689  17.923  1.00                 C  
ATOM   1215  CD  PRO   193      11.713 -12.612  15.789  1.00                 C  
ATOM   1216  CG  PRO   193      10.930 -13.615  16.589  1.00                 C  
ATOM   1217  N   TYR   194      14.520 -12.122  18.233  1.00                 N  
ATOM   1218  CA  TYR   194      15.817 -12.051  18.893  1.00                 C  
ATOM   1219  C   TYR   194      15.877 -10.930  19.923  1.00                 C  
ATOM   1220  O   TYR   194      16.710 -10.983  20.833  1.00                 O  
ATOM   1221  CB  TYR   194      16.932 -11.859  17.863  1.00                 C  
ATOM   1222  CG  TYR   194      17.212 -13.087  17.027  1.00                 C  
ATOM   1223  OH  TYR   194      17.984 -16.456  14.714  1.00                 O  
ATOM   1224  CZ  TYR   194      17.728 -15.342  15.481  1.00                 C  
ATOM   1225  CD1 TYR   194      17.597 -12.970  15.698  1.00                 C  
ATOM   1226  CE1 TYR   194      17.855 -14.087  14.926  1.00                 C  
ATOM   1227  CD2 TYR   194      17.089 -14.360  17.570  1.00                 C  
ATOM   1228  CE2 TYR   194      17.343 -15.489  16.813  1.00                 C  
ATOM   1229  N   ASN   195      15.017  -9.918  19.798  1.00                 N  
ATOM   1230  CA  ASN   195      14.942  -8.868  20.798  1.00                 C  
ATOM   1231  C   ASN   195      14.493  -9.343  22.163  1.00                 C  
ATOM   1232  O   ASN   195      14.641  -8.598  23.139  1.00                 O  
ATOM   1233  CB  ASN   195      14.010  -7.748  20.331  1.00                 C  
ATOM   1234  CG  ASN   195      14.613  -6.914  19.218  1.00                 C  
ATOM   1235  OD1 ASN   195      15.480  -6.075  19.459  1.00                 O  
ATOM   1236  ND2 ASN   195      14.155  -7.144  17.993  1.00                 N  
ATOM   1237  N   GLU   196      13.946 -10.556  22.254  1.00                 N  
ATOM   1238  CA  GLU   196      13.536 -11.140  23.525  1.00                 C  
ATOM   1239  C   GLU   196      14.035 -12.562  23.736  1.00                 C  
ATOM   1240  O   GLU   196      14.027 -13.030  24.882  1.00                 O  
ATOM   1241  CB  GLU   196      12.011 -11.133  23.651  1.00                 C  
ATOM   1242  CD  GLU   196       9.886  -9.777  23.805  1.00                 C  
ATOM   1243  CG  GLU   196      11.397  -9.743  23.682  1.00                 C  
ATOM   1244  OE1 GLU   196       9.315 -10.887  23.812  1.00                 O  
ATOM   1245  OE2 GLU   196       9.274  -8.692  23.894  1.00                 O  
ATOM   1246  N   PHE   197      14.469 -13.262  22.686  1.00                 N  
ATOM   1247  CA  PHE   197      14.983 -14.618  22.842  1.00                 C  
ATOM   1248  C   PHE   197      16.473 -14.644  23.164  1.00                 C  
ATOM   1249  O   PHE   197      16.978 -15.676  23.630  1.00                 O  
ATOM   1250  CB  PHE   197      14.724 -15.438  21.576  1.00                 C  
ATOM   1251  CG  PHE   197      13.271 -15.725  21.327  1.00                 C  
ATOM   1252  CZ  PHE   197      10.582 -16.261  20.869  1.00                 C  
ATOM   1253  CD1 PHE   197      12.572 -15.034  20.352  1.00                 C  
ATOM   1254  CE1 PHE   197      11.235 -15.298  20.123  1.00                 C  
ATOM   1255  CD2 PHE   197      12.604 -16.685  22.066  1.00                 C  
ATOM   1256  CE2 PHE   197      11.267 -16.949  21.836  1.00                 C  
ATOM   1257  N   LYS   198      17.188 -13.541  22.939  1.00                 N  
ATOM   1258  CA  LYS   198      18.621 -13.354  23.159  1.00                 C  
ATOM   1259  C   LYS   198      19.437 -13.734  21.928  1.00                 C  
ATOM   1260  O   LYS   198      20.638 -13.474  21.901  1.00                 O  
ATOM   1261  CB  LYS   198      19.090 -14.174  24.362  1.00                 C  
ATOM   1262  CD  LYS   198      18.934 -14.620  26.827  1.00                 C  
ATOM   1263  CE  LYS   198      18.761 -16.126  26.710  1.00                 C  
ATOM   1264  CG  LYS   198      18.315 -13.899  25.641  1.00                 C  
ATOM   1265  NZ  LYS   198      19.254 -16.837  27.922  1.00                 N  
ATOM   1266  N   GLU   199      18.826 -14.345  20.915  1.00                 N  
ATOM   1267  CA  GLU   199      19.484 -14.750  19.677  1.00                 C  
ATOM   1268  C   GLU   199      20.514 -15.852  19.887  1.00                 C  
ATOM   1269  O   GLU   199      21.226 -16.211  18.940  1.00                 O  
ATOM   1270  CB  GLU   199      20.162 -13.550  19.013  1.00                 C  
ATOM   1271  CD  GLU   199      19.910 -11.271  17.954  1.00                 C  
ATOM   1272  CG  GLU   199      19.212 -12.417  18.659  1.00                 C  
ATOM   1273  OE1 GLU   199      21.091 -11.432  17.583  1.00                 O  
ATOM   1274  OE2 GLU   199      19.275 -10.211  17.773  1.00                 O  
ATOM   1275  N   LEU   200      20.614 -16.401  21.097  1.00                 N  
ATOM   1276  CA  LEU   200      21.561 -17.470  21.390  1.00                 C  
ATOM   1277  C   LEU   200      20.916 -18.847  21.423  1.00                 C  
ATOM   1278  O   LEU   200      21.569 -19.832  21.060  1.00                 O  
ATOM   1279  CB  LEU   200      22.260 -17.215  22.727  1.00                 C  
ATOM   1280  CG  LEU   200      23.114 -15.949  22.816  1.00                 C  
ATOM   1281  CD1 LEU   200      23.672 -15.774  24.220  1.00                 C  
ATOM   1282  CD2 LEU   200      24.244 -15.991  21.798  1.00                 C  
ATOM   1283  N   GLU   201      19.656 -18.940  21.851  1.00                 N  
ATOM   1284  CA  GLU   201      18.918 -20.196  21.878  1.00                 C  
ATOM   1285  C   GLU   201      17.833 -20.247  20.807  1.00                 C  
ATOM   1286  O   GLU   201      16.932 -21.088  20.879  1.00                 O  
ATOM   1287  CB  GLU   201      18.289 -20.418  23.255  1.00                 C  
ATOM   1288  CD  GLU   201      18.640 -20.812  25.725  1.00                 C  
ATOM   1289  CG  GLU   201      19.299 -20.572  24.381  1.00                 C  
ATOM   1290  OE1 GLU   201      17.396 -20.723  25.802  1.00                 O  
ATOM   1291  OE2 GLU   201      19.367 -21.089  26.702  1.00                 O  
TER
