# Supplementary material for: Comparative Single-Cell Transcriptomics Reveals Novel Genes Involved in Bivalve Embryonic Shell Formation and Questions Ontogenetic Homology of Molluscan Shell Types
Source: Front Cell Dev Biol. 2022 Jun 9;10:883755. doi: 10.3389/fcell.2022.883755 (PMC9261976; doi:10.3389/fcell.2022.883755)
Supplement: Supplementary file 1 [file DataSheet1.ZIP › Supplementary_File1/s_f_1/3a5f52da36071260.final.pdb]

ATOM      1  N   MET    71       2.472  -2.702 -16.406  1.00                 N  
ATOM      2  CA  MET    71       3.302  -1.633 -15.781  1.00                 C  
ATOM      3  C   MET    71       4.236  -2.260 -14.745  1.00                 C  
ATOM      4  O   MET    71       3.855  -3.144 -14.004  1.00                 O  
ATOM      5  CB  MET    71       2.410  -0.566 -15.143  1.00                 C  
ATOM      6  SD  MET    71       0.644   1.558 -15.360  1.00                 S  
ATOM      7  CE  MET    71      -0.591   0.598 -14.487  1.00                 C  
ATOM      8  CG  MET    71       1.604   0.248 -16.142  1.00                 C  
ATOM      9  N   ASP    72       5.460  -1.812 -14.691  1.00                 N  
ATOM     10  CA  ASP    72       6.421  -2.384 -13.706  1.00                 C  
ATOM     11  C   ASP    72       7.218  -1.255 -13.047  1.00                 C  
ATOM     12  O   ASP    72       8.140  -1.494 -12.292  1.00                 O  
ATOM     13  CB  ASP    72       7.356  -3.384 -14.389  1.00                 C  
ATOM     14  CG  ASP    72       8.220  -2.740 -15.455  1.00                 C  
ATOM     15  OD1 ASP    72       8.116  -1.509 -15.640  1.00                 O  
ATOM     16  OD2 ASP    72       9.001  -3.465 -16.106  1.00                 O  
ATOM     17  N   LEU    73       6.873  -0.026 -13.325  1.00                 N  
ATOM     18  CA  LEU    73       7.615   1.112 -12.710  1.00                 C  
ATOM     19  C   LEU    73       6.879   1.588 -11.456  1.00                 C  
ATOM     20  O   LEU    73       7.488   1.997 -10.488  1.00                 O  
ATOM     21  CB  LEU    73       7.774   2.254 -13.716  1.00                 C  
ATOM     22  CG  LEU    73       8.583   1.941 -14.975  1.00                 C  
ATOM     23  CD1 LEU    73       8.584   3.130 -15.924  1.00                 C  
ATOM     24  CD2 LEU    73      10.009   1.551 -14.615  1.00                 C  
ATOM     25  N   VAL    74       5.575   1.532 -11.457  1.00                 N  
ATOM     26  CA  VAL    74       4.815   1.977 -10.256  1.00                 C  
ATOM     27  C   VAL    74       5.188   1.081  -9.075  1.00                 C  
ATOM     28  O   VAL    74       5.342   1.539  -7.962  1.00                 O  
ATOM     29  CB  VAL    74       3.296   1.953 -10.509  1.00                 C  
ATOM     30  CG1 VAL    74       2.537   2.205  -9.215  1.00                 C  
ATOM     31  CG2 VAL    74       2.915   2.982 -11.562  1.00                 C  
ATOM     32  N   LYS    75       5.350  -0.194  -9.316  1.00                 N  
ATOM     33  CA  LYS    75       5.733  -1.123  -8.214  1.00                 C  
ATOM     34  C   LYS    75       7.262  -1.166  -8.109  1.00                 C  
ATOM     35  O   LYS    75       7.847  -2.196  -7.839  1.00                 O  
ATOM     36  CB  LYS    75       5.155  -2.517  -8.463  1.00                 C  
ATOM     37  CD  LYS    75       3.015  -2.160  -7.201  1.00                 C  
ATOM     38  CE  LYS    75       1.501  -2.286  -7.240  1.00                 C  
ATOM     39  CG  LYS    75       3.637  -2.557  -8.530  1.00                 C  
ATOM     40  NZ  LYS    75       0.875  -1.862  -5.958  1.00                 N  
ATOM     41  N   SER    76       7.913  -0.054  -8.340  1.00                 N  
ATOM     42  CA  SER    76       9.404  -0.023  -8.279  1.00                 C  
ATOM     43  C   SER    76       9.867   1.235  -7.566  1.00                 C  
ATOM     44  O   SER    76      10.696   1.191  -6.678  1.00                 O  
ATOM     45  CB  SER    76      10.000  -0.098  -9.686  1.00                 C  
ATOM     46  OG  SER    76      11.415  -0.058  -9.644  1.00                 O  
ATOM     47  N   HIS    77       9.340   2.356  -7.951  1.00                 N  
ATOM     48  CA  HIS    77       9.734   3.628  -7.301  1.00                 C  
ATOM     49  C   HIS    77       8.933   3.788  -6.023  1.00                 C  
ATOM     50  O   HIS    77       8.455   4.840  -5.738  1.00                 O  
ATOM     51  CB  HIS    77       9.511   4.807  -8.251  1.00                 C  
ATOM     52  CG  HIS    77      10.383   4.775  -9.467  1.00                 C  
ATOM     53  ND1 HIS    77      10.090   4.008 -10.574  1.00                 N  
ATOM     54  CE1 HIS    77      11.051   4.187 -11.498  1.00                 C  
ATOM     55  CD2 HIS    77      11.627   5.416  -9.870  1.00                 C  
ATOM     56  NE2 HIS    77      11.976   5.030 -11.082  1.00                 N  
ATOM     57  N   LEU    78       8.786   2.752  -5.249  1.00                 N  
ATOM     58  CA  LEU    78       8.014   2.874  -3.985  1.00                 C  
ATOM     59  C   LEU    78       8.850   3.666  -2.999  1.00                 C  
ATOM     60  O   LEU    78       8.381   4.124  -1.977  1.00                 O  
ATOM     61  CB  LEU    78       7.656   1.490  -3.440  1.00                 C  
ATOM     62  CG  LEU    78       6.689   0.658  -4.286  1.00                 C  
ATOM     63  CD1 LEU    78       6.527  -0.737  -3.701  1.00                 C  
ATOM     64  CD2 LEU    78       5.338   1.347  -4.391  1.00                 C  
ATOM     65  N   MET    79      10.087   3.866  -3.313  1.00                 N  
ATOM     66  CA  MET    79      10.920   4.686  -2.401  1.00                 C  
ATOM     67  C   MET    79      10.555   6.154  -2.648  1.00                 C  
ATOM     68  O   MET    79      10.901   7.041  -1.893  1.00                 O  
ATOM     69  CB  MET    79      12.406   4.413  -2.642  1.00                 C  
ATOM     70  SD  MET    79      14.588   2.705  -2.631  1.00                 S  
ATOM     71  CE  MET    79      15.378   3.719  -1.384  1.00                 C  
ATOM     72  CG  MET    79      12.848   3.009  -2.265  1.00                 C  
ATOM     73  N   PHE    80       9.828   6.392  -3.708  1.00                 N  
ATOM     74  CA  PHE    80       9.377   7.763  -4.063  1.00                 C  
ATOM     75  C   PHE    80       8.013   8.010  -3.427  1.00                 C  
ATOM     76  O   PHE    80       7.463   9.091  -3.494  1.00                 O  
ATOM     77  CB  PHE    80       9.322   7.932  -5.583  1.00                 C  
ATOM     78  CG  PHE    80      10.669   7.895  -6.246  1.00                 C  
ATOM     79  CZ  PHE    80      13.163   7.834  -7.471  1.00                 C  
ATOM     80  CD1 PHE    80      11.124   6.741  -6.859  1.00                 C  
ATOM     81  CE1 PHE    80      12.363   6.707  -7.469  1.00                 C  
ATOM     82  CD2 PHE    80      11.482   9.015  -6.257  1.00                 C  
ATOM     83  CE2 PHE    80      12.722   8.981  -6.867  1.00                 C  
ATOM     84  N   ALA    81       7.436   6.983  -2.880  1.00                 N  
ATOM     85  CA  ALA    81       6.069   7.120  -2.316  1.00                 C  
ATOM     86  C   ALA    81       5.552   5.772  -1.829  1.00                 C  
ATOM     87  O   ALA    81       4.636   5.698  -1.036  1.00                 O  
ATOM     88  CB  ALA    81       5.124   7.707  -3.353  1.00                 C  
ATOM     89  N   VAL    82       6.090   4.709  -2.347  1.00                 N  
ATOM     90  CA  VAL    82       5.599   3.369  -1.975  1.00                 C  
ATOM     91  C   VAL    82       4.075   3.390  -2.035  1.00                 C  
ATOM     92  O   VAL    82       3.388   2.736  -1.275  1.00                 O  
ATOM     93  CB  VAL    82       6.102   2.951  -0.581  1.00                 C  
ATOM     94  CG1 VAL    82       5.545   1.587  -0.201  1.00                 C  
ATOM     95  CG2 VAL    82       7.622   2.938  -0.544  1.00                 C  
ATOM     96  N   ARG    83       3.556   4.152  -2.957  1.00                 N  
ATOM     97  CA  ARG    83       2.086   4.261  -3.131  1.00                 C  
ATOM     98  C   ARG    83       1.461   2.864  -3.118  1.00                 C  
ATOM     99  O   ARG    83       1.644   2.077  -4.025  1.00                 O  
ATOM    100  CB  ARG    83       1.753   4.995  -4.432  1.00                 C  
ATOM    101  CD  ARG    83       0.014   6.037  -5.911  1.00                 C  
ATOM    102  NE  ARG    83      -1.411   6.263  -6.139  1.00                 N  
ATOM    103  CG  ARG    83       0.266   5.216  -4.657  1.00                 C  
ATOM    104  CZ  ARG    83      -2.196   5.442  -6.830  1.00                 C  
ATOM    105  NH1 ARG    83      -3.481   5.729  -6.986  1.00                 N  
ATOM    106  NH2 ARG    83      -1.695   4.337  -7.362  1.00                 N  
ATOM    107  N   GLU    84       0.725   2.555  -2.091  1.00                 N  
ATOM    108  CA  GLU    84       0.081   1.216  -2.001  1.00                 C  
ATOM    109  C   GLU    84      -0.610   1.101  -0.646  1.00                 C  
ATOM    110  O   GLU    84      -1.629   0.456  -0.505  1.00                 O  
ATOM    111  CB  GLU    84       1.118   0.108  -2.197  1.00                 C  
ATOM    112  CD  GLU    84       1.580  -2.361  -2.460  1.00                 C  
ATOM    113  CG  GLU    84       0.535  -1.295  -2.192  1.00                 C  
ATOM    114  OE1 GLU    84       1.809  -2.684  -3.645  1.00                 O  
ATOM    115  OE2 GLU    84       2.170  -2.873  -1.486  1.00                 O  
ATOM    116  N   GLU    85      -0.059   1.733   0.354  1.00                 N  
ATOM    117  CA  GLU    85      -0.677   1.673   1.708  1.00                 C  
ATOM    118  C   GLU    85      -1.406   2.988   1.987  1.00                 C  
ATOM    119  O   GLU    85      -2.593   3.110   1.760  1.00                 O  
ATOM    120  CB  GLU    85       0.388   1.397   2.771  1.00                 C  
ATOM    121  CD  GLU    85       2.081  -0.213   3.730  1.00                 C  
ATOM    122  CG  GLU    85       0.992   0.004   2.698  1.00                 C  
ATOM    123  OE1 GLU    85       2.419   0.750   4.450  1.00                 O  
ATOM    124  OE2 GLU    85       2.597  -1.348   3.819  1.00                 O  
ATOM    125  N   VAL    86      -0.705   3.976   2.468  1.00                 N  
ATOM    126  CA  VAL    86      -1.360   5.285   2.749  1.00                 C  
ATOM    127  C   VAL    86      -0.335   6.401   2.555  1.00                 C  
ATOM    128  O   VAL    86       0.732   6.377   3.129  1.00                 O  
ATOM    129  CB  VAL    86      -1.957   5.324   4.168  1.00                 C  
ATOM    130  CG1 VAL    86      -2.598   6.677   4.439  1.00                 C  
ATOM    131  CG2 VAL    86      -2.971   4.205   4.350  1.00                 C  
ATOM    132  N   GLU    87      -0.645   7.374   1.744  1.00                 N  
ATOM    133  CA  GLU    87       0.319   8.486   1.514  1.00                 C  
ATOM    134  C   GLU    87       0.546   9.243   2.824  1.00                 C  
ATOM    135  O   GLU    87       1.620   9.744   3.081  1.00                 O  
ATOM    136  CB  GLU    87      -0.197   9.425   0.421  1.00                 C  
ATOM    137  CD  GLU    87      -0.754   9.758  -2.019  1.00                 C  
ATOM    138  CG  GLU    87      -0.195   8.816  -0.971  1.00                 C  
ATOM    139  OE1 GLU    87      -1.483  10.700  -1.643  1.00                 O  
ATOM    140  OE2 GLU    87      -0.464   9.554  -3.217  1.00                 O  
ATOM    141  N   VAL    88      -0.457   9.326   3.655  1.00                 N  
ATOM    142  CA  VAL    88      -0.295  10.049   4.948  1.00                 C  
ATOM    143  C   VAL    88       0.617   9.238   5.870  1.00                 C  
ATOM    144  O   VAL    88       1.527   9.766   6.478  1.00                 O  
ATOM    145  CB  VAL    88      -1.655  10.314   5.621  1.00                 C  
ATOM    146  CG1 VAL    88      -1.456  10.884   7.017  1.00                 C  
ATOM    147  CG2 VAL    88      -2.494  11.256   4.771  1.00                 C  
ATOM    148  N   LEU    89       0.382   7.958   5.980  1.00                 N  
ATOM    149  CA  LEU    89       1.240   7.121   6.865  1.00                 C  
ATOM    150  C   LEU    89       2.636   7.000   6.252  1.00                 C  
ATOM    151  O   LEU    89       3.606   6.771   6.942  1.00                 O  
ATOM    152  CB  LEU    89       0.611   5.742   7.073  1.00                 C  
ATOM    153  CG  LEU    89      -0.701   5.707   7.859  1.00                 C  
ATOM    154  CD1 LEU    89      -1.283   4.302   7.872  1.00                 C  
ATOM    155  CD2 LEU    89      -0.489   6.205   9.281  1.00                 C  
ATOM    156  N   LYS    90       2.747   7.172   4.963  1.00                 N  
ATOM    157  CA  LYS    90       4.085   7.088   4.315  1.00                 C  
ATOM    158  C   LYS    90       4.854   8.358   4.655  1.00                 C  
ATOM    159  O   LYS    90       6.014   8.322   5.009  1.00                 O  
ATOM    160  CB  LYS    90       3.938   6.903   2.803  1.00                 C  
ATOM    161  CD  LYS    90       4.294   4.418   2.776  1.00                 C  
ATOM    162  CE  LYS    90       3.762   3.081   2.287  1.00                 C  
ATOM    163  CG  LYS    90       3.361   5.557   2.396  1.00                 C  
ATOM    164  NZ  LYS    90       4.644   1.952   2.689  1.00                 N  
ATOM    165  N   GLU    91       4.200   9.482   4.568  1.00                 N  
ATOM    166  CA  GLU    91       4.871  10.761   4.902  1.00                 C  
ATOM    167  C   GLU    91       4.992  10.857   6.419  1.00                 C  
ATOM    168  O   GLU    91       5.790  11.602   6.939  1.00                 O  
ATOM    169  CB  GLU    91       4.090  11.943   4.324  1.00                 C  
ATOM    170  CD  GLU    91       3.290  13.175   2.269  1.00                 C  
ATOM    171  CG  GLU    91       4.085  12.000   2.805  1.00                 C  
ATOM    172  OE1 GLU    91       2.685  13.903   3.083  1.00                 O  
ATOM    173  OE2 GLU    91       3.273  13.367   1.035  1.00                 O  
ATOM    174  N   GLN    92       4.211  10.089   7.130  1.00                 N  
ATOM    175  CA  GLN    92       4.288  10.116   8.615  1.00                 C  
ATOM    176  C   GLN    92       5.510   9.309   9.046  1.00                 C  
ATOM    177  O   GLN    92       6.241   9.693   9.936  1.00                 O  
ATOM    178  CB  GLN    92       3.001   9.560   9.228  1.00                 C  
ATOM    179  CD  GLN    92       1.642   9.134  11.314  1.00                 C  
ATOM    180  CG  GLN    92       2.958   9.627  10.746  1.00                 C  
ATOM    181  OE1 GLN    92       0.730   8.774  10.570  1.00                 O  
ATOM    182  NE2 GLN    92       1.540   9.115  12.638  1.00                 N  
ATOM    183  N   ILE    93       5.749   8.201   8.398  1.00                 N  
ATOM    184  CA  ILE    93       6.936   7.374   8.742  1.00                 C  
ATOM    185  C   ILE    93       8.171   8.083   8.185  1.00                 C  
ATOM    186  O   ILE    93       9.248   8.007   8.739  1.00                 O  
ATOM    187  CB  ILE    93       6.804   5.941   8.193  1.00                 C  
ATOM    188  CD1 ILE    93       7.666   4.854  10.332  1.00                 C  
ATOM    189  CG1 ILE    93       7.845   5.025   8.839  1.00                 C  
ATOM    190  CG2 ILE    93       6.911   5.940   6.676  1.00                 C  
ATOM    191  N   ALA    94       8.008   8.792   7.102  1.00                 N  
ATOM    192  CA  ALA    94       9.154   9.533   6.514  1.00                 C  
ATOM    193  C   ALA    94       9.457  10.731   7.413  1.00                 C  
ATOM    194  O   ALA    94      10.595  11.105   7.614  1.00                 O  
ATOM    195  CB  ALA    94       8.833   9.964   5.091  1.00                 C  
ATOM    196  N   GLU    95       8.433  11.323   7.969  1.00                 N  
ATOM    197  CA  GLU    95       8.638  12.489   8.871  1.00                 C  
ATOM    198  C   GLU    95       9.025  11.977  10.253  1.00                 C  
ATOM    199  O   GLU    95       9.608  12.684  11.046  1.00                 O  
ATOM    200  CB  GLU    95       7.374  13.350   8.930  1.00                 C  
ATOM    201  CD  GLU    95       5.771  14.876   7.713  1.00                 C  
ATOM    202  CG  GLU    95       7.036  14.045   7.621  1.00                 C  
ATOM    203  OE1 GLU    95       5.121  14.853   8.779  1.00                 O  
ATOM    204  OE2 GLU    95       5.431  15.552   6.719  1.00                 O  
ATOM    205  N   LEU    96       8.718  10.743  10.543  1.00                 N  
ATOM    206  CA  LEU    96       9.090  10.179  11.866  1.00                 C  
ATOM    207  C   LEU    96      10.556   9.767  11.795  1.00                 C  
ATOM    208  O   LEU    96      11.288   9.840  12.761  1.00                 O  
ATOM    209  CB  LEU    96       8.181   9.001  12.221  1.00                 C  
ATOM    210  CG  LEU    96       8.422   8.345  13.582  1.00                 C  
ATOM    211  CD1 LEU    96       8.231   9.352  14.706  1.00                 C  
ATOM    212  CD2 LEU    96       7.496   7.154  13.776  1.00                 C  
ATOM    213  N   VAL    97      10.992   9.356  10.635  1.00                 N  
ATOM    214  CA  VAL    97      12.412   8.959  10.465  1.00                 C  
ATOM    215  C   VAL    97      13.236  10.225  10.245  1.00                 C  
ATOM    216  O   VAL    97      14.392  10.299  10.605  1.00                 O  
ATOM    217  CB  VAL    97      12.585   7.966   9.300  1.00                 C  
ATOM    218  CG1 VAL    97      14.060   7.706   9.037  1.00                 C  
ATOM    219  CG2 VAL    97      11.856   6.665   9.597  1.00                 C  
ATOM    220  N   GLU    98      12.635  11.232   9.670  1.00                 N  
ATOM    221  CA  GLU    98      13.368  12.506   9.443  1.00                 C  
ATOM    222  C   GLU    98      13.386  13.289  10.753  1.00                 C  
ATOM    223  O   GLU    98      14.330  13.985  11.065  1.00                 O  
ATOM    224  CB  GLU    98      12.712  13.308   8.317  1.00                 C  
ATOM    225  CD  GLU    98      14.822  14.361   7.411  1.00                 C  
ATOM    226  CG  GLU    98      13.435  14.601   7.974  1.00                 C  
ATOM    227  OE1 GLU    98      15.077  13.244   6.914  1.00                 O  
ATOM    228  OE2 GLU    98      15.655  15.290   7.467  1.00                 O  
ATOM    229  N   ARG    99      12.348  13.159  11.531  1.00                 N  
ATOM    230  CA  ARG    99      12.294  13.870  12.834  1.00                 C  
ATOM    231  C   ARG    99      13.154  13.103  13.828  1.00                 C  
ATOM    232  O   ARG    99      13.774  13.673  14.699  1.00                 O  
ATOM    233  CB  ARG    99      10.848  13.995  13.317  1.00                 C  
ATOM    234  CD  ARG    99       9.222  15.019  14.932  1.00                 C  
ATOM    235  NE  ARG    99       9.050  15.730  16.196  1.00                 N  
ATOM    236  CG  ARG    99      10.688  14.793  14.600  1.00                 C  
ATOM    237  CZ  ARG    99       7.871  16.047  16.721  1.00                 C  
ATOM    238  NH1 ARG    99       7.812  16.695  17.876  1.00                 N  
ATOM    239  NH2 ARG    99       6.754  15.716  16.089  1.00                 N  
ATOM    240  N   ASN   100      13.206  11.807  13.688  1.00                 N  
ATOM    241  CA  ASN   100      14.039  10.991  14.608  1.00                 C  
ATOM    242  C   ASN   100      15.507  11.188  14.241  1.00                 C  
ATOM    243  O   ASN   100      16.364  11.261  15.094  1.00                 O  
ATOM    244  CB  ASN   100      13.625   9.519  14.543  1.00                 C  
ATOM    245  CG  ASN   100      14.325   8.670  15.585  1.00                 C  
ATOM    246  OD1 ASN   100      14.144   8.871  16.786  1.00                 O  
ATOM    247  ND2 ASN   100      15.129   7.718  15.128  1.00                 N  
ATOM    248  N   ASN   101      15.799  11.291  12.972  1.00                 N  
ATOM    249  CA  ASN   101      17.210  11.500  12.545  1.00                 C  
ATOM    250  C   ASN   101      17.629  12.919  12.921  1.00                 C  
ATOM    251  O   ASN   101      18.742  13.161  13.341  1.00                 O  
ATOM    252  CB  ASN   101      17.360  11.238  11.045  1.00                 C  
ATOM    253  CG  ASN   101      17.288   9.763  10.702  1.00                 C  
ATOM    254  OD1 ASN   101      17.502   8.905  11.558  1.00                 O  
ATOM    255  ND2 ASN   101      16.986   9.464   9.444  1.00                 N  
ATOM    256  N   GLN   102      16.735  13.859  12.786  1.00                 N  
ATOM    257  CA  GLN   102      17.072  15.261  13.148  1.00                 C  
ATOM    258  C   GLN   102      17.155  15.361  14.671  1.00                 C  
ATOM    259  O   GLN   102      17.917  16.135  15.212  1.00                 O  
ATOM    260  CB  GLN   102      16.031  16.227  12.579  1.00                 C  
ATOM    261  CD  GLN   102      14.982  17.273  10.533  1.00                 C  
ATOM    262  CG  GLN   102      16.054  16.342  11.063  1.00                 C  
ATOM    263  OE1 GLN   102      14.631  18.262  11.176  1.00                 O  
ATOM    264  NE2 GLN   102      14.457  16.958   9.355  1.00                 N  
ATOM    265  N   LEU   103      16.387  14.565  15.366  1.00                 N  
ATOM    266  CA  LEU   103      16.436  14.595  16.852  1.00                 C  
ATOM    267  C   LEU   103      17.600  13.724  17.311  1.00                 C  
ATOM    268  O   LEU   103      18.084  13.847  18.414  1.00                 O  
ATOM    269  CB  LEU   103      15.108  14.116  17.442  1.00                 C  
ATOM    270  CG  LEU   103      13.887  14.996  17.167  1.00                 C  
ATOM    271  CD1 LEU   103      12.621  14.340  17.697  1.00                 C  
ATOM    272  CD2 LEU   103      14.068  16.374  17.784  1.00                 C  
ATOM    273  N   GLU   104      18.066  12.856  16.455  1.00                 N  
ATOM    274  CA  GLU   104      19.218  11.993  16.823  1.00                 C  
ATOM    275  C   GLU   104      20.488  12.817  16.643  1.00                 C  
ATOM    276  O   GLU   104      21.438  12.690  17.386  1.00                 O  
ATOM    277  CB  GLU   104      19.233  10.725  15.967  1.00                 C  
ATOM    278  CD  GLU   104      20.197   9.177  17.714  1.00                 C  
ATOM    279  CG  GLU   104      20.346   9.751  16.319  1.00                 C  
ATOM    280  OE1 GLU   104      19.069   9.199  18.248  1.00                 O  
ATOM    281  OE2 GLU   104      21.209   8.704  18.272  1.00                 O  
ATOM    282  N   HIS   105      20.495  13.683  15.665  1.00                 N  
ATOM    283  CA  HIS   105      21.685  14.544  15.438  1.00                 C  
ATOM    284  C   HIS   105      21.612  15.721  16.407  1.00                 C  
ATOM    285  O   HIS   105      22.613  16.210  16.885  1.00                 O  
ATOM    286  CB  HIS   105      21.737  15.013  13.983  1.00                 C  
ATOM    287  CG  HIS   105      22.017  13.915  13.004  1.00                 C  
ATOM    288  ND1 HIS   105      23.228  13.262  12.944  1.00                 N  
ATOM    289  CE1 HIS   105      23.177  12.333  11.972  1.00                 C  
ATOM    290  CD2 HIS   105      21.266  13.249  11.949  1.00                 C  
ATOM    291  NE2 HIS   105      22.003  12.320  11.371  1.00                 N  
ATOM    292  N   GLU   106      20.423  16.164  16.712  1.00                 N  
ATOM    293  CA  GLU   106      20.267  17.294  17.667  1.00                 C  
ATOM    294  C   GLU   106      20.571  16.780  19.072  1.00                 C  
ATOM    295  O   GLU   106      21.175  17.456  19.879  1.00                 O  
ATOM    296  CB  GLU   106      18.857  17.882  17.576  1.00                 C  
ATOM    297  CD  GLU   106      19.485  20.271  18.103  1.00                 C  
ATOM    298  CG  GLU   106      18.625  19.081  18.481  1.00                 C  
ATOM    299  OE1 GLU   106      19.968  20.314  16.951  1.00                 O  
ATOM    300  OE2 GLU   106      19.676  21.161  18.958  1.00                 O  
ATOM    301  N   ASN   107      20.161  15.577  19.358  1.00                 N  
ATOM    302  CA  ASN   107      20.423  14.993  20.700  1.00                 C  
ATOM    303  C   ASN   107      21.897  14.612  20.791  1.00                 C  
ATOM    304  O   ASN   107      22.521  14.766  21.816  1.00                 O  
ATOM    305  CB  ASN   107      19.507  13.793  20.950  1.00                 C  
ATOM    306  CG  ASN   107      18.071  14.201  21.212  1.00                 C  
ATOM    307  OD1 ASN   107      17.797  15.343  21.581  1.00                 O  
ATOM    308  ND2 ASN   107      17.148  13.266  21.021  1.00                 N  
ATOM    309  N   GLY   108      22.461  14.127  19.718  1.00                 N  
ATOM    310  CA  GLY   108      23.900  13.752  19.739  1.00                 C  
ATOM    311  C   GLY   108      24.732  15.032  19.770  1.00                 C  
ATOM    312  O   GLY   108      25.830  15.065  20.289  1.00                 O  
ATOM    313  N   ILE   109      24.201  16.094  19.229  1.00                 N  
ATOM    314  CA  ILE   109      24.938  17.385  19.232  1.00                 C  
ATOM    315  C   ILE   109      24.893  17.973  20.641  1.00                 C  
ATOM    316  O   ILE   109      25.867  18.502  21.135  1.00                 O  
ATOM    317  CB  ILE   109      24.356  18.369  18.200  1.00                 C  
ATOM    318  CD1 ILE   109      23.839  18.621  15.717  1.00                 C  
ATOM    319  CG1 ILE   109      24.602  17.860  16.779  1.00                 C  
ATOM    320  CG2 ILE   109      24.931  19.762  18.410  1.00                 C  
ATOM    321  N   LEU   110      23.770  17.874  21.298  1.00                 N  
ATOM    322  CA  LEU   110      23.670  18.415  22.679  1.00                 C  
ATOM    323  C   LEU   110      24.320  17.422  23.642  1.00                 C  
ATOM    324  O   LEU   110      24.736  17.774  24.727  1.00                 O  
ATOM    325  CB  LEU   110      22.208  18.675  23.048  1.00                 C  
ATOM    326  CG  LEU   110      21.490  19.764  22.249  1.00                 C  
ATOM    327  CD1 LEU   110      20.019  19.829  22.629  1.00                 C  
ATOM    328  CD2 LEU   110      22.153  21.116  22.468  1.00                 C  
ATOM    329  N   ARG   111      24.436  16.185  23.239  1.00                 N  
ATOM    330  CA  ARG   111      25.086  15.172  24.116  1.00                 C  
ATOM    331  C   ARG   111      26.588  15.421  24.089  1.00                 C  
ATOM    332  O   ARG   111      27.263  15.356  25.096  1.00                 O  
ATOM    333  CB  ARG   111      24.737  13.757  23.650  1.00                 C  
ATOM    334  CD  ARG   111      24.833  12.709  25.928  1.00                 C  
ATOM    335  NE  ARG   111      25.381  11.632  26.749  1.00                 N  
ATOM    336  CG  ARG   111      25.349  12.655  24.500  1.00                 C  
ATOM    337  CZ  ARG   111      25.312  11.594  28.076  1.00                 C  
ATOM    338  NH1 ARG   111      25.838  10.574  28.739  1.00                 N  
ATOM    339  NH2 ARG   111      24.716  12.577  28.737  1.00                 N  
ATOM    340  N   ALA   112      27.113  15.718  22.932  1.00                 N  
ATOM    341  CA  ALA   112      28.571  15.987  22.819  1.00                 C  
ATOM    342  C   ALA   112      28.863  17.382  23.370  1.00                 C  
ATOM    343  O   ALA   112      29.896  17.624  23.954  1.00                 O  
ATOM    344  CB  ALA   112      29.023  15.859  21.372  1.00                 C  
ATOM    345  N   ALA   113      27.956  18.303  23.194  1.00                 N  
ATOM    346  CA  ALA   113      28.183  19.680  23.713  1.00                 C  
ATOM    347  C   ALA   113      28.129  19.659  25.241  1.00                 C  
ATOM    348  O   ALA   113      28.859  20.364  25.908  1.00                 O  
ATOM    349  CB  ALA   113      27.150  20.639  23.141  1.00                 C  
ATOM    350  N   ALA   114      27.271  18.852  25.801  1.00                 N  
ATOM    351  CA  ALA   114      27.172  18.784  27.286  1.00                 C  
ATOM    352  C   ALA   114      28.040  17.634  27.804  1.00                 C  
ATOM    353  O   ALA   114      27.985  17.276  28.963  1.00                 O  
ATOM    354  CB  ALA   114      25.723  18.608  27.713  1.00                 C  
ATOM    355  N   SER   115      28.835  17.047  26.953  1.00                 N  
ATOM    356  CA  SER   115      29.698  15.916  27.398  1.00                 C  
ATOM    357  C   SER   115      30.941  16.444  28.130  1.00                 C  
ATOM    358  O   SER   115      31.238  16.010  29.225  1.00                 O  
ATOM    359  CB  SER   115      30.109  15.053  26.203  1.00                 C  
ATOM    360  OG  SER   115      30.941  13.981  26.610  1.00                 O  
ATOM    361  N   PRO   116      31.644  17.349  27.494  1.00                 N  
ATOM    362  CA  PRO   116      32.877  17.934  28.054  1.00                 C  
ATOM    363  C   PRO   116      32.565  18.982  29.128  1.00                 C  
ATOM    364  O   PRO   116      32.445  18.670  30.296  1.00                 O  
ATOM    365  CB  PRO   116      33.570  18.565  26.845  1.00                 C  
ATOM    366  CD  PRO   116      31.620  17.476  25.984  1.00                 C  
ATOM    367  CG  PRO   116      33.056  17.794  25.675  1.00                 C  
ATOM    368  N   GLU   117      32.452  20.224  28.751  1.00                 N  
ATOM    369  CA  GLU   117      32.167  21.278  29.763  1.00                 C  
ATOM    370  C   GLU   117      31.141  22.265  29.205  1.00                 C  
ATOM    371  O   GLU   117      31.411  23.004  28.280  1.00                 O  
ATOM    372  CB  GLU   117      33.456  22.000  30.162  1.00                 C  
ATOM    373  CD  GLU   117      34.574  23.700  31.658  1.00                 C  
ATOM    374  CG  GLU   117      33.267  23.058  31.237  1.00                 C  
ATOM    375  OE1 GLU   117      35.623  23.345  31.082  1.00                 O  
ATOM    376  OE2 GLU   117      34.549  24.559  32.565  1.00                 O  
ATOM    377  N   THR   118      29.966  22.284  29.770  1.00                 N  
ATOM    378  CA  THR   118      28.912  23.220  29.289  1.00                 C  
ATOM    379  C   THR   118      27.821  23.278  30.349  1.00                 C  
ATOM    380  O   THR   118      26.671  23.553  30.071  1.00                 O  
ATOM    381  CB  THR   118      28.342  22.777  27.928  1.00                 C  
ATOM    382  OG1 THR   118      29.392  22.751  26.953  1.00                 O  
ATOM    383  CG2 THR   118      27.268  23.747  27.460  1.00                 C  
ATOM    384  N   LEU   119      28.186  23.008  31.567  1.00                 N  
ATOM    385  CA  LEU   119      27.214  23.024  32.672  1.00                 C  
ATOM    386  C   LEU   119      27.758  23.961  33.764  1.00                 C  
ATOM    387  O   LEU   119      28.507  24.876  33.486  1.00                 O  
ATOM    388  CB  LEU   119      26.981  21.608  33.202  1.00                 C  
ATOM    389  CG  LEU   119      26.412  20.596  32.205  1.00                 C  
ATOM    390  CD1 LEU   119      26.354  19.207  32.822  1.00                 C  
ATOM    391  CD2 LEU   119      25.030  21.024  31.735  1.00                 C  
ATOM    392  N   ALA   120      27.420  23.725  34.998  1.00                 N  
ATOM    393  CA  ALA   120      27.946  24.573  36.108  1.00                 C  
ATOM    394  C   ALA   120      28.603  23.642  37.132  1.00                 C  
ATOM    395  O   ALA   120      28.452  23.803  38.325  1.00                 O  
ATOM    396  CB  ALA   120      26.825  25.396  36.724  1.00                 C  
ATOM    397  N   LYS   121      29.320  22.659  36.642  1.00                 N  
ATOM    398  CA  LYS   121      29.997  21.647  37.513  1.00                 C  
ATOM    399  C   LYS   121      29.001  21.042  38.520  1.00                 C  
ATOM    400  O   LYS   121      28.139  21.713  39.047  1.00                 O  
ATOM    401  CB  LYS   121      31.179  22.280  38.250  1.00                 C  
ATOM    402  CD  LYS   121      33.462  23.316  38.138  1.00                 C  
ATOM    403  CE  LYS   121      34.587  23.778  37.226  1.00                 C  
ATOM    404  CG  LYS   121      32.308  22.733  37.339  1.00                 C  
ATOM    405  NZ  LYS   121      35.716  24.373  37.995  1.00                 N  
ATOM    406  N   LEU   122      29.035  19.746  38.694  1.00                 N  
ATOM    407  CA  LEU   122      27.993  19.075  39.549  1.00                 C  
ATOM    408  C   LEU   122      28.378  17.610  39.737  1.00                 C  
ATOM    409  O   LEU   122      28.127  17.000  40.758  1.00                 O  
ATOM    410  CB  LEU   122      26.609  19.208  38.910  1.00                 C  
ATOM    411  CG  LEU   122      26.047  20.627  38.801  1.00                 C  
ATOM    412  CD1 LEU   122      24.739  20.628  38.024  1.00                 C  
ATOM    413  CD2 LEU   122      25.843  21.233  40.181  1.00                 C  
ATOM    414  N   ALA   123      28.954  17.045  38.716  1.00                 N  
ATOM    415  CA  ALA   123      29.342  15.621  38.735  1.00                 C  
ATOM    416  C   ALA   123      30.725  15.460  39.365  1.00                 C  
ATOM    417  O   ALA   123      31.220  16.335  40.045  1.00                 O  
ATOM    418  CB  ALA   123      29.325  15.048  37.326  1.00                 C  
ATOM    419  N   GLN   124      31.348  14.343  39.140  1.00                 N  
ATOM    420  CA  GLN   124      32.699  14.108  39.715  1.00                 C  
ATOM    421  C   GLN   124      33.762  14.519  38.694  1.00                 C  
ATOM    422  O   GLN   124      34.940  14.549  38.990  1.00                 O  
ATOM    423  CB  GLN   124      32.862  12.641  40.118  1.00                 C  
ATOM    424  CD  GLN   124      32.107  10.734  41.592  1.00                 C  
ATOM    425  CG  GLN   124      31.941  12.200  41.244  1.00                 C  
ATOM    426  OE1 GLN   124      33.154  10.319  42.090  1.00                 O  
ATOM    427  NE2 GLN   124      31.072   9.945  41.331  1.00                 N  
ATOM    428  N   PRO   125      33.357  14.848  37.494  1.00                 N  
ATOM    429  CA  PRO   125      34.356  15.269  36.467  1.00                 C  
ATOM    430  C   PRO   125      34.672  16.752  36.657  1.00                 C  
ATOM    431  O   PRO   125      35.818  17.143  36.760  1.00                 O  
ATOM    432  CB  PRO   125      33.658  14.988  35.135  1.00                 C  
ATOM    433  CD  PRO   125      32.173  14.164  36.822  1.00                 C  
ATOM    434  CG  PRO   125      32.698  13.887  35.441  1.00                 C  
ATOM    435  N   ARG   126      33.667  17.581  36.718  1.00                 N  
ATOM    436  CA  ARG   126      33.919  19.036  36.915  1.00                 C  
ATOM    437  C   ARG   126      33.978  19.336  38.411  1.00                 C  
ATOM    438  O   ARG   126      35.036  19.523  38.979  1.00                 O  
ATOM    439  CB  ARG   126      32.832  19.866  36.228  1.00                 C  
ATOM    440  CD  ARG   126      34.081  20.351  34.106  1.00                 C  
ATOM    441  NE  ARG   126      34.024  20.381  32.647  1.00                 N  
ATOM    442  CG  ARG   126      32.825  19.747  34.713  1.00                 C  
ATOM    443  CZ  ARG   126      34.461  19.402  31.862  1.00                 C  
ATOM    444  NH1 ARG   126      34.368  19.517  30.544  1.00                 N  
ATOM    445  NH2 ARG   126      34.990  18.309  32.396  1.00                 N  
ATOM    446  N   ASN   127      32.844  19.392  39.052  1.00                 N  
ATOM    447  CA  ASN   127      32.825  19.690  40.508  1.00                 C  
ATOM    448  C   ASN   127      31.899  18.701  41.217  1.00                 C  
ATOM    449  O   ASN   127      30.783  18.491  40.786  1.00                 O  
ATOM    450  CB  ASN   127      32.395  21.138  40.753  1.00                 C  
ATOM    451  CG  ASN   127      32.447  21.521  42.219  1.00                 C  
ATOM    452  OD1 ASN   127      33.134  20.880  43.014  1.00                 O  
ATOM    453  ND2 ASN   127      31.719  22.571  42.581  1.00                 N  
ATOM    454  N   GLN   128      32.379  18.129  42.289  1.00                 N  
ATOM    455  CA  GLN   128      31.598  17.166  43.072  1.00                 C  
ATOM    456  C   GLN   128      30.571  17.889  43.935  1.00                 C  
ATOM    457  O   GLN   128      30.900  18.576  44.882  1.00                 O  
ATOM    458  CB  GLN   128      32.520  16.311  43.943  1.00                 C  
ATOM    459  CD  GLN   128      32.755  14.349  45.517  1.00                 C  
ATOM    460  CG  GLN   128      31.802  15.222  44.725  1.00                 C  
ATOM    461  OE1 GLN   128      33.939  14.660  45.642  1.00                 O  
ATOM    462  NE2 GLN   128      32.239  13.250  46.055  1.00                 N  
ATOM    463  N   PRO   129      29.329  17.731  43.605  1.00                 N  
ATOM    464  CA  PRO   129      28.252  18.398  44.388  1.00                 C  
ATOM    465  C   PRO   129      26.923  17.688  44.128  1.00                 C  
ATOM    466  O   PRO   129      26.888  16.591  43.607  1.00                 O  
ATOM    467  CB  PRO   129      28.253  19.837  43.867  1.00                 C  
ATOM    468  CD  PRO   129      30.051  18.733  42.738  1.00                 C  
ATOM    469  CG  PRO   129      29.634  20.044  43.343  1.00                 C  
ATOM    470  N   PRO   130      25.829  18.299  44.489  1.00                 N  
ATOM    471  CA  PRO   130      24.510  17.645  44.262  1.00                 C  
ATOM    472  C   PRO   130      24.537  16.246  44.883  1.00                 C  
ATOM    473  O   PRO   130      24.516  15.255  44.180  1.00                 O  
ATOM    474  CB  PRO   130      24.374  17.606  42.739  1.00                 C  
ATOM    475  CD  PRO   130      26.420  18.766  43.181  1.00                 C  
ATOM    476  CG  PRO   130      25.235  18.725  42.257  1.00                 C  
ATOM    477  N   SER   131      24.596  16.212  46.192  1.00                 N  
ATOM    478  CA  SER   131      24.642  14.952  46.954  1.00                 C  
ATOM    479  C   SER   131      23.247  14.334  47.062  1.00                 C  
ATOM    480  O   SER   131      22.260  15.025  47.216  1.00                 O  
ATOM    481  CB  SER   131      25.227  15.190  48.348  1.00                 C  
ATOM    482  OG  SER   131      25.188  14.006  49.126  1.00                 O  
ATOM    483  N   SER   132      23.160  13.034  46.987  1.00                 N  
ATOM    484  CA  SER   132      21.833  12.369  47.090  1.00                 C  
ATOM    485  C   SER   132      20.914  12.882  45.978  1.00                 C  
ATOM    486  O   SER   132      21.098  13.974  45.478  1.00                 O  
ATOM    487  CB  SER   132      21.215  12.618  48.467  1.00                 C  
ATOM    488  OG  SER   132      20.750  13.951  48.584  1.00                 O  
ATOM    489  N   SER   133      19.948  12.074  45.626  1.00                 N  
ATOM    490  CA  SER   133      18.973  12.412  44.575  1.00                 C  
ATOM    491  C   SER   133      17.914  13.364  45.125  1.00                 C  
ATOM    492  O   SER   133      18.085  13.964  46.167  1.00                 O  
ATOM    493  CB  SER   133      18.320  11.144  44.022  1.00                 C  
ATOM    494  OG  SER   133      17.486  10.535  44.991  1.00                 O  
ATOM    495  N   SER   134      16.819  13.500  44.434  1.00                 N  
ATOM    496  CA  SER   134      15.741  14.407  44.915  1.00                 C  
ATOM    497  C   SER   134      15.065  13.778  46.134  1.00                 C  
ATOM    498  O   SER   134      14.040  13.134  46.027  1.00                 O  
ATOM    499  CB  SER   134      14.729  14.675  43.799  1.00                 C  
ATOM    500  OG  SER   134      14.115  13.473  43.367  1.00                 O  
TER
