# Supplementary material for: Comparative Single-Cell Transcriptomics Reveals Novel Genes Involved in Bivalve Embryonic Shell Formation and Questions Ontogenetic Homology of Molluscan Shell Types
Source: Front Cell Dev Biol. 2022 Jun 9;10:883755. doi: 10.3389/fcell.2022.883755 (PMC9261976; doi:10.3389/fcell.2022.883755)
Supplement: Supplementary file 1 [file DataSheet1.ZIP › Supplementary_File1/s_f_1/3bc0d2066b490ec8.final.pdb]

ATOM      1  N   MET     1     114.485 103.581   7.040  1.00                 N  
ATOM      2  CA  MET     1     114.947 103.880   8.392  1.00                 C  
ATOM      3  C   MET     1     114.530 105.244   8.913  1.00                 C  
ATOM      4  O   MET     1     114.592 106.245   8.193  1.00                 O  
ATOM      5  CB  MET     1     116.472 103.784   8.471  1.00                 C  
ATOM      6  SD  MET     1     118.805 102.289   8.489  1.00                 S  
ATOM      7  CE  MET     1     119.351 103.155   7.020  1.00                 C  
ATOM      8  CG  MET     1     117.015 102.376   8.290  1.00                 C  
ATOM      9  N   ALA     2     114.102 105.266  10.174  1.00                 N  
ATOM     10  CA  ALA     2     113.899 106.507  10.899  1.00                 C  
ATOM     11  C   ALA     2     115.225 107.217  11.088  1.00                 C  
ATOM     12  O   ALA     2     116.288 106.580  11.156  1.00                 O  
ATOM     13  CB  ALA     2     113.236 106.235  12.241  1.00                 C  
ATOM     14  N   GLU     3     115.157 108.545  11.121  1.00                 N  
ATOM     15  CA  GLU     3     116.264 109.386  11.550  1.00                 C  
ATOM     16  C   GLU     3     116.749 108.859  12.914  1.00                 C  
ATOM     17  O   GLU     3     115.935 108.628  13.812  1.00                 O  
ATOM     18  CB  GLU     3     115.827 110.850  11.626  1.00                 C  
ATOM     19  CD  GLU     3     116.482 113.257  12.023  1.00                 C  
ATOM     20  CG  GLU     3     116.943 111.813  11.995  1.00                 C  
ATOM     21  OE1 GLU     3     115.276 113.500  11.803  1.00                 O  
ATOM     22  OE2 GLU     3     117.325 114.146  12.264  1.00                 O  
ATOM     23  N   ASN     4     118.066 108.606  13.056  1.00                 N  
ATOM     24  CA  ASN     4     118.572 108.037  14.307  1.00                 C  
ATOM     25  C   ASN     4     118.687 109.057  15.438  1.00                 C  
ATOM     26  O   ASN     4     118.684 110.263  15.186  1.00                 O  
ATOM     27  CB  ASN     4     119.933 107.375  14.083  1.00                 C  
ATOM     28  CG  ASN     4     121.001 108.366  13.665  1.00                 C  
ATOM     29  OD1 ASN     4     120.908 108.984  12.605  1.00                 O  
ATOM     30  ND2 ASN     4     122.022 108.521  14.500  1.00                 N  
ATOM     31  N   LEU     5     118.805 108.575  16.672  1.00                 N  
ATOM     32  CA  LEU     5     119.016 109.463  17.808  1.00                 C  
ATOM     33  C   LEU     5     120.272 110.319  17.588  1.00                 C  
ATOM     34  O   LEU     5     121.333 109.782  17.315  1.00                 O  
ATOM     35  CB  LEU     5     119.136 108.657  19.103  1.00                 C  
ATOM     36  CG  LEU     5     119.275 109.466  20.394  1.00                 C  
ATOM     37  CD1 LEU     5     118.006 110.255  20.674  1.00                 C  
ATOM     38  CD2 LEU     5     119.600 108.554  21.567  1.00                 C  
ATOM     39  N   PRO     6     120.144 111.658  17.694  1.00                 N  
ATOM     40  CA  PRO     6     121.262 112.573  17.428  1.00                 C  
ATOM     41  C   PRO     6     122.506 112.209  18.223  1.00                 C  
ATOM     42  O   PRO     6     122.395 111.734  19.350  1.00                 O  
ATOM     43  CB  PRO     6     120.726 113.944  17.845  1.00                 C  
ATOM     44  CD  PRO     6     118.892 112.428  18.107  1.00                 C  
ATOM     45  CG  PRO     6     119.246 113.828  17.693  1.00                 C  
ATOM     46  N   GLU     7     123.683 112.448  17.653  1.00                 N  
ATOM     47  CA  GLU     7     124.934 112.078  18.319  1.00                 C  
ATOM     48  C   GLU     7     125.195 112.790  19.645  1.00                 C  
ATOM     49  O   GLU     7     125.840 112.229  20.528  1.00                 O  
ATOM     50  CB  GLU     7     126.129 112.341  17.400  1.00                 C  
ATOM     51  CD  GLU     7     125.283 111.966  15.049  1.00                 C  
ATOM     52  CG  GLU     7     126.170 111.453  16.167  1.00                 C  
ATOM     53  OE1 GLU     7     124.654 113.030  15.231  1.00                 O  
ATOM     54  OE2 GLU     7     125.216 111.304  13.992  1.00                 O  
ATOM     55  N   GLU     8     124.696 114.014  19.780  1.00                 N  
ATOM     56  CA  GLU     8     124.839 114.768  21.022  1.00                 C  
ATOM     57  C   GLU     8     124.180 114.126  22.248  1.00                 C  
ATOM     58  O   GLU     8     124.553 114.438  23.376  1.00                 O  
ATOM     59  CB  GLU     8     124.266 116.178  20.862  1.00                 C  
ATOM     60  CD  GLU     8     124.599 116.796  18.436  1.00                 C  
ATOM     61  CG  GLU     8     125.022 117.046  19.870  1.00                 C  
ATOM     62  OE1 GLU     8     123.811 115.854  18.205  1.00                 O  
ATOM     63  OE2 GLU     8     125.055 117.541  17.543  1.00                 O  
ATOM     64  N   HIS     9     123.210 113.237  22.030  1.00                 N  
ATOM     65  CA  HIS     9     122.640 112.460  23.122  1.00                 C  
ATOM     66  C   HIS     9     123.735 111.591  23.704  1.00                 C  
ATOM     67  O   HIS     9     124.448 110.912  22.963  1.00                 O  
ATOM     68  CB  HIS     9     121.459 111.624  22.625  1.00                 C  
ATOM     69  CG  HIS     9     120.715 110.921  23.717  1.00                 C  
ATOM     70  ND1 HIS     9     121.237 109.844  24.401  1.00                 N  
ATOM     71  CE1 HIS     9     120.342 109.430  25.315  1.00                 C  
ATOM     72  CD2 HIS     9     119.413 111.073  24.351  1.00                 C  
ATOM     73  NE2 HIS     9     119.245 110.163  25.291  1.00                 N  
ATOM     74  N   LEU    10     123.866 111.604  25.027  1.00                 N  
ATOM     75  CA  LEU    10     124.960 110.893  25.677  1.00                 C  
ATOM     76  C   LEU    10     124.738 109.373  25.734  1.00                 C  
ATOM     77  O   LEU    10     125.626 108.636  26.146  1.00                 O  
ATOM     78  CB  LEU    10     125.173 111.420  27.097  1.00                 C  
ATOM     79  CG  LEU    10     125.626 112.877  27.219  1.00                 C  
ATOM     80  CD1 LEU    10     125.677 113.304  28.678  1.00                 C  
ATOM     81  CD2 LEU    10     126.984 113.073  26.562  1.00                 C  
ATOM     82  N   MET    11     123.565 108.907  25.307  1.00                 N  
ATOM     83  CA  MET    11     123.306 107.471  25.242  1.00                 C  
ATOM     84  C   MET    11     123.433 106.899  23.838  1.00                 C  
ATOM     85  O   MET    11     123.337 105.689  23.661  1.00                 O  
ATOM     86  CB  MET    11     121.910 107.153  25.781  1.00                 C  
ATOM     87  SD  MET    11     120.096 107.007  27.871  1.00                 S  
ATOM     88  CE  MET    11     120.176 107.634  29.547  1.00                 C  
ATOM     89  CG  MET    11     121.733 107.454  27.261  1.00                 C  
ATOM     90  N   PHE    12     123.662 107.761  22.853  1.00                 N  
ATOM     91  CA  PHE    12     123.660 107.358  21.442  1.00                 C  
ATOM     92  C   PHE    12     124.635 106.216  21.152  1.00                 C  
ATOM     93  O   PHE    12     124.303 105.266  20.443  1.00                 O  
ATOM     94  CB  PHE    12     123.999 108.549  20.544  1.00                 C  
ATOM     95  CG  PHE    12     124.004 108.222  19.078  1.00                 C  
ATOM     96  CZ  PHE    12     124.018 107.618  16.365  1.00                 C  
ATOM     97  CD1 PHE    12     122.898 107.642  18.480  1.00                 C  
ATOM     98  CE1 PHE    12     122.902 107.340  17.132  1.00                 C  
ATOM     99  CD2 PHE    12     125.113 108.493  18.297  1.00                 C  
ATOM    100  CE2 PHE    12     125.117 108.191  16.948  1.00                 C  
ATOM    101  N   HIS    13     125.821 106.313  21.736  1.00                 N  
ATOM    102  CA  HIS    13     126.878 105.317  21.603  1.00                 C  
ATOM    103  C   HIS    13     126.466 103.941  22.139  1.00                 C  
ATOM    104  O   HIS    13     127.151 102.940  21.919  1.00                 O  
ATOM    105  CB  HIS    13     128.145 105.780  22.326  1.00                 C  
ATOM    106  CG  HIS    13     127.998 105.853  23.814  1.00                 C  
ATOM    107  ND1 HIS    13     128.111 104.748  24.628  1.00                 N  
ATOM    108  CE1 HIS    13     127.933 105.126  25.907  1.00                 C  
ATOM    109  CD2 HIS    13     127.734 106.909  24.780  1.00                 C  
ATOM    110  NE2 HIS    13     127.706 106.421  26.005  1.00                 N  
ATOM    111  N   ALA    14     125.339 103.892  22.840  1.00                 N  
ATOM    112  CA  ALA    14     124.811 102.635  23.362  1.00                 C  
ATOM    113  C   ALA    14     124.100 101.819  22.307  1.00                 C  
ATOM    114  O   ALA    14     123.668 100.709  22.565  1.00                 O  
ATOM    115  CB  ALA    14     123.859 102.899  24.519  1.00                 C  
ATOM    116  N   TRP    15     123.975 102.387  21.113  1.00                 N  
ATOM    117  CA  TRP    15     123.383 101.692  19.979  1.00                 C  
ATOM    118  C   TRP    15     123.772 102.391  18.675  1.00                 C  
ATOM    119  O   TRP    15     122.929 102.673  17.816  1.00                 O  
ATOM    120  CB  TRP    15     121.861 101.628  20.124  1.00                 C  
ATOM    121  CG  TRP    15     121.201 100.723  19.130  1.00                 C  
ATOM    122  CD1 TRP    15     121.792 100.103  18.068  1.00                 C  
ATOM    123  NE1 TRP    15     120.868  99.353  17.382  1.00                 N  
ATOM    124  CD2 TRP    15     119.822 100.335  19.106  1.00                 C  
ATOM    125  CE2 TRP    15     119.649  99.480  18.002  1.00                 C  
ATOM    126  CH2 TRP    15     117.353  99.217  18.484  1.00                 C  
ATOM    127  CZ2 TRP    15     118.417  98.914  17.681  1.00                 C  
ATOM    128  CE3 TRP    15     118.716 100.628  19.910  1.00                 C  
ATOM    129  CZ3 TRP    15     117.496 100.064  19.588  1.00                 C  
ATOM    130  N   ASN    16     125.064 102.654  18.523  1.00                 N  
ATOM    131  CA  ASN    16     125.547 103.482  17.424  1.00                 C  
ATOM    132  C   ASN    16     125.382 102.838  16.049  1.00                 C  
ATOM    133  O   ASN    16     125.540 103.508  15.021  1.00                 O  
ATOM    134  CB  ASN    16     127.018 103.847  17.634  1.00                 C  
ATOM    135  CG  ASN    16     127.480 104.960  16.714  1.00                 C  
ATOM    136  OD1 ASN    16     126.915 106.053  16.715  1.00                 O  
ATOM    137  ND2 ASN    16     128.511 104.683  15.924  1.00                 N  
ATOM    138  N   HIS    17     125.047 101.551  16.034  1.00                 N  
ATOM    139  CA  HIS    17     124.761 100.838  14.791  1.00                 C  
ATOM    140  C   HIS    17     123.528 101.383  14.085  1.00                 C  
ATOM    141  O   HIS    17     123.252 101.038  12.936  1.00                 O  
ATOM    142  CB  HIS    17     124.575  99.344  15.061  1.00                 C  
ATOM    143  CG  HIS    17     124.358  98.529  13.824  1.00                 C  
ATOM    144  ND1 HIS    17     125.185  98.609  12.725  1.00                 N  
ATOM    145  CE1 HIS    17     124.738  97.764  11.778  1.00                 C  
ATOM    146  CD2 HIS    17     123.384  97.536  13.393  1.00                 C  
ATOM    147  NE2 HIS    17     123.658  97.117  12.172  1.00                 N  
ATOM    148  N   LEU    18     122.792 102.240  14.779  1.00                 N  
ATOM    149  CA  LEU    18     121.581 102.848  14.254  1.00                 C  
ATOM    150  C   LEU    18     121.890 103.932  13.240  1.00                 C  
ATOM    151  O   LEU    18     121.027 104.321  12.447  1.00                 O  
ATOM    152  CB  LEU    18     120.737 103.429  15.390  1.00                 C  
ATOM    153  CG  LEU    18     120.130 102.421  16.368  1.00                 C  
ATOM    154  CD1 LEU    18     119.436 103.137  17.517  1.00                 C  
ATOM    155  CD2 LEU    18     119.154 101.500  15.652  1.00                 C  
ATOM    156  N   ARG    19     123.113 104.441  13.286  1.00                 N  
ATOM    157  CA  ARG    19     123.500 105.540  12.413  1.00                 C  
ATOM    158  C   ARG    19     123.850 105.065  10.998  1.00                 C  
ATOM    159  O   ARG    19     123.990 105.874  10.083  1.00                 O  
ATOM    160  CB  ARG    19     124.690 106.300  13.003  1.00                 C  
ATOM    161  CD  ARG    19     127.106 106.283  13.682  1.00                 C  
ATOM    162  NE  ARG    19     127.359 107.592  13.083  1.00                 N  
ATOM    163  CG  ARG    19     126.000 105.531  12.960  1.00                 C  
ATOM    164  CZ  ARG    19     128.191 107.801  12.068  1.00                 C  
ATOM    165  NH1 ARG    19     128.358 109.026  11.589  1.00                 N  
ATOM    166  NH2 ARG    19     128.855 106.784  11.535  1.00                 N  
ATOM    167  N   ASN    20     123.960 103.755  10.822  1.00                 N  
ATOM    168  CA  ASN    20     124.400 103.175   9.565  1.00                 C  
ATOM    169  C   ASN    20     123.304 102.351   8.876  1.00                 C  
ATOM    170  O   ASN    20     122.587 101.603   9.539  1.00                 O  
ATOM    171  CB  ASN    20     125.641 102.306   9.781  1.00                 C  
ATOM    172  CG  ASN    20     126.849 103.113  10.214  1.00                 C  
ATOM    173  OD1 ASN    20     127.128 104.176   9.660  1.00                 O  
ATOM    174  ND2 ASN    20     127.570 102.609  11.209  1.00                 N  
ATOM    175  N   GLN    21     123.161 102.478   7.560  1.00                 N  
ATOM    176  CA  GLN    21     122.337 101.515   6.834  1.00                 C  
ATOM    177  C   GLN    21     123.130 100.212   6.695  1.00                 C  
ATOM    178  O   GLN    21     122.577  99.113   6.765  1.00                 O  
ATOM    179  CB  GLN    21     121.933 102.077   5.469  1.00                 C  
ATOM    180  CD  GLN    21     120.569 101.792   3.363  1.00                 C  
ATOM    181  CG  GLN    21     121.002 101.173   4.677  1.00                 C  
ATOM    182  OE1 GLN    21     120.930 102.927   3.051  1.00                 O  
ATOM    183  NE2 GLN    21     119.790 101.046   2.587  1.00                 N  
ATOM    184  N   VAL    22     124.433 100.362   6.491  1.00                 N  
ATOM    185  CA  VAL    22     125.311  99.265   6.158  1.00                 C  
ATOM    186  C   VAL    22     126.745  99.623   6.509  1.00                 C  
ATOM    187  O   VAL    22     127.168 100.778   6.350  1.00                 O  
ATOM    188  CB  VAL    22     125.201  98.886   4.669  1.00                 C  
ATOM    189  CG1 VAL    22     125.631 100.051   3.790  1.00                 C  
ATOM    190  CG2 VAL    22     126.038  97.652   4.371  1.00                 C  
ATOM    191  N   TYR    23     127.480  98.613   6.969  1.00                 N  
ATOM    192  CA  TYR    23     128.914  98.715   7.213  1.00                 C  
ATOM    193  C   TYR    23     129.566  97.373   6.897  1.00                 C  
ATOM    194  O   TYR    23     129.036  96.314   7.259  1.00                 O  
ATOM    195  CB  TYR    23     129.183  99.135   8.659  1.00                 C  
ATOM    196  CG  TYR    23     130.650  99.293   8.989  1.00                 C  
ATOM    197  OH  TYR    23     134.687  99.736   9.883  1.00                 O  
ATOM    198  CZ  TYR    23     133.351  99.588   9.588  1.00                 C  
ATOM    199  CD1 TYR    23     131.461 100.136   8.239  1.00                 C  
ATOM    200  CE1 TYR    23     132.803 100.286   8.533  1.00                 C  
ATOM    201  CD2 TYR    23     131.220  98.598  10.048  1.00                 C  
ATOM    202  CE2 TYR    23     132.560  98.736  10.357  1.00                 C  
ATOM    203  N   VAL    24     130.711  97.409   6.227  1.00                 N  
ATOM    204  CA  VAL    24     131.501  96.201   6.021  1.00                 C  
ATOM    205  C   VAL    24     132.840  96.336   6.762  1.00                 C  
ATOM    206  O   VAL    24     133.598  97.272   6.530  1.00                 O  
ATOM    207  CB  VAL    24     131.732  95.926   4.523  1.00                 C  
ATOM    208  CG1 VAL    24     132.588  94.683   4.336  1.00                 C  
ATOM    209  CG2 VAL    24     130.403  95.776   3.798  1.00                 C  
ATOM    210  N   THR    25     133.113  95.403   7.664  1.00                 N  
ATOM    211  CA  THR    25     134.347  95.423   8.429  1.00                 C  
ATOM    212  C   THR    25     135.093  94.099   8.293  1.00                 C  
ATOM    213  O   THR    25     134.595  93.125   7.702  1.00                 O  
ATOM    214  CB  THR    25     134.083  95.714   9.918  1.00                 C  
ATOM    215  OG1 THR    25     135.328  95.939  10.592  1.00                 O  
ATOM    216  CG2 THR    25     133.381  94.535  10.575  1.00                 C  
ATOM    217  N   ARG    26     136.299  94.068   8.847  1.00                 N  
ATOM    218  CA  ARG    26     137.004  92.816   9.047  1.00                 C  
ATOM    219  C   ARG    26     136.290  92.019  10.142  1.00                 C  
ATOM    220  O   ARG    26     135.885  92.587  11.168  1.00                 O  
ATOM    221  CB  ARG    26     138.467  93.077   9.412  1.00                 C  
ATOM    222  CD  ARG    26     140.738  93.877   8.703  1.00                 C  
ATOM    223  NE  ARG    26     141.536  94.482   7.640  1.00                 N  
ATOM    224  CG  ARG    26     139.293  93.667   8.280  1.00                 C  
ATOM    225  CZ  ARG    26     142.824  94.790   7.756  1.00                 C  
ATOM    226  NH1 ARG    26     143.470  95.338   6.736  1.00                 N  
ATOM    227  NH2 ARG    26     143.464  94.548   8.892  1.00                 N  
ATOM    228  N   ARG    27     136.113  90.720   9.907  1.00                 N  
ATOM    229  CA  ARG    27     135.633  89.793  10.928  1.00                 C  
ATOM    230  C   ARG    27     136.731  89.658  11.965  1.00                 C  
ATOM    231  O   ARG    27     137.871  89.341  11.632  1.00                 O  
ATOM    232  CB  ARG    27     135.265  88.447  10.300  1.00                 C  
ATOM    233  CD  ARG    27     134.235  86.175  10.570  1.00                 C  
ATOM    234  NE  ARG    27     133.663  85.201  11.497  1.00                 N  
ATOM    235  CG  ARG    27     134.671  87.447  11.278  1.00                 C  
ATOM    236  CZ  ARG    27     133.202  84.008  11.137  1.00                 C  
ATOM    237  NH1 ARG    27     132.700  83.188  12.050  1.00                 N  
ATOM    238  NH2 ARG    27     133.246  83.637   9.865  1.00                 N  
ATOM    239  N   LYS    28     136.400  89.933  13.219  1.00                 N  
ATOM    240  CA  LYS    28     137.371  89.803  14.295  1.00                 C  
ATOM    241  C   LYS    28     136.802  88.967  15.418  1.00                 C  
ATOM    242  O   LYS    28     135.724  89.251  15.934  1.00                 O  
ATOM    243  CB  LYS    28     137.787  91.182  14.811  1.00                 C  
ATOM    244  CD  LYS    28     138.866  93.401  14.353  1.00                 C  
ATOM    245  CE  LYS    28     139.512  94.288  13.301  1.00                 C  
ATOM    246  CG  LYS    28     138.496  92.043  13.779  1.00                 C  
ATOM    247  NZ  LYS    28     138.553  94.663  12.226  1.00                 N  
ATOM    248  N   ASP    29     137.529  87.928  15.795  1.00                 N  
ATOM    249  CA  ASP    29     137.100  87.094  16.901  1.00                 C  
ATOM    250  C   ASP    29     136.672  87.955  18.104  1.00                 C  
ATOM    251  O   ASP    29     135.671  87.659  18.753  1.00                 O  
ATOM    252  CB  ASP    29     138.216  86.131  17.311  1.00                 C  
ATOM    253  CG  ASP    29     138.441  85.032  16.291  1.00                 C  
ATOM    254  OD1 ASP    29     137.573  84.851  15.412  1.00                 O  
ATOM    255  OD2 ASP    29     139.486  84.352  16.371  1.00                 O  
ATOM    256  N   GLU    30     137.403  89.045  18.345  1.00                 N  
ATOM    257  CA  GLU    30     137.172  89.964  19.483  1.00                 C  
ATOM    258  C   GLU    30     136.000  90.923  19.264  1.00                 C  
ATOM    259  O   GLU    30     135.663  91.688  20.165  1.00                 O  
ATOM    260  CB  GLU    30     138.431  90.783  19.774  1.00                 C  
ATOM    261  CD  GLU    30     140.848  90.797  20.508  1.00                 C  
ATOM    262  CG  GLU    30     139.611  89.956  20.260  1.00                 C  
ATOM    263  OE1 GLU    30     140.815  92.007  20.204  1.00                 O  
ATOM    264  OE2 GLU    30     141.851  90.244  21.007  1.00                 O  
ATOM    265  N   GLU    31     135.397  90.889  18.072  1.00                 N  
ATOM    266  CA  GLU    31     134.184  91.665  17.762  1.00                 C  
ATOM    267  C   GLU    31     133.032  90.721  17.389  1.00                 C  
ATOM    268  O   GLU    31     132.551  90.754  16.257  1.00                 O  
ATOM    269  CB  GLU    31     134.457  92.655  16.628  1.00                 C  
ATOM    270  CD  GLU    31     135.714  94.695  15.830  1.00                 C  
ATOM    271  CG  GLU    31     135.493  93.714  16.965  1.00                 C  
ATOM    272  OE1 GLU    31     135.121  94.496  14.749  1.00                 O  
ATOM    273  OE2 GLU    31     136.480  95.663  16.022  1.00                 O  
ATOM    274  N   GLN    32     132.570  89.888  18.342  1.00                 N  
ATOM    275  CA  GLN    32     131.530  88.911  18.002  1.00                 C  
ATOM    276  C   GLN    32     130.139  89.509  17.757  1.00                 C  
ATOM    277  O   GLN    32     129.328  88.893  17.062  1.00                 O  
ATOM    278  CB  GLN    32     131.405  87.857  19.104  1.00                 C  
ATOM    279  CD  GLN    32     132.905  86.138  18.019  1.00                 C  
ATOM    280  CG  GLN    32     132.630  86.970  19.256  1.00                 C  
ATOM    281  OE1 GLN    32     132.041  85.395  17.554  1.00                 O  
ATOM    282  NE2 GLN    32     134.113  86.262  17.481  1.00                 N  
ATOM    283  N   HIS    33     129.862  90.685  18.323  1.00                 N  
ATOM    284  CA  HIS    33     128.524  91.276  18.249  1.00                 C  
ATOM    285  C   HIS    33     128.537  92.790  18.246  1.00                 C  
ATOM    286  O   HIS    33     129.352  93.428  18.915  1.00                 O  
ATOM    287  CB  HIS    33     127.659  90.791  19.414  1.00                 C  
ATOM    288  CG  HIS    33     127.438  89.310  19.426  1.00                 C  
ATOM    289  ND1 HIS    33     126.555  88.682  18.575  1.00                 N  
ATOM    290  CE1 HIS    33     126.575  87.359  18.822  1.00                 C  
ATOM    291  CD2 HIS    33     127.966  88.188  20.190  1.00                 C  
ATOM    292  NE2 HIS    33     127.419  87.057  19.789  1.00                 N  
ATOM    293  N   GLY    34     127.586  93.371  17.542  1.00                 N  
ATOM    294  CA  GLY    34     127.466  94.813  17.521  1.00                 C  
ATOM    295  C   GLY    34     126.813  95.373  18.788  1.00                 C  
ATOM    296  O   GLY    34     126.736  96.581  18.968  1.00                 O  
ATOM    297  N   THR    35     126.344  94.499  19.671  1.00                 N  
ATOM    298  CA  THR    35     125.708  94.942  20.908  1.00                 C  
ATOM    299  C   THR    35     126.020  94.048  22.094  1.00                 C  
ATOM    300  O   THR    35     126.863  93.146  22.020  1.00                 O  
ATOM    301  CB  THR    35     124.178  95.025  20.757  1.00                 C  
ATOM    302  OG1 THR    35     123.618  95.686  21.899  1.00                 O  
ATOM    303  CG2 THR    35     123.576  93.632  20.658  1.00                 C  
ATOM    304  N   ALA    36     125.325  94.313  23.195  1.00                 N  
ATOM    305  CA  ALA    36     125.478  93.545  24.425  1.00                 C  
ATOM    306  C   ALA    36     124.216  93.594  25.261  1.00                 C  
ATOM    307  O   ALA    36     123.549  94.628  25.334  1.00                 O  
ATOM    308  CB  ALA    36     126.659  94.064  25.231  1.00                 C  
ATOM    309  N   SER    37     123.918  92.484  25.928  1.00                 N  
ATOM    310  CA  SER    37     122.843  92.437  26.916  1.00                 C  
ATOM    311  C   SER    37     122.969  93.557  27.964  1.00                 C  
ATOM    312  O   SER    37     121.988  93.911  28.615  1.00                 O  
ATOM    313  CB  SER    37     122.821  91.079  27.620  1.00                 C  
ATOM    314  OG  SER    37     123.983  90.894  28.409  1.00                 O  
ATOM    315  N   TRP    38     124.172  94.118  28.115  1.00                 N  
ATOM    316  CA  TRP    38     124.457  95.066  29.204  1.00                 C  
ATOM    317  C   TRP    38     124.294  96.520  28.812  1.00                 C  
ATOM    318  O   TRP    38     124.289  97.399  29.678  1.00                 O  
ATOM    319  CB  TRP    38     125.878  94.862  29.734  1.00                 C  
ATOM    320  CG  TRP    38     126.092  93.525  30.375  1.00                 C  
ATOM    321  CD1 TRP    38     126.755  92.457  29.842  1.00                 C  
ATOM    322  NE1 TRP    38     126.746  91.404  30.724  1.00                 N  
ATOM    323  CD2 TRP    38     125.641  93.112  31.671  1.00                 C  
ATOM    324  CE2 TRP    38     126.067  91.784  31.856  1.00                 C  
ATOM    325  CH2 TRP    38     125.088  91.702  34.002  1.00                 C  
ATOM    326  CZ2 TRP    38     125.796  91.068  33.020  1.00                 C  
ATOM    327  CE3 TRP    38     124.920  93.736  32.692  1.00                 C  
ATOM    328  CZ3 TRP    38     124.652  93.022  33.845  1.00                 C  
ATOM    329  N   TYR    39     124.178  96.771  27.512  1.00                 N  
ATOM    330  CA  TYR    39     123.998  98.126  26.981  1.00                 C  
ATOM    331  C   TYR    39     122.711  98.826  27.414  1.00                 C  
ATOM    332  O   TYR    39     122.704 100.036  27.608  1.00                 O  
ATOM    333  CB  TYR    39     124.033  98.111  25.451  1.00                 C  
ATOM    334  CG  TYR    39     122.775  97.566  24.815  1.00                 C  
ATOM    335  OH  TYR    39     119.307  96.083  23.064  1.00                 O  
ATOM    336  CZ  TYR    39     120.455  96.573  23.644  1.00                 C  
ATOM    337  CD1 TYR    39     121.720  98.410  24.489  1.00                 C  
ATOM    338  CE1 TYR    39     120.566  97.921  23.907  1.00                 C  
ATOM    339  CD2 TYR    39     122.645  96.211  24.543  1.00                 C  
ATOM    340  CE2 TYR    39     121.498  95.704  23.961  1.00                 C  
ATOM    341  N   GLY    40     121.626  98.067  27.534  1.00                 N  
ATOM    342  CA  GLY    40     120.318  98.610  27.874  1.00                 C  
ATOM    343  C   GLY    40     120.324  99.409  29.173  1.00                 C  
ATOM    344  O   GLY    40     119.822 100.526  29.223  1.00                 O  
ATOM    345  N   LEU    41     119.524  98.992  30.156  1.00                 N  
ATOM    346  CA  LEU    41     119.378  99.779  31.386  1.00                 C  
ATOM    347  C   LEU    41     120.663  99.877  32.197  1.00                 C  
ATOM    348  O   LEU    41     120.793 100.696  33.110  1.00                 O  
ATOM    349  CB  LEU    41     118.278  99.190  32.272  1.00                 C  
ATOM    350  CG  LEU    41     116.850  99.283  31.732  1.00                 C  
ATOM    351  CD1 LEU    41     115.884  98.531  32.634  1.00                 C  
ATOM    352  CD2 LEU    41     116.422 100.736  31.592  1.00                 C  
ATOM    353  N   GLN    42     121.640  99.034  31.869  1.00                 N  
ATOM    354  CA  GLN    42     122.889  98.981  32.622  1.00                 C  
ATOM    355  C   GLN    42     124.091  99.534  31.852  1.00                 C  
ATOM    356  O   GLN    42     125.232  99.495  32.320  1.00                 O  
ATOM    357  CB  GLN    42     123.197  97.544  33.049  1.00                 C  
ATOM    358  CD  GLN    42     122.017  97.676  35.278  1.00                 C  
ATOM    359  CG  GLN    42     122.150  96.931  33.965  1.00                 C  
ATOM    360  OE1 GLN    42     123.009  97.931  35.962  1.00                 O  
ATOM    361  NE2 GLN    42     120.788  98.029  35.636  1.00                 N  
ATOM    362  N   HIS    43     123.848 100.060  30.649  1.00                 N  
ATOM    363  CA  HIS    43     124.936 100.319  29.704  1.00                 C  
ATOM    364  C   HIS    43     124.819 101.595  28.870  1.00                 C  
ATOM    365  O   HIS    43     125.723 101.947  28.107  1.00                 O  
ATOM    366  CB  HIS    43     125.086  99.151  28.727  1.00                 C  
ATOM    367  CG  HIS    43     126.259  99.281  27.806  1.00                 C  
ATOM    368  ND1 HIS    43     127.530  99.571  28.255  1.00                 N  
ATOM    369  CE1 HIS    43     128.365  99.623  27.202  1.00                 C  
ATOM    370  CD2 HIS    43     126.469  99.174  26.369  1.00                 C  
ATOM    371  NE2 HIS    43     127.735  99.385  26.067  1.00                 N  
ATOM    372  N   PRO    44     123.700 102.313  29.000  1.00                 N  
ATOM    373  CA  PRO    44     123.408 103.482  28.149  1.00                 C  
ATOM    374  C   PRO    44     124.380 104.649  28.271  1.00                 C  
ATOM    375  O   PRO    44     124.675 105.356  27.303  1.00                 O  
ATOM    376  CB  PRO    44     122.016 103.929  28.599  1.00                 C  
ATOM    377  CD  PRO    44     122.618 102.044  29.946  1.00                 C  
ATOM    378  CG  PRO    44     121.856 103.340  29.961  1.00                 C  
ATOM    379  N   VAL    45     124.892 104.862  29.480  1.00                 N  
ATOM    380  CA  VAL    45     125.848 105.944  29.745  1.00                 C  
ATOM    381  C   VAL    45     127.302 105.448  29.772  1.00                 C  
ATOM    382  O   VAL    45     128.197 106.097  30.321  1.00                 O  
ATOM    383  CB  VAL    45     125.537 106.660  31.073  1.00                 C  
ATOM    384  CG1 VAL    45     124.162 107.308  31.019  1.00                 C  
ATOM    385  CG2 VAL    45     125.625 105.684  32.237  1.00                 C  
ATOM    386  N   GLY    46     127.592 104.323  29.101  1.00                 N  
ATOM    387  CA  GLY    46     128.912 103.703  29.143  1.00                 C  
ATOM    388  C   GLY    46     128.794 102.337  28.481  1.00                 C  
ATOM    389  O   GLY    46     128.776 101.311  29.161  1.00                 O  
ATOM    390  N   ALA    47     128.703 102.323  27.140  1.00                 N  
ATOM    391  CA  ALA    47     128.361 101.089  26.435  1.00                 C  
ATOM    392  C   ALA    47     129.377  99.990  26.685  1.00                 C  
ATOM    393  O   ALA    47     130.558 100.274  26.862  1.00                 O  
ATOM    394  CB  ALA    47     128.245 101.347  24.941  1.00                 C  
ATOM    395  N   THR    48     128.902  98.749  26.718  1.00                 N  
ATOM    396  CA  THR    48     129.764  97.586  26.875  1.00                 C  
ATOM    397  C   THR    48     130.313  97.214  25.497  1.00                 C  
ATOM    398  O   THR    48     131.450  96.778  25.361  1.00                 O  
ATOM    399  CB  THR    48     129.007  96.403  27.507  1.00                 C  
ATOM    400  OG1 THR    48     128.535  96.774  28.808  1.00                 O  
ATOM    401  CG2 THR    48     129.923  95.197  27.646  1.00                 C  
ATOM    402  N   GLY    49     129.477  97.393  24.484  1.00                 N  
ATOM    403  CA  GLY    49     129.892  97.315  23.094  1.00                 C  
ATOM    404  C   GLY    49     129.481  98.628  22.393  1.00                 C  
ATOM    405  O   GLY    49     128.341  99.060  22.506  1.00                 O  
ATOM    406  N   GLY    50     130.432  99.272  21.710  1.00                 N  
ATOM    407  CA  GLY    50     130.167 100.470  20.901  1.00                 C  
ATOM    408  C   GLY    50     130.480 100.160  19.445  1.00                 C  
ATOM    409  O   GLY    50     131.647 100.023  19.082  1.00                 O  
ATOM    410  N   VAL    51     129.450 100.068  18.609  1.00                 N  
ATOM    411  CA  VAL    51     129.634  99.561  17.243  1.00                 C  
ATOM    412  C   VAL    51     130.640 100.345  16.380  1.00                 C  
ATOM    413  O   VAL    51     131.428  99.755  15.643  1.00                 O  
ATOM    414  CB  VAL    51     128.301  99.518  16.473  1.00                 C  
ATOM    415  CG1 VAL    51     128.544  99.195  15.006  1.00                 C  
ATOM    416  CG2 VAL    51     127.357  98.502  17.097  1.00                 C  
ATOM    417  N   GLY    52     130.604 101.667  16.496  1.00                 N  
ATOM    418  CA  GLY    52     131.552 102.572  15.823  1.00                 C  
ATOM    419  C   GLY    52     133.028 102.192  15.931  1.00                 C  
ATOM    420  O   GLY    52     133.806 102.532  15.047  1.00                 O  
ATOM    421  N   ASP    53     133.411 101.533  17.027  1.00                 N  
ATOM    422  CA  ASP    53     134.783 101.055  17.213  1.00                 C  
ATOM    423  C   ASP    53     135.198 100.053  16.149  1.00                 C  
ATOM    424  O   ASP    53     136.376  99.946  15.842  1.00                 O  
ATOM    425  CB  ASP    53     134.947 100.422  18.596  1.00                 C  
ATOM    426  CG  ASP    53     134.937 101.449  19.712  1.00                 C  
ATOM    427  OD1 ASP    53     135.075 102.654  19.411  1.00                 O  
ATOM    428  OD2 ASP    53     134.790 101.050  20.886  1.00                 O  
ATOM    429  N   ALA    54     134.235  99.321  15.593  1.00                 N  
ATOM    430  CA  ALA    54     134.534  98.301  14.591  1.00                 C  
ATOM    431  C   ALA    54     135.034  98.962  13.318  1.00                 C  
ATOM    432  O   ALA    54     135.890  98.420  12.638  1.00                 O  
ATOM    433  CB  ALA    54     133.302  97.454  14.313  1.00                 C  
ATOM    434  N   LEU    55     134.484 100.133  13.012  1.00                 N  
ATOM    435  CA  LEU    55     134.818 100.893  11.811  1.00                 C  
ATOM    436  C   LEU    55     136.004 101.810  12.132  1.00                 C  
ATOM    437  O   LEU    55     135.827 102.922  12.670  1.00                 O  
ATOM    438  CB  LEU    55     133.606 101.692  11.328  1.00                 C  
ATOM    439  CG  LEU    55     133.700 102.281   9.919  1.00                 C  
ATOM    440  CD1 LEU    55     132.339 102.773   9.450  1.00                 C  
ATOM    441  CD2 LEU    55     134.715 103.413   9.876  1.00                 C  
ATOM    442  N   ASN    56     137.211 101.312  11.852  1.00                 N  
ATOM    443  CA  ASN    56     138.417 102.127  11.954  1.00                 C  
ATOM    444  C   ASN    56     139.197 102.171  10.640  1.00                 C  
ATOM    445  O   ASN    56     138.653 101.879   9.571  1.00                 O  
ATOM    446  CB  ASN    56     139.316 101.614  13.081  1.00                 C  
ATOM    447  CG  ASN    56     139.826 100.210  12.826  1.00                 C  
ATOM    448  OD1 ASN    56     139.814  99.731  11.692  1.00                 O  
ATOM    449  ND2 ASN    56     140.278  99.544  13.883  1.00                 N  
ATOM    450  N   ASN    57     140.468 102.529  10.700  1.00                 N  
ATOM    451  CA  ASN    57     141.195 102.814   9.461  1.00                 C  
ATOM    452  C   ASN    57     141.714 101.560   8.721  1.00                 C  
ATOM    453  O   ASN    57     142.839 101.552   8.219  1.00                 O  
ATOM    454  CB  ASN    57     142.375 103.748   9.735  1.00                 C  
ATOM    455  CG  ASN    57     142.952 104.346   8.467  1.00                 C  
ATOM    456  OD1 ASN    57     142.221 104.651   7.525  1.00                 O  
ATOM    457  ND2 ASN    57     144.269 104.515   8.439  1.00                 N  
ATOM    458  N   GLU    58     140.891 100.514   8.639  1.00                 N  
ATOM    459  CA  GLU    58     141.355  99.184   8.195  1.00                 C  
ATOM    460  C   GLU    58     141.014  98.802   6.761  1.00                 C  
ATOM    461  O   GLU    58     139.966  99.203   6.230  1.00                 O  
ATOM    462  CB  GLU    58     140.794  98.089   9.105  1.00                 C  
ATOM    463  CD  GLU    58     138.759  96.886   9.995  1.00                 C  
ATOM    464  CG  GLU    58     139.279  97.975   9.077  1.00                 C  
ATOM    465  OE1 GLU    58     139.523  96.437  10.875  1.00                 O  
ATOM    466  OE2 GLU    58     137.588  96.482   9.835  1.00                 O  
ATOM    467  N   THR    59     141.897  98.009   6.150  1.00                 N  
ATOM    468  CA  THR    59     141.662  97.499   4.812  1.00                 C  
ATOM    469  C   THR    59     140.507  96.493   4.789  1.00                 C  
ATOM    470  O   THR    59     140.362  95.672   5.693  1.00                 O  
ATOM    471  CB  THR    59     142.924  96.833   4.232  1.00                 C  
ATOM    472  OG1 THR    59     143.985  97.794   4.161  1.00                 O  
ATOM    473  CG2 THR    59     142.652  96.305   2.832  1.00                 C  
ATOM    474  N   ILE    60     139.664  96.599   3.771  1.00                 N  
ATOM    475  CA  ILE    60     138.687  95.574   3.483  1.00                 C  
ATOM    476  C   ILE    60     138.950  95.022   2.084  1.00                 C  
ATOM    477  O   ILE    60     138.049  94.496   1.426  1.00                 O  
ATOM    478  CB  ILE    60     137.250  96.114   3.605  1.00                 C  
ATOM    479  CD1 ILE    60     135.584  97.692   2.495  1.00                 C  
ATOM    480  CG1 ILE    60     137.032  97.274   2.632  1.00                 C  
ATOM    481  CG2 ILE    60     136.952  96.515   5.042  1.00                 C  
ATOM    482  N   ARG    61     140.195  95.139   1.625  1.00                 N  
ATOM    483  CA  ARG    61     140.571  94.564   0.327  1.00                 C  
ATOM    484  C   ARG    61     141.355  93.265   0.498  1.00                 C  
ATOM    485  O   ARG    61     142.574  93.282   0.688  1.00                 O  
ATOM    486  CB  ARG    61     141.394  95.566  -0.485  1.00                 C  
ATOM    487  CD  ARG    61     141.499  97.759  -1.701  1.00                 C  
ATOM    488  NE  ARG    61     140.793  98.988  -2.055  1.00                 N  
ATOM    489  CG  ARG    61     140.641  96.833  -0.854  1.00                 C  
ATOM    490  CZ  ARG    61     141.302  99.948  -2.821  1.00                 C  
ATOM    491  NH1 ARG    61     140.586 101.031  -3.090  1.00                 N  
ATOM    492  NH2 ARG    61     142.526  99.822  -3.315  1.00                 N  
ATOM    493  N   ASN    62     140.624  92.149   0.437  1.00                 N  
ATOM    494  CA  ASN    62     141.203  90.815   0.558  1.00                 C  
ATOM    495  C   ASN    62     141.211  90.278   1.976  1.00                 C  
ATOM    496  O   ASN    62     142.178  89.646   2.396  1.00                 O  
ATOM    497  CB  ASN    62     142.630  90.798   0.007  1.00                 C  
ATOM    498  CG  ASN    62     143.109  89.400  -0.329  1.00                 C  
ATOM    499  OD1 ASN    62     142.324  88.548  -0.747  1.00                 O  
ATOM    500  ND2 ASN    62     144.402  89.158  -0.148  1.00                 N  
ATOM    501  N   GLU    63     140.125  90.516   2.707  1.00                 N  
ATOM    502  CA  GLU    63     140.029  90.107   4.111  1.00                 C  
ATOM    503  C   GLU    63     138.757  89.309   4.362  1.00                 C  
ATOM    504  O   GLU    63     137.825  89.375   3.574  1.00                 O  
ATOM    505  CB  GLU    63     140.073  91.330   5.030  1.00                 C  
ATOM    506  CD  GLU    63     142.549  91.396   5.524  1.00                 C  
ATOM    507  CG  GLU    63     141.361  92.131   4.935  1.00                 C  
ATOM    508  OE1 GLU    63     142.333  90.472   6.336  1.00                 O  
ATOM    509  OE2 GLU    63     143.696  91.745   5.174  1.00                 O  
ATOM    510  N   ASP    64     138.722  88.541   5.447  1.00                 N  
ATOM    511  CA  ASP    64     137.471  87.950   5.877  1.00                 C  
ATOM    512  C   ASP    64     136.582  89.101   6.323  1.00                 C  
ATOM    513  O   ASP    64     136.912  89.821   7.262  1.00                 O  
ATOM    514  CB  ASP    64     137.715  86.931   6.992  1.00                 C  
ATOM    515  CG  ASP    64     136.451  86.202   7.402  1.00                 C  
ATOM    516  OD1 ASP    64     135.361  86.596   6.936  1.00                 O  
ATOM    517  OD2 ASP    64     136.550  85.236   8.188  1.00                 O  
ATOM    518  N   LEU    65     135.465  89.273   5.625  1.00                 N  
ATOM    519  CA  LEU    65     134.613  90.425   5.847  1.00                 C  
ATOM    520  C   LEU    65     133.322  90.010   6.492  1.00                 C  
ATOM    521  O   LEU    65     132.862  88.884   6.317  1.00                 O  
ATOM    522  CB  LEU    65     134.340  91.152   4.529  1.00                 C  
ATOM    523  CG  LEU    65     135.567  91.661   3.769  1.00                 C  
ATOM    524  CD1 LEU    65     135.158  92.279   2.441  1.00                 C  
ATOM    525  CD2 LEU    65     136.337  92.670   4.607  1.00                 C  
ATOM    526  N   VAL    66     132.747  90.928   7.253  1.00                 N  
ATOM    527  CA  VAL    66     131.382  90.771   7.700  1.00                 C  
ATOM    528  C   VAL    66     130.619  92.072   7.386  1.00                 C  
ATOM    529  O   VAL    66     131.132  93.178   7.589  1.00                 O  
ATOM    530  CB  VAL    66     131.315  90.430   9.200  1.00                 C  
ATOM    531  CG1 VAL    66     129.869  90.306   9.654  1.00                 C  
ATOM    532  CG2 VAL    66     132.080  89.148   9.490  1.00                 C  
ATOM    533  N   LEU    67     129.428  91.924   6.818  1.00                 N  
ATOM    534  CA  LEU    67     128.532  93.046   6.613  1.00                 C  
ATOM    535  C   LEU    67     127.593  93.197   7.817  1.00                 C  
ATOM    536  O   LEU    67     127.216  92.203   8.450  1.00                 O  
ATOM    537  CB  LEU    67     127.730  92.862   5.323  1.00                 C  
ATOM    538  CG  LEU    67     128.437  93.254   4.024  1.00                 C  
ATOM    539  CD1 LEU    67     129.667  92.389   3.800  1.00                 C  
ATOM    540  CD2 LEU    67     127.488  93.140   2.840  1.00                 C  
ATOM    541  N   TRP    68     127.260  94.440   8.152  1.00                 N  
ATOM    542  CA  TRP    68     126.316  94.748   9.230  1.00                 C  
ATOM    543  C   TRP    68     125.211  95.624   8.654  1.00                 C  
ATOM    544  O   TRP    68     125.463  96.750   8.188  1.00                 O  
ATOM    545  CB  TRP    68     127.035  95.436  10.392  1.00                 C  
ATOM    546  CG  TRP    68     128.044  94.562  11.074  1.00                 C  
ATOM    547  CD1 TRP    68     129.386  94.515  10.829  1.00                 C  
ATOM    548  NE1 TRP    68     129.986  93.592  11.652  1.00                 N  
ATOM    549  CD2 TRP    68     127.791  93.610  12.114  1.00                 C  
ATOM    550  CE2 TRP    68     129.024  93.023  12.450  1.00                 C  
ATOM    551  CH2 TRP    68     128.003  91.659  14.084  1.00                 C  
ATOM    552  CZ2 TRP    68     129.142  92.045  13.436  1.00                 C  
ATOM    553  CE3 TRP    68     126.641  93.196  12.793  1.00                 C  
ATOM    554  CZ3 TRP    68     126.763  92.226  13.770  1.00                 C  
ATOM    555  N   ILE    69     123.989  95.099   8.673  1.00                 N  
ATOM    556  CA  ILE    69     122.861  95.775   8.051  1.00                 C  
ATOM    557  C   ILE    69     121.847  96.184   9.098  1.00                 C  
ATOM    558  O   ILE    69     121.438  95.369   9.924  1.00                 O  
ATOM    559  CB  ILE    69     122.194  94.891   6.981  1.00                 C  
ATOM    560  CD1 ILE    69     122.694  93.511   4.897  1.00                 C  
ATOM    561  CG1 ILE    69     123.187  94.566   5.863  1.00                 C  
ATOM    562  CG2 ILE    69     120.937  95.560   6.445  1.00                 C  
ATOM    563  N   THR    70     121.462  97.456   9.054  1.00                 N  
ATOM    564  CA  THR    70     120.377  98.014   9.867  1.00                 C  
ATOM    565  C   THR    70     119.132  98.150   9.004  1.00                 C  
ATOM    566  O   THR    70     119.206  98.550   7.849  1.00                 O  
ATOM    567  CB  THR    70     120.767  99.376  10.471  1.00                 C  
ATOM    568  OG1 THR    70     121.901  99.212  11.333  1.00                 O  
ATOM    569  CG2 THR    70     119.616  99.947  11.285  1.00                 C  
ATOM    570  N   GLU    71     117.983  97.813   9.564  1.00                 N  
ATOM    571  CA  GLU    71     116.727  97.952   8.851  1.00                 C  
ATOM    572  C   GLU    71     115.703  98.471   9.843  1.00                 C  
ATOM    573  O   GLU    71     115.690  98.039  10.994  1.00                 O  
ATOM    574  CB  GLU    71     116.309  96.615   8.236  1.00                 C  
ATOM    575  CD  GLU    71     117.228  96.906   5.902  1.00                 C  
ATOM    576  CG  GLU    71     117.267  96.091   7.179  1.00                 C  
ATOM    577  OE1 GLU    71     116.218  97.604   5.673  1.00                 O  
ATOM    578  OE2 GLU    71     118.208  96.847   5.129  1.00                 O  
ATOM    579  N   LYS    72     114.871  99.411   9.410  1.00                 N  
ATOM    580  CA  LYS    72     113.863  99.976  10.285  1.00                 C  
ATOM    581  C   LYS    72     112.926 100.953   9.610  1.00                 C  
ATOM    582  O   LYS    72     112.893 101.056   8.375  1.00                 O  
ATOM    583  CB  LYS    72     114.520 100.683  11.472  1.00                 C  
ATOM    584  CD  LYS    72     116.053 102.487  12.305  1.00                 C  
ATOM    585  CE  LYS    72     116.931 103.666  11.917  1.00                 C  
ATOM    586  CG  LYS    72     115.390 101.868  11.085  1.00                 C  
ATOM    587  NZ  LYS    72     117.573 104.294  13.104  1.00                 N  
ATOM    588  N   PHE    73     112.182 101.692  10.436  1.00                 N  
ATOM    589  CA  PHE    73     111.149 102.613   9.958  1.00                 C  
ATOM    590  C   PHE    73     110.503 103.384  11.108  1.00                 C  
ATOM    591  O   PHE    73     110.494 102.924  12.263  1.00                 O  
ATOM    592  CB  PHE    73     110.075 101.854   9.176  1.00                 C  
ATOM    593  CG  PHE    73     109.354 100.816   9.988  1.00                 C  
ATOM    594  CZ  PHE    73     108.026  98.890  11.488  1.00                 C  
ATOM    595  CD1 PHE    73     108.187 101.130  10.662  1.00                 C  
ATOM    596  CE1 PHE    73     107.524 100.175  11.409  1.00                 C  
ATOM    597  CD2 PHE    73     109.844  99.525  10.078  1.00                 C  
ATOM    598  CE2 PHE    73     109.181  98.569  10.825  1.00                 C  
ATOM    599  N   LEU    74     109.957 104.549  10.769  1.00                 N  
ATOM    600  CA  LEU    74     109.185 105.371  11.675  1.00                 C  
ATOM    601  C   LEU    74     107.768 104.810  11.773  1.00                 C  
ATOM    602  O   LEU    74     107.191 104.411  10.765  1.00                 O  
ATOM    603  CB  LEU    74     109.172 106.825  11.200  1.00                 C  
ATOM    604  CG  LEU    74     108.425 107.822  12.088  1.00                 C  
ATOM    605  CD1 LEU    74     109.116 107.965  13.436  1.00                 C  
ATOM    606  CD2 LEU    74     108.316 109.176  11.404  1.00                 C  
ATOM    607  N   HIS    75     107.221 104.780  12.982  1.00                 N  
ATOM    608  CA  HIS    75     105.857 104.330  13.210  1.00                 C  
ATOM    609  C   HIS    75     105.098 105.408  13.956  1.00                 C  
ATOM    610  O   HIS    75     105.280 105.568  15.162  1.00                 O  
ATOM    611  CB  HIS    75     105.850 103.012  13.986  1.00                 C  
ATOM    612  CG  HIS    75     104.483 102.435  14.186  1.00                 C  
ATOM    613  ND1 HIS    75     103.748 101.889  13.157  1.00                 N  
ATOM    614  CE1 HIS    75     102.570 101.457  13.641  1.00                 C  
ATOM    615  CD2 HIS    75     103.584 102.264  15.318  1.00                 C  
ATOM    616  NE2 HIS    75     102.465 101.678  14.937  1.00                 N  
ATOM    617  N   ALA    76     104.262 106.164  13.253  1.00                 N  
ATOM    618  CA  ALA    76     103.325 107.045  13.939  1.00                 C  
ATOM    619  C   ALA    76     102.024 106.266  14.034  1.00                 C  
ATOM    620  O   ALA    76     101.361 106.071  13.007  1.00                 O  
ATOM    621  CB  ALA    76     103.179 108.356  13.182  1.00                 C  
ATOM    622  N   PRO    77     101.662 105.796  15.249  1.00                 N  
ATOM    623  CA  PRO    77     100.441 105.001  15.471  1.00                 C  
ATOM    624  C   PRO    77      99.171 105.681  14.975  1.00                 C  
ATOM    625  O   PRO    77      99.106 106.921  14.939  1.00                 O  
ATOM    626  CB  PRO    77     100.390 104.817  16.989  1.00                 C  
ATOM    627  CD  PRO    77     102.441 105.970  16.548  1.00                 C  
ATOM    628  CG  PRO    77     101.812 104.924  17.426  1.00                 C  
ATOM    629  N   THR    78      98.174 104.867  14.614  1.00                 N  
ATOM    630  CA  THR    78      96.919 105.342  14.041  1.00                 C  
ATOM    631  C   THR    78      95.851 104.297  14.303  1.00                 C  
ATOM    632  O   THR    78      96.161 103.186  14.731  1.00                 O  
ATOM    633  CB  THR    78      97.057 105.621  12.533  1.00                 C  
ATOM    634  OG1 THR    78      95.891 106.308  12.062  1.00                 O  
ATOM    635  CG2 THR    78      97.199 104.319  11.761  1.00                 C  
ATOM    636  N   SER    79      94.599 104.643  14.029  1.00                 N  
ATOM    637  CA  SER    79      93.468 103.842  14.486  1.00                 C  
ATOM    638  C   SER    79      93.562 102.382  14.103  1.00                 C  
ATOM    639  O   SER    79      93.093 101.527  14.841  1.00                 O  
ATOM    640  CB  SER    79      92.155 104.408  13.940  1.00                 C  
ATOM    641  OG  SER    79      92.090 104.274  12.531  1.00                 O  
ATOM    642  N   GLU    80      94.634 101.993  13.391  1.00                 N  
ATOM    643  CA  GLU    80      94.794 100.589  13.000  1.00                 C  
ATOM    644  C   GLU    80      95.338  99.836  14.195  1.00                 C  
ATOM    645  O   GLU    80      96.129 100.370  14.977  1.00                 O  
ATOM    646  CB  GLU    80      95.717 100.473  11.785  1.00                 C  
ATOM    647  CD  GLU    80      96.084 100.938   9.330  1.00                 C  
ATOM    648  CG  GLU    80      95.157 101.100  10.519  1.00                 C  
ATOM    649  OE1 GLU    80      97.235 100.497   9.530  1.00                 O  
ATOM    650  OE2 GLU    80      95.659 101.252   8.198  1.00                 O  
ATOM    651  N   ASP    81      94.938  98.582  14.374  1.00                 N  
ATOM    652  CA  ASP    81      95.452  97.792  15.494  1.00                 C  
ATOM    653  C   ASP    81      96.977  97.673  15.334  1.00                 C  
ATOM    654  O   ASP    81      97.482  97.293  14.274  1.00                 O  
ATOM    655  CB  ASP    81      94.779  96.419  15.535  1.00                 C  
ATOM    656  CG  ASP    81      93.323  96.496  15.952  1.00                 C  
ATOM    657  OD1 ASP    81      92.895  97.573  16.417  1.00                 O  
ATOM    658  OD2 ASP    81      92.611  95.479  15.813  1.00                 O  
ATOM    659  N   LEU    82      97.739  98.000  16.394  1.00                 N  
ATOM    660  CA  LEU    82      99.209  97.934  16.336  1.00                 C  
ATOM    661  C   LEU    82      99.845  96.635  15.868  1.00                 C  
ATOM    662  O   LEU    82     101.020  96.596  15.492  1.00                 O  
ATOM    663  CB  LEU    82      99.814  98.238  17.708  1.00                 C  
ATOM    664  CG  LEU    82      99.658  99.674  18.214  1.00                 C  
ATOM    665  CD1 LEU    82     100.151  99.795  19.648  1.00                 C  
ATOM    666  CD2 LEU    82     100.405 100.646  17.314  1.00                 C  
ATOM    667  N   PRO    83      99.089  95.547  15.879  1.00                 N  
ATOM    668  CA  PRO    83      99.628  94.246  15.466  1.00                 C  
ATOM    669  C   PRO    83      99.312  93.845  14.024  1.00                 C  
ATOM    670  O   PRO    83      99.311  92.664  13.668  1.00                 O  
ATOM    671  CB  PRO    83      98.982  93.253  16.434  1.00                 C  
ATOM    672  CD  PRO    83      97.732  95.282  16.660  1.00                 C  
ATOM    673  CG  PRO    83      97.604  93.785  16.650  1.00                 C  
ATOM    674  N   MET    84      99.038  94.827  13.173  1.00                 N  
ATOM    675  CA  MET    84      98.755  94.527  11.784  1.00                 C  
ATOM    676  C   MET    84     100.042  94.044  11.125  1.00                 C  
ATOM    677  O   MET    84     101.153  94.269  11.613  1.00                 O  
ATOM    678  CB  MET    84      98.188  95.758  11.075  1.00                 C  
ATOM    679  SD  MET    84      96.190  97.645  10.720  1.00                 S  
ATOM    680  CE  MET    84      95.917  97.013   9.066  1.00                 C  
ATOM    681  CG  MET    84      96.804  96.167  11.552  1.00                 C  
ATOM    682  N   THR    85      99.895  93.367   9.995  1.00                 N  
ATOM    683  CA  THR    85     101.031  92.837   9.244  1.00                 C  
ATOM    684  C   THR    85     100.834  93.134   7.753  1.00                 C  
ATOM    685  O   THR    85     100.054  92.470   7.064  1.00                 O  
ATOM    686  CB  THR    85     101.202  91.324   9.472  1.00                 C  
ATOM    687  OG1 THR    85     101.397  91.067  10.868  1.00                 O  
ATOM    688  CG2 THR    85     102.409  90.803   8.708  1.00                 C  
ATOM    689  N   ILE    86     101.483  94.153   7.180  1.00                 N  
ATOM    690  CA  ILE    86     101.500  94.536   5.765  1.00                 C  
ATOM    691  C   ILE    86     102.173  95.883   5.544  1.00                 C  
ATOM    692  O   ILE    86     101.808  96.883   6.165  1.00                 O  
ATOM    693  CB  ILE    86     100.079  94.575   5.174  1.00                 C  
ATOM    694  CD1 ILE    86      98.827  94.537   2.953  1.00                 C  
ATOM    695  CG1 ILE    86     100.136  94.808   3.663  1.00                 C  
ATOM    696  CG2 ILE    86      99.237  95.627   5.878  1.00                 C  
ATOM    697  N   ASN    87     103.164  95.882   4.656  1.00                 N  
ATOM    698  CA  ASN    87     103.957  97.063   4.360  1.00                 C  
ATOM    699  C   ASN    87     105.096  97.302   5.334  1.00                 C  
ATOM    700  O   ASN    87     105.942  98.170   5.099  1.00                 O  
ATOM    701  CB  ASN    87     103.069  98.308   4.316  1.00                 C  
ATOM    702  CG  ASN    87     102.021  98.238   3.222  1.00                 C  
ATOM    703  OD1 ASN    87     102.326  97.899   2.079  1.00                 O  
ATOM    704  ND2 ASN    87     100.781  98.559   3.571  1.00                 N  
ATOM    705  N   VAL    88     105.136  96.530   6.418  1.00                 N  
ATOM    706  CA  VAL    88     106.085  96.776   7.499  1.00                 C  
ATOM    707  C   VAL    88     107.319  95.857   7.507  1.00                 C  
ATOM    708  O   VAL    88     108.256  96.060   8.281  1.00                 O  
ATOM    709  CB  VAL    88     105.411  96.659   8.879  1.00                 C  
ATOM    710  CG1 VAL    88     104.275  97.662   9.004  1.00                 C  
ATOM    711  CG2 VAL    88     104.905  95.243   9.106  1.00                 C  
ATOM    712  N   ARG    89     107.332  94.851   6.643  1.00                 N  
ATOM    713  CA  ARG    89     108.473  93.951   6.581  1.00                 C  
ATOM    714  C   ARG    89     109.683  94.684   6.057  1.00                 C  
ATOM    715  O   ARG    89     109.636  95.251   4.967  1.00                 O  
ATOM    716  CB  ARG    89     108.153  92.740   5.702  1.00                 C  
ATOM    717  CD  ARG    89     108.838  90.482   4.847  1.00                 C  
ATOM    718  NE  ARG    89     109.892  89.473   4.786  1.00                 N  
ATOM    719  CG  ARG    89     109.261  91.700   5.651  1.00                 C  
ATOM    720  CZ  ARG    89     109.780  88.313   4.148  1.00                 C  
ATOM    721  NH1 ARG    89     110.793  87.456   4.147  1.00                 N  
ATOM    722  NH2 ARG    89     108.657  88.012   3.511  1.00                 N  
ATOM    723  N   SER    90     110.759  94.700   6.840  1.00                 N  
ATOM    724  CA  SER    90     112.000  95.325   6.403  1.00                 C  
ATOM    725  C   SER    90     113.147  94.349   6.562  1.00                 C  
ATOM    726  O   SER    90     113.120  93.478   7.419  1.00                 O  
ATOM    727  CB  SER    90     112.262  96.607   7.196  1.00                 C  
ATOM    728  OG  SER    90     111.237  97.561   6.978  1.00                 O  
ATOM    729  N   GLY    91     114.161  94.490   5.725  1.00                 N  
ATOM    730  CA  GLY    91     115.347  93.662   5.858  1.00                 C  
ATOM    731  C   GLY    91     116.181  93.797   4.615  1.00                 C  
ATOM    732  O   GLY    91     116.439  94.919   4.158  1.00                 O  
ATOM    733  N   PHE    92     116.597  92.662   4.052  1.00                 N  
ATOM    734  CA  PHE    92     117.500  92.700   2.920  1.00                 C  
ATOM    735  C   PHE    92     117.574  91.404   2.142  1.00                 C  
ATOM    736  O   PHE    92     117.248  90.338   2.645  1.00                 O  
ATOM    737  CB  PHE    92     118.913  93.072   3.374  1.00                 C  
ATOM    738  CG  PHE    92     119.526  92.081   4.321  1.00                 C  
ATOM    739  CZ  PHE    92     120.658  90.249   6.079  1.00                 C  
ATOM    740  CD1 PHE    92     120.301  91.036   3.847  1.00                 C  
ATOM    741  CE1 PHE    92     120.865  90.124   4.719  1.00                 C  
ATOM    742  CD2 PHE    92     119.328  92.192   5.686  1.00                 C  
ATOM    743  CE2 PHE    92     119.892  91.280   6.558  1.00                 C  
ATOM    744  N   LYS    93     118.010  91.538   0.894  1.00                 N  
ATOM    745  CA  LYS    93     118.299  90.422   0.020  1.00                 C  
ATOM    746  C   LYS    93     119.804  90.239  -0.126  1.00                 C  
ATOM    747  O   LYS    93     120.556  91.211  -0.261  1.00                 O  
ATOM    748  CB  LYS    93     117.650  90.632  -1.349  1.00                 C  
ATOM    749  CD  LYS    93     115.472  89.499  -0.828  1.00                 C  
ATOM    750  CE  LYS    93     113.957  89.618  -0.865  1.00                 C  
ATOM    751  CG  LYS    93     116.138  90.780  -1.303  1.00                 C  
ATOM    752  NZ  LYS    93     113.290  88.375  -0.386  1.00                 N  
ATOM    753  N   LEU    94     120.234  88.985  -0.075  1.00                 N  
ATOM    754  CA  LEU    94     121.567  88.606  -0.500  1.00                 C  
ATOM    755  C   LEU    94     121.419  87.838  -1.819  1.00                 C  
ATOM    756  O   LEU    94     120.967  86.698  -1.813  1.00                 O  
ATOM    757  CB  LEU    94     122.257  87.771   0.581  1.00                 C  
ATOM    758  CG  LEU    94     122.421  88.436   1.949  1.00                 C  
ATOM    759  CD1 LEU    94     123.022  87.462   2.951  1.00                 C  
ATOM    760  CD2 LEU    94     123.283  89.684   1.841  1.00                 C  
ATOM    761  N   LYS    95     121.744  88.471  -2.947  1.00                 N  
ATOM    762  CA  LYS    95     121.569  87.830  -4.263  1.00                 C  
ATOM    763  C   LYS    95     122.854  87.571  -5.054  1.00                 C  
ATOM    764  O   LYS    95     123.761  88.392  -5.039  1.00                 O  
ATOM    765  CB  LYS    95     120.645  88.668  -5.148  1.00                 C  
ATOM    766  CD  LYS    95     118.341  89.561  -5.592  1.00                 C  
ATOM    767  CE  LYS    95     116.926  89.703  -5.056  1.00                 C  
ATOM    768  CG  LYS    95     119.218  88.772  -4.633  1.00                 C  
ATOM    769  NZ  LYS    95     116.057  90.480  -5.982  1.00                 N  
ATOM    770  N   PRO    96     122.936  86.414  -5.731  1.00                 N  
ATOM    771  CA  PRO    96     124.160  86.080  -6.441  1.00                 C  
ATOM    772  C   PRO    96     124.395  86.993  -7.632  1.00                 C  
ATOM    773  O   PRO    96     123.506  87.175  -8.457  1.00                 O  
ATOM    774  CB  PRO    96     123.945  84.633  -6.889  1.00                 C  
ATOM    775  CD  PRO    96     121.902  85.366  -5.880  1.00                 C  
ATOM    776  CG  PRO    96     122.462  84.480  -6.957  1.00                 C  
ATOM    777  N   PHE    97     125.595  87.560  -7.711  1.00                 N  
ATOM    778  CA  PHE    97     125.958  88.440  -8.803  1.00                 C  
ATOM    779  C   PHE    97     127.272  87.966  -9.438  1.00                 C  
ATOM    780  O   PHE    97     128.356  88.245  -8.929  1.00                 O  
ATOM    781  CB  PHE    97     126.083  89.883  -8.310  1.00                 C  
ATOM    782  CG  PHE    97     126.358  90.876  -9.403  1.00                 C  
ATOM    783  CZ  PHE    97     126.872  92.714 -11.423  1.00                 C  
ATOM    784  CD1 PHE    97     125.373  91.211 -10.316  1.00                 C  
ATOM    785  CE1 PHE    97     125.626  92.125 -11.322  1.00                 C  
ATOM    786  CD2 PHE    97     127.600  91.474  -9.518  1.00                 C  
ATOM    787  CE2 PHE    97     127.852  92.388 -10.524  1.00                 C  
ATOM    788  N   ASN    98     127.156  87.247 -10.553  1.00                 N  
ATOM    789  CA  ASN    98     128.300  86.647 -11.236  1.00                 C  
ATOM    790  C   ASN    98     128.960  85.537 -10.409  1.00                 C  
ATOM    791  O   ASN    98     130.097  85.141 -10.674  1.00                 O  
ATOM    792  CB  ASN    98     129.334  87.717 -11.590  1.00                 C  
ATOM    793  CG  ASN    98     128.807  88.730 -12.587  1.00                 C  
ATOM    794  OD1 ASN    98     128.284  88.364 -13.640  1.00                 O  
ATOM    795  ND2 ASN    98     128.943  90.009 -12.258  1.00                 N  
ATOM    796  N   TYR    99     128.230  85.036  -9.414  1.00                 N  
ATOM    797  CA  TYR    99     128.693  83.955  -8.568  1.00                 C  
ATOM    798  C   TYR    99     128.629  82.647  -9.330  1.00                 C  
ATOM    799  O   TYR    99     129.586  81.877  -9.331  1.00                 O  
ATOM    800  CB  TYR    99     127.858  83.881  -7.288  1.00                 C  
ATOM    801  CG  TYR    99     128.271  82.769  -6.351  1.00                 C  
ATOM    802  OH  TYR    99     129.420  79.720  -3.767  1.00                 O  
ATOM    803  CZ  TYR    99     129.039  80.728  -4.622  1.00                 C  
ATOM    804  CD1 TYR    99     129.389  82.903  -5.538  1.00                 C  
ATOM    805  CE1 TYR    99     129.775  81.892  -4.678  1.00                 C  
ATOM    806  CD2 TYR    99     127.542  81.589  -6.282  1.00                 C  
ATOM    807  CE2 TYR    99     127.912  80.567  -5.428  1.00                 C  
ATOM    808  N   PHE   100     127.503  82.404  -9.983  1.00                 N  
ATOM    809  CA  PHE   100     127.343  81.215 -10.801  1.00                 C  
ATOM    810  C   PHE   100     127.667  81.551 -12.249  1.00                 C  
ATOM    811  O   PHE   100     127.865  82.716 -12.594  1.00                 O  
ATOM    812  CB  PHE   100     125.922  80.662 -10.671  1.00                 C  
ATOM    813  CG  PHE   100     125.598  80.141  -9.300  1.00                 C  
ATOM    814  CZ  PHE   100     125.003  79.170  -6.764  1.00                 C  
ATOM    815  CD1 PHE   100     124.681  80.793  -8.494  1.00                 C  
ATOM    816  CE1 PHE   100     124.383  80.313  -7.233  1.00                 C  
ATOM    817  CD2 PHE   100     126.210  78.998  -8.816  1.00                 C  
ATOM    818  CE2 PHE   100     125.911  78.518  -7.555  1.00                 C  
ATOM    819  N   ASP   101     127.722  80.520 -13.090  1.00                 N  
ATOM    820  CA  ASP   101     128.000  80.680 -14.516  1.00                 C  
ATOM    821  C   ASP   101     126.689  80.848 -15.281  1.00                 C  
ATOM    822  O   ASP   101     126.692  81.214 -16.457  1.00                 O  
ATOM    823  CB  ASP   101     128.789  79.481 -15.046  1.00                 C  
ATOM    824  CG  ASP   101     130.189  79.405 -14.470  1.00                 C  
ATOM    825  OD1 ASP   101     130.727  80.460 -14.073  1.00                 O  
ATOM    826  OD2 ASP   101     130.750  78.290 -14.415  1.00                 O  
ATOM    827  N   ARG   102     125.581  80.567 -14.590  1.00                 N  
ATOM    828  CA  ARG   102     124.212  80.722 -15.099  1.00                 C  
ATOM    829  C   ARG   102     123.218  80.560 -13.939  1.00                 C  
ATOM    830  O   ARG   102     123.626  80.260 -12.824  1.00                 O  
ATOM    831  CB  ARG   102     123.934  79.705 -16.207  1.00                 C  
ATOM    832  CD  ARG   102     123.591  77.307 -16.865  1.00                 C  
ATOM    833  NE  ARG   102     123.714  75.907 -16.465  1.00                 N  
ATOM    834  CG  ARG   102     124.003  78.256 -15.752  1.00                 C  
ATOM    835  CZ  ARG   102     122.789  75.242 -15.780  1.00                 C  
ATOM    836  NH1 ARG   102     122.988  73.971 -15.460  1.00                 N  
ATOM    837  NH2 ARG   102     121.668  75.850 -15.418  1.00                 N  
ATOM    838  N   SER   103     121.928  80.757 -14.189  1.00                 N  
ATOM    839  CA  SER   103     120.907  80.615 -13.126  1.00                 C  
ATOM    840  C   SER   103     120.744  79.157 -12.709  1.00                 C  
ATOM    841  O   SER   103     120.451  78.309 -13.547  1.00                 O  
ATOM    842  CB  SER   103     119.564  81.180 -13.594  1.00                 C  
ATOM    843  OG  SER   103     119.647  82.577 -13.813  1.00                 O  
ATOM    844  N   PRO   104     120.943  78.856 -11.415  1.00                 N  
ATOM    845  CA  PRO   104     120.809  77.485 -10.932  1.00                 C  
ATOM    846  C   PRO   104     119.452  76.866 -11.225  1.00                 C  
ATOM    847  O   PRO   104     119.365  75.657 -11.418  1.00                 O  
ATOM    848  CB  PRO   104     121.028  77.601  -9.422  1.00                 C  
ATOM    849  CD  PRO   104     120.865  79.849 -10.229  1.00                 C  
ATOM    850  CG  PRO   104     120.510  78.957  -9.073  1.00                 C  
ATOM    851  N   VAL   105     118.818  77.109 -12.331  1.00                 N  
ATOM    852  CA  VAL   105     117.429  76.676 -12.491  1.00                 C  
ATOM    853  C   VAL   105     117.267  75.245 -12.921  1.00                 C  
ATOM    854  O   VAL   105     116.166  74.690 -12.876  1.00                 O  
ATOM    855  CB  VAL   105     116.675  77.560 -13.501  1.00                 C  
ATOM    856  CG1 VAL   105     116.675  79.011 -13.044  1.00                 C  
ATOM    857  CG2 VAL   105     117.293  77.434 -14.885  1.00                 C  
ATOM    858  N   PHE   106     118.356  74.586 -13.354  1.00                 N  
ATOM    859  CA  PHE   106     118.272  73.158 -13.784  1.00                 C  
ATOM    860  C   PHE   106     117.698  72.221 -12.678  1.00                 C  
ATOM    861  O   PHE   106     116.891  71.324 -12.939  1.00                 O  
ATOM    862  CB  PHE   106     119.649  72.644 -14.208  1.00                 C  
ATOM    863  CG  PHE   106     119.647  71.215 -14.670  1.00                 C  
ATOM    864  CZ  PHE   106     119.646  68.568 -15.517  1.00                 C  
ATOM    865  CD1 PHE   106     119.210  70.883 -15.940  1.00                 C  
ATOM    866  CE1 PHE   106     119.208  69.568 -16.365  1.00                 C  
ATOM    867  CD2 PHE   106     120.083  70.202 -13.833  1.00                 C  
ATOM    868  CE2 PHE   106     120.081  68.887 -14.258  1.00                 C  
ATOM    869  N   ASP   107     118.124  72.442 -11.439  1.00                 N  
ATOM    870  CA  ASP   107     117.656  71.597 -10.329  1.00                 C  
ATOM    871  C   ASP   107     116.241  71.917  -9.826  1.00                 C  
ATOM    872  O   ASP   107     115.718  71.245  -8.932  1.00                 O  
ATOM    873  CB  ASP   107     118.614  71.695  -9.140  1.00                 C  
ATOM    874  CG  ASP   107     118.647  73.083  -8.531  1.00                 C  
ATOM    875  OD1 ASP   107     117.890  73.957  -9.003  1.00                 O  
ATOM    876  OD2 ASP   107     119.430  73.296  -7.582  1.00                 O  
ATOM    877  N   MET   108     115.596  72.937 -10.380  1.00                 N  
ATOM    878  CA  MET   108     114.290  73.352  -9.887  1.00                 C  
ATOM    879  C   MET   108     113.122  72.519 -10.423  1.00                 C  
ATOM    880  O   MET   108     112.003  72.597  -9.908  1.00                 O  
ATOM    881  CB  MET   108     114.031  74.821 -10.227  1.00                 C  
ATOM    882  SD  MET   108     114.656  77.509  -9.986  1.00                 S  
ATOM    883  CE  MET   108     113.065  77.813  -9.220  1.00                 C  
ATOM    884  CG  MET   108     114.945  75.796  -9.504  1.00                 C  
ATOM    885  N   ARG   109     113.339  71.710 -11.454  1.00                 N  
ATOM    886  CA  ARG   109     112.270  70.935 -12.055  1.00                 C  
ATOM    887  C   ARG   109     111.377  71.794 -12.925  1.00                 C  
ATOM    888  O   ARG   109     110.153  71.643 -12.953  1.00                 O  
ATOM    889  CB  ARG   109     111.433  70.248 -10.974  1.00                 C  
ATOM    890  CD  ARG   109     112.945  69.690  -9.050  1.00                 C  
ATOM    891  NE  ARG   109     112.067  70.083  -7.950  1.00                 N  
ATOM    892  CG  ARG   109     112.165  69.141 -10.233  1.00                 C  
ATOM    893  CZ  ARG   109     112.419  70.912  -6.973  1.00                 C  
ATOM    894  NH1 ARG   109     111.554  71.212  -6.014  1.00                 N  
ATOM    895  NH2 ARG   109     113.636  71.439  -6.956  1.00                 N  
ATOM    896  N   ALA   110     111.986  72.719 -13.657  1.00                 N  
ATOM    897  CA  ALA   110     111.277  73.696 -14.490  1.00                 C  
ATOM    898  C   ALA   110     110.327  73.075 -15.505  1.00                 C  
ATOM    899  O   ALA   110     110.535  71.976 -16.027  1.00                 O  
ATOM    900  CB  ALA   110     112.269  74.578 -15.234  1.00                 C  
ATOM    901  N   HIS   111     109.306  73.854 -15.800  1.00                 N  
ATOM    902  CA  HIS   111     108.329  73.466 -16.807  1.00                 C  
ATOM    903  C   HIS   111     108.667  74.077 -18.149  1.00                 C  
ATOM    904  O   HIS   111     108.972  75.259 -18.236  1.00                 O  
ATOM    905  CB  HIS   111     106.921  73.882 -16.376  1.00                 C  
ATOM    906  CG  HIS   111     106.436  73.185 -15.144  1.00                 C  
ATOM    907  ND1 HIS   111     106.009  71.874 -15.149  1.00                 N  
ATOM    908  CE1 HIS   111     105.636  71.530 -13.903  1.00                 C  
ATOM    909  CD2 HIS   111     106.262  73.549 -13.745  1.00                 C  
ATOM    910  NE2 HIS   111     105.785  72.530 -13.056  1.00                 N  
ATOM    911  N   TYR   112     108.628  73.246 -19.187  1.00                 N  
ATOM    912  CA  TYR   112     108.908  73.659 -20.554  1.00                 C  
ATOM    913  C   TYR   112     108.087  72.865 -21.562  1.00                 C  
ATOM    914  O   TYR   112     107.966  71.648 -21.458  1.00                 O  
ATOM    915  CB  TYR   112     110.398  73.506 -20.865  1.00                 C  
ATOM    916  CG  TYR   112     110.780  73.942 -22.262  1.00                 C  
ATOM    917  OH  TYR   112     111.830  75.157 -26.097  1.00                 O  
ATOM    918  CZ  TYR   112     111.483  74.754 -24.829  1.00                 C  
ATOM    919  CD1 TYR   112     110.930  75.288 -22.570  1.00                 C  
ATOM    920  CE1 TYR   112     111.279  75.696 -23.844  1.00                 C  
ATOM    921  CD2 TYR   112     110.989  73.006 -23.267  1.00                 C  
ATOM    922  CE2 TYR   112     111.338  73.396 -24.546  1.00                 C  
ATOM    923  N   ASP   113     107.537  73.567 -22.546  1.00                 N  
ATOM    924  CA  ASP   113     106.926  72.925 -23.708  1.00                 C  
ATOM    925  C   ASP   113     106.913  73.830 -24.940  1.00                 C  
ATOM    926  O   ASP   113     106.895  75.061 -24.819  1.00                 O  
ATOM    927  CB  ASP   113     105.495  72.487 -23.388  1.00                 C  
ATOM    928  CG  ASP   113     104.950  71.495 -24.396  1.00                 C  
ATOM    929  OD1 ASP   113     105.682  71.153 -25.348  1.00                 O  
ATOM    930  OD2 ASP   113     103.791  71.059 -24.234  1.00                 O  
ATOM    931  N   GLN   114     106.922  73.206 -26.118  1.00                 N  
ATOM    932  CA  GLN   114     106.796  73.919 -27.382  1.00                 C  
ATOM    933  C   GLN   114     105.327  74.035 -27.771  1.00                 C  
ATOM    934  O   GLN   114     104.462  73.402 -27.162  1.00                 O  
ATOM    935  CB  GLN   114     107.591  73.209 -28.479  1.00                 C  
ATOM    936  CD  GLN   114     109.848  72.494 -29.360  1.00                 C  
ATOM    937  CG  GLN   114     109.092  73.186 -28.243  1.00                 C  
ATOM    938  OE1 GLN   114     109.418  71.456 -29.863  1.00                 O  
ATOM    939  NE2 GLN   114     110.980  73.069 -29.752  1.00                 N  
ATOM    940  N   ASN   115     105.049  74.852 -28.784  1.00                 N  
ATOM    941  CA  ASN   115     103.689  75.012 -29.310  1.00                 C  
ATOM    942  C   ASN   115     103.219  73.891 -30.229  1.00                 C  
ATOM    943  O   ASN   115     102.035  73.828 -30.577  1.00                 O  
ATOM    944  CB  ASN   115     103.557  76.340 -30.058  1.00                 C  
ATOM    945  CG  ASN   115     103.590  77.538 -29.129  1.00                 C  
ATOM    946  OD1 ASN   115     103.269  77.427 -27.945  1.00                 O  
ATOM    947  ND2 ASN   115     103.980  78.689 -29.663  1.00                 N  
ATOM    948  N   ARG   116     104.150  73.020 -30.632  1.00                 N  
ATOM    949  CA  ARG   116     103.842  71.846 -31.463  1.00                 C  
ATOM    950  C   ARG   116     103.938  70.512 -30.694  1.00                 C  
ATOM    951  O   ARG   116     104.270  69.467 -31.278  1.00                 O  
ATOM    952  CB  ARG   116     104.775  71.788 -32.675  1.00                 C  
ATOM    953  CD  ARG   116     105.558  72.823 -34.822  1.00                 C  
ATOM    954  NE  ARG   116     105.202  71.689 -35.671  1.00                 N  
ATOM    955  CG  ARG   116     104.623  72.959 -33.631  1.00                 C  
ATOM    956  CZ  ARG   116     105.938  71.258 -36.691  1.00                 C  
ATOM    957  NH1 ARG   116     105.534  70.218 -37.407  1.00                 N  
ATOM    958  NH2 ARG   116     107.076  71.869 -36.991  1.00                 N  
ATOM    959  N   ALA   117     103.658  70.560 -29.389  1.00                 N  
ATOM    960  CA  ALA   117     103.624  69.353 -28.549  1.00                 C  
ATOM    961  C   ALA   117     102.573  69.442 -27.437  1.00                 C  
ATOM    962  O   ALA   117     102.344  70.516 -26.880  1.00                 O  
ATOM    963  CB  ALA   117     104.991  69.097 -27.933  1.00                 C  
ATOM    964  N   PRO   118     101.938  68.308 -27.135  1.00                 N  
ATOM    965  CA  PRO   118     100.812  68.252 -26.196  1.00                 C  
ATOM    966  C   PRO   118     101.176  68.758 -24.785  1.00                 C  
ATOM    967  O   PRO   118     101.860  68.077 -24.009  1.00                 O  
ATOM    968  CB  PRO   118     100.435  66.770 -26.158  1.00                 C  
ATOM    969  CD  PRO   118     102.507  66.875 -27.352  1.00                 C  
ATOM    970  CG  PRO   118     101.726  66.051 -26.367  1.00                 C  
TER
