# Supplementary material for: Comparative Single-Cell Transcriptomics Reveals Novel Genes Involved in Bivalve Embryonic Shell Formation and Questions Ontogenetic Homology of Molluscan Shell Types
Source: Front Cell Dev Biol. 2022 Jun 9;10:883755. doi: 10.3389/fcell.2022.883755 (PMC9261976; doi:10.3389/fcell.2022.883755)
Supplement: Supplementary file 1 [file DataSheet1.ZIP › Supplementary_File1/s_f_1/3e37be5e93d04a57.final.pdb]

ATOM      1  N   GLY     2     -19.119  20.614  44.151  1.00                 N  
ATOM      2  CA  GLY     2     -18.891  20.770  42.666  1.00                 C  
ATOM      3  C   GLY     2     -17.493  21.258  42.290  1.00                 C  
ATOM      4  O   GLY     2     -17.161  22.428  42.543  1.00                 O  
ATOM      5  N   GLY     3     -16.690  20.400  41.648  1.00                 N  
ATOM      6  CA  GLY     3     -15.220  20.584  41.616  1.00                 C  
ATOM      7  C   GLY     3     -14.812  22.011  41.158  1.00                 C  
ATOM      8  O   GLY     3     -14.984  22.364  40.002  1.00                 O  
ATOM      9  N   THR     4     -14.349  22.840  42.089  1.00                 N  
ATOM     10  CA  THR     4     -13.950  24.231  41.775  1.00                 C  
ATOM     11  C   THR     4     -12.901  24.301  40.650  1.00                 C  
ATOM     12  O   THR     4     -12.944  25.232  39.830  1.00                 O  
ATOM     13  CB  THR     4     -13.391  24.951  43.016  1.00                 C  
ATOM     14  OG1 THR     4     -14.404  25.026  44.026  1.00                 O  
ATOM     15  CG2 THR     4     -12.954  26.364  42.660  1.00                 C  
ATOM     16  N   PHE     5     -11.925  23.394  40.689  1.00                 N  
ATOM     17  CA  PHE     5     -10.879  23.386  39.665  1.00                 C  
ATOM     18  C   PHE     5     -11.421  22.999  38.287  1.00                 C  
ATOM     19  O   PHE     5     -11.130  23.649  37.298  1.00                 O  
ATOM     20  CB  PHE     5      -9.752  22.428  40.057  1.00                 C  
ATOM     21  CG  PHE     5      -8.884  22.938  41.172  1.00                 C  
ATOM     22  CZ  PHE     5      -7.274  23.886  43.230  1.00                 C  
ATOM     23  CD1 PHE     5      -8.985  22.407  42.446  1.00                 C  
ATOM     24  CE1 PHE     5      -8.186  22.876  43.471  1.00                 C  
ATOM     25  CD2 PHE     5      -7.967  23.949  40.947  1.00                 C  
ATOM     26  CE2 PHE     5      -7.168  24.418  41.972  1.00                 C  
ATOM     27  N   ALA     6     -12.235  21.971  38.225  1.00                 N  
ATOM     28  CA  ALA     6     -12.838  21.588  36.923  1.00                 C  
ATOM     29  C   ALA     6     -13.681  22.712  36.319  1.00                 C  
ATOM     30  O   ALA     6     -13.681  22.885  35.100  1.00                 O  
ATOM     31  CB  ALA     6     -13.695  20.341  37.082  1.00                 C  
ATOM     32  N   LYS     7     -14.381  23.477  37.164  1.00                 N  
ATOM     33  CA  LYS     7     -15.221  24.606  36.700  1.00                 C  
ATOM     34  C   LYS     7     -14.412  25.728  36.008  1.00                 C  
ATOM     35  O   LYS     7     -14.902  26.429  35.150  1.00                 O  
ATOM     36  CB  LYS     7     -16.002  25.209  37.869  1.00                 C  
ATOM     37  CD  LYS     7     -17.836  24.969  39.566  1.00                 C  
ATOM     38  CE  LYS     7     -18.948  24.078  40.095  1.00                 C  
ATOM     39  CG  LYS     7     -17.106  24.312  38.406  1.00                 C  
ATOM     40  NZ  LYS     7     -19.646  24.692  41.258  1.00                 N  
ATOM     41  N   LEU     8     -13.140  25.847  36.346  1.00                 N  
ATOM     42  CA  LEU     8     -12.235  26.722  35.611  1.00                 C  
ATOM     43  C   LEU     8     -12.120  26.434  34.122  1.00                 C  
ATOM     44  O   LEU     8     -11.824  27.346  33.355  1.00                 O  
ATOM     45  CB  LEU     8     -10.828  26.662  36.209  1.00                 C  
ATOM     46  CG  LEU     8     -10.657  27.268  37.603  1.00                 C  
ATOM     47  CD1 LEU     8      -9.262  26.993  38.142  1.00                 C  
ATOM     48  CD2 LEU     8     -10.928  28.764  37.576  1.00                 C  
ATOM     49  N   PHE     9     -12.271  25.166  33.740  1.00                 N  
ATOM     50  CA  PHE     9     -12.051  24.754  32.359  1.00                 C  
ATOM     51  C   PHE     9     -13.377  24.484  31.614  1.00                 C  
ATOM     52  O   PHE     9     -13.357  23.950  30.531  1.00                 O  
ATOM     53  CB  PHE     9     -11.171  23.503  32.307  1.00                 C  
ATOM     54  CG  PHE     9      -9.783  23.717  32.838  1.00                 C  
ATOM     55  CZ  PHE     9      -7.211  24.114  33.816  1.00                 C  
ATOM     56  CD1 PHE     9      -9.432  23.267  34.099  1.00                 C  
ATOM     57  CE1 PHE     9      -8.154  23.463  34.588  1.00                 C  
ATOM     58  CD2 PHE     9      -8.827  24.367  32.077  1.00                 C  
ATOM     59  CE2 PHE     9      -7.550  24.563  32.566  1.00                 C  
ATOM     60  N   ALA    10     -14.484  24.906  32.215  1.00                 N  
ATOM     61  CA  ALA    10     -15.847  24.513  31.815  1.00                 C  
ATOM     62  C   ALA    10     -16.134  24.855  30.377  1.00                 C  
ATOM     63  O   ALA    10     -16.779  24.077  29.678  1.00                 O  
ATOM     64  CB  ALA    10     -16.877  25.180  32.714  1.00                 C  
ATOM     65  N   SER    11     -15.660  26.015  29.942  1.00                 N  
ATOM     66  CA  SER    11     -15.859  26.442  28.574  1.00                 C  
ATOM     67  C   SER    11     -14.532  26.564  27.865  1.00                 C  
ATOM     68  O   SER    11     -13.980  27.680  27.781  1.00                 O  
ATOM     69  CB  SER    11     -16.614  27.772  28.532  1.00                 C  
ATOM     70  OG  SER    11     -17.917  27.637  29.071  1.00                 O  
ATOM     71  N   LEU    12     -14.006  25.421  27.393  1.00                 N  
ATOM     72  CA  LEU    12     -12.853  25.397  26.466  1.00                 C  
ATOM     73  C   LEU    12     -13.313  25.470  24.990  1.00                 C  
ATOM     74  O   LEU    12     -12.852  26.362  24.255  1.00                 O  
ATOM     75  CB  LEU    12     -12.013  24.138  26.688  1.00                 C  
ATOM     76  CG  LEU    12     -11.269  24.046  28.022  1.00                 C  
ATOM     77  CD1 LEU    12     -10.612  22.683  28.179  1.00                 C  
ATOM     78  CD2 LEU    12     -10.228  25.150  28.134  1.00                 C  
ATOM     79  N   PHE    13     -14.178  24.521  24.590  1.00                 N  
ATOM     80  CA  PHE    13     -15.062  24.573  23.383  1.00                 C  
ATOM     81  C   PHE    13     -15.335  23.143  22.815  1.00                 C  
ATOM     82  O   PHE    13     -15.299  22.933  21.598  1.00                 O  
ATOM     83  CB  PHE    13     -14.438  25.454  22.299  1.00                 C  
ATOM     84  CG  PHE    13     -15.284  25.589  21.066  1.00                 C  
ATOM     85  CZ  PHE    13     -16.847  25.834  18.780  1.00                 C  
ATOM     86  CD1 PHE    13     -16.368  26.450  21.043  1.00                 C  
ATOM     87  CE1 PHE    13     -17.147  26.574  19.908  1.00                 C  
ATOM     88  CD2 PHE    13     -14.997  24.856  19.928  1.00                 C  
ATOM     89  CE2 PHE    13     -15.776  24.980  18.793  1.00                 C  
ATOM     90  N   GLY    14     -15.628  22.160  23.675  1.00                 N  
ATOM     91  CA  GLY    14     -15.625  20.761  23.237  1.00                 C  
ATOM     92  C   GLY    14     -14.462  20.594  22.263  1.00                 C  
ATOM     93  O   GLY    14     -14.552  19.849  21.273  1.00                 O  
ATOM     94  N   LYS    15     -13.363  21.286  22.594  1.00                 N  
ATOM     95  CA  LYS    15     -12.402  21.837  21.620  1.00                 C  
ATOM     96  C   LYS    15     -11.492  20.797  20.976  1.00                 C  
ATOM     97  O   LYS    15     -11.014  21.000  19.839  1.00                 O  
ATOM     98  CB  LYS    15     -11.523  22.902  22.278  1.00                 C  
ATOM     99  CD  LYS    15      -9.807  24.715  22.014  1.00                 C  
ATOM    100  CE  LYS    15      -8.834  25.392  21.063  1.00                 C  
ATOM    101  CG  LYS    15     -10.560  23.589  21.324  1.00                 C  
ATOM    102  NZ  LYS    15      -8.089  26.498  21.726  1.00                 N  
ATOM    103  N   LYS    16     -11.319  19.678  21.686  1.00                 N  
ATOM    104  CA  LYS    16     -10.226  18.721  21.502  1.00                 C  
ATOM    105  C   LYS    16      -9.732  18.448  22.923  1.00                 C  
ATOM    106  O   LYS    16      -9.679  19.363  23.746  1.00                 O  
ATOM    107  CB  LYS    16      -9.155  19.302  20.576  1.00                 C  
ATOM    108  CD  LYS    16      -8.497  20.045  18.271  1.00                 C  
ATOM    109  CE  LYS    16      -8.984  20.339  16.862  1.00                 C  
ATOM    110  CG  LYS    16      -9.626  19.528  19.149  1.00                 C  
ATOM    111  NZ  LYS    16      -9.444  19.106  16.165  1.00                 N  
ATOM    112  N   GLU    17      -9.369  17.204  23.205  1.00                 N  
ATOM    113  CA  GLU    17      -8.830  16.856  24.494  1.00                 C  
ATOM    114  C   GLU    17      -7.553  17.709  24.709  1.00                 C  
ATOM    115  O   GLU    17      -6.742  17.907  23.793  1.00                 O  
ATOM    116  CB  GLU    17      -8.537  15.356  24.565  1.00                 C  
ATOM    117  CD  GLU    17     -10.600  14.606  25.815  1.00                 C  
ATOM    118  CG  GLU    17      -9.779  14.480  24.547  1.00                 C  
ATOM    119  OE1 GLU    17     -10.019  14.483  26.914  1.00                 O  
ATOM    120  OE2 GLU    17     -11.825  14.829  25.710  1.00                 O  
ATOM    121  N   MET    18      -7.423  18.268  25.897  1.00                 N  
ATOM    122  CA  MET    18      -6.149  18.882  26.277  1.00                 C  
ATOM    123  C   MET    18      -5.480  18.123  27.334  1.00                 C  
ATOM    124  O   MET    18      -6.129  17.503  28.189  1.00                 O  
ATOM    125  CB  MET    18      -6.365  20.326  26.733  1.00                 C  
ATOM    126  SD  MET    18      -7.107  22.945  26.215  1.00                 S  
ATOM    127  CE  MET    18      -7.705  23.731  24.721  1.00                 C  
ATOM    128  CG  MET    18      -6.888  21.249  25.644  1.00                 C  
ATOM    129  N   ARG    19      -4.158  18.095  27.208  1.00                 N  
ATOM    130  CA  ARG    19      -3.341  17.287  28.028  1.00                 C  
ATOM    131  C   ARG    19      -2.245  18.198  28.645  1.00                 C  
ATOM    132  O   ARG    19      -1.528  18.871  27.916  1.00                 O  
ATOM    133  CB  ARG    19      -2.739  16.138  27.218  1.00                 C  
ATOM    134  CD  ARG    19      -4.414  14.344  27.745  1.00                 C  
ATOM    135  NE  ARG    19      -5.375  13.383  27.210  1.00                 N  
ATOM    136  CG  ARG    19      -3.767  15.174  26.648  1.00                 C  
ATOM    137  CZ  ARG    19      -6.659  13.651  26.996  1.00                 C  
ATOM    138  NH1 ARG    19      -7.459  12.714  26.506  1.00                 N  
ATOM    139  NH2 ARG    19      -7.140  14.855  27.273  1.00                 N  
ATOM    140  N   ILE    20      -2.107  18.062  29.933  1.00                 N  
ATOM    141  CA  ILE    20      -1.170  18.831  30.749  1.00                 C  
ATOM    142  C   ILE    20      -0.324  17.811  31.405  1.00                 C  
ATOM    143  O   ILE    20      -0.864  16.881  32.036  1.00                 O  
ATOM    144  CB  ILE    20      -1.907  19.746  31.745  1.00                 C  
ATOM    145  CD1 ILE    20      -2.173  21.642  30.061  1.00                 C  
ATOM    146  CG1 ILE    20      -2.865  20.680  31.002  1.00                 C  
ATOM    147  CG2 ILE    20      -0.912  20.516  32.598  1.00                 C  
ATOM    148  N   LEU    21       1.005  17.991  31.386  1.00                 N  
ATOM    149  CA  LEU    21       1.859  17.091  32.097  1.00                 C  
ATOM    150  C   LEU    21       2.373  17.840  33.293  1.00                 C  
ATOM    151  O   LEU    21       2.659  19.048  33.196  1.00                 O  
ATOM    152  CB  LEU    21       2.987  16.593  31.190  1.00                 C  
ATOM    153  CG  LEU    21       2.559  15.866  29.914  1.00                 C  
ATOM    154  CD1 LEU    21       3.771  15.509  29.067  1.00                 C  
ATOM    155  CD2 LEU    21       1.761  14.615  30.250  1.00                 C  
ATOM    156  N   MET    22       2.562  17.169  34.378  1.00                 N  
ATOM    157  CA  MET    22       3.149  17.711  35.602  1.00                 C  
ATOM    158  C   MET    22       4.460  17.025  35.996  1.00                 C  
ATOM    159  O   MET    22       4.540  15.815  36.120  1.00                 O  
ATOM    160  CB  MET    22       2.161  17.600  36.765  1.00                 C  
ATOM    161  SD  MET    22       1.484  18.023  39.418  1.00                 S  
ATOM    162  CE  MET    22       0.273  19.256  38.946  1.00                 C  
ATOM    163  CG  MET    22       2.673  18.181  38.072  1.00                 C  
ATOM    164  N   VAL    23       5.513  17.804  36.167  1.00                 N  
ATOM    165  CA  VAL    23       6.847  17.303  36.356  1.00                 C  
ATOM    166  C   VAL    23       7.479  18.040  37.526  1.00                 C  
ATOM    167  O   VAL    23       7.100  19.166  37.807  1.00                 O  
ATOM    168  CB  VAL    23       7.694  17.456  35.079  1.00                 C  
ATOM    169  CG1 VAL    23       7.094  16.644  33.941  1.00                 C  
ATOM    170  CG2 VAL    23       7.809  18.922  34.689  1.00                 C  
ATOM    171  N   GLY    24       8.427  17.417  38.184  1.00                 N  
ATOM    172  CA  GLY    24       9.118  18.026  39.286  1.00                 C  
ATOM    173  C   GLY    24       9.963  16.933  39.915  1.00                 C  
ATOM    174  O   GLY    24       9.659  15.720  39.765  1.00                 O  
ATOM    175  N   LEU    25      10.997  17.345  40.653  1.00                 N  
ATOM    176  CA  LEU    25      11.828  16.376  41.339  1.00                 C  
ATOM    177  C   LEU    25      10.982  15.651  42.349  1.00                 C  
ATOM    178  O   LEU    25       9.927  16.141  42.789  1.00                 O  
ATOM    179  CB  LEU    25      13.022  17.067  42.001  1.00                 C  
ATOM    180  CG  LEU    25      14.023  17.741  41.060  1.00                 C  
ATOM    181  CD1 LEU    25      15.079  18.497  41.851  1.00                 C  
ATOM    182  CD2 LEU    25      14.678  16.715  40.149  1.00                 C  
ATOM    183  N   ASP    26      11.480  14.507  42.764  1.00                 N  
ATOM    184  CA  ASP    26      10.899  13.820  43.937  1.00                 C  
ATOM    185  C   ASP    26      10.764  14.766  45.110  1.00                 C  
ATOM    186  O   ASP    26      11.647  15.561  45.378  1.00                 O  
ATOM    187  CB  ASP    26      11.755  12.614  44.330  1.00                 C  
ATOM    188  CG  ASP    26      11.658  11.480  43.329  1.00                 C  
ATOM    189  OD1 ASP    26      10.776  11.540  42.446  1.00                 O  
ATOM    190  OD2 ASP    26      12.464  10.531  43.426  1.00                 O  
ATOM    191  N   ALA    27       9.634  14.657  45.791  1.00                 N  
ATOM    192  CA  ALA    27       9.290  15.461  46.969  1.00                 C  
ATOM    193  C   ALA    27       8.867  16.907  46.724  1.00                 C  
ATOM    194  O   ALA    27       8.617  17.662  47.693  1.00                 O  
ATOM    195  CB  ALA    27      10.458  15.502  47.942  1.00                 C  
ATOM    196  N   ALA    28       8.700  17.309  45.459  1.00                 N  
ATOM    197  CA  ALA    28       8.363  18.713  45.188  1.00                 C  
ATOM    198  C   ALA    28       6.917  19.024  45.597  1.00                 C  
ATOM    199  O   ALA    28       6.622  20.176  45.891  1.00                 O  
ATOM    200  CB  ALA    28       8.571  19.033  43.716  1.00                 C  
ATOM    201  N   GLY    29       6.048  18.013  45.560  1.00                 N  
ATOM    202  CA  GLY    29       4.637  18.132  45.902  1.00                 C  
ATOM    203  C   GLY    29       3.592  17.668  44.888  1.00                 C  
ATOM    204  O   GLY    29       2.443  18.061  44.979  1.00                 O  
ATOM    205  N   LYS    30       4.002  16.919  43.855  1.00                 N  
ATOM    206  CA  LYS    30       3.132  16.574  42.757  1.00                 C  
ATOM    207  C   LYS    30       2.003  15.754  43.242  1.00                 C  
ATOM    208  O   LYS    30       0.839  16.065  42.898  1.00                 O  
ATOM    209  CB  LYS    30       3.910  15.830  41.670  1.00                 C  
ATOM    210  CD  LYS    30       5.456  15.962  39.697  1.00                 C  
ATOM    211  CE  LYS    30       6.445  14.895  40.138  1.00                 C  
ATOM    212  CG  LYS    30       4.878  16.706  40.890  1.00                 C  
ATOM    213  NZ  LYS    30       7.135  14.265  38.979  1.00                 N  
ATOM    214  N   THR    31       2.283  14.683  43.995  1.00                 N  
ATOM    215  CA  THR    31       1.187  13.811  44.440  1.00                 C  
ATOM    216  C   THR    31       0.117  14.575  45.280  1.00                 C  
ATOM    217  O   THR    31      -1.071  14.398  45.138  1.00                 O  
ATOM    218  CB  THR    31       1.711  12.627  45.274  1.00                 C  
ATOM    219  OG1 THR    31       2.584  11.823  44.471  1.00                 O  
ATOM    220  CG2 THR    31       0.556  11.761  45.753  1.00                 C  
ATOM    221  N   THR    32       0.630  15.461  46.129  1.00                 N  
ATOM    222  CA  THR    32      -0.158  16.264  47.006  1.00                 C  
ATOM    223  C   THR    32      -1.088  17.199  46.215  1.00                 C  
ATOM    224  O   THR    32      -2.289  17.301  46.481  1.00                 O  
ATOM    225  CB  THR    32       0.724  17.101  47.951  1.00                 C  
ATOM    226  OG1 THR    32       1.508  16.228  48.775  1.00                 O  
ATOM    227  CG2 THR    32      -0.137  17.975  48.850  1.00                 C  
ATOM    228  N   ILE    33      -0.548  17.837  45.178  1.00                 N  
ATOM    229  CA  ILE    33      -1.398  18.648  44.306  1.00                 C  
ATOM    230  C   ILE    33      -2.508  17.827  43.681  1.00                 C  
ATOM    231  O   ILE    33      -3.657  18.246  43.604  1.00                 O  
ATOM    232  CB  ILE    33      -0.578  19.332  43.196  1.00                 C  
ATOM    233  CD1 ILE    33       1.396  20.902  42.829  1.00                 C  
ATOM    234  CG1 ILE    33       0.350  20.391  43.795  1.00                 C  
ATOM    235  CG2 ILE    33      -1.500  19.919  42.138  1.00                 C  
ATOM    236  N   LEU    34      -2.163  16.653  43.168  1.00                 N  
ATOM    237  CA  LEU    34      -3.195  15.853  42.526  1.00                 C  
ATOM    238  C   LEU    34      -4.298  15.457  43.499  1.00                 C  
ATOM    239  O   LEU    34      -5.437  15.337  43.104  1.00                 O  
ATOM    240  CB  LEU    34      -2.587  14.596  41.900  1.00                 C  
ATOM    241  CG  LEU    34      -3.552  13.679  41.146  1.00                 C  
ATOM    242  CD1 LEU    34      -4.203  14.420  39.988  1.00                 C  
ATOM    243  CD2 LEU    34      -2.832  12.438  40.642  1.00                 C  
ATOM    244  N   TYR    35      -3.947  15.219  44.760  1.00                 N  
ATOM    245  CA  TYR    35      -4.964  14.838  45.778  1.00                 C  
ATOM    246  C   TYR    35      -5.960  15.989  45.885  1.00                 C  
ATOM    247  O   TYR    35      -7.192  15.806  46.015  1.00                 O  
ATOM    248  CB  TYR    35      -4.292  14.535  47.119  1.00                 C  
ATOM    249  CG  TYR    35      -5.258  14.133  48.211  1.00                 C  
ATOM    250  OH  TYR    35      -7.915  13.014  51.207  1.00                 O  
ATOM    251  CZ  TYR    35      -7.036  13.386  50.216  1.00                 C  
ATOM    252  CD1 TYR    35      -5.781  12.848  48.260  1.00                 C  
ATOM    253  CE1 TYR    35      -6.665  12.472  49.255  1.00                 C  
ATOM    254  CD2 TYR    35      -5.644  15.042  49.188  1.00                 C  
ATOM    255  CE2 TYR    35      -6.526  14.684  50.190  1.00                 C  
ATOM    256  N   LYS    36      -5.441  17.218  45.811  1.00                 N  
ATOM    257  CA  LYS    36      -6.317  18.377  45.872  1.00                 C  
ATOM    258  C   LYS    36      -7.162  18.480  44.617  1.00                 C  
ATOM    259  O   LYS    36      -8.326  18.883  44.693  1.00                 O  
ATOM    260  CB  LYS    36      -5.500  19.656  46.067  1.00                 C  
ATOM    261  CD  LYS    36      -5.851  19.853  48.544  1.00                 C  
ATOM    262  CE  LYS    36      -5.179  20.052  49.893  1.00                 C  
ATOM    263  CG  LYS    36      -4.827  19.761  47.425  1.00                 C  
ATOM    264  NZ  LYS    36      -6.169  20.101  51.005  1.00                 N  
ATOM    265  N   LEU    37      -6.580  18.187  43.447  1.00                 N  
ATOM    266  CA  LEU    37      -7.349  18.310  42.213  1.00                 C  
ATOM    267  C   LEU    37      -8.433  17.250  42.053  1.00                 C  
ATOM    268  O   LEU    37      -9.369  17.457  41.288  1.00                 O  
ATOM    269  CB  LEU    37      -6.423  18.248  40.996  1.00                 C  
ATOM    270  CG  LEU    37      -5.450  19.416  40.824  1.00                 C  
ATOM    271  CD1 LEU    37      -4.503  19.160  39.662  1.00                 C  
ATOM    272  CD2 LEU    37      -6.207  20.719  40.613  1.00                 C  
ATOM    273  N   LYS    38      -8.300  16.117  42.726  1.00                 N  
ATOM    274  CA  LYS    38      -9.317  15.072  42.701  1.00                 C  
ATOM    275  C   LYS    38     -10.264  15.287  43.917  1.00                 C  
ATOM    276  O   LYS    38     -11.165  14.491  44.135  1.00                 O  
ATOM    277  CB  LYS    38      -8.664  13.688  42.731  1.00                 C  
ATOM    278  CD  LYS    38      -7.302  11.942  41.551  1.00                 C  
ATOM    279  CE  LYS    38      -8.403  10.910  41.374  1.00                 C  
ATOM    280  CG  LYS    38      -7.855  13.356  41.488  1.00                 C  
ATOM    281  NZ  LYS    38      -8.927  10.890  39.980  1.00                 N  
ATOM    282  N   LEU    39      -9.994  16.326  44.732  1.00                 N  
ATOM    283  CA  LEU    39     -10.773  16.688  45.931  1.00                 C  
ATOM    284  C   LEU    39     -10.817  15.582  47.029  1.00                 C  
ATOM    285  O   LEU    39     -11.820  15.475  47.797  1.00                 O  
ATOM    286  CB  LEU    39     -12.212  17.042  45.549  1.00                 C  
ATOM    287  CG  LEU    39     -12.385  18.181  44.542  1.00                 C  
ATOM    288  CD1 LEU    39     -13.854  18.381  44.204  1.00                 C  
ATOM    289  CD2 LEU    39     -11.786  19.471  45.082  1.00                 C  
ATOM    290  N   GLY    40      -9.752  14.774  47.079  1.00                 N  
ATOM    291  CA  GLY    40      -9.567  13.747  48.095  1.00                 C  
ATOM    292  C   GLY    40     -10.330  12.464  47.885  1.00                 C  
ATOM    293  O   GLY    40     -10.325  11.613  48.789  1.00                 O  
ATOM    294  N   GLU    41     -10.988  12.307  46.726  1.00                 N  
ATOM    295  CA  GLU    41     -11.871  11.159  46.495  1.00                 C  
ATOM    296  C   GLU    41     -11.006   9.930  46.114  1.00                 C  
ATOM    297  O   GLU    41     -10.177   9.995  45.200  1.00                 O  
ATOM    298  CB  GLU    41     -12.892  11.480  45.402  1.00                 C  
ATOM    299  CD  GLU    41     -14.931  10.748  44.103  1.00                 C  
ATOM    300  CG  GLU    41     -13.908  10.375  45.157  1.00                 C  
ATOM    301  OE1 GLU    41     -14.814  11.848  43.524  1.00                 O  
ATOM    302  OE2 GLU    41     -15.850   9.940  43.856  1.00                 O  
ATOM    303  N   ILE    42     -11.202   8.832  46.846  1.00                 N  
ATOM    304  CA  ILE    42     -10.507   7.572  46.575  1.00                 C  
ATOM    305  C   ILE    42     -11.417   6.511  45.947  1.00                 C  
ATOM    306  O   ILE    42     -12.652   6.485  46.158  1.00                 O  
ATOM    307  CB  ILE    42      -9.874   6.990  47.853  1.00                 C  
ATOM    308  CD1 ILE    42     -10.448   5.928  50.098  1.00                 C  
ATOM    309  CG1 ILE    42     -10.954   6.695  48.896  1.00                 C  
ATOM    310  CG2 ILE    42      -8.806   7.929  48.393  1.00                 C  
ATOM    311  N   VAL    43     -10.747   5.633  45.195  1.00                 N  
ATOM    312  CA  VAL    43     -11.316   4.402  44.625  1.00                 C  
ATOM    313  C   VAL    43     -10.390   3.231  44.921  1.00                 C  
ATOM    314  O   VAL    43      -9.165   3.383  45.012  1.00                 O  
ATOM    315  CB  VAL    43     -11.553   4.539  43.109  1.00                 C  
ATOM    316  CG1 VAL    43     -12.560   5.642  42.825  1.00                 C  
ATOM    317  CG2 VAL    43     -10.241   4.811  42.388  1.00                 C  
ATOM    318  N   THR    44     -10.965   2.047  45.036  1.00                 N  
ATOM    319  CA  THR    44     -10.124   0.857  44.892  1.00                 C  
ATOM    320  C   THR    44     -10.020   0.574  43.391  1.00                 C  
ATOM    321  O   THR    44     -11.039   0.391  42.688  1.00                 O  
ATOM    322  CB  THR    44     -10.707  -0.343  45.662  1.00                 C  
ATOM    323  OG1 THR    44     -10.787  -0.026  47.057  1.00                 O  
ATOM    324  CG2 THR    44      -9.821  -1.567  45.491  1.00                 C  
ATOM    325  N   THR    45      -8.782   0.669  42.921  1.00                 N  
ATOM    326  CA  THR    45      -8.414   0.432  41.529  1.00                 C  
ATOM    327  C   THR    45      -7.754  -0.954  41.433  1.00                 C  
ATOM    328  O   THR    45      -6.957  -1.311  42.289  1.00                 O  
ATOM    329  CB  THR    45      -7.470   1.528  41.000  1.00                 C  
ATOM    330  OG1 THR    45      -8.132   2.798  41.051  1.00                 O  
ATOM    331  CG2 THR    45      -7.076   1.242  39.559  1.00                 C  
ATOM    332  N   ILE    46      -8.145  -1.747  40.425  1.00                 N  
ATOM    333  CA  ILE    46      -7.455  -2.998  40.112  1.00                 C  
ATOM    334  C   ILE    46      -5.950  -2.689  39.875  1.00                 C  
ATOM    335  O   ILE    46      -5.632  -1.790  39.160  1.00                 O  
ATOM    336  CB  ILE    46      -8.080  -3.697  38.890  1.00                 C  
ATOM    337  CD1 ILE    46     -10.282  -4.606  37.983  1.00                 C  
ATOM    338  CG1 ILE    46      -9.518  -4.121  39.195  1.00                 C  
ATOM    339  CG2 ILE    46      -7.222  -4.874  38.454  1.00                 C  
ATOM    340  N   PRO    47      -5.048  -3.443  40.478  1.00                 N  
ATOM    341  CA  PRO    47      -3.612  -3.171  40.345  1.00                 C  
ATOM    342  C   PRO    47      -3.100  -3.487  38.937  1.00                 C  
ATOM    343  O   PRO    47      -3.659  -4.346  38.221  1.00                 O  
ATOM    344  CB  PRO    47      -2.964  -4.085  41.387  1.00                 C  
ATOM    345  CD  PRO    47      -5.298  -4.614  41.372  1.00                 C  
ATOM    346  CG  PRO    47      -3.930  -5.210  41.549  1.00                 C  
ATOM    347  N   THR    48      -2.051  -2.807  38.555  1.00                 N  
ATOM    348  CA  THR    48      -1.368  -3.037  37.300  1.00                 C  
ATOM    349  C   THR    48       0.148  -3.016  37.563  1.00                 C  
ATOM    350  O   THR    48       0.623  -2.097  38.204  1.00                 O  
ATOM    351  CB  THR    48      -1.757  -1.985  36.245  1.00                 C  
ATOM    352  OG1 THR    48      -3.173  -2.021  36.030  1.00                 O  
ATOM    353  CG2 THR    48      -1.057  -2.271  34.925  1.00                 C  
ATOM    354  N   ILE    49       0.869  -3.945  36.973  1.00                 N  
ATOM    355  CA  ILE    49       2.336  -3.962  37.057  1.00                 C  
ATOM    356  C   ILE    49       2.906  -2.862  36.171  1.00                 C  
ATOM    357  O   ILE    49       2.596  -2.778  34.933  1.00                 O  
ATOM    358  CB  ILE    49       2.908  -5.335  36.660  1.00                 C  
ATOM    359  CD1 ILE    49       2.767  -7.822  37.203  1.00                 C  
ATOM    360  CG1 ILE    49       2.445  -6.411  37.644  1.00                 C  
ATOM    361  CG2 ILE    49       4.425  -5.272  36.561  1.00                 C  
ATOM    362  N   GLY    50       3.742  -2.008  36.770  1.00                 N  
ATOM    363  CA  GLY    50       4.444  -1.006  36.045  1.00                 C  
ATOM    364  C   GLY    50       4.534   0.334  36.726  1.00                 C  
ATOM    365  O   GLY    50       4.558   0.427  37.927  1.00                 O  
ATOM    366  N   PHE    51       4.531   1.371  35.926  1.00                 N  
ATOM    367  CA  PHE    51       4.705   2.726  36.467  1.00                 C  
ATOM    368  C   PHE    51       3.454   3.185  37.209  1.00                 C  
ATOM    369  O   PHE    51       2.307   2.881  36.833  1.00                 O  
ATOM    370  CB  PHE    51       5.043   3.711  35.346  1.00                 C  
ATOM    371  CG  PHE    51       6.431   3.550  34.795  1.00                 C  
ATOM    372  CZ  PHE    51       9.002   3.254  33.780  1.00                 C  
ATOM    373  CD1 PHE    51       6.641   2.907  33.588  1.00                 C  
ATOM    374  CE1 PHE    51       7.918   2.758  33.080  1.00                 C  
ATOM    375  CD2 PHE    51       7.526   4.040  35.484  1.00                 C  
ATOM    376  CE2 PHE    51       8.803   3.891  34.977  1.00                 C  
ATOM    377  N   ASN    52       3.664   3.967  38.275  1.00                 N  
ATOM    378  CA  ASN    52       2.542   4.579  38.980  1.00                 C  
ATOM    379  C   ASN    52       1.930   5.591  37.990  1.00                 C  
ATOM    380  O   ASN    52       2.623   6.320  37.243  1.00                 O  
ATOM    381  CB  ASN    52       3.014   5.214  40.289  1.00                 C  
ATOM    382  CG  ASN    52       3.468   4.185  41.306  1.00                 C  
ATOM    383  OD1 ASN    52       3.085   3.018  41.235  1.00                 O  
ATOM    384  ND2 ASN    52       4.287   4.617  42.258  1.00                 N  
ATOM    385  N   VAL    53       0.662   5.602  37.839  1.00                 N  
ATOM    386  CA  VAL    53       0.097   6.588  36.931  1.00                 C  
ATOM    387  C   VAL    53      -0.795   7.405  37.816  1.00                 C  
ATOM    388  O   VAL    53      -1.641   6.869  38.495  1.00                 O  
ATOM    389  CB  VAL    53      -0.636   5.917  35.755  1.00                 C  
ATOM    390  CG1 VAL    53      -1.261   6.967  34.848  1.00                 C  
ATOM    391  CG2 VAL    53       0.317   5.030  34.969  1.00                 C  
ATOM    392  N   GLU    54      -0.593   8.700  37.819  1.00                 N  
ATOM    393  CA  GLU    54      -1.357   9.612  38.645  1.00                 C  
ATOM    394  C   GLU    54      -1.939  10.617  37.673  1.00                 C  
ATOM    395  O   GLU    54      -1.212  11.382  37.036  1.00                 O  
ATOM    396  CB  GLU    54      -0.462  10.246  39.712  1.00                 C  
ATOM    397  CD  GLU    54       0.979   9.919  41.761  1.00                 C  
ATOM    398  CG  GLU    54       0.092   9.257  40.724  1.00                 C  
ATOM    399  OE1 GLU    54       1.040  11.166  41.780  1.00                 O  
ATOM    400  OE2 GLU    54       1.611   9.191  42.554  1.00                 O  
ATOM    401  N   THR    55      -3.242  10.590  37.517  1.00                 N  
ATOM    402  CA  THR    55      -3.902  11.430  36.515  1.00                 C  
ATOM    403  C   THR    55      -5.189  11.936  37.111  1.00                 C  
ATOM    404  O   THR    55      -5.803  11.254  37.949  1.00                 O  
ATOM    405  CB  THR    55      -4.161  10.654  35.210  1.00                 C  
ATOM    406  OG1 THR    55      -4.700  11.541  34.222  1.00                 O  
ATOM    407  CG2 THR    55      -5.158   9.530  35.448  1.00                 C  
ATOM    408  N   VAL    56      -5.616  13.089  36.664  1.00                 N  
ATOM    409  CA  VAL    56      -6.952  13.593  36.976  1.00                 C  
ATOM    410  C   VAL    56      -7.531  14.095  35.687  1.00                 C  
ATOM    411  O   VAL    56      -6.863  14.740  34.899  1.00                 O  
ATOM    412  CB  VAL    56      -6.904  14.687  38.059  1.00                 C  
ATOM    413  CG1 VAL    56      -6.036  15.850  37.603  1.00                 C  
ATOM    414  CG2 VAL    56      -8.308  15.165  38.396  1.00                 C  
ATOM    415  N   GLU    57      -8.761  13.691  35.391  1.00                 N  
ATOM    416  CA  GLU    57      -9.427  14.079  34.139  1.00                 C  
ATOM    417  C   GLU    57     -10.637  14.932  34.466  1.00                 C  
ATOM    418  O   GLU    57     -11.451  14.512  35.231  1.00                 O  
ATOM    419  CB  GLU    57      -9.825  12.838  33.337  1.00                 C  
ATOM    420  CD  GLU    57     -10.812  11.895  31.212  1.00                 C  
ATOM    421  CG  GLU    57     -10.478  13.147  31.999  1.00                 C  
ATOM    422  OE1 GLU    57      -9.871  11.198  30.778  1.00                 O  
ATOM    423  OE2 GLU    57     -12.015  11.612  31.029  1.00                 O  
ATOM    424  N   TYR    58     -10.723  16.124  33.915  1.00                 N  
ATOM    425  CA  TYR    58     -11.951  16.915  33.955  1.00                 C  
ATOM    426  C   TYR    58     -12.676  16.790  32.630  1.00                 C  
ATOM    427  O   TYR    58     -13.802  17.263  32.481  1.00                 O  
ATOM    428  CB  TYR    58     -11.636  18.379  34.270  1.00                 C  
ATOM    429  CG  TYR    58     -11.028  18.593  35.638  1.00                 C  
ATOM    430  OH  TYR    58      -9.363  19.170  39.405  1.00                 O  
ATOM    431  CZ  TYR    58      -9.913  18.980  38.158  1.00                 C  
ATOM    432  CD1 TYR    58     -11.257  17.690  36.668  1.00                 C  
ATOM    433  CE1 TYR    58     -10.706  17.878  37.921  1.00                 C  
ATOM    434  CD2 TYR    58     -10.226  19.698  35.895  1.00                 C  
ATOM    435  CE2 TYR    58      -9.667  19.903  37.142  1.00                 C  
ATOM    436  N   LYS    59     -12.093  16.145  31.625  1.00                 N  
ATOM    437  CA  LYS    59     -12.905  16.032  30.429  1.00                 C  
ATOM    438  C   LYS    59     -12.879  17.345  29.682  1.00                 C  
ATOM    439  O   LYS    59     -13.250  18.399  30.154  1.00                 O  
ATOM    440  CB  LYS    59     -14.337  15.633  30.790  1.00                 C  
ATOM    441  CD  LYS    59     -15.903  13.902  31.712  1.00                 C  
ATOM    442  CE  LYS    59     -16.015  12.604  32.495  1.00                 C  
ATOM    443  CG  LYS    59     -14.450  14.285  31.482  1.00                 C  
ATOM    444  NZ  LYS    59     -15.436  11.453  31.748  1.00                 N  
ATOM    445  N   ASN    60     -12.440  17.244  28.463  1.00                 N  
ATOM    446  CA  ASN    60     -11.794  18.328  27.838  1.00                 C  
ATOM    447  C   ASN    60     -10.426  18.602  28.484  1.00                 C  
ATOM    448  O   ASN    60      -9.649  19.198  27.766  1.00                 O  
ATOM    449  CB  ASN    60     -12.675  19.578  27.888  1.00                 C  
ATOM    450  CG  ASN    60     -13.972  19.407  27.123  1.00                 C  
ATOM    451  OD1 ASN    60     -13.976  18.936  25.985  1.00                 O  
ATOM    452  ND2 ASN    60     -15.081  19.791  27.746  1.00                 N  
ATOM    453  N   ILE    61     -10.110  18.215  29.751  1.00                 N  
ATOM    454  CA  ILE    61      -8.678  18.373  30.164  1.00                 C  
ATOM    455  C   ILE    61      -8.214  17.332  31.167  1.00                 C  
ATOM    456  O   ILE    61      -8.942  16.960  32.074  1.00                 O  
ATOM    457  CB  ILE    61      -8.412  19.770  30.755  1.00                 C  
ATOM    458  CD1 ILE    61      -6.525  21.402  31.281  1.00                 C  
ATOM    459  CG1 ILE    61      -6.916  19.965  31.009  1.00                 C  
ATOM    460  CG2 ILE    61      -9.233  19.979  32.018  1.00                 C  
ATOM    461  N   SER    62      -6.996  16.844  30.976  1.00                 N  
ATOM    462  CA  SER    62      -6.370  15.884  31.868  1.00                 C  
ATOM    463  C   SER    62      -5.008  16.374  32.356  1.00                 C  
ATOM    464  O   SER    62      -4.341  17.125  31.633  1.00                 O  
ATOM    465  CB  SER    62      -6.215  14.529  31.174  1.00                 C  
ATOM    466  OG  SER    62      -7.477  13.987  30.827  1.00                 O  
ATOM    467  N   PHE    63      -4.655  16.025  33.576  1.00                 N  
ATOM    468  CA  PHE    63      -3.387  16.360  34.209  1.00                 C  
ATOM    469  C   PHE    63      -2.735  15.048  34.627  1.00                 C  
ATOM    470  O   PHE    63      -3.397  14.278  35.384  1.00                 O  
ATOM    471  CB  PHE    63      -3.612  17.298  35.396  1.00                 C  
ATOM    472  CG  PHE    63      -4.187  18.632  35.014  1.00                 C  
ATOM    473  CZ  PHE    63      -5.246  21.103  34.307  1.00                 C  
ATOM    474  CD1 PHE    63      -5.554  18.799  34.876  1.00                 C  
ATOM    475  CE1 PHE    63      -6.084  20.026  34.524  1.00                 C  
ATOM    476  CD2 PHE    63      -3.362  19.720  34.793  1.00                 C  
ATOM    477  CE2 PHE    63      -3.891  20.948  34.442  1.00                 C  
ATOM    478  N   THR    64      -1.507  14.817  34.165  1.00                 N  
ATOM    479  CA  THR    64      -0.808  13.581  34.409  1.00                 C  
ATOM    480  C   THR    64       0.569  13.891  34.938  1.00                 C  
ATOM    481  O   THR    64       1.286  14.722  34.318  1.00                 O  
ATOM    482  CB  THR    64      -0.716  12.724  33.133  1.00                 C  
ATOM    483  OG1 THR    64      -2.034  12.422  32.660  1.00                 O  
ATOM    484  CG2 THR    64       0.008  11.417  33.421  1.00                 C  
ATOM    485  N   VAL    65       0.929  13.237  36.041  1.00                 N  
ATOM    486  CA  VAL    65       2.271  13.341  36.564  1.00                 C  
ATOM    487  C   VAL    65       3.209  12.560  35.690  1.00                 C  
ATOM    488  O   VAL    65       2.984  11.351  35.408  1.00                 O  
ATOM    489  CB  VAL    65       2.348  12.850  38.021  1.00                 C  
ATOM    490  CG1 VAL    65       3.789  12.853  38.509  1.00                 C  
ATOM    491  CG2 VAL    65       1.476  13.711  38.921  1.00                 C  
ATOM    492  N   TRP    66       4.259  13.194  35.232  1.00                 N  
ATOM    493  CA  TRP    66       5.254  12.494  34.438  1.00                 C  
ATOM    494  C   TRP    66       6.530  12.398  35.252  1.00                 C  
ATOM    495  O   TRP    66       7.192  13.410  35.470  1.00                 O  
ATOM    496  CB  TRP    66       5.486  13.218  33.110  1.00                 C  
ATOM    497  CG  TRP    66       6.492  12.545  32.228  1.00                 C  
ATOM    498  CD1 TRP    66       7.773  12.952  31.986  1.00                 C  
ATOM    499  NE1 TRP    66       8.393  12.080  31.124  1.00                 N  
ATOM    500  CD2 TRP    66       6.302  11.344  31.470  1.00                 C  
ATOM    501  CE2 TRP    66       7.508  11.084  30.794  1.00                 C  
ATOM    502  CH2 TRP    66       6.608   9.136  29.807  1.00                 C  
ATOM    503  CZ2 TRP    66       7.673   9.980  29.958  1.00                 C  
ATOM    504  CE3 TRP    66       5.230  10.464  31.298  1.00                 C  
ATOM    505  CZ3 TRP    66       5.398   9.371  30.468  1.00                 C  
ATOM    506  N   ASP    67       6.967  11.193  35.600  1.00                 N  
ATOM    507  CA  ASP    67       8.126  10.906  36.445  1.00                 C  
ATOM    508  C   ASP    67       9.357  10.994  35.565  1.00                 C  
ATOM    509  O   ASP    67       9.473  10.262  34.544  1.00                 O  
ATOM    510  CB  ASP    67       7.984   9.531  37.101  1.00                 C  
ATOM    511  CG  ASP    67       9.116   9.223  38.060  1.00                 C  
ATOM    512  OD1 ASP    67      10.284   9.486  37.705  1.00                 O  
ATOM    513  OD2 ASP    67       8.836   8.719  39.168  1.00                 O  
ATOM    514  N   VAL    68      10.284  11.891  35.890  1.00                 N  
ATOM    515  CA  VAL    68      11.430  12.051  35.046  1.00                 C  
ATOM    516  C   VAL    68      12.630  11.218  35.563  1.00                 C  
ATOM    517  O   VAL    68      13.745  11.418  35.138  1.00                 O  
ATOM    518  CB  VAL    68      11.840  13.531  34.925  1.00                 C  
ATOM    519  CG1 VAL    68      10.711  14.348  34.316  1.00                 C  
ATOM    520  CG2 VAL    68      12.232  14.087  36.285  1.00                 C  
ATOM    521  N   GLY    69      12.425  10.358  36.513  1.00                 N  
ATOM    522  CA  GLY    69      13.543   9.612  37.066  1.00                 C  
ATOM    523  C   GLY    69      14.120   8.617  36.086  1.00                 C  
ATOM    524  O   GLY    69      13.535   8.297  35.036  1.00                 O  
ATOM    525  N   GLY    70      15.306   8.141  36.384  1.00                 N  
ATOM    526  CA  GLY    70      15.922   7.168  35.506  1.00                 C  
ATOM    527  C   GLY    70      17.015   7.761  34.608  1.00                 C  
ATOM    528  O   GLY    70      17.310   8.945  34.664  1.00                 O  
ATOM    529  N   GLN    71      17.608   6.918  33.791  1.00                 N  
ATOM    530  CA  GLN    71      18.719   7.313  32.933  1.00                 C  
ATOM    531  C   GLN    71      18.248   7.984  31.656  1.00                 C  
ATOM    532  O   GLN    71      17.082   7.849  31.209  1.00                 O  
ATOM    533  CB  GLN    71      19.583   6.100  32.583  1.00                 C  
ATOM    534  CD  GLN    71      21.172   6.318  34.534  1.00                 C  
ATOM    535  CG  GLN    71      20.209   5.416  33.787  1.00                 C  
ATOM    536  OE1 GLN    71      22.115   6.854  33.951  1.00                 O  
ATOM    537  NE2 GLN    71      20.938   6.487  35.830  1.00                 N  
ATOM    538  N   ASP    72      19.183   8.633  30.971  1.00                 N  
ATOM    539  CA  ASP    72      18.845   9.332  29.746  1.00                 C  
ATOM    540  C   ASP    72      18.513   8.460  28.532  1.00                 C  
ATOM    541  O   ASP    72      17.724   8.873  27.667  1.00                 O  
ATOM    542  CB  ASP    72      19.983  10.267  29.331  1.00                 C  
ATOM    543  CG  ASP    72      20.119  11.463  30.253  1.00                 C  
ATOM    544  OD1 ASP    72      19.176  11.726  31.029  1.00                 O  
ATOM    545  OD2 ASP    72      21.169  12.138  30.199  1.00                 O  
ATOM    546  N   LYS    73      18.980   7.236  28.572  1.00                 N  
ATOM    547  CA  LYS    73      18.814   6.276  27.486  1.00                 C  
ATOM    548  C   LYS    73      17.335   5.921  27.248  1.00                 C  
ATOM    549  O   LYS    73      16.999   5.369  26.152  1.00                 O  
ATOM    550  CB  LYS    73      19.607   5.000  27.773  1.00                 C  
ATOM    551  CD  LYS    73      21.839   3.876  28.012  1.00                 C  
ATOM    552  CE  LYS    73      23.346   4.049  27.925  1.00                 C  
ATOM    553  CG  LYS    73      21.115   5.178  27.710  1.00                 C  
ATOM    554  NZ  LYS    73      24.070   2.790  28.255  1.00                 N  
ATOM    555  N   ILE    74      16.470   6.077  28.259  1.00                 N  
ATOM    556  CA  ILE    74      15.062   5.732  28.041  1.00                 C  
ATOM    557  C   ILE    74      14.238   6.915  27.543  1.00                 C  
ATOM    558  O   ILE    74      13.084   6.759  27.075  1.00                 O  
ATOM    559  CB  ILE    74      14.413   5.173  29.321  1.00                 C  
ATOM    560  CD1 ILE    74      13.547   5.856  31.619  1.00                 C  
ATOM    561  CG1 ILE    74      14.365   6.248  30.408  1.00                 C  
ATOM    562  CG2 ILE    74      15.148   3.926  29.789  1.00                 C  
ATOM    563  N   ARG    75      14.820   8.117  27.549  1.00                 N  
ATOM    564  CA  ARG    75      14.019   9.285  27.231  1.00                 C  
ATOM    565  C   ARG    75      13.510   9.343  25.795  1.00                 C  
ATOM    566  O   ARG    75      12.463   9.975  25.594  1.00                 O  
ATOM    567  CB  ARG    75      14.808  10.567  27.505  1.00                 C  
ATOM    568  CD  ARG    75      15.831  12.132  29.179  1.00                 C  
ATOM    569  NE  ARG    75      16.139  12.373  30.587  1.00                 N  
ATOM    570  CG  ARG    75      15.044  10.847  28.980  1.00                 C  
ATOM    571  CZ  ARG    75      15.308  12.957  31.444  1.00                 C  
ATOM    572  NH1 ARG    75      15.674  13.135  32.706  1.00                 N  
ATOM    573  NH2 ARG    75      14.113  13.363  31.036  1.00                 N  
ATOM    574  N   PRO    76      14.200   8.779  24.802  1.00                 N  
ATOM    575  CA  PRO    76      13.607   8.703  23.458  1.00                 C  
ATOM    576  C   PRO    76      12.222   8.063  23.437  1.00                 C  
ATOM    577  O   PRO    76      11.395   8.430  22.600  1.00                 O  
ATOM    578  CB  PRO    76      14.600   7.853  22.663  1.00                 C  
ATOM    579  CD  PRO    76      15.629   8.195  24.797  1.00                 C  
ATOM    580  CG  PRO    76      15.915   8.098  23.324  1.00                 C  
ATOM    581  N   LEU    77      11.959   7.138  24.373  1.00                 N  
ATOM    582  CA  LEU    77      10.693   6.455  24.425  1.00                 C  
ATOM    583  C   LEU    77       9.505   7.364  24.796  1.00                 C  
ATOM    584  O   LEU    77       8.379   6.979  24.599  1.00                 O  
ATOM    585  CB  LEU    77      10.749   5.298  25.424  1.00                 C  
ATOM    586  CG  LEU    77      11.669   4.131  25.059  1.00                 C  
ATOM    587  CD1 LEU    77      11.735   3.122  26.195  1.00                 C  
ATOM    588  CD2 LEU    77      11.200   3.456  23.779  1.00                 C  
ATOM    589  N   TRP    78       9.775   8.492  25.382  1.00                 N  
ATOM    590  CA  TRP    78       8.746   9.401  25.906  1.00                 C  
ATOM    591  C   TRP    78       8.111  10.223  24.805  1.00                 C  
ATOM    592  O   TRP    78       7.134  10.902  25.011  1.00                 O  
ATOM    593  CB  TRP    78       9.341  10.329  26.967  1.00                 C  
ATOM    594  CG  TRP    78       9.725   9.626  28.232  1.00                 C  
ATOM    595  CD1 TRP    78       9.329   8.382  28.631  1.00                 C  
ATOM    596  NE1 TRP    78       9.886   8.075  29.849  1.00                 N  
ATOM    597  CD2 TRP    78      10.582  10.126  29.266  1.00                 C  
ATOM    598  CE2 TRP    78      10.660   9.132  30.258  1.00                 C  
ATOM    599  CH2 TRP    78      12.101  10.466  31.570  1.00                 C  
ATOM    600  CZ2 TRP    78      11.418   9.292  31.417  1.00                 C  
ATOM    601  CE3 TRP    78      11.291  11.317  29.448  1.00                 C  
ATOM    602  CZ3 TRP    78      12.041  11.471  30.599  1.00                 C  
ATOM    603  N   ARG    79       8.761  10.243  23.653  1.00                 N  
ATOM    604  CA  ARG    79       8.503  11.274  22.666  1.00                 C  
ATOM    605  C   ARG    79       7.023  11.327  22.229  1.00                 C  
ATOM    606  O   ARG    79       6.469  12.426  22.198  1.00                 O  
ATOM    607  CB  ARG    79       9.384  11.067  21.432  1.00                 C  
ATOM    608  CD  ARG    79      10.134  11.883  19.180  1.00                 C  
ATOM    609  NE  ARG    79       9.911  12.838  18.097  1.00                 N  
ATOM    610  CG  ARG    79       9.188  12.113  20.347  1.00                 C  
ATOM    611  CZ  ARG    79      10.593  12.847  16.957  1.00                 C  
ATOM    612  NH1 ARG    79      10.320  13.753  16.028  1.00                 N  
ATOM    613  NH2 ARG    79      11.546  11.949  16.747  1.00                 N  
ATOM    614  N   HIS    80       6.381  10.199  21.929  1.00                 N  
ATOM    615  CA  HIS    80       4.984  10.266  21.443  1.00                 C  
ATOM    616  C   HIS    80       3.988  10.795  22.514  1.00                 C  
ATOM    617  O   HIS    80       2.919  11.363  22.172  1.00                 O  
ATOM    618  CB  HIS    80       4.516   8.890  20.966  1.00                 C  
ATOM    619  CG  HIS    80       5.175   8.432  19.702  1.00                 C  
ATOM    620  ND1 HIS    80       4.912   9.004  18.476  1.00                 N  
ATOM    621  CE1 HIS    80       5.649   8.386  17.537  1.00                 C  
ATOM    622  CD2 HIS    80       6.151   7.411  19.350  1.00                 C  
ATOM    623  NE2 HIS    80       6.395   7.429  18.054  1.00                 N  
ATOM    624  N   TYR    81       4.324  10.596  23.788  1.00                 N  
ATOM    625  CA  TYR    81       3.479  11.090  24.846  1.00                 C  
ATOM    626  C   TYR    81       3.613  12.608  24.973  1.00                 C  
ATOM    627  O   TYR    81       2.752  13.259  25.526  1.00                 O  
ATOM    628  CB  TYR    81       3.828  10.410  26.172  1.00                 C  
ATOM    629  CG  TYR    81       3.416   8.957  26.242  1.00                 C  
ATOM    630  OH  TYR    81       2.299   4.957  26.433  1.00                 O  
ATOM    631  CZ  TYR    81       2.667   6.281  26.370  1.00                 C  
ATOM    632  CD1 TYR    81       4.349   7.944  26.061  1.00                 C  
ATOM    633  CE1 TYR    81       3.981   6.613  26.124  1.00                 C  
ATOM    634  CD2 TYR    81       2.096   8.603  26.490  1.00                 C  
ATOM    635  CE2 TYR    81       1.710   7.278  26.556  1.00                 C  
ATOM    636  N   PHE    82       4.728  13.171  24.550  1.00                 N  
ATOM    637  CA  PHE    82       4.906  14.628  24.648  1.00                 C  
ATOM    638  C   PHE    82       4.233  15.286  23.435  1.00                 C  
ATOM    639  O   PHE    82       4.007  16.496  23.404  1.00                 O  
ATOM    640  CB  PHE    82       6.393  14.982  24.723  1.00                 C  
ATOM    641  CG  PHE    82       7.049  14.575  26.011  1.00                 C  
ATOM    642  CZ  PHE    82       8.269  13.820  28.392  1.00                 C  
ATOM    643  CD1 PHE    82       6.298  14.393  27.160  1.00                 C  
ATOM    644  CE1 PHE    82       6.902  14.018  28.345  1.00                 C  
ATOM    645  CD2 PHE    82       8.416  14.373  26.075  1.00                 C  
ATOM    646  CE2 PHE    82       9.019  13.998  27.260  1.00                 C  
ATOM    647  N   GLN    83       3.829  14.469  22.476  1.00                 N  
ATOM    648  CA  GLN    83       3.201  14.984  21.279  1.00                 C  
ATOM    649  C   GLN    83       1.872  15.647  21.520  1.00                 C  
ATOM    650  O   GLN    83       1.568  16.606  20.878  1.00                 O  
ATOM    651  CB  GLN    83       3.006  13.866  20.253  1.00                 C  
ATOM    652  CD  GLN    83       4.074  12.185  18.699  1.00                 C  
ATOM    653  CG  GLN    83       4.300  13.344  19.650  1.00                 C  
ATOM    654  OE1 GLN    83       3.087  11.459  18.814  1.00                 O  
ATOM    655  NE2 GLN    83       4.990  12.009  17.754  1.00                 N  
ATOM    656  N   ASN    84       0.970  15.236  22.339  1.00                 N  
ATOM    657  CA  ASN    84      -0.184  16.144  22.167  1.00                 C  
ATOM    658  C   ASN    84      -0.375  16.918  23.453  1.00                 C  
ATOM    659  O   ASN    84      -1.380  16.745  24.085  1.00                 O  
ATOM    660  CB  ASN    84      -1.435  15.353  21.778  1.00                 C  
ATOM    661  CG  ASN    84      -2.606  16.250  21.430  1.00                 C  
ATOM    662  OD1 ASN    84      -2.422  17.397  21.022  1.00                 O  
ATOM    663  ND2 ASN    84      -3.817  15.729  21.589  1.00                 N  
ATOM    664  N   THR    85       0.588  17.784  23.808  1.00                 N  
ATOM    665  CA  THR    85       0.635  18.388  25.151  1.00                 C  
ATOM    666  C   THR    85       0.528  19.857  25.020  1.00                 C  
ATOM    667  O   THR    85       1.347  20.483  24.333  1.00                 O  
ATOM    668  CB  THR    85       1.926  18.004  25.898  1.00                 C  
ATOM    669  OG1 THR    85       1.994  16.579  26.038  1.00                 O  
ATOM    670  CG2 THR    85       1.946  18.631  27.284  1.00                 C  
ATOM    671  N   GLN    86      -0.491  20.439  25.640  1.00                 N  
ATOM    672  CA  GLN    86      -0.669  21.853  25.508  1.00                 C  
ATOM    673  C   GLN    86       0.005  22.602  26.657  1.00                 C  
ATOM    674  O   GLN    86       0.178  23.800  26.543  1.00                 O  
ATOM    675  CB  GLN    86      -2.157  22.203  25.454  1.00                 C  
ATOM    676  CD  GLN    86      -2.340  22.042  22.940  1.00                 C  
ATOM    677  CG  GLN    86      -2.897  21.590  24.276  1.00                 C  
ATOM    678  OE1 GLN    86      -2.341  23.232  22.627  1.00                 O  
ATOM    679  NE2 GLN    86      -1.862  21.090  22.147  1.00                 N  
ATOM    680  N   GLY    87       0.297  21.914  27.743  1.00                 N  
ATOM    681  CA  GLY    87       0.856  22.597  28.938  1.00                 C  
ATOM    682  C   GLY    87       1.693  21.694  29.793  1.00                 C  
ATOM    683  O   GLY    87       1.560  20.429  29.829  1.00                 O  
ATOM    684  N   LEU    88       2.643  22.318  30.475  1.00                 N  
ATOM    685  CA  LEU    88       3.524  21.656  31.376  1.00                 C  
ATOM    686  C   LEU    88       3.452  22.418  32.711  1.00                 C  
ATOM    687  O   LEU    88       3.572  23.660  32.727  1.00                 O  
ATOM    688  CB  LEU    88       4.943  21.615  30.805  1.00                 C  
ATOM    689  CG  LEU    88       6.015  20.989  31.699  1.00                 C  
ATOM    690  CD1 LEU    88       5.742  19.508  31.910  1.00                 C  
ATOM    691  CD2 LEU    88       7.399  21.192  31.101  1.00                 C  
ATOM    692  N   ILE    89       3.206  21.710  33.782  1.00                 N  
ATOM    693  CA  ILE    89       3.242  22.268  35.087  1.00                 C  
ATOM    694  C   ILE    89       4.545  21.748  35.725  1.00                 C  
ATOM    695  O   ILE    89       4.785  20.533  35.848  1.00                 O  
ATOM    696  CB  ILE    89       1.988  21.890  35.897  1.00                 C  
ATOM    697  CD1 ILE    89      -0.560  21.897  35.809  1.00                 C  
ATOM    698  CG1 ILE    89       0.728  22.411  35.203  1.00                 C  
ATOM    699  CG2 ILE    89       2.101  22.403  37.325  1.00                 C  
ATOM    700  N   PHE    90       5.386  22.657  36.185  1.00                 N  
ATOM    701  CA  PHE    90       6.656  22.283  36.800  1.00                 C  
ATOM    702  C   PHE    90       6.510  22.625  38.238  1.00                 C  
ATOM    703  O   PHE    90       6.282  23.791  38.555  1.00                 O  
ATOM    704  CB  PHE    90       7.816  23.015  36.122  1.00                 C  
ATOM    705  CG  PHE    90       9.164  22.671  36.688  1.00                 C  
ATOM    706  CZ  PHE    90      11.659  22.040  37.739  1.00                 C  
ATOM    707  CD1 PHE    90       9.727  21.427  36.465  1.00                 C  
ATOM    708  CE1 PHE    90      10.967  21.110  36.986  1.00                 C  
ATOM    709  CD2 PHE    90       9.868  23.591  37.444  1.00                 C  
ATOM    710  CE2 PHE    90      11.109  23.274  37.965  1.00                 C  
ATOM    711  N   VAL    91       6.659  21.660  39.135  1.00                 N  
ATOM    712  CA  VAL    91       6.478  21.907  40.549  1.00                 C  
ATOM    713  C   VAL    91       7.859  21.857  41.209  1.00                 C  
ATOM    714  O   VAL    91       8.671  20.956  40.951  1.00                 O  
ATOM    715  CB  VAL    91       5.509  20.890  41.180  1.00                 C  
ATOM    716  CG1 VAL    91       5.379  21.135  42.676  1.00                 C  
ATOM    717  CG2 VAL    91       4.148  20.962  40.505  1.00                 C  
ATOM    718  N   VAL    92       8.151  22.830  42.035  1.00                 N  
ATOM    719  CA  VAL    92       9.461  22.906  42.706  1.00                 C  
ATOM    720  C   VAL    92       9.253  23.068  44.208  1.00                 C  
ATOM    721  O   VAL    92       8.384  23.792  44.657  1.00                 O  
ATOM    722  CB  VAL    92      10.315  24.059  42.147  1.00                 C  
ATOM    723  CG1 VAL    92      11.636  24.154  42.895  1.00                 C  
ATOM    724  CG2 VAL    92      10.554  23.871  40.657  1.00                 C  
ATOM    725  N   ASP    93      10.068  22.392  44.990  1.00                 N  
ATOM    726  CA  ASP    93      10.125  22.561  46.432  1.00                 C  
ATOM    727  C   ASP    93      10.929  23.832  46.738  1.00                 C  
ATOM    728  O   ASP    93      12.162  23.895  46.619  1.00                 O  
ATOM    729  CB  ASP    93      10.748  21.329  47.092  1.00                 C  
ATOM    730  CG  ASP    93      10.787  21.435  48.603  1.00                 C  
ATOM    731  OD1 ASP    93      10.571  22.548  49.127  1.00                 O  
ATOM    732  OD2 ASP    93      11.032  20.404  49.265  1.00                 O  
ATOM    733  N   SER    94      10.213  24.891  47.054  1.00                 N  
ATOM    734  CA  SER    94      10.872  26.165  47.181  1.00                 C  
ATOM    735  C   SER    94      11.727  26.278  48.432  1.00                 C  
ATOM    736  O   SER    94      12.395  27.293  48.581  1.00                 O  
ATOM    737  CB  SER    94       9.847  27.301  47.178  1.00                 C  
ATOM    738  OG  SER    94       9.035  27.259  48.338  1.00                 O  
ATOM    739  N   ASN    95      11.622  25.312  49.363  1.00                 N  
ATOM    740  CA  ASN    95      12.433  25.301  50.570  1.00                 C  
ATOM    741  C   ASN    95      13.759  24.549  50.314  1.00                 C  
ATOM    742  O   ASN    95      14.719  24.648  51.110  1.00                 O  
ATOM    743  CB  ASN    95      11.658  24.674  51.731  1.00                 C  
ATOM    744  CG  ASN    95      12.296  24.956  53.077  1.00                 C  
ATOM    745  OD1 ASN    95      12.647  26.095  53.382  1.00                 O  
ATOM    746  ND2 ASN    95      12.448  23.915  53.887  1.00                 N  
ATOM    747  N   ASP    96      13.854  23.830  49.189  1.00                 N  
ATOM    748  CA  ASP    96      15.003  22.962  48.953  1.00                 C  
ATOM    749  C   ASP    96      16.056  23.725  48.168  1.00                 C  
ATOM    750  O   ASP    96      16.194  23.619  46.946  1.00                 O  
ATOM    751  CB  ASP    96      14.574  21.695  48.210  1.00                 C  
ATOM    752  CG  ASP    96      15.695  20.682  48.090  1.00                 C  
ATOM    753  OD1 ASP    96      16.824  20.991  48.527  1.00                 O  
ATOM    754  OD2 ASP    96      15.445  19.579  47.561  1.00                 O  
ATOM    755  N   ARG    97      16.820  24.500  48.881  1.00                 N  
ATOM    756  CA  ARG    97      17.796  25.344  48.255  1.00                 C  
ATOM    757  C   ARG    97      18.929  24.529  47.648  1.00                 C  
ATOM    758  O   ARG    97      19.465  24.957  46.628  1.00                 O  
ATOM    759  CB  ARG    97      18.359  26.350  49.261  1.00                 C  
ATOM    760  CD  ARG    97      17.977  28.355  50.722  1.00                 C  
ATOM    761  NE  ARG    97      17.045  29.405  51.126  1.00                 N  
ATOM    762  CG  ARG    97      17.370  27.423  49.686  1.00                 C  
ATOM    763  CZ  ARG    97      17.280  30.278  52.100  1.00                 C  
ATOM    764  NH1 ARG    97      16.374  31.199  52.398  1.00                 N  
ATOM    765  NH2 ARG    97      18.421  30.227  52.775  1.00                 N  
ATOM    766  N   GLU    98      19.229  23.341  48.198  1.00                 N  
ATOM    767  CA  GLU    98      20.315  22.491  47.659  1.00                 C  
ATOM    768  C   GLU    98      19.989  21.810  46.360  1.00                 C  
ATOM    769  O   GLU    98      20.900  21.340  45.671  1.00                 O  
ATOM    770  CB  GLU    98      20.710  21.417  48.675  1.00                 C  
ATOM    771  CD  GLU    98      21.755  20.871  50.909  1.00                 C  
ATOM    772  CG  GLU    98      21.381  21.963  49.925  1.00                 C  
ATOM    773  OE1 GLU    98      21.440  19.694  50.638  1.00                 O  
ATOM    774  OE2 GLU    98      22.363  21.194  51.951  1.00                 O  
ATOM    775  N   ARG    99      18.691  21.690  46.010  1.00                 N  
ATOM    776  CA  ARG    99      18.359  20.988  44.802  1.00                 C  
ATOM    777  C   ARG    99      17.739  21.937  43.765  1.00                 C  
ATOM    778  O   ARG    99      17.306  21.472  42.726  1.00                 O  
ATOM    779  CB  ARG    99      17.399  19.834  45.099  1.00                 C  
ATOM    780  CD  ARG    99      16.965  17.693  46.334  1.00                 C  
ATOM    781  NE  ARG    99      17.557  16.545  47.017  1.00                 N  
ATOM    782  CG  ARG    99      18.014  18.711  45.918  1.00                 C  
ATOM    783  CZ  ARG    99      17.918  16.541  48.296  1.00                 C  
ATOM    784  NH1 ARG    99      18.449  15.451  48.833  1.00                 N  
ATOM    785  NH2 ARG    99      17.748  17.628  49.036  1.00                 N  
ATOM    786  N   VAL   100      17.727  23.230  44.021  1.00                 N  
ATOM    787  CA  VAL   100      17.077  24.141  43.042  1.00                 C  
ATOM    788  C   VAL   100      17.773  24.154  41.681  1.00                 C  
ATOM    789  O   VAL   100      17.104  24.273  40.646  1.00                 O  
ATOM    790  CB  VAL   100      17.008  25.585  43.574  1.00                 C  
ATOM    791  CG1 VAL   100      18.397  26.204  43.614  1.00                 C  
ATOM    792  CG2 VAL   100      16.071  26.423  42.718  1.00                 C  
ATOM    793  N   GLY   101      19.111  24.008  41.654  1.00                 N  
ATOM    794  CA  GLY   101      19.799  23.923  40.370  1.00                 C  
ATOM    795  C   GLY   101      19.492  22.636  39.657  1.00                 C  
ATOM    796  O   GLY   101      19.265  22.666  38.443  1.00                 O  
ATOM    797  N   GLU   102      19.330  21.523  40.387  1.00                 N  
ATOM    798  CA  GLU   102      18.889  20.263  39.794  1.00                 C  
ATOM    799  C   GLU   102      17.480  20.382  39.189  1.00                 C  
ATOM    800  O   GLU   102      17.214  19.896  38.072  1.00                 O  
ATOM    801  CB  GLU   102      18.912  19.143  40.836  1.00                 C  
ATOM    802  CD  GLU   102      20.291  17.660  42.345  1.00                 C  
ATOM    803  CG  GLU   102      20.308  18.715  41.257  1.00                 C  
ATOM    804  OE1 GLU   102      19.204  17.400  42.904  1.00                 O  
ATOM    805  OE2 GLU   102      21.364  17.093  42.640  1.00                 O  
ATOM    806  N   ALA   103      16.604  21.110  39.877  1.00                 N  
ATOM    807  CA  ALA   103      15.278  21.375  39.320  1.00                 C  
ATOM    808  C   ALA   103      15.394  22.225  38.044  1.00                 C  
ATOM    809  O   ALA   103      14.763  21.935  37.013  1.00                 O  
ATOM    810  CB  ALA   103      14.401  22.073  40.348  1.00                 C  
ATOM    811  N   LYS   104      16.195  23.279  38.079  1.00                 N  
ATOM    812  CA  LYS   104      16.390  24.074  36.874  1.00                 C  
ATOM    813  C   LYS   104      16.850  23.271  35.710  1.00                 C  
ATOM    814  O   LYS   104      16.346  23.424  34.607  1.00                 O  
ATOM    815  CB  LYS   104      17.396  25.198  37.131  1.00                 C  
ATOM    816  CD  LYS   104      18.571  27.248  36.285  1.00                 C  
ATOM    817  CE  LYS   104      18.816  28.149  35.085  1.00                 C  
ATOM    818  CG  LYS   104      17.623  26.112  35.937  1.00                 C  
ATOM    819  NZ  LYS   104      19.745  29.266  35.411  1.00                 N  
ATOM    820  N   ASP   105      17.804  22.388  35.911  1.00                 N  
ATOM    821  CA  ASP   105      18.258  21.528  34.799  1.00                 C  
ATOM    822  C   ASP   105      17.209  20.530  34.250  1.00                 C  
ATOM    823  O   ASP   105      17.075  20.313  33.055  1.00                 O  
ATOM    824  CB  ASP   105      19.490  20.721  35.214  1.00                 C  
ATOM    825  CG  ASP   105      20.732  21.580  35.347  1.00                 C  
ATOM    826  OD1 ASP   105      20.713  22.731  34.862  1.00                 O  
ATOM    827  OD2 ASP   105      21.724  21.102  35.936  1.00                 O  
ATOM    828  N   GLU   106      16.406  19.964  35.125  1.00                 N  
ATOM    829  CA  GLU   106      15.316  19.147  34.672  1.00                 C  
ATOM    830  C   GLU   106      14.295  19.935  33.842  1.00                 C  
ATOM    831  O   GLU   106      13.871  19.474  32.792  1.00                 O  
ATOM    832  CB  GLU   106      14.606  18.494  35.860  1.00                 C  
ATOM    833  CD  GLU   106      13.893  16.358  34.717  1.00                 C  
ATOM    834  CG  GLU   106      13.444  17.595  35.470  1.00                 C  
ATOM    835  OE1 GLU   106      15.090  16.013  34.800  1.00                 O  
ATOM    836  OE2 GLU   106      13.046  15.733  34.044  1.00                 O  
ATOM    837  N   LEU   107      13.888  21.090  34.329  1.00                 N  
ATOM    838  CA  LEU   107      13.018  21.982  33.565  1.00                 C  
ATOM    839  C   LEU   107      13.600  22.299  32.244  1.00                 C  
ATOM    840  O   LEU   107      12.920  22.209  31.206  1.00                 O  
ATOM    841  CB  LEU   107      12.757  23.273  34.344  1.00                 C  
ATOM    842  CG  LEU   107      11.882  24.318  33.650  1.00                 C  
ATOM    843  CD1 LEU   107      10.490  23.766  33.387  1.00                 C  
ATOM    844  CD2 LEU   107      11.799  25.588  34.483  1.00                 C  
ATOM    845  N   SER   108      14.859  22.694  32.222  1.00                 N  
ATOM    846  CA  SER   108      15.450  23.074  30.957  1.00                 C  
ATOM    847  C   SER   108      15.543  21.937  29.919  1.00                 C  
ATOM    848  O   SER   108      15.373  22.174  28.752  1.00                 O  
ATOM    849  CB  SER   108      16.856  23.638  31.170  1.00                 C  
ATOM    850  OG  SER   108      17.740  22.637  31.646  1.00                 O  
ATOM    851  N   ARG   109      15.765  20.709  30.349  1.00                 N  
ATOM    852  CA  ARG   109      15.733  19.565  29.476  1.00                 C  
ATOM    853  C   ARG   109      14.333  19.225  28.977  1.00                 C  
ATOM    854  O   ARG   109      14.192  18.885  27.819  1.00                 O  
ATOM    855  CB  ARG   109      16.319  18.339  30.178  1.00                 C  
ATOM    856  CD  ARG   109      18.382  17.061  30.821  1.00                 C  
ATOM    857  NE  ARG   109      17.843  16.621  32.106  1.00                 N  
ATOM    858  CG  ARG   109      17.821  18.410  30.401  1.00                 C  
ATOM    859  CZ  ARG   109      18.369  16.940  33.285  1.00                 C  
ATOM    860  NH1 ARG   109      17.811  16.494  34.402  1.00                 N  
ATOM    861  NH2 ARG   109      19.451  17.703  33.343  1.00                 N  
ATOM    862  N   MET   110      13.302  19.325  29.812  1.00                 N  
ATOM    863  CA  MET   110      11.923  19.126  29.335  1.00                 C  
ATOM    864  C   MET   110      11.627  20.221  28.252  1.00                 C  
ATOM    865  O   MET   110      10.999  19.936  27.229  1.00                 O  
ATOM    866  CB  MET   110      10.937  19.199  30.502  1.00                 C  
ATOM    867  SD  MET   110      10.635  16.450  30.673  1.00                 S  
ATOM    868  CE  MET   110       8.890  16.665  30.330  1.00                 C  
ATOM    869  CG  MET   110      11.023  18.024  31.462  1.00                 C  
ATOM    870  N   LEU   111      12.052  21.469  28.496  1.00                 N  
ATOM    871  CA  LEU   111      11.760  22.582  27.576  1.00                 C  
ATOM    872  C   LEU   111      12.613  22.525  26.281  1.00                 C  
ATOM    873  O   LEU   111      12.314  23.234  25.337  1.00                 O  
ATOM    874  CB  LEU   111      11.987  23.926  28.271  1.00                 C  
ATOM    875  CG  LEU   111      11.044  24.258  29.429  1.00                 C  
ATOM    876  CD1 LEU   111      11.465  25.550  30.112  1.00                 C  
ATOM    877  CD2 LEU   111       9.608  24.362  28.940  1.00                 C  
ATOM    878  N   ASN   112      13.665  21.721  26.251  1.00                 N  
ATOM    879  CA  ASN   112      14.304  21.413  24.958  1.00                 C  
ATOM    880  C   ASN   112      13.649  20.204  24.208  1.00                 C  
ATOM    881  O   ASN   112      13.968  19.893  23.052  1.00                 O  
ATOM    882  CB  ASN   112      15.797  21.139  25.150  1.00                 C  
ATOM    883  CG  ASN   112      16.574  22.385  25.528  1.00                 C  
ATOM    884  OD1 ASN   112      16.182  23.501  25.186  1.00                 O  
ATOM    885  ND2 ASN   112      17.681  22.198  26.237  1.00                 N  
ATOM    886  N   GLU   113      12.672  19.518  24.789  1.00                 N  
ATOM    887  CA  GLU   113      11.954  18.539  23.956  1.00                 C  
ATOM    888  C   GLU   113      11.274  19.300  22.785  1.00                 C  
ATOM    889  O   GLU   113      10.466  20.187  23.006  1.00                 O  
ATOM    890  CB  GLU   113      10.932  17.769  24.795  1.00                 C  
ATOM    891  CD  GLU   113      11.046  15.564  23.568  1.00                 C  
ATOM    892  CG  GLU   113      10.164  16.711  24.020  1.00                 C  
ATOM    893  OE1 GLU   113      11.517  14.799  24.436  1.00                 O  
ATOM    894  OE2 GLU   113      11.267  15.430  22.346  1.00                 O  
ATOM    895  N   ASP   114      11.666  19.019  21.545  1.00                 N  
ATOM    896  CA  ASP   114      10.985  19.580  20.378  1.00                 C  
ATOM    897  C   ASP   114       9.466  19.391  20.485  1.00                 C  
ATOM    898  O   ASP   114       8.695  20.246  20.088  1.00                 O  
ATOM    899  CB  ASP   114      11.507  18.936  19.092  1.00                 C  
ATOM    900  CG  ASP   114      12.916  19.379  18.749  1.00                 C  
ATOM    901  OD1 ASP   114      13.386  20.374  19.340  1.00                 O  
ATOM    902  OD2 ASP   114      13.549  18.732  17.888  1.00                 O  
ATOM    903  N   GLU   115       9.008  18.272  21.031  1.00                 N  
ATOM    904  CA  GLU   115       7.584  17.974  21.023  1.00                 C  
ATOM    905  C   GLU   115       6.796  18.929  21.947  1.00                 C  
ATOM    906  O   GLU   115       5.609  19.101  21.783  1.00                 O  
ATOM    907  CB  GLU   115       7.338  16.524  21.446  1.00                 C  
ATOM    908  CD  GLU   115       7.135  15.565  19.118  1.00                 C  
ATOM    909  CG  GLU   115       7.849  15.493  20.453  1.00                 C  
ATOM    910  OE1 GLU   115       6.021  16.127  19.070  1.00                 O  
ATOM    911  OE2 GLU   115       7.690  15.060  18.119  1.00                 O  
ATOM    912  N   LEU   116       7.488  19.549  22.884  1.00                 N  
ATOM    913  CA  LEU   116       6.871  20.530  23.794  1.00                 C  
ATOM    914  C   LEU   116       7.038  21.950  23.393  1.00                 C  
ATOM    915  O   LEU   116       6.758  22.836  24.200  1.00                 O  
ATOM    916  CB  LEU   116       7.428  20.372  25.210  1.00                 C  
ATOM    917  CG  LEU   116       7.171  19.027  25.893  1.00                 C  
ATOM    918  CD1 LEU   116       7.848  18.977  27.254  1.00                 C  
ATOM    919  CD2 LEU   116       5.678  18.773  26.035  1.00                 C  
ATOM    920  N   ARG   117       7.461  22.208  22.135  1.00                 N  
ATOM    921  CA  ARG   117       7.806  23.560  21.718  1.00                 C  
ATOM    922  C   ARG   117       6.706  24.576  21.978  1.00                 C  
ATOM    923  O   ARG   117       6.999  25.700  22.346  1.00                 O  
ATOM    924  CB  ARG   117       8.159  23.588  20.229  1.00                 C  
ATOM    925  CD  ARG   117       8.869  24.921  18.225  1.00                 C  
ATOM    926  NE  ARG   117       7.685  24.593  17.434  1.00                 N  
ATOM    927  CG  ARG   117       8.566  24.959  19.714  1.00                 C  
ATOM    928  CZ  ARG   117       7.719  24.218  16.159  1.00                 C  
ATOM    929  NH1 ARG   117       6.591  23.939  15.520  1.00                 N  
ATOM    930  NH2 ARG   117       8.880  24.123  15.526  1.00                 N  
ATOM    931  N   ASP   118       5.453  24.178  21.843  1.00                 N  
ATOM    932  CA  ASP   118       4.352  25.098  21.905  1.00                 C  
ATOM    933  C   ASP   118       3.578  25.052  23.275  1.00                 C  
ATOM    934  O   ASP   118       2.566  25.718  23.464  1.00                 O  
ATOM    935  CB  ASP   118       3.364  24.828  20.769  1.00                 C  
ATOM    936  CG  ASP   118       3.954  25.116  19.402  1.00                 C  
ATOM    937  OD1 ASP   118       4.890  25.939  19.321  1.00                 O  
ATOM    938  OD2 ASP   118       3.481  24.519  18.413  1.00                 O  
ATOM    939  N   ALA   119       4.014  24.234  24.185  1.00                 N  
ATOM    940  CA  ALA   119       3.304  24.074  25.438  1.00                 C  
ATOM    941  C   ALA   119       3.455  25.314  26.286  1.00                 C  
ATOM    942  O   ALA   119       4.554  25.898  26.370  1.00                 O  
ATOM    943  CB  ALA   119       3.814  22.850  26.184  1.00                 C  
ATOM    944  N   ILE   120       2.421  25.652  27.048  1.00                 N  
ATOM    945  CA  ILE   120       2.532  26.766  27.964  1.00                 C  
ATOM    946  C   ILE   120       3.166  26.195  29.215  1.00                 C  
ATOM    947  O   ILE   120       2.969  25.015  29.523  1.00                 O  
ATOM    948  CB  ILE   120       1.162  27.418  28.228  1.00                 C  
ATOM    949  CD1 ILE   120      -1.066  27.043  29.409  1.00                 C  
ATOM    950  CG1 ILE   120       0.220  26.423  28.909  1.00                 C  
ATOM    951  CG2 ILE   120       0.573  27.963  26.936  1.00                 C  
ATOM    952  N   LEU   121       3.814  27.046  29.994  1.00                 N  
ATOM    953  CA  LEU   121       4.484  26.610  31.226  1.00                 C  
ATOM    954  C   LEU   121       3.922  27.302  32.447  1.00                 C  
ATOM    955  O   LEU   121       3.903  28.543  32.520  1.00                 O  
ATOM    956  CB  LEU   121       5.990  26.865  31.136  1.00                 C  
ATOM    957  CG  LEU   121       6.812  26.515  32.378  1.00                 C  
ATOM    958  CD1 LEU   121       6.760  25.020  32.654  1.00                 C  
ATOM    959  CD2 LEU   121       8.253  26.974  32.215  1.00                 C  
ATOM    960  N   LEU   122       3.493  26.526  33.401  1.00                 N  
ATOM    961  CA  LEU   122       3.075  27.010  34.750  1.00                 C  
ATOM    962  C   LEU   122       3.990  26.436  35.745  1.00                 C  
ATOM    963  O   LEU   122       4.102  25.151  35.886  1.00                 O  
ATOM    964  CB  LEU   122       1.621  26.625  35.031  1.00                 C  
ATOM    965  CG  LEU   122       1.073  27.004  36.408  1.00                 C  
ATOM    966  CD1 LEU   122       1.039  28.515  36.576  1.00                 C  
ATOM    967  CD2 LEU   122      -0.315  26.417  36.615  1.00                 C  
ATOM    968  N   VAL   123       4.675  27.314  36.498  1.00                 N  
ATOM    969  CA  VAL   123       5.544  26.881  37.564  1.00                 C  
ATOM    970  C   VAL   123       4.814  27.057  38.905  1.00                 C  
ATOM    971  O   VAL   123       4.322  28.138  39.199  1.00                 O  
ATOM    972  CB  VAL   123       6.876  27.654  37.556  1.00                 C  
ATOM    973  CG1 VAL   123       7.747  27.227  38.727  1.00                 C  
ATOM    974  CG2 VAL   123       7.607  27.442  36.239  1.00                 C  
ATOM    975  N   PHE   124       4.715  26.000  39.711  1.00                 N  
ATOM    976  CA  PHE   124       4.255  26.128  41.071  1.00                 C  
ATOM    977  C   PHE   124       5.499  26.138  41.980  1.00                 C  
ATOM    978  O   PHE   124       6.282  25.167  42.058  1.00                 O  
ATOM    979  CB  PHE   124       3.297  24.988  41.422  1.00                 C  
ATOM    980  CG  PHE   124       1.997  25.036  40.670  1.00                 C  
ATOM    981  CZ  PHE   124      -0.409  25.117  39.281  1.00                 C  
ATOM    982  CD1 PHE   124       1.689  26.114  39.860  1.00                 C  
ATOM    983  CE1 PHE   124       0.493  26.158  39.168  1.00                 C  
ATOM    984  CD2 PHE   124       1.084  24.002  40.773  1.00                 C  
ATOM    985  CE2 PHE   124      -0.112  24.045  40.081  1.00                 C  
ATOM    986  N   ALA   125       5.667  27.248  42.652  1.00                 N  
ATOM    987  CA  ALA   125       6.740  27.439  43.608  1.00                 C  
ATOM    988  C   ALA   125       6.107  26.998  44.918  1.00                 C  
ATOM    989  O   ALA   125       5.487  27.771  45.661  1.00                 O  
ATOM    990  CB  ALA   125       7.213  28.885  43.593  1.00                 C  
ATOM    991  N   ASN   126       6.292  25.740  45.236  1.00                 N  
ATOM    992  CA  ASN   126       5.483  25.089  46.280  1.00                 C  
ATOM    993  C   ASN   126       6.171  25.166  47.596  1.00                 C  
ATOM    994  O   ASN   126       7.337  25.438  47.667  1.00                 O  
ATOM    995  CB  ASN   126       5.188  23.636  45.901  1.00                 C  
ATOM    996  CG  ASN   126       3.997  23.070  46.649  1.00                 C  
ATOM    997  OD1 ASN   126       3.000  23.759  46.863  1.00                 O  
ATOM    998  ND2 ASN   126       4.098  21.808  47.051  1.00                 N  
ATOM    999  N   LYS   127       5.443  24.879  48.648  1.00                 N  
ATOM   1000  CA  LYS   127       5.969  24.820  50.034  1.00                 C  
ATOM   1001  C   LYS   127       6.235  26.211  50.563  1.00                 C  
ATOM   1002  O   LYS   127       7.099  26.417  51.405  1.00                 O  
ATOM   1003  CB  LYS   127       7.245  23.978  50.087  1.00                 C  
ATOM   1004  CD  LYS   127       6.047  21.774  50.147  1.00                 C  
ATOM   1005  CE  LYS   127       5.920  20.396  49.516  1.00                 C  
ATOM   1006  CG  LYS   127       7.110  22.605  49.449  1.00                 C  
ATOM   1007  NZ  LYS   127       4.845  19.589  50.156  1.00                 N  
ATOM   1008  N   GLN   128       5.427  27.173  50.114  1.00                 N  
ATOM   1009  CA  GLN   128       5.531  28.536  50.638  1.00                 C  
ATOM   1010  C   GLN   128       5.229  28.703  52.115  1.00                 C  
ATOM   1011  O   GLN   128       5.624  29.715  52.705  1.00                 O  
ATOM   1012  CB  GLN   128       4.601  29.478  49.870  1.00                 C  
ATOM   1013  CD  GLN   128       6.340  30.396  48.286  1.00                 C  
ATOM   1014  CG  GLN   128       5.000  29.699  48.421  1.00                 C  
ATOM   1015  OE1 GLN   128       6.551  31.472  48.846  1.00                 O  
ATOM   1016  NE2 GLN   128       7.252  29.782  47.540  1.00                 N  
ATOM   1017  N   ASP   129       4.577  27.728  52.725  1.00                 N  
ATOM   1018  CA  ASP   129       4.357  27.776  54.168  1.00                 C  
ATOM   1019  C   ASP   129       5.609  27.591  55.032  1.00                 C  
ATOM   1020  O   ASP   129       5.581  27.853  56.233  1.00                 O  
ATOM   1021  CB  ASP   129       3.340  26.714  54.591  1.00                 C  
ATOM   1022  CG  ASP   129       1.933  27.039  54.129  1.00                 C  
ATOM   1023  OD1 ASP   129       1.688  28.200  53.740  1.00                 O  
ATOM   1024  OD2 ASP   129       1.074  26.132  54.156  1.00                 O  
ATOM   1025  N   LEU   130       6.696  27.093  54.454  1.00                 N  
ATOM   1026  CA  LEU   130       7.911  26.827  55.226  1.00                 C  
ATOM   1027  C   LEU   130       8.687  28.135  55.435  1.00                 C  
ATOM   1028  O   LEU   130       8.788  28.972  54.543  1.00                 O  
ATOM   1029  CB  LEU   130       8.779  25.786  54.517  1.00                 C  
ATOM   1030  CG  LEU   130       8.165  24.395  54.344  1.00                 C  
ATOM   1031  CD1 LEU   130       9.086  23.498  53.531  1.00                 C  
ATOM   1032  CD2 LEU   130       7.873  23.765  55.697  1.00                 C  
ATOM   1033  N   PRO   131       9.197  28.351  56.634  1.00                 N  
ATOM   1034  CA  PRO   131       9.739  29.664  56.981  1.00                 C  
ATOM   1035  C   PRO   131      10.928  30.086  56.181  1.00                 C  
ATOM   1036  O   PRO   131      11.182  31.279  56.111  1.00                 O  
ATOM   1037  CB  PRO   131      10.127  29.527  58.455  1.00                 C  
ATOM   1038  CD  PRO   131       9.085  27.458  57.854  1.00                 C  
ATOM   1039  CG  PRO   131       9.240  28.446  58.975  1.00                 C  
ATOM   1040  N   ASN   132      11.703  29.168  55.654  1.00                 N  
ATOM   1041  CA  ASN   132      12.864  29.605  54.861  1.00                 C  
ATOM   1042  C   ASN   132      12.723  29.375  53.372  1.00                 C  
ATOM   1043  O   ASN   132      13.699  29.447  52.643  1.00                 O  
ATOM   1044  CB  ASN   132      14.138  28.913  55.350  1.00                 C  
ATOM   1045  CG  ASN   132      14.556  29.373  56.733  1.00                 C  
ATOM   1046  OD1 ASN   132      15.072  30.478  56.901  1.00                 O  
ATOM   1047  ND2 ASN   132      14.335  28.523  57.729  1.00                 N  
ATOM   1048  N   ALA   133      11.481  29.164  52.937  1.00                 N  
ATOM   1049  CA  ALA   133      11.184  29.022  51.516  1.00                 C  
ATOM   1050  C   ALA   133      11.575  30.234  50.682  1.00                 C  
ATOM   1051  O   ALA   133      11.379  31.386  51.049  1.00                 O  
ATOM   1052  CB  ALA   133       9.703  28.746  51.309  1.00                 C  
ATOM   1053  N   MET   134      12.086  29.950  49.499  1.00                 N  
ATOM   1054  CA  MET   134      12.248  30.944  48.475  1.00                 C  
ATOM   1055  C   MET   134      10.910  31.326  47.960  1.00                 C  
ATOM   1056  O   MET   134      10.038  30.444  47.713  1.00                 O  
ATOM   1057  CB  MET   134      13.145  30.416  47.353  1.00                 C  
ATOM   1058  SD  MET   134      15.629  29.647  46.399  1.00                 S  
ATOM   1059  CE  MET   134      17.214  29.493  47.218  1.00                 C  
ATOM   1060  CG  MET   134      14.589  30.189  47.768  1.00                 C  
ATOM   1061  N   ASN   135      10.684  32.623  47.784  1.00                 N  
ATOM   1062  CA  ASN   135       9.434  33.044  47.220  1.00                 C  
ATOM   1063  C   ASN   135       9.443  32.983  45.693  1.00                 C  
ATOM   1064  O   ASN   135      10.431  32.588  45.106  1.00                 O  
ATOM   1065  CB  ASN   135       9.084  34.458  47.688  1.00                 C  
ATOM   1066  CG  ASN   135      10.039  35.504  47.146  1.00                 C  
ATOM   1067  OD1 ASN   135      10.795  35.242  46.210  1.00                 O  
ATOM   1068  ND2 ASN   135      10.008  36.694  47.734  1.00                 N  
ATOM   1069  N   ALA   136       8.300  33.299  45.091  1.00                 N  
ATOM   1070  CA  ALA   136       8.149  33.197  43.635  1.00                 C  
ATOM   1071  C   ALA   136       9.184  34.028  42.881  1.00                 C  
ATOM   1072  O   ALA   136       9.753  33.598  41.897  1.00                 O  
ATOM   1073  CB  ALA   136       6.752  33.628  43.215  1.00                 C  
ATOM   1074  N   ALA   137       9.414  35.255  43.318  1.00                 N  
ATOM   1075  CA  ALA   137      10.437  36.105  42.682  1.00                 C  
ATOM   1076  C   ALA   137      11.812  35.441  42.769  1.00                 C  
ATOM   1077  O   ALA   137      12.561  35.413  41.798  1.00                 O  
ATOM   1078  CB  ALA   137      10.466  37.478  43.335  1.00                 C  
ATOM   1079  N   GLU   138      12.154  34.839  43.898  1.00                 N  
ATOM   1080  CA  GLU   138      13.449  34.161  44.021  1.00                 C  
ATOM   1081  C   GLU   138      13.547  32.910  43.194  1.00                 C  
ATOM   1082  O   GLU   138      14.558  32.679  42.578  1.00                 O  
ATOM   1083  CB  GLU   138      13.734  33.811  45.483  1.00                 C  
ATOM   1084  CD  GLU   138      14.218  34.637  47.820  1.00                 C  
ATOM   1085  CG  GLU   138      14.000  35.017  46.369  1.00                 C  
ATOM   1086  OE1 GLU   138      13.533  33.709  48.301  1.00                 O  
ATOM   1087  OE2 GLU   138      15.074  35.266  48.477  1.00                 O  
ATOM   1088  N   ILE   139      12.466  32.128  43.136  1.00                 N  
ATOM   1089  CA  ILE   139      12.449  30.911  42.320  1.00                 C  
ATOM   1090  C   ILE   139      12.599  31.263  40.845  1.00                 C  
ATOM   1091  O   ILE   139      13.283  30.598  40.137  1.00                 O  
ATOM   1092  CB  ILE   139      11.162  30.097  42.547  1.00                 C  
ATOM   1093  CD1 ILE   139      12.240  28.664  44.359  1.00                 C  
ATOM   1094  CG1 ILE   139      11.100  29.588  43.989  1.00                 C  
ATOM   1095  CG2 ILE   139      11.065  28.961  41.540  1.00                 C  
ATOM   1096  N   THR   140      11.999  32.351  40.430  1.00                 N  
ATOM   1097  CA  THR   140      12.005  32.782  39.046  1.00                 C  
ATOM   1098  C   THR   140      13.468  32.978  38.608  1.00                 C  
ATOM   1099  O   THR   140      13.856  32.606  37.519  1.00                 O  
ATOM   1100  CB  THR   140      11.195  34.078  38.855  1.00                 C  
ATOM   1101  OG1 THR   140       9.827  33.847  39.214  1.00                 O  
ATOM   1102  CG2 THR   140      11.247  34.529  37.403  1.00                 C  
ATOM   1103  N   ASP   141      14.260  33.557  39.500  1.00                 N  
ATOM   1104  CA  ASP   141      15.657  33.813  39.236  1.00                 C  
ATOM   1105  C   ASP   141      16.447  32.531  39.184  1.00                 C  
ATOM   1106  O   ASP   141      17.230  32.274  38.267  1.00                 O  
ATOM   1107  CB  ASP   141      16.241  34.745  40.299  1.00                 C  
ATOM   1108  CG  ASP   141      15.731  36.167  40.172  1.00                 C  
ATOM   1109  OD1 ASP   141      15.149  36.497  39.117  1.00                 O  
ATOM   1110  OD2 ASP   141      15.912  36.951  41.127  1.00                 O  
ATOM   1111  N   LYS   142      16.243  31.687  40.192  1.00                 N  
ATOM   1112  CA  LYS   142      16.987  30.427  40.291  1.00                 C  
ATOM   1113  C   LYS   142      16.672  29.424  39.194  1.00                 C  
ATOM   1114  O   LYS   142      17.554  28.619  38.819  1.00                 O  
ATOM   1115  CB  LYS   142      16.729  29.757  41.642  1.00                 C  
ATOM   1116  CD  LYS   142      18.810  30.594  42.769  1.00                 C  
ATOM   1117  CE  LYS   142      19.381  31.255  44.013  1.00                 C  
ATOM   1118  CG  LYS   142      17.293  30.519  42.830  1.00                 C  
ATOM   1119  NZ  LYS   142      20.866  31.346  43.961  1.00                 N  
ATOM   1120  N   LEU   143      15.472  29.505  38.611  1.00                 N  
ATOM   1121  CA  LEU   143      15.105  28.611  37.544  1.00                 C  
ATOM   1122  C   LEU   143      15.503  29.213  36.180  1.00                 C  
ATOM   1123  O   LEU   143      15.390  28.555  35.190  1.00                 O  
ATOM   1124  CB  LEU   143      13.604  28.318  37.583  1.00                 C  
ATOM   1125  CG  LEU   143      13.085  27.605  38.834  1.00                 C  
ATOM   1126  CD1 LEU   143      11.571  27.468  38.785  1.00                 C  
ATOM   1127  CD2 LEU   143      13.735  26.238  38.982  1.00                 C  
ATOM   1128  N   GLY   144      15.913  30.460  36.166  1.00                 N  
ATOM   1129  CA  GLY   144      16.277  31.136  34.943  1.00                 C  
ATOM   1130  C   GLY   144      15.113  31.449  34.013  1.00                 C  
ATOM   1131  O   GLY   144      15.307  31.456  32.778  1.00                 O  
ATOM   1132  N   LEU   145      13.926  31.707  34.578  1.00                 N  
ATOM   1133  CA  LEU   145      12.726  31.847  33.775  1.00                 C  
ATOM   1134  C   LEU   145      12.802  33.104  32.898  1.00                 C  
ATOM   1135  O   LEU   145      12.252  33.096  31.795  1.00                 O  
ATOM   1136  CB  LEU   145      11.486  31.899  34.669  1.00                 C  
ATOM   1137  CG  LEU   145      11.135  30.611  35.417  1.00                 C  
ATOM   1138  CD1 LEU   145       9.980  30.845  36.379  1.00                 C  
ATOM   1139  CD2 LEU   145      10.791  29.498  34.439  1.00                 C  
ATOM   1140  N   HIS   146      13.479  34.157  33.357  1.00                 N  
ATOM   1141  CA  HIS   146      13.602  35.374  32.493  1.00                 C  
ATOM   1142  C   HIS   146      14.480  35.170  31.290  1.00                 C  
ATOM   1143  O   HIS   146      14.532  36.074  30.448  1.00                 O  
ATOM   1144  CB  HIS   146      14.144  36.554  33.303  1.00                 C  
ATOM   1145  CG  HIS   146      15.553  36.368  33.772  1.00                 C  
ATOM   1146  ND1 HIS   146      15.889  35.514  34.800  1.00                 N  
ATOM   1147  CE1 HIS   146      17.219  35.561  34.992  1.00                 C  
ATOM   1148  CD2 HIS   146      16.852  36.909  33.399  1.00                 C  
ATOM   1149  NE2 HIS   146      17.803  36.396  34.155  1.00                 N  
ATOM   1150  N   ALA   147      15.203  34.047  31.184  1.00                 N  
ATOM   1151  CA  ALA   147      15.942  33.733  29.939  1.00                 C  
ATOM   1152  C   ALA   147      15.102  32.910  28.944  1.00                 C  
ATOM   1153  O   ALA   147      15.505  32.605  27.836  1.00                 O  
ATOM   1154  CB  ALA   147      17.224  32.980  30.259  1.00                 C  
ATOM   1155  N   LEU   148      13.889  32.557  29.312  1.00                 N  
ATOM   1156  CA  LEU   148      13.046  31.835  28.357  1.00                 C  
ATOM   1157  C   LEU   148      12.590  32.759  27.224  1.00                 C  
ATOM   1158  O   LEU   148      12.249  33.938  27.446  1.00                 O  
ATOM   1159  CB  LEU   148      11.833  31.228  29.065  1.00                 C  
ATOM   1160  CG  LEU   148      12.126  30.144  30.104  1.00                 C  
ATOM   1161  CD1 LEU   148      10.850  29.723  30.816  1.00                 C  
ATOM   1162  CD2 LEU   148      12.790  28.941  29.452  1.00                 C  
ATOM   1163  N   ARG   149      12.534  32.193  26.040  1.00                 N  
ATOM   1164  CA  ARG   149      12.025  32.894  24.828  1.00                 C  
ATOM   1165  C   ARG   149      11.013  32.027  24.095  1.00                 C  
ATOM   1166  O   ARG   149      11.087  30.782  24.188  1.00                 O  
ATOM   1167  CB  ARG   149      13.182  33.265  23.898  1.00                 C  
ATOM   1168  CD  ARG   149      13.553  35.636  24.632  1.00                 C  
ATOM   1169  NE  ARG   149      14.507  36.612  25.153  1.00                 N  
ATOM   1170  CG  ARG   149      14.169  34.253  24.498  1.00                 C  
ATOM   1171  CZ  ARG   149      14.699  36.852  26.446  1.00                 C  
ATOM   1172  NH1 ARG   149      15.589  37.758  26.827  1.00                 N  
ATOM   1173  NH2 ARG   149      14.001  36.185  27.355  1.00                 N  
ATOM   1174  N   ASN   150      10.037  32.687  23.468  1.00                 N  
ATOM   1175  CA  ASN   150       9.001  32.047  22.687  1.00                 C  
ATOM   1176  C   ASN   150       8.208  31.043  23.525  1.00                 C  
ATOM   1177  O   ASN   150       7.923  29.957  23.057  1.00                 O  
ATOM   1178  CB  ASN   150       9.603  31.361  21.459  1.00                 C  
ATOM   1179  CG  ASN   150       8.569  31.073  20.388  1.00                 C  
ATOM   1180  OD1 ASN   150       7.606  31.821  20.224  1.00                 O  
ATOM   1181  ND2 ASN   150       8.767  29.983  19.654  1.00                 N  
ATOM   1182  N   ARG   151       7.987  31.405  24.777  1.00                 N  
ATOM   1183  CA  ARG   151       7.341  30.523  25.776  1.00                 C  
ATOM   1184  C   ARG   151       6.390  31.376  26.604  1.00                 C  
ATOM   1185  O   ARG   151       6.804  32.375  27.208  1.00                 O  
ATOM   1186  CB  ARG   151       8.396  29.837  26.647  1.00                 C  
ATOM   1187  CD  ARG   151       7.330  27.596  27.021  1.00                 C  
ATOM   1188  NE  ARG   151       8.424  26.828  26.431  1.00                 N  
ATOM   1189  CG  ARG   151       7.822  28.877  27.676  1.00                 C  
ATOM   1190  CZ  ARG   151       8.256  25.747  25.676  1.00                 C  
ATOM   1191  NH1 ARG   151       9.311  25.113  25.182  1.00                 N  
ATOM   1192  NH2 ARG   151       7.034  25.304  25.416  1.00                 N  
ATOM   1193  N   ASN   152       5.112  30.988  26.665  1.00                 N  
ATOM   1194  CA  ASN   152       4.171  31.650  27.513  1.00                 C  
ATOM   1195  C   ASN   152       4.299  30.988  28.898  1.00                 C  
ATOM   1196  O   ASN   152       4.070  29.798  28.995  1.00                 O  
ATOM   1197  CB  ASN   152       2.761  31.554  26.926  1.00                 C  
ATOM   1198  CG  ASN   152       1.733  32.298  27.756  1.00                 C  
ATOM   1199  OD1 ASN   152       1.844  32.370  28.980  1.00                 O  
ATOM   1200  ND2 ASN   152       0.728  32.855  27.090  1.00                 N  
ATOM   1201  N   TRP   153       4.745  31.728  29.896  1.00                 N  
ATOM   1202  CA  TRP   153       5.041  31.109  31.243  1.00                 C  
ATOM   1203  C   TRP   153       4.493  31.932  32.341  1.00                 C  
ATOM   1204  O   TRP   153       4.323  33.162  32.190  1.00                 O  
ATOM   1205  CB  TRP   153       6.548  30.924  31.428  1.00                 C  
ATOM   1206  CG  TRP   153       7.317  32.210  31.408  1.00                 C  
ATOM   1207  CD1 TRP   153       7.848  32.831  30.315  1.00                 C  
ATOM   1208  NE1 TRP   153       8.483  33.990  30.689  1.00                 N  
ATOM   1209  CD2 TRP   153       7.641  33.034  32.535  1.00                 C  
ATOM   1210  CE2 TRP   153       8.369  34.135  32.050  1.00                 C  
ATOM   1211  CH2 TRP   153       8.583  35.033  34.223  1.00                 C  
ATOM   1212  CZ2 TRP   153       8.846  35.143  32.886  1.00                 C  
ATOM   1213  CE3 TRP   153       7.387  32.947  33.907  1.00                 C  
ATOM   1214  CZ3 TRP   153       7.861  33.948  34.733  1.00                 C  
ATOM   1215  N   TYR   154       4.235  31.291  33.485  1.00                 N  
ATOM   1216  CA  TYR   154       3.739  31.948  34.666  1.00                 C  
ATOM   1217  C   TYR   154       4.270  31.244  35.877  1.00                 C  
ATOM   1218  O   TYR   154       4.491  30.038  35.797  1.00                 O  
ATOM   1219  CB  TYR   154       2.209  31.969  34.665  1.00                 C  
ATOM   1220  CG  TYR   154       1.606  32.690  35.849  1.00                 C  
ATOM   1221  OH  TYR   154      -0.051  34.687  39.099  1.00                 O  
ATOM   1222  CZ  TYR   154       0.497  34.024  38.024  1.00                 C  
ATOM   1223  CD1 TYR   154       1.554  34.077  35.886  1.00                 C  
ATOM   1224  CE1 TYR   154       1.004  34.744  36.964  1.00                 C  
ATOM   1225  CD2 TYR   154       1.090  31.980  36.926  1.00                 C  
ATOM   1226  CE2 TYR   154       0.536  32.631  38.013  1.00                 C  
ATOM   1227  N   ILE   155       4.547  31.975  36.948  1.00                 N  
ATOM   1228  CA  ILE   155       4.933  31.311  38.192  1.00                 C  
ATOM   1229  C   ILE   155       3.949  31.677  39.262  1.00                 C  
ATOM   1230  O   ILE   155       3.545  32.867  39.379  1.00                 O  
ATOM   1231  CB  ILE   155       6.368  31.683  38.608  1.00                 C  
ATOM   1232  CD1 ILE   155       8.258  30.967  40.162  1.00                 C  
ATOM   1233  CG1 ILE   155       6.776  30.911  39.865  1.00                 C  
ATOM   1234  CG2 ILE   155       6.494  33.186  38.801  1.00                 C  
ATOM   1235  N   GLN   156       3.515  30.684  40.018  1.00                 N  
ATOM   1236  CA  GLN   156       2.542  30.850  41.050  1.00                 C  
ATOM   1237  C   GLN   156       3.080  30.283  42.392  1.00                 C  
ATOM   1238  O   GLN   156       3.431  29.105  42.466  1.00                 O  
ATOM   1239  CB  GLN   156       1.230  30.164  40.665  1.00                 C  
ATOM   1240  CD  GLN   156      -0.366  31.662  41.925  1.00                 C  
ATOM   1241  CG  GLN   156       0.149  30.249  41.730  1.00                 C  
ATOM   1242  OE1 GLN   156      -0.850  32.292  40.985  1.00                 O  
ATOM   1243  NE2 GLN   156      -0.264  32.163  43.150  1.00                 N  
ATOM   1244  N   SER   157       3.008  31.084  43.442  1.00                 N  
ATOM   1245  CA  SER   157       3.387  30.597  44.791  1.00                 C  
ATOM   1246  C   SER   157       2.239  29.703  45.260  1.00                 C  
ATOM   1247  O   SER   157       1.062  30.046  45.078  1.00                 O  
ATOM   1248  CB  SER   157       3.641  31.775  45.734  1.00                 C  
ATOM   1249  OG  SER   157       4.751  32.543  45.304  1.00                 O  
ATOM   1250  N   THR   158       2.591  28.553  45.824  1.00                 N  
ATOM   1251  CA  THR   158       1.634  27.595  46.317  1.00                 C  
ATOM   1252  C   THR   158       2.015  26.967  47.637  1.00                 C  
ATOM   1253  O   THR   158       3.163  26.886  47.984  1.00                 O  
ATOM   1254  CB  THR   158       1.402  26.457  45.306  1.00                 C  
ATOM   1255  OG1 THR   158       2.624  25.735  45.106  1.00                 O  
ATOM   1256  CG2 THR   158       0.945  27.018  43.968  1.00                 C  
ATOM   1257  N   CYS   159       0.984  26.535  48.364  1.00                 N  
ATOM   1258  CA  CYS   159       1.146  25.576  49.456  1.00                 C  
ATOM   1259  C   CYS   159       0.196  24.404  49.116  1.00                 C  
ATOM   1260  O   CYS   159      -0.999  24.590  49.198  1.00                 O  
ATOM   1261  CB  CYS   159       0.829  26.236  50.800  1.00                 C  
ATOM   1262  SG  CYS   159       1.906  27.625  51.222  1.00                 S  
ATOM   1263  N   ALA   160       0.735  23.240  48.677  1.00                 N  
ATOM   1264  CA  ALA   160      -0.092  22.170  48.171  1.00                 C  
ATOM   1265  C   ALA   160      -0.892  21.498  49.259  1.00                 C  
ATOM   1266  O   ALA   160      -1.953  20.916  48.963  1.00                 O  
ATOM   1267  CB  ALA   160       0.761  21.133  47.456  1.00                 C  
ATOM   1268  N   THR   161      -0.373  21.537  50.470  1.00                 N  
ATOM   1269  CA  THR   161      -1.093  20.878  51.571  1.00                 C  
ATOM   1270  C   THR   161      -2.382  21.645  51.911  1.00                 C  
ATOM   1271  O   THR   161      -3.326  21.052  52.417  1.00                 O  
ATOM   1272  CB  THR   161      -0.214  20.760  52.830  1.00                 C  
ATOM   1273  OG1 THR   161       0.186  22.066  53.261  1.00                 O  
ATOM   1274  CG2 THR   161       1.035  19.943  52.532  1.00                 C  
ATOM   1275  N   SER   162      -2.399  22.972  51.738  1.00                 N  
ATOM   1276  CA  SER   162      -3.623  23.738  51.948  1.00                 C  
ATOM   1277  C   SER   162      -4.359  23.934  50.642  1.00                 C  
ATOM   1278  O   SER   162      -5.541  24.188  50.627  1.00                 O  
ATOM   1279  CB  SER   162      -3.305  25.091  52.588  1.00                 C  
ATOM   1280  OG  SER   162      -2.567  25.914  51.701  1.00                 O  
ATOM   1281  N   GLY   163      -3.668  23.812  49.525  1.00                 N  
ATOM   1282  CA  GLY   163      -4.321  24.104  48.259  1.00                 C  
ATOM   1283  C   GLY   163      -4.122  25.539  47.828  1.00                 C  
ATOM   1284  O   GLY   163      -4.457  25.921  46.686  1.00                 O  
ATOM   1285  N   ASP   164      -3.518  26.352  48.670  1.00                 N  
ATOM   1286  CA  ASP   164      -3.407  27.786  48.346  1.00                 C  
ATOM   1287  C   ASP   164      -2.551  27.999  47.096  1.00                 C  
ATOM   1288  O   ASP   164      -1.502  27.394  46.970  1.00                 O  
ATOM   1289  CB  ASP   164      -2.817  28.558  49.528  1.00                 C  
ATOM   1290  CG  ASP   164      -3.780  28.665  50.693  1.00                 C  
ATOM   1291  OD1 ASP   164      -4.972  28.336  50.511  1.00                 O  
ATOM   1292  OD2 ASP   164      -3.344  29.077  51.789  1.00                 O  
ATOM   1293  N   GLY   165      -3.023  28.870  46.201  1.00                 N  
ATOM   1294  CA  GLY   165      -2.353  29.147  44.932  1.00                 C  
ATOM   1295  C   GLY   165      -2.711  28.247  43.765  1.00                 C  
ATOM   1296  O   GLY   165      -2.519  28.668  42.616  1.00                 O  
ATOM   1297  N   LEU   166      -3.223  27.034  44.034  1.00                 N  
ATOM   1298  CA  LEU   166      -3.608  26.085  42.965  1.00                 C  
ATOM   1299  C   LEU   166      -4.687  26.677  42.026  1.00                 C  
ATOM   1300  O   LEU   166      -4.523  26.697  40.809  1.00                 O  
ATOM   1301  CB  LEU   166      -4.116  24.774  43.569  1.00                 C  
ATOM   1302  CG  LEU   166      -3.071  23.898  44.263  1.00                 C  
ATOM   1303  CD1 LEU   166      -3.738  22.740  44.989  1.00                 C  
ATOM   1304  CD2 LEU   166      -2.054  23.377  43.259  1.00                 C  
ATOM   1305  N   TYR   167      -5.744  27.202  42.609  1.00                 N  
ATOM   1306  CA  TYR   167      -6.807  27.851  41.856  1.00                 C  
ATOM   1307  C   TYR   167      -6.267  28.948  40.960  1.00                 C  
ATOM   1308  O   TYR   167      -6.555  28.983  39.791  1.00                 O  
ATOM   1309  CB  TYR   167      -7.860  28.427  42.804  1.00                 C  
ATOM   1310  CG  TYR   167      -8.973  29.173  42.103  1.00                 C  
ATOM   1311  OH  TYR   167     -12.041  31.210  40.171  1.00                 O  
ATOM   1312  CZ  TYR   167     -11.025  30.537  40.811  1.00                 C  
ATOM   1313  CD1 TYR   167     -10.019  28.487  41.499  1.00                 C  
ATOM   1314  CE1 TYR   167     -11.040  29.160  40.856  1.00                 C  
ATOM   1315  CD2 TYR   167      -8.974  30.561  42.047  1.00                 C  
ATOM   1316  CE2 TYR   167      -9.987  31.251  41.408  1.00                 C  
ATOM   1317  N   GLU   168      -5.441  29.835  41.491  1.00                 N  
ATOM   1318  CA  GLU   168      -4.961  30.958  40.753  1.00                 C  
ATOM   1319  C   GLU   168      -4.030  30.530  39.594  1.00                 C  
ATOM   1320  O   GLU   168      -4.087  31.098  38.529  1.00                 O  
ATOM   1321  CB  GLU   168      -4.222  31.929  41.676  1.00                 C  
ATOM   1322  CD  GLU   168      -4.348  33.557  43.603  1.00                 C  
ATOM   1323  CG  GLU   168      -5.121  32.650  42.667  1.00                 C  
ATOM   1324  OE1 GLU   168      -3.101  33.481  43.608  1.00                 O  
ATOM   1325  OE2 GLU   168      -4.988  34.344  44.332  1.00                 O  
ATOM   1326  N   GLY   169      -3.196  29.526  39.808  1.00                 N  
ATOM   1327  CA  GLY   169      -2.315  29.081  38.715  1.00                 C  
ATOM   1328  C   GLY   169      -3.130  28.392  37.640  1.00                 C  
ATOM   1329  O   GLY   169      -2.877  28.619  36.444  1.00                 O  
ATOM   1330  N   LEU   170      -4.093  27.530  38.032  1.00                 N  
ATOM   1331  CA  LEU   170      -4.892  26.856  37.024  1.00                 C  
ATOM   1332  C   LEU   170      -5.820  27.820  36.264  1.00                 C  
ATOM   1333  O   LEU   170      -6.185  27.559  35.116  1.00                 O  
ATOM   1334  CB  LEU   170      -5.729  25.744  37.659  1.00                 C  
ATOM   1335  CG  LEU   170      -4.957  24.543  38.207  1.00                 C  
ATOM   1336  CD1 LEU   170      -5.890  23.592  38.941  1.00                 C  
ATOM   1337  CD2 LEU   170      -4.232  23.812  37.087  1.00                 C  
ATOM   1338  N   ASP   171      -6.279  28.858  36.923  1.00                 N  
ATOM   1339  CA  ASP   171      -7.101  29.903  36.273  1.00                 C  
ATOM   1340  C   ASP   171      -6.265  30.581  35.194  1.00                 C  
ATOM   1341  O   ASP   171      -6.753  30.726  34.070  1.00                 O  
ATOM   1342  CB  ASP   171      -7.601  30.913  37.308  1.00                 C  
ATOM   1343  CG  ASP   171      -8.524  31.954  36.708  1.00                 C  
ATOM   1344  OD1 ASP   171      -9.602  31.573  36.205  1.00                 O  
ATOM   1345  OD2 ASP   171      -8.171  33.151  36.740  1.00                 O  
ATOM   1346  N   TRP   172      -5.006  30.949  35.524  1.00                 N  
ATOM   1347  CA  TRP   172      -4.041  31.454  34.492  1.00                 C  
ATOM   1348  C   TRP   172      -3.917  30.487  33.338  1.00                 C  
ATOM   1349  O   TRP   172      -4.101  30.861  32.207  1.00                 O  
ATOM   1350  CB  TRP   172      -2.667  31.700  35.118  1.00                 C  
ATOM   1351  CG  TRP   172      -1.646  32.205  34.145  1.00                 C  
ATOM   1352  CD1 TRP   172      -0.744  31.459  33.443  1.00                 C  
ATOM   1353  NE1 TRP   172       0.029  32.273  32.650  1.00                 N  
ATOM   1354  CD2 TRP   172      -1.423  33.569  33.766  1.00                 C  
ATOM   1355  CE2 TRP   172      -0.371  33.573  32.832  1.00                 C  
ATOM   1356  CH2 TRP   172      -0.485  35.922  32.621  1.00                 C  
ATOM   1357  CZ2 TRP   172       0.107  34.747  32.251  1.00                 C  
ATOM   1358  CE3 TRP   172      -2.010  34.785  34.125  1.00                 C  
ATOM   1359  CZ3 TRP   172      -1.532  35.947  33.548  1.00                 C  
ATOM   1360  N   LEU   173      -3.753  29.215  33.660  1.00                 N  
ATOM   1361  CA  LEU   173      -3.605  28.178  32.653  1.00                 C  
ATOM   1362  C   LEU   173      -4.862  28.048  31.763  1.00                 C  
ATOM   1363  O   LEU   173      -4.786  28.014  30.517  1.00                 O  
ATOM   1364  CB  LEU   173      -3.303  26.831  33.312  1.00                 C  
ATOM   1365  CG  LEU   173      -2.937  25.682  32.369  1.00                 C  
ATOM   1366  CD1 LEU   173      -2.219  24.574  33.125  1.00                 C  
ATOM   1367  CD2 LEU   173      -4.178  25.135  31.681  1.00                 C  
ATOM   1368  N   SER   174      -6.020  28.035  32.399  1.00                 N  
ATOM   1369  CA  SER   174      -7.239  27.957  31.672  1.00                 C  
ATOM   1370  C   SER   174      -7.386  29.106  30.675  1.00                 C  
ATOM   1371  O   SER   174      -7.886  28.927  29.564  1.00                 O  
ATOM   1372  CB  SER   174      -8.434  27.951  32.628  1.00                 C  
ATOM   1373  OG  SER   174      -9.656  27.865  31.916  1.00                 O  
ATOM   1374  N   ASN   175      -6.976  30.291  31.064  1.00                 N  
ATOM   1375  CA  ASN   175      -7.129  31.461  30.180  1.00                 C  
ATOM   1376  C   ASN   175      -6.126  31.383  29.004  1.00                 C  
ATOM   1377  O   ASN   175      -6.413  31.770  27.864  1.00                 O  
ATOM   1378  CB  ASN   175      -6.947  32.758  30.971  1.00                 C  
ATOM   1379  CG  ASN   175      -8.129  33.062  31.870  1.00                 C  
ATOM   1380  OD1 ASN   175      -9.236  32.574  31.643  1.00                 O  
ATOM   1381  ND2 ASN   175      -7.897  33.872  32.897  1.00                 N  
ATOM   1382  N   GLN   176      -4.974  30.778  29.236  1.00                 N  
ATOM   1383  CA  GLN   176      -4.037  30.501  28.143  1.00                 C  
ATOM   1384  C   GLN   176      -4.559  29.494  27.141  1.00                 C  
ATOM   1385  O   GLN   176      -4.349  29.632  25.938  1.00                 O  
ATOM   1386  CB  GLN   176      -2.702  29.999  28.696  1.00                 C  
ATOM   1387  CD  GLN   176      -1.537  32.239  28.656  1.00                 C  
ATOM   1388  CG  GLN   176      -1.930  31.037  29.493  1.00                 C  
ATOM   1389  OE1 GLN   176      -1.401  32.141  27.437  1.00                 O  
ATOM   1390  NE2 GLN   176      -1.352  33.380  29.311  1.00                 N  
ATOM   1391  N   LEU   177      -5.288  28.505  27.617  1.00                 N  
ATOM   1392  CA  LEU   177      -5.699  27.434  26.740  1.00                 C  
ATOM   1393  C   LEU   177      -6.959  27.751  25.963  1.00                 C  
ATOM   1394  O   LEU   177      -7.251  27.107  24.975  1.00                 O  
ATOM   1395  CB  LEU   177      -5.916  26.144  27.534  1.00                 C  
ATOM   1396  CG  LEU   177      -4.674  25.534  28.188  1.00                 C  
ATOM   1397  CD1 LEU   177      -5.052  24.336  29.045  1.00                 C  
ATOM   1398  CD2 LEU   177      -3.656  25.129  27.133  1.00                 C  
ATOM   1399  N   LYS   178      -7.715  28.729  26.413  1.00                 N  
ATOM   1400  CA  LYS   178      -8.925  29.104  25.713  1.00                 C  
ATOM   1401  C   LYS   178      -8.545  30.085  24.598  1.00                 C  
ATOM   1402  O   LYS   178      -9.123  30.028  23.531  1.00                 O  
ATOM   1403  CB  LYS   178      -9.938  29.715  26.683  1.00                 C  
ATOM   1404  CD  LYS   178     -11.527  29.394  28.599  1.00                 C  
ATOM   1405  CE  LYS   178     -12.128  28.398  29.578  1.00                 C  
ATOM   1406  CG  LYS   178     -10.526  28.723  27.673  1.00                 C  
ATOM   1407  NZ  LYS   178     -13.079  29.050  30.520  1.00                 N  
ATOM   1408  N   ASN   179      -7.514  30.910  24.853  1.00                 N  
ATOM   1409  CA  ASN   179      -7.001  31.970  23.942  1.00                 C  
ATOM   1410  C   ASN   179      -6.377  31.485  22.615  1.00                 C  
ATOM   1411  O   ASN   179      -6.493  32.180  21.588  1.00                 O  
ATOM   1412  CB  ASN   179      -5.962  32.836  24.658  1.00                 C  
ATOM   1413  CG  ASN   179      -6.585  33.766  25.680  1.00                 C  
ATOM   1414  OD1 ASN   179      -7.778  34.062  25.619  1.00                 O  
ATOM   1415  ND2 ASN   179      -5.776  34.232  26.625  1.00                 N  
ATOM   1416  N   ALA   180      -5.696  30.332  22.637  1.00                 N  
ATOM   1417  CA  ALA   180      -5.172  29.715  21.405  1.00                 C  
ATOM   1418  C   ALA   180      -6.253  29.332  20.361  1.00                 C  
ATOM   1419  O   ALA   180      -7.465  29.301  20.640  1.00                 O  
ATOM   1420  CB  ALA   180      -4.370  28.466  21.737  1.00                 C  
TER
