# Supplementary material for: Comparative Single-Cell Transcriptomics Reveals Novel Genes Involved in Bivalve Embryonic Shell Formation and Questions Ontogenetic Homology of Molluscan Shell Types
Source: Front Cell Dev Biol. 2022 Jun 9;10:883755. doi: 10.3389/fcell.2022.883755 (PMC9261976; doi:10.3389/fcell.2022.883755)
Supplement: Supplementary file 1 [file DataSheet1.ZIP › Supplementary_File1/s_f_1/43e9802bdd3be569.final.pdb]

ATOM      1  N   SER   171     -11.483  14.537  -6.541  1.00                 N  
ATOM      2  CA  SER   171     -10.814  13.522  -5.707  1.00                 C  
ATOM      3  C   SER   171     -10.034  14.204  -4.592  1.00                 C  
ATOM      4  O   SER   171     -10.113  15.423  -4.423  1.00                 O  
ATOM      5  CB  SER   171      -9.891  12.650  -6.561  1.00                 C  
ATOM      6  OG  SER   171      -8.783  13.395  -7.037  1.00                 O  
ATOM      7  N   ASP   172      -9.304  13.422  -3.815  1.00                 N  
ATOM      8  CA  ASP   172      -8.396  13.973  -2.827  1.00                 C  
ATOM      9  C   ASP   172      -6.971  13.573  -3.181  1.00                 C  
ATOM     10  O   ASP   172      -6.641  12.389  -3.194  1.00                 O  
ATOM     11  CB  ASP   172      -8.773  13.490  -1.425  1.00                 C  
ATOM     12  CG  ASP   172      -7.900  14.100  -0.345  1.00                 C  
ATOM     13  OD1 ASP   172      -6.808  14.605  -0.679  1.00                 O  
ATOM     14  OD2 ASP   172      -8.309  14.071   0.835  1.00                 O  
ATOM     15  N   ARG   173      -6.157  14.567  -3.510  1.00                 N  
ATOM     16  CA  ARG   173      -4.763  14.356  -3.885  1.00                 C  
ATOM     17  C   ARG   173      -3.835  14.616  -2.694  1.00                 C  
ATOM     18  O   ARG   173      -3.385  15.742  -2.473  1.00                 O  
ATOM     19  CB  ARG   173      -4.382  15.258  -5.061  1.00                 C  
ATOM     20  CD  ARG   173      -4.747  15.913  -7.456  1.00                 C  
ATOM     21  NE  ARG   173      -3.339  15.836  -7.837  1.00                 N  
ATOM     22  CG  ARG   173      -5.095  14.919  -6.359  1.00                 C  
ATOM     23  CZ  ARG   173      -2.721  16.734  -8.598  1.00                 C  
ATOM     24  NH1 ARG   173      -1.438  16.582  -8.893  1.00                 N  
ATOM     25  NH2 ARG   173      -3.389  17.781  -9.063  1.00                 N  
ATOM     26  N   PRO   174      -3.567  13.582  -1.880  1.00                 N  
ATOM     27  CA  PRO   174      -2.818  13.726  -0.637  1.00                 C  
ATOM     28  C   PRO   174      -1.312  13.823  -0.866  1.00                 C  
ATOM     29  O   PRO   174      -0.553  12.961  -0.426  1.00                 O  
ATOM     30  CB  PRO   174      -3.168  12.464   0.155  1.00                 C  
ATOM     31  CD  PRO   174      -4.033  12.101  -2.048  1.00                 C  
ATOM     32  CG  PRO   174      -3.370  11.414  -0.886  1.00                 C  
ATOM     33  N   SER   175      -0.892  14.884  -1.544  1.00                 N  
ATOM     34  CA  SER   175       0.524  15.142  -1.781  1.00                 C  
ATOM     35  C   SER   175       1.204  15.598  -0.486  1.00                 C  
ATOM     36  O   SER   175       2.426  15.522  -0.333  1.00                 O  
ATOM     37  CB  SER   175       0.701  16.193  -2.879  1.00                 C  
ATOM     38  OG  SER   175       0.248  17.464  -2.446  1.00                 O  
ATOM     39  N   ALA   176       0.388  16.047   0.452  1.00                 N  
ATOM     40  CA  ALA   176       0.870  16.517   1.734  1.00                 C  
ATOM     41  C   ALA   176      -0.239  16.351   2.768  1.00                 C  
ATOM     42  O   ALA   176      -1.306  15.819   2.445  1.00                 O  
ATOM     43  CB  ALA   176       1.320  17.966   1.632  1.00                 C  
ATOM     44  N   GLY   177       0.026  16.789   3.997  1.00                 N  
ATOM     45  CA  GLY   177      -0.942  16.711   5.088  1.00                 C  
ATOM     46  C   GLY   177      -1.343  15.263   5.373  1.00                 C  
ATOM     47  O   GLY   177      -2.391  14.784   4.932  1.00                 O  
ATOM     48  N   LEU   178      -0.487  14.562   6.093  1.00                 N  
ATOM     49  CA  LEU   178      -0.754  13.188   6.480  1.00                 C  
ATOM     50  C   LEU   178      -0.975  13.095   7.982  1.00                 C  
ATOM     51  O   LEU   178      -0.870  14.093   8.694  1.00                 O  
ATOM     52  CB  LEU   178       0.398  12.277   6.051  1.00                 C  
ATOM     53  CG  LEU   178       0.715  12.244   4.554  1.00                 C  
ATOM     54  CD1 LEU   178       1.942  11.388   4.283  1.00                 C  
ATOM     55  CD2 LEU   178      -0.477  11.726   3.763  1.00                 C  
ATOM     56  N   ARG   179      -1.307  11.909   8.458  1.00                 N  
ATOM     57  CA  ARG   179      -1.429  11.679   9.885  1.00                 C  
ATOM     58  C   ARG   179      -0.117  11.112  10.401  1.00                 C  
ATOM     59  O   ARG   179       0.094   9.899  10.389  1.00                 O  
ATOM     60  CB  ARG   179      -2.598  10.736  10.178  1.00                 C  
ATOM     61  CD  ARG   179      -5.073  10.326  10.147  1.00                 C  
ATOM     62  NE  ARG   179      -6.386  10.838   9.763  1.00                 N  
ATOM     63  CG  ARG   179      -3.957  11.290   9.782  1.00                 C  
ATOM     64  CZ  ARG   179      -7.533  10.210  10.002  1.00                 C  
ATOM     65  NH1 ARG   179      -8.679  10.753   9.616  1.00                 N  
ATOM     66  NH2 ARG   179      -7.530   9.040  10.627  1.00                 N  
ATOM     67  N   ALA   180       0.769  12.013  10.810  1.00                 N  
ATOM     68  CA  ALA   180       2.121  11.655  11.218  1.00                 C  
ATOM     69  C   ALA   180       2.112  10.621  12.339  1.00                 C  
ATOM     70  O   ALA   180       1.715  10.918  13.464  1.00                 O  
ATOM     71  CB  ALA   180       2.886  12.893  11.661  1.00                 C  
ATOM     72  N   LYS   181       2.542   9.406  12.003  1.00                 N  
ATOM     73  CA  LYS   181       2.600   8.297  12.950  1.00                 C  
ATOM     74  C   LYS   181       1.216   7.972  13.508  1.00                 C  
ATOM     75  O   LYS   181       0.828   8.452  14.575  1.00                 O  
ATOM     76  CB  LYS   181       3.563   8.619  14.094  1.00                 C  
ATOM     77  CD  LYS   181       4.923   7.803  16.039  1.00                 C  
ATOM     78  CE  LYS   181       5.373   6.588  16.833  1.00                 C  
ATOM     79  CG  LYS   181       3.982   7.409  14.912  1.00                 C  
ATOM     80  NZ  LYS   181       6.307   6.957  17.933  1.00                 N  
ATOM     81  N   ARG   182       0.462   7.180  12.758  1.00                 N  
ATOM     82  CA  ARG   182      -0.846   6.724  13.203  1.00                 C  
ATOM     83  C   ARG   182      -0.689   5.516  14.107  1.00                 C  
ATOM     84  O   ARG   182      -0.977   5.574  15.302  1.00                 O  
ATOM     85  CB  ARG   182      -1.735   6.392  12.003  1.00                 C  
ATOM     86  CD  ARG   182      -4.000   5.742  11.138  1.00                 C  
ATOM     87  NE  ARG   182      -5.339   5.267  11.476  1.00                 N  
ATOM     88  CG  ARG   182      -3.140   5.947  12.375  1.00                 C  
ATOM     89  CZ  ARG   182      -6.287   5.007  10.581  1.00                 C  
ATOM     90  NH1 ARG   182      -7.476   4.578  10.981  1.00                 N  
ATOM     91  NH2 ARG   182      -6.044   5.177   9.289  1.00                 N  
ATOM     92  N   ARG   183      -0.213   4.433  13.516  1.00                 N  
ATOM     93  CA  ARG   183       0.032   3.185  14.222  1.00                 C  
ATOM     94  C   ARG   183       0.596   2.170  13.242  1.00                 C  
ATOM     95  O   ARG   183       0.595   2.405  12.033  1.00                 O  
ATOM     96  CB  ARG   183      -1.256   2.675  14.871  1.00                 C  
ATOM     97  CD  ARG   183      -3.674   2.053  14.617  1.00                 C  
ATOM     98  NE  ARG   183      -4.126   3.079  15.554  1.00                 N  
ATOM     99  CG  ARG   183      -2.401   2.463  13.895  1.00                 C  
ATOM    100  CZ  ARG   183      -4.864   4.130  15.213  1.00                 C  
ATOM    101  NH1 ARG   183      -5.228   5.012  16.134  1.00                 N  
ATOM    102  NH2 ARG   183      -5.238   4.296  13.952  1.00                 N  
ATOM    103  N   ARG   184       1.076   1.051  13.755  1.00                 N  
ATOM    104  CA  ARG   184       1.541  -0.025  12.899  1.00                 C  
ATOM    105  C   ARG   184       0.830  -1.314  13.263  1.00                 C  
ATOM    106  O   ARG   184       0.621  -1.605  14.443  1.00                 O  
ATOM    107  CB  ARG   184       3.057  -0.188  13.020  1.00                 C  
ATOM    108  CD  ARG   184       5.347   0.772  12.650  1.00                 C  
ATOM    109  NE  ARG   184       5.778   0.515  14.023  1.00                 N  
ATOM    110  CG  ARG   184       3.851   1.025  12.561  1.00                 C  
ATOM    111  CZ  ARG   184       6.067   1.466  14.905  1.00                 C  
ATOM    112  NH1 ARG   184       6.451   1.138  16.131  1.00                 N  
ATOM    113  NH2 ARG   184       5.972   2.742  14.559  1.00                 N  
ATOM    114  N   GLN   185       0.456  -2.077  12.251  1.00                 N  
ATOM    115  CA  GLN   185      -0.177  -3.367  12.467  1.00                 C  
ATOM    116  C   GLN   185       0.889  -4.396  12.824  1.00                 C  
ATOM    117  O   GLN   185       0.645  -5.345  13.574  1.00                 O  
ATOM    118  CB  GLN   185      -0.960  -3.794  11.224  1.00                 C  
ATOM    119  CD  GLN   185      -3.178  -2.864  11.996  1.00                 C  
ATOM    120  CG  GLN   185      -2.139  -2.893  10.893  1.00                 C  
ATOM    121  OE1 GLN   185      -3.594  -3.909  12.497  1.00                 O  
ATOM    122  NE2 GLN   185      -3.601  -1.665  12.377  1.00                 N  
ATOM    123  N   THR   186       2.080  -4.185  12.287  1.00                 N  
ATOM    124  CA  THR   186       3.207  -5.067  12.536  1.00                 C  
ATOM    125  C   THR   186       4.215  -4.406  13.467  1.00                 C  
ATOM    126  O   THR   186       4.638  -3.272  13.232  1.00                 O  
ATOM    127  CB  THR   186       3.905  -5.474  11.225  1.00                 C  
ATOM    128  OG1 THR   186       2.981  -6.179  10.387  1.00                 O  
ATOM    129  CG2 THR   186       5.091  -6.382  11.513  1.00                 C  
ATOM    130  N   GLN   187       4.589  -5.110  14.525  1.00                 N  
ATOM    131  CA  GLN   187       5.606  -4.628  15.448  1.00                 C  
ATOM    132  C   GLN   187       6.713  -5.667  15.582  1.00                 C  
ATOM    133  O   GLN   187       7.215  -5.919  16.677  1.00                 O  
ATOM    134  CB  GLN   187       4.987  -4.314  16.811  1.00                 C  
ATOM    135  CD  GLN   187       4.459  -1.878  16.402  1.00                 C  
ATOM    136  CG  GLN   187       3.910  -3.242  16.772  1.00                 C  
ATOM    137  OE1 GLN   187       5.615  -1.566  16.686  1.00                 O  
ATOM    138  NE2 GLN   187       3.628  -1.060  15.766  1.00                 N  
ATOM    139  N   CYS   188       7.081  -6.267  14.456  1.00                 N  
ATOM    140  CA  CYS   188       8.095  -7.317  14.418  1.00                 C  
ATOM    141  C   CYS   188       9.412  -6.780  13.849  1.00                 C  
ATOM    142  O   CYS   188       9.612  -6.766  12.633  1.00                 O  
ATOM    143  CB  CYS   188       7.605  -8.506  13.588  1.00                 C  
ATOM    144  SG  CYS   188       6.126  -9.314  14.243  1.00                 S  
ATOM    145  N   PRO   189      10.148  -7.662  13.181  1.00                 N  
ATOM    146  CA  PRO   189      11.392  -7.312  12.505  1.00                 C  
ATOM    147  C   PRO   189      11.247  -8.001  11.154  1.00                 C  
ATOM    148  O   PRO   189      11.238  -9.230  11.051  1.00                 O  
ATOM    149  CB  PRO   189      12.481  -7.892  13.410  1.00                 C  
ATOM    150  CD  PRO   189      10.391  -8.666  14.284  1.00                 C  
ATOM    151  CG  PRO   189      11.829  -9.054  14.081  1.00                 C  
ATOM    152  N   ARG   190      11.131  -7.211  10.091  1.00                 N  
ATOM    153  CA  ARG   190      10.961  -7.755   8.748  1.00                 C  
ATOM    154  C   ARG   190      12.068  -7.236   7.833  1.00                 C  
ATOM    155  O   ARG   190      12.305  -6.031   7.712  1.00                 O  
ATOM    156  CB  ARG   190       9.583  -7.390   8.192  1.00                 C  
ATOM    157  CD  ARG   190       7.855  -7.696   6.398  1.00                 C  
ATOM    158  NE  ARG   190       7.685  -6.287   6.053  1.00                 N  
ATOM    159  CG  ARG   190       9.277  -8.007   6.838  1.00                 C  
ATOM    160  CZ  ARG   190       6.509  -5.709   5.829  1.00                 C  
ATOM    161  NH1 ARG   190       6.451  -4.421   5.521  1.00                 N  
ATOM    162  NH2 ARG   190       5.394  -6.422   5.913  1.00                 N  
ATOM    163  N   LYS   191      12.762  -8.161   7.173  1.00                 N  
ATOM    164  CA  LYS   191      13.877  -7.837   6.287  1.00                 C  
ATOM    165  C   LYS   191      13.831  -8.653   4.986  1.00                 C  
ATOM    166  O   LYS   191      13.767  -9.885   5.001  1.00                 O  
ATOM    167  CB  LYS   191      15.212  -8.074   6.996  1.00                 C  
ATOM    168  CD  LYS   191      17.712  -7.864   6.970  1.00                 C  
ATOM    169  CE  LYS   191      18.931  -7.484   6.145  1.00                 C  
ATOM    170  CG  LYS   191      16.429  -7.680   6.176  1.00                 C  
ATOM    171  NZ  LYS   191      20.198  -7.688   6.899  1.00                 N  
ATOM    172  N   ALA   192      13.864  -7.974   3.841  1.00                 N  
ATOM    173  CA  ALA   192      13.828  -8.681   2.569  1.00                 C  
ATOM    174  C   ALA   192      14.019  -7.761   1.379  1.00                 C  
ATOM    175  O   ALA   192      13.972  -6.534   1.501  1.00                 O  
ATOM    176  CB  ALA   192      12.513  -9.430   2.416  1.00                 C  
ATOM    177  N   ARG   193      14.239  -8.332   0.198  1.00                 N  
ATOM    178  CA  ARG   193      14.446  -7.513  -0.995  1.00                 C  
ATOM    179  C   ARG   193      13.120  -6.946  -1.485  1.00                 C  
ATOM    180  O   ARG   193      12.091  -7.626  -1.518  1.00                 O  
ATOM    181  CB  ARG   193      15.118  -8.333  -2.098  1.00                 C  
ATOM    182  CD  ARG   193      17.115  -9.642  -2.871  1.00                 C  
ATOM    183  NE  ARG   193      16.429 -10.929  -2.953  1.00                 N  
ATOM    184  CG  ARG   193      16.541  -8.759  -1.775  1.00                 C  
ATOM    185  CZ  ARG   193      16.654 -11.837  -3.898  1.00                 C  
ATOM    186  NH1 ARG   193      15.982 -12.980  -3.892  1.00                 N  
ATOM    187  NH2 ARG   193      17.550 -11.598  -4.846  1.00                 N  
ATOM    188  N   THR   194      13.137  -5.674  -1.875  1.00                 N  
ATOM    189  CA  THR   194      11.938  -4.984  -2.352  1.00                 C  
ATOM    190  C   THR   194      10.987  -4.660  -1.206  1.00                 C  
ATOM    191  O   THR   194       9.991  -3.950  -1.370  1.00                 O  
ATOM    192  CB  THR   194      11.190  -5.817  -3.409  1.00                 C  
ATOM    193  OG1 THR   194      10.433  -6.848  -2.762  1.00                 O  
ATOM    194  CG2 THR   194      12.175  -6.468  -4.369  1.00                 C  
ATOM    195  N   ALA   195      11.193  -5.215  -0.059  1.00                 N  
ATOM    196  CA  ALA   195      10.509  -4.931   1.199  1.00                 C  
ATOM    197  C   ALA   195       9.788  -3.592   1.133  1.00                 C  
ATOM    198  O   ALA   195      10.163  -2.713   0.356  1.00                 O  
ATOM    199  CB  ALA   195      11.498  -4.941   2.354  1.00                 C  
ATOM    200  N   PHE   196       8.751  -3.450   1.940  1.00                 N  
ATOM    201  CA  PHE   196       8.055  -2.188   2.084  1.00                 C  
ATOM    202  C   PHE   196       8.365  -1.592   3.449  1.00                 C  
ATOM    203  O   PHE   196       8.520  -2.321   4.429  1.00                 O  
ATOM    204  CB  PHE   196       6.549  -2.383   1.901  1.00                 C  
ATOM    205  CG  PHE   196       6.155  -2.794   0.510  1.00                 C  
ATOM    206  CZ  PHE   196       5.427  -3.547  -2.064  1.00                 C  
ATOM    207  CD1 PHE   196       6.149  -4.128   0.143  1.00                 C  
ATOM    208  CE1 PHE   196       5.787  -4.506  -1.136  1.00                 C  
ATOM    209  CD2 PHE   196       5.792  -1.846  -0.430  1.00                 C  
ATOM    210  CE2 PHE   196       5.431  -2.224  -1.709  1.00                 C  
ATOM    211  N   HIS   197       8.461  -0.276   3.516  1.00                 N  
ATOM    212  CA  HIS   197       8.797   0.387   4.759  1.00                 C  
ATOM    213  C   HIS   197       7.533   0.725   5.528  1.00                 C  
ATOM    214  O   HIS   197       6.460   0.893   4.938  1.00                 O  
ATOM    215  CB  HIS   197       9.617   1.650   4.488  1.00                 C  
ATOM    216  CG  HIS   197      10.971   1.379   3.910  1.00                 C  
ATOM    217  ND1 HIS   197      12.021   0.901   4.665  1.00                 N  
ATOM    218  CE1 HIS   197      13.099   0.758   3.874  1.00                 C  
ATOM    219  CD2 HIS   197      11.579   1.492   2.592  1.00                 C  
ATOM    220  NE2 HIS   197      12.841   1.111   2.629  1.00                 N  
ATOM    221  N   ASP   198       7.665   0.833   6.842  1.00                 N  
ATOM    222  CA  ASP   198       6.542   1.156   7.700  1.00                 C  
ATOM    223  C   ASP   198       6.012   2.551   7.385  1.00                 C  
ATOM    224  O   ASP   198       4.854   2.858   7.657  1.00                 O  
ATOM    225  CB  ASP   198       6.947   1.060   9.172  1.00                 C  
ATOM    226  CG  ASP   198       7.159  -0.372   9.626  1.00                 C  
ATOM    227  OD1 ASP   198       6.731  -1.294   8.900  1.00                 O  
ATOM    228  OD2 ASP   198       7.752  -0.571  10.707  1.00                 O  
ATOM    229  N   ALA   199       6.863   3.384   6.793  1.00                 N  
ATOM    230  CA  ALA   199       6.459   4.712   6.373  1.00                 C  
ATOM    231  C   ALA   199       5.352   4.621   5.324  1.00                 C  
ATOM    232  O   ALA   199       4.293   5.229   5.477  1.00                 O  
ATOM    233  CB  ALA   199       7.652   5.481   5.827  1.00                 C  
ATOM    234  N   GLN   200       5.589   3.837   4.276  1.00                 N  
ATOM    235  CA  GLN   200       4.587   3.651   3.235  1.00                 C  
ATOM    236  C   GLN   200       3.368   2.939   3.801  1.00                 C  
ATOM    237  O   GLN   200       2.236   3.350   3.563  1.00                 O  
ATOM    238  CB  GLN   200       5.173   2.863   2.062  1.00                 C  
ATOM    239  CD  GLN   200       6.845   2.783   0.170  1.00                 C  
ATOM    240  CG  GLN   200       6.216   3.627   1.261  1.00                 C  
ATOM    241  OE1 GLN   200       6.888   1.556   0.268  1.00                 O  
ATOM    242  NE2 GLN   200       7.335   3.439  -0.876  1.00                 N  
ATOM    243  N   LEU   201       3.617   1.878   4.565  1.00                 N  
ATOM    244  CA  LEU   201       2.542   1.089   5.164  1.00                 C  
ATOM    245  C   LEU   201       1.603   1.961   5.997  1.00                 C  
ATOM    246  O   LEU   201       0.382   1.811   5.926  1.00                 O  
ATOM    247  CB  LEU   201       3.119  -0.030   6.033  1.00                 C  
ATOM    248  CG  LEU   201       3.837  -1.161   5.293  1.00                 C  
ATOM    249  CD1 LEU   201       4.514  -2.102   6.278  1.00                 C  
ATOM    250  CD2 LEU   201       2.865  -1.928   4.410  1.00                 C  
ATOM    251  N   CYS   202       2.173   2.877   6.772  1.00                 N  
ATOM    252  CA  CYS   202       1.377   3.759   7.616  1.00                 C  
ATOM    253  C   CYS   202       0.509   4.686   6.771  1.00                 C  
ATOM    254  O   CYS   202      -0.664   4.889   7.074  1.00                 O  
ATOM    255  CB  CYS   202       2.282   4.579   8.538  1.00                 C  
ATOM    256  SG  CYS   202       3.094   3.617   9.836  1.00                 S  
ATOM    257  N   VAL   203       1.087   5.233   5.705  1.00                 N  
ATOM    258  CA  VAL   203       0.361   6.141   4.824  1.00                 C  
ATOM    259  C   VAL   203      -0.759   5.403   4.097  1.00                 C  
ATOM    260  O   VAL   203      -1.872   5.914   3.969  1.00                 O  
ATOM    261  CB  VAL   203       1.301   6.810   3.804  1.00                 C  
ATOM    262  CG1 VAL   203       0.502   7.611   2.788  1.00                 C  
ATOM    263  CG2 VAL   203       2.311   7.699   4.514  1.00                 C  
ATOM    264  N   LEU   204      -0.454   4.197   3.633  1.00                 N  
ATOM    265  CA  LEU   204      -1.434   3.363   2.952  1.00                 C  
ATOM    266  C   LEU   204      -2.611   3.056   3.870  1.00                 C  
ATOM    267  O   LEU   204      -3.768   3.245   3.498  1.00                 O  
ATOM    268  CB  LEU   204      -0.787   2.064   2.466  1.00                 C  
ATOM    269  CG  LEU   204       0.214   2.195   1.316  1.00                 C  
ATOM    270  CD1 LEU   204       0.926   0.874   1.071  1.00                 C  
ATOM    271  CD2 LEU   204      -0.483   2.663   0.047  1.00                 C  
ATOM    272  N   SER   205      -2.304   2.612   5.085  1.00                 N  
ATOM    273  CA  SER   205      -3.329   2.215   6.045  1.00                 C  
ATOM    274  C   SER   205      -4.147   3.421   6.482  1.00                 C  
ATOM    275  O   SER   205      -5.370   3.344   6.585  1.00                 O  
ATOM    276  CB  SER   205      -2.692   1.535   7.259  1.00                 C  
ATOM    277  OG  SER   205      -1.876   2.441   7.981  1.00                 O  
ATOM    278  N   ILE   206      -3.472   4.539   6.707  1.00                 N  
ATOM    279  CA  ILE   206      -4.151   5.771   7.085  1.00                 C  
ATOM    280  C   ILE   206      -5.126   6.204   5.998  1.00                 C  
ATOM    281  O   ILE   206      -6.300   6.438   6.265  1.00                 O  
ATOM    282  CB  ILE   206      -3.147   6.902   7.376  1.00                 C  
ATOM    283  CD1 ILE   206      -1.144   7.490   8.838  1.00                 C  
ATOM    284  CG1 ILE   206      -2.345   6.591   8.641  1.00                 C  
ATOM    285  CG2 ILE   206      -3.866   8.239   7.474  1.00                 C  
ATOM    286  N   GLU   207      -4.638   6.264   4.767  1.00                 N  
ATOM    287  CA  GLU   207      -5.443   6.725   3.641  1.00                 C  
ATOM    288  C   GLU   207      -6.615   5.787   3.378  1.00                 C  
ATOM    289  O   GLU   207      -7.699   6.231   3.011  1.00                 O  
ATOM    290  CB  GLU   207      -4.582   6.851   2.383  1.00                 C  
ATOM    291  CD  GLU   207      -4.234   9.351   2.496  1.00                 C  
ATOM    292  CG  GLU   207      -3.573   7.988   2.432  1.00                 C  
ATOM    293  OE1 GLU   207      -5.105   9.629   1.646  1.00                 O  
ATOM    294  OE2 GLU   207      -3.881  10.140   3.397  1.00                 O  
ATOM    295  N   PHE   208      -6.401   4.496   3.585  1.00                 N  
ATOM    296  CA  PHE   208      -7.468   3.519   3.424  1.00                 C  
ATOM    297  C   PHE   208      -8.518   3.667   4.516  1.00                 C  
ATOM    298  O   PHE   208      -9.671   3.285   4.330  1.00                 O  
ATOM    299  CB  PHE   208      -6.900   2.099   3.432  1.00                 C  
ATOM    300  CG  PHE   208      -6.147   1.740   2.182  1.00                 C  
ATOM    301  CZ  PHE   208      -4.759   1.080  -0.134  1.00                 C  
ATOM    302  CD1 PHE   208      -5.000   0.968   2.245  1.00                 C  
ATOM    303  CE1 PHE   208      -4.308   0.638   1.096  1.00                 C  
ATOM    304  CD2 PHE   208      -6.586   2.174   0.944  1.00                 C  
ATOM    305  CE2 PHE   208      -5.894   1.844  -0.205  1.00                 C  
ATOM    306  N   ASP   209      -8.110   4.193   5.664  1.00                 N  
ATOM    307  CA  ASP   209      -9.045   4.419   6.765  1.00                 C  
ATOM    308  C   ASP   209      -9.741   5.777   6.648  1.00                 C  
ATOM    309  O   ASP   209     -10.925   5.901   6.965  1.00                 O  
ATOM    310  CB  ASP   209      -8.322   4.323   8.110  1.00                 C  
ATOM    311  CG  ASP   209      -7.835   2.919   8.411  1.00                 C  
ATOM    312  OD1 ASP   209      -8.290   1.975   7.732  1.00                 O  
ATOM    313  OD2 ASP   209      -6.999   2.764   9.326  1.00                 O  
ATOM    314  N   LYS   210      -9.009   6.794   6.199  1.00                 N  
ATOM    315  CA  LYS   210      -9.578   8.133   6.052  1.00                 C  
ATOM    316  C   LYS   210     -10.503   8.187   4.838  1.00                 C  
ATOM    317  O   LYS   210     -11.618   8.706   4.910  1.00                 O  
ATOM    318  CB  LYS   210      -8.466   9.177   5.925  1.00                 C  
ATOM    319  CD  LYS   210      -7.814  11.595   5.765  1.00                 C  
ATOM    320  CE  LYS   210      -8.315  13.024   5.634  1.00                 C  
ATOM    321  CG  LYS   210      -8.968  10.606   5.806  1.00                 C  
ATOM    322  NZ  LYS   210      -7.195  14.004   5.592  1.00                 N  
ATOM    323  N   ASP   211     -10.031   7.644   3.727  1.00                 N  
ATOM    324  CA  ASP   211     -10.797   7.620   2.489  1.00                 C  
ATOM    325  C   ASP   211     -11.438   6.251   2.307  1.00                 C  
ATOM    326  O   ASP   211     -11.296   5.381   3.167  1.00                 O  
ATOM    327  CB  ASP   211      -9.901   7.963   1.298  1.00                 C  
ATOM    328  CG  ASP   211      -9.438   9.407   1.313  1.00                 C  
ATOM    329  OD1 ASP   211     -10.289  10.301   1.503  1.00                 O  
ATOM    330  OD2 ASP   211      -8.224   9.644   1.137  1.00                 O  
ATOM    331  N   PRO   212     -12.152   6.056   1.206  1.00                 N  
ATOM    332  CA  PRO   212     -12.737   4.755   0.925  1.00                 C  
ATOM    333  C   PRO   212     -11.667   3.792   0.427  1.00                 C  
ATOM    334  O   PRO   212     -11.452   2.732   1.015  1.00                 O  
ATOM    335  CB  PRO   212     -13.787   5.046  -0.149  1.00                 C  
ATOM    336  CD  PRO   212     -12.653   7.111   0.271  1.00                 C  
ATOM    337  CG  PRO   212     -13.312   6.297  -0.808  1.00                 C  
ATOM    338  N   TYR   213     -10.971   4.207  -0.627  1.00                 N  
ATOM    339  CA  TYR   213      -9.947   3.399  -1.286  1.00                 C  
ATOM    340  C   TYR   213      -9.107   4.300  -2.180  1.00                 C  
ATOM    341  O   TYR   213      -9.241   5.524  -2.133  1.00                 O  
ATOM    342  CB  TYR   213     -10.592   2.267  -2.088  1.00                 C  
ATOM    343  CG  TYR   213     -11.481   2.744  -3.214  1.00                 C  
ATOM    344  OH  TYR   213     -13.915   4.054  -6.321  1.00                 O  
ATOM    345  CZ  TYR   213     -13.111   3.621  -5.292  1.00                 C  
ATOM    346  CD1 TYR   213     -10.986   2.876  -4.505  1.00                 C  
ATOM    347  CE1 TYR   213     -11.792   3.312  -5.540  1.00                 C  
ATOM    348  CD2 TYR   213     -12.814   3.060  -2.982  1.00                 C  
ATOM    349  CE2 TYR   213     -13.635   3.496  -4.005  1.00                 C  
ATOM    350  N   LEU   214      -8.256   3.705  -3.003  1.00                 N  
ATOM    351  CA  LEU   214      -7.497   4.469  -3.977  1.00                 C  
ATOM    352  C   LEU   214      -8.230   4.492  -5.304  1.00                 C  
ATOM    353  O   LEU   214      -8.522   3.447  -5.889  1.00                 O  
ATOM    354  CB  LEU   214      -6.095   3.880  -4.145  1.00                 C  
ATOM    355  CG  LEU   214      -5.211   3.867  -2.896  1.00                 C  
ATOM    356  CD1 LEU   214      -3.889   3.171  -3.180  1.00                 C  
ATOM    357  CD2 LEU   214      -4.968   5.282  -2.394  1.00                 C  
ATOM    358  N   SER   215      -8.547   5.686  -5.761  1.00                 N  
ATOM    359  CA  SER   215      -9.204   5.863  -7.035  1.00                 C  
ATOM    360  C   SER   215      -8.188   5.737  -8.163  1.00                 C  
ATOM    361  O   SER   215      -6.985   5.590  -7.925  1.00                 O  
ATOM    362  CB  SER   215      -9.910   7.219  -7.090  1.00                 C  
ATOM    363  OG  SER   215      -8.972   8.281  -7.118  1.00                 O  
ATOM    364  N   LYS   216      -8.686   5.823  -9.382  1.00                 N  
ATOM    365  CA  LYS   216      -7.867   5.664 -10.574  1.00                 C  
ATOM    366  C   LYS   216      -6.780   6.729 -10.614  1.00                 C  
ATOM    367  O   LYS   216      -5.646   6.463 -11.003  1.00                 O  
ATOM    368  CB  LYS   216      -8.734   5.735 -11.833  1.00                 C  
ATOM    369  CD  LYS   216     -10.483   4.675 -13.288  1.00                 C  
ATOM    370  CE  LYS   216     -11.398   3.477 -13.479  1.00                 C  
ATOM    371  CG  LYS   216      -9.638   4.530 -12.032  1.00                 C  
ATOM    372  NZ  LYS   216     -12.263   3.625 -14.682  1.00                 N  
ATOM    373  N   SER   217      -7.137   7.938 -10.206  1.00                 N  
ATOM    374  CA  SER   217      -6.177   9.029 -10.169  1.00                 C  
ATOM    375  C   SER   217      -5.262   8.893  -8.950  1.00                 C  
ATOM    376  O   SER   217      -4.055   9.056  -9.046  1.00                 O  
ATOM    377  CB  SER   217      -6.899  10.378 -10.148  1.00                 C  
ATOM    378  OG  SER   217      -7.644  10.539  -8.954  1.00                 O  
ATOM    379  N   ARG   218      -5.843   8.549  -7.806  1.00                 N  
ATOM    380  CA  ARG   218      -5.102   8.510  -6.550  1.00                 C  
ATOM    381  C   ARG   218      -3.894   7.575  -6.621  1.00                 C  
ATOM    382  O   ARG   218      -2.860   7.845  -6.009  1.00                 O  
ATOM    383  CB  ARG   218      -6.016   8.077  -5.402  1.00                 C  
ATOM    384  CD  ARG   218      -7.989   8.585  -3.936  1.00                 C  
ATOM    385  NE  ARG   218      -7.281   8.260  -2.699  1.00                 N  
ATOM    386  CG  ARG   218      -7.050   9.118  -5.006  1.00                 C  
ATOM    387  CZ  ARG   218      -7.007   9.140  -1.742  1.00                 C  
ATOM    388  NH1 ARG   218      -6.359   8.754  -0.652  1.00                 N  
ATOM    389  NH2 ARG   218      -7.383  10.405  -1.877  1.00                 N  
ATOM    390  N   ARG   219      -4.024   6.478  -7.362  1.00                 N  
ATOM    391  CA  ARG   219      -2.913   5.547  -7.524  1.00                 C  
ATOM    392  C   ARG   219      -1.739   6.205  -8.262  1.00                 C  
ATOM    393  O   ARG   219      -0.581   5.921  -7.957  1.00                 O  
ATOM    394  CB  ARG   219      -3.368   4.295  -8.276  1.00                 C  
ATOM    395  CD  ARG   219      -4.456   2.036  -8.149  1.00                 C  
ATOM    396  NE  ARG   219      -5.125   2.153  -9.442  1.00                 N  
ATOM    397  CG  ARG   219      -4.285   3.387  -7.472  1.00                 C  
ATOM    398  CZ  ARG   219      -6.444   2.142  -9.605  1.00                 C  
ATOM    399  NH1 ARG   219      -6.962   2.254 -10.820  1.00                 N  
ATOM    400  NH2 ARG   219      -7.241   2.020  -8.552  1.00                 N  
ATOM    401  N   HIS   220      -2.023   7.098  -9.216  1.00                 N  
ATOM    402  CA  HIS   220      -0.945   7.777  -9.933  1.00                 C  
ATOM    403  C   HIS   220      -0.318   8.861  -9.058  1.00                 C  
ATOM    404  O   HIS   220       0.895   9.077  -9.113  1.00                 O  
ATOM    405  CB  HIS   220      -1.467   8.382 -11.238  1.00                 C  
ATOM    406  CG  HIS   220      -1.859   7.362 -12.262  1.00                 C  
ATOM    407  ND1 HIS   220      -3.082   6.726 -12.248  1.00                 N  
ATOM    408  CE1 HIS   220      -3.142   5.872 -13.285  1.00                 C  
ATOM    409  CD2 HIS   220      -1.228   6.769 -13.431  1.00                 C  
ATOM    410  NE2 HIS   220      -2.033   5.892 -13.999  1.00                 N  
ATOM    411  N   GLN   221      -1.139   9.532  -8.242  1.00                 N  
ATOM    412  CA  GLN   221      -0.616  10.475  -7.252  1.00                 C  
ATOM    413  C   GLN   221       0.339   9.763  -6.312  1.00                 C  
ATOM    414  O   GLN   221       1.487  10.172  -6.148  1.00                 O  
ATOM    415  CB  GLN   221      -1.761  11.122  -6.471  1.00                 C  
ATOM    416  CD  GLN   221      -0.717  13.400  -6.158  1.00                 C  
ATOM    417  CG  GLN   221      -1.315  12.184  -5.479  1.00                 C  
ATOM    418  OE1 GLN   221      -1.060  13.720  -7.296  1.00                 O  
ATOM    419  NE2 GLN   221       0.183  14.084  -5.460  1.00                 N  
ATOM    420  N   LEU   222      -0.148   8.679  -5.721  1.00                 N  
ATOM    421  CA  LEU   222       0.618   7.908  -4.755  1.00                 C  
ATOM    422  C   LEU   222       1.926   7.433  -5.370  1.00                 C  
ATOM    423  O   LEU   222       2.986   7.507  -4.747  1.00                 O  
ATOM    424  CB  LEU   222      -0.199   6.716  -4.252  1.00                 C  
ATOM    425  CG  LEU   222       0.478   5.821  -3.212  1.00                 C  
ATOM    426  CD1 LEU   222       0.822   6.614  -1.961  1.00                 C  
ATOM    427  CD2 LEU   222      -0.411   4.638  -2.861  1.00                 C  
ATOM    428  N   ALA   223       1.837   6.955  -6.600  1.00                 N  
ATOM    429  CA  ALA   223       3.004   6.537  -7.360  1.00                 C  
ATOM    430  C   ALA   223       4.061   7.634  -7.421  1.00                 C  
ATOM    431  O   ALA   223       5.243   7.374  -7.192  1.00                 O  
ATOM    432  CB  ALA   223       2.601   6.131  -8.769  1.00                 C  
ATOM    433  N   ASP   224       3.637   8.852  -7.715  1.00                 N  
ATOM    434  CA  ASP   224       4.565   9.971  -7.832  1.00                 C  
ATOM    435  C   ASP   224       5.200  10.293  -6.481  1.00                 C  
ATOM    436  O   ASP   224       6.382  10.629  -6.402  1.00                 O  
ATOM    437  CB  ASP   224       3.850  11.204  -8.388  1.00                 C  
ATOM    438  CG  ASP   224       3.496  11.060  -9.855  1.00                 C  
ATOM    439  OD1 ASP   224       4.033  10.141 -10.508  1.00                 O  
ATOM    440  OD2 ASP   224       2.681  11.866 -10.351  1.00                 O  
ATOM    441  N   GLU   225       4.416  10.158  -5.420  1.00                 N  
ATOM    442  CA  GLU   225       4.865  10.518  -4.082  1.00                 C  
ATOM    443  C   GLU   225       5.921   9.544  -3.578  1.00                 C  
ATOM    444  O   GLU   225       6.949   9.954  -3.038  1.00                 O  
ATOM    445  CB  GLU   225       3.682  10.559  -3.113  1.00                 C  
ATOM    446  CD  GLU   225       1.523  11.674  -2.425  1.00                 C  
ATOM    447  CG  GLU   225       2.712  11.701  -3.365  1.00                 C  
ATOM    448  OE1 GLU   225       1.598  10.977  -1.391  1.00                 O  
ATOM    449  OE2 GLU   225       0.515  12.350  -2.722  1.00                 O  
ATOM    450  N   LEU   226       5.678   8.254  -3.771  1.00                 N  
ATOM    451  CA  LEU   226       6.577   7.237  -3.246  1.00                 C  
ATOM    452  C   LEU   226       7.669   6.886  -4.248  1.00                 C  
ATOM    453  O   LEU   226       8.443   5.954  -4.027  1.00                 O  
ATOM    454  CB  LEU   226       5.797   5.977  -2.865  1.00                 C  
ATOM    455  CG  LEU   226       4.758   6.134  -1.752  1.00                 C  
ATOM    456  CD1 LEU   226       3.996   4.835  -1.541  1.00                 C  
ATOM    457  CD2 LEU   226       5.421   6.575  -0.456  1.00                 C  
ATOM    458  N   ASP   227       7.723   7.644  -5.342  1.00                 N  
ATOM    459  CA  ASP   227       8.750   7.469  -6.372  1.00                 C  
ATOM    460  C   ASP   227       8.656   6.069  -6.985  1.00                 C  
ATOM    461  O   ASP   227       9.646   5.494  -7.441  1.00                 O  
ATOM    462  CB  ASP   227      10.143   7.704  -5.785  1.00                 C  
ATOM    463  CG  ASP   227      10.346   9.133  -5.322  1.00                 C  
ATOM    464  OD1 ASP   227       9.705  10.040  -5.893  1.00                 O  
ATOM    465  OD2 ASP   227      11.147   9.347  -4.387  1.00                 O  
ATOM    466  N   LEU   228       7.440   5.544  -7.030  1.00                 N  
ATOM    467  CA  LEU   228       7.196   4.215  -7.566  1.00                 C  
ATOM    468  C   LEU   228       6.496   4.326  -8.907  1.00                 C  
ATOM    469  O   LEU   228       6.256   5.429  -9.394  1.00                 O  
ATOM    470  CB  LEU   228       6.365   3.386  -6.585  1.00                 C  
ATOM    471  CG  LEU   228       6.966   3.180  -5.193  1.00                 C  
ATOM    472  CD1 LEU   228       5.993   2.435  -4.292  1.00                 C  
ATOM    473  CD2 LEU   228       8.285   2.429  -5.282  1.00                 C  
ATOM    474  N   ASP   229       6.173   3.191  -9.496  1.00                 N  
ATOM    475  CA  ASP   229       5.554   3.167 -10.804  1.00                 C  
ATOM    476  C   ASP   229       4.049   2.965 -10.688  1.00                 C  
ATOM    477  O   ASP   229       3.569   2.239  -9.816  1.00                 O  
ATOM    478  CB  ASP   229       6.170   2.065 -11.668  1.00                 C  
ATOM    479  CG  ASP   229       7.613   2.352 -12.036  1.00                 C  
ATOM    480  OD1 ASP   229       8.022   3.529 -11.961  1.00                 O  
ATOM    481  OD2 ASP   229       8.334   1.399 -12.400  1.00                 O  
ATOM    482  N   ALA   230       3.320   3.624 -11.578  1.00                 N  
ATOM    483  CA  ALA   230       1.869   3.510 -11.665  1.00                 C  
ATOM    484  C   ALA   230       1.458   2.057 -11.889  1.00                 C  
ATOM    485  O   ALA   230       0.401   1.615 -11.437  1.00                 O  
ATOM    486  CB  ALA   230       1.334   4.392 -12.783  1.00                 C  
ATOM    487  N   ASP   231       2.322   1.321 -12.573  1.00                 N  
ATOM    488  CA  ASP   231       2.100  -0.088 -12.852  1.00                 C  
ATOM    489  C   ASP   231       2.222  -0.879 -11.556  1.00                 C  
ATOM    490  O   ASP   231       1.471  -1.822 -11.312  1.00                 O  
ATOM    491  CB  ASP   231       3.095  -0.590 -13.900  1.00                 C  
ATOM    492  CG  ASP   231       2.806  -0.045 -15.285  1.00                 C  
ATOM    493  OD1 ASP   231       1.698   0.492 -15.493  1.00                 O  
ATOM    494  OD2 ASP   231       3.689  -0.154 -16.163  1.00                 O  
ATOM    495  N   ASN   232       3.150  -0.453 -10.710  1.00                 N  
ATOM    496  CA  ASN   232       3.398  -1.120  -9.441  1.00                 C  
ATOM    497  C   ASN   232       2.297  -0.792  -8.439  1.00                 C  
ATOM    498  O   ASN   232       1.779  -1.683  -7.763  1.00                 O  
ATOM    499  CB  ASN   232       4.771  -0.731  -8.890  1.00                 C  
ATOM    500  CG  ASN   232       5.910  -1.363  -9.666  1.00                 C  
ATOM    501  OD1 ASN   232       5.724  -2.365 -10.355  1.00                 O  
ATOM    502  ND2 ASN   232       7.097  -0.777  -9.555  1.00                 N  
ATOM    503  N   VAL   233       1.928   0.486  -8.366  1.00                 N  
ATOM    504  CA  VAL   233       0.926   0.936  -7.399  1.00                 C  
ATOM    505  C   VAL   233      -0.441   0.326  -7.707  1.00                 C  
ATOM    506  O   VAL   233      -1.166  -0.091  -6.801  1.00                 O  
ATOM    507  CB  VAL   233       0.820   2.472  -7.370  1.00                 C  
ATOM    508  CG1 VAL   233      -0.344   2.909  -6.493  1.00                 C  
ATOM    509  CG2 VAL   233       2.121   3.087  -6.878  1.00                 C  
ATOM    510  N   LYS   234      -0.779   0.247  -8.990  1.00                 N  
ATOM    511  CA  LYS   234      -2.043  -0.342  -9.404  1.00                 C  
ATOM    512  C   LYS   234      -2.083  -1.830  -9.066  1.00                 C  
ATOM    513  O   LYS   234      -3.066  -2.329  -8.519  1.00                 O  
ATOM    514  CB  LYS   234      -2.266  -0.133 -10.903  1.00                 C  
ATOM    515  CD  LYS   234      -3.778  -0.372 -12.892  1.00                 C  
ATOM    516  CE  LYS   234      -5.092  -0.935 -13.409  1.00                 C  
ATOM    517  CG  LYS   234      -3.586  -0.685 -11.417  1.00                 C  
ATOM    518  NZ  LYS   234      -5.294  -0.636 -14.854  1.00                 N  
ATOM    519  N   VAL   235      -1.001  -2.523  -9.388  1.00                 N  
ATOM    520  CA  VAL   235      -0.926  -3.966  -9.211  1.00                 C  
ATOM    521  C   VAL   235      -1.001  -4.353  -7.734  1.00                 C  
ATOM    522  O   VAL   235      -1.674  -5.321  -7.374  1.00                 O  
ATOM    523  CB  VAL   235       0.359  -4.545  -9.831  1.00                 C  
ATOM    524  CG1 VAL   235       0.521  -6.009  -9.453  1.00                 C  
ATOM    525  CG2 VAL   235       0.342  -4.380 -11.343  1.00                 C  
ATOM    526  N   TRP   236      -0.327  -3.588  -6.880  1.00                 N  
ATOM    527  CA  TRP   236      -0.363  -3.839  -5.444  1.00                 C  
ATOM    528  C   TRP   236      -1.796  -3.740  -4.932  1.00                 C  
ATOM    529  O   TRP   236      -2.275  -4.617  -4.206  1.00                 O  
ATOM    530  CB  TRP   236       0.544  -2.853  -4.705  1.00                 C  
ATOM    531  CG  TRP   236       0.561  -3.051  -3.220  1.00                 C  
ATOM    532  CD1 TRP   236       1.376  -3.888  -2.514  1.00                 C  
ATOM    533  NE1 TRP   236       1.099  -3.798  -1.171  1.00                 N  
ATOM    534  CD2 TRP   236      -0.277  -2.398  -2.257  1.00                 C  
ATOM    535  CE2 TRP   236       0.087  -2.889  -0.990  1.00                 C  
ATOM    536  CH2 TRP   236      -1.529  -1.531   0.068  1.00                 C  
ATOM    537  CZ2 TRP   236      -0.534  -2.461   0.182  1.00                 C  
ATOM    538  CE3 TRP   236      -1.298  -1.448  -2.344  1.00                 C  
ATOM    539  CZ3 TRP   236      -1.911  -1.026  -1.180  1.00                 C  
ATOM    540  N   PHE   237      -2.476  -2.675  -5.341  1.00                 N  
ATOM    541  CA  PHE   237      -3.851  -2.428  -4.929  1.00                 C  
ATOM    542  C   PHE   237      -4.779  -3.543  -5.401  1.00                 C  
ATOM    543  O   PHE   237      -5.572  -4.065  -4.620  1.00                 O  
ATOM    544  CB  PHE   237      -4.337  -1.080  -5.466  1.00                 C  
ATOM    545  CG  PHE   237      -5.770  -0.776  -5.131  1.00                 C  
ATOM    546  CZ  PHE   237      -8.422  -0.214  -4.519  1.00                 C  
ATOM    547  CD1 PHE   237      -6.118  -0.310  -3.876  1.00                 C  
ATOM    548  CE1 PHE   237      -7.436  -0.029  -3.568  1.00                 C  
ATOM    549  CD2 PHE   237      -6.768  -0.956  -6.072  1.00                 C  
ATOM    550  CE2 PHE   237      -8.086  -0.676  -5.764  1.00                 C  
ATOM    551  N   GLN   238      -4.668  -3.915  -6.673  1.00                 N  
ATOM    552  CA  GLN   238      -5.556  -4.923  -7.253  1.00                 C  
ATOM    553  C   GLN   238      -5.310  -6.304  -6.650  1.00                 C  
ATOM    554  O   GLN   238      -6.226  -7.115  -6.549  1.00                 O  
ATOM    555  CB  GLN   238      -5.380  -4.982  -8.772  1.00                 C  
ATOM    556  CD  GLN   238      -5.653  -3.824 -11.000  1.00                 C  
ATOM    557  CG  GLN   238      -5.883  -3.748  -9.503  1.00                 C  
ATOM    558  OE1 GLN   238      -4.742  -4.510 -11.463  1.00                 O  
ATOM    559  NE2 GLN   238      -6.480  -3.117 -11.761  1.00                 N  
ATOM    560  N   ASN   239      -4.074  -6.561  -6.247  1.00                 N  
ATOM    561  CA  ASN   239      -3.713  -7.838  -5.637  1.00                 C  
ATOM    562  C   ASN   239      -4.342  -7.948  -4.253  1.00                 C  
ATOM    563  O   ASN   239      -4.971  -8.954  -3.918  1.00                 O  
ATOM    564  CB  ASN   239      -2.192  -7.989  -5.569  1.00                 C  
ATOM    565  CG  ASN   239      -1.763  -9.355  -5.071  1.00                 C  
ATOM    566  OD1 ASN   239      -2.044 -10.373  -5.703  1.00                 O  
ATOM    567  ND2 ASN   239      -1.080  -9.380  -3.933  1.00                 N  
ATOM    568  N   LYS   240      -4.197  -6.889  -3.464  1.00                 N  
ATOM    569  CA  LYS   240      -4.820  -6.821  -2.148  1.00                 C  
ATOM    570  C   LYS   240      -6.339  -6.805  -2.286  1.00                 C  
ATOM    571  O   LYS   240      -7.063  -7.261  -1.404  1.00                 O  
ATOM    572  CB  LYS   240      -4.335  -5.584  -1.389  1.00                 C  
ATOM    573  CD  LYS   240      -2.576  -6.759  -0.039  1.00                 C  
ATOM    574  CE  LYS   240      -1.130  -6.731   0.430  1.00                 C  
ATOM    575  CG  LYS   240      -2.864  -5.626  -1.010  1.00                 C  
ATOM    576  NZ  LYS   240      -0.830  -7.843   1.373  1.00                 N  
ATOM    577  N   ARG   241      -6.810  -6.262  -3.395  1.00                 N  
ATOM    578  CA  ARG   241      -8.231  -6.215  -3.687  1.00                 C  
ATOM    579  C   ARG   241      -8.756  -7.614  -4.020  1.00                 C  
ATOM    580  O   ARG   241      -9.741  -8.069  -3.434  1.00                 O  
ATOM    581  CB  ARG   241      -8.509  -5.251  -4.843  1.00                 C  
ATOM    582  CD  ARG   241     -10.181  -4.176  -6.375  1.00                 C  
ATOM    583  NE  ARG   241      -9.557  -4.684  -7.595  1.00                 N  
ATOM    584  CG  ARG   241      -9.981  -5.117  -5.199  1.00                 C  
ATOM    585  CZ  ARG   241     -10.085  -5.629  -8.365  1.00                 C  
ATOM    586  NH1 ARG   241      -9.447  -6.029  -9.456  1.00                 N  
ATOM    587  NH2 ARG   241     -11.251  -6.173  -8.043  1.00                 N  
ATOM    588  N   ALA   242      -8.089  -8.301  -4.945  1.00                 N  
ATOM    589  CA  ALA   242      -8.607  -9.569  -5.467  1.00                 C  
ATOM    590  C   ALA   242      -8.390 -10.736  -4.498  1.00                 C  
ATOM    591  O   ALA   242      -9.002 -11.796  -4.658  1.00                 O  
ATOM    592  CB  ALA   242      -7.959  -9.896  -6.804  1.00                 C  
ATOM    593  N   LYS   243      -7.535 -10.545  -3.497  1.00                 N  
ATOM    594  CA  LYS   243      -7.213 -11.618  -2.552  1.00                 C  
ATOM    595  C   LYS   243      -8.456 -12.082  -1.794  1.00                 C  
ATOM    596  O   LYS   243      -8.542 -13.237  -1.380  1.00                 O  
ATOM    597  CB  LYS   243      -6.140 -11.157  -1.564  1.00                 C  
ATOM    598  CD  LYS   243      -5.473  -9.619   0.304  1.00                 C  
ATOM    599  CE  LYS   243      -5.945  -8.558   1.285  1.00                 C  
ATOM    600  CG  LYS   243      -6.603 -10.073  -0.605  1.00                 C  
ATOM    601  NZ  LYS   243      -4.836  -8.071   2.152  1.00                 N  
ATOM    602  N   LEU   244      -9.414 -11.178  -1.620  1.00                 N  
ATOM    603  CA  LEU   244     -10.635 -11.485  -0.893  1.00                 C  
ATOM    604  C   LEU   244     -11.523 -12.441  -1.684  1.00                 C  
ATOM    605  O   LEU   244     -12.267 -13.232  -1.106  1.00                 O  
ATOM    606  CB  LEU   244     -11.403 -10.202  -0.570  1.00                 C  
ATOM    607  CG  LEU   244     -10.748  -9.254   0.436  1.00                 C  
ATOM    608  CD1 LEU   244     -11.537  -7.959   0.547  1.00                 C  
ATOM    609  CD2 LEU   244     -10.624  -9.917   1.799  1.00                 C  
ATOM    610  N   LYS   245     -11.432 -12.379  -3.005  1.00                 N  
ATOM    611  CA  LYS   245     -12.264 -13.216  -3.853  1.00                 C  
ATOM    612  C   LYS   245     -11.543 -14.509  -4.206  1.00                 C  
ATOM    613  O   LYS   245     -12.124 -15.591  -4.132  1.00                 O  
ATOM    614  CB  LYS   245     -12.659 -12.464  -5.126  1.00                 C  
ATOM    615  CD  LYS   245     -14.002 -12.411  -7.246  1.00                 C  
ATOM    616  CE  LYS   245     -14.911 -13.199  -8.175  1.00                 C  
ATOM    617  CG  LYS   245     -13.575 -13.249  -6.051  1.00                 C  
ATOM    618  NZ  LYS   245     -15.336 -12.391  -9.352  1.00                 N  
ATOM    619  N   LYS   246     -10.276 -14.400  -4.585  1.00                 N  
ATOM    620  CA  LYS   246      -9.522 -15.573  -4.999  1.00                 C  
ATOM    621  C   LYS   246      -8.476 -15.938  -3.956  1.00                 C  
ATOM    622  O   LYS   246      -8.689 -16.841  -3.146  1.00                 O  
ATOM    623  CB  LYS   246      -8.856 -15.331  -6.355  1.00                 C  
ATOM    624  CD  LYS   246     -10.689 -16.315  -7.760  1.00                 C  
ATOM    625  CE  LYS   246     -11.597 -16.106  -8.960  1.00                 C  
ATOM    626  CG  LYS   246      -9.835 -15.086  -7.492  1.00                 C  
ATOM    627  NZ  LYS   246     -12.446 -17.299  -9.229  1.00                 N  
ATOM    628  N   ASP   247      -7.372 -15.195  -3.963  1.00                 N  
ATOM    629  CA  ASP   247      -6.249 -15.430  -3.064  1.00                 C  
ATOM    630  C   ASP   247      -5.111 -14.494  -3.455  1.00                 C  
ATOM    631  O   ASP   247      -5.049 -14.050  -4.603  1.00                 O  
ATOM    632  CB  ASP   247      -5.813 -16.896  -3.122  1.00                 C  
ATOM    633  CG  ASP   247      -4.970 -17.301  -1.930  1.00                 C  
ATOM    634  OD1 ASP   247      -4.698 -16.434  -1.072  1.00                 O  
ATOM    635  OD2 ASP   247      -4.581 -18.485  -1.852  1.00                 O  
ATOM    636  N   GLY   248      -4.223 -14.189  -2.521  1.00                 N  
ATOM    637  CA  GLY   248      -3.095 -13.312  -2.809  1.00                 C  
ATOM    638  C   GLY   248      -1.960 -14.100  -3.458  1.00                 C  
ATOM    639  O   GLY   248      -1.628 -15.205  -3.027  1.00                 O  
ATOM    640  N   LEU   249      -1.377 -13.541  -4.507  1.00                 N  
ATOM    641  CA  LEU   249      -0.306 -14.212  -5.226  1.00                 C  
ATOM    642  C   LEU   249       0.933 -13.324  -5.280  1.00                 C  
ATOM    643  O   LEU   249       0.827 -12.114  -5.477  1.00                 O  
ATOM    644  CB  LEU   249      -0.760 -14.585  -6.639  1.00                 C  
ATOM    645  CG  LEU   249      -1.960 -15.529  -6.738  1.00                 C  
ATOM    646  CD1 LEU   249      -2.382 -15.712  -8.188  1.00                 C  
ATOM    647  CD2 LEU   249      -1.639 -16.875  -6.106  1.00                 C  
ATOM    648  N   PRO   250       2.100 -13.923  -5.084  1.00                 N  
ATOM    649  CA  PRO   250       3.360 -13.191  -5.172  1.00                 C  
ATOM    650  C   PRO   250       3.805 -13.091  -6.623  1.00                 C  
ATOM    651  O   PRO   250       4.254 -12.038  -7.071  1.00                 O  
ATOM    652  CB  PRO   250       4.331 -14.023  -4.332  1.00                 C  
ATOM    653  CD  PRO   250       2.253 -15.211  -4.359  1.00                 C  
ATOM    654  CG  PRO   250       3.744 -15.395  -4.332  1.00                 C  
ATOM    655  N   HIS   251       3.665 -14.209  -7.337  1.00                 N  
ATOM    656  CA  HIS   251       4.043 -14.306  -8.747  1.00                 C  
ATOM    657  C   HIS   251       5.553 -14.151  -8.915  1.00                 C  
ATOM    658  O   HIS   251       6.017 -13.041  -9.247  1.00                 O  
ATOM    659  CB  HIS   251       3.307 -13.249  -9.573  1.00                 C  
ATOM    660  CG  HIS   251       1.816 -13.371  -9.518  1.00                 C  
ATOM    661  ND1 HIS   251       1.135 -14.438 -10.063  1.00                 N  
ATOM    662  CE1 HIS   251      -0.183 -14.268  -9.858  1.00                 C  
ATOM    663  CD2 HIS   251       0.728 -12.569  -8.977  1.00                 C  
ATOM    664  NE2 HIS   251      -0.435 -13.148  -9.207  1.00                 N  
TER
