# Supplementary material for: Comparative Single-Cell Transcriptomics Reveals Novel Genes Involved in Bivalve Embryonic Shell Formation and Questions Ontogenetic Homology of Molluscan Shell Types
Source: Front Cell Dev Biol. 2022 Jun 9;10:883755. doi: 10.3389/fcell.2022.883755 (PMC9261976; doi:10.3389/fcell.2022.883755)
Supplement: Supplementary file 1 [file DataSheet1.ZIP › Supplementary_File1/s_f_1/45181a4a24c4bfc1.final.pdb]

ATOM      1  N   GLY   174      18.670 155.021  12.763  1.00                 N  
ATOM      2  CA  GLY   174      17.821 154.015  12.063  1.00                 C  
ATOM      3  C   GLY   174      16.476 153.859  12.760  1.00                 C  
ATOM      4  O   GLY   174      15.996 154.800  13.380  1.00                 O  
ATOM      5  N   GLY   175      15.892 152.665  12.685  1.00                 N  
ATOM      6  CA  GLY   175      14.560 152.423  13.245  1.00                 C  
ATOM      7  C   GLY   175      14.357 151.685  14.586  1.00                 C  
ATOM      8  O   GLY   175      13.416 150.887  14.715  1.00                 O  
ATOM      9  N   ALA   176      15.193 151.986  15.584  1.00                 N  
ATOM     10  CA  ALA   176      15.097 151.356  16.903  1.00                 C  
ATOM     11  C   ALA   176      15.443 152.334  18.043  1.00                 C  
ATOM     12  O   ALA   176      16.439 152.146  18.754  1.00                 O  
ATOM     13  CB  ALA   176      16.011 150.143  16.979  1.00                 C  
ATOM     14  N   GLY   177      14.599 153.350  18.230  1.00                 N  
ATOM     15  CA  GLY   177      14.805 154.400  19.238  1.00                 C  
ATOM     16  C   GLY   177      14.589 154.079  20.722  1.00                 C  
ATOM     17  O   GLY   177      14.044 153.034  21.087  1.00                 O  
ATOM     18  N   GLY   178      15.024 155.022  21.561  1.00                 N  
ATOM     19  CA  GLY   178      14.933 154.932  23.021  1.00                 C  
ATOM     20  C   GLY   178      15.047 156.353  23.600  1.00                 C  
ATOM     21  O   GLY   178      15.964 157.093  23.239  1.00                 O  
ATOM     22  N   ALA   179      14.132 156.750  24.483  1.00                 N  
ATOM     23  CA  ALA   179      14.208 158.098  25.035  1.00                 C  
ATOM     24  C   ALA   179      13.504 158.336  26.367  1.00                 C  
ATOM     25  O   ALA   179      13.329 159.477  26.784  1.00                 O  
ATOM     26  CB  ALA   179      13.644 159.108  24.047  1.00                 C  
ATOM     27  N   GLY   180      13.096 157.261  27.024  1.00                 N  
ATOM     28  CA  GLY   180      12.458 157.330  28.333  1.00                 C  
ATOM     29  C   GLY   180      13.168 156.224  29.080  1.00                 C  
ATOM     30  O   GLY   180      14.347 156.003  28.831  1.00                 O  
ATOM     31  N   GLY   181      12.454 155.507  29.944  1.00                 N  
ATOM     32  CA  GLY   181      13.035 154.423  30.730  1.00                 C  
ATOM     33  C   GLY   181      14.398 153.764  30.469  1.00                 C  
ATOM     34  O   GLY   181      14.761 152.829  31.188  1.00                 O  
ATOM     35  N   ALA   182      15.164 154.201  29.477  1.00                 N  
ATOM     36  CA  ALA   182      16.459 153.587  29.205  1.00                 C  
ATOM     37  C   ALA   182      17.686 154.404  29.672  1.00                 C  
ATOM     38  O   ALA   182      18.610 154.661  28.890  1.00                 O  
ATOM     39  CB  ALA   182      16.616 153.318  27.716  1.00                 C  
ATOM     40  N   ILE   183      17.677 154.765  30.961  1.00                 N  
ATOM     41  CA  ILE   183      18.702 155.551  31.657  1.00                 C  
ATOM     42  C   ILE   183      19.312 156.818  31.010  1.00                 C  
ATOM     43  O   ILE   183      20.345 157.311  31.476  1.00                 O  
ATOM     44  CB  ILE   183      19.925 154.688  32.020  1.00                 C  
ATOM     45  CD1 ILE   183      21.939 153.501  31.004  1.00                 C  
ATOM     46  CG1 ILE   183      20.602 154.162  30.753  1.00                 C  
ATOM     47  CG2 ILE   183      19.522 153.560  32.957  1.00                 C  
ATOM     48  N   SER   184      18.659 157.314  29.952  1.00                 N  
ATOM     49  CA  SER   184      18.971 158.555  29.233  1.00                 C  
ATOM     50  C   SER   184      20.360 159.103  28.912  1.00                 C  
ATOM     51  O   SER   184      21.340 158.826  29.592  1.00                 O  
ATOM     52  CB  SER   184      18.335 159.756  29.936  1.00                 C  
ATOM     53  OG  SER   184      18.926 159.975  31.206  1.00                 O  
ATOM     54  N   HIS   185      20.397 159.944  27.876  1.00                 N  
ATOM     55  CA  HIS   185      21.626 160.536  27.349  1.00                 C  
ATOM     56  C   HIS   185      22.293 161.698  28.111  1.00                 C  
ATOM     57  O   HIS   185      21.660 162.665  28.522  1.00                 O  
ATOM     58  CB  HIS   185      21.404 161.055  25.927  1.00                 C  
ATOM     59  CG  HIS   185      21.097 159.979  24.932  1.00                 C  
ATOM     60  ND1 HIS   185      19.810 159.639  24.577  1.00                 N  
ATOM     61  CE1 HIS   185      19.854 158.646  23.670  1.00                 C  
ATOM     62  CD2 HIS   185      21.883 159.061  24.120  1.00                 C  
ATOM     63  NE2 HIS   185      21.095 158.294  23.392  1.00                 N  
TER
