# Supplementary material for: Comparative Single-Cell Transcriptomics Reveals Novel Genes Involved in Bivalve Embryonic Shell Formation and Questions Ontogenetic Homology of Molluscan Shell Types
Source: Front Cell Dev Biol. 2022 Jun 9;10:883755. doi: 10.3389/fcell.2022.883755 (PMC9261976; doi:10.3389/fcell.2022.883755)
Supplement: Supplementary file 1 [file DataSheet1.ZIP › Supplementary_File1/s_f_1/4d535b428326ad30.final.pdb]

ATOM      1  N   PRO    28     167.854 132.691 190.857  1.00                 N  
ATOM      2  CA  PRO    28     169.049 133.421 190.420  1.00                 C  
ATOM      3  C   PRO    28     169.433 134.552 191.374  1.00                 C  
ATOM      4  O   PRO    28     170.607 134.913 191.452  1.00                 O  
ATOM      5  CB  PRO    28     168.663 133.976 189.047  1.00                 C  
ATOM      6  CD  PRO    28     166.811 132.636 189.760  1.00                 C  
ATOM      7  CG  PRO    28     167.607 133.045 188.552  1.00                 C  
ATOM      8  N   SER    29     168.443 135.100 192.081  1.00                 N  
ATOM      9  CA  SER    29     168.657 136.088 193.141  1.00                 C  
ATOM     10  C   SER    29     169.362 137.345 192.636  1.00                 C  
ATOM     11  O   SER    29     170.149 137.957 193.361  1.00                 O  
ATOM     12  CB  SER    29     169.469 135.478 194.286  1.00                 C  
ATOM     13  OG  SER    29     168.783 134.385 194.871  1.00                 O  
ATOM     14  N   ALA    30     169.096 137.732 191.390  1.00                 N  
ATOM     15  CA  ALA    30     169.511 139.005 190.804  1.00                 C  
ATOM     16  C   ALA    30     171.023 139.189 190.753  1.00                 C  
ATOM     17  O   ALA    30     171.495 140.278 190.407  1.00                 O  
ATOM     18  CB  ALA    30     168.902 140.167 191.574  1.00                 C  
ATOM     19  N   MET    31     171.798 138.167 191.097  1.00                 N  
ATOM     20  CA  MET    31     173.243 138.189 190.920  1.00                 C  
ATOM     21  C   MET    31     173.705 137.286 189.793  1.00                 C  
ATOM     22  O   MET    31     174.595 137.663 189.027  1.00                 O  
ATOM     23  CB  MET    31     173.948 137.781 192.215  1.00                 C  
ATOM     24  SD  MET    31     174.727 138.317 194.820  1.00                 S  
ATOM     25  CE  MET    31     173.664 137.029 195.465  1.00                 C  
ATOM     26  CG  MET    31     173.820 138.798 193.338  1.00                 C  
ATOM     27  N   THR    32     173.109 136.098 189.680  1.00                 N  
ATOM     28  CA  THR    32     173.402 135.217 188.557  1.00                 C  
ATOM     29  C   THR    32     173.026 135.872 187.234  1.00                 C  
ATOM     30  O   THR    32     173.764 135.768 186.245  1.00                 O  
ATOM     31  CB  THR    32     172.666 133.871 188.689  1.00                 C  
ATOM     32  OG1 THR    32     173.105 133.196 189.874  1.00                 O  
ATOM     33  CG2 THR    32     172.958 132.984 187.488  1.00                 C  
ATOM     34  N   MET    33     171.883 136.562 187.202  1.00                 N  
ATOM     35  CA  MET    33     171.464 137.252 185.987  1.00                 C  
ATOM     36  C   MET    33     172.481 138.317 185.605  1.00                 C  
ATOM     37  O   MET    33     172.793 138.502 184.423  1.00                 O  
ATOM     38  CB  MET    33     170.080 137.877 186.176  1.00                 C  
ATOM     39  SD  MET    33     167.364 137.629 186.662  1.00                 S  
ATOM     40  CE  MET    33     167.032 138.502 185.134  1.00                 C  
ATOM     41  CG  MET    33     168.951 136.864 186.281  1.00                 C  
ATOM     42  N   PHE    34     173.024 139.025 186.598  1.00                 N  
ATOM     43  CA  PHE    34     174.024 140.047 186.309  1.00                 C  
ATOM     44  C   PHE    34     175.295 139.429 185.744  1.00                 C  
ATOM     45  O   PHE    34     175.915 139.991 184.835  1.00                 O  
ATOM     46  CB  PHE    34     174.348 140.851 187.570  1.00                 C  
ATOM     47  CG  PHE    34     175.332 141.963 187.343  1.00                 C  
ATOM     48  CZ  PHE    34     177.159 144.016 186.927  1.00                 C  
ATOM     49  CD1 PHE    34     174.952 143.121 186.688  1.00                 C  
ATOM     50  CE1 PHE    34     175.858 144.144 186.479  1.00                 C  
ATOM     51  CD2 PHE    34     176.638 141.851 187.785  1.00                 C  
ATOM     52  CE2 PHE    34     177.544 142.873 187.576  1.00                 C  
ATOM     53  N   ALA    35     175.706 138.276 186.274  1.00                 N  
ATOM     54  CA  ALA    35     176.870 137.591 185.724  1.00                 C  
ATOM     55  C   ALA    35     176.633 137.197 184.274  1.00                 C  
ATOM     56  O   ALA    35     177.516 137.369 183.420  1.00                 O  
ATOM     57  CB  ALA    35     177.204 136.362 186.556  1.00                 C  
ATOM     58  N   PHE    36     175.443 136.669 183.978  1.00                 N  
ATOM     59  CA  PHE    36     175.118 136.324 182.598  1.00                 C  
ATOM     60  C   PHE    36     175.148 137.554 181.704  1.00                 C  
ATOM     61  O   PHE    36     175.628 137.490 180.568  1.00                 O  
ATOM     62  CB  PHE    36     173.745 135.653 182.523  1.00                 C  
ATOM     63  CG  PHE    36     173.342 135.253 181.132  1.00                 C  
ATOM     64  CZ  PHE    36     172.591 134.518 178.559  1.00                 C  
ATOM     65  CD1 PHE    36     173.855 134.108 180.550  1.00                 C  
ATOM     66  CE1 PHE    36     173.484 133.739 179.270  1.00                 C  
ATOM     67  CD2 PHE    36     172.448 136.022 180.407  1.00                 C  
ATOM     68  CE2 PHE    36     172.077 135.653 179.128  1.00                 C  
ATOM     69  N   VAL    37     174.648 138.686 182.202  1.00                 N  
ATOM     70  CA  VAL    37     174.631 139.904 181.396  1.00                 C  
ATOM     71  C   VAL    37     176.050 140.397 181.141  1.00                 C  
ATOM     72  O   VAL    37     176.362 140.880 180.050  1.00                 O  
ATOM     73  CB  VAL    37     173.799 141.013 182.066  1.00                 C  
ATOM     74  CG1 VAL    37     173.940 142.321 181.303  1.00                 C  
ATOM     75  CG2 VAL    37     172.338 140.601 182.158  1.00                 C  
ATOM     76  N   LEU    38     176.930 140.282 182.136  1.00                 N  
ATOM     77  CA  LEU    38     178.317 140.708 181.950  1.00                 C  
ATOM     78  C   LEU    38     179.008 139.839 180.906  1.00                 C  
ATOM     79  O   LEU    38     179.698 140.346 180.007  1.00                 O  
ATOM     80  CB  LEU    38     179.077 140.653 183.277  1.00                 C  
ATOM     81  CG  LEU    38     180.551 141.060 183.231  1.00                 C  
ATOM     82  CD1 LEU    38     180.698 142.497 182.755  1.00                 C  
ATOM     83  CD2 LEU    38     181.199 140.886 184.596  1.00                 C  
ATOM     84  N   LEU    39     178.846 138.518 181.015  1.00                 N  
ATOM     85  CA  LEU    39     179.424 137.620 180.018  1.00                 C  
ATOM     86  C   LEU    39     178.874 137.939 178.634  1.00                 C  
ATOM     87  O   LEU    39     179.627 138.028 177.651  1.00                 O  
ATOM     88  CB  LEU    39     179.141 136.161 180.383  1.00                 C  
ATOM     89  CG  LEU    39     179.651 135.106 179.400  1.00                 C  
ATOM     90  CD1 LEU    39     181.166 135.170 179.279  1.00                 C  
ATOM     91  CD2 LEU    39     179.214 133.714 179.831  1.00                 C  
ATOM     92  N   SER    40     177.556 138.120 178.540  1.00                 N  
ATOM     93  CA  SER    40     176.924 138.453 177.272  1.00                 C  
ATOM     94  C   SER    40     177.482 139.748 176.706  1.00                 C  
ATOM     95  O   SER    40     177.759 139.842 175.512  1.00                 O  
ATOM     96  CB  SER    40     175.408 138.564 177.442  1.00                 C  
ATOM     97  OG  SER    40     174.838 137.309 177.770  1.00                 O  
ATOM     98  N   TYR    41     177.662 140.757 177.557  1.00                 N  
ATOM     99  CA  TYR    41     178.149 142.054 177.100  1.00                 C  
ATOM    100  C   TYR    41     179.555 141.940 176.532  1.00                 C  
ATOM    101  O   TYR    41     179.840 142.455 175.445  1.00                 O  
ATOM    102  CB  TYR    41     178.124 143.069 178.244  1.00                 C  
ATOM    103  CG  TYR    41     178.665 144.430 177.868  1.00                 C  
ATOM    104  OH  TYR    41     180.136 148.177 176.824  1.00                 O  
ATOM    105  CZ  TYR    41     179.651 146.937 177.170  1.00                 C  
ATOM    106  CD1 TYR    41     177.884 145.334 177.159  1.00                 C  
ATOM    107  CE1 TYR    41     178.369 146.580 176.810  1.00                 C  
ATOM    108  CD2 TYR    41     179.954 144.807 178.222  1.00                 C  
ATOM    109  CE2 TYR    41     180.456 146.049 177.882  1.00                 C  
ATOM    110  N   PHE    42     180.452 141.279 177.268  1.00                 N  
ATOM    111  CA  PHE    42     181.804 141.045 176.769  1.00                 C  
ATOM    112  C   PHE    42     181.771 140.376 175.398  1.00                 C  
ATOM    113  O   PHE    42     182.307 140.900 174.408  1.00                 O  
ATOM    114  CB  PHE    42     182.598 140.187 177.756  1.00                 C  
ATOM    115  CG  PHE    42     183.990 139.862 177.293  1.00                 C  
ATOM    116  CZ  PHE    42     186.563 139.257 176.433  1.00                 C  
ATOM    117  CD1 PHE    42     185.077 140.573 177.771  1.00                 C  
ATOM    118  CE1 PHE    42     186.358 140.274 177.345  1.00                 C  
ATOM    119  CD2 PHE    42     184.212 138.847 176.380  1.00                 C  
ATOM    120  CE2 PHE    42     185.492 138.548 175.955  1.00                 C  
ATOM    121  N   LEU    43     181.113 139.216 175.327  1.00                 N  
ATOM    122  CA  LEU    43     181.074 138.461 174.080  1.00                 C  
ATOM    123  C   LEU    43     180.478 139.287 172.943  1.00                 C  
ATOM    124  O   LEU    43     181.010 139.295 171.828  1.00                 O  
ATOM    125  CB  LEU    43     180.272 137.170 174.260  1.00                 C  
ATOM    126  CG  LEU    43     180.906 136.097 175.148  1.00                 C  
ATOM    127  CD1 LEU    43     179.932 134.954 175.387  1.00                 C  
ATOM    128  CD2 LEU    43     182.192 135.576 174.527  1.00                 C  
ATOM    129  N   VAL    44     179.395 140.016 173.219  1.00                 N  
ATOM    130  CA  VAL    44     178.702 140.779 172.186  1.00                 C  
ATOM    131  C   VAL    44     179.580 141.910 171.672  1.00                 C  
ATOM    132  O   VAL    44     179.665 142.147 170.460  1.00                 O  
ATOM    133  CB  VAL    44     177.365 141.343 172.702  1.00                 C  
ATOM    134  CG1 VAL    44     176.748 142.277 171.672  1.00                 C  
ATOM    135  CG2 VAL    44     176.407 140.213 173.044  1.00                 C  
ATOM    136  N   THR    45     180.247 142.627 172.576  1.00                 N  
ATOM    137  CA  THR    45     181.165 143.683 172.172  1.00                 C  
ATOM    138  C   THR    45     182.434 143.141 171.534  1.00                 C  
ATOM    139  O   THR    45     183.245 143.933 171.044  1.00                 O  
ATOM    140  CB  THR    45     181.558 144.576 173.364  1.00                 C  
ATOM    141  OG1 THR    45     182.194 143.779 174.371  1.00                 O  
ATOM    142  CG2 THR    45     180.326 145.231 173.968  1.00                 C  
ATOM    143  N   GLY    46     182.637 141.827 171.546  1.00                 N  
ATOM    144  CA  GLY    46     183.697 141.213 170.773  1.00                 C  
ATOM    145  C   GLY    46     183.416 141.044 169.293  1.00                 C  
ATOM    146  O   GLY    46     184.251 140.466 168.586  1.00                 O  
ATOM    147  N   GLY    47     182.278 141.519 168.799  1.00                 N  
ATOM    148  CA  GLY    47     181.944 141.369 167.391  1.00                 C  
ATOM    149  C   GLY    47     181.644 139.946 166.972  1.00                 C  
ATOM    150  O   GLY    47     181.988 139.550 165.851  1.00                 O  
ATOM    151  N   ILE    48     181.010 139.164 167.850  1.00                 N  
ATOM    152  CA  ILE    48     180.736 137.759 167.549  1.00                 C  
ATOM    153  C   ILE    48     179.841 137.641 166.325  1.00                 C  
ATOM    154  O   ILE    48     180.077 136.813 165.436  1.00                 O  
ATOM    155  CB  ILE    48     180.092 137.040 168.749  1.00                 C  
ATOM    156  CD1 ILE    48     180.476 136.478 171.206  1.00                 C  
ATOM    157  CG1 ILE    48     181.097 136.913 169.896  1.00                 C  
ATOM    158  CG2 ILE    48     179.541 135.687 168.326  1.00                 C  
ATOM    159  N   ILE    49     178.791 138.462 166.268  1.00                 N  
ATOM    160  CA  ILE    49     177.884 138.428 165.125  1.00                 C  
ATOM    161  C   ILE    49     178.639 138.755 163.846  1.00                 C  
ATOM    162  O   ILE    49     178.401 138.156 162.793  1.00                 O  
ATOM    163  CB  ILE    49     176.703 139.398 165.313  1.00                 C  
ATOM    164  CD1 ILE    49     174.767 139.938 166.881  1.00                 C  
ATOM    165  CG1 ILE    49     175.788 138.913 166.439  1.00                 C  
ATOM    166  CG2 ILE    49     175.947 139.576 164.005  1.00                 C  
ATOM    167  N   TYR    50     179.571 139.705 163.923  1.00                 N  
ATOM    168  CA  TYR    50     180.399 140.036 162.770  1.00                 C  
ATOM    169  C   TYR    50     181.198 138.822 162.313  1.00                 C  
ATOM    170  O   TYR    50     181.158 138.440 161.139  1.00                 O  
ATOM    171  CB  TYR    50     181.340 141.196 163.101  1.00                 C  
ATOM    172  CG  TYR    50     182.274 141.569 161.972  1.00                 C  
ATOM    173  OH  TYR    50     184.829 142.604 158.859  1.00                 O  
ATOM    174  CZ  TYR    50     183.985 142.261 159.890  1.00                 C  
ATOM    175  CD1 TYR    50     181.829 142.342 160.907  1.00                 C  
ATOM    176  CE1 TYR    50     182.675 142.688 159.871  1.00                 C  
ATOM    177  CD2 TYR    50     183.597 141.147 161.974  1.00                 C  
ATOM    178  CE2 TYR    50     184.457 141.483 160.947  1.00                 C  
ATOM    179  N   ASP    51     181.922 138.193 163.244  1.00                 N  
ATOM    180  CA  ASP    51     182.688 136.992 162.923  1.00                 C  
ATOM    181  C   ASP    51     181.817 135.942 162.246  1.00                 C  
ATOM    182  O   ASP    51     182.198 135.367 161.221  1.00                 O  
ATOM    183  CB  ASP    51     183.322 136.407 164.187  1.00                 C  
ATOM    184  CG  ASP    51     184.464 137.256 164.711  1.00                 C  
ATOM    185  OD1 ASP    51     184.939 138.139 163.966  1.00                 O  
ATOM    186  OD2 ASP    51     184.884 137.038 165.867  1.00                 O  
ATOM    187  N   VAL    52     180.634 135.685 162.809  1.00                 N  
ATOM    188  CA  VAL    52     179.750 134.654 162.267  1.00                 C  
ATOM    189  C   VAL    52     179.296 135.025 160.859  1.00                 C  
ATOM    190  O   VAL    52     179.414 134.232 159.918  1.00                 O  
ATOM    191  CB  VAL    52     178.527 134.425 163.174  1.00                 C  
ATOM    192  CG1 VAL    52     177.519 133.514 162.490  1.00                 C  
ATOM    193  CG2 VAL    52     178.957 133.842 164.511  1.00                 C  
ATOM    194  N   ILE    53     178.781 136.245 160.694  1.00                 N  
ATOM    195  CA  ILE    53     178.189 136.644 159.419  1.00                 C  
ATOM    196  C   ILE    53     179.267 136.815 158.356  1.00                 C  
ATOM    197  O   ILE    53     179.129 136.329 157.227  1.00                 O  
ATOM    198  CB  ILE    53     177.372 137.942 159.558  1.00                 C  
ATOM    199  CD1 ILE    53     175.435 138.978 160.851  1.00                 C  
ATOM    200  CG1 ILE    53     176.140 137.706 160.434  1.00                 C  
ATOM    201  CG2 ILE    53     176.997 138.484 158.187  1.00                 C  
ATOM    202  N   VAL    54     180.350 137.511 158.691  1.00                 N  
ATOM    203  CA  VAL    54     181.471 137.699 157.772  1.00                 C  
ATOM    204  C   VAL    54     182.707 137.101 158.439  1.00                 C  
ATOM    205  O   VAL    54     183.270 137.678 159.376  1.00                 O  
ATOM    206  CB  VAL    54     181.670 139.185 157.421  1.00                 C  
ATOM    207  CG1 VAL    54     182.841 139.355 156.465  1.00                 C  
ATOM    208  CG2 VAL    54     180.399 139.766 156.821  1.00                 C  
ATOM    209  N   GLU    55     183.126 135.927 157.967  1.00                 N  
ATOM    210  CA  GLU    55     184.233 135.188 158.564  1.00                 C  
ATOM    211  C   GLU    55     185.562 135.910 158.371  1.00                 C  
ATOM    212  O   GLU    55     186.028 136.067 157.235  1.00                 O  
ATOM    213  CB  GLU    55     184.318 133.780 157.972  1.00                 C  
ATOM    214  CD  GLU    55     185.424 131.509 158.013  1.00                 C  
ATOM    215  CG  GLU    55     185.391 132.906 158.601  1.00                 C  
ATOM    216  OE1 GLU    55     184.517 131.177 157.220  1.00                 O  
ATOM    217  OE2 GLU    55     186.355 130.746 158.345  1.00                 O  
ATOM    218  N   PRO    56     186.189 136.376 159.448  1.00                 N  
ATOM    219  CA  PRO    56     187.518 136.969 159.343  1.00                 C  
ATOM    220  C   PRO    56     188.596 135.951 159.667  1.00                 C  
ATOM    221  O   PRO    56     188.379 135.039 160.480  1.00                 O  
ATOM    222  CB  PRO    56     187.496 138.109 160.363  1.00                 C  
ATOM    223  CD  PRO    56     185.502 136.841 160.743  1.00                 C  
ATOM    224  CG  PRO    56     186.575 137.632 161.436  1.00                 C  
ATOM    225  N   PRO    57     189.772 136.060 159.053  1.00                 N  
ATOM    226  CA  PRO    57     190.900 135.235 159.498  1.00                 C  
ATOM    227  C   PRO    57     191.392 135.698 160.860  1.00                 C  
ATOM    228  O   PRO    57     191.331 136.884 161.188  1.00                 O  
ATOM    229  CB  PRO    57     191.958 135.438 158.412  1.00                 C  
ATOM    230  CD  PRO    57     190.152 136.920 157.891  1.00                 C  
ATOM    231  CG  PRO    57     191.647 136.778 157.834  1.00                 C  
ATOM    232  N   SER    58     191.892 134.744 161.648  1.00                 N  
ATOM    233  CA  SER    58     192.178 134.965 163.061  1.00                 C  
ATOM    234  C   SER    58     193.030 136.198 163.327  1.00                 C  
ATOM    235  O   SER    58     192.570 137.142 163.976  1.00                 O  
ATOM    236  CB  SER    58     192.880 133.746 163.663  1.00                 C  
ATOM    237  OG  SER    58     193.174 133.951 165.034  1.00                 O  
ATOM    238  N   ILE    59     194.264 136.213 162.836  1.00                 N  
ATOM    239  CA  ILE    59     195.113 137.393 162.919  1.00                 C  
ATOM    240  C   ILE    59     195.548 137.751 161.506  1.00                 C  
ATOM    241  O   ILE    59     195.890 136.868 160.710  1.00                 O  
ATOM    242  CB  ILE    59     196.321 137.155 163.844  1.00                 C  
ATOM    243  CD1 ILE    59     196.955 136.374 166.186  1.00                 C  
ATOM    244  CG1 ILE    59     195.851 136.851 165.268  1.00                 C  
ATOM    245  CG2 ILE    59     197.267 138.345 163.801  1.00                 C  
ATOM    246  N   GLY    60     195.483 139.040 161.186  1.00                 N  
ATOM    247  CA  GLY    60     195.772 139.478 159.834  1.00                 C  
ATOM    248  C   GLY    60     197.256 139.395 159.530  1.00                 C  
ATOM    249  O   GLY    60     198.103 139.665 160.383  1.00                 O  
ATOM    250  N   SER    61     197.565 139.017 158.292  1.00                 N  
ATOM    251  CA  SER    61     198.941 138.844 157.836  1.00                 C  
ATOM    252  C   SER    61     199.723 137.915 158.759  1.00                 C  
ATOM    253  O   SER    61     200.893 137.626 158.516  1.00                 O  
ATOM    254  CB  SER    61     199.648 140.198 157.740  1.00                 C  
ATOM    255  OG  SER    61     200.821 140.105 156.951  1.00                 O  
ATOM    256  N   THR    62     199.328 136.648 158.817  1.00                 N  
ATOM    257  CA  THR    62     200.023 135.689 159.672  1.00                 C  
ATOM    258  C   THR    62     201.526 135.894 159.516  1.00                 C  
ATOM    259  O   THR    62     202.044 136.098 158.415  1.00                 O  
ATOM    260  CB  THR    62     199.633 134.240 159.328  1.00                 C  
ATOM    261  OG1 THR    62     198.221 134.068 159.499  1.00                 O  
ATOM    262  CG2 THR    62     200.356 133.262 160.242  1.00                 C  
ATOM    263  N   THR    63     202.247 135.841 160.631  1.00                 N  
ATOM    264  CA  THR    63     203.684 136.062 160.619  1.00                 C  
ATOM    265  C   THR    63     204.511 134.916 160.044  1.00                 C  
ATOM    266  O   THR    63     204.470 133.775 160.511  1.00                 O  
ATOM    267  CB  THR    63     204.223 136.345 162.033  1.00                 C  
ATOM    268  OG1 THR    63     203.587 137.514 162.565  1.00                 O  
ATOM    269  CG2 THR    63     205.725 136.585 161.993  1.00                 C  
ATOM    270  N   ASP    64     205.279 135.229 159.005  1.00                 N  
ATOM    271  CA  ASP    64     206.170 134.262 158.368  1.00                 C  
ATOM    272  C   ASP    64     207.529 134.952 158.351  1.00                 C  
ATOM    273  O   ASP    64     207.823 135.771 157.475  1.00                 O  
ATOM    274  CB  ASP    64     205.653 133.893 156.976  1.00                 C  
ATOM    275  CG  ASP    64     206.509 132.843 156.296  1.00                 C  
ATOM    276  OD1 ASP    64     207.565 132.482 156.858  1.00                 O  
ATOM    277  OD2 ASP    64     206.125 132.381 155.201  1.00                 O  
ATOM    278  N   GLU    65     208.396 134.633 159.328  1.00                 N  
ATOM    279  CA  GLU    65     209.737 135.210 159.464  1.00                 C  
ATOM    280  C   GLU    65     210.537 135.306 158.174  1.00                 C  
ATOM    281  O   GLU    65     211.378 136.192 158.001  1.00                 O  
ATOM    282  CB  GLU    65     210.566 134.408 160.469  1.00                 C  
ATOM    283  CD  GLU    65     211.932 136.327 161.380  1.00                 C  
ATOM    284  CG  GLU    65     211.959 134.967 160.711  1.00                 C  
ATOM    285  OE1 GLU    65     210.901 136.666 161.997  1.00                 O  
ATOM    286  OE2 GLU    65     212.943 137.055 161.287  1.00                 O  
ATOM    287  N   LYS    66     210.290 134.392 157.242  1.00                 N  
ATOM    288  CA  LYS    66     211.021 134.407 155.981  1.00                 C  
ATOM    289  C   LYS    66     210.344 135.294 154.937  1.00                 C  
ATOM    290  O   LYS    66     210.983 135.821 154.022  1.00                 O  
ATOM    291  CB  LYS    66     211.168 132.987 155.430  1.00                 C  
ATOM    292  CD  LYS    66     212.192 130.706 155.644  1.00                 C  
ATOM    293  CE  LYS    66     213.116 129.816 156.460  1.00                 C  
ATOM    294  CG  LYS    66     212.078 132.092 156.256  1.00                 C  
ATOM    295  NZ  LYS    66     213.213 128.444 155.889  1.00                 N  
ATOM    296  N   GLY    67     209.033 135.469 155.065  1.00                 N  
ATOM    297  CA  GLY    67     208.277 136.300 154.132  1.00                 C  
ATOM    298  C   GLY    67     208.430 137.769 154.516  1.00                 C  
ATOM    299  O   GLY    67     208.752 138.630 153.692  1.00                 O  
ATOM    300  N   ASN    68     208.197 138.067 155.789  1.00                 N  
ATOM    301  CA  ASN    68     208.316 139.437 156.249  1.00                 C  
ATOM    302  C   ASN    68     207.029 140.213 156.056  1.00                 C  
ATOM    303  O   ASN    68     205.939 139.653 155.909  1.00                 O  
ATOM    304  CB  ASN    68     209.470 140.144 155.535  1.00                 C  
ATOM    305  CG  ASN    68     210.823 139.570 155.907  1.00                 C  
ATOM    306  OD1 ASN    68     211.118 139.362 157.084  1.00                 O  
ATOM    307  ND2 ASN    68     211.653 139.314 154.902  1.00                 N  
ATOM    308  N   SER    69     207.152 141.534 156.057  1.00                 N  
ATOM    309  CA  SER    69     206.014 142.431 155.907  1.00                 C  
ATOM    310  C   SER    69     205.225 142.166 154.631  1.00                 C  
ATOM    311  O   SER    69     205.767 142.121 153.523  1.00                 O  
ATOM    312  CB  SER    69     206.476 143.890 155.922  1.00                 C  
ATOM    313  OG  SER    69     205.391 144.771 155.690  1.00                 O  
ATOM    314  N   LYS    70     203.916 141.985 154.783  1.00                 N  
ATOM    315  CA  LYS    70     203.032 141.725 153.653  1.00                 C  
ATOM    316  C   LYS    70     202.372 143.023 153.206  1.00                 C  
ATOM    317  O   LYS    70     201.868 143.151 152.087  1.00                 O  
ATOM    318  CB  LYS    70     201.979 140.680 154.026  1.00                 C  
ATOM    319  CD  LYS    70     201.443 138.302 154.625  1.00                 C  
ATOM    320  CE  LYS    70     202.002 136.902 154.817  1.00                 C  
ATOM    321  CG  LYS    70     202.545 139.296 154.295  1.00                 C  
ATOM    322  NZ  LYS    70     202.917 136.824 155.989  1.00                 N  
ATOM    323  N   PRO    71     202.372 144.009 154.096  1.00                 N  
ATOM    324  CA  PRO    71     201.758 145.286 153.789  1.00                 C  
ATOM    325  C   PRO    71     200.427 145.423 154.498  1.00                 C  
ATOM    326  O   PRO    71     199.996 146.518 154.871  1.00                 O  
ATOM    327  CB  PRO    71     201.589 145.260 152.269  1.00                 C  
ATOM    328  CD  PRO    71     202.369 143.087 152.900  1.00                 C  
ATOM    329  CG  PRO    71     201.478 143.811 151.930  1.00                 C  
ATOM    330  N   VAL    72     199.749 144.295 154.695  1.00                 N  
ATOM    331  CA  VAL    72     198.445 144.258 155.364  1.00                 C  
ATOM    332  C   VAL    72     197.498 145.355 154.891  1.00                 C  
ATOM    333  O   VAL    72     197.020 146.186 155.668  1.00                 O  
ATOM    334  CB  VAL    72     198.592 144.361 156.893  1.00                 C  
ATOM    335  CG1 VAL    72     197.230 144.281 157.566  1.00                 C  
ATOM    336  CG2 VAL    72     199.513 143.268 157.415  1.00                 C  
ATOM    337  N   ALA    73     197.219 145.361 153.594  1.00                 N  
ATOM    338  CA  ALA    73     196.338 146.353 152.994  1.00                 C  
ATOM    339  C   ALA    73     194.927 146.335 153.570  1.00                 C  
ATOM    340  O   ALA    73     194.131 147.253 153.352  1.00                 O  
ATOM    341  CB  ALA    73     196.259 146.150 151.489  1.00                 C  
ATOM    342  N   PHE    74     194.590 145.290 154.316  1.00                 N  
ATOM    343  CA  PHE    74     193.251 145.186 154.888  1.00                 C  
ATOM    344  C   PHE    74     193.142 145.594 156.358  1.00                 C  
ATOM    345  O   PHE    74     192.050 145.803 156.894  1.00                 O  
ATOM    346  CB  PHE    74     192.721 143.757 154.755  1.00                 C  
ATOM    347  CG  PHE    74     192.492 143.325 153.335  1.00                 C  
ATOM    348  CZ  PHE    74     192.062 142.529 150.707  1.00                 C  
ATOM    349  CD1 PHE    74     193.373 142.461 152.708  1.00                 C  
ATOM    350  CE1 PHE    74     193.162 142.064 151.401  1.00                 C  
ATOM    351  CD2 PHE    74     191.395 143.782 152.626  1.00                 C  
ATOM    352  CE2 PHE    74     191.184 143.385 151.319  1.00                 C  
ATOM    353  N   MET    75     194.283 145.713 157.030  1.00                 N  
ATOM    354  CA  MET    75     194.316 146.117 158.438  1.00                 C  
ATOM    355  C   MET    75     195.097 147.425 158.532  1.00                 C  
ATOM    356  O   MET    75     196.330 147.447 158.494  1.00                 O  
ATOM    357  CB  MET    75     194.944 145.017 159.296  1.00                 C  
ATOM    358  SD  MET    75     195.714 144.009 161.759  1.00                 S  
ATOM    359  CE  MET    75     197.441 144.209 161.329  1.00                 C  
ATOM    360  CG  MET    75     194.965 145.327 160.784  1.00                 C  
ATOM    361  N   PRO    76     194.289 148.574 158.713  1.00                 N  
ATOM    362  CA  PRO    76     195.060 149.811 158.657  1.00                 C  
ATOM    363  C   PRO    76     194.160 151.030 158.482  1.00                 C  
ATOM    364  O   PRO    76     194.367 152.063 159.129  1.00                 O  
ATOM    365  CB  PRO    76     195.978 149.621 157.447  1.00                 C  
ATOM    366  CD  PRO    76     194.495 147.742 157.473  1.00                 C  
ATOM    367  CG  PRO    76     195.235 148.678 156.560  1.00                 C  
ATOM    368  N   TYR    77     193.151 150.934 157.612  1.00                 N  
ATOM    369  CA  TYR    77     192.342 152.097 157.267  1.00                 C  
ATOM    370  C   TYR    77     190.838 151.856 157.371  1.00                 C  
ATOM    371  O   TYR    77     190.060 152.740 156.995  1.00                 O  
ATOM    372  CB  TYR    77     192.663 152.571 155.848  1.00                 C  
ATOM    373  CG  TYR    77     192.412 151.528 154.782  1.00                 C  
ATOM    374  OH  TYR    77     191.707 148.664 151.852  1.00                 O  
ATOM    375  CZ  TYR    77     191.942 149.611 152.821  1.00                 C  
ATOM    376  CD1 TYR    77     191.144 151.354 154.242  1.00                 C  
ATOM    377  CE1 TYR    77     190.906 150.403 153.268  1.00                 C  
ATOM    378  CD2 TYR    77     193.444 150.721 154.321  1.00                 C  
ATOM    379  CE2 TYR    77     193.224 149.765 153.347  1.00                 C  
ATOM    380  N   ARG    78     190.403 150.700 157.865  1.00                 N  
ATOM    381  CA  ARG    78     188.986 150.342 157.891  1.00                 C  
ATOM    382  C   ARG    78     188.466 150.392 159.323  1.00                 C  
ATOM    383  O   ARG    78     188.664 149.445 160.084  1.00                 O  
ATOM    384  CB  ARG    78     188.773 148.954 157.285  1.00                 C  
ATOM    385  CD  ARG    78     188.862 147.467 155.264  1.00                 C  
ATOM    386  NE  ARG    78     189.231 147.350 153.856  1.00                 N  
ATOM    387  CG  ARG    78     189.163 148.850 155.819  1.00                 C  
ATOM    388  CZ  ARG    78     189.039 146.260 153.121  1.00                 C  
ATOM    389  NH1 ARG    78     189.407 146.245 151.847  1.00                 N  
ATOM    390  NH2 ARG    78     188.478 145.186 153.661  1.00                 N  
ATOM    391  N   VAL    79     187.760 151.474 159.669  1.00                 N  
ATOM    392  CA  VAL    79     187.211 151.625 161.017  1.00                 C  
ATOM    393  C   VAL    79     186.361 150.418 161.392  1.00                 C  
ATOM    394  O   VAL    79     186.536 149.822 162.461  1.00                 O  
ATOM    395  CB  VAL    79     186.379 152.915 161.146  1.00                 C  
ATOM    396  CG1 VAL    79     185.643 152.942 162.477  1.00                 C  
ATOM    397  CG2 VAL    79     187.269 154.139 161.001  1.00                 C  
ATOM    398  N   ASN    80     185.425 150.045 160.522  1.00                 N  
ATOM    399  CA  ASN    80     184.530 148.915 160.776  1.00                 C  
ATOM    400  C   ASN    80     185.178 147.626 160.272  1.00                 C  
ATOM    401  O   ASN    80     184.806 147.050 159.248  1.00                 O  
ATOM    402  CB  ASN    80     183.169 149.152 160.119  1.00                 C  
ATOM    403  CG  ASN    80     182.134 148.126 160.537  1.00                 C  
ATOM    404  OD1 ASN    80     182.279 147.467 161.567  1.00                 O  
ATOM    405  ND2 ASN    80     181.083 147.986 159.737  1.00                 N  
ATOM    406  N   GLY    81     186.174 147.175 161.026  1.00                 N  
ATOM    407  CA  GLY    81     186.870 145.959 160.672  1.00                 C  
ATOM    408  C   GLY    81     187.354 145.169 161.864  1.00                 C  
ATOM    409  O   GLY    81     188.052 145.698 162.735  1.00                 O  
ATOM    410  N   GLN    82     187.012 143.889 161.898  1.00                 N  
ATOM    411  CA  GLN    82     187.110 143.087 163.110  1.00                 C  
ATOM    412  C   GLN    82     187.809 141.763 162.831  1.00                 C  
ATOM    413  O   GLN    82     187.218 140.846 162.253  1.00                 O  
ATOM    414  CB  GLN    82     185.721 142.836 163.701  1.00                 C  
ATOM    415  CD  GLN    82     184.345 144.826 162.974  1.00                 C  
ATOM    416  CG  GLN    82     184.994 144.099 164.135  1.00                 C  
ATOM    417  OE1 GLN    82     183.699 144.209 162.126  1.00                 O  
ATOM    418  NE2 GLN    82     184.514 146.142 162.932  1.00                 N  
ATOM    419  N   TYR    83     189.068 141.668 163.245  1.00                 N  
ATOM    420  CA  TYR    83     189.704 140.374 163.420  1.00                 C  
ATOM    421  C   TYR    83     189.255 139.775 164.751  1.00                 C  
ATOM    422  O   TYR    83     188.820 140.487 165.659  1.00                 O  
ATOM    423  CB  TYR    83     191.227 140.513 163.361  1.00                 C  
ATOM    424  CG  TYR    83     191.757 140.868 161.990  1.00                 C  
ATOM    425  OH  TYR    83     193.215 141.861 158.225  1.00                 O  
ATOM    426  CZ  TYR    83     192.732 141.531 159.471  1.00                 C  
ATOM    427  CD1 TYR    83     192.033 142.187 161.655  1.00                 C  
ATOM    428  CE1 TYR    83     192.518 142.521 160.404  1.00                 C  
ATOM    429  CD2 TYR    83     191.979 139.883 161.037  1.00                 C  
ATOM    430  CE2 TYR    83     192.463 140.199 159.781  1.00                 C  
ATOM    431  N   ILE    84     189.347 138.449 164.867  1.00                 N  
ATOM    432  CA  ILE    84     188.798 137.794 166.055  1.00                 C  
ATOM    433  C   ILE    84     189.638 138.123 167.288  1.00                 C  
ATOM    434  O   ILE    84     189.104 138.431 168.363  1.00                 O  
ATOM    435  CB  ILE    84     188.708 136.268 165.867  1.00                 C  
ATOM    436  CD1 ILE    84     187.703 134.475 164.361  1.00                 C  
ATOM    437  CG1 ILE    84     187.670 135.922 164.798  1.00                 C  
ATOM    438  CG2 ILE    84     188.406 135.585 167.193  1.00                 C  
ATOM    439  N   MET    85     190.965 138.101 167.142  1.00                 N  
ATOM    440  CA  MET    85     191.841 138.296 168.295  1.00                 C  
ATOM    441  C   MET    85     191.749 139.718 168.834  1.00                 C  
ATOM    442  O   MET    85     191.633 139.924 170.051  1.00                 O  
ATOM    443  CB  MET    85     193.291 137.973 167.927  1.00                 C  
ATOM    444  SD  MET    85     193.902 136.837 170.379  1.00                 S  
ATOM    445  CE  MET    85     194.473 135.333 169.591  1.00                 C  
ATOM    446  CG  MET    85     194.260 138.052 169.096  1.00                 C  
ATOM    447  N   GLU    86     191.822 140.712 167.945  1.00                 N  
ATOM    448  CA  GLU    86     191.753 142.099 168.391  1.00                 C  
ATOM    449  C   GLU    86     190.440 142.374 169.112  1.00                 C  
ATOM    450  O   GLU    86     190.416 143.063 170.141  1.00                 O  
ATOM    451  CB  GLU    86     191.913 143.052 167.205  1.00                 C  
ATOM    452  CD  GLU    86     193.415 143.972 165.395  1.00                 C  
ATOM    453  CG  GLU    86     193.314 143.077 166.614  1.00                 C  
ATOM    454  OE1 GLU    86     192.361 144.422 164.898  1.00                 O  
ATOM    455  OE2 GLU    86     194.549 144.224 164.936  1.00                 O  
ATOM    456  N   GLY    87     189.342 141.811 168.610  1.00                 N  
ATOM    457  CA  GLY    87     188.059 142.037 169.247  1.00                 C  
ATOM    458  C   GLY    87     187.948 141.373 170.602  1.00                 C  
ATOM    459  O   GLY    87     187.423 141.964 171.553  1.00                 O  
ATOM    460  N   LEU    88     188.417 140.127 170.705  1.00                 N  
ATOM    461  CA  LEU    88     188.467 139.479 172.010  1.00                 C  
ATOM    462  C   LEU    88     189.233 140.341 173.009  1.00                 C  
ATOM    463  O   LEU    88     188.744 140.612 174.117  1.00                 O  
ATOM    464  CB  LEU    88     189.111 138.096 171.897  1.00                 C  
ATOM    465  CG  LEU    88     189.259 137.308 173.201  1.00                 C  
ATOM    466  CD1 LEU    88     187.897 137.025 173.815  1.00                 C  
ATOM    467  CD2 LEU    88     190.012 136.009 172.961  1.00                 C  
ATOM    468  N   ALA    89     190.411 140.829 172.605  1.00                 N  
ATOM    469  CA  ALA    89     191.234 141.647 173.494  1.00                 C  
ATOM    470  C   ALA    89     190.502 142.915 173.934  1.00                 C  
ATOM    471  O   ALA    89     190.497 143.270 175.125  1.00                 O  
ATOM    472  CB  ALA    89     192.543 142.017 172.814  1.00                 C  
ATOM    473  N   SER    90     189.867 143.607 172.992  1.00                 N  
ATOM    474  CA  SER    90     189.222 144.876 173.309  1.00                 C  
ATOM    475  C   SER    90     188.022 144.707 174.231  1.00                 C  
ATOM    476  O   SER    90     187.873 145.447 175.215  1.00                 O  
ATOM    477  CB  SER    90     188.780 145.587 172.028  1.00                 C  
ATOM    478  OG  SER    90     189.897 145.972 171.247  1.00                 O  
ATOM    479  N   SER    91     187.145 143.755 173.908  1.00                 N  
ATOM    480  CA  SER    91     185.995 143.498 174.764  1.00                 C  
ATOM    481  C   SER    91     186.466 143.117 176.162  1.00                 C  
ATOM    482  O   SER    91     185.815 143.462 177.161  1.00                 O  
ATOM    483  CB  SER    91     185.119 142.395 174.167  1.00                 C  
ATOM    484  OG  SER    91     185.797 141.150 174.165  1.00                 O  
ATOM    485  N   PHE    92     187.604 142.415 176.245  1.00                 N  
ATOM    486  CA  PHE    92     188.186 142.142 177.553  1.00                 C  
ATOM    487  C   PHE    92     188.509 143.433 178.286  1.00                 C  
ATOM    488  O   PHE    92     188.252 143.553 179.489  1.00                 O  
ATOM    489  CB  PHE    92     189.447 141.288 177.411  1.00                 C  
ATOM    490  CG  PHE    92     190.101 140.949 178.720  1.00                 C  
ATOM    491  CZ  PHE    92     191.316 140.328 181.141  1.00                 C  
ATOM    492  CD1 PHE    92     189.595 139.943 179.523  1.00                 C  
ATOM    493  CE1 PHE    92     190.197 139.631 180.728  1.00                 C  
ATOM    494  CD2 PHE    92     191.223 141.638 179.148  1.00                 C  
ATOM    495  CE2 PHE    92     191.824 141.326 180.352  1.00                 C  
ATOM    496  N   LEU    93     189.091 144.405 177.580  1.00                 N  
ATOM    497  CA  LEU    93     189.387 145.691 178.212  1.00                 C  
ATOM    498  C   LEU    93     188.122 146.348 178.759  1.00                 C  
ATOM    499  O   LEU    93     188.103 146.847 179.893  1.00                 O  
ATOM    500  CB  LEU    93     190.074 146.630 177.219  1.00                 C  
ATOM    501  CG  LEU    93     191.503 146.261 176.814  1.00                 C  
ATOM    502  CD1 LEU    93     191.988 147.152 175.681  1.00                 C  
ATOM    503  CD2 LEU    93     192.443 146.363 178.006  1.00                 C  
ATOM    504  N   PHE    94     187.053 146.359 177.959  1.00                 N  
ATOM    505  CA  PHE    94     185.807 147.000 178.389  1.00                 C  
ATOM    506  C   PHE    94     185.250 146.340 179.652  1.00                 C  
ATOM    507  O   PHE    94     184.914 147.017 180.645  1.00                 O  
ATOM    508  CB  PHE    94     184.765 146.950 177.270  1.00                 C  
ATOM    509  CG  PHE    94     185.031 147.916 176.151  1.00                 C  
ATOM    510  CZ  PHE    94     185.521 149.709 174.084  1.00                 C  
ATOM    511  CD1 PHE    94     185.447 147.464 174.911  1.00                 C  
ATOM    512  CE1 PHE    94     185.692 148.353 173.881  1.00                 C  
ATOM    513  CD2 PHE    94     184.864 149.277 176.338  1.00                 C  
ATOM    514  CE2 PHE    94     185.109 150.166 175.308  1.00                 C  
ATOM    515  N   THR    95     185.145 145.009 179.630  1.00                 N  
ATOM    516  CA  THR    95     184.609 144.296 180.784  1.00                 C  
ATOM    517  C   THR    95     185.489 144.485 182.013  1.00                 C  
ATOM    518  O   THR    95     184.978 144.658 183.128  1.00                 O  
ATOM    519  CB  THR    95     184.457 142.791 180.497  1.00                 C  
ATOM    520  OG1 THR    95     183.531 142.598 179.420  1.00                 O  
ATOM    521  CG2 THR    95     183.932 142.064 181.725  1.00                 C  
ATOM    522  N   LEU    96     186.813 144.465 181.834  1.00                 N  
ATOM    523  CA  LEU    96     187.714 144.648 182.965  1.00                 C  
ATOM    524  C   LEU    96     187.595 146.046 183.556  1.00                 C  
ATOM    525  O   LEU    96     187.741 146.217 184.769  1.00                 O  
ATOM    526  CB  LEU    96     189.161 144.384 182.545  1.00                 C  
ATOM    527  CG  LEU    96     190.216 144.484 183.649  1.00                 C  
ATOM    528  CD1 LEU    96     189.929 143.484 184.759  1.00                 C  
ATOM    529  CD2 LEU    96     191.610 144.259 183.082  1.00                 C  
ATOM    530  N   GLY    97     187.322 147.053 182.724  1.00                 N  
ATOM    531  CA  GLY    97     187.090 148.387 183.260  1.00                 C  
ATOM    532  C   GLY    97     185.851 148.447 184.133  1.00                 C  
ATOM    533  O   GLY    97     185.869 149.013 185.235  1.00                 O  
ATOM    534  N   GLY    98     184.750 147.867 183.647  1.00                 N  
ATOM    535  CA  GLY    98     183.562 147.775 184.491  1.00                 C  
ATOM    536  C   GLY    98     183.829 147.046 185.799  1.00                 C  
ATOM    537  O   GLY    98     183.367 147.465 186.870  1.00                 O  
ATOM    538  N   LEU    99     184.581 145.945 185.726  1.00                 N  
ATOM    539  CA  LEU    99     184.930 145.191 186.926  1.00                 C  
ATOM    540  C   LEU    99     185.754 146.032 187.891  1.00                 C  
ATOM    541  O   LEU    99     185.550 145.977 189.108  1.00                 O  
ATOM    542  CB  LEU    99     185.698 143.920 186.556  1.00                 C  
ATOM    543  CG  LEU    99     184.899 142.832 185.835  1.00                 C  
ATOM    544  CD1 LEU    99     185.817 141.712 185.369  1.00                 C  
ATOM    545  CD2 LEU    99     183.808 142.279 186.739  1.00                 C  
ATOM    546  N   GLY   100     186.701 146.809 187.368  1.00                 N  
ATOM    547  CA  GLY   100     187.485 147.675 188.230  1.00                 C  
ATOM    548  C   GLY   100     186.632 148.710 188.932  1.00                 C  
ATOM    549  O   GLY   100     186.834 149.001 190.114  1.00                 O  
ATOM    550  N   PHE   101     185.654 149.270 188.216  1.00                 N  
ATOM    551  CA  PHE   101     184.769 150.289 188.841  1.00                 C  
ATOM    552  C   PHE   101     184.016 149.660 190.020  1.00                 C  
ATOM    553  O   PHE   101     184.116 150.188 191.145  1.00                 O  
ATOM    554  CB  PHE   101     183.792 150.856 187.809  1.00                 C  
ATOM    555  CG  PHE   101     182.823 151.854 188.375  1.00                 C  
ATOM    556  CZ  PHE   101     181.024 153.695 189.424  1.00                 C  
ATOM    557  CD1 PHE   101     183.210 153.162 188.608  1.00                 C  
ATOM    558  CE1 PHE   101     182.318 154.080 189.129  1.00                 C  
ATOM    559  CD2 PHE   101     181.524 151.484 188.676  1.00                 C  
ATOM    560  CE2 PHE   101     180.632 152.402 189.198  1.00                 C  
ATOM    561  N   VAL   102     183.322 148.546 189.769  1.00                 N  
ATOM    562  CA  VAL   102     182.529 147.841 190.822  1.00                 C  
ATOM    563  C   VAL   102     183.466 147.354 191.935  1.00                 C  
ATOM    564  O   VAL   102     183.094 147.490 193.116  1.00                 O  
ATOM    565  CB  VAL   102     181.731 146.663 190.233  1.00                 C  
ATOM    566  CG1 VAL   102     181.104 145.836 191.345  1.00                 C  
ATOM    567  CG2 VAL   102     180.664 147.169 189.274  1.00                 C  
ATOM    568  N   ILE   103     184.648 146.846 191.570  1.00                 N  
ATOM    569  CA  ILE   103     185.625 146.331 192.576  1.00                 C  
ATOM    570  C   ILE   103     186.041 147.480 193.501  1.00                 C  
ATOM    571  O   ILE   103     186.113 147.254 194.724  1.00                 O  
ATOM    572  CB  ILE   103     186.853 145.697 191.897  1.00                 C  
ATOM    573  CD1 ILE   103     187.528 143.871 190.251  1.00                 C  
ATOM    574  CG1 ILE   103     186.456 144.408 191.174  1.00                 C  
ATOM    575  CG2 ILE   103     187.960 145.459 192.913  1.00                 C  
ATOM    576  N   LEU   104     186.285 148.667 192.939  1.00                 N  
ATOM    577  CA  LEU   104     186.683 149.848 193.751  1.00                 C  
ATOM    578  C   LEU   104     185.464 150.357 194.529  1.00                 C  
ATOM    579  O   LEU   104     185.570 150.500 195.763  1.00                 O  
ATOM    580  CB  LEU   104     187.262 150.944 192.854  1.00                 C  
ATOM    581  CG  LEU   104     187.913 152.131 193.568  1.00                 C  
ATOM    582  CD1 LEU   104     188.815 152.902 192.617  1.00                 C  
ATOM    583  CD2 LEU   104     186.853 153.051 194.155  1.00                 C  
ATOM    584  N   ASP   105     184.359 150.606 193.817  1.00                 N  
ATOM    585  CA  ASP   105     183.084 151.102 194.400  1.00                 C  
ATOM    586  C   ASP   105     182.745 150.277 195.647  1.00                 C  
ATOM    587  O   ASP   105     182.335 150.878 196.659  1.00                 O  
ATOM    588  CB  ASP   105     181.958 151.027 193.367  1.00                 C  
ATOM    589  CG  ASP   105     180.669 151.651 193.865  1.00                 C  
ATOM    590  OD1 ASP   105     180.662 152.872 194.127  1.00                 O  
ATOM    591  OD2 ASP   105     179.665 150.919 193.992  1.00                 O  
ATOM    592  N   ARG   106     182.954 148.959 195.581  1.00                 N  
ATOM    593  CA  ARG   106     182.659 148.046 196.719  1.00                 C  
ATOM    594  C   ARG   106     183.647 148.308 197.862  1.00                 C  
ATOM    595  O   ARG   106     183.205 148.321 199.028  1.00                 O  
ATOM    596  CB  ARG   106     182.726 146.586 196.266  1.00                 C  
ATOM    597  CD  ARG   106     181.753 144.730 194.885  1.00                 C  
ATOM    598  NE  ARG   106     180.662 144.308 194.010  1.00                 N  
ATOM    599  CG  ARG   106     181.594 146.171 195.340  1.00                 C  
ATOM    600  CZ  ARG   106     180.623 143.143 193.373  1.00                 C  
ATOM    601  NH1 ARG   106     179.589 142.845 192.598  1.00                 N  
ATOM    602  NH2 ARG   106     181.618 142.278 193.512  1.00                 N  
ATOM    603  N   THR   107     184.923 148.529 197.525  1.00                 N  
ATOM    604  CA  THR   107     185.984 148.784 198.495  1.00                 C  
ATOM    605  C   THR   107     185.568 149.799 199.549  1.00                 C  
ATOM    606  O   THR   107     186.036 149.735 200.691  1.00                 O  
ATOM    607  CB  THR   107     187.269 149.282 197.808  1.00                 C  
ATOM    608  OG1 THR   107     187.751 148.279 196.905  1.00                 O  
ATOM    609  CG2 THR   107     188.349 149.566 198.840  1.00                 C  
ATOM    610  N   ASN   108     184.701 150.743 199.183  1.00                 N  
ATOM    611  CA  ASN   108     184.325 151.825 200.085  1.00                 C  
ATOM    612  C   ASN   108     183.558 151.329 201.307  1.00                 C  
ATOM    613  O   ASN   108     183.377 152.093 202.263  1.00                 O  
ATOM    614  CB  ASN   108     183.497 152.877 199.344  1.00                 C  
ATOM    615  CG  ASN   108     184.325 153.691 198.370  1.00                 C  
ATOM    616  OD1 ASN   108     185.546 153.780 198.502  1.00                 O  
ATOM    617  ND2 ASN   108     183.663 154.289 197.387  1.00                 N  
ATOM    618  N   ALA   109     183.137 150.069 201.315  1.00                 N  
ATOM    619  CA  ALA   109     182.275 149.574 202.379  1.00                 C  
ATOM    620  C   ALA   109     182.993 149.621 203.727  1.00                 C  
ATOM    621  O   ALA   109     184.211 149.415 203.795  1.00                 O  
ATOM    622  CB  ALA   109     181.818 148.156 202.074  1.00                 C  
ATOM    623  N   PRO   110     182.270 149.882 204.814  1.00                 N  
ATOM    624  CA  PRO   110     182.909 150.034 206.126  1.00                 C  
ATOM    625  C   PRO   110     183.151 148.699 206.817  1.00                 C  
ATOM    626  O   PRO   110     182.735 147.634 206.354  1.00                 O  
ATOM    627  CB  PRO   110     181.921 150.889 206.922  1.00                 C  
ATOM    628  CD  PRO   110     180.775 150.285 204.909  1.00                 C  
ATOM    629  CG  PRO   110     180.582 150.512 206.383  1.00                 C  
ATOM    630  N   SER   111     183.835 148.785 207.963  1.00                 N  
ATOM    631  CA  SER   111     184.171 147.629 208.800  1.00                 C  
ATOM    632  C   SER   111     184.958 146.578 208.020  1.00                 C  
ATOM    633  O   SER   111     184.659 145.384 208.074  1.00                 O  
ATOM    634  CB  SER   111     182.902 147.001 209.380  1.00                 C  
ATOM    635  OG  SER   111     182.211 147.920 210.208  1.00                 O  
ATOM    636  N   MET   112     185.986 147.024 207.306  1.00                 N  
ATOM    637  CA  MET   112     186.821 146.144 206.493  1.00                 C  
ATOM    638  C   MET   112     188.257 146.226 207.001  1.00                 C  
ATOM    639  O   MET   112     188.699 147.303 207.425  1.00                 O  
ATOM    640  CB  MET   112     186.729 146.532 205.016  1.00                 C  
ATOM    641  SD  MET   112     185.279 146.825 202.674  1.00                 S  
ATOM    642  CE  MET   112     186.265 145.533 201.921  1.00                 C  
ATOM    643  CG  MET   112     185.349 146.341 204.409  1.00                 C  
ATOM    644  N   PRO   113     189.005 145.122 207.008  1.00                 N  
ATOM    645  CA  PRO   113     190.420 145.191 207.398  1.00                 C  
ATOM    646  C   PRO   113     191.223 146.054 206.437  1.00                 C  
ATOM    647  O   PRO   113     191.026 146.012 205.221  1.00                 O  
ATOM    648  CB  PRO   113     190.886 143.734 207.360  1.00                 C  
ATOM    649  CD  PRO   113     188.549 143.688 206.845  1.00                 C  
ATOM    650  CG  PRO   113     189.640 142.938 207.558  1.00                 C  
ATOM    651  N   LYS   114     192.151 146.834 206.995  1.00                 N  
ATOM    652  CA  LYS   114     192.883 147.791 206.173  1.00                 C  
ATOM    653  C   LYS   114     193.921 147.111 205.287  1.00                 C  
ATOM    654  O   LYS   114     194.110 147.525 204.136  1.00                 O  
ATOM    655  CB  LYS   114     193.568 148.839 207.052  1.00                 C  
ATOM    656  CD  LYS   114     193.355 150.809 208.593  1.00                 C  
ATOM    657  CE  LYS   114     192.396 151.777 209.266  1.00                 C  
ATOM    658  CG  LYS   114     192.610 149.806 207.728  1.00                 C  
ATOM    659  NZ  LYS   114     193.109 152.739 210.151  1.00                 N  
ATOM    660  N   LEU   115     194.592 146.070 205.790  1.00                 N  
ATOM    661  CA  LEU   115     195.634 145.416 205.002  1.00                 C  
ATOM    662  C   LEU   115     195.068 144.854 203.705  1.00                 C  
ATOM    663  O   LEU   115     195.688 144.982 202.643  1.00                 O  
ATOM    664  CB  LEU   115     196.298 144.301 205.812  1.00                 C  
ATOM    665  CG  LEU   115     197.162 144.745 206.995  1.00                 C  
ATOM    666  CD1 LEU   115     197.609 143.545 207.815  1.00                 C  
ATOM    667  CD2 LEU   115     198.369 145.535 206.513  1.00                 C  
ATOM    668  N   ASN   116     193.892 144.237 203.769  1.00                 N  
ATOM    669  CA  ASN   116     193.243 143.697 202.584  1.00                 C  
ATOM    670  C   ASN   116     192.559 144.771 201.746  1.00                 C  
ATOM    671  O   ASN   116     192.534 144.660 200.510  1.00                 O  
ATOM    672  CB  ASN   116     192.228 142.620 202.973  1.00                 C  
ATOM    673  CG  ASN   116     192.888 141.339 203.442  1.00                 C  
ATOM    674  OD1 ASN   116     194.037 141.060 203.099  1.00                 O  
ATOM    675  ND2 ASN   116     192.162 140.555 204.230  1.00                 N  
ATOM    676  N   ARG   117     192.017 145.810 202.384  1.00                 N  
ATOM    677  CA  ARG   117     191.330 146.854 201.632  1.00                 C  
ATOM    678  C   ARG   117     192.299 147.671 200.790  1.00                 C  
ATOM    679  O   ARG   117     191.952 148.094 199.682  1.00                 O  
ATOM    680  CB  ARG   117     190.561 147.778 202.578  1.00                 C  
ATOM    681  CD  ARG   117     188.878 149.619 202.854  1.00                 C  
ATOM    682  NE  ARG   117     188.119 150.682 202.198  1.00                 N  
ATOM    683  CG  ARG   117     189.748 148.852 201.873  1.00                 C  
ATOM    684  CZ  ARG   117     187.309 151.523 202.833  1.00                 C  
ATOM    685  NH1 ARG   117     186.660 152.458 202.153  1.00                 N  
ATOM    686  NH2 ARG   117     187.150 151.426 204.146  1.00                 N  
ATOM    687  N   VAL   118     193.508 147.919 201.299  1.00                 N  
ATOM    688  CA  VAL   118     194.505 148.614 200.491  1.00                 C  
ATOM    689  C   VAL   118     194.803 147.848 199.208  1.00                 C  
ATOM    690  O   VAL   118     194.851 148.434 198.119  1.00                 O  
ATOM    691  CB  VAL   118     195.810 148.841 201.277  1.00                 C  
ATOM    692  CG1 VAL   118     196.901 149.367 200.357  1.00                 C  
ATOM    693  CG2 VAL   118     195.575 149.800 202.433  1.00                 C  
ATOM    694  N   LEU   119     195.000 146.533 199.320  1.00                 N  
ATOM    695  CA  LEU   119     195.250 145.712 198.141  1.00                 C  
ATOM    696  C   LEU   119     194.068 145.761 197.179  1.00                 C  
ATOM    697  O   LEU   119     194.251 145.868 195.956  1.00                 O  
ATOM    698  CB  LEU   119     195.539 144.265 198.547  1.00                 C  
ATOM    699  CG  LEU   119     196.861 144.016 199.274  1.00                 C  
ATOM    700  CD1 LEU   119     196.937 142.583 199.776  1.00                 C  
ATOM    701  CD2 LEU   119     198.041 144.321 198.363  1.00                 C  
ATOM    702  N   MET   120     192.848 145.666 197.713  1.00                 N  
ATOM    703  CA  MET   120     191.662 145.734 196.864  1.00                 C  
ATOM    704  C   MET   120     191.612 147.052 196.091  1.00                 C  
ATOM    705  O   MET   120     191.368 147.069 194.871  1.00                 O  
ATOM    706  CB  MET   120     190.393 145.569 197.702  1.00                 C  
ATOM    707  SD  MET   120     188.811 144.070 199.413  1.00                 S  
ATOM    708  CE  MET   120     187.434 144.314 198.295  1.00                 C  
ATOM    709  CG  MET   120     190.202 144.172 198.270  1.00                 C  
ATOM    710  N   PHE   121     191.836 148.166 196.791  1.00                 N  
ATOM    711  CA  PHE   121     191.846 149.475 196.149  1.00                 C  
ATOM    712  C   PHE   121     192.905 149.541 195.057  1.00                 C  
ATOM    713  O   PHE   121     192.666 150.104 193.977  1.00                 O  
ATOM    714  CB  PHE   121     192.087 150.577 197.183  1.00                 C  
ATOM    715  CG  PHE   121     192.097 151.962 196.601  1.00                 C  
ATOM    716  CZ  PHE   121     192.124 154.525 195.525  1.00                 C  
ATOM    717  CD1 PHE   121     190.913 152.607 196.293  1.00                 C  
ATOM    718  CE1 PHE   121     190.922 153.882 195.758  1.00                 C  
ATOM    719  CD2 PHE   121     193.292 152.619 196.363  1.00                 C  
ATOM    720  CE2 PHE   121     193.301 153.893 195.828  1.00                 C  
ATOM    721  N   CYS   122     194.091 148.993 195.334  1.00                 N  
ATOM    722  CA  CYS   122     195.156 148.977 194.336  1.00                 C  
ATOM    723  C   CYS   122     194.701 148.270 193.069  1.00                 C  
ATOM    724  O   CYS   122     194.880 148.786 191.956  1.00                 O  
ATOM    725  CB  CYS   122     196.407 148.300 194.899  1.00                 C  
ATOM    726  SG  CYS   122     197.257 149.248 196.182  1.00                 S  
ATOM    727  N   VAL   123     194.127 147.072 193.223  1.00                 N  
ATOM    728  CA  VAL   123     193.678 146.311 192.058  1.00                 C  
ATOM    729  C   VAL   123     192.683 147.121 191.245  1.00                 C  
ATOM    730  O   VAL   123     192.763 147.178 190.009  1.00                 O  
ATOM    731  CB  VAL   123     193.054 144.965 192.470  1.00                 C  
ATOM    732  CG1 VAL   123     192.402 144.291 191.272  1.00                 C  
ATOM    733  CG2 VAL   123     194.106 144.057 193.089  1.00                 C  
ATOM    734  N   ALA   124     191.717 147.743 191.921  1.00                 N  
ATOM    735  CA  ALA   124     190.712 148.499 191.191  1.00                 C  
ATOM    736  C   ALA   124     191.302 149.649 190.391  1.00                 C  
ATOM    737  O   ALA   124     190.998 149.814 189.200  1.00                 O  
ATOM    738  CB  ALA   124     189.660 149.043 192.146  1.00                 C  
ATOM    739  N   PHE   125     192.135 150.473 191.041  1.00                 N  
ATOM    740  CA  PHE   125     192.768 151.586 190.336  1.00                 C  
ATOM    741  C   PHE   125     193.562 151.095 189.131  1.00                 C  
ATOM    742  O   PHE   125     193.461 151.667 188.033  1.00                 O  
ATOM    743  CB  PHE   125     193.681 152.369 191.281  1.00                 C  
ATOM    744  CG  PHE   125     194.415 153.499 190.617  1.00                 C  
ATOM    745  CZ  PHE   125     195.780 155.585 189.388  1.00                 C  
ATOM    746  CD1 PHE   125     193.780 154.702 190.365  1.00                 C  
ATOM    747  CE1 PHE   125     194.456 155.742 189.754  1.00                 C  
ATOM    748  CD2 PHE   125     195.740 153.358 190.246  1.00                 C  
ATOM    749  CE2 PHE   125     196.416 154.397 189.635  1.00                 C  
ATOM    750  N   ALA   126     194.348 150.029 189.317  1.00                 N  
ATOM    751  CA  ALA   126     195.163 149.493 188.228  1.00                 C  
ATOM    752  C   ALA   126     194.281 149.097 187.053  1.00                 C  
ATOM    753  O   ALA   126     194.501 149.527 185.913  1.00                 O  
ATOM    754  CB  ALA   126     195.976 148.302 188.711  1.00                 C  
ATOM    755  N   SER   127     193.284 148.248 187.316  1.00                 N  
ATOM    756  CA  SER   127     192.419 147.748 186.254  1.00                 C  
ATOM    757  C   SER   127     191.787 148.887 185.469  1.00                 C  
ATOM    758  O   SER   127     191.822 148.898 184.232  1.00                 O  
ATOM    759  CB  SER   127     191.327 146.846 186.832  1.00                 C  
ATOM    760  OG  SER   127     191.882 145.665 187.386  1.00                 O  
ATOM    761  N   ILE   128     191.228 149.875 186.174  1.00                 N  
ATOM    762  CA  ILE   128     190.502 150.939 185.484  1.00                 C  
ATOM    763  C   ILE   128     191.445 151.772 184.621  1.00                 C  
ATOM    764  O   ILE   128     191.180 152.009 183.430  1.00                 O  
ATOM    765  CB  ILE   128     189.757 151.850 186.477  1.00                 C  
ATOM    766  CD1 ILE   128     188.030 151.803 188.352  1.00                 C  
ATOM    767  CG1 ILE   128     188.632 151.077 187.169  1.00                 C  
ATOM    768  CG2 ILE   128     189.240 153.095 185.773  1.00                 C  
ATOM    769  N   LEU   129     192.551 152.245 185.209  1.00                 N  
ATOM    770  CA  LEU   129     193.449 153.116 184.456  1.00                 C  
ATOM    771  C   LEU   129     194.041 152.391 183.256  1.00                 C  
ATOM    772  O   LEU   129     194.124 152.957 182.154  1.00                 O  
ATOM    773  CB  LEU   129     194.569 153.639 185.358  1.00                 C  
ATOM    774  CG  LEU   129     195.581 154.582 184.704  1.00                 C  
ATOM    775  CD1 LEU   129     194.890 155.830 184.177  1.00                 C  
ATOM    776  CD2 LEU   129     196.678 154.959 185.688  1.00                 C  
ATOM    777  N   ILE   130     194.455 151.134 183.446  1.00                 N  
ATOM    778  CA  ILE   130     194.999 150.367 182.334  1.00                 C  
ATOM    779  C   ILE   130     193.963 150.194 181.234  1.00                 C  
ATOM    780  O   ILE   130     194.261 150.411 180.058  1.00                 O  
ATOM    781  CB  ILE   130     195.510 148.989 182.795  1.00                 C  
ATOM    782  CD1 ILE   130     197.129 147.885 184.425  1.00                 C  
ATOM    783  CG1 ILE   130     196.740 149.149 183.691  1.00                 C  
ATOM    784  CG2 ILE   130     195.794 148.098 181.596  1.00                 C  
ATOM    785  N   SER   131     192.736 149.807 181.593  1.00                 N  
ATOM    786  CA  SER   131     191.707 149.615 180.576  1.00                 C  
ATOM    787  C   SER   131     191.524 150.876 179.743  1.00                 C  
ATOM    788  O   SER   131     191.542 150.829 178.504  1.00                 O  
ATOM    789  CB  SER   131     190.381 149.214 181.225  1.00                 C  
ATOM    790  OG  SER   131     190.477 147.939 181.837  1.00                 O  
ATOM    791  N   PHE   132     191.382 152.024 180.411  1.00                 N  
ATOM    792  CA  PHE   132     191.126 153.264 179.683  1.00                 C  
ATOM    793  C   PHE   132     192.287 153.620 178.758  1.00                 C  
ATOM    794  O   PHE   132     192.096 153.827 177.547  1.00                 O  
ATOM    795  CB  PHE   132     190.867 154.414 180.658  1.00                 C  
ATOM    796  CG  PHE   132     190.650 155.740 179.987  1.00                 C  
ATOM    797  CZ  PHE   132     190.256 158.197 178.747  1.00                 C  
ATOM    798  CD1 PHE   132     189.428 156.054 179.420  1.00                 C  
ATOM    799  CE1 PHE   132     189.229 157.274 178.803  1.00                 C  
ATOM    800  CD2 PHE   132     191.669 156.674 179.924  1.00                 C  
ATOM    801  CE2 PHE   132     191.470 157.895 179.307  1.00                 C  
ATOM    802  N   PHE   133     193.501 153.704 179.314  1.00                 N  
ATOM    803  CA  PHE   133     194.642 154.131 178.511  1.00                 C  
ATOM    804  C   PHE   133     194.917 153.156 177.374  1.00                 C  
ATOM    805  O   PHE   133     195.187 153.576 176.238  1.00                 O  
ATOM    806  CB  PHE   133     195.889 154.277 179.386  1.00                 C  
ATOM    807  CG  PHE   133     197.108 154.729 178.634  1.00                 C  
ATOM    808  CZ  PHE   133     199.366 155.558 177.242  1.00                 C  
ATOM    809  CD1 PHE   133     197.276 156.060 178.295  1.00                 C  
ATOM    810  CE1 PHE   133     198.397 156.476 177.603  1.00                 C  
ATOM    811  CD2 PHE   133     198.086 153.823 178.265  1.00                 C  
ATOM    812  CE2 PHE   133     199.208 154.238 177.573  1.00                 C  
ATOM    813  N   MET   134     194.847 151.851 177.651  1.00                 N  
ATOM    814  CA  MET   134     195.006 150.863 176.596  1.00                 C  
ATOM    815  C   MET   134     194.016 151.119 175.470  1.00                 C  
ATOM    816  O   MET   134     194.423 151.419 174.346  1.00                 O  
ATOM    817  CB  MET   134     194.824 149.450 177.154  1.00                 C  
ATOM    818  SD  MET   134     196.791 148.305 175.573  1.00                 S  
ATOM    819  CE  MET   134     197.607 147.610 177.008  1.00                 C  
ATOM    820  CG  MET   134     195.080 148.345 176.141  1.00                 C  
ATOM    821  N   CYS   135     192.711 151.080 175.772  1.00                 N  
ATOM    822  CA  CYS   135     191.707 151.235 174.720  1.00                 C  
ATOM    823  C   CYS   135     191.959 152.480 173.876  1.00                 C  
ATOM    824  O   CYS   135     191.856 152.436 172.639  1.00                 O  
ATOM    825  CB  CYS   135     190.303 151.297 175.324  1.00                 C  
ATOM    826  SG  CYS   135     189.731 149.740 176.046  1.00                 S  
ATOM    827  N   ARG   136     192.306 153.599 174.524  1.00                 N  
ATOM    828  CA  ARG   136     192.615 154.809 173.765  1.00                 C  
ATOM    829  C   ARG   136     193.781 154.575 172.807  1.00                 C  
ATOM    830  O   ARG   136     193.721 154.959 171.628  1.00                 O  
ATOM    831  CB  ARG   136     192.937 155.967 174.711  1.00                 C  
ATOM    832  CD  ARG   136     193.471 158.402 175.005  1.00                 C  
ATOM    833  NE  ARG   136     194.680 158.168 175.793  1.00                 N  
ATOM    834  CG  ARG   136     193.218 157.285 174.007  1.00                 C  
ATOM    835  CZ  ARG   136     194.989 158.833 176.901  1.00                 C  
ATOM    836  NH1 ARG   136     196.110 158.552 177.552  1.00                 N  
ATOM    837  NH2 ARG   136     194.177 159.778 177.356  1.00                 N  
ATOM    838  N   VAL   137     194.837 153.913 173.289  1.00                 N  
ATOM    839  CA  VAL   137     196.012 153.663 172.455  1.00                 C  
ATOM    840  C   VAL   137     195.662 152.752 171.281  1.00                 C  
ATOM    841  O   VAL   137     196.101 152.978 170.147  1.00                 O  
ATOM    842  CB  VAL   137     197.163 153.047 173.272  1.00                 C  
ATOM    843  CG1 VAL   137     198.290 152.602 172.352  1.00                 C  
ATOM    844  CG2 VAL   137     197.674 154.039 174.305  1.00                 C  
ATOM    845  N   PHE   138     194.897 151.692 171.546  1.00                 N  
ATOM    846  CA  PHE   138     194.492 150.765 170.492  1.00                 C  
ATOM    847  C   PHE   138     193.741 151.495 169.389  1.00                 C  
ATOM    848  O   PHE   138     194.032 151.319 168.197  1.00                 O  
ATOM    849  CB  PHE   138     193.626 149.643 171.069  1.00                 C  
ATOM    850  CG  PHE   138     193.120 148.676 170.037  1.00                 C  
ATOM    851  CZ  PHE   138     192.178 146.891 168.126  1.00                 C  
ATOM    852  CD1 PHE   138     193.941 147.678 169.541  1.00                 C  
ATOM    853  CE1 PHE   138     193.475 146.789 168.591  1.00                 C  
ATOM    854  CD2 PHE   138     191.824 148.765 169.561  1.00                 C  
ATOM    855  CE2 PHE   138     191.358 147.876 168.611  1.00                 C  
ATOM    856  N   MET   139     192.764 152.320 169.771  1.00                 N  
ATOM    857  CA  MET   139     191.992 153.038 168.763  1.00                 C  
ATOM    858  C   MET   139     192.878 153.992 167.974  1.00                 C  
ATOM    859  O   MET   139     192.695 154.167 166.764  1.00                 O  
ATOM    860  CB  MET   139     190.841 153.806 169.416  1.00                 C  
ATOM    861  SD  MET   139     188.488 153.850 170.877  1.00                 S  
ATOM    862  CE  MET   139     187.697 154.737 169.537  1.00                 C  
ATOM    863  CG  MET   139     189.742 152.919 169.977  1.00                 C  
ATOM    864  N   ARG   140     193.848 154.623 168.643  1.00                 N  
ATOM    865  CA  ARG   140     194.786 155.483 167.922  1.00                 C  
ATOM    866  C   ARG   140     195.602 154.691 166.906  1.00                 C  
ATOM    867  O   ARG   140     195.797 155.139 165.769  1.00                 O  
ATOM    868  CB  ARG   140     195.723 156.194 168.901  1.00                 C  
ATOM    869  CD  ARG   140     196.017 157.887 170.730  1.00                 C  
ATOM    870  NE  ARG   140     195.386 158.931 171.534  1.00                 N  
ATOM    871  CG  ARG   140     195.048 157.271 169.734  1.00                 C  
ATOM    872  CZ  ARG   140     195.954 159.509 172.587  1.00                 C  
ATOM    873  NH1 ARG   140     195.305 160.451 173.258  1.00                 N  
ATOM    874  NH2 ARG   140     197.170 159.143 172.969  1.00                 N  
ATOM    875  N   MET   141     196.091 153.513 167.302  1.00                 N  
ATOM    876  CA  MET   141     196.928 152.715 166.409  1.00                 C  
ATOM    877  C   MET   141     196.138 152.216 165.209  1.00                 C  
ATOM    878  O   MET   141     196.673 152.121 164.098  1.00                 O  
ATOM    879  CB  MET   141     197.538 151.531 167.162  1.00                 C  
ATOM    880  SD  MET   141     199.455 150.497 168.873  1.00                 S  
ATOM    881  CE  MET   141     198.187 149.817 169.940  1.00                 C  
ATOM    882  CG  MET   141     198.593 151.922 168.184  1.00                 C  
ATOM    883  N   LYS   142     194.864 151.889 165.414  1.00                 N  
ATOM    884  CA  LYS   142     194.070 151.328 164.329  1.00                 C  
ATOM    885  C   LYS   142     193.606 152.404 163.354  1.00                 C  
ATOM    886  O   LYS   142     193.533 152.159 162.145  1.00                 O  
ATOM    887  CB  LYS   142     192.858 150.577 164.885  1.00                 C  
ATOM    888  CD  LYS   142     193.864 148.279 164.808  1.00                 C  
ATOM    889  CE  LYS   142     192.873 147.700 163.812  1.00                 C  
ATOM    890  CG  LYS   142     193.212 149.335 165.686  1.00                 C  
ATOM    891  NZ  LYS   142     193.487 146.632 162.975  1.00                 N  
ATOM    892  N   LEU   143     193.294 153.599 163.857  1.00                 N  
ATOM    893  CA  LEU   143     192.749 154.694 163.054  1.00                 C  
ATOM    894  C   LEU   143     193.699 155.882 163.133  1.00                 C  
ATOM    895  O   LEU   143     193.567 156.734 164.026  1.00                 O  
ATOM    896  CB  LEU   143     191.348 155.070 163.541  1.00                 C  
ATOM    897  CG  LEU   143     190.660 156.220 162.803  1.00                 C  
ATOM    898  CD1 LEU   143     190.431 155.862 161.343  1.00                 C  
ATOM    899  CD2 LEU   143     189.342 156.576 163.473  1.00                 C  
ATOM    900  N   PRO   144     194.669 155.982 162.222  1.00                 N  
ATOM    901  CA  PRO   144     195.655 157.066 162.307  1.00                 C  
ATOM    902  C   PRO   144     195.018 158.429 162.076  1.00                 C  
ATOM    903  O   PRO   144     193.971 158.553 161.439  1.00                 O  
ATOM    904  CB  PRO   144     196.666 156.734 161.208  1.00                 C  
ATOM    905  CD  PRO   144     194.887 155.148 160.980  1.00                 C  
ATOM    906  CG  PRO   144     195.882 155.962 160.200  1.00                 C  
ATOM    907  N   THR   145     195.678 159.461 162.596  1.00                 N  
ATOM    908  CA  THR   145     195.141 160.803 162.562  1.00                 C  
ATOM    909  C   THR   145     194.208 161.132 163.704  1.00                 C  
ATOM    910  O   THR   145     193.632 162.228 163.717  1.00                 O  
ATOM    911  CB  THR   145     194.381 161.074 161.250  1.00                 C  
ATOM    912  OG1 THR   145     195.216 160.742 160.134  1.00                 O  
ATOM    913  CG2 THR   145     193.997 162.542 161.150  1.00                 C  
TER
