# Supplementary material for: Comparative Single-Cell Transcriptomics Reveals Novel Genes Involved in Bivalve Embryonic Shell Formation and Questions Ontogenetic Homology of Molluscan Shell Types
Source: Front Cell Dev Biol. 2022 Jun 9;10:883755. doi: 10.3389/fcell.2022.883755 (PMC9261976; doi:10.3389/fcell.2022.883755)
Supplement: Supplementary file 1 [file DataSheet1.ZIP › Supplementary_File1/s_f_1/500f3bce5cd78e00.final.pdb]

ATOM      1  N   ILE    39     -23.296  28.058  48.296  1.00                 N  
ATOM      2  CA  ILE    39     -24.371  28.992  48.604  1.00                 C  
ATOM      3  C   ILE    39     -24.749  29.826  47.384  1.00                 C  
ATOM      4  O   ILE    39     -25.912  30.185  47.208  1.00                 O  
ATOM      5  CB  ILE    39     -23.993  29.922  49.772  1.00                 C  
ATOM      6  CD1 ILE    39     -23.261  29.898  52.213  1.00                 C  
ATOM      7  CG1 ILE    39     -23.892  29.127  51.075  1.00                 C  
ATOM      8  CG2 ILE    39     -24.987  31.068  49.883  1.00                 C  
ATOM      9  N   ASN    40     -23.779  30.169  46.550  1.00                 N  
ATOM     10  CA  ASN    40     -24.142  30.887  45.331  1.00                 C  
ATOM     11  C   ASN    40     -24.703  29.640  44.621  1.00                 C  
ATOM     12  O   ASN    40     -24.268  28.533  44.906  1.00                 O  
ATOM     13  CB  ASN    40     -22.919  31.590  44.739  1.00                 C  
ATOM     14  CG  ASN    40     -23.283  32.562  43.634  1.00                 C  
ATOM     15  OD1 ASN    40     -23.286  32.205  42.456  1.00                 O  
ATOM     16  ND2 ASN    40     -23.593  33.797  44.012  1.00                 N  
ATOM     17  N   LYS    41     -25.614  29.764  43.696  1.00                 N  
ATOM     18  CA  LYS    41     -26.061  28.508  43.152  1.00                 C  
ATOM     19  C   LYS    41     -27.408  28.229  43.755  1.00                 C  
ATOM     20  O   LYS    41     -28.230  27.620  43.108  1.00                 O  
ATOM     21  CB  LYS    41     -25.047  27.402  43.454  1.00                 C  
ATOM     22  CD  LYS    41     -22.758  26.442  43.087  1.00                 C  
ATOM     23  CE  LYS    41     -21.409  26.634  42.412  1.00                 C  
ATOM     24  CG  LYS    41     -23.705  27.586  42.766  1.00                 C  
ATOM     25  NZ  LYS    41     -20.456  25.543  42.755  1.00                 N  
ATOM     26  N   LYS    42     -27.650  28.658  44.990  1.00                 N  
ATOM     27  CA  LYS    42     -28.960  28.446  45.617  1.00                 C  
ATOM     28  C   LYS    42     -29.934  29.591  45.343  1.00                 C  
ATOM     29  O   LYS    42     -29.638  30.764  45.613  1.00                 O  
ATOM     30  CB  LYS    42     -28.807  28.263  47.128  1.00                 C  
ATOM     31  CD  LYS    42     -27.934  26.891  49.040  1.00                 C  
ATOM     32  CE  LYS    42     -27.158  25.647  49.439  1.00                 C  
ATOM     33  CG  LYS    42     -28.048  27.009  47.528  1.00                 C  
ATOM     34  NZ  LYS    42     -27.005  25.538  50.916  1.00                 N  
ATOM     35  N   SER    43     -31.122  29.220  44.886  1.00                 N  
ATOM     36  CA  SER    43     -32.122  30.210  44.625  1.00                 C  
ATOM     37  C   SER    43     -32.567  30.678  45.978  1.00                 C  
ATOM     38  O   SER    43     -32.297  30.042  47.010  1.00                 O  
ATOM     39  CB  SER    43     -33.256  29.618  43.786  1.00                 C  
ATOM     40  OG  SER    43     -33.991  28.659  44.527  1.00                 O  
ATOM     41  N   ASN    44     -33.243  31.809  45.990  1.00                 N  
ATOM     42  CA  ASN    44     -33.776  32.355  47.214  1.00                 C  
ATOM     43  C   ASN    44     -34.641  31.347  47.984  1.00                 C  
ATOM     44  O   ASN    44     -34.496  31.201  49.225  1.00                 O  
ATOM     45  CB  ASN    44     -34.587  33.621  46.928  1.00                 C  
ATOM     46  CG  ASN    44     -33.711  34.806  46.572  1.00                 C  
ATOM     47  OD1 ASN    44     -32.513  34.811  46.855  1.00                 O  
ATOM     48  ND2 ASN    44     -34.307  35.815  45.949  1.00                 N  
ATOM     49  N   ARG    45     -35.482  30.616  47.255  1.00                 N  
ATOM     50  CA  ARG    45     -36.373  29.621  47.863  1.00                 C  
ATOM     51  C   ARG    45     -35.604  28.400  48.376  1.00                 C  
ATOM     52  O   ARG    45     -35.901  27.873  49.437  1.00                 O  
ATOM     53  CB  ARG    45     -37.439  29.173  46.861  1.00                 C  
ATOM     54  CD  ARG    45     -39.465  29.746  45.495  1.00                 C  
ATOM     55  NE  ARG    45     -40.479  30.751  45.187  1.00                 N  
ATOM     56  CG  ARG    45     -38.473  30.238  46.536  1.00                 C  
ATOM     57  CZ  ARG    45     -41.385  30.627  44.223  1.00                 C  
ATOM     58  NH1 ARG    45     -42.269  31.594  44.015  1.00                 N  
ATOM     59  NH2 ARG    45     -41.406  29.537  43.469  1.00                 N  
ATOM     60  N   ARG    46     -34.620  27.948  47.622  1.00                 N  
ATOM     61  CA  ARG    46     -33.799  26.807  48.022  1.00                 C  
ATOM     62  C   ARG    46     -33.071  27.134  49.345  1.00                 C  
ATOM     63  O   ARG    46     -33.101  26.362  50.312  1.00                 O  
ATOM     64  CB  ARG    46     -32.798  26.454  46.920  1.00                 C  
ATOM     65  CD  ARG    46     -32.372  25.221  44.776  1.00                 C  
ATOM     66  NE  ARG    46     -31.454  26.233  44.259  1.00                 N  
ATOM     67  CG  ARG    46     -33.428  25.822  45.689  1.00                 C  
ATOM     68  CZ  ARG    46     -31.663  26.933  43.149  1.00                 C  
ATOM     69  NH1 ARG    46     -30.773  27.834  42.755  1.00                 N  
ATOM     70  NH2 ARG    46     -32.762  26.732  42.435  1.00                 N  
ATOM     71  N   ARG    47     -32.455  28.302  49.421  1.00                 N  
ATOM     72  CA  ARG    47     -31.738  28.685  50.636  1.00                 C  
ATOM     73  C   ARG    47     -32.719  28.817  51.811  1.00                 C  
ATOM     74  O   ARG    47     -32.478  28.281  52.922  1.00                 O  
ATOM     75  CB  ARG    47     -30.979  29.995  50.419  1.00                 C  
ATOM     76  CD  ARG    47     -29.334  31.679  51.290  1.00                 C  
ATOM     77  NE  ARG    47     -30.193  32.826  51.006  1.00                 N  
ATOM     78  CG  ARG    47     -30.138  30.430  51.609  1.00                 C  
ATOM     79  CZ  ARG    47     -30.360  33.353  49.797  1.00                 C  
ATOM     80  NH1 ARG    47     -31.162  34.396  49.633  1.00                 N  
ATOM     81  NH2 ARG    47     -29.725  32.835  48.755  1.00                 N  
ATOM     82  N   GLN    48     -33.849  29.470  51.581  1.00                 N  
ATOM     83  CA  GLN    48     -34.812  29.689  52.648  1.00                 C  
ATOM     84  C   GLN    48     -35.331  28.393  53.195  1.00                 C  
ATOM     85  O   GLN    48     -35.537  28.293  54.407  1.00                 O  
ATOM     86  CB  GLN    48     -35.977  30.547  52.151  1.00                 C  
ATOM     87  CD  GLN    48     -36.755  32.786  51.279  1.00                 C  
ATOM     88  CG  GLN    48     -35.609  31.996  51.879  1.00                 C  
ATOM     89  OE1 GLN    48     -37.608  32.232  50.586  1.00                 O  
ATOM     90  NE2 GLN    48     -36.779  34.087  51.544  1.00                 N  
ATOM     91  N   SER    49     -35.578  27.399  52.335  1.00                 N  
ATOM     92  CA  SER    49     -36.103  26.157  52.837  1.00                 C  
ATOM     93  C   SER    49     -35.089  25.418  53.699  1.00                 C  
ATOM     94  O   SER    49     -35.479  24.849  54.722  1.00                 O  
ATOM     95  CB  SER    49     -36.548  25.258  51.682  1.00                 C  
ATOM     96  OG  SER    49     -35.444  24.868  50.884  1.00                 O  
ATOM     97  N   TYR    50     -33.819  25.448  53.314  1.00                 N  
ATOM     98  CA  TYR    50     -32.778  24.767  54.076  1.00                 C  
ATOM     99  C   TYR    50     -32.556  25.444  55.425  1.00                 C  
ATOM    100  O   TYR    50     -32.173  24.749  56.390  1.00                 O  
ATOM    101  CB  TYR    50     -31.470  24.731  53.283  1.00                 C  
ATOM    102  CG  TYR    50     -31.497  23.791  52.099  1.00                 C  
ATOM    103  OH  TYR    50     -31.562  21.216  48.835  1.00                 O  
ATOM    104  CZ  TYR    50     -31.541  22.067  49.916  1.00                 C  
ATOM    105  CD1 TYR    50     -30.937  24.162  50.883  1.00                 C  
ATOM    106  CE1 TYR    50     -30.957  23.309  49.796  1.00                 C  
ATOM    107  CD2 TYR    50     -32.082  22.535  52.201  1.00                 C  
ATOM    108  CE2 TYR    50     -32.111  21.669  51.125  1.00                 C  
ATOM    109  N   SER    51     -32.737  26.757  55.513  1.00                 N  
ATOM    110  CA  SER    51     -32.629  27.470  56.786  1.00                 C  
ATOM    111  C   SER    51     -33.904  27.192  57.568  1.00                 C  
ATOM    112  O   SER    51     -33.829  26.897  58.779  1.00                 O  
ATOM    113  CB  SER    51     -32.414  28.966  56.546  1.00                 C  
ATOM    114  OG  SER    51     -33.543  29.549  55.919  1.00                 O  
ATOM    115  N   MET    52     -35.081  27.279  56.940  1.00                 N  
ATOM    116  CA  MET    52     -36.311  27.019  57.687  1.00                 C  
ATOM    117  C   MET    52     -36.320  25.592  58.307  1.00                 C  
ATOM    118  O   MET    52     -36.874  25.383  59.406  1.00                 O  
ATOM    119  CB  MET    52     -37.534  27.197  56.785  1.00                 C  
ATOM    120  SD  MET    52     -38.060  29.726  57.786  1.00                 S  
ATOM    121  CE  MET    52     -39.599  29.076  58.433  1.00                 C  
ATOM    122  CG  MET    52     -37.797  28.637  56.374  1.00                 C  
ATOM    123  N   ASP    53     -35.704  24.643  57.620  1.00                 N  
ATOM    124  CA  ASP    53     -35.666  23.264  58.107  1.00                 C  
ATOM    125  C   ASP    53     -34.514  23.002  59.100  1.00                 C  
ATOM    126  O   ASP    53     -34.277  21.860  59.504  1.00                 O  
ATOM    127  CB  ASP    53     -35.546  22.286  56.937  1.00                 C  
ATOM    128  CG  ASP    53     -36.788  22.260  56.068  1.00                 C  
ATOM    129  OD1 ASP    53     -37.882  22.564  56.588  1.00                 O  
ATOM    130  OD2 ASP    53     -36.667  21.937  54.868  1.00                 O  
ATOM    131  N   ASP    54     -33.784  24.070  59.425  1.00                 N  
ATOM    132  CA  ASP    54     -32.725  24.045  60.449  1.00                 C  
ATOM    133  C   ASP    54     -31.405  23.404  60.047  1.00                 C  
ATOM    134  O   ASP    54     -30.571  23.133  60.921  1.00                 O  
ATOM    135  CB  ASP    54     -33.212  23.321  61.706  1.00                 C  
ATOM    136  CG  ASP    54     -34.355  24.045  62.390  1.00                 C  
ATOM    137  OD1 ASP    54     -34.423  25.287  62.277  1.00                 O  
ATOM    138  OD2 ASP    54     -35.182  23.370  63.039  1.00                 O  
ATOM    139  N   HIS    55     -31.190  23.236  58.753  1.00                 N  
ATOM    140  CA  HIS    55     -29.993  22.586  58.232  1.00                 C  
ATOM    141  C   HIS    55     -28.866  23.535  57.873  1.00                 C  
ATOM    142  O   HIS    55     -27.739  23.306  58.215  1.00                 O  
ATOM    143  CB  HIS    55     -30.331  21.755  56.992  1.00                 C  
ATOM    144  CG  HIS    55     -29.162  21.008  56.429  1.00                 C  
ATOM    145  ND1 HIS    55     -28.611  19.909  57.051  1.00                 N  
ATOM    146  CE1 HIS    55     -27.583  19.457  56.311  1.00                 C  
ATOM    147  CD2 HIS    55     -28.326  21.130  55.244  1.00                 C  
ATOM    148  NE2 HIS    55     -27.406  20.185  55.226  1.00                 N  
ATOM    149  N   VAL    56     -29.208  24.610  57.196  1.00                 N  
ATOM    150  CA  VAL    56     -28.256  25.582  56.683  1.00                 C  
ATOM    151  C   VAL    56     -28.172  26.846  57.540  1.00                 C  
ATOM    152  O   VAL    56     -29.179  27.337  58.049  1.00                 O  
ATOM    153  CB  VAL    56     -28.589  25.988  55.235  1.00                 C  
ATOM    154  CG1 VAL    56     -27.629  27.064  54.750  1.00                 C  
ATOM    155  CG2 VAL    56     -28.544  24.775  54.318  1.00                 C  
ATOM    156  N   SER    57     -26.952  27.400  57.641  1.00                 N  
ATOM    157  CA  SER    57     -26.731  28.626  58.367  1.00                 C  
ATOM    158  C   SER    57     -27.480  29.783  57.689  1.00                 C  
ATOM    159  O   SER    57     -27.639  29.806  56.463  1.00                 O  
ATOM    160  CB  SER    57     -25.235  28.932  58.458  1.00                 C  
ATOM    161  OG  SER    57     -25.007  30.174  59.102  1.00                 O  
ATOM    162  N   PRO    58     -28.171  30.624  58.472  1.00                 N  
ATOM    163  CA  PRO    58     -28.882  31.737  57.839  1.00                 C  
ATOM    164  C   PRO    58     -27.843  32.682  57.239  1.00                 C  
ATOM    165  O   PRO    58     -26.646  32.586  57.523  1.00                 O  
ATOM    166  CB  PRO    58     -29.670  32.373  58.986  1.00                 C  
ATOM    167  CD  PRO    58     -28.264  30.713  59.984  1.00                 C  
ATOM    168  CG  PRO    58     -28.863  32.074  60.205  1.00                 C  
ATOM    169  N   ASN    59     -28.284  33.610  56.399  1.00                 N  
ATOM    170  CA  ASN    59     -27.357  34.545  55.783  1.00                 C  
ATOM    171  C   ASN    59     -26.657  35.396  56.828  1.00                 C  
ATOM    172  O   ASN    59     -27.265  35.910  57.771  1.00                 O  
ATOM    173  CB  ASN    59     -28.084  35.430  54.769  1.00                 C  
ATOM    174  CG  ASN    59     -28.528  34.663  53.539  1.00                 C  
ATOM    175  OD1 ASN    59     -28.009  33.586  53.247  1.00                 O  
ATOM    176  ND2 ASN    59     -29.491  35.218  52.813  1.00                 N  
ATOM    177  N   SER    60     -25.349  35.553  56.661  1.00                 N  
ATOM    178  CA  SER    60     -24.535  36.344  57.575  1.00                 C  
ATOM    179  C   SER    60     -23.633  37.242  56.741  1.00                 C  
ATOM    180  O   SER    60     -23.131  36.853  55.683  1.00                 O  
ATOM    181  CB  SER    60     -23.728  35.431  58.501  1.00                 C  
ATOM    182  OG  SER    60     -24.583  34.648  59.316  1.00                 O  
ATOM    183  N   ASN    61     -23.414  38.464  57.209  1.00                 N  
ATOM    184  CA  ASN    61     -22.562  39.391  56.480  1.00                 C  
ATOM    185  C   ASN    61     -21.105  39.000  56.638  1.00                 C  
ATOM    186  O   ASN    61     -20.474  39.223  57.675  1.00                 O  
ATOM    187  CB  ASN    61     -22.802  40.826  56.955  1.00                 C  
ATOM    188  CG  ASN    61     -22.008  41.843  56.159  1.00                 C  
ATOM    189  OD1 ASN    61     -20.955  41.527  55.605  1.00                 O  
ATOM    190  ND2 ASN    61     -22.512  43.070  56.100  1.00                 N  
ATOM    191  N   ALA    62     -20.551  38.404  55.589  1.00                 N  
ATOM    192  CA  ALA    62     -19.158  37.986  55.581  1.00                 C  
ATOM    193  C   ALA    62     -18.504  38.629  54.373  1.00                 C  
ATOM    194  O   ALA    62     -19.103  38.755  53.302  1.00                 O  
ATOM    195  CB  ALA    62     -19.060  36.469  55.548  1.00                 C  
ATOM    196  N   GLY    63     -17.169  39.025  54.573  1.00                 N  
ATOM    197  CA  GLY    63     -16.624  39.667  53.386  1.00                 C  
ATOM    198  C   GLY    63     -16.725  38.716  52.227  1.00                 C  
ATOM    199  O   GLY    63     -16.507  37.497  52.385  1.00                 O  
ATOM    200  N   ASP    64     -17.054  39.280  51.069  1.00                 N  
ATOM    201  CA  ASP    64     -17.153  38.582  49.795  1.00                 C  
ATOM    202  C   ASP    64     -18.287  37.596  49.729  1.00                 C  
ATOM    203  O   ASP    64     -18.336  36.806  48.805  1.00                 O  
ATOM    204  CB  ASP    64     -15.848  37.846  49.484  1.00                 C  
ATOM    205  CG  ASP    64     -14.678  38.791  49.292  1.00                 C  
ATOM    206  OD1 ASP    64     -14.879  39.873  48.700  1.00                 O  
ATOM    207  OD2 ASP    64     -13.560  38.450  49.734  1.00                 O  
ATOM    208  N   TRP    65     -19.225  37.657  50.683  1.00                 N  
ATOM    209  CA  TRP    65     -20.344  36.722  50.758  1.00                 C  
ATOM    210  C   TRP    65     -21.039  36.715  49.389  1.00                 C  
ATOM    211  O   TRP    65     -21.329  37.789  48.853  1.00                 O  
ATOM    212  CB  TRP    65     -21.302  37.122  51.882  1.00                 C  
ATOM    213  CG  TRP    65     -22.446  36.172  52.061  1.00                 C  
ATOM    214  CD1 TRP    65     -22.475  35.065  52.860  1.00                 C  
ATOM    215  NE1 TRP    65     -23.696  34.443  52.764  1.00                 N  
ATOM    216  CD2 TRP    65     -23.729  36.244  51.427  1.00                 C  
ATOM    217  CE2 TRP    65     -24.483  35.150  51.889  1.00                 C  
ATOM    218  CH2 TRP    65     -26.338  35.794  50.577  1.00                 C  
ATOM    219  CZ2 TRP    65     -25.792  34.915  51.469  1.00                 C  
ATOM    220  CE3 TRP    65     -24.313  37.128  50.515  1.00                 C  
ATOM    221  CZ3 TRP    65     -25.610  36.891  50.102  1.00                 C  
ATOM    222  N   SER    66     -21.415  35.544  48.861  1.00                 N  
ATOM    223  CA  SER    66     -21.288  34.191  49.393  1.00                 C  
ATOM    224  C   SER    66     -20.122  33.406  48.883  1.00                 C  
ATOM    225  O   SER    66     -20.104  32.176  49.007  1.00                 O  
ATOM    226  CB  SER    66     -22.554  33.381  49.106  1.00                 C  
ATOM    227  OG  SER    66     -22.763  33.238  47.712  1.00                 O  
ATOM    228  N   ARG    67     -19.125  34.080  48.324  1.00                 N  
ATOM    229  CA  ARG    67     -17.960  33.364  47.783  1.00                 C  
ATOM    230  C   ARG    67     -17.297  32.468  48.815  1.00                 C  
ATOM    231  O   ARG    67     -16.928  32.925  49.915  1.00                 O  
ATOM    232  CB  ARG    67     -16.930  34.354  47.235  1.00                 C  
ATOM    233  CD  ARG    67     -16.335  36.098  45.532  1.00                 C  
ATOM    234  NE  ARG    67     -15.142  35.416  45.035  1.00                 N  
ATOM    235  CG  ARG    67     -17.395  35.118  46.006  1.00                 C  
ATOM    236  CZ  ARG    67     -13.983  36.020  44.791  1.00                 C  
ATOM    237  NH1 ARG    67     -12.952  35.318  44.341  1.00                 N  
ATOM    238  NH2 ARG    67     -13.859  37.323  44.998  1.00                 N  
ATOM    239  N   GLY    68     -18.022  32.090  49.878  1.00                 N  
ATOM    240  CA  GLY    68     -17.344  31.213  50.836  1.00                 C  
ATOM    241  C   GLY    68     -17.060  29.937  50.057  1.00                 C  
ATOM    242  O   GLY    68     -17.820  29.553  49.164  1.00                 O  
ATOM    243  N   SER    69     -15.969  29.252  50.369  1.00                 N  
ATOM    244  CA  SER    69     -15.658  28.035  49.634  1.00                 C  
ATOM    245  C   SER    69     -16.834  27.066  49.664  1.00                 C  
ATOM    246  O   SER    69     -17.269  26.537  48.638  1.00                 O  
ATOM    247  CB  SER    69     -14.408  27.366  50.209  1.00                 C  
ATOM    248  OG  SER    69     -13.260  28.172  50.008  1.00                 O  
ATOM    249  N   GLY    70     -17.363  26.825  50.860  1.00                 N  
ATOM    250  CA  GLY    70     -18.484  25.914  51.002  1.00                 C  
ATOM    251  C   GLY    70     -19.262  26.050  52.298  1.00                 C  
ATOM    252  O   GLY    70     -19.253  27.084  52.970  1.00                 O  
ATOM    253  N   LEU    71     -19.956  24.972  52.656  1.00                 N  
ATOM    254  CA  LEU    71     -20.791  24.893  53.854  1.00                 C  
ATOM    255  C   LEU    71     -20.176  25.441  55.142  1.00                 C  
ATOM    256  O   LEU    71     -20.842  26.087  55.955  1.00                 O  
ATOM    257  CB  LEU    71     -21.201  23.444  54.127  1.00                 C  
ATOM    258  CG  LEU    71     -22.084  23.209  55.354  1.00                 C  
ATOM    259  CD1 LEU    71     -23.403  23.955  55.219  1.00                 C  
ATOM    260  CD2 LEU    71     -22.335  21.723  55.559  1.00                 C  
ATOM    261  N   CYS    72     -18.886  25.185  55.341  1.00                 N  
ATOM    262  CA  CYS    72     -18.191  25.642  56.541  1.00                 C  
ATOM    263  C   CYS    72     -17.934  27.148  56.557  1.00                 C  
ATOM    264  O   CYS    72     -18.501  27.893  57.360  1.00                 O  
ATOM    265  CB  CYS    72     -16.856  24.911  56.698  1.00                 C  
ATOM    266  SG  CYS    72     -17.008  23.154  57.092  1.00                 S  
ATOM    267  N   ASN    73     -17.029  27.581  55.595  1.00                 N  
ATOM    268  CA  ASN    73     -16.789  29.002  55.656  1.00                 C  
ATOM    269  C   ASN    73     -17.850  29.953  56.152  1.00                 C  
ATOM    270  O   ASN    73     -17.924  31.075  55.697  1.00                 O  
ATOM    271  CB  ASN    73     -16.392  29.538  54.279  1.00                 C  
ATOM    272  CG  ASN    73     -15.023  29.058  53.839  1.00                 C  
ATOM    273  OD1 ASN    73     -14.197  28.669  54.664  1.00                 O  
ATOM    274  ND2 ASN    73     -14.779  29.085  52.534  1.00                 N  
ATOM    275  N   GLU    74     -18.661  29.518  57.121  1.00                 N  
ATOM    276  CA  GLU    74     -19.554  30.447  57.781  1.00                 C  
ATOM    277  C   GLU    74     -18.710  31.019  58.943  1.00                 C  
ATOM    278  O   GLU    74     -17.648  31.588  58.702  1.00                 O  
ATOM    279  CB  GLU    74     -20.828  29.733  58.238  1.00                 C  
ATOM    280  CD  GLU    74     -22.282  30.370  56.273  1.00                 C  
ATOM    281  CG  GLU    74     -21.704  29.238  57.098  1.00                 C  
ATOM    282  OE1 GLU    74     -22.865  31.302  56.867  1.00                 O  
ATOM    283  OE2 GLU    74     -22.151  30.327  55.031  1.00                 O  
ATOM    284  N   GLU    75     -19.115  30.861  60.200  1.00                 N  
ATOM    285  CA  GLU    75     -18.347  31.423  61.313  1.00                 C  
ATOM    286  C   GLU    75     -16.948  30.785  61.429  1.00                 C  
ATOM    287  O   GLU    75     -15.964  31.491  61.656  1.00                 O  
ATOM    288  CB  GLU    75     -19.104  31.244  62.631  1.00                 C  
ATOM    289  CD  GLU    75     -19.187  31.664  65.120  1.00                 C  
ATOM    290  CG  GLU    75     -18.394  31.833  63.839  1.00                 C  
ATOM    291  OE1 GLU    75     -20.283  31.067  65.066  1.00                 O  
ATOM    292  OE2 GLU    75     -18.714  32.130  66.178  1.00                 O  
ATOM    293  N   GLU    76     -16.889  29.472  61.354  1.00                 N  
ATOM    294  CA  GLU    76     -15.653  28.709  61.339  1.00                 C  
ATOM    295  C   GLU    76     -15.448  28.102  59.928  1.00                 C  
ATOM    296  O   GLU    76     -16.383  28.030  59.078  1.00                 O  
ATOM    297  CB  GLU    76     -15.684  27.617  62.410  1.00                 C  
ATOM    298  CD  GLU    76     -15.769  27.037  64.867  1.00                 C  
ATOM    299  CG  GLU    76     -15.757  28.146  63.834  1.00                 C  
ATOM    300  OE1 GLU    76     -15.826  25.854  64.469  1.00                 O  
ATOM    301  OE2 GLU    76     -15.722  27.350  66.075  1.00                 O  
ATOM    302  N   HIS    77     -14.221  27.668  59.674  1.00                 N  
ATOM    303  CA  HIS    77     -13.869  27.088  58.379  1.00                 C  
ATOM    304  C   HIS    77     -14.797  25.938  58.148  1.00                 C  
ATOM    305  O   HIS    77     -15.374  25.787  57.090  1.00                 O  
ATOM    306  CB  HIS    77     -12.400  26.659  58.365  1.00                 C  
ATOM    307  CG  HIS    77     -11.959  26.056  57.068  1.00                 C  
ATOM    308  ND1 HIS    77     -11.756  26.805  55.930  1.00                 N  
ATOM    309  CE1 HIS    77     -11.367  25.989  54.933  1.00                 C  
ATOM    310  CD2 HIS    77     -11.639  24.714  56.603  1.00                 C  
ATOM    311  NE2 HIS    77     -11.294  24.734  55.330  1.00                 N  
ATOM    312  N   LEU    78     -14.959  25.111  59.170  1.00                 N  
ATOM    313  CA  LEU    78     -15.891  24.013  59.084  1.00                 C  
ATOM    314  C   LEU    78     -16.718  23.902  60.320  1.00                 C  
ATOM    315  O   LEU    78     -16.244  24.123  61.436  1.00                 O  
ATOM    316  CB  LEU    78     -15.149  22.699  58.834  1.00                 C  
ATOM    317  CG  LEU    78     -16.014  21.490  58.473  1.00                 C  
ATOM    318  CD1 LEU    78     -15.166  20.384  57.863  1.00                 C  
ATOM    319  CD2 LEU    78     -16.754  20.973  59.698  1.00                 C  
TER
