# Supplementary material for: Comparative Single-Cell Transcriptomics Reveals Novel Genes Involved in Bivalve Embryonic Shell Formation and Questions Ontogenetic Homology of Molluscan Shell Types
Source: Front Cell Dev Biol. 2022 Jun 9;10:883755. doi: 10.3389/fcell.2022.883755 (PMC9261976; doi:10.3389/fcell.2022.883755)
Supplement: Supplementary file 1 [file DataSheet1.ZIP › Supplementary_File1/s_f_1/5053dbf040f137bb.final.pdb]

ATOM      1  N   SER    75     -27.939   5.203-101.646  1.00                 N  
ATOM      2  CA  SER    75     -29.273   5.531-101.931  1.00                 C  
ATOM      3  C   SER    75     -29.399   6.825-102.792  1.00                 C  
ATOM      4  O   SER    75     -30.162   6.872-103.751  1.00                 O  
ATOM      5  CB  SER    75     -30.070   5.705-100.637  1.00                 C  
ATOM      6  OG  SER    75     -30.180   4.478 -99.937  1.00                 O  
ATOM      7  N   ASP    76     -28.615   7.850-102.463  1.00                 N  
ATOM      8  CA  ASP    76     -28.630   9.044-103.231  1.00                 C  
ATOM      9  C   ASP    76     -28.151   8.805-104.689  1.00                 C  
ATOM     10  O   ASP    76     -28.749   9.331-105.622  1.00                 O  
ATOM     11  CB  ASP    76     -27.757  10.115-102.574  1.00                 C  
ATOM     12  CG  ASP    76     -28.376  10.675-101.308  1.00                 C  
ATOM     13  OD1 ASP    76     -29.583  10.445-101.085  1.00                 O  
ATOM     14  OD2 ASP    76     -27.654  11.343-100.539  1.00                 O  
ATOM     15  N   LEU    77     -27.123   7.982-104.883  1.00                 N  
ATOM     16  CA  LEU    77     -26.678   7.644-106.175  1.00                 C  
ATOM     17  C   LEU    77     -27.796   6.938-107.016  1.00                 C  
ATOM     18  O   LEU    77     -28.005   7.256-108.182  1.00                 O  
ATOM     19  CB  LEU    77     -25.446   6.740-106.098  1.00                 C  
ATOM     20  CG  LEU    77     -24.160   7.389-105.584  1.00                 C  
ATOM     21  CD1 LEU    77     -23.072   6.344-105.387  1.00                 C  
ATOM     22  CD2 LEU    77     -23.685   8.473-106.540  1.00                 C  
ATOM     23  N   ASP    78     -28.520   6.006-106.397  1.00                 N  
ATOM     24  CA  ASP    78     -29.579   5.360-107.074  1.00                 C  
ATOM     25  C   ASP    78     -30.691   6.372-107.502  1.00                 C  
ATOM     26  O   ASP    78     -31.194   6.334-108.620  1.00                 O  
ATOM     27  CB  ASP    78     -30.186   4.263-106.197  1.00                 C  
ATOM     28  CG  ASP    78     -29.271   3.063-106.049  1.00                 C  
ATOM     29  OD1 ASP    78     -28.303   2.954-106.830  1.00                 O  
ATOM     30  OD2 ASP    78     -29.523   2.232-105.151  1.00                 O  
ATOM     31  N   ASP    79     -31.038   7.290-106.602  1.00                 N  
ATOM     32  CA  ASP    79     -32.021   8.269-106.934  1.00                 C  
ATOM     33  C   ASP    79     -31.541   9.196-108.083  1.00                 C  
ATOM     34  O   ASP    79     -32.312   9.507-108.984  1.00                 O  
ATOM     35  CB  ASP    79     -32.377   9.109-105.706  1.00                 C  
ATOM     36  CG  ASP    79     -33.191   8.335-104.687  1.00                 C  
ATOM     37  OD1 ASP    79     -33.711   7.255-105.038  1.00                 O  
ATOM     38  OD2 ASP    79     -33.308   8.808-103.537  1.00                 O  
ATOM     39  N   ASN    80     -30.268   9.587-108.077  1.00                 N  
ATOM     40  CA  ASN    80     -29.730  10.366-109.124  1.00                 C  
ATOM     41  C   ASN    80     -29.526   9.659-110.448  1.00                 C  
ATOM     42  O   ASN    80     -29.272  10.328-111.453  1.00                 O  
ATOM     43  CB  ASN    80     -28.388  10.972-108.706  1.00                 C  
ATOM     44  CG  ASN    80     -28.542  12.075-107.679  1.00                 C  
ATOM     45  OD1 ASN    80     -29.609  12.677-107.554  1.00                 O  
ATOM     46  ND2 ASN    80     -27.474  12.345-106.937  1.00                 N  
ATOM     47  N   ILE    81     -29.680   8.340-110.509  1.00                 N  
ATOM     48  CA  ILE    81     -29.586   7.580-111.705  1.00                 C  
ATOM     49  C   ILE    81     -30.956   7.597-112.435  1.00                 C  
ATOM     50  O   ILE    81     -31.090   7.950-113.606  1.00                 O  
ATOM     51  CB  ILE    81     -29.135   6.135-111.422  1.00                 C  
ATOM     52  CD1 ILE    81     -27.269   4.779-110.336  1.00                 C  
ATOM     53  CG1 ILE    81     -27.699   6.118-110.893  1.00                 C  
ATOM     54  CG2 ILE    81     -29.291   5.274-112.666  1.00                 C  
ATOM     55  N   ASN    82     -31.981   7.188-111.692  1.00                 N  
ATOM     56  CA  ASN    82     -33.307   7.075-112.291  1.00                 C  
ATOM     57  C   ASN    82     -33.709   8.343-113.045  1.00                 C  
ATOM     58  O   ASN    82     -34.308   8.329-114.119  1.00                 O  
ATOM     59  CB  ASN    82     -34.351   6.747-111.222  1.00                 C  
ATOM     60  CG  ASN    82     -34.255   5.315-110.734  1.00                 C  
ATOM     61  OD1 ASN    82     -33.663   4.462-111.396  1.00                 O  
ATOM     62  ND2 ASN    82     -34.838   5.047-109.572  1.00                 N  
ATOM     63  N   THR    83     -33.344   9.469-112.435  1.00                 N  
ATOM     64  CA  THR    83     -33.720  10.768-113.085  1.00                 C  
ATOM     65  C   THR    83     -32.990  10.924-114.453  1.00                 C  
ATOM     66  O   THR    83     -33.591  11.367-115.426  1.00                 O  
ATOM     67  CB  THR    83     -33.389  11.969-112.179  1.00                 C  
ATOM     68  OG1 THR    83     -34.144  11.876-110.964  1.00                 O  
ATOM     69  CG2 THR    83     -33.745  13.274-112.874  1.00                 C  
ATOM     70  N   GLU    84     -31.724  10.517-114.530  1.00                 N  
ATOM     71  CA  GLU    84     -31.016  10.549-115.747  1.00                 C  
ATOM     72  C   GLU    84     -31.680   9.661-116.842  1.00                 C  
ATOM     73  O   GLU    84     -31.819  10.072-117.990  1.00                 O  
ATOM     74  CB  GLU    84     -29.569  10.100-115.537  1.00                 C  
ATOM     75  CD  GLU    84     -27.314  10.579-114.503  1.00                 C  
ATOM     76  CG  GLU    84     -28.718  11.091-114.758  1.00                 C  
ATOM     77  OE1 GLU    84     -27.061   9.384-114.763  1.00                 O  
ATOM     78  OE2 GLU    84     -26.467  11.373-114.042  1.00                 O  
ATOM     79  N   ARG    85     -32.116   8.461-116.465  1.00                 N  
ATOM     80  CA  ARG    85     -32.777   7.612-117.396  1.00                 C  
ATOM     81  C   ARG    85     -34.099   8.271-117.912  1.00                 C  
ATOM     82  O   ARG    85     -34.396   8.247-119.102  1.00                 O  
ATOM     83  CB  ARG    85     -33.077   6.252-116.762  1.00                 C  
ATOM     84  CD  ARG    85     -32.209   4.087-115.836  1.00                 C  
ATOM     85  NE  ARG    85     -31.038   3.243-115.613  1.00                 N  
ATOM     86  CG  ARG    85     -31.847   5.391-116.529  1.00                 C  
ATOM     87  CZ  ARG    85     -31.045   2.135-114.879  1.00                 C  
ATOM     88  NH1 ARG    85     -29.932   1.430-114.731  1.00                 N  
ATOM     89  NH2 ARG    85     -32.166   1.734-114.294  1.00                 N  
ATOM     90  N   ALA    86     -34.864   8.876-117.005  1.00                 N  
ATOM     91  CA  ALA    86     -36.057   9.530-117.403  1.00                 C  
ATOM     92  C   ALA    86     -35.779  10.728-118.338  1.00                 C  
ATOM     93  O   ALA    86     -36.491  10.910-119.320  1.00                 O  
ATOM     94  CB  ALA    86     -36.834  10.004-116.184  1.00                 C  
ATOM     95  N   LEU    87     -34.725  11.499-118.077  1.00                 N  
ATOM     96  CA  LEU    87     -34.346  12.561-118.928  1.00                 C  
ATOM     97  C   LEU    87     -33.887  12.179-120.281  1.00                 C  
ATOM     98  O   LEU    87     -34.109  12.960-121.207  1.00                 O  
ATOM     99  CB  LEU    87     -33.232  13.390-118.286  1.00                 C  
ATOM    100  CG  LEU    87     -33.616  14.194-117.042  1.00                 C  
ATOM    101  CD1 LEU    87     -32.389  14.845-116.423  1.00                 C  
ATOM    102  CD2 LEU    87     -34.658  15.248-117.384  1.00                 C  
ATOM    103  N   GLN    88     -33.298  10.993-120.448  1.00                 N  
ATOM    104  CA  GLN    88     -32.968  10.386-121.722  1.00                 C  
ATOM    105  C   GLN    88     -34.318  10.226-122.440  1.00                 C  
ATOM    106  O   GLN    88     -34.483  10.617-123.602  1.00                 O  
ATOM    107  CB  GLN    88     -32.231   9.062-121.510  1.00                 C  
ATOM    108  CD  GLN    88     -30.165   7.885-120.657  1.00                 C  
ATOM    109  CG  GLN    88     -30.822   9.217-120.960  1.00                 C  
ATOM    110  OE1 GLN    88     -30.838   6.859-120.558  1.00                 O  
ATOM    111  NE2 GLN    88     -28.846   7.898-120.507  1.00                 N  
ATOM    112  N   LYS    89     -35.309   9.718-121.717  1.00                 N  
ATOM    113  CA  LYS    89     -36.653   9.633-122.259  1.00                 C  
ATOM    114  C   LYS    89     -37.058  11.009-122.850  1.00                 C  
ATOM    115  O   LYS    89     -37.516  11.116-123.986  1.00                 O  
ATOM    116  CB  LYS    89     -37.640   9.189-121.177  1.00                 C  
ATOM    117  CD  LYS    89     -39.989   8.564-120.553  1.00                 C  
ATOM    118  CE  LYS    89     -41.429   8.462-121.029  1.00                 C  
ATOM    119  CG  LYS    89     -39.073   9.047-121.665  1.00                 C  
ATOM    120  NZ  LYS    89     -42.339   7.990-119.949  1.00                 N  
ATOM    121  N   ILE    90     -36.768  12.039-122.016  1.00                 N  
ATOM    122  CA  ILE    90     -36.936  13.421-122.341  1.00                 C  
ATOM    123  C   ILE    90     -35.822  13.916-123.286  1.00                 C  
ATOM    124  O   ILE    90     -35.653  15.129-123.510  1.00                 O  
ATOM    125  CB  ILE    90     -36.971  14.298-121.076  1.00                 C  
ATOM    126  CD1 ILE    90     -38.185  14.592-118.853  1.00                 C  
ATOM    127  CG1 ILE    90     -38.203  13.968-120.232  1.00                 C  
ATOM    128  CG2 ILE    90     -36.917  15.772-121.448  1.00                 C  
ATOM    129  N   GLY    91     -35.126  12.947-123.888  1.00                 N  
ATOM    130  CA  GLY    91     -34.048  12.995-124.772  1.00                 C  
ATOM    131  C   GLY    91     -34.598  10.931-125.162  1.00                 C  
ATOM    132  O   GLY    91     -34.868  10.178-124.239  1.00                 O  
ATOM    133  N   LEU    92     -34.621  10.459-126.422  1.00                 N  
ATOM    134  CA  LEU    92     -34.588  10.616-127.685  1.00                 C  
ATOM    135  C   LEU    92     -35.570  11.672-128.263  1.00                 C  
ATOM    136  O   LEU    92     -35.437  12.208-129.352  1.00                 O  
ATOM    137  CB  LEU    92     -34.868   9.291-128.397  1.00                 C  
ATOM    138  CG  LEU    92     -33.794   8.209-128.262  1.00                 C  
ATOM    139  CD1 LEU    92     -34.271   6.900-128.871  1.00                 C  
ATOM    140  CD2 LEU    92     -32.496   8.655-128.916  1.00                 C  
ATOM    141  N   HIS    93     -36.614  11.904-127.461  1.00                 N  
ATOM    142  CA  HIS    93     -37.708  12.768-127.986  1.00                 C  
ATOM    143  C   HIS    93     -37.546  14.159-128.538  1.00                 C  
ATOM    144  O   HIS    93     -38.140  14.513-129.563  1.00                 O  
ATOM    145  CB  HIS    93     -38.782  12.982-126.917  1.00                 C  
ATOM    146  CG  HIS    93     -39.928  13.829-127.374  1.00                 C  
ATOM    147  ND1 HIS    93     -40.880  13.378-128.261  1.00                 N  
ATOM    148  CE1 HIS    93     -41.776  14.357-128.478  1.00                 C  
ATOM    149  CD2 HIS    93     -40.387  15.185-127.109  1.00                 C  
ATOM    150  NE2 HIS    93     -41.486  15.445-127.790  1.00                 N  
ATOM    151  N   VAL    94     -36.730  14.992-127.877  1.00                 N  
ATOM    152  CA  VAL    94     -36.518  16.348-128.422  1.00                 C  
ATOM    153  C   VAL    94     -35.690  16.071-129.647  1.00                 C  
ATOM    154  O   VAL    94     -35.675  16.898-130.539  1.00                 O  
ATOM    155  CB  VAL    94     -35.845  17.272-127.390  1.00                 C  
ATOM    156  CG1 VAL    94     -36.719  17.416-126.154  1.00                 C  
ATOM    157  CG2 VAL    94     -34.470  16.740-127.016  1.00                 C  
ATOM    158  N   GLN    95     -34.973  14.934-129.622  1.00                 N  
ATOM    159  CA  GLN    95     -34.145  14.507-130.741  1.00                 C  
ATOM    160  C   GLN    95     -34.773  14.748-132.040  1.00                 C  
ATOM    161  O   GLN    95     -33.955  15.076-132.906  1.00                 O  
ATOM    162  CB  GLN    95     -33.804  13.021-130.619  1.00                 C  
ATOM    163  CD  GLN    95     -31.474  13.147-131.587  1.00                 C  
ATOM    164  CG  GLN    95     -32.848  12.513-131.686  1.00                 C  
ATOM    165  OE1 GLN    95     -30.865  13.167-130.517  1.00                 O  
ATOM    166  NE2 GLN    95     -30.983  13.670-132.704  1.00                 N  
ATOM    167  N   LYS    96     -36.105  14.938-132.131  1.00                 N  
ATOM    168  CA  LYS    96     -36.954  15.438-133.139  1.00                 C  
ATOM    169  C   LYS    96     -37.431  16.989-133.100  1.00                 C  
ATOM    170  O   LYS    96     -36.566  17.844-133.352  1.00                 O  
ATOM    171  CB  LYS    96     -38.247  14.623-133.203  1.00                 C  
ATOM    172  CD  LYS    96     -39.377  12.440-133.711  1.00                 C  
ATOM    173  CE  LYS    96     -39.187  11.012-134.195  1.00                 C  
ATOM    174  CG  LYS    96     -38.053  13.185-133.656  1.00                 C  
ATOM    175  NZ  LYS    96     -40.474  10.265-134.242  1.00                 N  
ATOM    176  N   ALA    97     -38.719  17.261-132.975  1.00                 N  
ATOM    177  CA  ALA    97     -39.103  18.547-132.879  1.00                 C  
ATOM    178  C   ALA    97     -37.962  19.454-133.524  1.00                 C  
ATOM    179  O   ALA    97     -38.090  20.296-134.409  1.00                 O  
ATOM    180  CB  ALA    97     -39.362  18.916-131.426  1.00                 C  
ATOM    181  N   ALA    98     -36.838  19.268-132.834  1.00                 N  
ATOM    182  CA  ALA    98     -35.682  20.130-133.304  1.00                 C  
ATOM    183  C   ALA    98     -35.069  19.292-134.473  1.00                 C  
ATOM    184  O   ALA    98     -34.704  19.824-135.515  1.00                 O  
ATOM    185  CB  ALA    98     -34.721  20.400-132.156  1.00                 C  
ATOM    186  N   ASP    99     -34.995  17.975-134.288  1.00                 N  
ATOM    187  CA  ASP    99     -34.479  17.140-135.324  1.00                 C  
ATOM    188  C   ASP    99     -35.415  17.326-136.604  1.00                 C  
ATOM    189  O   ASP    99     -34.968  17.524-137.732  1.00                 O  
ATOM    190  CB  ASP    99     -34.426  15.683-134.861  1.00                 C  
ATOM    191  CG  ASP    99     -33.798  14.766-135.893  1.00                 C  
ATOM    192  OD1 ASP    99     -32.607  14.960-136.214  1.00                 O  
ATOM    193  OD2 ASP    99     -34.498  13.854-136.381  1.00                 O  
ATOM    194  N   HIS   100     -36.722  17.227-136.350  1.00                 N  
ATOM    195  CA  HIS   100     -37.603  17.313-137.481  1.00                 C  
ATOM    196  C   HIS   100     -37.921  18.631-138.123  1.00                 C  
ATOM    197  O   HIS   100     -37.901  18.800-139.346  1.00                 O  
ATOM    198  CB  HIS   100     -38.970  16.717-137.142  1.00                 C  
ATOM    199  CG  HIS   100     -38.949  15.233-136.940  1.00                 C  
ATOM    200  ND1 HIS   100     -40.030  14.534-136.447  1.00                 N  
ATOM    201  CE1 HIS   100     -39.711  13.229-136.379  1.00                 C  
ATOM    202  CD2 HIS   100     -37.975  14.171-137.145  1.00                 C  
ATOM    203  NE2 HIS   100     -38.480  13.004-136.796  1.00                 N  
ATOM    204  N   VAL   101     -38.133  19.627-137.264  1.00                 N  
ATOM    205  CA  VAL   101     -38.349  21.024-137.810  1.00                 C  
ATOM    206  C   VAL   101     -36.984  21.430-138.380  1.00                 C  
ATOM    207  O   VAL   101     -36.969  22.134-139.372  1.00                 O  
ATOM    208  CB  VAL   101     -38.864  21.983-136.720  1.00                 C  
ATOM    209  CG1 VAL   101     -38.900  23.411-137.241  1.00                 C  
ATOM    210  CG2 VAL   101     -40.242  21.552-136.240  1.00                 C  
ATOM    211  N   HIS   102     -35.875  20.952-137.834  1.00                 N  
ATOM    212  CA  HIS   102     -34.585  21.133-138.324  1.00                 C  
ATOM    213  C   HIS   102     -34.509  20.466-139.711  1.00                 C  
ATOM    214  O   HIS   102     -34.010  21.092-140.645  1.00                 O  
ATOM    215  CB  HIS   102     -33.556  20.548-137.354  1.00                 C  
ATOM    216  CG  HIS   102     -32.139  20.705-137.810  1.00                 C  
ATOM    217  ND1 HIS   102     -31.479  21.914-137.786  1.00                 N  
ATOM    218  CE1 HIS   102     -30.230  21.741-138.253  1.00                 C  
ATOM    219  CD2 HIS   102     -31.116  19.818-138.345  1.00                 C  
ATOM    220  NE2 HIS   102     -30.005  20.486-138.590  1.00                 N  
ATOM    221  N   GLU   103     -35.023  19.242-139.854  1.00                 N  
ATOM    222  CA  GLU   103     -34.968  18.554-141.088  1.00                 C  
ATOM    223  C   GLU   103     -35.877  18.993-142.232  1.00                 C  
ATOM    224  O   GLU   103     -35.427  19.110-143.376  1.00                 O  
ATOM    225  CB  GLU   103     -35.258  17.066-140.885  1.00                 C  
ATOM    226  CD  GLU   103     -33.763  16.205-142.730  1.00                 C  
ATOM    227  CG  GLU   103     -35.166  16.236-142.156  1.00                 C  
ATOM    228  OE1 GLU   103     -32.807  16.491-141.979  1.00                 O  
ATOM    229  OE2 GLU   103     -33.620  15.895-143.932  1.00                 O  
ATOM    230  N   LEU   104     -37.133  19.306-141.920  1.00                 N  
ATOM    231  CA  LEU   104     -38.037  19.859-142.908  1.00                 C  
ATOM    232  C   LEU   104     -37.623  21.305-143.283  1.00                 C  
ATOM    233  O   LEU   104     -38.110  21.882-144.258  1.00                 O  
ATOM    234  CB  LEU   104     -39.476  19.837-142.389  1.00                 C  
ATOM    235  CG  LEU   104     -40.099  18.456-142.174  1.00                 C  
ATOM    236  CD1 LEU   104     -41.472  18.579-141.533  1.00                 C  
ATOM    237  CD2 LEU   104     -40.195  17.699-143.490  1.00                 C  
ATOM    238  N   PRO   105     -36.726  21.864-142.475  1.00                 N  
ATOM    239  CA  PRO   105     -36.208  23.190-142.661  1.00                 C  
ATOM    240  C   PRO   105     -34.890  22.936-143.067  1.00                 C  
ATOM    241  O   PRO   105     -34.038  23.574-142.449  1.00                 O  
ATOM    242  CB  PRO   105     -36.351  23.840-141.283  1.00                 C  
ATOM    243  CD  PRO   105     -37.301  21.652-141.080  1.00                 C  
ATOM    244  CG  PRO   105     -37.449  23.076-140.622  1.00                 C  
ATOM    245  N   LYS   106     -34.652  21.879-143.819  1.00                 N  
ATOM    246  CA  LYS   106     -33.283  21.650-144.514  1.00                 C  
ATOM    247  C   LYS   106     -34.094  21.163-145.718  1.00                 C  
ATOM    248  O   LYS   106     -33.566  21.052-146.833  1.00                 O  
ATOM    249  CB  LYS   106     -32.416  20.697-143.689  1.00                 C  
ATOM    250  CD  LYS   106     -30.193  19.580-143.353  1.00                 C  
ATOM    251  CE  LYS   106     -28.813  19.331-143.938  1.00                 C  
ATOM    252  CG  LYS   106     -31.030  20.462-144.266  1.00                 C  
ATOM    253  NZ  LYS   106     -27.983  18.467-143.055  1.00                 N  
ATOM    254  N   LEU   107     -35.361  20.880-145.478  1.00                 N  
ATOM    255  CA  LEU   107     -36.246  20.404-146.522  1.00                 C  
ATOM    256  C   LEU   107     -36.764  21.837-147.056  1.00                 C  
ATOM    257  O   LEU   107     -36.844  22.113-148.250  1.00                 O  
ATOM    258  CB  LEU   107     -37.305  19.465-145.940  1.00                 C  
ATOM    259  CG  LEU   107     -38.308  18.876-146.934  1.00                 C  
ATOM    260  CD1 LEU   107     -37.593  18.051-147.993  1.00                 C  
ATOM    261  CD2 LEU   107     -39.344  18.027-146.213  1.00                 C  
ATOM    262  N   GLY   108     -37.116  22.682-146.095  1.00                 N  
ATOM    263  CA  GLY   108     -37.613  23.957-146.409  1.00                 C  
ATOM    264  C   GLY   108     -36.640  24.893-147.046  1.00                 C  
ATOM    265  O   GLY   108     -36.880  25.568-148.045  1.00                 O  
ATOM    266  N   ASP   109     -35.443  24.881-146.456  1.00                 N  
ATOM    267  CA  ASP   109     -34.369  25.830-147.050  1.00                 C  
ATOM    268  C   ASP   109     -34.157  25.320-148.474  1.00                 C  
ATOM    269  O   ASP   109     -34.129  26.068-149.459  1.00                 O  
ATOM    270  CB  ASP   109     -33.100  25.805-146.195  1.00                 C  
ATOM    271  CG  ASP   109     -33.282  26.505-144.863  1.00                 C  
ATOM    272  OD1 ASP   109     -34.280  27.240-144.709  1.00                 O  
ATOM    273  OD2 ASP   109     -32.425  26.319-143.973  1.00                 O  
ATOM    274  N   LYS   110     -34.085  23.999-148.585  1.00                 N  
ATOM    275  CA  LYS   110     -33.961  23.399-149.942  1.00                 C  
ATOM    276  C   LYS   110     -35.191  23.566-150.732  1.00                 C  
ATOM    277  O   LYS   110     -35.108  23.312-151.937  1.00                 O  
ATOM    278  CB  LYS   110     -33.613  21.912-149.841  1.00                 C  
ATOM    279  CD  LYS   110     -31.946  20.144-149.216  1.00                 C  
ATOM    280  CE  LYS   110     -30.556  19.867-148.667  1.00                 C  
ATOM    281  CG  LYS   110     -32.225  21.636-149.287  1.00                 C  
ATOM    282  NZ  LYS   110     -30.279  18.408-148.565  1.00                 N  
ATOM    283  N   VAL   111     -36.257  24.140-150.182  1.00                 N  
ATOM    284  CA  VAL   111     -37.512  24.510-150.718  1.00                 C  
ATOM    285  C   VAL   111     -37.375  25.894-151.405  1.00                 C  
ATOM    286  O   VAL   111     -37.552  26.015-152.620  1.00                 O  
ATOM    287  CB  VAL   111     -38.603  24.538-149.632  1.00                 C  
ATOM    288  CG1 VAL   111     -39.899  25.105-150.193  1.00                 C  
ATOM    289  CG2 VAL   111     -38.828  23.144-149.066  1.00                 C  
ATOM    290  N   SER   112     -37.061  26.946-150.618  1.00                 N  
ATOM    291  CA  SER   112     -36.947  28.232-151.236  1.00                 C  
ATOM    292  C   SER   112     -35.759  28.288-152.229  1.00                 C  
ATOM    293  O   SER   112     -35.890  28.893-153.287  1.00                 O  
ATOM    294  CB  SER   112     -36.787  29.324-150.176  1.00                 C  
ATOM    295  OG  SER   112     -37.957  29.445-149.387  1.00                 O  
ATOM    296  N   SER   113     -34.646  27.620-151.930  1.00                 N  
ATOM    297  CA  SER   113     -33.562  27.528-152.813  1.00                 C  
ATOM    298  C   SER   113     -33.989  26.898-154.181  1.00                 C  
ATOM    299  O   SER   113     -33.735  27.440-155.252  1.00                 O  
ATOM    300  CB  SER   113     -32.433  26.705-152.191  1.00                 C  
ATOM    301  OG  SER   113     -31.338  26.584-153.083  1.00                 O  
ATOM    302  N   ILE   114     -34.627  25.728-154.107  1.00                 N  
ATOM    303  CA  ILE   114     -35.173  25.164-155.314  1.00                 C  
ATOM    304  C   ILE   114     -36.337  25.895-155.935  1.00                 C  
ATOM    305  O   ILE   114     -36.854  25.526-156.990  1.00                 O  
ATOM    306  CB  ILE   114     -35.627  23.708-155.102  1.00                 C  
ATOM    307  CD1 ILE   114     -35.947  21.498-156.331  1.00                 C  
ATOM    308  CG1 ILE   114     -35.788  22.998-156.447  1.00                 C  
ATOM    309  CG2 ILE   114     -36.906  23.663-154.280  1.00                 C  
ATOM    310  N   ILE   115     -36.756  26.948-155.232  1.00                 N  
ATOM    311  CA  ILE   115     -37.861  27.833-155.716  1.00                 C  
ATOM    312  C   ILE   115     -37.279  28.783-156.725  1.00                 C  
ATOM    313  O   ILE   115     -38.052  29.424-157.422  1.00                 O  
ATOM    314  CB  ILE   115     -38.535  28.582-154.552  1.00                 C  
ATOM    315  CD1 ILE   115     -40.242  26.719-154.214  1.00                 C  
ATOM    316  CG1 ILE   115     -39.179  27.591-153.581  1.00                 C  
ATOM    317  CG2 ILE   115     -39.541  29.593-155.080  1.00                 C  
ATOM    318  N   ILE   116     -35.993  28.811-156.808  1.00                 N  
ATOM    319  CA  ILE   116     -35.245  29.648-157.764  1.00                 C  
ATOM    320  C   ILE   116     -35.030  28.567-158.852  1.00                 C  
ATOM    321  O   ILE   116     -34.282  28.783-159.809  1.00                 O  
ATOM    322  CB  ILE   116     -33.983  30.251-157.119  1.00                 C  
ATOM    323  CD1 ILE   116     -31.648  29.649-156.292  1.00                 C  
ATOM    324  CG1 ILE   116     -33.010  29.142-156.712  1.00                 C  
ATOM    325  CG2 ILE   116     -34.358  31.137-155.941  1.00                 C  
ATOM    326  N   SER   117     -35.698  27.432-158.694  1.00                 N  
ATOM    327  CA  SER   117     -35.618  26.350-159.590  1.00                 C  
ATOM    328  C   SER   117     -37.135  25.819-158.989  1.00                 C  
ATOM    329  O   SER   117     -37.503  25.621-157.875  1.00                 O  
ATOM    330  CB  SER   117     -34.344  25.541-159.340  1.00                 C  
ATOM    331  OG  SER   117     -34.263  24.432-160.220  1.00                 O  
ATOM    332  N   ASN   118     -37.840  25.690-160.089  1.00                 N  
ATOM    333  CA  ASN   118     -39.288  25.340-159.739  1.00                 C  
ATOM    334  C   ASN   118     -40.263  26.493-160.011  1.00                 C  
ATOM    335  O   ASN   118     -41.474  26.290-160.023  1.00                 O  
ATOM    336  CB  ASN   118     -39.396  24.909-158.275  1.00                 C  
ATOM    337  CG  ASN   118     -38.658  23.615-157.992  1.00                 C  
ATOM    338  OD1 ASN   118     -38.291  22.885-158.913  1.00                 O  
ATOM    339  ND2 ASN   118     -38.439  23.328-156.715  1.00                 N  
ATOM    340  N   GLU   119     -39.728  27.669-160.323  1.00                 N  
ATOM    341  CA  GLU   119     -40.485  28.803-160.749  1.00                 C  
ATOM    342  C   GLU   119     -40.305  28.427-162.401  1.00                 C  
ATOM    343  O   GLU   119     -39.718  29.071-163.274  1.00                 O  
ATOM    344  CB  GLU   119     -39.863  30.094-160.214  1.00                 C  
ATOM    345  CD  GLU   119     -40.017  32.605-159.986  1.00                 C  
ATOM    346  CG  GLU   119     -40.657  31.348-160.541  1.00                 C  
ATOM    347  OE1 GLU   119     -39.037  32.484-159.221  1.00                 O  
ATOM    348  OE2 GLU   119     -40.495  33.711-160.316  1.00                 O  
ATOM    349  N   ASP   120     -41.168  27.430-162.682  1.00                 N  
ATOM    350  CA  ASP   120     -41.757  26.890-163.776  1.00                 C  
ATOM    351  C   ASP   120     -42.009  27.919-164.850  1.00                 C  
ATOM    352  O   ASP   120     -42.923  27.792-165.661  1.00                 O  
ATOM    353  CB  ASP   120     -43.075  26.213-163.396  1.00                 C  
ATOM    354  CG  ASP   120     -42.869  24.958-162.571  1.00                 C  
ATOM    355  OD1 ASP   120     -41.726  24.456-162.529  1.00                 O  
ATOM    356  OD2 ASP   120     -43.850  24.476-161.967  1.00                 O  
ATOM    357  N   GLN   121     -41.027  28.822-165.017  1.00                 N  
ATOM    358  CA  GLN   121     -41.156  29.843-166.092  1.00                 C  
ATOM    359  C   GLN   121     -40.695  29.346-167.461  1.00                 C  
ATOM    360  O   GLN   121     -41.084  29.871-168.504  1.00                 O  
ATOM    361  CB  GLN   121     -40.365  31.102-165.733  1.00                 C  
ATOM    362  CD  GLN   121     -42.299  32.288-164.621  1.00                 C  
ATOM    363  CG  GLN   121     -40.865  31.814-164.486  1.00                 C  
ATOM    364  OE1 GLN   121     -42.628  33.049-165.530  1.00                 O  
ATOM    365  NE2 GLN   121     -43.157  31.837-163.713  1.00                 N  
ATOM    366  N   ALA   122     -39.880  28.299-167.456  1.00                 N  
ATOM    367  CA  ALA   122     -39.412  27.724-168.720  1.00                 C  
ATOM    368  C   ALA   122     -40.535  27.117-169.589  1.00                 C  
ATOM    369  O   ALA   122     -40.324  26.960-170.823  1.00                 O  
ATOM    370  CB  ALA   122     -38.368  26.649-168.459  1.00                 C  
ATOM    371  N   VAL   123     -41.703  26.868-169.016  1.00                 N  
ATOM    372  CA  VAL   123     -42.812  26.317-169.663  1.00                 C  
ATOM    373  C   VAL   123     -43.107  27.389-170.674  1.00                 C  
ATOM    374  O   VAL   123     -44.269  27.738-170.456  1.00                 O  
ATOM    375  CB  VAL   123     -43.952  26.016-168.672  1.00                 C  
ATOM    376  CG1 VAL   123     -45.186  25.524-169.413  1.00                 C  
ATOM    377  CG2 VAL   123     -43.503  24.994-167.639  1.00                 C  
ATOM    378  N   ASN   124     -42.281  28.096-171.481  1.00                 N  
ATOM    379  CA  ASN   124     -43.087  29.377-171.896  1.00                 C  
ATOM    380  C   ASN   124     -44.140  28.643-172.659  1.00                 C  
ATOM    381  O   ASN   124     -44.994  29.432-173.058  1.00                 O  
ATOM    382  CB  ASN   124     -42.186  30.355-172.652  1.00                 C  
ATOM    383  CG  ASN   124     -41.192  31.053-171.745  1.00                 C  
ATOM    384  OD1 ASN   124     -41.375  31.102-170.529  1.00                 O  
ATOM    385  ND2 ASN   124     -40.133  31.595-172.335  1.00                 N  
ATOM    386  N   LEU   125     -44.075  27.373-173.070  1.00                 N  
ATOM    387  CA  LEU   125     -45.013  26.842-173.967  1.00                 C  
ATOM    388  C   LEU   125     -46.527  26.872-173.788  1.00                 C  
ATOM    389  O   LEU   125     -47.320  26.426-174.627  1.00                 O  
ATOM    390  CB  LEU   125     -44.752  25.352-174.195  1.00                 C  
ATOM    391  CG  LEU   125     -43.463  24.995-174.937  1.00                 C  
ATOM    392  CD1 LEU   125     -43.252  23.488-174.954  1.00                 C  
ATOM    393  CD2 LEU   125     -43.492  25.540-176.357  1.00                 C  
ATOM    394  N   ALA   126     -46.917  27.359-172.610  1.00                 N  
ATOM    395  CA  ALA   126     -48.403  27.351-172.328  1.00                 C  
ATOM    396  C   ALA   126     -48.989  28.652-172.898  1.00                 C  
ATOM    397  O   ALA   126     -49.877  28.664-173.754  1.00                 O  
ATOM    398  CB  ALA   126     -48.659  27.216-170.835  1.00                 C  
ATOM    399  N   GLN   127     -48.454  29.790-172.404  1.00                 N  
ATOM    400  CA  GLN   127     -49.033  31.053-172.913  1.00                 C  
ATOM    401  C   GLN   127     -48.674  31.197-174.408  1.00                 C  
ATOM    402  O   GLN   127     -49.517  31.650-175.176  1.00                 O  
ATOM    403  CB  GLN   127     -48.520  32.243-172.100  1.00                 C  
ATOM    404  CD  GLN   127     -48.449  33.436-169.875  1.00                 C  
ATOM    405  CG  GLN   127     -49.039  32.290-170.672  1.00                 C  
ATOM    406  OE1 GLN   127     -47.351  33.908-170.168  1.00                 O  
ATOM    407  NE2 GLN   127     -49.178  33.886-168.860  1.00                 N  
ATOM    408  N   ILE   128     -47.484  30.777-174.834  1.00                 N  
ATOM    409  CA  ILE   128     -47.108  30.792-176.179  1.00                 C  
ATOM    410  C   ILE   128     -48.090  29.904-177.028  1.00                 C  
ATOM    411  O   ILE   128     -48.528  30.313-178.098  1.00                 O  
ATOM    412  CB  ILE   128     -45.656  30.312-176.365  1.00                 C  
ATOM    413  CD1 ILE   128     -43.261  30.812-175.650  1.00                 C  
ATOM    414  CG1 ILE   128     -44.679  31.326-175.766  1.00                 C  
ATOM    415  CG2 ILE   128     -45.367  30.045-177.834  1.00                 C  
ATOM    416  N   LEU   129     -48.435  28.718-176.530  1.00                 N  
ATOM    417  CA  LEU   129     -49.339  27.892-177.204  1.00                 C  
ATOM    418  C   LEU   129     -50.722  28.501-177.317  1.00                 C  
ATOM    419  O   LEU   129     -51.326  28.402-178.380  1.00                 O  
ATOM    420  CB  LEU   129     -49.445  26.533-176.508  1.00                 C  
ATOM    421  CG  LEU   129     -50.391  25.516-177.149  1.00                 C  
ATOM    422  CD1 LEU   129     -49.952  25.193-178.569  1.00                 C  
ATOM    423  CD2 LEU   129     -50.459  24.246-176.315  1.00                 C  
ATOM    424  N   ALA   130     -51.203  29.204-176.293  1.00                 N  
ATOM    425  CA  ALA   130     -52.453  29.894-176.346  1.00                 C  
ATOM    426  C   ALA   130     -52.366  30.924-177.524  1.00                 C  
ATOM    427  O   ALA   130     -53.296  31.002-178.325  1.00                 O  
ATOM    428  CB  ALA   130     -52.743  30.568-175.014  1.00                 C  
ATOM    429  N   ASN   131     -51.266  31.676-177.618  1.00                 N  
ATOM    430  CA  ASN   131     -51.134  32.637-178.623  1.00                 C  
ATOM    431  C   ASN   131     -51.038  32.198-180.134  1.00                 C  
ATOM    432  O   ASN   131     -51.699  32.676-181.074  1.00                 O  
ATOM    433  CB  ASN   131     -49.902  33.509-178.372  1.00                 C  
ATOM    434  CG  ASN   131     -50.096  34.476-177.221  1.00                 C  
ATOM    435  OD1 ASN   131     -51.226  34.768-176.827  1.00                 O  
ATOM    436  ND2 ASN   131     -48.993  34.976-176.677  1.00                 N  
ATOM    437  N   ARG   132     -50.095  31.256-180.245  1.00                 N  
ATOM    438  CA  ARG   132     -49.780  30.683-181.587  1.00                 C  
ATOM    439  C   ARG   132     -51.178  30.398-182.065  1.00                 C  
ATOM    440  O   ARG   132     -51.545  30.669-183.218  1.00                 O  
ATOM    441  CB  ARG   132     -48.856  29.471-181.449  1.00                 C  
ATOM    442  CD  ARG   132     -47.486  27.690-182.565  1.00                 C  
ATOM    443  NE  ARG   132     -47.121  27.048-183.826  1.00                 N  
ATOM    444  CG  ARG   132     -48.447  28.848-182.774  1.00                 C  
ATOM    445  CZ  ARG   132     -46.283  26.021-183.927  1.00                 C  
ATOM    446  NH1 ARG   132     -46.011  25.502-185.116  1.00                 N  
ATOM    447  NH2 ARG   132     -45.720  25.515-182.838  1.00                 N  
ATOM    448  N   LEU   133     -51.961  29.844-181.157  1.00                 N  
ATOM    449  CA  LEU   133     -53.370  29.441-181.541  1.00                 C  
ATOM    450  C   LEU   133     -54.190  30.601-182.118  1.00                 C  
ATOM    451  O   LEU   133     -55.021  30.397-183.003  1.00                 O  
ATOM    452  CB  LEU   133     -54.109  28.860-180.334  1.00                 C  
ATOM    453  CG  LEU   133     -53.620  27.501-179.830  1.00                 C  
ATOM    454  CD1 LEU   133     -54.313  27.129-178.528  1.00                 C  
ATOM    455  CD2 LEU   133     -53.851  26.423-180.879  1.00                 C  
ATOM    456  N   LYS   134     -53.982  31.801-181.571  1.00                 N  
ATOM    457  CA  LYS   134     -54.606  32.994-182.083  1.00                 C  
ATOM    458  C   LYS   134     -54.088  33.210-183.544  1.00                 C  
ATOM    459  O   LYS   134     -54.797  33.611-184.463  1.00                 O  
ATOM    460  CB  LYS   134     -54.293  34.191-181.183  1.00                 C  
ATOM    461  CD  LYS   134     -54.618  35.355-178.983  1.00                 C  
ATOM    462  CE  LYS   134     -55.300  35.306-177.626  1.00                 C  
ATOM    463  CG  LYS   134     -54.987  34.149-179.831  1.00                 C  
ATOM    464  NZ  LYS   134     -54.914  36.459-176.767  1.00                 N  
ATOM    465  N   GLU   135     -52.792  32.943-183.686  1.00                 N  
ATOM    466  CA  GLU   135     -52.176  33.118-185.002  1.00                 C  
ATOM    467  C   GLU   135     -52.484  32.076-185.986  1.00                 C  
ATOM    468  O   GLU   135     -52.911  32.398-187.094  1.00                 O  
ATOM    469  CB  GLU   135     -50.654  33.201-184.874  1.00                 C  
ATOM    470  CD  GLU   135     -48.435  33.597-186.014  1.00                 C  
ATOM    471  CG  GLU   135     -49.933  33.446-186.190  1.00                 C  
ATOM    472  OE1 GLU   135     -47.963  33.538-184.859  1.00                 O  
ATOM    473  OE2 GLU   135     -47.732  33.774-187.031  1.00                 O  
ATOM    474  N   SER   136     -52.343  30.813-185.582  1.00                 N  
ATOM    475  CA  SER   136     -52.918  29.621-186.290  1.00                 C  
ATOM    476  C   SER   136     -54.409  29.694-186.569  1.00                 C  
ATOM    477  O   SER   136     -54.885  28.986-187.456  1.00                 O  
ATOM    478  CB  SER   136     -52.652  28.343-185.491  1.00                 C  
ATOM    479  OG  SER   136     -53.359  28.352-184.264  1.00                 O  
ATOM    480  N   ARG   137     -55.139  30.585-185.898  1.00                 N  
ATOM    481  CA  ARG   137     -56.479  30.933-186.103  1.00                 C  
ATOM    482  C   ARG   137     -56.793  31.998-187.183  1.00                 C  
ATOM    483  O   ARG   137     -57.884  32.133-187.720  1.00                 O  
ATOM    484  CB  ARG   137     -57.106  31.441-184.803  1.00                 C  
ATOM    485  CD  ARG   137     -59.454  30.707-185.300  1.00                 C  
ATOM    486  NE  ARG   137     -60.845  31.118-185.472  1.00                 N  
ATOM    487  CG  ARG   137     -58.555  31.879-184.942  1.00                 C  
ATOM    488  CZ  ARG   137     -61.345  31.608-186.602  1.00                 C  
ATOM    489  NH1 ARG   137     -62.624  31.955-186.665  1.00                 N  
ATOM    490  NH2 ARG   137     -60.566  31.751-187.665  1.00                 N  
ATOM    491  N   PRO   138     -55.774  32.823-187.402  1.00                 N  
ATOM    492  CA  PRO   138     -56.004  33.940-188.377  1.00                 C  
ATOM    493  C   PRO   138     -55.911  33.458-189.831  1.00                 C  
ATOM    494  O   PRO   138     -56.617  33.889-190.749  1.00                 O  
ATOM    495  CB  PRO   138     -54.896  34.946-188.056  1.00                 C  
ATOM    496  CD  PRO   138     -54.686  33.209-186.422  1.00                 C  
ATOM    497  CG  PRO   138     -54.567  34.694-186.623  1.00                 C  
ATOM    498  N   LEU   139     -54.995  32.518-190.037  1.00                 N  
ATOM    499  CA  LEU   139     -54.845  32.042-191.459  1.00                 C  
ATOM    500  C   LEU   139     -56.122  31.177-191.677  1.00                 C  
ATOM    501  O   LEU   139     -56.714  31.098-192.754  1.00                 O  
ATOM    502  CB  LEU   139     -53.531  31.278-191.633  1.00                 C  
ATOM    503  CG  LEU   139     -52.247  32.102-191.510  1.00                 C  
ATOM    504  CD1 LEU   139     -51.023  31.199-191.551  1.00                 C  
ATOM    505  CD2 LEU   139     -52.171  33.146-192.613  1.00                 C  
ATOM    506  N   LEU   140     -56.563  30.571-190.554  1.00                 N  
ATOM    507  CA  LEU   140     -57.639  29.605-190.623  1.00                 C  
ATOM    508  C   LEU   140     -58.865  30.132-191.413  1.00                 C  
ATOM    509  O   LEU   140     -59.408  29.577-192.370  1.00                 O  
ATOM    510  CB  LEU   140     -58.083  29.196-189.217  1.00                 C  
ATOM    511  CG  LEU   140     -59.240  28.198-189.135  1.00                 C  
ATOM    512  CD1 LEU   140     -58.861  26.880-189.793  1.00                 C  
ATOM    513  CD2 LEU   140     -59.650  27.968-187.688  1.00                 C  
ATOM    514  N   ASP   141     -59.287  31.300-190.916  1.00                 N  
ATOM    515  CA  ASP   141     -60.527  31.880-191.587  1.00                 C  
ATOM    516  C   ASP   141     -60.256  32.724-192.817  1.00                 C  
ATOM    517  O   ASP   141     -61.092  33.556-193.199  1.00                 O  
ATOM    518  CB  ASP   141     -61.323  32.733-190.597  1.00                 C  
ATOM    519  CG  ASP   141     -60.548  33.945-190.119  1.00                 C  
ATOM    520  OD1 ASP   141     -59.374  34.095-190.516  1.00                 O  
ATOM    521  OD2 ASP   141     -61.116  34.747-189.347  1.00                 O  
ATOM    522  N   SER   142     -59.066  32.577-193.369  1.00                 N  
ATOM    523  CA  SER   142     -58.738  33.446-194.549  1.00                 C  
ATOM    524  C   SER   142     -59.063  32.225-195.442  1.00                 C  
ATOM    525  O   SER   142     -59.529  32.278-196.583  1.00                 O  
ATOM    526  CB  SER   142     -57.313  33.990-194.434  1.00                 C  
ATOM    527  OG  SER   142     -56.360  32.944-194.501  1.00                 O  
ATOM    528  N   ILE   143     -58.759  31.079-194.829  1.00                 N  
ATOM    529  CA  ILE   143     -58.952  29.837-195.714  1.00                 C  
ATOM    530  C   ILE   143     -60.461  29.490-195.814  1.00                 C  
ATOM    531  O   ILE   143     -60.847  28.661-196.624  1.00                 O  
ATOM    532  CB  ILE   143     -58.155  28.633-195.178  1.00                 C  
ATOM    533  CD1 ILE   143     -55.797  27.888-194.560  1.00                 C  
ATOM    534  CG1 ILE   143     -56.652  28.888-195.306  1.00                 C  
ATOM    535  CG2 ILE   143     -58.576  27.356-195.891  1.00                 C  
ATOM    536  N   GLY   144     -61.296  30.104-194.981  1.00                 N  
ATOM    537  CA  GLY   144     -62.695  29.820-195.055  1.00                 C  
ATOM    538  C   GLY   144     -63.223  30.392-196.357  1.00                 C  
ATOM    539  O   GLY   144     -64.130  29.839-196.973  1.00                 O  
ATOM    540  N   HIS   145     -62.612  31.492-196.791  1.00                 N  
ATOM    541  CA  HIS   145     -62.969  32.140-198.052  1.00                 C  
ATOM    542  C   HIS   145     -62.486  31.377-199.225  1.00                 C  
ATOM    543  O   HIS   145     -63.243  31.297-200.287  1.00                 O  
ATOM    544  CB  HIS   145     -62.409  33.563-198.100  1.00                 C  
ATOM    545  CG  HIS   145     -63.082  34.509-197.155  1.00                 C  
ATOM    546  ND1 HIS   145     -62.725  34.616-195.829  1.00                 N  
ATOM    547  CE1 HIS   145     -63.503  35.542-195.239  1.00                 C  
ATOM    548  CD2 HIS   145     -64.157  35.486-197.254  1.00                 C  
ATOM    549  NE2 HIS   145     -64.364  36.068-196.088  1.00                 N  
ATOM    550  N   ASN   146     -61.335  30.795-199.109  1.00                 N  
ATOM    551  CA  ASN   146     -60.729  29.975-200.227  1.00                 C  
ATOM    552  C   ASN   146     -61.744  28.852-200.511  1.00                 C  
ATOM    553  O   ASN   146     -61.934  28.485-201.656  1.00                 O  
ATOM    554  CB  ASN   146     -59.344  29.463-199.826  1.00                 C  
ATOM    555  CG  ASN   146     -58.296  30.557-199.824  1.00                 C  
ATOM    556  OD1 ASN   146     -58.477  31.605-200.444  1.00                 O  
ATOM    557  ND2 ASN   146     -57.193  30.318-199.124  1.00                 N  
ATOM    558  N   GLY   147     -62.421  28.353-199.487  1.00                 N  
ATOM    559  CA  GLY   147     -63.442  27.381-199.636  1.00                 C  
ATOM    560  C   GLY   147     -64.616  28.026-200.413  1.00                 C  
ATOM    561  O   GLY   147     -65.099  27.478-201.398  1.00                 O  
ATOM    562  N   ALA   148     -65.072  29.192-199.948  1.00                 N  
ATOM    563  CA  ALA   148     -66.061  29.918-200.705  1.00                 C  
ATOM    564  C   ALA   148     -65.557  30.202-202.114  1.00                 C  
ATOM    565  O   ALA   148     -66.326  30.165-203.071  1.00                 O  
ATOM    566  CB  ALA   148     -66.421  31.216-199.999  1.00                 C  
ATOM    567  N   ARG   149     -64.256  30.451-202.233  1.00                 N  
ATOM    568  CA  ARG   149     -63.615  30.703-203.506  1.00                 C  
ATOM    569  C   ARG   149     -63.481  29.406-204.290  1.00                 C  
ATOM    570  O   ARG   149     -63.716  29.388-205.490  1.00                 O  
ATOM    571  CB  ARG   149     -62.245  31.350-203.297  1.00                 C  
ATOM    572  CD  ARG   149     -60.913  33.341-202.546  1.00                 C  
ATOM    573  NE  ARG   149     -60.952  34.722-202.072  1.00                 N  
ATOM    574  CG  ARG   149     -62.305  32.780-202.784  1.00                 C  
ATOM    575  CZ  ARG   149     -59.886  35.404-201.667  1.00                 C  
ATOM    576  NH1 ARG   149     -60.018  36.657-201.253  1.00                 N  
ATOM    577  NH2 ARG   149     -58.690  34.832-201.678  1.00                 N  
ATOM    578  N   VAL   150     -63.116  28.311-203.628  1.00                 N  
ATOM    579  CA  VAL   150     -63.058  27.031-204.310  1.00                 C  
ATOM    580  C   VAL   150     -64.374  26.394-204.486  1.00                 C  
ATOM    581  O   VAL   150     -64.493  25.597-205.414  1.00                 O  
ATOM    582  CB  VAL   150     -62.136  26.041-203.575  1.00                 C  
ATOM    583  CG1 VAL   150     -62.795  25.548-202.296  1.00                 C  
ATOM    584  CG2 VAL   150     -61.780  24.872-204.480  1.00                 C  
ATOM    585  N   LEU   151     -65.395  26.790-203.737  1.00                 N  
ATOM    586  CA  LEU   151     -66.760  26.332-203.815  1.00                 C  
ATOM    587  C   LEU   151     -67.505  26.823-205.078  1.00                 C  
ATOM    588  O   LEU   151     -68.348  26.131-205.633  1.00                 O  
ATOM    589  CB  LEU   151     -67.545  26.774-202.578  1.00                 C  
ATOM    590  CG  LEU   151     -69.005  26.324-202.506  1.00                 C  
ATOM    591  CD1 LEU   151     -69.103  24.806-202.534  1.00                 C  
ATOM    592  CD2 LEU   151     -69.676  26.874-201.256  1.00                 C  
ATOM    593  N   GLU   152     -67.197  28.054-205.472  1.00                 N  
ATOM    594  CA  GLU   152     -67.855  28.617-206.646  1.00                 C  
ATOM    595  C   GLU   152     -67.105  28.430-207.954  1.00                 C  
ATOM    596  O   GLU   152     -67.800  28.235-208.958  1.00                 O  
ATOM    597  CB  GLU   152     -68.103  30.115-206.455  1.00                 C  
ATOM    598  CD  GLU   152     -69.302  31.935-205.179  1.00                 C  
ATOM    599  CG  GLU   152     -69.106  30.443-205.361  1.00                 C  
ATOM    600  OE1 GLU   152     -68.544  32.713-205.796  1.00                 O  
ATOM    601  OE2 GLU   152     -70.214  32.326-204.420  1.00                 O  
ATOM    602  N   LYS   153     -65.765  28.439-208.018  1.00                 N  
ATOM    603  CA  LYS   153     -65.039  28.154-209.155  1.00                 C  
ATOM    604  C   LYS   153     -65.509  26.676-209.439  1.00                 C  
ATOM    605  O   LYS   153     -65.675  26.158-210.547  1.00                 O  
ATOM    606  CB  LYS   153     -63.542  28.329-208.893  1.00                 C  
ATOM    607  CD  LYS   153     -61.616  29.873-208.441  1.00                 C  
ATOM    608  CE  LYS   153     -61.183  31.318-208.252  1.00                 C  
ATOM    609  CG  LYS   153     -63.107  29.775-208.717  1.00                 C  
ATOM    610  NZ  LYS   153     -59.732  31.427-207.938  1.00                 N  
ATOM    611  N   MET   154     -65.659  26.012-208.292  1.00                 N  
ATOM    612  CA  MET   154     -65.970  24.525-208.524  1.00                 C  
ATOM    613  C   MET   154     -67.355  24.408-209.158  1.00                 C  
ATOM    614  O   MET   154     -67.602  23.579-210.024  1.00                 O  
ATOM    615  CB  MET   154     -65.892  23.749-207.207  1.00                 C  
ATOM    616  SD  MET   154     -64.768  21.507-208.385  1.00                 S  
ATOM    617  CE  MET   154     -63.371  21.566-207.266  1.00                 C  
ATOM    618  CG  MET   154     -66.056  22.246-207.362  1.00                 C  
ATOM    619  N   PRO   155     -68.270  25.214-208.631  1.00                 N  
ATOM    620  CA  PRO   155     -69.659  25.211-209.127  1.00                 C  
ATOM    621  C   PRO   155     -69.791  25.703-210.600  1.00                 C  
ATOM    622  O   PRO   155     -70.516  25.116-211.407  1.00                 O  
ATOM    623  CB  PRO   155     -70.393  26.159-208.177  1.00                 C  
ATOM    624  CD  PRO   155     -68.164  25.991-207.323  1.00                 C  
ATOM    625  CG  PRO   155     -69.605  26.105-206.912  1.00                 C  
ATOM    626  N   ASP   156     -69.082  26.783-210.930  1.00                 N  
ATOM    627  CA  ASP   156     -69.155  27.289-212.268  1.00                 C  
ATOM    628  C   ASP   156     -68.748  26.290-213.323  1.00                 C  
ATOM    629  O   ASP   156     -69.369  26.194-214.374  1.00                 O  
ATOM    630  CB  ASP   156     -68.283  28.537-212.417  1.00                 C  
ATOM    631  CG  ASP   156     -68.865  29.743-211.707  1.00                 C  
ATOM    632  OD1 ASP   156     -70.057  29.697-211.338  1.00                 O  
ATOM    633  OD2 ASP   156     -68.129  30.735-211.520  1.00                 O  
ATOM    634  N   VAL   157     -67.655  25.586-213.050  1.00                 N  
ATOM    635  CA  VAL   157     -67.135  24.555-213.967  1.00                 C  
ATOM    636  C   VAL   157     -68.091  23.400-214.184  1.00                 C  
ATOM    637  O   VAL   157     -68.368  22.953-215.295  1.00                 O  
ATOM    638  CB  VAL   157     -65.791  23.987-213.474  1.00                 C  
ATOM    639  CG1 VAL   157     -65.383  22.784-214.310  1.00                 C  
ATOM    640  CG2 VAL   157     -64.713  25.059-213.515  1.00                 C  
ATOM    641  N   ILE   158     -68.635  22.924-213.061  1.00                 N  
ATOM    642  CA  ILE   158     -69.588  21.761-213.187  1.00                 C  
ATOM    643  C   ILE   158     -70.708  22.266-214.141  1.00                 C  
ATOM    644  O   ILE   158     -71.101  21.637-215.121  1.00                 O  
ATOM    645  CB  ILE   158     -70.117  21.313-211.812  1.00                 C  
ATOM    646  CD1 ILE   158     -69.341  20.504-209.522  1.00                 C  
ATOM    647  CG1 ILE   158     -68.989  20.699-210.981  1.00                 C  
ATOM    648  CG2 ILE   158     -71.286  20.354-211.977  1.00                 C  
ATOM    649  N   ALA   159     -71.145  23.475-213.826  1.00                 N  
ATOM    650  CA  ALA   159     -72.230  24.137-214.534  1.00                 C  
ATOM    651  C   ALA   159     -71.802  24.247-216.034  1.00                 C  
ATOM    652  O   ALA   159     -72.556  24.506-216.983  1.00                 O  
ATOM    653  CB  ALA   159     -72.515  25.497-213.915  1.00                 C  
ATOM    654  N   GLU   160     -70.486  24.217-216.133  1.00                 N  
ATOM    655  CA  GLU   160     -69.991  24.262-217.602  1.00                 C  
ATOM    656  C   GLU   160     -69.834  22.918-218.391  1.00                 C  
ATOM    657  O   GLU   160     -70.218  22.721-219.559  1.00                 O  
ATOM    658  CB  GLU   160     -68.629  24.954-217.688  1.00                 C  
ATOM    659  CD  GLU   160     -67.295  27.081-217.418  1.00                 C  
ATOM    660  CG  GLU   160     -68.668  26.442-217.377  1.00                 C  
ATOM    661  OE1 GLU   160     -66.295  26.338-217.506  1.00                 O  
ATOM    662  OE2 GLU   160     -67.217  28.327-217.360  1.00                 O  
ATOM    663  N   VAL   161     -69.216  22.023-217.612  1.00                 N  
ATOM    664  CA  VAL   161     -68.954  20.643-218.113  1.00                 C  
ATOM    665  C   VAL   161     -70.254  20.065-218.481  1.00                 C  
ATOM    666  O   VAL   161     -70.285  19.067-219.172  1.00                 O  
ATOM    667  CB  VAL   161     -68.220  19.790-217.061  1.00                 C  
ATOM    668  CG1 VAL   161     -66.869  20.403-216.727  1.00                 C  
ATOM    669  CG2 VAL   161     -69.068  19.647-215.807  1.00                 C  
ATOM    670  N   GLY   162     -71.344  20.695-218.054  1.00                 N  
ATOM    671  CA  GLY   162     -72.727  20.312-218.408  1.00                 C  
ATOM    672  C   GLY   162     -73.195  21.091-219.658  1.00                 C  
ATOM    673  O   GLY   162     -73.984  20.558-220.445  1.00                 O  
ATOM    674  N   ASP   163     -72.788  22.352-219.803  1.00                 N  
ATOM    675  CA  ASP   163     -73.103  23.105-220.957  1.00                 C  
ATOM    676  C   ASP   163     -72.231  22.580-222.095  1.00                 C  
ATOM    677  O   ASP   163     -72.148  23.173-223.173  1.00                 O  
ATOM    678  CB  ASP   163     -72.878  24.597-220.701  1.00                 C  
ATOM    679  CG  ASP   163     -73.885  25.179-219.729  1.00                 C  
ATOM    680  OD1 ASP   163     -74.930  24.534-219.498  1.00                 O  
ATOM    681  OD2 ASP   163     -73.630  26.280-219.198  1.00                 O  
ATOM    682  N   LYS   164     -71.588  21.448-221.837  1.00                 N  
ATOM    683  CA  LYS   164     -70.726  20.810-222.833  1.00                 C  
ATOM    684  C   LYS   164     -71.193  19.354-223.188  1.00                 C  
ATOM    685  O   LYS   164     -71.423  18.958-224.328  1.00                 O  
ATOM    686  CB  LYS   164     -69.277  20.771-222.342  1.00                 C  
ATOM    687  CD  LYS   164     -68.581  22.969-223.334  1.00                 C  
ATOM    688  CE  LYS   164     -67.940  24.320-223.064  1.00                 C  
ATOM    689  CG  LYS   164     -68.680  22.141-222.063  1.00                 C  
ATOM    690  NZ  LYS   164     -67.845  25.147-224.299  1.00                 N  
ATOM    691  N   LEU   165     -71.277  18.563-222.112  1.00                 N  
ATOM    692  CA  LEU   165     -71.759  17.205-222.221  1.00                 C  
ATOM    693  C   LEU   165     -73.060  17.143-223.015  1.00                 C  
ATOM    694  O   LEU   165     -73.281  16.251-223.830  1.00                 O  
ATOM    695  CB  LEU   165     -71.963  16.596-220.832  1.00                 C  
ATOM    696  CG  LEU   165     -72.471  15.153-220.793  1.00                 C  
ATOM    697  CD1 LEU   165     -71.485  14.217-221.473  1.00                 C  
ATOM    698  CD2 LEU   165     -72.719  14.710-219.360  1.00                 C  
ATOM    699  N   VAL   166     -73.911  18.137-222.773  1.00                 N  
ATOM    700  CA  VAL   166     -75.194  18.231-223.480  1.00                 C  
ATOM    701  C   VAL   166     -75.027  18.625-224.948  1.00                 C  
ATOM    702  O   VAL   166     -75.512  17.941-225.848  1.00                 O  
ATOM    703  CB  VAL   166     -76.142  19.234-222.797  1.00                 C  
ATOM    704  CG1 VAL   166     -77.386  19.453-223.645  1.00                 C  
ATOM    705  CG2 VAL   166     -76.520  18.748-221.406  1.00                 C  
ATOM    706  N   ASP   167     -74.332  19.745-225.157  1.00                 N  
ATOM    707  CA  ASP   167     -73.814  20.128-226.469  1.00                 C  
ATOM    708  C   ASP   167     -73.143  19.002-227.211  1.00                 C  
ATOM    709  O   ASP   167     -73.369  18.831-228.394  1.00                 O  
ATOM    710  CB  ASP   167     -72.821  21.285-226.336  1.00                 C  
ATOM    711  CG  ASP   167     -73.497  22.595-225.985  1.00                 C  
ATOM    712  OD1 ASP   167     -74.738  22.675-226.106  1.00                 O  
ATOM    713  OD2 ASP   167     -72.787  23.542-225.587  1.00                 O  
ATOM    714  N   PHE   168     -72.382  18.174-226.509  1.00                 N  
ATOM    715  CA  PHE   168     -71.756  16.997-227.103  1.00                 C  
ATOM    716  C   PHE   168     -72.869  16.015-227.453  1.00                 C  
ATOM    717  O   PHE   168     -72.852  15.447-228.554  1.00                 O  
ATOM    718  CB  PHE   168     -70.736  16.389-226.139  1.00                 C  
ATOM    719  CG  PHE   168     -70.006  15.201-226.699  1.00                 C  
ATOM    720  CZ  PHE   168     -68.658  13.000-227.731  1.00                 C  
ATOM    721  CD1 PHE   168     -69.020  15.365-227.656  1.00                 C  
ATOM    722  CE1 PHE   168     -68.348  14.273-228.171  1.00                 C  
ATOM    723  CD2 PHE   168     -70.305  13.921-226.268  1.00                 C  
ATOM    724  CE2 PHE   168     -69.633  12.828-226.783  1.00                 C  
ATOM    725  N   LYS   169     -73.853  15.855-226.571  1.00                 N  
ATOM    726  CA  LYS   169     -74.992  15.025-226.818  1.00                 C  
ATOM    727  C   LYS   169     -75.707  15.510-228.132  1.00                 C  
ATOM    728  O   LYS   169     -76.033  14.742-229.048  1.00                 O  
ATOM    729  CB  LYS   169     -75.948  15.059-225.624  1.00                 C  
ATOM    730  CD  LYS   169     -78.063  14.231-224.554  1.00                 C  
ATOM    731  CE  LYS   169     -79.314  13.388-224.737  1.00                 C  
ATOM    732  CG  LYS   169     -77.183  14.188-225.794  1.00                 C  
ATOM    733  NZ  LYS   169     -80.186  13.420-223.530  1.00                 N  
ATOM    734  N   ALA   170     -75.930  16.822-228.173  1.00                 N  
ATOM    735  CA  ALA   170     -76.582  17.374-229.347  1.00                 C  
ATOM    736  C   ALA   170     -75.749  17.195-230.626  1.00                 C  
ATOM    737  O   ALA   170     -76.235  16.944-231.722  1.00                 O  
ATOM    738  CB  ALA   170     -76.879  18.852-229.143  1.00                 C  
ATOM    739  N   LYS   171     -74.443  17.355-230.432  1.00                 N  
ATOM    740  CA  LYS   171     -73.546  17.217-231.627  1.00                 C  
ATOM    741  C   LYS   171     -73.694  15.805-232.190  1.00                 C  
ATOM    742  O   LYS   171     -73.212  15.490-233.252  1.00                 O  
ATOM    743  CB  LYS   171     -72.095  17.516-231.245  1.00                 C  
ATOM    744  CD  LYS   171     -70.373  19.198-230.533  1.00                 C  
ATOM    745  CE  LYS   171     -70.102  20.660-230.222  1.00                 C  
ATOM    746  CG  LYS   171     -71.829  18.974-230.910  1.00                 C  
ATOM    747  NZ  LYS   171     -68.688  20.888-229.814  1.00                 N  
ATOM    748  N   VAL   172     -74.271  14.945-231.366  1.00                 N  
ATOM    749  CA  VAL   172     -74.208  13.479-231.811  1.00                 C  
ATOM    750  C   VAL   172     -75.295  13.311-232.965  1.00                 C  
ATOM    751  O   VAL   172     -75.126  12.872-234.102  1.00                 O  
ATOM    752  CB  VAL   172     -74.454  12.520-230.631  1.00                 C  
ATOM    753  CG1 VAL   172     -74.561  11.085-231.125  1.00                 C  
ATOM    754  CG2 VAL   172     -73.346  12.651-229.598  1.00                 C  
ATOM    755  N   ALA   173     -76.490  13.679-232.513  1.00                 N  
ATOM    756  CA  ALA   173     -77.638  13.387-233.445  1.00                 C  
ATOM    757  C   ALA   173     -77.468  14.008-234.765  1.00                 C  
ATOM    758  O   ALA   173     -77.838  13.387-235.754  1.00                 O  
ATOM    759  CB  ALA   173     -78.949  13.857-232.834  1.00                 C  
ATOM    760  N   GLY   174     -76.923  15.218-234.820  1.00                 N  
ATOM    761  CA  GLY   174     -76.606  15.954-236.049  1.00                 C  
ATOM    762  C   GLY   174     -75.636  15.331-236.960  1.00                 C  
ATOM    763  O   GLY   174     -75.981  15.175-238.131  1.00                 O  
ATOM    764  N   VAL   175     -74.468  14.916-236.467  1.00                 N  
ATOM    765  CA  VAL   175     -73.541  13.964-237.093  1.00                 C  
ATOM    766  C   VAL   175     -74.343  12.777-237.733  1.00                 C  
ATOM    767  O   VAL   175     -74.052  12.393-238.850  1.00                 O  
ATOM    768  CB  VAL   175     -72.510  13.431-236.081  1.00                 C  
ATOM    769  CG1 VAL   175     -71.699  12.299-236.692  1.00                 C  
ATOM    770  CG2 VAL   175     -71.596  14.552-235.611  1.00                 C  
ATOM    771  N   PHE   176     -75.337  12.243-237.038  1.00                 N  
ATOM    772  CA  PHE   176     -76.172  11.256-237.530  1.00                 C  
ATOM    773  C   PHE   176     -77.064  11.703-238.636  1.00                 C  
ATOM    774  O   PHE   176     -77.346  10.933-239.555  1.00                 O  
ATOM    775  CB  PHE   176     -77.043  10.684-236.410  1.00                 C  
ATOM    776  CG  PHE   176     -77.943   9.565-236.853  1.00                 C  
ATOM    777  CZ  PHE   176     -79.612   7.499-237.672  1.00                 C  
ATOM    778  CD1 PHE   176     -77.429   8.307-237.112  1.00                 C  
ATOM    779  CE1 PHE   176     -78.257   7.277-237.519  1.00                 C  
ATOM    780  CD2 PHE   176     -79.302   9.772-237.011  1.00                 C  
ATOM    781  CE2 PHE   176     -80.129   8.742-237.418  1.00                 C  
ATOM    782  N   ASN   177     -77.526  12.953-238.559  1.00                 N  
ATOM    783  CA  ASN   177     -78.329  13.565-239.641  1.00                 C  
ATOM    784  C   ASN   177     -77.416  13.883-240.791  1.00                 C  
ATOM    785  O   ASN   177     -77.925  14.122-241.890  1.00                 O  
ATOM    786  CB  ASN   177     -79.061  14.807-239.128  1.00                 C  
ATOM    787  CG  ASN   177     -80.199  14.466-238.187  1.00                 C  
ATOM    788  OD1 ASN   177     -80.718  13.350-238.204  1.00                 O  
ATOM    789  ND2 ASN   177     -80.590  15.429-237.360  1.00                 N  
ATOM    790  N   ARG   178     -76.103  13.815-240.598  1.00                 N  
ATOM    791  CA  ARG   178     -75.081  14.056-241.552  1.00                 C  
ATOM    792  C   ARG   178     -74.571  12.866-242.297  1.00                 C  
ATOM    793  O   ARG   178     -74.448  12.935-243.524  1.00                 O  
ATOM    794  CB  ARG   178     -73.874  14.722-240.888  1.00                 C  
ATOM    795  CD  ARG   178     -72.903  16.735-239.745  1.00                 C  
ATOM    796  NE  ARG   178     -73.139  18.097-239.273  1.00                 N  
ATOM    797  CG  ARG   178     -74.133  16.144-240.414  1.00                 C  
ATOM    798  CZ  ARG   178     -72.256  18.812-238.583  1.00                 C  
ATOM    799  NH1 ARG   178     -72.558  20.043-238.195  1.00                 N  
ATOM    800  NH2 ARG   178     -71.073  18.293-238.281  1.00                 N  
ATOM    801  N   VAL   179     -74.379  11.737-241.619  1.00                 N  
ATOM    802  CA  VAL   179     -74.049  10.471-242.274  1.00                 C  
ATOM    803  C   VAL   179     -75.284   9.928-243.066  1.00                 C  
ATOM    804  O   VAL   179     -75.131   9.033-243.917  1.00                 O  
ATOM    805  CB  VAL   179     -73.566   9.419-241.258  1.00                 C  
ATOM    806  CG1 VAL   179     -72.316   9.905-240.542  1.00                 C  
ATOM    807  CG2 VAL   179     -74.667   9.099-240.259  1.00                 C  
ATOM    808  N   VAL   180     -76.460  10.489-242.784  1.00                 N  
ATOM    809  CA  VAL   180     -77.663  10.300-243.435  1.00                 C  
ATOM    810  C   VAL   180     -77.576  10.832-244.873  1.00                 C  
ATOM    811  O   VAL   180     -78.363  10.467-245.747  1.00                 O  
ATOM    812  CB  VAL   180     -78.824  10.978-242.684  1.00                 C  
ATOM    813  CG1 VAL   180     -80.100  10.916-243.509  1.00                 C  
ATOM    814  CG2 VAL   180     -79.031  10.328-241.325  1.00                 C  
ATOM    815  N   GLY   181     -76.613  11.723-245.093  1.00                 N  
ATOM    816  CA  GLY   181     -76.436  12.294-246.429  1.00                 C  
ATOM    817  C   GLY   181     -74.402  11.752-245.542  1.00                 C  
ATOM    818  O   GLY   181     -74.209  11.773-244.322  1.00                 O  
ATOM    819  N   THR   182     -73.420  11.427-246.406  1.00                 N  
ATOM    820  CA  THR   182     -72.968  11.198-247.531  1.00                 C  
ATOM    821  C   THR   182     -73.595   9.846-248.333  1.00                 C  
ATOM    822  O   THR   182     -73.038   9.426-249.339  1.00                 O  
ATOM    823  CB  THR   182     -71.439  11.014-247.498  1.00                 C  
ATOM    824  OG1 THR   182     -71.104   9.935-246.617  1.00                 O  
ATOM    825  CG2 THR   182     -70.761  12.280-246.997  1.00                 C  
TER
