# Supplementary material for: Comparative Single-Cell Transcriptomics Reveals Novel Genes Involved in Bivalve Embryonic Shell Formation and Questions Ontogenetic Homology of Molluscan Shell Types
Source: Front Cell Dev Biol. 2022 Jun 9;10:883755. doi: 10.3389/fcell.2022.883755 (PMC9261976; doi:10.3389/fcell.2022.883755)
Supplement: Supplementary file 1 [file DataSheet1.ZIP › Supplementary_File1/s_f_1/535b6c2a3534692d.final.pdb]

ATOM      1  N   ASP   120      -9.294  32.648  60.501  1.00                 N  
ATOM      2  CA  ASP   120      -9.839  31.407  59.972  1.00                 C  
ATOM      3  C   ASP   120      -8.711  30.567  59.412  1.00                 C  
ATOM      4  O   ASP   120      -8.198  30.813  58.315  1.00                 O  
ATOM      5  CB  ASP   120     -10.893  31.698  58.902  1.00                 C  
ATOM      6  CG  ASP   120     -11.561  30.439  58.385  1.00                 C  
ATOM      7  OD1 ASP   120     -11.030  29.337  58.639  1.00                 O  
ATOM      8  OD2 ASP   120     -12.615  30.554  57.724  1.00                 O  
ATOM      9  N   ARG   121      -8.274  29.611  60.222  1.00                 N  
ATOM     10  CA  ARG   121      -7.166  28.753  59.861  1.00                 C  
ATOM     11  C   ARG   121      -7.577  27.937  58.636  1.00                 C  
ATOM     12  O   ARG   121      -8.684  27.434  58.580  1.00                 O  
ATOM     13  CB  ARG   121      -6.780  27.853  61.037  1.00                 C  
ATOM     14  CD  ARG   121      -5.774  27.638  63.326  1.00                 C  
ATOM     15  NE  ARG   121      -5.159  28.334  64.454  1.00                 N  
ATOM     16  CG  ARG   121      -6.133  28.591  62.197  1.00                 C  
ATOM     17  CZ  ARG   121      -4.732  27.732  65.560  1.00                 C  
ATOM     18  NH1 ARG   121      -4.185  28.446  66.534  1.00                 N  
ATOM     19  NH2 ARG   121      -4.854  26.418  65.688  1.00                 N  
ATOM     20  N   ALA   122      -6.665  27.806  57.679  1.00                 N  
ATOM     21  CA  ALA   122      -6.924  27.063  56.450  1.00                 C  
ATOM     22  C   ALA   122      -7.747  27.849  55.442  1.00                 C  
ATOM     23  O   ALA   122      -8.287  27.268  54.536  1.00                 O  
ATOM     24  CB  ALA   122      -7.635  25.755  56.761  1.00                 C  
ATOM     25  N   VAL   123      -7.843  29.169  55.612  1.00                 N  
ATOM     26  CA  VAL   123      -8.655  29.970  54.739  1.00                 C  
ATOM     27  C   VAL   123      -7.902  30.407  53.475  1.00                 C  
ATOM     28  O   VAL   123      -8.506  30.957  52.569  1.00                 O  
ATOM     29  CB  VAL   123      -9.194  31.220  55.459  1.00                 C  
ATOM     30  CG1 VAL   123      -8.084  32.240  55.660  1.00                 C  
ATOM     31  CG2 VAL   123     -10.347  31.830  54.676  1.00                 C  
ATOM     32  N   SER   124      -6.588  30.167  53.435  1.00                 N  
ATOM     33  CA  SER   124      -5.749  30.526  52.319  1.00                 C  
ATOM     34  C   SER   124      -4.866  29.338  51.901  1.00                 C  
ATOM     35  O   SER   124      -4.912  28.902  50.760  1.00                 O  
ATOM     36  CB  SER   124      -4.881  31.737  52.669  1.00                 C  
ATOM     37  OG  SER   124      -4.039  32.091  51.585  1.00                 O  
ATOM     38  N   SER   125      -4.125  28.778  52.843  1.00                 N  
ATOM     39  CA  SER   125      -3.255  27.632  52.586  1.00                 C  
ATOM     40  C   SER   125      -4.082  26.381  52.488  1.00                 C  
ATOM     41  O   SER   125      -4.770  26.016  53.414  1.00                 O  
ATOM     42  CB  SER   125      -2.200  27.503  53.687  1.00                 C  
ATOM     43  OG  SER   125      -1.358  26.387  53.457  1.00                 O  
ATOM     44  N   PRO   126      -4.666  25.904  53.578  1.00                 N  
ATOM     45  CA  PRO   126      -5.585  24.770  53.588  1.00                 C  
ATOM     46  C   PRO   126      -6.822  25.080  52.765  1.00                 C  
ATOM     47  O   PRO   126      -7.333  24.211  52.053  1.00                 O  
ATOM     48  CB  PRO   126      -5.921  24.579  55.068  1.00                 C  
ATOM     49  CD  PRO   126      -4.267  26.308  55.010  1.00                 C  
ATOM     50  CG  PRO   126      -4.732  25.113  55.794  1.00                 C  
ATOM     51  N   ALA   127      -7.349  26.303  52.820  1.00                 N  
ATOM     52  CA  ALA   127      -8.402  26.727  51.897  1.00                 C  
ATOM     53  C   ALA   127      -7.691  27.742  51.004  1.00                 C  
ATOM     54  O   ALA   127      -7.452  28.879  51.421  1.00                 O  
ATOM     55  CB  ALA   127      -9.586  27.292  52.667  1.00                 C  
ATOM     56  N   PRO   128      -7.335  27.391  49.780  1.00                 N  
ATOM     57  CA  PRO   128      -6.515  28.233  48.931  1.00                 C  
ATOM     58  C   PRO   128      -7.289  29.334  48.227  1.00                 C  
ATOM     59  O   PRO   128      -8.518  29.317  48.124  1.00                 O  
ATOM     60  CB  PRO   128      -5.923  27.262  47.908  1.00                 C  
ATOM     61  CD  PRO   128      -7.563  26.011  49.122  1.00                 C  
ATOM     62  CG  PRO   128      -6.959  26.199  47.758  1.00                 C  
ATOM     63  N   LEU   129      -6.549  30.312  47.733  1.00                 N  
ATOM     64  CA  LEU   129      -7.227  31.452  47.048  1.00                 C  
ATOM     65  C   LEU   129      -6.977  31.237  45.566  1.00                 C  
ATOM     66  O   LEU   129      -5.843  31.229  45.081  1.00                 O  
ATOM     67  CB  LEU   129      -6.682  32.786  47.562  1.00                 C  
ATOM     68  CG  LEU   129      -6.839  33.051  49.060  1.00                 C  
ATOM     69  CD1 LEU   129      -6.172  34.362  49.447  1.00                 C  
ATOM     70  CD2 LEU   129      -8.308  33.068  49.452  1.00                 C  
ATOM     71  N   SER   130      -8.092  31.054  44.812  1.00                 N  
ATOM     72  CA  SER   130      -7.958  30.593  43.427  1.00                 C  
ATOM     73  C   SER   130      -8.621  31.418  42.348  1.00                 C  
ATOM     74  O   SER   130      -8.730  30.995  41.193  1.00                 O  
ATOM     75  CB  SER   130      -8.501  29.170  43.281  1.00                 C  
ATOM     76  OG  SER   130      -9.877  29.112  43.613  1.00                 O  
ATOM     77  N   LYS   131      -9.080  32.613  42.690  1.00                 N  
ATOM     78  CA  LYS   131      -9.670  33.416  41.613  1.00                 C  
ATOM     79  C   LYS   131      -8.841  34.685  41.440  1.00                 C  
ATOM     80  O   LYS   131      -9.354  35.793  41.261  1.00                 O  
ATOM     81  CB  LYS   131     -11.131  33.743  41.927  1.00                 C  
ATOM     82  CD  LYS   131     -12.179  31.837  40.673  1.00                 C  
ATOM     83  CE  LYS   131     -13.073  30.612  40.770  1.00                 C  
ATOM     84  CG  LYS   131     -12.033  32.523  42.022  1.00                 C  
ATOM     85  NZ  LYS   131     -13.223  29.929  39.456  1.00                 N  
ATOM     86  N   ASP   132      -7.504  34.558  41.401  1.00                 N  
ATOM     87  CA  ASP   132      -6.962  33.250  41.817  1.00                 C  
ATOM     88  C   ASP   132      -5.953  33.267  43.012  1.00                 C  
ATOM     89  O   ASP   132      -5.864  32.303  43.779  1.00                 O  
ATOM     90  CB  ASP   132      -6.263  32.562  40.643  1.00                 C  
ATOM     91  CG  ASP   132      -5.068  33.346  40.136  1.00                 C  
ATOM     92  OD1 ASP   132      -4.777  34.419  40.704  1.00                 O  
ATOM     93  OD2 ASP   132      -4.423  32.887  39.169  1.00                 O  
ATOM     94  N   LEU   133      -5.233  34.365  43.185  1.00                 N  
ATOM     95  CA  LEU   133      -4.402  34.551  44.375  1.00                 C  
ATOM     96  C   LEU   133      -5.040  35.584  45.267  1.00                 C  
ATOM     97  O   LEU   133      -5.395  36.687  44.772  1.00                 O  
ATOM     98  CB  LEU   133      -2.983  34.965  43.979  1.00                 C  
ATOM     99  CG  LEU   133      -2.215  33.985  43.090  1.00                 C  
ATOM    100  CD1 LEU   133      -0.862  34.561  42.700  1.00                 C  
ATOM    101  CD2 LEU   133      -2.038  32.648  43.792  1.00                 C  
ATOM    102  N   SER   134      -5.112  35.288  46.591  1.00                 N  
ATOM    103  CA  SER   134      -5.540  36.268  47.546  1.00                 C  
ATOM    104  C   SER   134      -4.623  37.468  47.471  1.00                 C  
ATOM    105  O   SER   134      -3.448  37.300  47.140  1.00                 O  
ATOM    106  CB  SER   134      -5.554  35.672  48.955  1.00                 C  
ATOM    107  OG  SER   134      -5.899  36.652  49.920  1.00                 O  
ATOM    108  N   ASP   135      -5.146  38.657  47.758  1.00                 N  
ATOM    109  CA  ASP   135      -4.314  39.849  47.796  1.00                 C  
ATOM    110  C   ASP   135      -3.181  39.686  48.777  1.00                 C  
ATOM    111  O   ASP   135      -2.078  40.167  48.512  1.00                 O  
ATOM    112  CB  ASP   135      -5.152  41.076  48.159  1.00                 C  
ATOM    113  CG  ASP   135      -6.076  41.504  47.035  1.00                 C  
ATOM    114  OD1 ASP   135      -5.879  41.036  45.894  1.00                 O  
ATOM    115  OD2 ASP   135      -6.997  42.306  47.296  1.00                 O  
ATOM    116  N   ALA   136      -3.432  39.019  49.903  1.00                 N  
ATOM    117  CA  ALA   136      -2.384  38.884  50.920  1.00                 C  
ATOM    118  C   ALA   136      -1.189  38.154  50.314  1.00                 C  
ATOM    119  O   ALA   136      -0.041  38.380  50.716  1.00                 O  
ATOM    120  CB  ALA   136      -2.919  38.146  52.138  1.00                 C  
ATOM    121  N   MET   137      -1.469  37.282  49.340  1.00                 N  
ATOM    122  CA  MET   137      -0.431  36.499  48.715  1.00                 C  
ATOM    123  C   MET   137       0.246  37.324  47.643  1.00                 C  
ATOM    124  O   MET   137       1.466  37.278  47.507  1.00                 O  
ATOM    125  CB  MET   137      -1.011  35.210  48.129  1.00                 C  
ATOM    126  SD  MET   137      -1.934  32.618  48.455  1.00                 S  
ATOM    127  CE  MET   137      -3.507  33.032  47.705  1.00                 C  
ATOM    128  CG  MET   137      -1.471  34.206  49.174  1.00                 C  
ATOM    129  N   ASN   138      -0.525  38.097  46.905  1.00                 N  
ATOM    130  CA  ASN   138       0.060  38.985  45.910  1.00                 C  
ATOM    131  C   ASN   138       0.945  40.051  46.563  1.00                 C  
ATOM    132  O   ASN   138       1.999  40.425  46.013  1.00                 O  
ATOM    133  CB  ASN   138      -1.036  39.642  45.068  1.00                 C  
ATOM    134  CG  ASN   138      -1.674  38.678  44.088  1.00                 C  
ATOM    135  OD1 ASN   138      -1.101  37.638  43.763  1.00                 O  
ATOM    136  ND2 ASN   138      -2.866  39.021  43.613  1.00                 N  
ATOM    137  N   ARG   139       0.553  40.519  47.745  1.00                 N  
ATOM    138  CA  ARG   139       1.361  41.500  48.486  1.00                 C  
ATOM    139  C   ARG   139       2.714  40.957  48.954  1.00                 C  
ATOM    140  O   ARG   139       3.655  41.709  49.170  1.00                 O  
ATOM    141  CB  ARG   139       0.593  42.016  49.705  1.00                 C  
ATOM    142  CD  ARG   139      -0.246  44.154  48.694  1.00                 C  
ATOM    143  NE  ARG   139      -1.406  45.006  48.443  1.00                 N  
ATOM    144  CG  ARG   139      -0.634  42.844  49.360  1.00                 C  
ATOM    145  CZ  ARG   139      -1.373  46.120  47.720  1.00                 C  
ATOM    146  NH1 ARG   139      -2.479  46.830  47.545  1.00                 N  
ATOM    147  NH2 ARG   139      -0.234  46.521  47.172  1.00                 N  
ATOM    148  N   LEU   140       2.785  39.647  49.139  1.00                 N  
ATOM    149  CA  LEU   140       4.012  38.985  49.548  1.00                 C  
ATOM    150  C   LEU   140       4.973  39.064  48.364  1.00                 C  
ATOM    151  O   LEU   140       6.143  39.421  48.510  1.00                 O  
ATOM    152  CB  LEU   140       3.727  37.542  49.971  1.00                 C  
ATOM    153  CG  LEU   140       2.917  37.360  51.256  1.00                 C  
ATOM    154  CD1 LEU   140       2.560  35.896  51.463  1.00                 C  
ATOM    155  CD2 LEU   140       3.685  37.892  52.456  1.00                 C  
ATOM    156  N   ILE   141       4.461  38.782  47.177  1.00                 N  
ATOM    157  CA  ILE   141       5.282  38.874  45.995  1.00                 C  
ATOM    158  C   ILE   141       5.707  40.336  45.780  1.00                 C  
ATOM    159  O   ILE   141       6.863  40.605  45.494  1.00                 O  
ATOM    160  CB  ILE   141       4.549  38.330  44.755  1.00                 C  
ATOM    161  CD1 ILE   141       3.404  36.243  43.843  1.00                 C  
ATOM    162  CG1 ILE   141       4.354  36.817  44.871  1.00                 C  
ATOM    163  CG2 ILE   141       5.295  38.710  43.485  1.00                 C  
ATOM    164  N   SER   142       4.805  41.285  45.972  1.00                 N  
ATOM    165  CA  SER   142       5.175  42.686  45.775  1.00                 C  
ATOM    166  C   SER   142       6.235  43.121  46.747  1.00                 C  
ATOM    167  O   SER   142       7.139  43.878  46.391  1.00                 O  
ATOM    168  CB  SER   142       3.947  43.589  45.909  1.00                 C  
ATOM    169  OG  SER   142       3.020  43.347  44.865  1.00                 O  
ATOM    170  N   PHE   143       6.113  42.669  47.993  1.00                 N  
ATOM    171  CA  PHE   143       7.105  43.030  48.996  1.00                 C  
ATOM    172  C   PHE   143       8.486  42.494  48.622  1.00                 C  
ATOM    173  O   PHE   143       9.479  43.221  48.703  1.00                 O  
ATOM    174  CB  PHE   143       6.692  42.503  50.372  1.00                 C  
ATOM    175  CG  PHE   143       7.694  42.786  51.455  1.00                 C  
ATOM    176  CZ  PHE   143       9.548  43.302  53.460  1.00                 C  
ATOM    177  CD1 PHE   143       8.123  44.078  51.701  1.00                 C  
ATOM    178  CE1 PHE   143       9.045  44.338  52.697  1.00                 C  
ATOM    179  CD2 PHE   143       8.207  41.759  52.227  1.00                 C  
ATOM    180  CE2 PHE   143       9.129  42.019  53.223  1.00                 C  
ATOM    181  N   LEU   144       8.543  41.228  48.206  1.00                 N  
ATOM    182  CA  LEU   144       9.819  40.645  47.765  1.00                 C  
ATOM    183  C   LEU   144      10.381  41.446  46.580  1.00                 C  
ATOM    184  O   LEU   144      11.548  41.763  46.536  1.00                 O  
ATOM    185  CB  LEU   144       9.633  39.175  47.384  1.00                 C  
ATOM    186  CG  LEU   144       9.334  38.209  48.533  1.00                 C  
ATOM    187  CD1 LEU   144       8.995  36.827  47.998  1.00                 C  
ATOM    188  CD2 LEU   144      10.514  38.132  49.490  1.00                 C  
ATOM    189  N   SER   145       9.511  41.772  45.641  1.00                 N  
ATOM    190  CA  SER   145       9.905  42.377  44.386  1.00                 C  
ATOM    191  C   SER   145      10.329  43.826  44.627  1.00                 C  
ATOM    192  O   SER   145      11.285  44.289  44.038  1.00                 O  
ATOM    193  CB  SER   145       8.760  42.304  43.373  1.00                 C  
ATOM    194  OG  SER   145       7.654  43.080  43.798  1.00                 O  
ATOM    195  N   GLN   146       9.649  44.509  45.531  1.00                 N  
ATOM    196  CA  GLN   146       9.933  45.914  45.777  1.00                 C  
ATOM    197  C   GLN   146      11.187  46.171  46.624  1.00                 C  
ATOM    198  O   GLN   146      11.877  47.163  46.411  1.00                 O  
ATOM    199  CB  GLN   146       8.744  46.588  46.465  1.00                 C  
ATOM    200  CD  GLN   146       7.585  47.326  44.345  1.00                 C  
ATOM    201  CG  GLN   146       7.461  46.565  45.651  1.00                 C  
ATOM    202  OE1 GLN   146       7.962  48.498  44.332  1.00                 O  
ATOM    203  NE2 GLN   146       7.268  46.660  43.241  1.00                 N  
ATOM    204  N   PRO   147      11.762  47.358  46.510  1.00                 N  
ATOM    205  CA  PRO   147      13.020  47.650  47.209  1.00                 C  
ATOM    206  C   PRO   147      12.901  47.601  48.716  1.00                 C  
ATOM    207  O   PRO   147      13.882  47.366  49.426  1.00                 O  
ATOM    208  CB  PRO   147      13.380  49.064  46.747  1.00                 C  
ATOM    209  CD  PRO   147      11.414  48.454  45.526  1.00                 C  
ATOM    210  CG  PRO   147      12.712  49.205  45.421  1.00                 C  
ATOM    211  N   ASP   148      11.714  47.819  49.244  1.00                 N  
ATOM    212  CA  ASP   148      11.563  47.746  50.684  1.00                 C  
ATOM    213  C   ASP   148      11.372  46.304  51.203  1.00                 C  
ATOM    214  O   ASP   148      11.393  46.053  52.411  1.00                 O  
ATOM    215  CB  ASP   148      10.379  48.600  51.143  1.00                 C  
ATOM    216  CG  ASP   148      10.632  50.085  50.973  1.00                 C  
ATOM    217  OD1 ASP   148      11.814  50.487  50.941  1.00                 O  
ATOM    218  OD2 ASP   148       9.648  50.847  50.871  1.00                 O  
ATOM    219  N   CYS   149      11.183  45.335  50.299  1.00                 N  
ATOM    220  CA  CYS   149      10.808  43.969  50.717  1.00                 C  
ATOM    221  C   CYS   149      12.026  43.258  51.274  1.00                 C  
ATOM    222  O   CYS   149      13.167  43.613  50.968  1.00                 O  
ATOM    223  CB  CYS   149      10.212  43.193  49.541  1.00                 C  
ATOM    224  SG  CYS   149       8.651  43.861  48.919  1.00                 S  
ATOM    225  N   LEU   150      11.825  42.238  52.104  1.00                 N  
ATOM    226  CA  LEU   150      12.963  41.498  52.674  1.00                 C  
ATOM    227  C   LEU   150      13.452  40.419  51.696  1.00                 C  
ATOM    228  O   LEU   150      13.211  39.219  51.858  1.00                 O  
ATOM    229  CB  LEU   150      12.575  40.866  54.012  1.00                 C  
ATOM    230  CG  LEU   150      12.129  41.830  55.113  1.00                 C  
ATOM    231  CD1 LEU   150      11.700  41.066  56.356  1.00                 C  
ATOM    232  CD2 LEU   150      13.242  42.810  55.453  1.00                 C  
ATOM    233  N   ARG   151      14.160  40.875  50.658  1.00                 N  
ATOM    234  CA  ARG   151      14.698  39.976  49.658  1.00                 C  
ATOM    235  C   ARG   151      16.188  40.025  49.665  1.00                 C  
ATOM    236  O   ARG   151      16.795  41.091  49.528  1.00                 O  
ATOM    237  CB  ARG   151      14.157  40.331  48.272  1.00                 C  
ATOM    238  CD  ARG   151      13.891  39.693  45.859  1.00                 C  
ATOM    239  NE  ARG   151      14.376  40.948  45.289  1.00                 N  
ATOM    240  CG  ARG   151      14.575  39.364  47.176  1.00                 C  
ATOM    241  CZ  ARG   151      13.808  41.569  44.260  1.00                 C  
ATOM    242  NH1 ARG   151      14.319  42.707  43.809  1.00                 N  
ATOM    243  NH2 ARG   151      12.731  41.052  43.685  1.00                 N  
ATOM    244  N   THR   152      16.839  38.872  49.825  1.00                 N  
ATOM    245  CA  THR   152      18.302  38.830  49.918  1.00                 C  
ATOM    246  C   THR   152      19.018  37.781  49.064  1.00                 C  
ATOM    247  O   THR   152      18.427  37.061  48.255  1.00                 O  
ATOM    248  CB  THR   152      18.769  38.595  51.367  1.00                 C  
ATOM    249  OG1 THR   152      18.367  37.288  51.795  1.00                 O  
ATOM    250  CG2 THR   152      18.150  39.625  52.299  1.00                 C  
ATOM    251  N   GLU   153      20.320  37.711  49.266  1.00                 N  
ATOM    252  CA  GLU   153      21.126  36.744  48.594  1.00                 C  
ATOM    253  C   GLU   153      20.456  35.389  48.837  1.00                 C  
ATOM    254  O   GLU   153      19.976  35.092  49.934  1.00                 O  
ATOM    255  CB  GLU   153      22.565  36.793  49.112  1.00                 C  
ATOM    256  CD  GLU   153      24.939  35.957  48.902  1.00                 C  
ATOM    257  CG  GLU   153      23.515  35.846  48.396  1.00                 C  
ATOM    258  OE1 GLU   153      25.170  35.669  50.095  1.00                 O  
ATOM    259  OE2 GLU   153      25.825  36.332  48.106  1.00                 O  
ATOM    260  N   GLY   154      20.449  34.508  47.744  1.00                 N  
ATOM    261  CA  GLY   154      19.811  33.226  47.997  1.00                 C  
ATOM    262  C   GLY   154      18.326  33.283  48.342  1.00                 C  
ATOM    263  O   GLY   154      17.807  32.379  48.964  1.00                 O  
ATOM    264  N   LEU   155      17.633  34.337  47.960  1.00                 N  
ATOM    265  CA  LEU   155      16.174  34.378  48.068  1.00                 C  
ATOM    266  C   LEU   155      15.566  33.136  47.386  1.00                 C  
ATOM    267  O   LEU   155      15.954  32.767  46.276  1.00                 O  
ATOM    268  CB  LEU   155      15.626  35.663  47.444  1.00                 C  
ATOM    269  CG  LEU   155      14.118  35.886  47.565  1.00                 C  
ATOM    270  CD1 LEU   155      13.719  36.092  49.018  1.00                 C  
ATOM    271  CD2 LEU   155      13.681  37.075  46.723  1.00                 C  
ATOM    272  N   PHE   156      14.637  32.504  48.092  1.00                 N  
ATOM    273  CA  PHE   156      14.008  31.234  47.747  1.00                 C  
ATOM    274  C   PHE   156      14.848  30.004  48.049  1.00                 C  
ATOM    275  O   PHE   156      14.313  28.883  48.090  1.00                 O  
ATOM    276  CB  PHE   156      13.640  31.204  46.262  1.00                 C  
ATOM    277  CG  PHE   156      12.745  32.333  45.837  1.00                 C  
ATOM    278  CZ  PHE   156      11.085  34.421  45.055  1.00                 C  
ATOM    279  CD1 PHE   156      13.023  33.063  44.694  1.00                 C  
ATOM    280  CE1 PHE   156      12.200  34.102  44.303  1.00                 C  
ATOM    281  CD2 PHE   156      11.626  32.665  46.579  1.00                 C  
ATOM    282  CE2 PHE   156      10.802  33.704  46.187  1.00                 C  
ATOM    283  N   ARG   157      16.134  30.200  48.307  1.00                 N  
ATOM    284  CA  ARG   157      17.024  29.071  48.629  1.00                 C  
ATOM    285  C   ARG   157      17.279  28.981  50.118  1.00                 C  
ATOM    286  O   ARG   157      16.975  27.964  50.712  1.00                 O  
ATOM    287  CB  ARG   157      18.350  29.203  47.878  1.00                 C  
ATOM    288  CD  ARG   157      20.548  28.176  47.235  1.00                 C  
ATOM    289  NE  ARG   157      21.509  27.105  47.486  1.00                 N  
ATOM    290  CG  ARG   157      19.316  28.054  48.116  1.00                 C  
ATOM    291  CZ  ARG   157      22.672  26.981  46.855  1.00                 C  
ATOM    292  NH1 ARG   157      23.483  25.974  47.150  1.00                 N  
ATOM    293  NH2 ARG   157      23.022  27.865  45.930  1.00                 N  
ATOM    294  N   LYS   158      17.812  30.048  50.713  1.00                 N  
ATOM    295  CA  LYS   158      18.073  30.071  52.176  1.00                 C  
ATOM    296  C   LYS   158      16.775  30.036  52.977  1.00                 C  
ATOM    297  O   LYS   158      15.816  30.724  52.620  1.00                 O  
ATOM    298  CB  LYS   158      18.885  31.311  52.556  1.00                 C  
ATOM    299  CD  LYS   158      21.064  32.553  52.459  1.00                 C  
ATOM    300  CE  LYS   158      22.479  32.562  51.905  1.00                 C  
ATOM    301  CG  LYS   158      20.304  31.314  52.012  1.00                 C  
ATOM    302  NZ  LYS   158      23.231  33.777  52.323  1.00                 N  
ATOM    303  N   THR   159      16.763  29.241  54.051  1.00                 N  
ATOM    304  CA  THR   159      15.571  29.019  54.878  1.00                 C  
ATOM    305  C   THR   159      15.269  30.238  55.678  1.00                 C  
ATOM    306  O   THR   159      16.186  30.894  56.168  1.00                 O  
ATOM    307  CB  THR   159      15.750  27.808  55.813  1.00                 C  
ATOM    308  OG1 THR   159      14.523  27.552  56.508  1.00                 O  
ATOM    309  CG2 THR   159      16.841  28.083  56.837  1.00                 C  
ATOM    310  N   GLY   160      13.975  30.517  55.846  1.00                 N  
ATOM    311  CA  GLY   160      13.525  31.518  56.805  1.00                 C  
ATOM    312  C   GLY   160      13.421  30.861  58.169  1.00                 C  
ATOM    313  O   GLY   160      13.876  29.746  58.347  1.00                 O  
ATOM    314  N   ASN   161      12.778  31.528  59.121  1.00                 N  
ATOM    315  CA  ASN   161      12.590  30.988  60.478  1.00                 C  
ATOM    316  C   ASN   161      11.163  30.508  60.658  1.00                 C  
ATOM    317  O   ASN   161      10.225  31.298  60.534  1.00                 O  
ATOM    318  CB  ASN   161      12.955  32.039  61.528  1.00                 C  
ATOM    319  CG  ASN   161      12.880  31.499  62.943  1.00                 C  
ATOM    320  OD1 ASN   161      11.940  30.789  63.298  1.00                 O  
ATOM    321  ND2 ASN   161      13.875  31.836  63.756  1.00                 N  
ATOM    322  N   VAL   162      11.020  29.220  60.975  1.00                 N  
ATOM    323  CA  VAL   162       9.724  28.548  61.084  1.00                 C  
ATOM    324  C   VAL   162       8.650  29.385  61.815  1.00                 C  
ATOM    325  O   VAL   162       7.536  29.583  61.261  1.00                 O  
ATOM    326  CB  VAL   162       9.850  27.191  61.801  1.00                 C  
ATOM    327  CG1 VAL   162       8.474  26.611  62.090  1.00                 C  
ATOM    328  CG2 VAL   162      10.675  26.223  60.967  1.00                 C  
ATOM    329  N   SER   163       8.991  29.923  62.991  1.00                 N  
ATOM    330  CA  SER   163       8.017  30.616  63.845  1.00                 C  
ATOM    331  C   SER   163       7.535  31.916  63.224  1.00                 C  
ATOM    332  O   SER   163       6.355  32.259  63.285  1.00                 O  
ATOM    333  CB  SER   163       8.619  30.899  65.223  1.00                 C  
ATOM    334  OG  SER   163       8.870  29.696  65.927  1.00                 O  
ATOM    335  N   ARG   164       8.459  32.629  62.610  1.00                 N  
ATOM    336  CA  ARG   164       8.117  33.740  61.744  1.00                 C  
ATOM    337  C   ARG   164       7.360  33.362  60.442  1.00                 C  
ATOM    338  O   ARG   164       6.530  34.142  59.973  1.00                 O  
ATOM    339  CB  ARG   164       9.375  34.514  61.343  1.00                 C  
ATOM    340  CD  ARG   164      11.283  35.994  62.027  1.00                 C  
ATOM    341  NE  ARG   164      11.896  36.769  63.103  1.00                 N  
ATOM    342  CG  ARG   164      10.010  35.297  62.480  1.00                 C  
ATOM    343  CZ  ARG   164      13.078  37.369  63.012  1.00                 C  
ATOM    344  NH1 ARG   164      13.556  38.052  64.043  1.00                 N  
ATOM    345  NH2 ARG   164      13.780  37.284  61.890  1.00                 N  
ATOM    346  N   GLN   165       7.680  32.216  59.842  1.00                 N  
ATOM    347  CA  GLN   165       6.974  31.755  58.658  1.00                 C  
ATOM    348  C   GLN   165       5.532  31.444  59.098  1.00                 C  
ATOM    349  O   GLN   165       4.577  31.842  58.450  1.00                 O  
ATOM    350  CB  GLN   165       7.677  30.537  58.055  1.00                 C  
ATOM    351  CD  GLN   165       9.730  29.603  56.919  1.00                 C  
ATOM    352  CG  GLN   165       9.029  30.845  57.434  1.00                 C  
ATOM    353  OE1 GLN   165       9.185  28.501  56.978  1.00                 O  
ATOM    354  NE2 GLN   165      10.945  29.778  56.412  1.00                 N  
ATOM    355  N   ARG   166       5.385  30.771  60.236  1.00                 N  
ATOM    356  CA  ARG   166       4.063  30.449  60.798  1.00                 C  
ATOM    357  C   ARG   166       3.284  31.718  61.137  1.00                 C  
ATOM    358  O   ARG   166       2.114  31.823  60.755  1.00                 O  
ATOM    359  CB  ARG   166       4.209  29.574  62.045  1.00                 C  
ATOM    360  CD  ARG   166       3.107  28.395  63.967  1.00                 C  
ATOM    361  NE  ARG   166       3.757  29.212  64.989  1.00                 N  
ATOM    362  CG  ARG   166       2.888  29.166  62.675  1.00                 C  
ATOM    363  CZ  ARG   166       3.134  30.131  65.718  1.00                 C  
ATOM    364  NH1 ARG   166       3.807  30.826  66.625  1.00                 N  
ATOM    365  NH2 ARG   166       1.839  30.354  65.539  1.00                 N  
ATOM    366  N   LEU   167       3.911  32.692  61.804  1.00                 N  
ATOM    367  CA  LEU   167       3.208  33.965  62.052  1.00                 C  
ATOM    368  C   LEU   167       2.681  34.609  60.764  1.00                 C  
ATOM    369  O   LEU   167       1.583  35.172  60.770  1.00                 O  
ATOM    370  CB  LEU   167       4.128  34.954  62.771  1.00                 C  
ATOM    371  CG  LEU   167       3.529  36.324  63.096  1.00                 C  
ATOM    372  CD1 LEU   167       2.332  36.180  64.025  1.00                 C  
ATOM    373  CD2 LEU   167       4.576  37.234  63.720  1.00                 C  
ATOM    374  N   LEU   168       3.452  34.550  59.675  1.00                 N  
ATOM    375  CA  LEU   168       3.009  35.157  58.409  1.00                 C  
ATOM    376  C   LEU   168       1.849  34.376  57.816  1.00                 C  
ATOM    377  O   LEU   168       0.916  34.972  57.281  1.00                 O  
ATOM    378  CB  LEU   168       4.168  35.224  57.413  1.00                 C  
ATOM    379  CG  LEU   168       5.303  36.191  57.757  1.00                 C  
ATOM    380  CD1 LEU   168       6.460  36.031  56.783  1.00                 C  
ATOM    381  CD2 LEU   168       4.805  37.628  57.756  1.00                 C  
ATOM    382  N   ARG   169       1.884  33.054  57.901  1.00                 N  
ATOM    383  CA  ARG   169       0.722  32.267  57.448  1.00                 C  
ATOM    384  C   ARG   169      -0.534  32.751  58.182  1.00                 C  
ATOM    385  O   ARG   169      -1.594  32.947  57.560  1.00                 O  
ATOM    386  CB  ARG   169       0.959  30.775  57.688  1.00                 C  
ATOM    387  CD  ARG   169       2.238  28.694  57.111  1.00                 C  
ATOM    388  NE  ARG   169       1.044  27.881  56.890  1.00                 N  
ATOM    389  CG  ARG   169       2.002  30.156  56.772  1.00                 C  
ATOM    390  CZ  ARG   169       0.705  27.355  55.717  1.00                 C  
ATOM    391  NH1 ARG   169      -0.399  26.629  55.610  1.00                 N  
ATOM    392  NH2 ARG   169       1.472  27.557  54.654  1.00                 N  
ATOM    393  N   GLU   170      -0.394  32.973  59.492  1.00                 N  
ATOM    394  CA  GLU   170      -1.515  33.327  60.336  1.00                 C  
ATOM    395  C   GLU   170      -2.045  34.714  60.028  1.00                 C  
ATOM    396  O   GLU   170      -3.267  34.919  60.036  1.00                 O  
ATOM    397  CB  GLU   170      -1.121  33.246  61.812  1.00                 C  
ATOM    398  CD  GLU   170      -0.425  31.795  63.759  1.00                 C  
ATOM    399  CG  GLU   170      -0.871  31.832  62.311  1.00                 C  
ATOM    400  OE1 GLU   170      -0.126  32.872  64.316  1.00                 O  
ATOM    401  OE2 GLU   170      -0.374  30.689  64.337  1.00                 O  
ATOM    402  N   TRP   171      -1.158  35.666  59.738  1.00                 N  
ATOM    403  CA  TRP   171      -1.616  36.967  59.319  1.00                 C  
ATOM    404  C   TRP   171      -2.372  36.860  57.996  1.00                 C  
ATOM    405  O   TRP   171      -3.320  37.611  57.786  1.00                 O  
ATOM    406  CB  TRP   171      -0.437  37.933  59.187  1.00                 C  
ATOM    407  CG  TRP   171       0.121  38.382  60.504  1.00                 C  
ATOM    408  CD1 TRP   171       1.357  38.099  61.009  1.00                 C  
ATOM    409  NE1 TRP   171       1.510  38.684  62.243  1.00                 N  
ATOM    410  CD2 TRP   171      -0.538  39.194  61.483  1.00                 C  
ATOM    411  CE2 TRP   171       0.358  39.362  62.555  1.00                 C  
ATOM    412  CH2 TRP   171      -1.204  40.682  63.735  1.00                 C  
ATOM    413  CZ2 TRP   171       0.035  40.106  63.688  1.00                 C  
ATOM    414  CE3 TRP   171      -1.798  39.795  61.558  1.00                 C  
ATOM    415  CZ3 TRP   171      -2.114  40.531  62.684  1.00                 C  
ATOM    416  N   ILE   172      -1.928  35.947  57.108  1.00                 N  
ATOM    417  CA  ILE   172      -2.550  35.750  55.795  1.00                 C  
ATOM    418  C   ILE   172      -3.965  35.156  55.931  1.00                 C  
ATOM    419  O   ILE   172      -4.838  35.385  55.065  1.00                 O  
ATOM    420  CB  ILE   172      -1.690  34.845  54.893  1.00                 C  
ATOM    421  CD1 ILE   172       0.635  34.642  53.868  1.00                 C  
ATOM    422  CG1 ILE   172      -0.383  35.550  54.523  1.00                 C  
ATOM    423  CG2 ILE   172      -2.474  34.421  53.661  1.00                 C  
ATOM    424  N   ALA   173      -4.190  34.383  57.005  1.00                 N  
ATOM    425  CA  ALA   173      -5.444  33.662  57.160  1.00                 C  
ATOM    426  C   ALA   173      -6.424  34.389  58.079  1.00                 C  
ATOM    427  O   ALA   173      -7.481  33.859  58.440  1.00                 O  
ATOM    428  CB  ALA   173      -5.188  32.263  57.699  1.00                 C  
ATOM    429  N   GLN   174      -7.401  35.109  57.521  1.00                 N  
ATOM    430  CA  GLN   174      -8.355  35.853  58.347  1.00                 C  
ATOM    431  C   GLN   174      -7.714  36.718  59.407  1.00                 C  
ATOM    432  O   GLN   174      -8.078  36.638  60.584  1.00                 O  
ATOM    433  CB  GLN   174      -9.332  34.895  59.032  1.00                 C  
ATOM    434  CD  GLN   174     -11.250  35.042  57.395  1.00                 C  
ATOM    435  CG  GLN   174     -10.236  34.140  58.071  1.00                 C  
ATOM    436  OE1 GLN   174     -12.166  35.554  58.038  1.00                 O  
ATOM    437  NE2 GLN   174     -11.088  35.238  56.092  1.00                 N  
ATOM    438  N   GLY   175      -6.758  37.562  59.055  1.00                 N  
ATOM    439  CA  GLY   175      -5.981  38.362  59.994  1.00                 C  
ATOM    440  C   GLY   175      -6.875  39.401  60.653  1.00                 C  
ATOM    441  O   GLY   175      -6.629  40.609  60.605  1.00                 O  
ATOM    442  N   ALA   176      -7.936  38.918  61.284  1.00                 N  
ATOM    443  CA  ALA   176      -9.027  39.707  61.816  1.00                 C  
ATOM    444  C   ALA   176     -10.035  39.835  60.661  1.00                 C  
ATOM    445  O   ALA   176     -10.688  40.870  60.507  1.00                 O  
ATOM    446  CB  ALA   176      -8.516  41.049  62.317  1.00                 C  
ATOM    447  N   ASP   177     -10.189  38.805  59.829  1.00                 N  
ATOM    448  CA  ASP   177     -11.034  38.769  58.655  1.00                 C  
ATOM    449  C   ASP   177     -10.767  39.843  57.612  1.00                 C  
ATOM    450  O   ASP   177     -11.570  40.757  57.406  1.00                 O  
ATOM    451  CB  ASP   177     -12.508  38.871  59.052  1.00                 C  
ATOM    452  CG  ASP   177     -13.444  38.484  57.924  1.00                 C  
ATOM    453  OD1 ASP   177     -13.018  37.716  57.036  1.00                 O  
ATOM    454  OD2 ASP   177     -14.603  38.949  57.928  1.00                 O  
ATOM    455  N   ASN   178      -9.625  39.657  56.849  1.00                 N  
ATOM    456  CA  ASN   178      -9.285  40.764  55.929  1.00                 C  
ATOM    457  C   ASN   178      -8.117  40.327  55.036  1.00                 C  
ATOM    458  O   ASN   178      -7.088  39.881  55.537  1.00                 O  
ATOM    459  CB  ASN   178      -8.955  42.033  56.717  1.00                 C  
ATOM    460  CG  ASN   178      -8.781  43.245  55.823  1.00                 C  
ATOM    461  OD1 ASN   178      -7.897  43.275  54.967  1.00                 O  
ATOM    462  ND2 ASN   178      -9.626  44.250  56.020  1.00                 N  
ATOM    463  N   LEU   179      -8.308  40.430  53.724  1.00                 N  
ATOM    464  CA  LEU   179      -7.299  40.037  52.731  1.00                 C  
ATOM    465  C   LEU   179      -6.308  41.157  52.462  1.00                 C  
ATOM    466  O   LEU   179      -6.370  41.861  51.444  1.00                 O  
ATOM    467  CB  LEU   179      -7.971  39.616  51.422  1.00                 C  
ATOM    468  CG  LEU   179      -8.945  38.439  51.509  1.00                 C  
ATOM    469  CD1 LEU   179      -9.596  38.180  50.158  1.00                 C  
ATOM    470  CD2 LEU   179      -8.235  37.188  52.003  1.00                 C  
ATOM    471  N   HIS   180      -5.387  41.316  53.396  1.00                 N  
ATOM    472  CA  HIS   180      -4.437  42.384  53.347  1.00                 C  
ATOM    473  C   HIS   180      -3.448  42.079  54.444  1.00                 C  
ATOM    474  O   HIS   180      -3.838  41.766  55.575  1.00                 O  
ATOM    475  CB  HIS   180      -5.138  43.733  53.523  1.00                 C  
ATOM    476  CG  HIS   180      -4.240  44.912  53.309  1.00                 C  
ATOM    477  ND1 HIS   180      -3.792  45.290  52.062  1.00                 N  
ATOM    478  CE1 HIS   180      -3.009  46.377  52.190  1.00                 C  
ATOM    479  CD2 HIS   180      -3.620  45.913  54.165  1.00                 C  
ATOM    480  NE2 HIS   180      -2.902  46.756  53.448  1.00                 N  
ATOM    481  N   LEU   181      -2.172  42.091  54.095  1.00                 N  
ATOM    482  CA  LEU   181      -1.138  41.871  55.064  1.00                 C  
ATOM    483  C   LEU   181      -0.045  42.870  54.795  1.00                 C  
ATOM    484  O   LEU   181       0.276  43.156  53.631  1.00                 O  
ATOM    485  CB  LEU   181      -0.629  40.430  54.987  1.00                 C  
ATOM    486  CG  LEU   181       0.506  40.060  55.944  1.00                 C  
ATOM    487  CD1 LEU   181       0.029  40.106  57.387  1.00                 C  
ATOM    488  CD2 LEU   181       1.060  38.683  55.613  1.00                 C  
ATOM    489  N   GLY   182       0.501  43.419  55.879  1.00                 N  
ATOM    490  CA  GLY   182       1.592  44.365  55.790  1.00                 C  
ATOM    491  C   GLY   182       2.856  43.644  56.162  1.00                 C  
ATOM    492  O   GLY   182       3.033  43.233  57.286  1.00                 O  
ATOM    493  N   ASP   183       3.745  43.524  55.195  1.00                 N  
ATOM    494  CA  ASP   183       4.929  42.677  55.305  1.00                 C  
ATOM    495  C   ASP   183       6.186  43.413  55.741  1.00                 C  
ATOM    496  O   ASP   183       7.243  42.793  55.891  1.00                 O  
ATOM    497  CB  ASP   183       5.216  41.981  53.973  1.00                 C  
ATOM    498  CG  ASP   183       4.137  40.987  53.590  1.00                 C  
ATOM    499  OD1 ASP   183       3.769  40.152  54.443  1.00                 O  
ATOM    500  OD2 ASP   183       3.659  41.044  52.438  1.00                 O  
ATOM    501  N   GLY   184       6.088  44.727  55.904  1.00                 N  
ATOM    502  CA  GLY   184       7.262  45.542  56.219  1.00                 C  
ATOM    503  C   GLY   184       7.887  45.160  57.539  1.00                 C  
ATOM    504  O   GLY   184       7.192  44.843  58.521  1.00                 O  
ATOM    505  N   THR   185       9.220  45.151  57.510  1.00                 N  
ATOM    506  CA  THR   185      10.018  44.697  58.608  1.00                 C  
ATOM    507  C   THR   185      10.292  43.217  58.526  1.00                 C  
ATOM    508  O   THR   185      11.117  42.756  59.294  1.00                 O  
ATOM    509  CB  THR   185       9.349  45.009  59.959  1.00                 C  
ATOM    510  OG1 THR   185       8.308  44.057  60.211  1.00                 O  
ATOM    511  CG2 THR   185       8.739  46.403  59.943  1.00                 C  
ATOM    512  N   PHE   186       9.638  42.461  57.622  1.00                 N  
ATOM    513  CA  PHE   186       9.826  41.007  57.612  1.00                 C  
ATOM    514  C   PHE   186      11.091  40.601  56.838  1.00                 C  
ATOM    515  O   PHE   186      11.452  41.205  55.824  1.00                 O  
ATOM    516  CB  PHE   186       8.605  40.313  57.006  1.00                 C  
ATOM    517  CG  PHE   186       7.383  40.366  57.877  1.00                 C  
ATOM    518  CZ  PHE   186       5.123  40.459  59.494  1.00                 C  
ATOM    519  CD1 PHE   186       6.377  41.283  57.629  1.00                 C  
ATOM    520  CE1 PHE   186       5.252  41.332  58.431  1.00                 C  
ATOM    521  CD2 PHE   186       7.239  39.499  58.946  1.00                 C  
ATOM    522  CE2 PHE   186       6.114  39.548  59.748  1.00                 C  
ATOM    523  N   SER   187      11.765  39.572  57.325  1.00                 N  
ATOM    524  CA  SER   187      12.900  38.993  56.573  1.00                 C  
ATOM    525  C   SER   187      12.380  38.436  55.254  1.00                 C  
ATOM    526  O   SER   187      11.355  37.750  55.217  1.00                 O  
ATOM    527  CB  SER   187      13.594  37.909  57.400  1.00                 C  
ATOM    528  OG  SER   187      14.634  37.292  56.663  1.00                 O  
ATOM    529  N   PRO   188      13.112  38.728  54.190  1.00                 N  
ATOM    530  CA  PRO   188      12.801  38.276  52.840  1.00                 C  
ATOM    531  C   PRO   188      12.680  36.768  52.768  1.00                 C  
ATOM    532  O   PRO   188      11.888  36.244  51.980  1.00                 O  
ATOM    533  CB  PRO   188      13.978  38.779  52.001  1.00                 C  
ATOM    534  CD  PRO   188      14.397  39.435  54.264  1.00                 C  
ATOM    535  CG  PRO   188      15.071  39.008  52.990  1.00                 C  
ATOM    536  N   HIS   189      13.457  36.073  53.597  1.00                 N  
ATOM    537  CA  HIS   189      13.557  34.624  53.515  1.00                 C  
ATOM    538  C   HIS   189      12.339  33.944  54.147  1.00                 C  
ATOM    539  O   HIS   189      11.974  32.823  53.775  1.00                 O  
ATOM    540  CB  HIS   189      14.838  34.136  54.194  1.00                 C  
ATOM    541  CG  HIS   189      16.091  34.527  53.474  1.00                 C  
ATOM    542  ND1 HIS   189      16.218  34.445  52.104  1.00                 N  
ATOM    543  CE1 HIS   189      17.447  34.863  51.753  1.00                 C  
ATOM    544  CD2 HIS   189      17.396  35.041  53.864  1.00                 C  
ATOM    545  NE2 HIS   189      18.159  35.222  52.804  1.00                 N  
ATOM    546  N   ASP   190      11.737  34.607  55.124  1.00                 N  
ATOM    547  CA  ASP   190      10.507  34.100  55.734  1.00                 C  
ATOM    548  C   ASP   190       9.363  34.217  54.718  1.00                 C  
ATOM    549  O   ASP   190       8.575  33.286  54.532  1.00                 O  
ATOM    550  CB  ASP   190      10.189  34.869  57.018  1.00                 C  
ATOM    551  CG  ASP   190      11.146  34.538  58.147  1.00                 C  
ATOM    552  OD1 ASP   190      11.874  33.530  58.032  1.00                 O  
ATOM    553  OD2 ASP   190      11.166  35.287  59.146  1.00                 O  
ATOM    554  N   VAL   191       9.294  35.394  54.083  1.00                 N  
ATOM    555  CA  VAL   191       8.284  35.703  53.107  1.00                 C  
ATOM    556  C   VAL   191       8.424  34.763  51.906  1.00                 C  
ATOM    557  O   VAL   191       7.396  34.237  51.424  1.00                 O  
ATOM    558  CB  VAL   191       8.366  37.173  52.656  1.00                 C  
ATOM    559  CG1 VAL   191       7.435  37.422  51.479  1.00                 C  
ATOM    560  CG2 VAL   191       8.030  38.104  53.811  1.00                 C  
ATOM    561  N   ALA   192       9.670  34.504  51.489  1.00                 N  
ATOM    562  CA  ALA   192       9.937  33.688  50.309  1.00                 C  
ATOM    563  C   ALA   192       9.532  32.269  50.608  1.00                 C  
ATOM    564  O   ALA   192       8.888  31.635  49.784  1.00                 O  
ATOM    565  CB  ALA   192      11.405  33.780  49.922  1.00                 C  
ATOM    566  N   THR   193       9.912  31.792  51.795  1.00                 N  
ATOM    567  CA  THR   193       9.550  30.462  52.257  1.00                 C  
ATOM    568  C   THR   193       8.050  30.323  52.448  1.00                 C  
ATOM    569  O   THR   193       7.486  29.294  52.129  1.00                 O  
ATOM    570  CB  THR   193      10.260  30.111  53.578  1.00                 C  
ATOM    571  OG1 THR   193      11.678  30.111  53.376  1.00                 O  
ATOM    572  CG2 THR   193       9.837  28.731  54.059  1.00                 C  
ATOM    573  N   VAL   194       7.401  31.347  52.979  1.00                 N  
ATOM    574  CA  VAL   194       5.962  31.291  53.112  1.00                 C  
ATOM    575  C   VAL   194       5.370  31.116  51.713  1.00                 C  
ATOM    576  O   VAL   194       4.505  30.270  51.472  1.00                 O  
ATOM    577  CB  VAL   194       5.410  32.549  53.808  1.00                 C  
ATOM    578  CG1 VAL   194       3.891  32.570  53.743  1.00                 C  
ATOM    579  CG2 VAL   194       5.887  32.613  55.251  1.00                 C  
ATOM    580  N   LEU   195       5.863  31.881  50.770  1.00                 N  
ATOM    581  CA  LEU   195       5.390  31.737  49.394  1.00                 C  
ATOM    582  C   LEU   195       5.490  30.348  48.843  1.00                 C  
ATOM    583  O   LEU   195       4.531  29.851  48.230  1.00                 O  
ATOM    584  CB  LEU   195       6.158  32.677  48.462  1.00                 C  
ATOM    585  CG  LEU   195       5.789  32.612  46.979  1.00                 C  
ATOM    586  CD1 LEU   195       4.334  33.003  46.770  1.00                 C  
ATOM    587  CD2 LEU   195       6.701  33.509  46.158  1.00                 C  
ATOM    588  N   LYS   196       6.636  29.719  49.068  1.00                 N  
ATOM    589  CA  LYS   196       6.817  28.305  48.718  1.00                 C  
ATOM    590  C   LYS   196       5.810  27.369  49.397  1.00                 C  
ATOM    591  O   LYS   196       5.220  26.479  48.743  1.00                 O  
ATOM    592  CB  LYS   196       8.232  27.842  49.072  1.00                 C  
ATOM    593  CD  LYS   196       9.948  26.011  49.059  1.00                 C  
ATOM    594  CE  LYS   196      10.221  24.549  48.745  1.00                 C  
ATOM    595  CG  LYS   196       8.514  26.389  48.727  1.00                 C  
ATOM    596  NZ  LYS   196      11.623  24.165  49.066  1.00                 N  
ATOM    597  N   GLN   197       5.592  27.561  50.703  1.00                 N  
ATOM    598  CA  GLN   197       4.571  26.795  51.406  1.00                 C  
ATOM    599  C   GLN   197       3.170  27.023  50.787  1.00                 C  
ATOM    600  O   GLN   197       2.394  26.074  50.609  1.00                 O  
ATOM    601  CB  GLN   197       4.552  27.163  52.891  1.00                 C  
ATOM    602  CD  GLN   197       5.772  27.163  55.103  1.00                 C  
ATOM    603  CG  GLN   197       5.768  26.681  53.665  1.00                 C  
ATOM    604  OE1 GLN   197       4.875  27.893  55.525  1.00                 O  
ATOM    605  NE2 GLN   197       6.783  26.754  55.860  1.00                 N  
ATOM    606  N   LEU   198       2.866  28.261  50.414  1.00                 N  
ATOM    607  CA  LEU   198       1.606  28.501  49.759  1.00                 C  
ATOM    608  C   LEU   198       1.365  27.542  48.596  1.00                 C  
ATOM    609  O   LEU   198       0.338  26.883  48.570  1.00                 O  
ATOM    610  CB  LEU   198       1.531  29.943  49.253  1.00                 C  
ATOM    611  CG  LEU   198       1.430  31.032  50.323  1.00                 C  
ATOM    612  CD1 LEU   198       1.554  32.413  49.697  1.00                 C  
ATOM    613  CD2 LEU   198       0.122  30.914  51.089  1.00                 C  
ATOM    614  N   LEU   199       2.302  27.470  47.639  1.00                 N  
ATOM    615  CA  LEU   199       2.162  26.603  46.456  1.00                 C  
ATOM    616  C   LEU   199       2.214  25.095  46.796  1.00                 C  
ATOM    617  O   LEU   199       1.552  24.244  46.137  1.00                 O  
ATOM    618  CB  LEU   199       3.251  26.918  45.429  1.00                 C  
ATOM    619  CG  LEU   199       3.164  28.285  44.746  1.00                 C  
ATOM    620  CD1 LEU   199       4.384  28.527  43.870  1.00                 C  
ATOM    621  CD2 LEU   199       1.890  28.394  43.922  1.00                 C  
ATOM    622  N   SER   200       2.986  24.782  47.829  1.00                 N  
ATOM    623  CA  SER   200       3.101  23.438  48.344  1.00                 C  
ATOM    624  C   SER   200       1.773  22.970  48.922  1.00                 C  
ATOM    625  O   SER   200       1.398  21.804  48.759  1.00                 O  
ATOM    626  CB  SER   200       4.199  23.363  49.406  1.00                 C  
ATOM    627  OG  SER   200       5.475  23.604  48.839  1.00                 O  
ATOM    628  N   ASP   201       1.061  23.868  49.588  1.00                 N  
ATOM    629  CA  ASP   201      -0.188  23.488  50.277  1.00                 C  
ATOM    630  C   ASP   201      -1.406  23.533  49.360  1.00                 C  
ATOM    631  O   ASP   201      -2.471  23.060  49.745  1.00                 O  
ATOM    632  CB  ASP   201      -0.433  24.398  51.483  1.00                 C  
ATOM    633  CG  ASP   201       0.593  24.198  52.581  1.00                 C  
ATOM    634  OD1 ASP   201       1.172  23.095  52.659  1.00                 O  
ATOM    635  OD2 ASP   201       0.817  25.146  53.363  1.00                 O  
ATOM    636  N   MET   202      -1.274  24.109  48.173  1.00                 N  
ATOM    637  CA  MET   202      -2.359  24.033  47.180  1.00                 C  
ATOM    638  C   MET   202      -2.831  22.605  47.046  1.00                 C  
ATOM    639  O   MET   202      -2.018  21.700  47.118  1.00                 O  
ATOM    640  CB  MET   202      -1.889  24.578  45.830  1.00                 C  
ATOM    641  SD  MET   202      -1.020  26.669  44.233  1.00                 S  
ATOM    642  CE  MET   202      -2.461  26.451  43.191  1.00                 C  
ATOM    643  CG  MET   202      -1.652  26.080  45.815  1.00                 C  
ATOM    644  N   PRO   203      -4.163  22.392  46.892  1.00                 N  
ATOM    645  CA  PRO   203      -4.680  21.015  46.898  1.00                 C  
ATOM    646  C   PRO   203      -4.277  20.236  45.634  1.00                 C  
ATOM    647  O   PRO   203      -4.271  19.014  45.621  1.00                 O  
ATOM    648  CB  PRO   203      -6.198  21.190  46.974  1.00                 C  
ATOM    649  CD  PRO   203      -5.271  23.389  46.794  1.00                 C  
ATOM    650  CG  PRO   203      -6.448  22.543  46.396  1.00                 C  
ATOM    651  N   VAL   204      -3.910  20.970  44.607  1.00                 N  
ATOM    652  CA  VAL   204      -3.469  20.425  43.331  1.00                 C  
ATOM    653  C   VAL   204      -2.268  21.321  42.968  1.00                 C  
ATOM    654  O   VAL   204      -2.327  22.538  43.194  1.00                 O  
ATOM    655  CB  VAL   204      -4.603  20.439  42.289  1.00                 C  
ATOM    656  CG1 VAL   204      -4.108  19.900  40.956  1.00                 C  
ATOM    657  CG2 VAL   204      -5.793  19.633  42.785  1.00                 C  
ATOM    658  N   PRO   205      -1.158  20.749  42.452  1.00                 N  
ATOM    659  CA  PRO   205      -0.018  21.633  42.124  1.00                 C  
ATOM    660  C   PRO   205      -0.400  22.726  41.142  1.00                 C  
ATOM    661  O   PRO   205      -1.272  22.494  40.313  1.00                 O  
ATOM    662  CB  PRO   205       1.020  20.688  41.516  1.00                 C  
ATOM    663  CD  PRO   205      -0.934  19.384  41.973  1.00                 C  
ATOM    664  CG  PRO   205       0.225  19.524  41.027  1.00                 C  
ATOM    665  N   LEU   206       0.236  23.893  41.222  1.00                 N  
ATOM    666  CA  LEU   206       0.027  24.933  40.223  1.00                 C  
ATOM    667  C   LEU   206       0.166  24.342  38.795  1.00                 C  
ATOM    668  O   LEU   206      -0.644  24.596  37.903  1.00                 O  
ATOM    669  CB  LEU   206       1.019  26.080  40.428  1.00                 C  
ATOM    670  CG  LEU   206       0.914  27.250  39.448  1.00                 C  
ATOM    671  CD1 LEU   206      -0.452  27.912  39.544  1.00                 C  
ATOM    672  CD2 LEU   206       2.014  28.268  39.706  1.00                 C  
ATOM    673  N   LEU   207       1.172  23.511  38.619  1.00                 N  
ATOM    674  CA  LEU   207       1.472  22.981  37.322  1.00                 C  
ATOM    675  C   LEU   207       0.522  21.844  36.888  1.00                 C  
ATOM    676  O   LEU   207       0.548  21.439  35.711  1.00                 O  
ATOM    677  CB  LEU   207       2.912  22.466  37.274  1.00                 C  
ATOM    678  CG  LEU   207       4.013  23.514  37.449  1.00                 C  
ATOM    679  CD1 LEU   207       5.381  22.852  37.505  1.00                 C  
ATOM    680  CD2 LEU   207       3.966  24.536  36.324  1.00                 C  
ATOM    681  N   THR   208      -0.356  21.405  37.788  1.00                 N  
ATOM    682  CA  THR   208      -1.082  20.135  37.676  1.00                 C  
ATOM    683  C   THR   208      -0.117  18.962  37.774  1.00                 C  
ATOM    684  O   THR   208       1.094  19.075  37.545  1.00                 O  
ATOM    685  CB  THR   208      -1.872  20.051  36.357  1.00                 C  
ATOM    686  OG1 THR   208      -0.985  19.704  35.286  1.00                 O  
ATOM    687  CG2 THR   208      -2.519  21.390  36.037  1.00                 C  
ATOM    688  N   GLN   209      -0.679  17.816  38.111  1.00                 N  
ATOM    689  CA  GLN   209       0.091  16.625  38.354  1.00                 C  
ATOM    690  C   GLN   209       0.688  16.027  37.113  1.00                 C  
ATOM    691  O   GLN   209       1.653  15.311  37.214  1.00                 O  
ATOM    692  CB  GLN   209      -0.768  15.563  39.044  1.00                 C  
ATOM    693  CD  GLN   209      -2.042  14.857  41.107  1.00                 C  
ATOM    694  CG  GLN   209      -1.170  15.919  40.466  1.00                 C  
ATOM    695  OE1 GLN   209      -2.789  14.157  40.424  1.00                 O  
ATOM    696  NE2 GLN   209      -1.947  14.733  42.426  1.00                 N  
ATOM    697  N   LYS   210       0.113  16.310  35.947  1.00                 N  
ATOM    698  CA  LYS   210       0.530  15.669  34.697  1.00                 C  
ATOM    699  C   LYS   210       1.831  16.275  34.128  1.00                 C  
ATOM    700  O   LYS   210       2.621  15.564  33.503  1.00                 O  
ATOM    701  CB  LYS   210      -0.578  15.771  33.647  1.00                 C  
ATOM    702  CD  LYS   210      -2.860  15.072  32.870  1.00                 C  
ATOM    703  CE  LYS   210      -4.080  14.217  33.170  1.00                 C  
ATOM    704  CG  LYS   210      -1.805  14.929  33.955  1.00                 C  
ATOM    705  NZ  LYS   210      -5.140  14.380  32.137  1.00                 N  
ATOM    706  N   HIS   211       2.040  17.579  34.341  1.00                 N  
ATOM    707  CA  HIS   211       3.079  18.306  33.621  1.00                 C  
ATOM    708  C   HIS   211       4.470  17.869  33.973  1.00                 C  
ATOM    709  O   HIS   211       5.376  18.113  33.184  1.00                 O  
ATOM    710  CB  HIS   211       2.956  19.809  33.877  1.00                 C  
ATOM    711  CG  HIS   211       1.756  20.435  33.237  1.00                 C  
ATOM    712  ND1 HIS   211       1.623  21.797  33.077  1.00                 N  
ATOM    713  CE1 HIS   211       0.448  22.055  32.475  1.00                 C  
ATOM    714  CD2 HIS   211       0.516  19.944  32.655  1.00                 C  
ATOM    715  NE2 HIS   211      -0.221  20.948  32.219  1.00                 N  
ATOM    716  N   TYR   212       4.688  17.317  35.160  1.00                 N  
ATOM    717  CA  TYR   212       6.044  16.888  35.446  1.00                 C  
ATOM    718  C   TYR   212       6.352  15.785  34.439  1.00                 C  
ATOM    719  O   TYR   212       7.459  15.749  33.889  1.00                 O  
ATOM    720  CB  TYR   212       6.163  16.419  36.897  1.00                 C  
ATOM    721  CG  TYR   212       5.552  15.059  37.153  1.00                 C  
ATOM    722  OH  TYR   212       3.887  11.314  37.854  1.00                 O  
ATOM    723  CZ  TYR   212       4.436  12.554  37.622  1.00                 C  
ATOM    724  CD1 TYR   212       6.311  13.903  37.027  1.00                 C  
ATOM    725  CE1 TYR   212       5.762  12.657  37.259  1.00                 C  
ATOM    726  CD2 TYR   212       4.218  14.937  37.520  1.00                 C  
ATOM    727  CE2 TYR   212       3.651  13.698  37.756  1.00                 C  
ATOM    728  N   GLU   213       5.361  14.930  34.165  1.00                 N  
ATOM    729  CA  GLU   213       5.507  13.861  33.174  1.00                 C  
ATOM    730  C   GLU   213       5.592  14.370  31.734  1.00                 C  
ATOM    731  O   GLU   213       6.330  13.830  30.943  1.00                 O  
ATOM    732  CB  GLU   213       4.345  12.871  33.278  1.00                 C  
ATOM    733  CD  GLU   213       3.339  10.676  32.536  1.00                 C  
ATOM    734  CG  GLU   213       4.454  11.684  32.336  1.00                 C  
ATOM    735  OE1 GLU   213       2.475  10.912  33.406  1.00                 O  
ATOM    736  OE2 GLU   213       3.330   9.651  31.823  1.00                 O  
ATOM    737  N   ALA   214       4.827  15.405  31.398  1.00                 N  
ATOM    738  CA  ALA   214       4.851  15.998  30.070  1.00                 C  
ATOM    739  C   ALA   214       6.179  16.687  29.822  1.00                 C  
ATOM    740  O   ALA   214       6.736  16.607  28.714  1.00                 O  
ATOM    741  CB  ALA   214       3.702  16.981  29.908  1.00                 C  
ATOM    742  N   HIS   215       6.703  17.367  30.838  1.00                 N  
ATOM    743  CA  HIS   215       8.039  17.952  30.698  1.00                 C  
ATOM    744  C   HIS   215       9.080  16.847  30.456  1.00                 C  
ATOM    745  O   HIS   215       9.966  17.009  29.624  1.00                 O  
ATOM    746  CB  HIS   215       8.400  18.767  31.941  1.00                 C  
ATOM    747  CG  HIS   215       7.632  20.046  32.069  1.00                 C  
ATOM    748  ND1 HIS   215       7.351  20.627  33.286  1.00                 N  
ATOM    749  CE1 HIS   215       6.653  21.758  33.081  1.00                 C  
ATOM    750  CD2 HIS   215       7.010  20.981  31.142  1.00                 C  
ATOM    751  NE2 HIS   215       6.445  21.977  31.797  1.00                 N  
ATOM    752  N   MET   216       8.943  15.708  31.120  1.00                 N  
ATOM    753  CA  MET   216       9.850  14.602  30.884  1.00                 C  
ATOM    754  C   MET   216       9.841  14.155  29.422  1.00                 C  
ATOM    755  O   MET   216      10.911  14.046  28.789  1.00                 O  
ATOM    756  CB  MET   216       9.496  13.417  31.785  1.00                 C  
ATOM    757  SD  MET   216       9.878  10.796  32.599  1.00                 S  
ATOM    758  CE  MET   216       8.381  10.301  31.751  1.00                 C  
ATOM    759  CG  MET   216      10.390  12.203  31.593  1.00                 C  
ATOM    760  N   GLN   217       8.650  13.937  28.880  1.00                 N  
ATOM    761  CA  GLN   217       8.484  13.558  27.459  1.00                 C  
ATOM    762  C   GLN   217       9.115  14.592  26.543  1.00                 C  
ATOM    763  O   GLN   217       9.792  14.247  25.602  1.00                 O  
ATOM    764  CB  GLN   217       7.002  13.388  27.120  1.00                 C  
ATOM    765  CD  GLN   217       4.865  12.094  27.492  1.00                 C  
ATOM    766  CG  GLN   217       6.356  12.167  27.755  1.00                 C  
ATOM    767  OE1 GLN   217       4.203  13.119  27.325  1.00                 O  
ATOM    768  NE2 GLN   217       4.330  10.879  27.455  1.00                 N  
ATOM    769  N   ILE   218       8.935  15.861  26.867  1.00                 N  
ATOM    770  CA  ILE   218       9.533  16.932  26.118  1.00                 C  
ATOM    771  C   ILE   218      11.046  16.730  26.053  1.00                 C  
ATOM    772  O   ILE   218      11.616  16.755  24.978  1.00                 O  
ATOM    773  CB  ILE   218       9.194  18.305  26.727  1.00                 C  
ATOM    774  CD1 ILE   218       7.225  19.785  27.383  1.00                 C  
ATOM    775  CG1 ILE   218       7.703  18.608  26.562  1.00                 C  
ATOM    776  CG2 ILE   218      10.064  19.390  26.112  1.00                 C  
ATOM    777  N   SER   219      11.697  16.511  27.197  1.00                 N  
ATOM    778  CA  SER   219      13.147  16.292  27.219  1.00                 C  
ATOM    779  C   SER   219      13.511  14.923  26.639  1.00                 C  
ATOM    780  O   SER   219      14.569  14.797  26.080  1.00                 O  
ATOM    781  CB  SER   219      13.686  16.416  28.646  1.00                 C  
ATOM    782  OG  SER   219      13.184  15.380  29.472  1.00                 O  
ATOM    783  N   GLU   220      12.637  13.917  26.737  1.00                 N  
ATOM    784  CA  GLU   220      12.874  12.636  26.038  1.00                 C  
ATOM    785  C   GLU   220      12.722  12.680  24.487  1.00                 C  
ATOM    786  O   GLU   220      13.377  11.920  23.789  1.00                 O  
ATOM    787  CB  GLU   220      11.930  11.554  26.567  1.00                 C  
ATOM    788  CD  GLU   220      13.490   9.579  26.359  1.00                 C  
ATOM    789  CG  GLU   220      12.158  10.180  25.958  1.00                 C  
ATOM    790  OE1 GLU   220      13.629   9.168  27.530  1.00                 O  
ATOM    791  OE2 GLU   220      14.397   9.519  25.502  1.00                 O  
ATOM    792  N   MET   221      13.544  11.890  23.796  1.00                 N  
ATOM    793  CA  MET   221      13.518  11.830  22.340  1.00                 C  
ATOM    794  C   MET   221      12.808  10.569  21.829  1.00                 C  
ATOM    795  O   MET   221      12.141  10.578  20.791  1.00                 O  
ATOM    796  CB  MET   221      14.939  11.883  21.776  1.00                 C  
ATOM    797  SD  MET   221      17.426  10.733  21.363  1.00                 S  
ATOM    798  CE  MET   221      18.038   9.086  21.710  1.00                 C  
ATOM    799  CG  MET   221      15.748  10.617  22.011  1.00                 C  
ATOM    800  N   SER   222      12.947   9.469  22.558  1.00                 N  
ATOM    801  CA  SER   222      12.303   8.225  22.162  1.00                 C  
ATOM    802  C   SER   222      11.408   7.726  23.288  1.00                 C  
ATOM    803  O   SER   222      11.707   6.726  23.947  1.00                 O  
ATOM    804  CB  SER   222      13.351   7.172  21.795  1.00                 C  
ATOM    805  OG  SER   222      12.737   5.962  21.387  1.00                 O  
ATOM    806  N   ARG   223      10.283   8.415  23.539  1.00                 N  
ATOM    807  CA  ARG   223       9.346   8.022  24.606  1.00                 C  
ATOM    808  C   ARG   223       8.831   6.590  24.555  1.00                 C  
ATOM    809  O   ARG   223       7.827   6.245  25.184  1.00                 O  
ATOM    810  CB  ARG   223       8.125   8.944  24.613  1.00                 C  
ATOM    811  CD  ARG   223       7.625   9.051  27.070  1.00                 C  
ATOM    812  NE  ARG   223       8.489   8.037  27.670  1.00                 N  
ATOM    813  CG  ARG   223       7.114   8.627  25.703  1.00                 C  
ATOM    814  CZ  ARG   223       9.255   8.244  28.737  1.00                 C  
ATOM    815  NH1 ARG   223      10.009   7.262  29.212  1.00                 N  
ATOM    816  NH2 ARG   223       9.265   9.432  29.325  1.00                 N  
ATOM    817  N   ASN   224       9.508   5.729  23.805  1.00                 N  
ATOM    818  CA  ASN   224       9.086   4.336  23.726  1.00                 C  
ATOM    819  C   ASN   224       9.271   3.698  25.104  1.00                 C  
ATOM    820  O   ASN   224       8.692   2.656  25.421  1.00                 O  
ATOM    821  CB  ASN   224       9.872   3.599  22.640  1.00                 C  
ATOM    822  CG  ASN   224       9.460   4.013  21.241  1.00                 C  
ATOM    823  OD1 ASN   224       8.417   3.594  20.740  1.00                 O  
ATOM    824  ND2 ASN   224      10.282   4.840  20.604  1.00                 N  
ATOM    825  N   CYS   225      10.093   4.328  25.942  1.00                 N  
ATOM    826  CA  CYS   225      10.336   3.856  27.302  1.00                 C  
ATOM    827  C   CYS   225       8.999   3.801  28.042  1.00                 C  
ATOM    828  O   CYS   225       8.813   3.037  28.994  1.00                 O  
ATOM    829  CB  CYS   225      11.335   4.769  28.016  1.00                 C  
ATOM    830  SG  CYS   225      13.019   4.687  27.365  1.00                 S  
ATOM    831  N   LEU   226       8.047   4.619  27.604  1.00                 N  
ATOM    832  CA  LEU   226       6.739   4.670  28.235  1.00                 C  
ATOM    833  C   LEU   226       5.719   4.078  27.287  1.00                 C  
ATOM    834  O   LEU   226       4.512   4.310  27.394  1.00                 O  
ATOM    835  CB  LEU   226       6.381   6.109  28.611  1.00                 C  
ATOM    836  CG  LEU   226       7.295   6.791  29.631  1.00                 C  
ATOM    837  CD1 LEU   226       6.895   8.246  29.824  1.00                 C  
ATOM    838  CD2 LEU   226       7.262   6.052  30.960  1.00                 C  
ATOM    839  N   SER   227       6.203   3.294  26.336  1.00                 N  
ATOM    840  CA  SER   227       5.298   2.688  25.381  1.00                 C  
ATOM    841  C   SER   227       4.638   3.717  24.487  1.00                 C  
ATOM    842  O   SER   227       3.567   3.496  23.917  1.00                 O  
ATOM    843  CB  SER   227       4.223   1.874  26.104  1.00                 C  
ATOM    844  OG  SER   227       4.801   0.832  26.871  1.00                 O  
ATOM    845  N   ASP   228       5.280   4.873  24.353  1.00                 N  
ATOM    846  CA  ASP   228       4.750   5.915  23.494  1.00                 C  
ATOM    847  C   ASP   228       5.488   5.874  22.170  1.00                 C  
ATOM    848  O   ASP   228       6.690   5.605  22.097  1.00                 O  
ATOM    849  CB  ASP   228       4.884   7.283  24.166  1.00                 C  
ATOM    850  CG  ASP   228       3.988   7.426  25.380  1.00                 C  
ATOM    851  OD1 ASP   228       3.012   6.656  25.492  1.00                 O  
ATOM    852  OD2 ASP   228       4.263   8.309  26.221  1.00                 O  
ATOM    853  N   ARG   229       4.758   6.144  21.095  1.00                 N  
ATOM    854  CA  ARG   229       5.332   6.118  19.758  1.00                 C  
ATOM    855  C   ARG   229       5.930   7.457  19.299  1.00                 C  
ATOM    856  O   ARG   229       6.796   7.508  18.422  1.00                 O  
ATOM    857  CB  ARG   229       4.283   5.684  18.733  1.00                 C  
ATOM    858  CD  ARG   229       2.679   3.926  17.934  1.00                 C  
ATOM    859  NE  ARG   229       1.477   4.707  18.213  1.00                 N  
ATOM    860  CG  ARG   229       3.806   4.250  18.902  1.00                 C  
ATOM    861  CZ  ARG   229       0.422   4.767  17.406  1.00                 C  
ATOM    862  NH1 ARG   229      -0.628   5.504  17.742  1.00                 N  
ATOM    863  NH2 ARG   229       0.419   4.091  16.266  1.00                 N  
ATOM    864  N   GLU   230       5.475   8.558  19.887  1.00                 N  
ATOM    865  CA  GLU   230       5.958   9.876  19.491  1.00                 C  
ATOM    866  C   GLU   230       7.383  10.204  19.918  1.00                 C  
ATOM    867  O   GLU   230       7.824   9.905  21.031  1.00                 O  
ATOM    868  CB  GLU   230       5.042  10.970  20.043  1.00                 C  
ATOM    869  CD  GLU   230       4.444  13.423  20.104  1.00                 C  
ATOM    870  CG  GLU   230       5.406  12.373  19.585  1.00                 C  
ATOM    871  OE1 GLU   230       3.289  13.067  20.421  1.00                 O  
ATOM    872  OE2 GLU   230       4.843  14.603  20.194  1.00                 O  
ATOM    873  N   LYS   231       8.120  10.834  19.007  1.00                 N  
ATOM    874  CA  LYS   231       9.505  11.212  19.234  1.00                 C  
ATOM    875  C   LYS   231       9.629  12.388  20.203  1.00                 C  
ATOM    876  O   LYS   231       8.878  13.366  20.143  1.00                 O  
ATOM    877  CB  LYS   231      10.188  11.565  17.911  1.00                 C  
ATOM    878  CD  LYS   231      11.082  10.797  15.695  1.00                 C  
ATOM    879  CE  LYS   231      11.247   9.620  14.748  1.00                 C  
ATOM    880  CG  LYS   231      10.364  10.385  16.969  1.00                 C  
ATOM    881  NZ  LYS   231      11.937  10.013  13.488  1.00                 N  
ATOM    882  N   LYS   232      10.595  12.294  21.116  1.00                 N  
ATOM    883  CA  LYS   232      10.843  13.354  22.077  1.00                 C  
ATOM    884  C   LYS   232      11.075  14.672  21.364  1.00                 C  
ATOM    885  O   LYS   232      11.101  14.741  20.132  1.00                 O  
ATOM    886  CB  LYS   232      12.043  13.006  22.961  1.00                 C  
ATOM    887  CD  LYS   232      13.831  13.851  21.416  1.00                 C  
ATOM    888  CE  LYS   232      14.121  15.019  22.343  1.00                 C  
ATOM    889  CG  LYS   232      13.302  12.652  22.186  1.00                 C  
ATOM    890  NZ  LYS   232      15.232  14.717  23.287  1.00                 N  
ATOM    891  N   ARG   233      11.313  15.807  22.181  1.00                 N  
ATOM    892  CA  ARG   233      11.388  17.068  21.472  1.00                 C  
ATOM    893  C   ARG   233      12.838  17.556  21.415  1.00                 C  
ATOM    894  O   ARG   233      13.554  17.464  22.421  1.00                 O  
ATOM    895  CB  ARG   233      10.494  18.114  22.142  1.00                 C  
ATOM    896  CD  ARG   233       8.403  17.718  20.812  1.00                 C  
ATOM    897  NE  ARG   233       7.017  17.257  20.837  1.00                 N  
ATOM    898  CG  ARG   233       9.025  17.729  22.199  1.00                 C  
ATOM    899  CZ  ARG   233       5.968  18.056  21.004  1.00                 C  
ATOM    900  NH1 ARG   233       4.743  17.548  21.013  1.00                 N  
ATOM    901  NH2 ARG   233       6.146  19.361  21.161  1.00                 N  
ATOM    902  N   SER   234      13.282  18.047  20.238  1.00                 N  
ATOM    903  CA  SER   234      14.649  18.560  20.065  1.00                 C  
ATOM    904  C   SER   234      14.921  19.943  20.662  1.00                 C  
ATOM    905  O   SER   234      14.040  20.808  20.679  1.00                 O  
ATOM    906  CB  SER   234      15.015  18.619  18.581  1.00                 C  
ATOM    907  OG  SER   234      14.223  19.574  17.897  1.00                 O  
ATOM    908  N   HIS   235      16.170  20.142  21.076  1.00                 N  
ATOM    909  CA  HIS   235      16.595  21.303  21.844  1.00                 C  
ATOM    910  C   HIS   235      15.809  22.530  21.439  1.00                 C  
ATOM    911  O   HIS   235      15.050  23.069  22.248  1.00                 O  
ATOM    912  CB  HIS   235      18.094  21.548  21.659  1.00                 C  
ATOM    913  CG  HIS   235      18.614  22.720  22.433  1.00                 C  
ATOM    914  ND1 HIS   235      18.773  22.697  23.801  1.00                 N  
ATOM    915  CE1 HIS   235      19.255  23.885  24.206  1.00                 C  
ATOM    916  CD2 HIS   235      19.063  24.065  22.103  1.00                 C  
ATOM    917  NE2 HIS   235      19.431  24.711  23.193  1.00                 N  
ATOM    918  N   GLU   236      15.951  22.919  20.168  1.00                 N  
ATOM    919  CA  GLU   236      15.394  24.177  19.632  1.00                 C  
ATOM    920  C   GLU   236      13.860  24.236  19.544  1.00                 C  
ATOM    921  O   GLU   236      13.300  25.292  19.194  1.00                 O  
ATOM    922  CB  GLU   236      15.951  24.457  18.235  1.00                 C  
ATOM    923  CD  GLU   236      16.384  22.230  17.125  1.00                 C  
ATOM    924  CG  GLU   236      15.503  23.462  17.177  1.00                 C  
ATOM    925  OE1 GLU   236      17.115  21.981  18.107  1.00                 O  
ATOM    926  OE2 GLU   236      16.344  21.513  16.103  1.00                 O  
ATOM    927  N   LYS   237      13.177  23.133  19.846  1.00                 N  
ATOM    928  CA  LYS   237      11.707  23.140  19.875  1.00                 C  
ATOM    929  C   LYS   237      11.130  22.973  21.275  1.00                 C  
ATOM    930  O   LYS   237       9.914  22.933  21.445  1.00                 O  
ATOM    931  CB  LYS   237      11.148  22.036  18.975  1.00                 C  
ATOM    932  CD  LYS   237      11.055  23.407  16.874  1.00                 C  
ATOM    933  CE  LYS   237      11.426  23.471  15.402  1.00                 C  
ATOM    934  CG  LYS   237      11.586  22.139  17.523  1.00                 C  
ATOM    935  NZ  LYS   237      10.962  24.735  14.767  1.00                 N  
ATOM    936  N   GLN   238      11.981  22.868  22.279  1.00                 N  
ATOM    937  CA  GLN   238      11.490  22.549  23.608  1.00                 C  
ATOM    938  C   GLN   238      10.677  23.665  24.213  1.00                 C  
ATOM    939  O   GLN   238       9.636  23.410  24.798  1.00                 O  
ATOM    940  CB  GLN   238      12.654  22.211  24.542  1.00                 C  
ATOM    941  CD  GLN   238      14.548  20.640  25.110  1.00                 C  
ATOM    942  CG  GLN   238      13.352  20.902  24.215  1.00                 C  
ATOM    943  OE1 GLN   238      14.429  19.981  26.143  1.00                 O  
ATOM    944  NE2 GLN   238      15.706  21.155  24.715  1.00                 N  
ATOM    945  N   VAL   239      11.147  24.892  24.072  1.00                 N  
ATOM    946  CA  VAL   239      10.436  26.038  24.625  1.00                 C  
ATOM    947  C   VAL   239       9.001  26.028  24.099  1.00                 C  
ATOM    948  O   VAL   239       8.011  26.169  24.833  1.00                 O  
ATOM    949  CB  VAL   239      11.143  27.362  24.278  1.00                 C  
ATOM    950  CG1 VAL   239      10.276  28.548  24.672  1.00                 C  
ATOM    951  CG2 VAL   239      12.498  27.437  24.964  1.00                 C  
ATOM    952  N   LYS   240       8.929  25.850  22.791  1.00                 N  
ATOM    953  CA  LYS   240       7.683  25.744  22.057  1.00                 C  
ATOM    954  C   LYS   240       6.793  24.607  22.544  1.00                 C  
ATOM    955  O   LYS   240       5.599  24.791  22.633  1.00                 O  
ATOM    956  CB  LYS   240       7.955  25.556  20.563  1.00                 C  
ATOM    957  CD  LYS   240       8.772  26.529  18.399  1.00                 C  
ATOM    958  CE  LYS   240       9.337  27.762  17.711  1.00                 C  
ATOM    959  CG  LYS   240       8.507  26.792  19.872  1.00                 C  
ATOM    960  NZ  LYS   240       9.642  27.506  16.276  1.00                 N  
ATOM    961  N   ALA   241       7.344  23.434  22.823  1.00                 N  
ATOM    962  CA  ALA   241       6.542  22.341  23.351  1.00                 C  
ATOM    963  C   ALA   241       6.110  22.641  24.814  1.00                 C  
ATOM    964  O   ALA   241       5.036  22.224  25.265  1.00                 O  
ATOM    965  CB  ALA   241       7.317  21.034  23.282  1.00                 C  
ATOM    966  N   LEU   242       6.947  23.381  25.533  1.00                 N  
ATOM    967  CA  LEU   242       6.648  23.793  26.911  1.00                 C  
ATOM    968  C   LEU   242       5.498  24.796  26.923  1.00                 C  
ATOM    969  O   LEU   242       4.591  24.687  27.761  1.00                 O  
ATOM    970  CB  LEU   242       7.891  24.392  27.573  1.00                 C  
ATOM    971  CG  LEU   242       7.737  24.832  29.030  1.00                 C  
ATOM    972  CD1 LEU   242       7.330  23.658  29.907  1.00                 C  
ATOM    973  CD2 LEU   242       9.027  25.453  29.543  1.00                 C  
ATOM    974  N   GLN   243       5.507  25.747  25.989  1.00                 N  
ATOM    975  CA  GLN   243       4.397  26.703  25.889  1.00                 C  
ATOM    976  C   GLN   243       3.109  25.976  25.502  1.00                 C  
ATOM    977  O   GLN   243       2.066  26.193  26.103  1.00                 O  
ATOM    978  CB  GLN   243       4.723  27.798  24.872  1.00                 C  
ATOM    979  CD  GLN   243       6.187  29.760  24.247  1.00                 C  
ATOM    980  CG  GLN   243       5.809  28.761  25.323  1.00                 C  
ATOM    981  OE1 GLN   243       6.082  29.471  23.055  1.00                 O  
ATOM    982  NE2 GLN   243       6.628  30.940  24.666  1.00                 N  
ATOM    983  N   LEU   244       3.198  25.068  24.530  1.00                 N  
ATOM    984  CA  LEU   244       2.045  24.224  24.179  1.00                 C  
ATOM    985  C   LEU   244       1.453  23.474  25.424  1.00                 C  
ATOM    986  O   LEU   244       0.222  23.476  25.654  1.00                 O  
ATOM    987  CB  LEU   244       2.435  23.203  23.108  1.00                 C  
ATOM    988  CG  LEU   244       1.338  22.232  22.666  1.00                 C  
ATOM    989  CD1 LEU   244       0.173  22.986  22.041  1.00                 C  
ATOM    990  CD2 LEU   244       1.890  21.207  21.688  1.00                 C  
ATOM    991  N   LEU   245       2.316  22.843  26.214  1.00                 N  
ATOM    992  CA  LEU   245       1.856  22.101  27.408  1.00                 C  
ATOM    993  C   LEU   245       1.130  22.989  28.448  1.00                 C  
ATOM    994  O   LEU   245       0.072  22.644  28.964  1.00                 O  
ATOM    995  CB  LEU   245       3.034  21.405  28.093  1.00                 C  
ATOM    996  CG  LEU   245       2.713  20.633  29.374  1.00                 C  
ATOM    997  CD1 LEU   245       1.731  19.506  29.091  1.00                 C  
ATOM    998  CD2 LEU   245       3.984  20.081  30.002  1.00                 C  
ATOM    999  N   VAL   246       1.723  24.134  28.722  1.00                 N  
ATOM   1000  CA  VAL   246       1.177  25.172  29.595  1.00                 C  
ATOM   1001  C   VAL   246      -0.173  25.775  29.187  1.00                 C  
ATOM   1002  O   VAL   246      -0.986  26.158  30.067  1.00                 O  
ATOM   1003  CB  VAL   246       2.156  26.350  29.752  1.00                 C  
ATOM   1004  CG1 VAL   246       1.492  27.499  30.495  1.00                 C  
ATOM   1005  CG2 VAL   246       3.418  25.902  30.473  1.00                 C  
ATOM   1006  N   GLN   247      -0.412  25.897  27.885  1.00                 N  
ATOM   1007  CA  GLN   247      -1.663  26.453  27.385  1.00                 C  
ATOM   1008  C   GLN   247      -2.835  25.530  27.705  1.00                 C  
ATOM   1009  O   GLN   247      -3.980  25.945  27.691  1.00                 O  
ATOM   1010  CB  GLN   247      -1.577  26.694  25.877  1.00                 C  
ATOM   1011  CD  GLN   247      -0.534  27.992  23.977  1.00                 C  
ATOM   1012  CG  GLN   247      -0.613  27.800  25.479  1.00                 C  
ATOM   1013  OE1 GLN   247      -0.721  27.048  23.210  1.00                 O  
ATOM   1014  NE2 GLN   247      -0.257  29.219  23.553  1.00                 N  
ATOM   1015  N   LEU   248      -2.521  24.278  28.014  1.00                 N  
ATOM   1016  CA  LEU   248      -3.498  23.271  28.430  1.00                 C  
ATOM   1017  C   LEU   248      -3.868  23.312  29.929  1.00                 C  
ATOM   1018  O   LEU   248      -4.762  22.599  30.345  1.00                 O  
ATOM   1019  CB  LEU   248      -2.991  21.865  28.103  1.00                 C  
ATOM   1020  CG  LEU   248      -2.811  21.537  26.620  1.00                 C  
ATOM   1021  CD1 LEU   248      -2.187  20.161  26.445  1.00                 C  
ATOM   1022  CD2 LEU   248      -4.142  21.610  25.888  1.00                 C  
ATOM   1023  N   LEU   249      -3.198  24.145  30.727  1.00                 N  
ATOM   1024  CA  LEU   249      -3.545  24.302  32.155  1.00                 C  
ATOM   1025  C   LEU   249      -4.881  25.059  32.299  1.00                 C  
ATOM   1026  O   LEU   249      -5.227  25.862  31.432  1.00                 O  
ATOM   1027  CB  LEU   249      -2.428  25.036  32.900  1.00                 C  
ATOM   1028  CG  LEU   249      -1.078  24.322  32.972  1.00                 C  
ATOM   1029  CD1 LEU   249      -0.032  25.213  33.624  1.00                 C  
ATOM   1030  CD2 LEU   249      -1.203  23.010  33.732  1.00                 C  
ATOM   1031  N   PRO   250      -5.618  24.810  33.400  1.00                 N  
ATOM   1032  CA  PRO   250      -6.811  25.610  33.677  1.00                 C  
ATOM   1033  C   PRO   250      -6.528  27.107  33.687  1.00                 C  
ATOM   1034  O   PRO   250      -5.393  27.546  33.930  1.00                 O  
ATOM   1035  CB  PRO   250      -7.264  25.134  35.059  1.00                 C  
ATOM   1036  CD  PRO   250      -5.370  23.788  34.482  1.00                 C  
ATOM   1037  CG  PRO   250      -6.699  23.758  35.183  1.00                 C  
ATOM   1038  N   ARG   251      -7.563  27.876  33.427  1.00                 N  
ATOM   1039  CA  ARG   251      -7.463  29.322  33.388  1.00                 C  
ATOM   1040  C   ARG   251      -6.734  29.897  34.584  1.00                 C  
ATOM   1041  O   ARG   251      -5.823  30.696  34.430  1.00                 O  
ATOM   1042  CB  ARG   251      -8.854  29.953  33.300  1.00                 C  
ATOM   1043  CD  ARG   251     -10.255  32.036  33.297  1.00                 C  
ATOM   1044  NE  ARG   251     -10.913  31.748  34.569  1.00                 N  
ATOM   1045  CG  ARG   251      -8.844  31.472  33.245  1.00                 C  
ATOM   1046  CZ  ARG   251     -12.223  31.839  34.770  1.00                 C  
ATOM   1047  NH1 ARG   251     -12.732  31.557  35.961  1.00                 N  
ATOM   1048  NH2 ARG   251     -13.021  32.212  33.779  1.00                 N  
ATOM   1049  N   GLU   252      -7.207  29.525  35.773  1.00                 N  
ATOM   1050  CA  GLU   252      -6.693  30.085  37.030  1.00                 C  
ATOM   1051  C   GLU   252      -5.208  29.823  37.142  1.00                 C  
ATOM   1052  O   GLU   252      -4.421  30.739  37.381  1.00                 O  
ATOM   1053  CB  GLU   252      -7.439  29.490  38.226  1.00                 C  
ATOM   1054  CD  GLU   252      -9.790  29.087  37.396  1.00                 C  
ATOM   1055  CG  GLU   252      -8.900  29.902  38.313  1.00                 C  
ATOM   1056  OE1 GLU   252      -9.265  28.192  36.700  1.00                 O  
ATOM   1057  OE2 GLU   252     -11.012  29.343  37.373  1.00                 O  
ATOM   1058  N   ASN   253      -4.839  28.563  36.960  1.00                 N  
ATOM   1059  CA  ASN   253      -3.452  28.186  36.969  1.00                 C  
ATOM   1060  C   ASN   253      -2.598  28.979  35.994  1.00                 C  
ATOM   1061  O   ASN   253      -1.487  29.359  36.360  1.00                 O  
ATOM   1062  CB  ASN   253      -3.301  26.693  36.672  1.00                 C  
ATOM   1063  CG  ASN   253      -3.729  25.821  37.836  1.00                 C  
ATOM   1064  OD1 ASN   253      -3.817  26.286  38.972  1.00                 O  
ATOM   1065  ND2 ASN   253      -3.996  24.551  37.555  1.00                 N  
ATOM   1066  N   ALA   254      -3.101  29.188  34.766  1.00                 N  
ATOM   1067  CA  ALA   254      -2.412  30.020  33.765  1.00                 C  
ATOM   1068  C   ALA   254      -2.226  31.476  34.192  1.00                 C  
ATOM   1069  O   ALA   254      -1.185  32.062  33.915  1.00                 O  
ATOM   1070  CB  ALA   254      -3.166  29.994  32.444  1.00                 C  
ATOM   1071  N   ALA   255      -3.230  32.074  34.821  1.00                 N  
ATOM   1072  CA  ALA   255      -3.068  33.440  35.325  1.00                 C  
ATOM   1073  C   ALA   255      -1.977  33.465  36.387  1.00                 C  
ATOM   1074  O   ALA   255      -1.152  34.353  36.402  1.00                 O  
ATOM   1075  CB  ALA   255      -4.384  33.958  35.884  1.00                 C  
ATOM   1076  N   LEU   256      -2.016  32.499  37.292  1.00                 N  
ATOM   1077  CA  LEU   256      -1.080  32.504  38.445  1.00                 C  
ATOM   1078  C   LEU   256       0.352  32.245  37.981  1.00                 C  
ATOM   1079  O   LEU   256       1.266  32.973  38.345  1.00                 O  
ATOM   1080  CB  LEU   256      -1.499  31.458  39.480  1.00                 C  
ATOM   1081  CG  LEU   256      -0.758  31.494  40.818  1.00                 C  
ATOM   1082  CD1 LEU   256      -1.536  30.737  41.884  1.00                 C  
ATOM   1083  CD2 LEU   256       0.641  30.915  40.674  1.00                 C  
ATOM   1084  N   LEU   257       0.520  31.253  37.126  1.00                 N  
ATOM   1085  CA  LEU   257       1.808  30.950  36.521  1.00                 C  
ATOM   1086  C   LEU   257       2.430  32.128  35.749  1.00                 C  
ATOM   1087  O   LEU   257       3.635  32.383  35.858  1.00                 O  
ATOM   1088  CB  LEU   257       1.686  29.757  35.571  1.00                 C  
ATOM   1089  CG  LEU   257       2.973  29.313  34.872  1.00                 C  
ATOM   1090  CD1 LEU   257       4.021  28.894  35.891  1.00                 C  
ATOM   1091  CD2 LEU   257       2.693  28.175  33.903  1.00                 C  
ATOM   1092  N   GLU   258       1.614  32.851  34.991  1.00                 N  
ATOM   1093  CA  GLU   258       2.068  34.095  34.333  1.00                 C  
ATOM   1094  C   GLU   258       2.574  35.123  35.332  1.00                 C  
ATOM   1095  O   GLU   258       3.679  35.642  35.193  1.00                 O  
ATOM   1096  CB  GLU   258       0.937  34.705  33.502  1.00                 C  
ATOM   1097  CD  GLU   258       0.192  36.530  31.923  1.00                 C  
ATOM   1098  CG  GLU   258       1.327  35.972  32.759  1.00                 C  
ATOM   1099  OE1 GLU   258      -0.907  35.938  31.943  1.00                 O  
ATOM   1100  OE2 GLU   258       0.402  37.560  31.248  1.00                 O  
ATOM   1101  N   SER   259       1.780  35.405  36.357  1.00                 N  
ATOM   1102  CA  SER   259       2.171  36.382  37.368  1.00                 C  
ATOM   1103  C   SER   259       3.457  35.964  38.120  1.00                 C  
ATOM   1104  O   SER   259       4.358  36.790  38.392  1.00                 O  
ATOM   1105  CB  SER   259       1.038  36.594  38.374  1.00                 C  
ATOM   1106  OG  SER   259       0.791  35.415  39.120  1.00                 O  
ATOM   1107  N   LEU   260       3.543  34.672  38.420  1.00                 N  
ATOM   1108  CA  LEU   260       4.700  34.109  39.052  1.00                 C  
ATOM   1109  C   LEU   260       5.956  34.169  38.177  1.00                 C  
ATOM   1110  O   LEU   260       7.037  34.558  38.660  1.00                 O  
ATOM   1111  CB  LEU   260       4.440  32.654  39.447  1.00                 C  
ATOM   1112  CG  LEU   260       5.580  31.934  40.170  1.00                 C  
ATOM   1113  CD1 LEU   260       5.938  32.653  41.461  1.00                 C  
ATOM   1114  CD2 LEU   260       5.207  30.487  40.456  1.00                 C  
ATOM   1115  N   LEU   261       5.815  33.823  36.893  1.00                 N  
ATOM   1116  CA  LEU   261       6.975  33.792  35.997  1.00                 C  
ATOM   1117  C   LEU   261       7.549  35.175  35.791  1.00                 C  
ATOM   1118  O   LEU   261       8.769  35.343  35.808  1.00                 O  
ATOM   1119  CB  LEU   261       6.594  33.179  34.648  1.00                 C  
ATOM   1120  CG  LEU   261       6.255  31.687  34.653  1.00                 C  
ATOM   1121  CD1 LEU   261       5.729  31.251  33.294  1.00                 C  
ATOM   1122  CD2 LEU   261       7.472  30.860  35.040  1.00                 C  
ATOM   1123  N   GLU   262       6.690  36.177  35.646  1.00                 N  
ATOM   1124  CA  GLU   262       7.190  37.546  35.530  1.00                 C  
ATOM   1125  C   GLU   262       7.856  38.006  36.804  1.00                 C  
ATOM   1126  O   GLU   262       8.873  38.712  36.736  1.00                 O  
ATOM   1127  CB  GLU   262       6.053  38.503  35.166  1.00                 C  
ATOM   1128  CD  GLU   262       4.348  39.238  33.454  1.00                 C  
ATOM   1129  CG  GLU   262       5.512  38.316  33.758  1.00                 C  
ATOM   1130  OE1 GLU   262       3.841  39.885  34.394  1.00                 O  
ATOM   1131  OE2 GLU   262       3.943  39.315  32.274  1.00                 O  
ATOM   1132  N   LEU   263       7.289  37.598  37.953  1.00                 N  
ATOM   1133  CA  LEU   263       7.873  37.880  39.259  1.00                 C  
ATOM   1134  C   LEU   263       9.263  37.239  39.373  1.00                 C  
ATOM   1135  O   LEU   263      10.240  37.919  39.670  1.00                 O  
ATOM   1136  CB  LEU   263       6.957  37.375  40.376  1.00                 C  
ATOM   1137  CG  LEU   263       7.466  37.563  41.807  1.00                 C  
ATOM   1138  CD1 LEU   263       7.653  39.039  42.121  1.00                 C  
ATOM   1139  CD2 LEU   263       6.511  36.926  42.805  1.00                 C  
ATOM   1140  N   LEU   264       9.351  35.941  39.091  1.00                 N  
ATOM   1141  CA  LEU   264      10.614  35.231  39.234  1.00                 C  
ATOM   1142  C   LEU   264      11.645  35.807  38.252  1.00                 C  
ATOM   1143  O   LEU   264      12.828  35.962  38.570  1.00                 O  
ATOM   1144  CB  LEU   264      10.416  33.732  38.999  1.00                 C  
ATOM   1145  CG  LEU   264       9.617  32.979  40.064  1.00                 C  
ATOM   1146  CD1 LEU   264       9.341  31.550  39.619  1.00                 C  
ATOM   1147  CD2 LEU   264      10.354  32.986  41.394  1.00                 C  
ATOM   1148  N   ASN   265      11.166  36.158  37.068  1.00                 N  
ATOM   1149  CA  ASN   265      11.979  36.877  36.087  1.00                 C  
ATOM   1150  C   ASN   265      12.574  38.188  36.660  1.00                 C  
ATOM   1151  O   ASN   265      13.777  38.482  36.460  1.00                 O  
ATOM   1152  CB  ASN   265      11.159  37.182  34.832  1.00                 C  
ATOM   1153  CG  ASN   265      11.984  37.837  33.742  1.00                 C  
ATOM   1154  OD1 ASN   265      12.937  37.248  33.232  1.00                 O  
ATOM   1155  ND2 ASN   265      11.619  39.062  33.381  1.00                 N  
ATOM   1156  N   ARG   266      11.758  38.990  37.338  1.00                 N  
ATOM   1157  CA  ARG   266      12.317  40.166  38.029  1.00                 C  
ATOM   1158  C   ARG   266      13.422  39.785  39.024  1.00                 C  
ATOM   1159  O   ARG   266      14.409  40.507  39.150  1.00                 O  
ATOM   1160  CB  ARG   266      11.213  40.932  38.762  1.00                 C  
ATOM   1161  CD  ARG   266       9.145  42.347  38.630  1.00                 C  
ATOM   1162  NE  ARG   266       8.216  43.066  37.761  1.00                 N  
ATOM   1163  CG  ARG   266      10.252  41.666  37.842  1.00                 C  
ATOM   1164  CZ  ARG   266       7.071  43.600  38.171  1.00                 C  
ATOM   1165  NH1 ARG   266       6.289  44.236  37.308  1.00                 N  
ATOM   1166  NH2 ARG   266       6.709  43.497  39.442  1.00                 N  
ATOM   1167  N   THR   267      13.245  38.658  39.735  1.00                 N  
ATOM   1168  CA  THR   267      14.230  38.194  40.741  1.00                 C  
ATOM   1169  C   THR   267      15.580  37.923  40.054  1.00                 C  
ATOM   1170  O   THR   267      16.648  38.380  40.502  1.00                 O  
ATOM   1171  CB  THR   267      13.740  36.929  41.469  1.00                 C  
ATOM   1172  OG1 THR   267      12.531  37.221  42.181  1.00                 O  
ATOM   1173  CG2 THR   267      14.785  36.447  42.463  1.00                 C  
ATOM   1174  N   ALA   268      15.505  37.170  38.968  1.00                 N  
ATOM   1175  CA  ALA   268      16.672  36.795  38.185  1.00                 C  
ATOM   1176  C   ALA   268      17.361  37.993  37.485  1.00                 C  
ATOM   1177  O   ALA   268      18.584  37.985  37.302  1.00                 O  
ATOM   1178  CB  ALA   268      16.295  35.764  37.132  1.00                 C  
ATOM   1179  N   LYS   269      16.585  39.023  37.133  1.00                 N  
ATOM   1180  CA  LYS   269      17.129  40.333  36.691  1.00                 C  
ATOM   1181  C   LYS   269      18.144  40.945  37.672  1.00                 C  
ATOM   1182  O   LYS   269      19.090  41.623  37.260  1.00                 O  
ATOM   1183  CB  LYS   269      15.996  41.337  36.470  1.00                 C  
ATOM   1184  CD  LYS   269      15.278  43.609  35.682  1.00                 C  
ATOM   1185  CE  LYS   269      15.741  44.975  35.201  1.00                 C  
ATOM   1186  CG  LYS   269      16.458  42.693  35.962  1.00                 C  
ATOM   1187  NZ  LYS   269      14.595  45.884  34.925  1.00                 N  
ATOM   1188  N   VAL   270      17.923  40.714  38.967  1.00                 N  
ATOM   1189  CA  VAL   270      18.754  41.239  40.041  1.00                 C  
ATOM   1190  C   VAL   270      19.803  40.178  40.475  1.00                 C  
ATOM   1191  O   VAL   270      20.297  40.186  41.600  1.00                 O  
ATOM   1192  CB  VAL   270      17.905  41.676  41.249  1.00                 C  
ATOM   1193  CG1 VAL   270      18.796  42.211  42.360  1.00                 C  
ATOM   1194  CG2 VAL   270      16.882  42.721  40.832  1.00                 C  
ATOM   1195  N   VAL   271      21.026  40.308  39.967  1.00                 N  
ATOM   1196  CA  VAL   271      22.111  39.351  40.232  1.00                 C  
ATOM   1197  C   VAL   271      22.656  39.379  41.668  1.00                 C  
ATOM   1198  O   VAL   271      23.319  38.443  42.124  1.00                 O  
ATOM   1199  CB  VAL   271      23.299  39.565  39.275  1.00                 C  
ATOM   1200  CG1 VAL   271      22.863  39.363  37.832  1.00                 C  
ATOM   1201  CG2 VAL   271      23.893  40.952  39.467  1.00                 C  
ATOM   1202  N   GLU   272      22.380  40.458  42.398  1.00                 N  
ATOM   1203  CA  GLU   272      22.832  40.539  43.771  1.00                 C  
ATOM   1204  C   GLU   272      22.315  39.374  44.632  1.00                 C  
ATOM   1205  O   GLU   272      22.961  38.964  45.600  1.00                 O  
ATOM   1206  CB  GLU   272      22.398  41.864  44.401  1.00                 C  
ATOM   1207  CD  GLU   272      22.629  44.379  44.456  1.00                 C  
ATOM   1208  CG  GLU   272      23.117  43.082  43.842  1.00                 C  
ATOM   1209  OE1 GLU   272      21.508  44.391  45.007  1.00                 O  
ATOM   1210  OE2 GLU   272      23.367  45.384  44.385  1.00                 O  
ATOM   1211  N   ASN   273      21.147  38.818  44.302  1.00                 N  
ATOM   1212  CA  ASN   273      20.597  37.695  45.085  1.00                 C  
ATOM   1213  C   ASN   273      21.371  36.384  44.856  1.00                 C  
ATOM   1214  O   ASN   273      21.265  35.422  45.621  1.00                 O  
ATOM   1215  CB  ASN   273      19.116  37.489  44.759  1.00                 C  
ATOM   1216  CG  ASN   273      18.236  38.583  45.331  1.00                 C  
ATOM   1217  OD1 ASN   273      18.621  39.272  46.277  1.00                 O  
ATOM   1218  ND2 ASN   273      17.049  38.746  44.759  1.00                 N  
ATOM   1219  N   LYS   274      22.165  36.348  43.781  1.00                 N  
ATOM   1220  CA  LYS   274      22.816  35.117  43.289  1.00                 C  
ATOM   1221  C   LYS   274      21.765  34.057  42.911  1.00                 C  
ATOM   1222  O   LYS   274      21.868  32.874  43.246  1.00                 O  
ATOM   1223  CB  LYS   274      23.775  34.560  44.343  1.00                 C  
ATOM   1224  CD  LYS   274      25.847  34.870  45.726  1.00                 C  
ATOM   1225  CE  LYS   274      27.050  35.758  45.996  1.00                 C  
ATOM   1226  CG  LYS   274      24.912  35.501  44.707  1.00                 C  
ATOM   1227  NZ  LYS   274      26.659  37.038  46.650  1.00                 N  
ATOM   1228  N   MET   275      20.675  34.595  42.159  1.00                 N  
ATOM   1229  CA  MET   275      19.691  33.608  41.766  1.00                 C  
ATOM   1230  C   MET   275      19.494  33.601  40.255  1.00                 C  
ATOM   1231  O   MET   275      18.816  34.453  39.713  1.00                 O  
ATOM   1232  CB  MET   275      18.358  33.872  42.468  1.00                 C  
ATOM   1233  SD  MET   275      18.951  32.269  44.649  1.00                 S  
ATOM   1234  CE  MET   275      17.466  31.304  44.379  1.00                 C  
ATOM   1235  CG  MET   275      18.444  33.867  43.986  1.00                 C  
ATOM   1236  N   SER   276      20.099  32.622  39.589  1.00                 N  
ATOM   1237  CA  SER   276      19.877  32.367  38.166  1.00                 C  
ATOM   1238  C   SER   276      18.515  31.686  37.949  1.00                 C  
ATOM   1239  O   SER   276      17.906  31.200  38.905  1.00                 O  
ATOM   1240  CB  SER   276      21.004  31.504  37.594  1.00                 C  
ATOM   1241  OG  SER   276      20.961  30.192  38.127  1.00                 O  
ATOM   1242  N   ALA   277      18.032  31.659  36.696  1.00                 N  
ATOM   1243  CA  ALA   277      16.845  30.879  36.381  1.00                 C  
ATOM   1244  C   ALA   277      16.954  29.477  36.882  1.00                 C  
ATOM   1245  O   ALA   277      15.996  28.965  37.430  1.00                 O  
ATOM   1246  CB  ALA   277      16.599  30.871  34.880  1.00                 C  
ATOM   1247  N   GLY   278      18.118  28.871  36.688  1.00                 N  
ATOM   1248  CA  GLY   278      18.370  27.530  37.183  1.00                 C  
ATOM   1249  C   GLY   278      18.333  27.437  38.729  1.00                 C  
ATOM   1250  O   GLY   278      17.788  26.481  39.269  1.00                 O  
ATOM   1251  N   SER   279      18.918  28.401  39.431  1.00                 N  
ATOM   1252  CA  SER   279      18.896  28.396  40.919  1.00                 C  
ATOM   1253  C   SER   279      17.483  28.527  41.500  1.00                 C  
ATOM   1254  O   SER   279      17.147  27.898  42.512  1.00                 O  
ATOM   1255  CB  SER   279      19.768  29.525  41.472  1.00                 C  
ATOM   1256  OG  SER   279      21.135  29.309  41.166  1.00                 O  
ATOM   1257  N   LEU   280      16.678  29.382  40.874  1.00                 N  
ATOM   1258  CA  LEU   280      15.273  29.528  41.255  1.00                 C  
ATOM   1259  C   LEU   280      14.513  28.252  40.949  1.00                 C  
ATOM   1260  O   LEU   280      13.777  27.754  41.786  1.00                 O  
ATOM   1261  CB  LEU   280      14.642  30.718  40.529  1.00                 C  
ATOM   1262  CG  LEU   280      15.137  32.105  40.943  1.00                 C  
ATOM   1263  CD1 LEU   280      14.571  33.175  40.021  1.00                 C  
ATOM   1264  CD2 LEU   280      14.764  32.400  42.388  1.00                 C  
ATOM   1265  N   GLY   281      14.703  27.726  39.751  1.00                 N  
ATOM   1266  CA  GLY   281      13.976  26.541  39.304  1.00                 C  
ATOM   1267  C   GLY   281      14.173  25.368  40.265  1.00                 C  
ATOM   1268  O   GLY   281      13.220  24.712  40.697  1.00                 O  
ATOM   1269  N   VAL   282      15.417  25.122  40.623  1.00                 N  
ATOM   1270  CA  VAL   282      15.745  23.968  41.463  1.00                 C  
ATOM   1271  C   VAL   282      15.081  24.068  42.842  1.00                 C  
ATOM   1272  O   VAL   282      14.712  23.052  43.423  1.00                 O  
ATOM   1273  CB  VAL   282      17.267  23.810  41.635  1.00                 C  
ATOM   1274  CG1 VAL   282      17.824  24.925  42.507  1.00                 C  
ATOM   1275  CG2 VAL   282      17.597  22.449  42.229  1.00                 C  
ATOM   1276  N   VAL   283      14.921  25.300  43.332  1.00                 N  
ATOM   1277  CA  VAL   283      14.319  25.605  44.637  1.00                 C  
ATOM   1278  C   VAL   283      12.786  25.691  44.624  1.00                 C  
ATOM   1279  O   VAL   283      12.137  25.437  45.640  1.00                 O  
ATOM   1280  CB  VAL   283      14.863  26.925  45.215  1.00                 C  
ATOM   1281  CG1 VAL   283      16.370  26.844  45.403  1.00                 C  
ATOM   1282  CG2 VAL   283      14.497  28.092  44.311  1.00                 C  
ATOM   1283  N   PHE   284      12.212  26.090  43.483  1.00                 N  
ATOM   1284  CA  PHE   284      10.770  26.247  43.352  1.00                 C  
ATOM   1285  C   PHE   284      10.038  25.047  42.740  1.00                 C  
ATOM   1286  O   PHE   284       8.904  24.823  43.078  1.00                 O  
ATOM   1287  CB  PHE   284      10.440  27.479  42.508  1.00                 C  
ATOM   1288  CG  PHE   284      10.852  28.777  43.142  1.00                 C  
ATOM   1289  CZ  PHE   284      11.613  31.176  44.321  1.00                 C  
ATOM   1290  CD1 PHE   284      11.596  29.705  42.434  1.00                 C  
ATOM   1291  CE1 PHE   284      11.975  30.899  43.017  1.00                 C  
ATOM   1292  CD2 PHE   284      10.497  29.070  44.447  1.00                 C  
ATOM   1293  CE2 PHE   284      10.876  30.264  45.030  1.00                 C  
ATOM   1294  N   ALA   285      10.660  24.273  41.849  1.00                 N  
ATOM   1295  CA  ALA   285       9.943  23.122  41.199  1.00                 C  
ATOM   1296  C   ALA   285       9.172  22.228  42.171  1.00                 C  
ATOM   1297  O   ALA   285       8.045  21.852  41.905  1.00                 O  
ATOM   1298  CB  ALA   285      10.925  22.254  40.426  1.00                 C  
ATOM   1299  N   PRO   286       9.767  21.869  43.301  1.00                 N  
ATOM   1300  CA  PRO   286       8.990  20.883  44.088  1.00                 C  
ATOM   1301  C   PRO   286       7.617  21.401  44.534  1.00                 C  
ATOM   1302  O   PRO   286       6.624  20.654  44.529  1.00                 O  
ATOM   1303  CB  PRO   286       9.875  20.599  45.303  1.00                 C  
ATOM   1304  CD  PRO   286      11.018  22.215  43.957  1.00                 C  
ATOM   1305  CG  PRO   286      10.797  21.770  45.376  1.00                 C  
ATOM   1306  N   SER   287       7.559  22.692  44.871  1.00                 N  
ATOM   1307  CA  SER   287       6.344  23.288  45.368  1.00                 C  
ATOM   1308  C   SER   287       5.338  23.617  44.275  1.00                 C  
ATOM   1309  O   SER   287       4.121  23.580  44.515  1.00                 O  
ATOM   1310  CB  SER   287       6.655  24.565  46.151  1.00                 C  
ATOM   1311  OG  SER   287       7.185  25.568  45.302  1.00                 O  
ATOM   1312  N   LEU   288       5.846  23.945  43.082  1.00                 N  
ATOM   1313  CA  LEU   288       5.019  24.301  41.943  1.00                 C  
ATOM   1314  C   LEU   288       4.512  23.080  41.244  1.00                 C  
ATOM   1315  O   LEU   288       3.431  23.135  40.656  1.00                 O  
ATOM   1316  CB  LEU   288       5.803  25.179  40.966  1.00                 C  
ATOM   1317  CG  LEU   288       6.191  26.572  41.467  1.00                 C  
ATOM   1318  CD1 LEU   288       7.082  27.278  40.456  1.00                 C  
ATOM   1319  CD2 LEU   288       4.951  27.405  41.752  1.00                 C  
ATOM   1320  N   ILE   289       5.285  21.994  41.302  1.00                 N  
ATOM   1321  CA  ILE   289       4.944  20.751  40.645  1.00                 C  
ATOM   1322  C   ILE   289       4.441  19.664  41.572  1.00                 C  
ATOM   1323  O   ILE   289       3.897  18.672  41.100  1.00                 O  
ATOM   1324  CB  ILE   289       6.139  20.183  39.856  1.00                 C  
ATOM   1325  CD1 ILE   289       4.748  19.641  37.790  1.00                 C  
ATOM   1326  CG1 ILE   289       5.666  19.113  38.870  1.00                 C  
ATOM   1327  CG2 ILE   289       7.199  19.650  40.807  1.00                 C  
ATOM   1328  N   CYS   290       4.644  19.853  42.886  1.00                 N  
ATOM   1329  CA  CYS   290       4.416  18.835  43.920  1.00                 C  
ATOM   1330  C   CYS   290       5.219  17.590  43.633  1.00                 C  
ATOM   1331  O   CYS   290       4.659  16.500  43.543  1.00                 O  
ATOM   1332  CB  CYS   290       2.928  18.494  44.017  1.00                 C  
ATOM   1333  SG  CYS   290       1.866  19.897  44.434  1.00                 S  
ATOM   1334  N   HIS   291       6.529  17.746  43.480  1.00                 N  
ATOM   1335  CA  HIS   291       7.376  16.590  43.165  1.00                 C  
ATOM   1336  C   HIS   291       7.442  15.671  44.414  1.00                 C  
ATOM   1337  O   HIS   291       7.444  16.157  45.530  1.00                 O  
ATOM   1338  CB  HIS   291       8.770  17.049  42.734  1.00                 C  
ATOM   1339  CG  HIS   291       9.540  17.740  43.816  1.00                 C  
ATOM   1340  ND1 HIS   291       9.008  18.762  44.571  1.00                 N  
ATOM   1341  CE1 HIS   291       9.931  19.180  45.456  1.00                 C  
ATOM   1342  CD2 HIS   291      10.879  17.623  44.375  1.00                 C  
ATOM   1343  NE2 HIS   291      11.056  18.501  45.344  1.00                 N  
ATOM   1344  N   ARG   292       6.495  15.758  45.345  1.00                 N  
ATOM   1345  CA  ARG   292       6.571  14.945  46.556  1.00                 C  
ATOM   1346  C   ARG   292       6.854  13.458  46.311  1.00                 C  
ATOM   1347  O   ARG   292       7.228  12.721  47.228  1.00                 O  
ATOM   1348  CB  ARG   292       5.273  15.057  47.359  1.00                 C  
ATOM   1349  CD  ARG   292       3.935  16.362  49.034  1.00                 C  
ATOM   1350  NE  ARG   292       2.649  16.081  48.400  1.00                 N  
ATOM   1351  CG  ARG   292       5.070  16.409  48.023  1.00                 C  
ATOM   1352  CZ  ARG   292       1.847  17.011  47.894  1.00                 C  
ATOM   1353  NH1 ARG   292       0.695  16.662  47.337  1.00                 N  
ATOM   1354  NH2 ARG   292       2.197  18.289  47.946  1.00                 N  
ATOM   1355  N   LYS   293       6.683  12.986  45.068  1.00                 N  
ATOM   1356  CA  LYS   293       6.989  11.620  44.725  1.00                 C  
ATOM   1357  C   LYS   293       8.099  11.522  43.683  1.00                 C  
ATOM   1358  O   LYS   293       7.828  11.417  42.483  1.00                 O  
ATOM   1359  CB  LYS   293       5.739  10.904  44.208  1.00                 C  
ATOM   1360  CD  LYS   293       3.432  10.029  44.668  1.00                 C  
ATOM   1361  CE  LYS   293       2.319   9.904  45.695  1.00                 C  
ATOM   1362  CG  LYS   293       4.630  10.771  45.239  1.00                 C  
ATOM   1363  NZ  LYS   293       1.147   9.160  45.156  1.00                 N  
ATOM   1364  N   MET   294       9.381  11.552  44.097  1.00                 N  
ATOM   1365  CA  MET   294      10.491  11.368  43.161  1.00                 C  
ATOM   1366  C   MET   294      11.111   9.990  43.349  1.00                 C  
ATOM   1367  O   MET   294      11.512   9.615  44.454  1.00                 O  
ATOM   1368  CB  MET   294      11.542  12.463  43.354  1.00                 C  
ATOM   1369  SD  MET   294      13.290  13.887  44.965  1.00                 S  
ATOM   1370  CE  MET   294      13.358  14.045  46.748  1.00                 C  
ATOM   1371  CG  MET   294      12.035  12.605  44.785  1.00                 C  
ATOM   1372  N   ALA   295      11.203   9.210  42.285  1.00                 N  
ATOM   1373  CA  ALA   295      11.793   7.865  42.351  1.00                 C  
ATOM   1374  C   ALA   295      12.062   7.444  40.939  1.00                 C  
ATOM   1375  O   ALA   295      11.175   7.502  40.083  1.00                 O  
ATOM   1376  CB  ALA   295      10.856   6.910  43.074  1.00                 C  
ATOM   1377  N   PRO   296      13.287   7.005  40.627  1.00                 N  
ATOM   1378  CA  PRO   296      13.623   6.686  39.243  1.00                 C  
ATOM   1379  C   PRO   296      12.851   7.628  38.312  1.00                 C  
ATOM   1380  O   PRO   296      13.097   8.836  38.266  1.00                 O  
ATOM   1381  CB  PRO   296      13.192   5.227  39.084  1.00                 C  
ATOM   1382  CD  PRO   296      12.458   5.917  41.255  1.00                 C  
ATOM   1383  CG  PRO   296      12.097   5.050  40.082  1.00                 C  
ATOM   1384  N   GLU   297      11.939   7.073  37.478  1.00                 N  
ATOM   1385  CA  GLU   297      10.985   7.878  36.711  1.00                 C  
ATOM   1386  C   GLU   297      10.604   9.162  37.473  1.00                 C  
ATOM   1387  O   GLU   297      10.522  10.238  36.898  1.00                 O  
ATOM   1388  CB  GLU   297       9.730   7.063  36.394  1.00                 C  
ATOM   1389  CD  GLU   297       7.842   8.725  36.161  1.00                 C  
ATOM   1390  CG  GLU   297       8.763   7.755  35.447  1.00                 C  
ATOM   1391  OE1 GLU   297       7.601   8.534  37.371  1.00                 O  
ATOM   1392  OE2 GLU   297       7.362   9.677  35.510  1.00                 O  
ATOM   1393  N   ALA   298      10.369   9.029  38.771  1.00                 N  
ATOM   1394  CA  ALA   298      10.134  10.175  39.671  1.00                 C  
ATOM   1395  C   ALA   298      11.294  11.179  39.740  1.00                 C  
ATOM   1396  O   ALA   298      11.080  12.390  39.698  1.00                 O  
ATOM   1397  CB  ALA   298       9.839   9.689  41.082  1.00                 C  
ATOM   1398  N   MET   299      12.514  10.661  39.873  1.00                 N  
ATOM   1399  CA  MET   299      13.711  11.493  39.815  1.00                 C  
ATOM   1400  C   MET   299      13.839  12.159  38.455  1.00                 C  
ATOM   1401  O   MET   299      14.135  13.339  38.359  1.00                 O  
ATOM   1402  CB  MET   299      14.958  10.659  40.116  1.00                 C  
ATOM   1403  SD  MET   299      16.452   9.082  41.836  1.00                 S  
ATOM   1404  CE  MET   299      17.828  10.212  41.643  1.00                 C  
ATOM   1405  CG  MET   299      15.058  10.192  41.559  1.00                 C  
ATOM   1406  N   GLN   300      13.604  11.403  37.399  1.00                 N  
ATOM   1407  CA  GLN   300      13.576  11.988  36.038  1.00                 C  
ATOM   1408  C   GLN   300      12.549  13.119  35.838  1.00                 C  
ATOM   1409  O   GLN   300      12.841  14.130  35.223  1.00                 O  
ATOM   1410  CB  GLN   300      13.295  10.905  34.995  1.00                 C  
ATOM   1411  CD  GLN   300      14.082   8.800  33.842  1.00                 C  
ATOM   1412  CG  GLN   300      14.438   9.924  34.795  1.00                 C  
ATOM   1413  OE1 GLN   300      12.918   8.414  33.730  1.00                 O  
ATOM   1414  NE2 GLN   300      15.085   8.271  33.151  1.00                 N  
ATOM   1415  N   ALA   301      11.364  12.948  36.413  1.00                 N  
ATOM   1416  CA  ALA   301      10.348  13.988  36.383  1.00                 C  
ATOM   1417  C   ALA   301      10.784  15.250  37.149  1.00                 C  
ATOM   1418  O   ALA   301      10.563  16.384  36.702  1.00                 O  
ATOM   1419  CB  ALA   301       9.040  13.469  36.961  1.00                 C  
ATOM   1420  N   VAL   302      11.415  15.033  38.300  1.00                 N  
ATOM   1421  CA  VAL   302      11.991  16.108  39.079  1.00                 C  
ATOM   1422  C   VAL   302      12.962  16.905  38.247  1.00                 C  
ATOM   1423  O   VAL   302      12.895  18.122  38.183  1.00                 O  
ATOM   1424  CB  VAL   302      12.692  15.576  40.343  1.00                 C  
ATOM   1425  CG1 VAL   302      13.470  16.689  41.028  1.00                 C  
ATOM   1426  CG2 VAL   302      11.677  14.965  41.297  1.00                 C  
ATOM   1427  N   SER   303      13.890  16.220  37.603  1.00                 N  
ATOM   1428  CA  SER   303      14.903  16.909  36.806  1.00                 C  
ATOM   1429  C   SER   303      14.300  17.622  35.590  1.00                 C  
ATOM   1430  O   SER   303      14.713  18.741  35.224  1.00                 O  
ATOM   1431  CB  SER   303      15.977  15.925  36.339  1.00                 C  
ATOM   1432  OG  SER   303      15.436  14.963  35.451  1.00                 O  
ATOM   1433  N   ALA   304      13.350  16.953  34.941  1.00                 N  
ATOM   1434  CA  ALA   304      12.670  17.514  33.777  1.00                 C  
ATOM   1435  C   ALA   304      11.903  18.780  34.150  1.00                 C  
ATOM   1436  O   ALA   304      11.965  19.776  33.435  1.00                 O  
ATOM   1437  CB  ALA   304      11.726  16.488  33.169  1.00                 C  
ATOM   1438  N   THR   305      11.176  18.710  35.269  1.00                 N  
ATOM   1439  CA  THR   305      10.342  19.826  35.747  1.00                 C  
ATOM   1440  C   THR   305      11.185  21.055  36.099  1.00                 C  
ATOM   1441  O   THR   305      10.796  22.189  35.839  1.00                 O  
ATOM   1442  CB  THR   305       9.508  19.421  36.977  1.00                 C  
ATOM   1443  OG1 THR   305       8.617  18.356  36.623  1.00                 O  
ATOM   1444  CG2 THR   305       8.684  20.599  37.473  1.00                 C  
ATOM   1445  N   LEU   306      12.338  20.787  36.708  1.00                 N  
ATOM   1446  CA  LEU   306      13.322  21.794  37.075  1.00                 C  
ATOM   1447  C   LEU   306      13.916  22.439  35.845  1.00                 C  
ATOM   1448  O   LEU   306      13.964  23.671  35.702  1.00                 O  
ATOM   1449  CB  LEU   306      14.427  21.175  37.934  1.00                 C  
ATOM   1450  CG  LEU   306      15.415  22.153  38.574  1.00                 C  
ATOM   1451  CD1 LEU   306      16.162  21.488  39.720  1.00                 C  
ATOM   1452  CD2 LEU   306      16.397  22.680  37.538  1.00                 C  
ATOM   1453  N   SER   307      14.378  21.604  34.943  1.00                 N  
ATOM   1454  CA  SER   307      14.909  22.084  33.676  1.00                 C  
ATOM   1455  C   SER   307      13.837  22.895  32.936  1.00                 C  
ATOM   1456  O   SER   307      14.091  24.009  32.486  1.00                 O  
ATOM   1457  CB  SER   307      15.391  20.912  32.819  1.00                 C  
ATOM   1458  OG  SER   307      15.890  21.364  31.572  1.00                 O  
ATOM   1459  N   LYS   308      12.631  22.343  32.828  1.00                 N  
ATOM   1460  CA  LYS   308      11.567  23.024  32.101  1.00                 C  
ATOM   1461  C   LYS   308      11.239  24.351  32.728  1.00                 C  
ATOM   1462  O   LYS   308      11.053  25.345  32.022  1.00                 O  
ATOM   1463  CB  LYS   308      10.313  22.149  32.043  1.00                 C  
ATOM   1464  CD  LYS   308      10.571  21.292  29.698  1.00                 C  
ATOM   1465  CE  LYS   308       9.256  21.838  29.164  1.00                 C  
ATOM   1466  CG  LYS   308      10.457  20.916  31.166  1.00                 C  
ATOM   1467  NZ  LYS   308       9.335  22.152  27.711  1.00                 N  
ATOM   1468  N   ALA   309      11.174  24.382  34.062  1.00                 N  
ATOM   1469  CA  ALA   309      10.873  25.623  34.790  1.00                 C  
ATOM   1470  C   ALA   309      11.972  26.698  34.616  1.00                 C  
ATOM   1471  O   ALA   309      11.685  27.887  34.472  1.00                 O  
ATOM   1472  CB  ALA   309      10.681  25.336  36.271  1.00                 C  
ATOM   1473  N   VAL   310      13.227  26.265  34.691  1.00                 N  
ATOM   1474  CA  VAL   310      14.395  27.117  34.450  1.00                 C  
ATOM   1475  C   VAL   310      14.308  27.752  33.056  1.00                 C  
ATOM   1476  O   VAL   310      14.449  28.972  32.881  1.00                 O  
ATOM   1477  CB  VAL   310      15.709  26.328  34.596  1.00                 C  
ATOM   1478  CG1 VAL   310      16.890  27.168  34.133  1.00                 C  
ATOM   1479  CG2 VAL   310      15.903  25.878  36.036  1.00                 C  
ATOM   1480  N   SER   311      14.068  26.911  32.058  1.00                 N  
ATOM   1481  CA  SER   311      13.852  27.395  30.683  1.00                 C  
ATOM   1482  C   SER   311      12.770  28.504  30.696  1.00                 C  
ATOM   1483  O   SER   311      12.979  29.596  30.151  1.00                 O  
ATOM   1484  CB  SER   311      13.445  26.240  29.766  1.00                 C  
ATOM   1485  OG  SER   311      14.501  25.306  29.622  1.00                 O  
ATOM   1486  N   MET   312      11.646  28.240  31.367  1.00                 N  
ATOM   1487  CA  MET   312      10.517  29.158  31.383  1.00                 C  
ATOM   1488  C   MET   312      10.849  30.498  32.021  1.00                 C  
ATOM   1489  O   MET   312      10.457  31.555  31.507  1.00                 O  
ATOM   1490  CB  MET   312       9.330  28.535  32.120  1.00                 C  
ATOM   1491  SD  MET   312       7.387  29.589  30.449  1.00                 S  
ATOM   1492  CE  MET   312       6.668  27.970  30.182  1.00                 C  
ATOM   1493  CG  MET   312       8.072  29.388  32.105  1.00                 C  
ATOM   1494  N   MET   313      11.511  30.441  33.177  1.00                 N  
ATOM   1495  CA  MET   313      11.929  31.657  33.859  1.00                 C  
ATOM   1496  C   MET   313      12.921  32.424  32.970  1.00                 C  
ATOM   1497  O   MET   313      12.830  33.633  32.827  1.00                 O  
ATOM   1498  CB  MET   313      12.552  31.323  35.216  1.00                 C  
ATOM   1499  SD  MET   313      12.346  30.360  37.806  1.00                 S  
ATOM   1500  CE  MET   313      10.949  29.704  38.714  1.00                 C  
ATOM   1501  CG  MET   313      11.565  30.778  36.235  1.00                 C  
ATOM   1502  N   ILE   314      13.874  31.708  32.386  1.00                 N  
ATOM   1503  CA  ILE   314      14.855  32.348  31.515  1.00                 C  
ATOM   1504  C   ILE   314      14.164  33.221  30.430  1.00                 C  
ATOM   1505  O   ILE   314      14.760  34.184  29.980  1.00                 O  
ATOM   1506  CB  ILE   314      15.773  31.311  30.841  1.00                 C  
ATOM   1507  CD1 ILE   314      17.401  29.420  31.359  1.00                 C  
ATOM   1508  CG1 ILE   314      16.672  30.639  31.880  1.00                 C  
ATOM   1509  CG2 ILE   314      16.580  31.959  29.727  1.00                 C  
ATOM   1510  N   GLU   315      12.903  32.916  30.077  1.00                 N  
ATOM   1511  CA  GLU   315      12.040  33.814  29.276  1.00                 C  
ATOM   1512  C   GLU   315      10.605  33.986  29.849  1.00                 C  
ATOM   1513  O   GLU   315      10.340  34.693  30.854  1.00                 O  
ATOM   1514  CB  GLU   315      11.931  33.309  27.836  1.00                 C  
ATOM   1515  CD  GLU   315      13.100  32.818  25.651  1.00                 C  
ATOM   1516  CG  GLU   315      13.252  33.289  27.084  1.00                 C  
ATOM   1517  OE1 GLU   315      11.976  32.427  25.271  1.00                 O  
ATOM   1518  OE2 GLU   315      14.104  32.839  24.909  1.00                 O  
TER
