# Supplementary material for: Comparative Single-Cell Transcriptomics Reveals Novel Genes Involved in Bivalve Embryonic Shell Formation and Questions Ontogenetic Homology of Molluscan Shell Types
Source: Front Cell Dev Biol. 2022 Jun 9;10:883755. doi: 10.3389/fcell.2022.883755 (PMC9261976; doi:10.3389/fcell.2022.883755)
Supplement: Supplementary file 1 [file DataSheet1.ZIP › Supplementary_File1/s_f_1/555a490cf2c8afc6.final.pdb]

SSBOND   1 CYS    256    CYS    275
ATOM      1  N   ALA   218      -1.994  22.054  -0.748  1.00                 N  
ATOM      2  CA  ALA   218      -0.828  21.856  -1.592  1.00                 C  
ATOM      3  C   ALA   218      -0.892  20.463  -2.222  1.00                 C  
ATOM      4  O   ALA   218      -1.446  19.537  -1.634  1.00                 O  
ATOM      5  CB  ALA   218       0.448  22.034  -0.784  1.00                 C  
ATOM      6  N   THR   219      -0.316  20.361  -3.411  1.00                 N  
ATOM      7  CA  THR   219      -0.300  19.097  -4.129  1.00                 C  
ATOM      8  C   THR   219       0.978  18.311  -3.827  1.00                 C  
ATOM      9  O   THR   219       0.918  17.138  -3.463  1.00                 O  
ATOM     10  CB  THR   219      -0.424  19.310  -5.649  1.00                 C  
ATOM     11  OG1 THR   219      -1.666  19.961  -5.944  1.00                 O  
ATOM     12  CG2 THR   219      -0.390  17.975  -6.378  1.00                 C  
ATOM     13  N   GLY   220       2.104  18.990  -3.990  1.00                 N  
ATOM     14  CA  GLY   220       3.394  18.371  -3.739  1.00                 C  
ATOM     15  C   GLY   220       3.371  17.637  -2.397  1.00                 C  
ATOM     16  O   GLY   220       2.693  18.065  -1.463  1.00                 O  
ATOM     17  N   ASN   221       4.120  16.545  -2.342  1.00                 N  
ATOM     18  CA  ASN   221       4.192  15.748  -1.129  1.00                 C  
ATOM     19  C   ASN   221       5.650  15.714  -0.665  1.00                 C  
ATOM     20  O   ASN   221       6.558  15.511  -1.470  1.00                 O  
ATOM     21  CB  ASN   221       3.631  14.346  -1.375  1.00                 C  
ATOM     22  CG  ASN   221       3.587  13.507  -0.113  1.00                 C  
ATOM     23  OD1 ASN   221       4.620  13.049   0.376  1.00                 O  
ATOM     24  ND2 ASN   221       2.387  13.302   0.418  1.00                 N  
ATOM     25  N   PRO   222       5.828  15.915   0.633  1.00                 N  
ATOM     26  CA  PRO   222       7.160  15.908   1.215  1.00                 C  
ATOM     27  C   PRO   222       7.444  14.530   1.813  1.00                 C  
ATOM     28  O   PRO   222       6.831  14.141   2.806  1.00                 O  
ATOM     29  CB  PRO   222       7.103  17.003   2.282  1.00                 C  
ATOM     30  CD  PRO   222       4.871  16.706   1.472  1.00                 C  
ATOM     31  CG  PRO   222       5.671  17.045   2.698  1.00                 C  
ATOM     32  N   ALA   223       8.377  13.828   1.184  1.00                 N  
ATOM     33  CA  ALA   223       8.750  12.500   1.642  1.00                 C  
ATOM     34  C   ALA   223      10.240  12.459   1.987  1.00                 C  
ATOM     35  O   ALA   223      11.082  12.303   1.104  1.00                 O  
ATOM     36  CB  ALA   223       8.417  11.461   0.583  1.00                 C  
ATOM     37  N   THR   224      10.520  12.600   3.274  1.00                 N  
ATOM     38  CA  THR   224      11.894  12.580   3.747  1.00                 C  
ATOM     39  C   THR   224      12.604  13.857   3.294  1.00                 C  
ATOM     40  O   THR   224      13.815  13.991   3.461  1.00                 O  
ATOM     41  CB  THR   224      12.648  11.338   3.237  1.00                 C  
ATOM     42  OG1 THR   224      13.011  11.526   1.864  1.00                 O  
ATOM     43  CG2 THR   224      11.770  10.101   3.343  1.00                 C  
ATOM     44  N   GLY   225      11.820  14.763   2.728  1.00                 N  
ATOM     45  CA  GLY   225      12.359  16.024   2.249  1.00                 C  
ATOM     46  C   GLY   225      12.471  16.028   0.723  1.00                 C  
ATOM     47  O   GLY   225      13.245  16.797   0.156  1.00                 O  
ATOM     48  N   ASN   226      11.686  15.161   0.102  1.00                 N  
ATOM     49  CA  ASN   226      11.687  15.054  -1.348  1.00                 C  
ATOM     50  C   ASN   226      10.331  15.480  -1.913  1.00                 C  
ATOM     51  O   ASN   226       9.298  14.925  -1.540  1.00                 O  
ATOM     52  CB  ASN   226      12.039  13.629  -1.780  1.00                 C  
ATOM     53  CG  ASN   226      13.455  13.240  -1.403  1.00                 C  
ATOM     54  OD1 ASN   226      14.422  13.818  -1.901  1.00                 O  
ATOM     55  ND2 ASN   226      13.582  12.256  -0.520  1.00                 N  
ATOM     56  N   PRO   227      10.377  16.460  -2.803  1.00                 N  
ATOM     57  CA  PRO   227       9.165  16.966  -3.423  1.00                 C  
ATOM     58  C   PRO   227       8.764  16.081  -4.605  1.00                 C  
ATOM     59  O   PRO   227       9.446  16.059  -5.629  1.00                 O  
ATOM     60  CB  PRO   227       9.541  18.380  -3.871  1.00                 C  
ATOM     61  CD  PRO   227      11.545  17.319  -3.104  1.00                 C  
ATOM     62  CG  PRO   227      11.016  18.322  -4.090  1.00                 C  
ATOM     63  N   VAL   228       7.658  15.372  -4.424  1.00                 N  
ATOM     64  CA  VAL   228       7.159  14.488  -5.463  1.00                 C  
ATOM     65  C   VAL   228       5.766  14.919  -5.927  1.00                 C  
ATOM     66  O   VAL   228       5.068  15.642  -5.218  1.00                 O  
ATOM     67  CB  VAL   228       7.122  13.024  -4.988  1.00                 C  
ATOM     68  CG1 VAL   228       8.519  12.545  -4.627  1.00                 C  
ATOM     69  CG2 VAL   228       6.180  12.871  -3.804  1.00                 C  
ATOM     70  N   THR   229       5.404  14.457  -7.115  1.00                 N  
ATOM     71  CA  THR   229       4.108  14.787  -7.683  1.00                 C  
ATOM     72  C   THR   229       3.034  13.915  -7.030  1.00                 C  
ATOM     73  O   THR   229       3.348  12.916  -6.383  1.00                 O  
ATOM     74  CB  THR   229       4.097  14.598  -9.211  1.00                 C  
ATOM     75  OG1 THR   229       4.337  13.221  -9.527  1.00                 O  
ATOM     76  CG2 THR   229       5.183  15.442  -9.861  1.00                 C  
ATOM     77  N   GLY   230       1.788  14.324  -7.220  1.00                 N  
ATOM     78  CA  GLY   230       0.666  13.592  -6.658  1.00                 C  
ATOM     79  C   GLY   230       0.486  12.278  -7.420  1.00                 C  
ATOM     80  O   GLY   230       0.514  11.202  -6.826  1.00                 O  
ATOM     81  N   ASN   231       0.302  12.409  -8.726  1.00                 N  
ATOM     82  CA  ASN   231       0.117  11.246  -9.576  1.00                 C  
ATOM     83  C   ASN   231       1.353  10.349  -9.483  1.00                 C  
ATOM     84  O   ASN   231       1.282   9.155  -9.772  1.00                 O  
ATOM     85  CB  ASN   231      -0.160  11.675 -11.018  1.00                 C  
ATOM     86  CG  ASN   231      -1.550  12.253 -11.197  1.00                 C  
ATOM     87  OD1 ASN   231      -2.438  12.027 -10.375  1.00                 O  
ATOM     88  ND2 ASN   231      -1.743  13.004 -12.276  1.00                 N  
ATOM     89  N   HIS   232       2.457  10.957  -9.076  1.00                 N  
ATOM     90  CA  HIS   232       3.707  10.229  -8.940  1.00                 C  
ATOM     91  C   HIS   232       3.546   9.141  -7.876  1.00                 C  
ATOM     92  O   HIS   232       2.758   9.293  -6.943  1.00                 O  
ATOM     93  CB  HIS   232       4.847  11.184  -8.581  1.00                 C  
ATOM     94  CG  HIS   232       6.202  10.549  -8.619  1.00                 C  
ATOM     95  ND1 HIS   232       6.685   9.762  -7.596  1.00                 N  
ATOM     96  CE1 HIS   232       7.920   9.337  -7.916  1.00                 C  
ATOM     97  CD2 HIS   232       7.310  10.523  -9.564  1.00                 C  
ATOM     98  NE2 HIS   232       8.301   9.790  -9.095  1.00                 N  
ATOM     99  N   VAL   233       4.303   8.069  -8.052  1.00                 N  
ATOM    100  CA  VAL   233       4.253   6.956  -7.119  1.00                 C  
ATOM    101  C   VAL   233       5.679   6.547  -6.744  1.00                 C  
ATOM    102  O   VAL   233       6.539   6.410  -7.613  1.00                 O  
ATOM    103  CB  VAL   233       3.478   5.762  -7.706  1.00                 C  
ATOM    104  CG1 VAL   233       3.472   4.598  -6.727  1.00                 C  
ATOM    105  CG2 VAL   233       2.058   6.171  -8.062  1.00                 C  
ATOM    106  N   THR   234       5.886   6.363  -5.448  1.00                 N  
ATOM    107  CA  THR   234       7.193   5.973  -4.947  1.00                 C  
ATOM    108  C   THR   234       7.004   4.766  -4.025  1.00                 C  
ATOM    109  O   THR   234       6.022   4.691  -3.288  1.00                 O  
ATOM    110  CB  THR   234       7.883   7.134  -4.206  1.00                 C  
ATOM    111  OG1 THR   234       8.045   8.244  -5.098  1.00                 O  
ATOM    112  CG2 THR   234       9.255   6.706  -3.707  1.00                 C  
ATOM    113  N   GLY   235       7.960   3.852  -4.096  1.00                 N  
ATOM    114  CA  GLY   235       7.913   2.653  -3.277  1.00                 C  
ATOM    115  C   GLY   235       9.008   2.724  -2.212  1.00                 C  
ATOM    116  O   GLY   235      10.172   2.446  -2.494  1.00                 O  
ATOM    117  N   ASN   236       8.585   3.107  -0.977  1.00                 N  
ATOM    118  CA  ASN   236       9.517   3.218   0.132  1.00                 C  
ATOM    119  C   ASN   236       9.910   1.836   0.658  1.00                 C  
ATOM    120  O   ASN   236      11.055   1.621   1.053  1.00                 O  
ATOM    121  CB  ASN   236       8.919   4.073   1.251  1.00                 C  
ATOM    122  CG  ASN   236       8.867   5.545   0.895  1.00                 C  
ATOM    123  OD1 ASN   236       9.591   6.007   0.013  1.00                 O  
ATOM    124  ND2 ASN   236       8.008   6.289   1.583  1.00                 N  
ATOM    125  N   PRO   237       8.939   0.935   0.646  1.00                 N  
ATOM    126  CA  PRO   237       9.169  -0.420   1.117  1.00                 C  
ATOM    127  C   PRO   237       8.680  -1.433   0.079  1.00                 C  
ATOM    128  O   PRO   237       7.681  -1.199  -0.599  1.00                 O  
ATOM    129  CB  PRO   237       8.365  -0.502   2.416  1.00                 C  
ATOM    130  CD  PRO   237       8.113   1.742   1.622  1.00                 C  
ATOM    131  CG  PRO   237       8.243   0.914   2.870  1.00                 C  
ATOM    132  N   VAL   238       9.427  -2.566  -0.015  1.00                 N  
ATOM    133  CA  VAL   238       9.078  -3.616  -0.957  1.00                 C  
ATOM    134  C   VAL   238       7.867  -4.412  -0.469  1.00                 C  
ATOM    135  O   VAL   238       7.404  -5.325  -1.152  1.00                 O  
ATOM    136  CB  VAL   238      10.263  -4.568  -1.205  1.00                 C  
ATOM    137  CG1 VAL   238      11.448  -3.807  -1.778  1.00                 C  
ATOM    138  CG2 VAL   238      10.653  -5.279   0.082  1.00                 C  
ATOM    139  N   THR   239       7.387  -4.036   0.707  1.00                 N  
ATOM    140  CA  THR   239       6.238  -4.704   1.293  1.00                 C  
ATOM    141  C   THR   239       5.094  -3.694   1.395  1.00                 C  
ATOM    142  O   THR   239       3.932  -4.075   1.521  1.00                 O  
ATOM    143  CB  THR   239       6.573  -5.295   2.675  1.00                 C  
ATOM    144  OG1 THR   239       6.947  -4.241   3.571  1.00                 O  
ATOM    145  CG2 THR   239       7.730  -6.277   2.568  1.00                 C  
ATOM    146  N   GLY   240       5.464  -2.422   1.336  1.00                 N  
ATOM    147  CA  GLY   240       4.484  -1.353   1.419  1.00                 C  
ATOM    148  C   GLY   240       4.768  -0.289   0.358  1.00                 C  
ATOM    149  O   GLY   240       5.909   0.137   0.191  1.00                 O  
ATOM    150  N   ASN   241       3.709   0.111  -0.331  1.00                 N  
ATOM    151  CA  ASN   241       3.830   1.119  -1.372  1.00                 C  
ATOM    152  C   ASN   241       3.194   2.423  -0.890  1.00                 C  
ATOM    153  O   ASN   241       2.271   2.404  -0.077  1.00                 O  
ATOM    154  CB  ASN   241       3.190   0.627  -2.671  1.00                 C  
ATOM    155  CG  ASN   241       3.917  -0.563  -3.265  1.00                 C  
ATOM    156  OD1 ASN   241       5.146  -0.577  -3.342  1.00                 O  
ATOM    157  ND2 ASN   241       3.159  -1.569  -3.687  1.00                 N  
ATOM    158  N   PRO   242       3.713   3.525  -1.411  1.00                 N  
ATOM    159  CA  PRO   242       3.206   4.837  -1.044  1.00                 C  
ATOM    160  C   PRO   242       2.955   5.632  -2.327  1.00                 C  
ATOM    161  O   PRO   242       3.658   5.452  -3.320  1.00                 O  
ATOM    162  CB  PRO   242       4.321   5.438  -0.186  1.00                 C  
ATOM    163  CD  PRO   242       5.043   3.228  -0.755  1.00                 C  
ATOM    164  CG  PRO   242       5.065   4.257   0.340  1.00                 C  
ATOM    165  N   VAL   243       1.952   6.493  -2.265  1.00                 N  
ATOM    166  CA  VAL   243       1.599   7.316  -3.409  1.00                 C  
ATOM    167  C   VAL   243       0.939   8.607  -2.920  1.00                 C  
ATOM    168  O   VAL   243       0.189   8.594  -1.945  1.00                 O  
ATOM    169  CB  VAL   243       0.671   6.563  -4.381  1.00                 C  
ATOM    170  CG1 VAL   243      -0.634   6.194  -3.693  1.00                 C  
ATOM    171  CG2 VAL   243       0.406   7.403  -5.621  1.00                 C  
ATOM    172  N   THR   244       1.242   9.690  -3.619  1.00                 N  
ATOM    173  CA  THR   244       0.687  10.987  -3.269  1.00                 C  
ATOM    174  C   THR   244      -0.595  11.196  -4.077  1.00                 C  
ATOM    175  O   THR   244      -0.660  12.080  -4.929  1.00                 O  
ATOM    176  CB  THR   244       1.694  12.122  -3.534  1.00                 C  
ATOM    177  OG1 THR   244       2.876  11.908  -2.752  1.00                 O  
ATOM    178  CG2 THR   244       1.094  13.466  -3.151  1.00                 C  
ATOM    179  N   GLY   245      -1.585  10.365  -3.781  1.00                 N  
ATOM    180  CA  GLY   245      -2.862  10.448  -4.470  1.00                 C  
ATOM    181  C   GLY   245      -3.672  11.612  -3.895  1.00                 C  
ATOM    182  O   GLY   245      -3.899  11.679  -2.688  1.00                 O  
ATOM    183  N   ASN   246      -4.087  12.500  -4.787  1.00                 N  
ATOM    184  CA  ASN   246      -4.867  13.657  -4.384  1.00                 C  
ATOM    185  C   ASN   246      -4.030  14.580  -3.495  1.00                 C  
ATOM    186  O   ASN   246      -4.573  15.296  -2.655  1.00                 O  
ATOM    187  CB  ASN   246      -6.147  13.218  -3.669  1.00                 C  
ATOM    188  CG  ASN   246      -7.082  12.440  -4.574  1.00                 C  
ATOM    189  OD1 ASN   246      -7.425  12.894  -5.666  1.00                 O  
ATOM    190  ND2 ASN   246      -7.498  11.263  -4.121  1.00                 N  
ATOM    191  N   PRO   247      -2.725  14.534  -3.712  1.00                 N  
ATOM    192  CA  PRO   247      -1.808  15.357  -2.941  1.00                 C  
ATOM    193  C   PRO   247      -1.573  14.763  -1.552  1.00                 C  
ATOM    194  O   PRO   247      -0.843  15.334  -0.744  1.00                 O  
ATOM    195  CB  PRO   247      -2.508  16.715  -2.860  1.00                 C  
ATOM    196  CD  PRO   247      -4.057  15.217  -3.901  1.00                 C  
ATOM    197  CG  PRO   247      -3.961  16.394  -2.971  1.00                 C  
ATOM    198  N   ALA   248      -2.206  13.623  -1.316  1.00                 N  
ATOM    199  CA  ALA   248      -2.075  12.944  -0.038  1.00                 C  
ATOM    200  C   ALA   248      -1.255  11.662  -0.196  1.00                 C  
ATOM    201  O   ALA   248      -1.456  10.907  -1.146  1.00                 O  
ATOM    202  CB  ALA   248      -3.447  12.631   0.539  1.00                 C  
ATOM    203  N   SER   249      -0.350  11.456   0.748  1.00                 N  
ATOM    204  CA  SER   249       0.500  10.278   0.725  1.00                 C  
ATOM    205  C   SER   249      -0.268   9.088   1.305  1.00                 C  
ATOM    206  O   SER   249      -0.278   8.883   2.517  1.00                 O  
ATOM    207  CB  SER   249       1.790  10.533   1.507  1.00                 C  
ATOM    208  OG  SER   249       2.613   9.379   1.523  1.00                 O  
ATOM    209  N   ASN   250      -0.892   8.336   0.410  1.00                 N  
ATOM    210  CA  ASN   250      -1.661   7.172   0.818  1.00                 C  
ATOM    211  C   ASN   250      -0.793   5.919   0.679  1.00                 C  
ATOM    212  O   ASN   250      -0.355   5.581  -0.419  1.00                 O  
ATOM    213  CB  ASN   250      -2.945   7.063  -0.006  1.00                 C  
ATOM    214  CG  ASN   250      -3.836   5.925   0.452  1.00                 C  
ATOM    215  OD1 ASN   250      -3.400   5.039   1.187  1.00                 O  
ATOM    216  ND2 ASN   250      -5.091   5.946   0.018  1.00                 N  
ATOM    217  N   CYS   251      -0.571   5.265   1.809  1.00                 N  
ATOM    218  CA  CYS   251       0.236   4.057   1.829  1.00                 C  
ATOM    219  C   CYS   251      -0.697   2.858   2.017  1.00                 C  
ATOM    220  O   CYS   251      -1.510   2.839   2.941  1.00                 O  
ATOM    221  CB  CYS   251       1.286   4.132   2.939  1.00                 C  
ATOM    222  SG  CYS   251       2.473   5.484   2.755  1.00                 S  
ATOM    223  N   ASP   252      -0.548   1.888   1.128  1.00                 N  
ATOM    224  CA  ASP   252      -1.367   0.689   1.186  1.00                 C  
ATOM    225  C   ASP   252      -0.461  -0.544   1.159  1.00                 C  
ATOM    226  O   ASP   252       0.599  -0.526   0.537  1.00                 O  
ATOM    227  CB  ASP   252      -2.364   0.664   0.025  1.00                 C  
ATOM    228  CG  ASP   252      -3.393   1.773   0.118  1.00                 C  
ATOM    229  OD1 ASP   252      -4.018   1.916   1.190  1.00                 O  
ATOM    230  OD2 ASP   252      -3.575   2.500  -0.882  1.00                 O  
ATOM    231  N   LEU   253      -0.914  -1.585   1.842  1.00                 N  
ATOM    232  CA  LEU   253      -0.158  -2.825   1.905  1.00                 C  
ATOM    233  C   LEU   253       0.013  -3.385   0.492  1.00                 C  
ATOM    234  O   LEU   253      -0.760  -3.058  -0.407  1.00                 O  
ATOM    235  CB  LEU   253      -0.860  -3.835   2.815  1.00                 C  
ATOM    236  CG  LEU   253      -0.973  -3.452   4.292  1.00                 C  
ATOM    237  CD1 LEU   253      -1.803  -4.476   5.051  1.00                 C  
ATOM    238  CD2 LEU   253       0.406  -3.318   4.920  1.00                 C  
ATOM    239  N   SER   254       1.031  -4.220   0.340  1.00                 N  
ATOM    240  CA  SER   254       1.314  -4.828  -0.949  1.00                 C  
ATOM    241  C   SER   254       0.543  -6.145  -1.066  1.00                 C  
ATOM    242  O   SER   254       0.977  -7.170  -0.545  1.00                 O  
ATOM    243  CB  SER   254       2.818  -5.054  -1.116  1.00                 C  
ATOM    244  OG  SER   254       3.105  -5.687  -2.351  1.00                 O  
ATOM    245  N   GLN   255      -0.587  -6.072  -1.754  1.00                 N  
ATOM    246  CA  GLN   255      -1.422  -7.246  -1.945  1.00                 C  
ATOM    247  C   GLN   255      -1.047  -7.922  -3.265  1.00                 C  
ATOM    248  O   GLN   255      -1.314  -7.385  -4.340  1.00                 O  
ATOM    249  CB  GLN   255      -2.902  -6.860  -1.926  1.00                 C  
ATOM    250  CD  GLN   255      -4.848  -5.919  -0.617  1.00                 C  
ATOM    251  CG  GLN   255      -3.381  -6.304  -0.594  1.00                 C  
ATOM    252  OE1 GLN   255      -5.609  -6.387  -1.464  1.00                 O  
ATOM    253  NE2 GLN   255      -5.248  -5.064   0.316  1.00                 N  
ATOM    254  N   CYS   256      -0.436  -9.091  -3.142  1.00                 N  
ATOM    255  CA  CYS   256      -0.022  -9.846  -4.313  1.00                 C  
ATOM    256  C   CYS   256      -1.174 -10.769  -4.721  1.00                 C  
ATOM    257  O   CYS   256      -2.159 -10.896  -3.995  1.00                 O  
ATOM    258  CB  CYS   256       1.255 -10.636  -4.018  1.00                 C  
ATOM    259  SG  CYS   256       1.043 -11.982  -2.829  1.00                 S  
ATOM    260  N   GLN   257      -1.011 -11.387  -5.882  1.00                 N  
ATOM    261  CA  GLN   257      -2.024 -12.293  -6.395  1.00                 C  
ATOM    262  C   GLN   257      -2.357 -13.362  -5.352  1.00                 C  
ATOM    263  O   GLN   257      -1.564 -13.621  -4.447  1.00                 O  
ATOM    264  CB  GLN   257      -1.552 -12.943  -7.697  1.00                 C  
ATOM    265  CD  GLN   257      -3.794 -13.235  -8.823  1.00                 C  
ATOM    266  CG  GLN   257      -2.547 -13.921  -8.299  1.00                 C  
ATOM    267  OE1 GLN   257      -3.711 -12.298  -9.617  1.00                 O  
ATOM    268  NE2 GLN   257      -4.955 -13.701  -8.379  1.00                 N  
ATOM    269  N   MET   258      -3.530 -13.956  -5.513  1.00                 N  
ATOM    270  CA  MET   258      -3.978 -14.992  -4.598  1.00                 C  
ATOM    271  C   MET   258      -5.380 -15.452  -5.001  1.00                 C  
ATOM    272  O   MET   258      -5.813 -15.220  -6.128  1.00                 O  
ATOM    273  CB  MET   258      -3.962 -14.478  -3.157  1.00                 C  
ATOM    274  SD  MET   258      -4.740 -12.632  -1.243  1.00                 S  
ATOM    275  CE  MET   258      -6.040 -11.401  -1.250  1.00                 C  
ATOM    276  CG  MET   258      -4.913 -13.320  -2.900  1.00                 C  
ATOM    277  N   THR   259      -6.049 -16.097  -4.057  1.00                 N  
ATOM    278  CA  THR   259      -7.394 -16.593  -4.300  1.00                 C  
ATOM    279  C   THR   259      -8.404 -15.485  -3.993  1.00                 C  
ATOM    280  O   THR   259      -8.023 -14.337  -3.769  1.00                 O  
ATOM    281  CB  THR   259      -7.696 -17.844  -3.454  1.00                 C  
ATOM    282  OG1 THR   259      -8.956 -18.399  -3.849  1.00                 O  
ATOM    283  CG2 THR   259      -7.765 -17.484  -1.977  1.00                 C  
ATOM    284  N   ARG   260      -9.641 -15.734  -4.581  1.00                 N  
ATOM    285  CA  ARG   260     -10.772 -14.811  -4.419  1.00                 C  
ATOM    286  C   ARG   260     -11.136 -14.722  -2.939  1.00                 C  
ATOM    287  O   ARG   260     -10.958 -15.673  -2.174  1.00                 O  
ATOM    288  CB  ARG   260     -11.967 -15.275  -5.255  1.00                 C  
ATOM    289  CD  ARG   260     -12.984 -15.624  -7.522  1.00                 C  
ATOM    290  NE  ARG   260     -12.806 -15.502  -8.967  1.00                 N  
ATOM    291  CG  ARG   260     -11.760 -15.151  -6.755  1.00                 C  
ATOM    292  CZ  ARG   260     -13.745 -15.788  -9.863  1.00                 C  
ATOM    293  NH1 ARG   260     -13.492 -15.647 -11.157  1.00                 N  
ATOM    294  NH2 ARG   260     -14.935 -16.215  -9.462  1.00                 N  
ATOM    295  N   CYS   261     -11.652 -13.575  -2.512  1.00                 N  
ATOM    296  CA  CYS   261     -12.009 -13.402  -1.111  1.00                 C  
ATOM    297  C   CYS   261     -12.855 -14.539  -0.546  1.00                 C  
ATOM    298  O   CYS   261     -12.605 -15.048   0.550  1.00                 O  
ATOM    299  CB  CYS   261     -12.762 -12.086  -0.909  1.00                 C  
ATOM    300  SG  CYS   261     -11.753 -10.604  -1.142  1.00                 S  
ATOM    301  N   PRO   262     -13.874 -14.954  -1.290  1.00                 N  
ATOM    302  CA  PRO   262     -14.750 -16.027  -0.830  1.00                 C  
ATOM    303  C   PRO   262     -14.149 -17.414  -1.012  1.00                 C  
ATOM    304  O   PRO   262     -14.816 -18.440  -0.854  1.00                 O  
ATOM    305  CB  PRO   262     -16.009 -15.870  -1.686  1.00                 C  
ATOM    306  CD  PRO   262     -14.371 -14.438  -2.684  1.00                 C  
ATOM    307  CG  PRO   262     -15.507 -15.370  -2.999  1.00                 C  
ATOM    308  N   ALA   263     -12.868 -17.456  -1.351  1.00                 N  
ATOM    309  CA  ALA   263     -12.208 -18.723  -1.566  1.00                 C  
ATOM    310  C   ALA   263     -11.190 -19.040  -0.475  1.00                 C  
ATOM    311  O   ALA   263     -10.669 -20.155  -0.388  1.00                 O  
ATOM    312  CB  ALA   263     -11.519 -18.738  -2.922  1.00                 C  
ATOM    313  N   GLY   264     -10.888 -18.065   0.379  1.00                 N  
ATOM    314  CA  GLY   264      -9.944 -18.299   1.471  1.00                 C  
ATOM    315  C   GLY   264     -10.607 -17.983   2.809  1.00                 C  
ATOM    316  O   GLY   264     -11.737 -17.491   2.867  1.00                 O  
ATOM    317  N   SER   265      -9.913 -18.262   3.910  1.00                 N  
ATOM    318  CA  SER   265     -10.481 -18.017   5.232  1.00                 C  
ATOM    319  C   SER   265      -9.809 -16.942   6.082  1.00                 C  
ATOM    320  O   SER   265     -10.045 -16.841   7.289  1.00                 O  
ATOM    321  CB  SER   265     -10.484 -19.303   6.061  1.00                 C  
ATOM    322  OG  SER   265      -9.165 -19.776   6.273  1.00                 O  
ATOM    323  N   ASN   266      -8.934 -16.182   5.557  1.00                 N  
ATOM    324  CA  ASN   266      -8.368 -15.017   6.218  1.00                 C  
ATOM    325  C   ASN   266      -6.955 -14.754   5.695  1.00                 C  
ATOM    326  O   ASN   266      -6.228 -15.688   5.360  1.00                 O  
ATOM    327  CB  ASN   266      -8.370 -15.208   7.736  1.00                 C  
ATOM    328  CG  ASN   266      -9.770 -15.235   8.318  1.00                 C  
ATOM    329  OD1 ASN   266     -10.603 -14.387   7.996  1.00                 O  
ATOM    330  ND2 ASN   266     -10.034 -16.212   9.178  1.00                 N  
ATOM    331  N   LEU   267      -6.599 -13.442   5.638  1.00                 N  
ATOM    332  CA  LEU   267      -5.286 -13.043   5.161  1.00                 C  
ATOM    333  C   LEU   267      -4.211 -13.325   6.213  1.00                 C  
ATOM    334  O   LEU   267      -4.389 -13.008   7.387  1.00                 O  
ATOM    335  CB  LEU   267      -5.280 -11.560   4.786  1.00                 C  
ATOM    336  CG  LEU   267      -6.173 -11.153   3.612  1.00                 C  
ATOM    337  CD1 LEU   267      -6.169  -9.643   3.431  1.00                 C  
ATOM    338  CD2 LEU   267      -5.723 -11.840   2.332  1.00                 C  
ATOM    339  N   ILE   268      -3.119 -13.919   5.753  1.00                 N  
ATOM    340  CA  ILE   268      -2.016 -14.248   6.639  1.00                 C  
ATOM    341  C   ILE   268      -0.690 -14.198   5.877  1.00                 C  
ATOM    342  O   ILE   268      -0.592 -14.706   4.761  1.00                 O  
ATOM    343  CB  ILE   268      -2.207 -15.631   7.288  1.00                 C  
ATOM    344  CD1 ILE   268      -1.415 -17.055   9.249  1.00                 C  
ATOM    345  CG1 ILE   268      -1.125 -15.880   8.342  1.00                 C  
ATOM    346  CG2 ILE   268      -2.225 -16.720   6.227  1.00                 C  
ATOM    347  N   THR   269       0.297 -13.582   6.510  1.00                 N  
ATOM    348  CA  THR   269       1.613 -13.459   5.906  1.00                 C  
ATOM    349  C   THR   269       2.487 -14.632   6.355  1.00                 C  
ATOM    350  O   THR   269       2.708 -14.823   7.551  1.00                 O  
ATOM    351  CB  THR   269       2.280 -12.121   6.275  1.00                 C  
ATOM    352  OG1 THR   269       1.483 -11.035   5.786  1.00                 O  
ATOM    353  CG2 THR   269       3.665 -12.027   5.652  1.00                 C  
ATOM    354  N   PRO   270       2.973 -15.405   5.349  1.00                 N  
ATOM    355  CA  PRO   270       3.817 -16.554   5.629  1.00                 C  
ATOM    356  C   PRO   270       5.230 -16.114   6.018  1.00                 C  
ATOM    357  O   PRO   270       5.966 -15.576   5.193  1.00                 O  
ATOM    358  CB  PRO   270       3.814 -17.343   4.318  1.00                 C  
ATOM    359  CD  PRO   270       2.706 -15.264   3.900  1.00                 C  
ATOM    360  CG  PRO   270       3.570 -16.316   3.264  1.00                 C  
ATOM    361  N   ALA   271       5.566 -16.360   7.277  1.00                 N  
ATOM    362  CA  ALA   271       6.877 -15.995   7.785  1.00                 C  
ATOM    363  C   ALA   271       7.147 -14.501   7.585  1.00                 C  
ATOM    364  O   ALA   271       6.739 -13.678   8.402  1.00                 O  
ATOM    365  CB  ALA   271       7.958 -16.820   7.103  1.00                 C  
ATOM    366  N   GLY   272       7.834 -14.199   6.493  1.00                 N  
ATOM    367  CA  GLY   272       8.165 -12.821   6.175  1.00                 C  
ATOM    368  C   GLY   272       8.152 -12.589   4.663  1.00                 C  
ATOM    369  O   GLY   272       9.103 -12.946   3.968  1.00                 O  
ATOM    370  N   GLY   273       7.065 -11.992   4.197  1.00                 N  
ATOM    371  CA  GLY   273       6.916 -11.707   2.780  1.00                 C  
ATOM    372  C   GLY   273       6.545 -10.239   2.568  1.00                 C  
ATOM    373  O   GLY   273       6.959  -9.372   3.338  1.00                 O  
ATOM    374  N   CYS   274       5.767 -10.002   1.523  1.00                 N  
ATOM    375  CA  CYS   274       5.334  -8.652   1.200  1.00                 C  
ATOM    376  C   CYS   274       3.859  -8.704   0.796  1.00                 C  
ATOM    377  O   CYS   274       3.348  -7.771   0.181  1.00                 O  
ATOM    378  CB  CYS   274       6.202  -8.063   0.086  1.00                 C  
ATOM    379  SG  CYS   274       6.148  -8.984  -1.469  1.00                 S  
ATOM    380  N   CYS   275       3.218  -9.806   1.157  1.00                 N  
ATOM    381  CA  CYS   275       1.812  -9.991   0.840  1.00                 C  
ATOM    382  C   CYS   275       1.110 -10.554   2.077  1.00                 C  
ATOM    383  O   CYS   275       1.014 -11.769   2.242  1.00                 O  
ATOM    384  CB  CYS   275       1.652 -10.917  -0.368  1.00                 C  
ATOM    385  SG  CYS   275      -0.057 -11.154  -0.906  1.00                 S  
ATOM    386  N   PRO   276       0.627  -9.619   2.938  1.00                 N  
ATOM    387  CA  PRO   276      -0.064 -10.008   4.156  1.00                 C  
ATOM    388  C   PRO   276      -1.477 -10.508   3.848  1.00                 C  
ATOM    389  O   PRO   276      -2.454  -9.986   4.383  1.00                 O  
ATOM    390  CB  PRO   276      -0.090  -8.727   4.992  1.00                 C  
ATOM    391  CD  PRO   276       0.672  -8.056   2.824  1.00                 C  
ATOM    392  CG  PRO   276      -0.178  -7.627   3.988  1.00                 C  
ATOM    393  N   GLN   277      -1.541 -11.515   2.990  1.00                 N  
ATOM    394  CA  GLN   277      -2.819 -12.091   2.606  1.00                 C  
ATOM    395  C   GLN   277      -2.663 -13.605   2.446  1.00                 C  
ATOM    396  O   GLN   277      -1.570 -14.142   2.621  1.00                 O  
ATOM    397  CB  GLN   277      -3.328 -11.451   1.313  1.00                 C  
ATOM    398  CD  GLN   277      -4.113  -9.363   0.128  1.00                 C  
ATOM    399  CG  GLN   277      -3.601  -9.960   1.424  1.00                 C  
ATOM    400  OE1 GLN   277      -3.605  -9.669  -0.951  1.00                 O  
ATOM    401  NE2 GLN   277      -5.123  -8.506   0.231  1.00                 N  
ATOM    402  N   CYS   278      -3.772 -14.251   2.118  1.00                 N  
ATOM    403  CA  CYS   278      -3.772 -15.692   1.933  1.00                 C  
ATOM    404  C   CYS   278      -3.638 -15.985   0.437  1.00                 C  
ATOM    405  O   CYS   278      -4.502 -15.609  -0.352  1.00                 O  
ATOM    406  CB  CYS   278      -5.047 -16.307   2.515  1.00                 C  
ATOM    407  SG  CYS   278      -5.152 -18.104   2.348  1.00                 S  
ATOM    408  N   VAL   279      -2.518 -16.671   0.085  1.00                 N  
ATOM    409  CA  VAL   279      -2.258 -17.019  -1.301  1.00                 C  
ATOM    410  C   VAL   279      -3.152 -18.176  -1.753  1.00                 C  
ATOM    411  O   VAL   279      -3.804 -18.819  -0.931  1.00                 O  
ATOM    412  CB  VAL   279      -0.779 -17.384  -1.523  1.00                 C  
ATOM    413  CG1 VAL   279       0.119 -16.204  -1.182  1.00                 C  
ATOM    414  CG2 VAL   279      -0.400 -18.603  -0.695  1.00                 C  
ATOM    415  N   THR   280      -3.153 -18.408  -3.058  1.00                 N  
ATOM    416  CA  THR   280      -3.955 -19.476  -3.628  1.00                 C  
ATOM    417  C   THR   280      -3.049 -20.662  -3.969  1.00                 C  
ATOM    418  O   THR   280      -2.519 -20.744  -5.075  1.00                 O  
ATOM    419  CB  THR   280      -4.715 -19.004  -4.882  1.00                 C  
ATOM    420  OG1 THR   280      -5.586 -17.920  -4.536  1.00                 O  
ATOM    421  CG2 THR   280      -5.552 -20.137  -5.455  1.00                 C  
ATOM    422  N   ASP   281      -2.901 -21.550  -2.997  1.00                 N  
ATOM    423  CA  ASP   281      -2.068 -22.727  -3.179  1.00                 C  
ATOM    424  C   ASP   281      -2.188 -23.627  -1.948  1.00                 C  
ATOM    425  O   ASP   281      -2.444 -24.824  -2.072  1.00                 O  
ATOM    426  CB  ASP   281      -0.613 -22.321  -3.423  1.00                 C  
ATOM    427  CG  ASP   281      -0.012 -21.574  -2.249  1.00                 C  
ATOM    428  OD1 ASP   281      -0.726 -21.373  -1.244  1.00                 O  
ATOM    429  OD2 ASP   281       1.174 -21.189  -2.334  1.00                 O  
ATOM    430  N   THR   282      -1.997 -23.018  -0.788  1.00                 N  
ATOM    431  CA  THR   282      -2.081 -23.749   0.465  1.00                 C  
ATOM    432  C   THR   282      -3.518 -23.698   0.986  1.00                 C  
ATOM    433  O   THR   282      -4.086 -22.618   1.146  1.00                 O  
ATOM    434  CB  THR   282      -1.110 -23.181   1.516  1.00                 C  
ATOM    435  OG1 THR   282      -1.340 -21.775   1.673  1.00                 O  
ATOM    436  CG2 THR   282       0.332 -23.391   1.079  1.00                 C  
TER
