# Supplementary material for: Comparative Single-Cell Transcriptomics Reveals Novel Genes Involved in Bivalve Embryonic Shell Formation and Questions Ontogenetic Homology of Molluscan Shell Types
Source: Front Cell Dev Biol. 2022 Jun 9;10:883755. doi: 10.3389/fcell.2022.883755 (PMC9261976; doi:10.3389/fcell.2022.883755)
Supplement: Supplementary file 1 [file DataSheet1.ZIP › Supplementary_File1/s_f_1/56d7b5cb45fa69d1.final.pdb]

SSBOND   1 CYS     54    CYS    115
ATOM      1  N   PHE    43     -35.430 -14.417   3.064  1.00                 N  
ATOM      2  CA  PHE    43     -34.654 -15.636   2.883  1.00                 C  
ATOM      3  C   PHE    43     -35.515 -16.857   3.206  1.00                 C  
ATOM      4  O   PHE    43     -36.300 -16.831   4.160  1.00                 O  
ATOM      5  CB  PHE    43     -33.402 -15.610   3.762  1.00                 C  
ATOM      6  CG  PHE    43     -32.345 -14.657   3.283  1.00                 C  
ATOM      7  CZ  PHE    43     -30.386 -12.897   2.392  1.00                 C  
ATOM      8  CD1 PHE    43     -32.098 -13.476   3.962  1.00                 C  
ATOM      9  CE1 PHE    43     -31.125 -12.599   3.522  1.00                 C  
ATOM     10  CD2 PHE    43     -31.597 -14.940   2.154  1.00                 C  
ATOM     11  CE2 PHE    43     -30.624 -14.063   1.714  1.00                 C  
ATOM     12  N   PHE    44     -35.389 -17.915   2.413  1.00                 N  
ATOM     13  CA  PHE    44     -35.970 -19.215   2.720  1.00                 C  
ATOM     14  C   PHE    44     -34.882 -20.136   3.252  1.00                 C  
ATOM     15  O   PHE    44     -33.758 -20.150   2.736  1.00                 O  
ATOM     16  CB  PHE    44     -36.638 -19.810   1.479  1.00                 C  
ATOM     17  CG  PHE    44     -37.861 -19.062   1.031  1.00                 C  
ATOM     18  CZ  PHE    44     -40.128 -17.682   0.206  1.00                 C  
ATOM     19  CD1 PHE    44     -37.761 -18.028   0.116  1.00                 C  
ATOM     20  CE1 PHE    44     -38.886 -17.340  -0.296  1.00                 C  
ATOM     21  CD2 PHE    44     -39.111 -19.392   1.524  1.00                 C  
ATOM     22  CE2 PHE    44     -40.236 -18.704   1.111  1.00                 C  
ATOM     23  N   ILE    45     -35.213 -20.908   4.282  1.00                 N  
ATOM     24  CA  ILE    45     -34.317 -21.925   4.818  1.00                 C  
ATOM     25  C   ILE    45     -35.102 -23.207   5.055  1.00                 C  
ATOM     26  O   ILE    45     -36.238 -23.182   5.546  1.00                 O  
ATOM     27  CB  ILE    45     -33.635 -21.450   6.114  1.00                 C  
ATOM     28  CD1 ILE    45     -34.098 -20.846   8.547  1.00                 C  
ATOM     29  CG1 ILE    45     -34.683 -21.127   7.181  1.00                 C  
ATOM     30  CG2 ILE    45     -32.727 -20.262   5.834  1.00                 C  
ATOM     31  N   HIS    46     -34.485 -24.325   4.696  1.00                 N  
ATOM     32  CA  HIS    46     -35.003 -25.655   4.959  1.00                 C  
ATOM     33  C   HIS    46     -34.406 -26.155   6.258  1.00                 C  
ATOM     34  O   HIS    46     -33.192 -26.040   6.465  1.00                 O  
ATOM     35  CB  HIS    46     -34.681 -26.595   3.796  1.00                 C  
ATOM     36  CG  HIS    46     -35.356 -26.223   2.513  1.00                 C  
ATOM     37  ND1 HIS    46     -36.488 -26.862   2.055  1.00                 N  
ATOM     38  CE1 HIS    46     -36.859 -26.310   0.885  1.00                 C  
ATOM     39  CD2 HIS    46     -35.125 -25.239   1.465  1.00                 C  
ATOM     40  NE2 HIS    46     -36.046 -25.336   0.526  1.00                 N  
ATOM     41  N   ILE    47     -35.252 -26.696   7.130  1.00                 N  
ATOM     42  CA  ILE    47     -34.812 -27.311   8.375  1.00                 C  
ATOM     43  C   ILE    47     -35.305 -28.749   8.358  1.00                 C  
ATOM     44  O   ILE    47     -36.516 -29.001   8.442  1.00                 O  
ATOM     45  CB  ILE    47     -35.329 -26.536   9.601  1.00                 C  
ATOM     46  CD1 ILE    47     -35.851 -24.155   8.852  1.00                 C  
ATOM     47  CG1 ILE    47     -34.869 -25.077   9.542  1.00                 C  
ATOM     48  CG2 ILE    47     -34.888 -27.217  10.887  1.00                 C  
ATOM     49  N   ASP    48     -34.372 -29.694   8.257  1.00                 N  
ATOM     50  CA  ASP    48     -34.734 -31.100   8.231  1.00                 C  
ATOM     51  C   ASP    48     -35.276 -31.545   9.587  1.00                 C  
ATOM     52  O   ASP    48     -35.164 -30.838  10.597  1.00                 O  
ATOM     53  CB  ASP    48     -33.529 -31.956   7.835  1.00                 C  
ATOM     54  CG  ASP    48     -33.151 -31.790   6.377  1.00                 C  
ATOM     55  OD1 ASP    48     -33.955 -31.211   5.616  1.00                 O  
ATOM     56  OD2 ASP    48     -32.050 -32.239   5.994  1.00                 O  
ATOM     57  N   ALA    49     -35.870 -32.742   9.599  1.00                 N  
ATOM     58  CA  ALA    49     -36.350 -33.349  10.832  1.00                 C  
ATOM     59  C   ALA    49     -35.225 -33.428  11.852  1.00                 C  
ATOM     60  O   ALA    49     -34.127 -33.905  11.549  1.00                 O  
ATOM     61  CB  ALA    49     -36.920 -34.732  10.555  1.00                 C  
ATOM     62  N   ASN    50     -35.493 -32.924  13.055  1.00                 N  
ATOM     63  CA  ASN    50     -34.534 -32.950  14.159  1.00                 C  
ATOM     64  C   ASN    50     -33.234 -32.238  13.804  1.00                 C  
ATOM     65  O   ASN    50     -32.154 -32.629  14.252  1.00                 O  
ATOM     66  CB  ASN    50     -34.246 -34.391  14.584  1.00                 C  
ATOM     67  CG  ASN    50     -35.468 -35.087  15.150  1.00                 C  
ATOM     68  OD1 ASN    50     -36.122 -34.575  16.058  1.00                 O  
ATOM     69  ND2 ASN    50     -35.781 -36.261  14.612  1.00                 N  
ATOM     70  N   ALA    51     -33.332 -31.184  13.001  1.00                 N  
ATOM     71  CA  ALA    51     -32.205 -30.331  12.663  1.00                 C  
ATOM     72  C   ALA    51     -32.453 -28.925  13.196  1.00                 C  
ATOM     73  O   ALA    51     -33.562 -28.581  13.613  1.00                 O  
ATOM     74  CB  ALA    51     -31.987 -30.313  11.158  1.00                 C  
ATOM     75  N   GLU    52     -31.399 -28.119  13.155  1.00                 N  
ATOM     76  CA  GLU    52     -31.416 -26.723  13.571  1.00                 C  
ATOM     77  C   GLU    52     -30.599 -25.920  12.573  1.00                 C  
ATOM     78  O   GLU    52     -29.547 -26.371  12.114  1.00                 O  
ATOM     79  CB  GLU    52     -30.868 -26.581  14.992  1.00                 C  
ATOM     80  CD  GLU    52     -30.437 -25.073  16.973  1.00                 C  
ATOM     81  CG  GLU    52     -30.916 -25.162  15.537  1.00                 C  
ATOM     82  OE1 GLU    52     -30.162 -26.133  17.574  1.00                 O  
ATOM     83  OE2 GLU    52     -30.338 -23.944  17.497  1.00                 O  
ATOM     84  N   GLU    53     -31.088 -24.733  12.213  1.00                 N  
ATOM     85  CA  GLU    53     -30.357 -23.846  11.321  1.00                 C  
ATOM     86  C   GLU    53     -30.251 -22.484  11.984  1.00                 C  
ATOM     87  O   GLU    53     -31.262 -21.927  12.423  1.00                 O  
ATOM     88  CB  GLU    53     -31.055 -23.758   9.963  1.00                 C  
ATOM     89  CD  GLU    53     -31.018 -22.875   7.596  1.00                 C  
ATOM     90  CG  GLU    53     -30.331 -22.889   8.948  1.00                 C  
ATOM     91  OE1 GLU    53     -32.009 -23.617   7.426  1.00                 O  
ATOM     92  OE2 GLU    53     -30.565 -22.124   6.707  1.00                 O  
ATOM     93  N   CYS    54     -29.036 -21.954  12.067  1.00                 N  
ATOM     94  CA  CYS    54     -28.801 -20.710  12.782  1.00                 C  
ATOM     95  C   CYS    54     -28.207 -19.646  11.873  1.00                 C  
ATOM     96  O   CYS    54     -27.485 -19.932  10.909  1.00                 O  
ATOM     97  CB  CYS    54     -27.876 -20.946  13.978  1.00                 C  
ATOM     98  SG  CYS    54     -28.523 -22.105  15.205  1.00                 S  
ATOM     99  N   TYR    55     -28.531 -18.412  12.212  1.00                 N  
ATOM    100  CA  TYR    55     -28.091 -17.220  11.516  1.00                 C  
ATOM    101  C   TYR    55     -27.576 -16.236  12.553  1.00                 C  
ATOM    102  O   TYR    55     -28.014 -16.250  13.706  1.00                 O  
ATOM    103  CB  TYR    55     -29.235 -16.628  10.691  1.00                 C  
ATOM    104  CG  TYR    55     -28.858 -15.378   9.928  1.00                 C  
ATOM    105  OH  TYR    55     -27.813 -11.950   7.820  1.00                 O  
ATOM    106  CZ  TYR    55     -28.160 -13.083   8.519  1.00                 C  
ATOM    107  CD1 TYR    55     -28.134 -15.458   8.746  1.00                 C  
ATOM    108  CE1 TYR    55     -27.785 -14.321   8.042  1.00                 C  
ATOM    109  CD2 TYR    55     -29.228 -14.123  10.394  1.00                 C  
ATOM    110  CE2 TYR    55     -28.887 -12.975   9.703  1.00                 C  
ATOM    111  N   PHE    56     -26.626 -15.402  12.157  1.00                 N  
ATOM    112  CA  PHE    56     -25.839 -14.628  13.107  1.00                 C  
ATOM    113  C   PHE    56     -25.765 -13.174  12.692  1.00                 C  
ATOM    114  O   PHE    56     -25.567 -12.871  11.511  1.00                 O  
ATOM    115  CB  PHE    56     -24.431 -15.211  13.237  1.00                 C  
ATOM    116  CG  PHE    56     -24.402 -16.612  13.778  1.00                 C  
ATOM    117  CZ  PHE    56     -24.350 -19.202  14.786  1.00                 C  
ATOM    118  CD1 PHE    56     -24.475 -17.701  12.926  1.00                 C  
ATOM    119  CE1 PHE    56     -24.449 -18.989  13.424  1.00                 C  
ATOM    120  CD2 PHE    56     -24.303 -16.842  15.139  1.00                 C  
ATOM    121  CE2 PHE    56     -24.277 -18.131  15.637  1.00                 C  
ATOM    122  N   ASP    57     -25.928 -12.279  13.658  1.00                 N  
ATOM    123  CA  ASP    57     -25.754 -10.844  13.435  1.00                 C  
ATOM    124  C   ASP    57     -24.910 -10.258  14.553  1.00                 C  
ATOM    125  O   ASP    57     -25.213 -10.462  15.730  1.00                 O  
ATOM    126  CB  ASP    57     -27.113 -10.146  13.351  1.00                 C  
ATOM    127  CG  ASP    57     -27.903 -10.555  12.123  1.00                 C  
ATOM    128  OD1 ASP    57     -27.586 -10.060  11.021  1.00                 O  
ATOM    129  OD2 ASP    57     -28.838 -11.371  12.263  1.00                 O  
ATOM    130  N   LYS    58     -23.861  -9.520  14.198  1.00                 N  
ATOM    131  CA  LYS    58     -23.031  -8.859  15.189  1.00                 C  
ATOM    132  C   LYS    58     -23.455  -7.406  15.296  1.00                 C  
ATOM    133  O   LYS    58     -23.529  -6.700  14.285  1.00                 O  
ATOM    134  CB  LYS    58     -21.552  -8.979  14.816  1.00                 C  
ATOM    135  CD  LYS    58     -19.153  -8.564  15.423  1.00                 C  
ATOM    136  CE  LYS    58     -18.204  -7.950  16.439  1.00                 C  
ATOM    137  CG  LYS    58     -20.603  -8.378  15.839  1.00                 C  
ATOM    138  NZ  LYS    58     -16.778  -8.134  16.050  1.00                 N  
ATOM    139  N   VAL    59     -23.761  -6.962  16.514  1.00                 N  
ATOM    140  CA  VAL    59     -24.305  -5.628  16.732  1.00                 C  
ATOM    141  C   VAL    59     -23.704  -5.013  17.987  1.00                 C  
ATOM    142  O   VAL    59     -23.024  -5.672  18.775  1.00                 O  
ATOM    143  CB  VAL    59     -25.841  -5.655  16.835  1.00                 C  
ATOM    144  CG1 VAL    59     -26.453  -6.175  15.543  1.00                 C  
ATOM    145  CG2 VAL    59     -26.281  -6.505  18.017  1.00                 C  
ATOM    146  N   THR    60     -23.993  -3.729  18.174  1.00                 N  
ATOM    147  CA  THR    60     -23.622  -3.012  19.383  1.00                 C  
ATOM    148  C   THR    60     -24.803  -2.927  20.344  1.00                 C  
ATOM    149  O   THR    60     -25.965  -2.995  19.934  1.00                 O  
ATOM    150  CB  THR    60     -23.112  -1.594  19.064  1.00                 C  
ATOM    151  OG1 THR    60     -24.151  -0.843  18.424  1.00                 O  
ATOM    152  CG2 THR    60     -21.912  -1.656  18.133  1.00                 C  
ATOM    153  N   SER    61     -24.483  -2.796  21.633  1.00                 N  
ATOM    154  CA  SER    61     -25.489  -2.689  22.683  1.00                 C  
ATOM    155  C   SER    61     -26.527  -1.630  22.331  1.00                 C  
ATOM    156  O   SER    61     -26.194  -0.553  21.827  1.00                 O  
ATOM    157  CB  SER    61     -24.831  -2.360  24.024  1.00                 C  
ATOM    158  OG  SER    61     -25.804  -2.163  25.036  1.00                 O  
ATOM    159  N   GLY    62     -27.798  -1.955  22.570  1.00                 N  
ATOM    160  CA  GLY    62     -28.895  -1.049  22.296  1.00                 C  
ATOM    161  C   GLY    62     -29.458  -1.121  20.892  1.00                 C  
ATOM    162  O   GLY    62     -30.571  -0.629  20.658  1.00                 O  
ATOM    163  N   THR    63     -28.727  -1.716  19.954  1.00                 N  
ATOM    164  CA  THR    63     -29.205  -1.848  18.585  1.00                 C  
ATOM    165  C   THR    63     -30.477  -2.680  18.523  1.00                 C  
ATOM    166  O   THR    63     -30.575  -3.743  19.147  1.00                 O  
ATOM    167  CB  THR    63     -28.138  -2.481  17.673  1.00                 C  
ATOM    168  OG1 THR    63     -26.960  -1.664  17.672  1.00                 O  
ATOM    169  CG2 THR    63     -28.654  -2.592  16.247  1.00                 C  
ATOM    170  N   LYS    64     -31.454  -2.190  17.767  1.00                 N  
ATOM    171  CA  LYS    64     -32.692  -2.922  17.542  1.00                 C  
ATOM    172  C   LYS    64     -32.502  -4.011  16.497  1.00                 C  
ATOM    173  O   LYS    64     -31.861  -3.806  15.461  1.00                 O  
ATOM    174  CB  LYS    64     -33.808  -1.968  17.110  1.00                 C  
ATOM    175  CD  LYS    64     -35.363  -0.089  17.702  1.00                 C  
ATOM    176  CE  LYS    64     -35.776   0.908  18.772  1.00                 C  
ATOM    177  CG  LYS    64     -34.231  -0.981  18.185  1.00                 C  
ATOM    178  NZ  LYS    64     -36.867   1.807  18.302  1.00                 N  
ATOM    179  N   VAL    65     -33.093  -5.173  16.763  1.00                 N  
ATOM    180  CA  VAL    65     -33.002  -6.333  15.891  1.00                 C  
ATOM    181  C   VAL    65     -34.404  -6.864  15.675  1.00                 C  
ATOM    182  O   VAL    65     -35.077  -7.237  16.639  1.00                 O  
ATOM    183  CB  VAL    65     -32.074  -7.411  16.481  1.00                 C  
ATOM    184  CG1 VAL    65     -32.009  -8.620  15.560  1.00                 C  
ATOM    185  CG2 VAL    65     -30.683  -6.844  16.720  1.00                 C  
ATOM    186  N   ASN    66     -34.851  -6.870  14.432  1.00                 N  
ATOM    187  CA  ASN    66     -36.182  -7.341  14.090  1.00                 C  
ATOM    188  C   ASN    66     -36.103  -8.721  13.464  1.00                 C  
ATOM    189  O   ASN    66     -35.196  -9.009  12.684  1.00                 O  
ATOM    190  CB  ASN    66     -36.877  -6.349  13.155  1.00                 C  
ATOM    191  CG  ASN    66     -38.321  -6.723  12.879  1.00                 C  
ATOM    192  OD1 ASN    66     -39.125  -6.853  13.801  1.00                 O  
ATOM    193  ND2 ASN    66     -38.652  -6.896  11.605  1.00                 N  
ATOM    194  N   LEU    67     -37.048  -9.571  13.843  1.00                 N  
ATOM    195  CA  LEU    67     -37.254 -10.867  13.214  1.00                 C  
ATOM    196  C   LEU    67     -38.700 -10.959  12.760  1.00                 C  
ATOM    197  O   LEU    67     -39.622 -10.723  13.550  1.00                 O  
ATOM    198  CB  LEU    67     -36.899 -11.996  14.184  1.00                 C  
ATOM    199  CG  LEU    67     -37.131 -13.421  13.679  1.00                 C  
ATOM    200  CD1 LEU    67     -36.206 -13.736  12.513  1.00                 C  
ATOM    201  CD2 LEU    67     -36.929 -14.429  14.801  1.00                 C  
ATOM    202  N   LYS    68     -38.896 -11.268  11.487  1.00                 N  
ATOM    203  CA  LYS    68     -40.191 -11.680  10.954  1.00                 C  
ATOM    204  C   LYS    68     -40.012 -13.077  10.392  1.00                 C  
ATOM    205  O   LYS    68     -39.036 -13.339   9.686  1.00                 O  
ATOM    206  CB  LYS    68     -40.676 -10.686   9.897  1.00                 C  
ATOM    207  CD  LYS    68     -41.488  -8.376   9.348  1.00                 C  
ATOM    208  CE  LYS    68     -41.724  -6.970   9.876  1.00                 C  
ATOM    209  CG  LYS    68     -40.958  -9.294  10.437  1.00                 C  
ATOM    210  NZ  LYS    68     -42.226  -6.054   8.815  1.00                 N  
ATOM    211  N   PHE    69     -40.938 -13.982  10.697  1.00                 N  
ATOM    212  CA  PHE    69     -40.827 -15.315  10.120  1.00                 C  
ATOM    213  C   PHE    69     -42.206 -15.886   9.878  1.00                 C  
ATOM    214  O   PHE    69     -43.192 -15.507  10.521  1.00                 O  
ATOM    215  CB  PHE    69     -40.014 -16.230  11.038  1.00                 C  
ATOM    216  CG  PHE    69     -40.663 -16.484  12.369  1.00                 C  
ATOM    217  CZ  PHE    69     -41.860 -16.949  14.834  1.00                 C  
ATOM    218  CD1 PHE    69     -41.488 -17.580  12.555  1.00                 C  
ATOM    219  CE1 PHE    69     -42.085 -17.814  13.779  1.00                 C  
ATOM    220  CD2 PHE    69     -40.448 -15.628  13.434  1.00                 C  
ATOM    221  CE2 PHE    69     -41.045 -15.862  14.659  1.00                 C  
ATOM    222  N   GLU    70     -42.252 -16.832   8.948  1.00                 N  
ATOM    223  CA  GLU    70     -43.476 -17.545   8.621  1.00                 C  
ATOM    224  C   GLU    70     -43.074 -18.913   8.108  1.00                 C  
ATOM    225  O   GLU    70     -42.187 -19.016   7.264  1.00                 O  
ATOM    226  CB  GLU    70     -44.295 -16.761   7.593  1.00                 C  
ATOM    227  CD  GLU    70     -46.444 -16.559   6.281  1.00                 C  
ATOM    228  CG  GLU    70     -45.628 -17.401   7.244  1.00                 C  
ATOM    229  OE1 GLU    70     -46.016 -15.427   5.974  1.00                 O  
ATOM    230  OE2 GLU    70     -47.510 -17.032   5.835  1.00                 O  
ATOM    231  N   VAL    71     -43.706 -19.954   8.620  1.00                 N  
ATOM    232  CA  VAL    71     -43.440 -21.299   8.131  1.00                 C  
ATOM    233  C   VAL    71     -44.263 -21.506   6.869  1.00                 C  
ATOM    234  O   VAL    71     -45.495 -21.442   6.902  1.00                 O  
ATOM    235  CB  VAL    71     -43.762 -22.362   9.198  1.00                 C  
ATOM    236  CG1 VAL    71     -43.549 -23.760   8.639  1.00                 C  
ATOM    237  CG2 VAL    71     -42.911 -22.145  10.440  1.00                 C  
ATOM    238  N   ALA    72     -43.574 -21.755   5.753  1.00                 N  
ATOM    239  CA  ALA    72     -44.219 -21.851   4.452  1.00                 C  
ATOM    240  C   ALA    72     -44.689 -23.260   4.122  1.00                 C  
ATOM    241  O   ALA    72     -45.745 -23.418   3.490  1.00                 O  
ATOM    242  CB  ALA    72     -43.278 -21.372   3.357  1.00                 C  
ATOM    243  N   GLU    73     -43.960 -24.286   4.552  1.00                 N  
ATOM    244  CA  GLU    73     -44.309 -25.651   4.188  1.00                 C  
ATOM    245  C   GLU    73     -43.741 -26.610   5.223  1.00                 C  
ATOM    246  O   GLU    73     -42.770 -26.298   5.914  1.00                 O  
ATOM    247  CB  GLU    73     -43.787 -25.982   2.788  1.00                 C  
ATOM    248  CD  GLU    73     -45.708 -27.495   2.152  1.00                 C  
ATOM    249  CG  GLU    73     -44.204 -27.353   2.279  1.00                 C  
ATOM    250  OE1 GLU    73     -46.364 -27.798   3.171  1.00                 O  
ATOM    251  OE2 GLU    73     -46.230 -27.303   1.034  1.00                 O  
ATOM    252  N   GLY    74     -44.373 -27.784   5.328  1.00                 N  
ATOM    253  CA  GLY    74     -43.844 -28.890   6.104  1.00                 C  
ATOM    254  C   GLY    74     -44.568 -29.195   7.403  1.00                 C  
ATOM    255  O   GLY    74     -44.823 -28.287   8.199  1.00                 O  
ATOM    256  N   GLY    75     -44.889 -30.470   7.637  1.00                 N  
ATOM    257  CA  GLY    75     -45.465 -30.878   8.915  1.00                 C  
ATOM    258  C   GLY    75     -46.735 -30.114   9.242  1.00                 C  
ATOM    259  O   GLY    75     -47.604 -29.917   8.392  1.00                 O  
ATOM    260  N   PHE    76     -46.840 -29.659  10.489  1.00                 N  
ATOM    261  CA  PHE    76     -47.958 -28.835  10.921  1.00                 C  
ATOM    262  C   PHE    76     -47.636 -27.347  10.847  1.00                 C  
ATOM    263  O   PHE    76     -48.240 -26.540  11.557  1.00                 O  
ATOM    264  CB  PHE    76     -48.372 -29.199  12.348  1.00                 C  
ATOM    265  CG  PHE    76     -48.912 -30.593  12.486  1.00                 C  
ATOM    266  CZ  PHE    76     -49.918 -33.172  12.738  1.00                 C  
ATOM    267  CD1 PHE    76     -48.148 -31.594  13.062  1.00                 C  
ATOM    268  CE1 PHE    76     -48.646 -32.877  13.189  1.00                 C  
ATOM    269  CD2 PHE    76     -50.184 -30.905  12.040  1.00                 C  
ATOM    270  CE2 PHE    76     -50.681 -32.189  12.166  1.00                 C  
ATOM    271  N   LEU    77     -46.698 -26.979   9.977  1.00                 N  
ATOM    272  CA  LEU    77     -46.415 -25.574   9.671  1.00                 C  
ATOM    273  C   LEU    77     -45.980 -24.822  10.924  1.00                 C  
ATOM    274  O   LEU    77     -46.336 -23.660  11.129  1.00                 O  
ATOM    275  CB  LEU    77     -47.642 -24.903   9.051  1.00                 C  
ATOM    276  CG  LEU    77     -48.185 -25.535   7.768  1.00                 C  
ATOM    277  CD1 LEU    77     -49.440 -24.813   7.302  1.00                 C  
ATOM    278  CD2 LEU    77     -47.130 -25.522   6.674  1.00                 C  
ATOM    279  N   ASP    78     -45.201 -25.494  11.763  1.00                 N  
ATOM    280  CA  ASP    78     -44.701 -24.916  12.999  1.00                 C  
ATOM    281  C   ASP    78     -43.196 -25.107  13.101  1.00                 C  
ATOM    282  O   ASP    78     -42.615 -26.013  12.496  1.00                 O  
ATOM    283  CB  ASP    78     -45.403 -25.542  14.206  1.00                 C  
ATOM    284  CG  ASP    78     -46.880 -25.203  14.260  1.00                 C  
ATOM    285  OD1 ASP    78     -47.219 -24.005  14.163  1.00                 O  
ATOM    286  OD2 ASP    78     -47.699 -26.136  14.401  1.00                 O  
ATOM    287  N   ILE    79     -42.561 -24.223  13.865  1.00                 N  
ATOM    288  CA  ILE    79     -41.114 -24.241  14.022  1.00                 C  
ATOM    289  C   ILE    79     -40.797 -23.726  15.414  1.00                 C  
ATOM    290  O   ILE    79     -41.564 -22.960  15.991  1.00                 O  
ATOM    291  CB  ILE    79     -40.418 -23.406  12.932  1.00                 C  
ATOM    292  CD1 ILE    79     -38.512 -25.037  12.479  1.00                 C  
ATOM    293  CG1 ILE    79     -38.908 -23.655  12.951  1.00                 C  
ATOM    294  CG2 ILE    79     -40.750 -21.931  13.097  1.00                 C  
ATOM    295  N   ASP    80     -39.677 -24.176  15.963  1.00                 N  
ATOM    296  CA  ASP    80     -39.167 -23.663  17.227  1.00                 C  
ATOM    297  C   ASP    80     -38.124 -22.594  16.939  1.00                 C  
ATOM    298  O   ASP    80     -37.268 -22.772  16.067  1.00                 O  
ATOM    299  CB  ASP    80     -38.581 -24.798  18.069  1.00                 C  
ATOM    300  CG  ASP    80     -39.641 -25.760  18.568  1.00                 C  
ATOM    301  OD1 ASP    80     -40.836 -25.402  18.524  1.00                 O  
ATOM    302  OD2 ASP    80     -39.276 -26.873  19.004  1.00                 O  
ATOM    303  N   VAL    81     -38.204 -21.476  17.654  1.00                 N  
ATOM    304  CA  VAL    81     -37.351 -20.317  17.414  1.00                 C  
ATOM    305  C   VAL    81     -36.628 -19.992  18.708  1.00                 C  
ATOM    306  O   VAL    81     -37.253 -19.949  19.774  1.00                 O  
ATOM    307  CB  VAL    81     -38.165 -19.113  16.905  1.00                 C  
ATOM    308  CG1 VAL    81     -37.263 -17.904  16.711  1.00                 C  
ATOM    309  CG2 VAL    81     -38.878 -19.463  15.608  1.00                 C  
ATOM    310  N   LYS    82     -35.327 -19.739  18.622  1.00                 N  
ATOM    311  CA  LYS    82     -34.549 -19.353  19.797  1.00                 C  
ATOM    312  C   LYS    82     -33.588 -18.260  19.371  1.00                 C  
ATOM    313  O   LYS    82     -32.893 -18.417  18.368  1.00                 O  
ATOM    314  CB  LYS    82     -33.817 -20.565  20.377  1.00                 C  
ATOM    315  CD  LYS    82     -33.948 -22.786  21.538  1.00                 C  
ATOM    316  CE  LYS    82     -34.868 -23.882  22.049  1.00                 C  
ATOM    317  CG  LYS    82     -34.738 -21.653  20.903  1.00                 C  
ATOM    318  NZ  LYS    82     -34.109 -24.992  22.689  1.00                 N  
ATOM    319  N   LEU    83     -33.546 -17.157  20.103  1.00                 N  
ATOM    320  CA  LEU    83     -32.591 -16.085  19.849  1.00                 C  
ATOM    321  C   LEU    83     -31.742 -15.937  21.092  1.00                 C  
ATOM    322  O   LEU    83     -32.282 -15.794  22.190  1.00                 O  
ATOM    323  CB  LEU    83     -33.322 -14.789  19.493  1.00                 C  
ATOM    324  CG  LEU    83     -33.949 -14.726  18.098  1.00                 C  
ATOM    325  CD1 LEU    83     -35.220 -15.560  18.042  1.00                 C  
ATOM    326  CD2 LEU    83     -34.243 -13.286  17.706  1.00                 C  
ATOM    327  N   TYR    84     -30.424 -15.973  20.929  1.00                 N  
ATOM    328  CA  TYR    84     -29.509 -15.988  22.057  1.00                 C  
ATOM    329  C   TYR    84     -28.419 -14.946  21.862  1.00                 C  
ATOM    330  O   TYR    84     -27.919 -14.751  20.747  1.00                 O  
ATOM    331  CB  TYR    84     -28.898 -17.380  22.233  1.00                 C  
ATOM    332  CG  TYR    84     -29.910 -18.458  22.546  1.00                 C  
ATOM    333  OH  TYR    84     -32.700 -21.423  23.392  1.00                 O  
ATOM    334  CZ  TYR    84     -31.776 -20.442  23.113  1.00                 C  
ATOM    335  CD1 TYR    84     -30.836 -18.863  21.593  1.00                 C  
ATOM    336  CE1 TYR    84     -31.765 -19.848  21.870  1.00                 C  
ATOM    337  CD2 TYR    84     -29.936 -19.069  23.793  1.00                 C  
ATOM    338  CE2 TYR    84     -30.858 -20.055  24.088  1.00                 C  
ATOM    339  N   GLY    85     -28.055 -14.278  22.957  1.00                 N  
ATOM    340  CA  GLY    85     -27.055 -13.245  22.929  1.00                 C  
ATOM    341  C   GLY    85     -25.660 -13.799  23.054  1.00                 C  
ATOM    342  O   GLY    85     -25.437 -15.003  23.254  1.00                 O  
ATOM    343  N   PRO    86     -24.690 -12.885  22.969  1.00                 N  
ATOM    344  CA  PRO    86     -23.278 -13.291  22.964  1.00                 C  
ATOM    345  C   PRO    86     -22.798 -13.802  24.307  1.00                 C  
ATOM    346  O   PRO    86     -21.777 -14.502  24.344  1.00                 O  
ATOM    347  CB  PRO    86     -22.528 -12.016  22.574  1.00                 C  
ATOM    348  CD  PRO    86     -24.835 -11.411  22.769  1.00                 C  
ATOM    349  CG  PRO    86     -23.436 -10.907  22.987  1.00                 C  
ATOM    350  N   ASP    87     -23.500 -13.468  25.391  1.00                 N  
ATOM    351  CA  ASP    87     -23.255 -13.979  26.733  1.00                 C  
ATOM    352  C   ASP    87     -23.986 -15.291  27.005  1.00                 C  
ATOM    353  O   ASP    87     -24.016 -15.744  28.158  1.00                 O  
ATOM    354  CB  ASP    87     -23.666 -12.945  27.783  1.00                 C  
ATOM    355  CG  ASP    87     -25.156 -12.664  27.771  1.00                 C  
ATOM    356  OD1 ASP    87     -25.864 -13.245  26.922  1.00                 O  
ATOM    357  OD2 ASP    87     -25.616 -11.862  28.611  1.00                 O  
ATOM    358  N   ASP    88     -24.603 -15.890  25.982  1.00                 N  
ATOM    359  CA  ASP    88     -25.408 -17.104  26.091  1.00                 C  
ATOM    360  C   ASP    88     -26.740 -16.867  26.805  1.00                 C  
ATOM    361  O   ASP    88     -27.388 -17.818  27.225  1.00                 O  
ATOM    362  CB  ASP    88     -24.631 -18.198  26.825  1.00                 C  
ATOM    363  CG  ASP    88     -23.402 -18.653  26.062  1.00                 C  
ATOM    364  OD1 ASP    88     -23.417 -18.578  24.815  1.00                 O  
ATOM    365  OD2 ASP    88     -22.425 -19.083  26.710  1.00                 O  
ATOM    366  N   LYS    89     -27.168 -15.614  26.949  1.00                 N  
ATOM    367  CA  LYS    89     -28.470 -15.303  27.520  1.00                 C  
ATOM    368  C   LYS    89     -29.508 -15.348  26.407  1.00                 C  
ATOM    369  O   LYS    89     -29.415 -14.594  25.431  1.00                 O  
ATOM    370  CB  LYS    89     -28.442 -13.935  28.205  1.00                 C  
ATOM    371  CD  LYS    89     -29.624 -12.221  29.606  1.00                 C  
ATOM    372  CE  LYS    89     -30.927 -11.841  30.290  1.00                 C  
ATOM    373  CG  LYS    89     -29.735 -13.571  28.916  1.00                 C  
ATOM    374  NZ  LYS    89     -30.833 -10.519  30.969  1.00                 N  
ATOM    375  N   VAL    90     -30.461 -16.263  26.537  1.00                 N  
ATOM    376  CA  VAL    90     -31.545 -16.331  25.575  1.00                 C  
ATOM    377  C   VAL    90     -32.472 -15.148  25.756  1.00                 C  
ATOM    378  O   VAL    90     -32.791 -14.753  26.874  1.00                 O  
ATOM    379  CB  VAL    90     -32.329 -17.651  25.700  1.00                 C  
ATOM    380  CG1 VAL    90     -33.076 -17.703  27.023  1.00                 C  
ATOM    381  CG2 VAL    90     -33.291 -17.811  24.533  1.00                 C  
ATOM    382  N   ILE    91     -32.923 -14.583  24.636  1.00                 N  
ATOM    383  CA  ILE    91     -33.785 -13.405  24.658  1.00                 C  
ATOM    384  C   ILE    91     -35.152 -13.664  24.043  1.00                 C  
ATOM    385  O   ILE    91     -36.076 -12.857  24.252  1.00                 O  
ATOM    386  CB  ILE    91     -33.130 -12.213  23.935  1.00                 C  
ATOM    387  CD1 ILE    91     -32.500 -11.350  21.621  1.00                 C  
ATOM    388  CG1 ILE    91     -32.906 -12.543  22.458  1.00                 C  
ATOM    389  CG2 ILE    91     -31.837 -11.814  24.630  1.00                 C  
ATOM    390  N   HIS    92     -35.331 -14.766  23.336  1.00                 N  
ATOM    391  CA  HIS    92     -36.631 -15.150  22.806  1.00                 C  
ATOM    392  C   HIS    92     -36.646 -16.657  22.651  1.00                 C  
ATOM    393  O   HIS    92     -35.687 -17.230  22.136  1.00                 O  
ATOM    394  CB  HIS    92     -36.899 -14.441  21.477  1.00                 C  
ATOM    395  CG  HIS    92     -38.273 -14.677  20.932  1.00                 C  
ATOM    396  ND1 HIS    92     -38.640 -14.312  19.655  1.00                 N  
ATOM    397  CE1 HIS    92     -39.926 -14.651  19.456  1.00                 C  
ATOM    398  CD2 HIS    92     -39.504 -15.266  21.439  1.00                 C  
ATOM    399  NE2 HIS    92     -40.451 -15.224  20.522  1.00                 N  
ATOM    400  N   SER    93     -37.729 -17.299  23.079  1.00                 N  
ATOM    401  CA  SER    93     -37.927 -18.716  22.831  1.00                 C  
ATOM    402  C   SER    93     -39.384 -18.914  22.461  1.00                 C  
ATOM    403  O   SER    93     -40.281 -18.584  23.246  1.00                 O  
ATOM    404  CB  SER    93     -37.531 -19.536  24.061  1.00                 C  
ATOM    405  OG  SER    93     -37.756 -20.918  23.846  1.00                 O  
ATOM    406  N   VAL    94     -39.614 -19.391  21.245  1.00                 N  
ATOM    407  CA  VAL    94     -40.958 -19.674  20.795  1.00                 C  
ATOM    408  C   VAL    94     -41.063 -21.128  20.412  1.00                 C  
ATOM    409  O   VAL    94     -40.249 -21.601  19.625  1.00                 O  
ATOM    410  CB  VAL    94     -41.360 -18.770  19.615  1.00                 C  
ATOM    411  CG1 VAL    94     -42.757 -19.122  19.127  1.00                 C  
ATOM    412  CG2 VAL    94     -41.285 -17.305  20.016  1.00                 C  
ATOM    413  N   GLU    95     -42.023 -21.863  20.970  1.00                 N  
ATOM    414  CA  GLU    95     -42.183 -23.280  20.685  1.00                 C  
ATOM    415  C   GLU    95     -43.381 -23.468  19.764  1.00                 C  
ATOM    416  O   GLU    95     -44.457 -22.917  20.019  1.00                 O  
ATOM    417  CB  GLU    95     -42.353 -24.072  21.983  1.00                 C  
ATOM    418  CD  GLU    95     -42.595 -26.328  23.092  1.00                 C  
ATOM    419  CG  GLU    95     -42.479 -25.573  21.782  1.00                 C  
ATOM    420  OE1 GLU    95     -42.704 -25.672  24.149  1.00                 O  
ATOM    421  OE2 GLU    95     -42.576 -27.577  23.061  1.00                 O  
ATOM    422  N   ARG    96     -43.178 -24.211  18.680  1.00                 N  
ATOM    423  CA  ARG    96     -44.268 -24.606  17.788  1.00                 C  
ATOM    424  C   ARG    96     -45.014 -23.385  17.252  1.00                 C  
ATOM    425  O   ARG    96     -46.242 -23.290  17.318  1.00                 O  
ATOM    426  CB  ARG    96     -45.241 -25.539  18.512  1.00                 C  
ATOM    427  CD  ARG    96     -45.643 -27.729  19.670  1.00                 C  
ATOM    428  NE  ARG    96     -46.647 -28.221  18.729  1.00                 N  
ATOM    429  CG  ARG    96     -44.615 -26.838  18.992  1.00                 C  
ATOM    430  CZ  ARG    96     -46.479 -29.280  17.944  1.00                 C  
ATOM    431  NH1 ARG    96     -47.447 -29.654  17.119  1.00                 N  
ATOM    432  NH2 ARG    96     -45.343 -29.963  17.986  1.00                 N  
ATOM    433  N   GLU    97     -44.259 -22.430  16.721  1.00                 N  
ATOM    434  CA  GLU    97     -44.845 -21.201  16.219  1.00                 C  
ATOM    435  C   GLU    97     -44.930 -21.246  14.704  1.00                 C  
ATOM    436  O   GLU    97     -44.040 -21.784  14.039  1.00                 O  
ATOM    437  CB  GLU    97     -44.028 -19.991  16.678  1.00                 C  
ATOM    438  CD  GLU    97     -45.916 -18.332  16.929  1.00                 C  
ATOM    439  CG  GLU    97     -44.603 -18.653  16.243  1.00                 C  
ATOM    440  OE1 GLU    97     -45.892 -18.012  18.136  1.00                 O  
ATOM    441  OE2 GLU    97     -46.968 -18.399  16.260  1.00                 O  
ATOM    442  N   SER    98     -46.024 -20.709  14.158  1.00                 N  
ATOM    443  CA  SER    98     -46.195 -20.692  12.712  1.00                 C  
ATOM    444  C   SER    98     -45.756 -19.380  12.085  1.00                 C  
ATOM    445  O   SER    98     -45.440 -19.364  10.894  1.00                 O  
ATOM    446  CB  SER    98     -47.655 -20.963  12.342  1.00                 C  
ATOM    447  OG  SER    98     -48.500 -19.924  12.803  1.00                 O  
ATOM    448  N   TYR    99     -45.690 -18.301  12.862  1.00                 N  
ATOM    449  CA  TYR    99     -45.272 -17.005  12.343  1.00                 C  
ATOM    450  C   TYR    99     -44.989 -16.099  13.518  1.00                 C  
ATOM    451  O   TYR    99     -45.396 -16.368  14.652  1.00                 O  
ATOM    452  CB  TYR    99     -46.349 -16.422  11.426  1.00                 C  
ATOM    453  CG  TYR    99     -47.677 -16.191  12.110  1.00                 C  
ATOM    454  OH  TYR    99     -51.325 -15.540  13.997  1.00                 O  
ATOM    455  CZ  TYR    99     -50.119 -15.757  13.372  1.00                 C  
ATOM    456  CD1 TYR    99     -47.979 -14.961  12.680  1.00                 C  
ATOM    457  CE1 TYR    99     -49.190 -14.740  13.308  1.00                 C  
ATOM    458  CD2 TYR    99     -48.625 -17.204  12.185  1.00                 C  
ATOM    459  CE2 TYR    99     -49.841 -17.002  12.809  1.00                 C  
ATOM    460  N   GLY   100     -44.302 -15.010  13.228  1.00                 N  
ATOM    461  CA  GLY   100     -44.051 -14.046  14.267  1.00                 C  
ATOM    462  C   GLY   100     -43.370 -12.822  13.722  1.00                 C  
ATOM    463  O   GLY   100     -42.700 -12.883  12.685  1.00                 O  
ATOM    464  N   ASP   101     -43.549 -11.704  14.424  1.00                 N  
ATOM    465  CA  ASP   101     -42.888 -10.444  14.124  1.00                 C  
ATOM    466  C   ASP   101     -42.505  -9.809  15.447  1.00                 C  
ATOM    467  O   ASP   101     -43.380  -9.508  16.269  1.00                 O  
ATOM    468  CB  ASP   101     -43.805  -9.541  13.296  1.00                 C  
ATOM    469  CG  ASP   101     -43.123  -8.259  12.862  1.00                 C  
ATOM    470  OD1 ASP   101     -42.067  -7.924  13.438  1.00                 O  
ATOM    471  OD2 ASP   101     -43.645  -7.590  11.945  1.00                 O  
ATOM    472  N   TYR   102     -41.206  -9.618  15.666  1.00                 N  
ATOM    473  CA  TYR   102     -40.713  -9.146  16.948  1.00                 C  
ATOM    474  C   TYR   102     -39.513  -8.233  16.769  1.00                 C  
ATOM    475  O   TYR   102     -38.728  -8.390  15.833  1.00                 O  
ATOM    476  CB  TYR   102     -40.345 -10.327  17.849  1.00                 C  
ATOM    477  CG  TYR   102     -41.505 -11.248  18.154  1.00                 C  
ATOM    478  OH  TYR   102     -44.690 -13.791  18.981  1.00                 O  
ATOM    479  CZ  TYR   102     -43.636 -12.948  18.709  1.00                 C  
ATOM    480  CD1 TYR   102     -41.807 -12.313  17.315  1.00                 C  
ATOM    481  CE1 TYR   102     -42.865 -13.161  17.587  1.00                 C  
ATOM    482  CD2 TYR   102     -42.293 -11.050  19.281  1.00                 C  
ATOM    483  CE2 TYR   102     -43.354 -11.887  19.568  1.00                 C  
ATOM    484  N   LYS   103     -39.359  -7.295  17.700  1.00                 N  
ATOM    485  CA  LYS   103     -38.169  -6.454  17.764  1.00                 C  
ATOM    486  C   LYS   103     -37.540  -6.586  19.145  1.00                 C  
ATOM    487  O   LYS   103     -38.240  -6.649  20.155  1.00                 O  
ATOM    488  CB  LYS   103     -38.524  -4.998  17.455  1.00                 C  
ATOM    489  CD  LYS   103     -39.294  -3.295  15.780  1.00                 C  
ATOM    490  CE  LYS   103     -39.834  -3.070  14.378  1.00                 C  
ATOM    491  CG  LYS   103     -39.023  -4.768  16.038  1.00                 C  
ATOM    492  NZ  LYS   103     -40.111  -1.631  14.113  1.00                 N  
ATOM    493  N   PHE   104     -36.213  -6.655  19.178  1.00                 N  
ATOM    494  CA  PHE   104     -35.450  -6.796  20.403  1.00                 C  
ATOM    495  C   PHE   104     -34.365  -5.737  20.417  1.00                 C  
ATOM    496  O   PHE   104     -33.935  -5.265  19.364  1.00                 O  
ATOM    497  CB  PHE   104     -34.861  -8.204  20.508  1.00                 C  
ATOM    498  CG  PHE   104     -35.895  -9.292  20.559  1.00                 C  
ATOM    499  CZ  PHE   104     -37.810 -11.304  20.659  1.00                 C  
ATOM    500  CD1 PHE   104     -36.383  -9.858  19.394  1.00                 C  
ATOM    501  CE1 PHE   104     -37.335 -10.858  19.440  1.00                 C  
ATOM    502  CD2 PHE   104     -36.381  -9.749  21.771  1.00                 C  
ATOM    503  CE2 PHE   104     -37.333 -10.750  21.817  1.00                 C  
ATOM    504  N   ALA   105     -33.928  -5.356  21.609  1.00                 N  
ATOM    505  CA  ALA   105     -32.777  -4.478  21.759  1.00                 C  
ATOM    506  C   ALA   105     -31.615  -5.295  22.303  1.00                 C  
ATOM    507  O   ALA   105     -31.752  -5.956  23.336  1.00                 O  
ATOM    508  CB  ALA   105     -33.116  -3.311  22.674  1.00                 C  
ATOM    509  N   ALA   106     -30.481  -5.256  21.608  1.00                 N  
ATOM    510  CA  ALA   106     -29.299  -5.955  22.098  1.00                 C  
ATOM    511  C   ALA   106     -28.913  -5.445  23.483  1.00                 C  
ATOM    512  O   ALA   106     -28.766  -4.237  23.699  1.00                 O  
ATOM    513  CB  ALA   106     -28.141  -5.784  21.126  1.00                 C  
ATOM    514  N   HIS   107     -28.757  -6.373  24.427  1.00                 N  
ATOM    515  CA  HIS   107     -28.351  -6.000  25.780  1.00                 C  
ATOM    516  C   HIS   107     -26.846  -5.858  25.925  1.00                 C  
ATOM    517  O   HIS   107     -26.378  -5.394  26.971  1.00                 O  
ATOM    518  CB  HIS   107     -28.858  -7.027  26.794  1.00                 C  
ATOM    519  CG  HIS   107     -28.259  -8.389  26.626  1.00                 C  
ATOM    520  ND1 HIS   107     -28.595  -9.226  25.584  1.00                 N  
ATOM    521  CE1 HIS   107     -27.898 -10.371  25.701  1.00                 C  
ATOM    522  CD2 HIS   107     -27.286  -9.192  27.353  1.00                 C  
ATOM    523  NE2 HIS   107     -27.111 -10.357  26.759  1.00                 N  
ATOM    524  N   MET   108     -26.081  -6.256  24.919  1.00                 N  
ATOM    525  CA  MET   108     -24.637  -6.098  24.974  1.00                 C  
ATOM    526  C   MET   108     -24.053  -6.262  23.583  1.00                 C  
ATOM    527  O   MET   108     -24.672  -6.841  22.684  1.00                 O  
ATOM    528  CB  MET   108     -24.024  -7.109  25.945  1.00                 C  
ATOM    529  SD  MET   108     -23.502  -9.718  26.716  1.00                 S  
ATOM    530  CE  MET   108     -21.749  -9.416  26.512  1.00                 C  
ATOM    531  CG  MET   108     -24.189  -8.558  25.519  1.00                 C  
ATOM    532  N   ASP   109     -22.845  -5.735  23.430  1.00                 N  
ATOM    533  CA  ASP   109     -22.092  -5.860  22.191  1.00                 C  
ATOM    534  C   ASP   109     -21.819  -7.325  21.883  1.00                 C  
ATOM    535  O   ASP   109     -21.472  -8.103  22.777  1.00                 O  
ATOM    536  CB  ASP   109     -20.780  -5.078  22.280  1.00                 C  
ATOM    537  CG  ASP   109     -20.030  -5.047  20.963  1.00                 C  
ATOM    538  OD1 ASP   109     -20.354  -4.190  20.115  1.00                 O  
ATOM    539  OD2 ASP   109     -19.117  -5.879  20.780  1.00                 O  
ATOM    540  N   GLY   110     -21.946  -7.693  20.610  1.00                 N  
ATOM    541  CA  GLY   110     -21.472  -8.983  20.155  1.00                 C  
ATOM    542  C   GLY   110     -22.446  -9.622  19.188  1.00                 C  
ATOM    543  O   GLY   110     -23.323  -8.962  18.634  1.00                 O  
ATOM    544  N   ALA   111     -22.268 -10.919  18.981  1.00                 N  
ATOM    545  CA  ALA   111     -23.032 -11.655  17.978  1.00                 C  
ATOM    546  C   ALA   111     -24.240 -12.352  18.603  1.00                 C  
ATOM    547  O   ALA   111     -24.116 -13.056  19.615  1.00                 O  
ATOM    548  CB  ALA   111     -22.146 -12.674  17.279  1.00                 C  
ATOM    549  N   TYR   112     -25.398 -12.147  17.979  1.00                 N  
ATOM    550  CA  TYR   112     -26.655 -12.779  18.350  1.00                 C  
ATOM    551  C   TYR   112     -26.961 -13.904  17.373  1.00                 C  
ATOM    552  O   TYR   112     -26.745 -13.767  16.165  1.00                 O  
ATOM    553  CB  TYR   112     -27.786 -11.749  18.373  1.00                 C  
ATOM    554  CG  TYR   112     -27.660 -10.725  19.478  1.00                 C  
ATOM    555  OH  TYR   112     -27.302  -7.898  22.507  1.00                 O  
ATOM    556  CZ  TYR   112     -27.421  -8.835  21.506  1.00                 C  
ATOM    557  CD1 TYR   112     -26.945  -9.550  19.281  1.00                 C  
ATOM    558  CE1 TYR   112     -26.824  -8.608  20.285  1.00                 C  
ATOM    559  CD2 TYR   112     -28.255 -10.936  20.715  1.00                 C  
ATOM    560  CE2 TYR   112     -28.144 -10.005  21.731  1.00                 C  
ATOM    561  N   ARG   113     -27.447 -15.018  17.908  1.00                 N  
ATOM    562  CA  ARG   113     -27.750 -16.225  17.161  1.00                 C  
ATOM    563  C   ARG   113     -29.263 -16.369  17.071  1.00                 C  
ATOM    564  O   ARG   113     -29.950 -16.306  18.091  1.00                 O  
ATOM    565  CB  ARG   113     -27.109 -17.443  17.829  1.00                 C  
ATOM    566  CD  ARG   113     -25.022 -18.648  18.529  1.00                 C  
ATOM    567  NE  ARG   113     -25.316 -18.658  19.960  1.00                 N  
ATOM    568  CG  ARG   113     -25.590 -17.418  17.840  1.00                 C  
ATOM    569  CZ  ARG   113     -25.066 -19.684  20.767  1.00                 C  
ATOM    570  NH1 ARG   113     -25.368 -19.602  22.056  1.00                 N  
ATOM    571  NH2 ARG   113     -24.515 -20.788  20.284  1.00                 N  
ATOM    572  N   TYR   114     -29.776 -16.520  15.856  1.00                 N  
ATOM    573  CA  TYR   114     -31.194 -16.689  15.557  1.00                 C  
ATOM    574  C   TYR   114     -31.330 -18.098  15.014  1.00                 C  
ATOM    575  O   TYR   114     -30.826 -18.388  13.922  1.00                 O  
ATOM    576  CB  TYR   114     -31.665 -15.619  14.569  1.00                 C  
ATOM    577  CG  TYR   114     -31.606 -14.211  15.117  1.00                 C  
ATOM    578  OH  TYR   114     -31.432 -10.344  16.635  1.00                 O  
ATOM    579  CZ  TYR   114     -31.491 -11.623  16.132  1.00                 C  
ATOM    580  CD1 TYR   114     -30.783 -13.900  16.192  1.00                 C  
ATOM    581  CE1 TYR   114     -30.722 -12.616  16.699  1.00                 C  
ATOM    582  CD2 TYR   114     -32.373 -13.198  14.558  1.00                 C  
ATOM    583  CE2 TYR   114     -32.325 -11.908  15.052  1.00                 C  
ATOM    584  N   CYS   115     -32.007 -18.981  15.749  1.00                 N  
ATOM    585  CA  CYS   115     -32.046 -20.394  15.401  1.00                 C  
ATOM    586  C   CYS   115     -33.467 -20.881  15.181  1.00                 C  
ATOM    587  O   CYS   115     -34.376 -20.601  15.971  1.00                 O  
ATOM    588  CB  CYS   115     -31.376 -21.233  16.491  1.00                 C  
ATOM    589  SG  CYS   115     -29.630 -20.847  16.763  1.00                 S  
ATOM    590  N   PHE   116     -33.641 -21.657  14.121  1.00                 N  
ATOM    591  CA  PHE   116     -34.873 -22.364  13.816  1.00                 C  
ATOM    592  C   PHE   116     -34.627 -23.849  13.981  1.00                 C  
ATOM    593  O   PHE   116     -33.704 -24.388  13.367  1.00                 O  
ATOM    594  CB  PHE   116     -35.347 -22.028  12.401  1.00                 C  
ATOM    595  CG  PHE   116     -35.757 -20.594  12.223  1.00                 C  
ATOM    596  CZ  PHE   116     -36.521 -17.942  11.896  1.00                 C  
ATOM    597  CD1 PHE   116     -34.818 -19.624  11.917  1.00                 C  
ATOM    598  CE1 PHE   116     -35.195 -18.304  11.754  1.00                 C  
ATOM    599  CD2 PHE   116     -37.080 -20.215  12.362  1.00                 C  
ATOM    600  CE2 PHE   116     -37.457 -18.895  12.199  1.00                 C  
ATOM    601  N   SER   117     -35.463 -24.511  14.774  1.00                 N  
ATOM    602  CA  SER   117     -35.312 -25.933  15.064  1.00                 C  
ATOM    603  C   SER   117     -36.584 -26.681  14.719  1.00                 C  
ATOM    604  O   SER   117     -37.690 -26.233  15.038  1.00                 O  
ATOM    605  CB  SER   117     -34.950 -26.144  16.535  1.00                 C  
ATOM    606  OG  SER   117     -34.883 -27.524  16.851  1.00                 O  
ATOM    607  N   ASN   118     -36.428 -27.839  14.084  1.00                 N  
ATOM    608  CA  ASN   118     -37.552 -28.685  13.702  1.00                 C  
ATOM    609  C   ASN   118     -37.479 -29.954  14.543  1.00                 C  
ATOM    610  O   ASN   118     -36.723 -30.873  14.227  1.00                 O  
ATOM    611  CB  ASN   118     -37.519 -28.974  12.200  1.00                 C  
ATOM    612  CG  ASN   118     -38.715 -29.781  11.735  1.00                 C  
ATOM    613  OD1 ASN   118     -39.786 -29.727  12.341  1.00                 O  
ATOM    614  ND2 ASN   118     -38.536 -30.535  10.657  1.00                 N  
ATOM    615  N   LYS   119     -38.253 -30.002  15.624  1.00                 N  
ATOM    616  CA  LYS   119     -38.234 -31.150  16.521  1.00                 C  
ATOM    617  C   LYS   119     -39.333 -32.171  16.218  1.00                 C  
ATOM    618  O   LYS   119     -39.696 -32.958  17.100  1.00                 O  
ATOM    619  CB  LYS   119     -38.366 -30.695  17.976  1.00                 C  
ATOM    620  CD  LYS   119     -37.387 -29.458  19.927  1.00                 C  
ATOM    621  CE  LYS   119     -36.125 -28.833  20.499  1.00                 C  
ATOM    622  CG  LYS   119     -37.190 -29.875  18.479  1.00                 C  
ATOM    623  NZ  LYS   119     -35.773 -27.561  19.809  1.00                 N  
ATOM    624  N   MET   120     -39.844 -32.195  14.985  1.00                 N  
ATOM    625  CA  MET   120     -40.766 -33.220  14.511  1.00                 C  
ATOM    626  C   MET   120     -40.025 -34.183  13.590  1.00                 C  
ATOM    627  O   MET   120     -39.100 -33.790  12.878  1.00                 O  
ATOM    628  CB  MET   120     -41.955 -32.580  13.792  1.00                 C  
ATOM    629  SD  MET   120     -43.521 -32.401  16.070  1.00                 S  
ATOM    630  CE  MET   120     -44.755 -33.415  15.262  1.00                 C  
ATOM    631  CG  MET   120     -42.748 -31.606  14.648  1.00                 C  
ATOM    632  N   SER   121     -40.452 -35.446  13.588  1.00                 N  
ATOM    633  CA  SER   121     -39.902 -36.445  12.671  1.00                 C  
ATOM    634  C   SER   121     -40.637 -36.397  11.329  1.00                 C  
ATOM    635  O   SER   121     -41.261 -37.361  10.887  1.00                 O  
ATOM    636  CB  SER   121     -39.996 -37.844  13.284  1.00                 C  
ATOM    637  OG  SER   121     -39.178 -37.952  14.436  1.00                 O  
ATOM    638  N   THR   122     -40.547 -35.244  10.673  1.00                 N  
ATOM    639  CA  THR   122     -41.316 -35.018   9.457  1.00                 C  
ATOM    640  C   THR   122     -40.686 -35.745   8.273  1.00                 C  
ATOM    641  O   THR   122     -39.464 -35.895   8.184  1.00                 O  
ATOM    642  CB  THR   122     -41.435 -33.517   9.135  1.00                 C  
ATOM    643  OG1 THR   122     -40.128 -32.964   8.930  1.00                 O  
ATOM    644  CG2 THR   122     -42.101 -32.776  10.285  1.00                 C  
ATOM    645  N   MET   123     -41.545 -36.208   7.359  1.00                 N  
ATOM    646  CA  MET   123     -41.062 -36.819   6.124  1.00                 C  
ATOM    647  C   MET   123     -40.449 -35.779   5.195  1.00                 C  
ATOM    648  O   MET   123     -39.569 -36.105   4.390  1.00                 O  
ATOM    649  CB  MET   123     -42.198 -37.553   5.409  1.00                 C  
ATOM    650  SD  MET   123     -41.390 -39.973   6.491  1.00                 S  
ATOM    651  CE  MET   123     -40.940 -40.473   4.831  1.00                 C  
ATOM    652  CG  MET   123     -42.701 -38.784   6.145  1.00                 C  
ATOM    653  N   THR   124     -40.893 -34.532   5.298  1.00                 N  
ATOM    654  CA  THR   124     -40.350 -33.401   4.566  1.00                 C  
ATOM    655  C   THR   124     -39.714 -32.408   5.538  1.00                 C  
ATOM    656  O   THR   124     -40.040 -32.394   6.726  1.00                 O  
ATOM    657  CB  THR   124     -41.434 -32.698   3.728  1.00                 C  
ATOM    658  OG1 THR   124     -42.439 -32.160   4.596  1.00                 O  
ATOM    659  CG2 THR   124     -42.092 -33.683   2.774  1.00                 C  
ATOM    660  N   PRO   125     -38.794 -31.570   5.077  1.00                 N  
ATOM    661  CA  PRO   125     -38.253 -30.543   5.968  1.00                 C  
ATOM    662  C   PRO   125     -39.253 -29.408   6.132  1.00                 C  
ATOM    663  O   PRO   125     -40.173 -29.228   5.330  1.00                 O  
ATOM    664  CB  PRO   125     -36.975 -30.080   5.266  1.00                 C  
ATOM    665  CD  PRO   125     -38.101 -31.500   3.703  1.00                 C  
ATOM    666  CG  PRO   125     -37.261 -30.258   3.813  1.00                 C  
ATOM    667  N   LYS   126     -39.071 -28.638   7.200  1.00                 N  
ATOM    668  CA  LYS   126     -39.799 -27.384   7.308  1.00                 C  
ATOM    669  C   LYS   126     -39.127 -26.360   6.411  1.00                 C  
ATOM    670  O   LYS   126     -37.905 -26.343   6.294  1.00                 O  
ATOM    671  CB  LYS   126     -39.842 -26.913   8.763  1.00                 C  
ATOM    672  CD  LYS   126     -42.022 -28.020   9.330  1.00                 C  
ATOM    673  CE  LYS   126     -42.780 -28.819  10.377  1.00                 C  
ATOM    674  CG  LYS   126     -40.557 -27.869   9.704  1.00                 C  
ATOM    675  NZ  LYS   126     -42.271 -30.213  10.489  1.00                 N  
ATOM    676  N   VAL   127     -39.924 -25.514   5.773  1.00                 N  
ATOM    677  CA  VAL   127     -39.407 -24.382   5.016  1.00                 C  
ATOM    678  C   VAL   127     -39.891 -23.133   5.726  1.00                 C  
ATOM    679  O   VAL   127     -41.104 -22.949   5.908  1.00                 O  
ATOM    680  CB  VAL   127     -39.862 -24.431   3.545  1.00                 C  
ATOM    681  CG1 VAL   127     -39.340 -23.221   2.786  1.00                 C  
ATOM    682  CG2 VAL   127     -39.395 -25.720   2.887  1.00                 C  
ATOM    683  N   VAL   128     -38.954 -22.282   6.141  1.00                 N  
ATOM    684  CA  VAL   128     -39.265 -21.044   6.839  1.00                 C  
ATOM    685  C   VAL   128     -38.796 -19.873   5.991  1.00                 C  
ATOM    686  O   VAL   128     -37.669 -19.881   5.483  1.00                 O  
ATOM    687  CB  VAL   128     -38.621 -21.007   8.237  1.00                 C  
ATOM    688  CG1 VAL   128     -38.917 -19.684   8.926  1.00                 C  
ATOM    689  CG2 VAL   128     -39.113 -22.173   9.081  1.00                 C  
ATOM    690  N   LYS   129     -39.661 -18.873   5.842  1.00                 N  
ATOM    691  CA  LYS   129     -39.312 -17.609   5.216  1.00                 C  
ATOM    692  C   LYS   129     -39.096 -16.589   6.320  1.00                 C  
ATOM    693  O   LYS   129     -39.947 -16.452   7.203  1.00                 O  
ATOM    694  CB  LYS   129     -40.409 -17.172   4.243  1.00                 C  
ATOM    695  CD  LYS   129     -41.206 -15.538   2.513  1.00                 C  
ATOM    696  CE  LYS   129     -40.897 -14.251   1.765  1.00                 C  
ATOM    697  CG  LYS   129     -40.093 -15.893   3.485  1.00                 C  
ATOM    698  NZ  LYS   129     -41.974 -13.896   0.802  1.00                 N  
ATOM    699  N   PHE   130     -37.958 -15.899   6.304  1.00                 N  
ATOM    700  CA  PHE   130     -37.691 -14.984   7.406  1.00                 C  
ATOM    701  C   PHE   130     -36.860 -13.792   6.950  1.00                 C  
ATOM    702  O   PHE   130     -36.178 -13.824   5.922  1.00                 O  
ATOM    703  CB  PHE   130     -36.976 -15.712   8.546  1.00                 C  
ATOM    704  CG  PHE   130     -35.610 -16.218   8.180  1.00                 C  
ATOM    705  CZ  PHE   130     -33.084 -17.159   7.500  1.00                 C  
ATOM    706  CD1 PHE   130     -34.485 -15.444   8.410  1.00                 C  
ATOM    707  CE1 PHE   130     -33.228 -15.909   8.073  1.00                 C  
ATOM    708  CD2 PHE   130     -35.449 -17.466   7.605  1.00                 C  
ATOM    709  CE2 PHE   130     -34.192 -17.931   7.268  1.00                 C  
ATOM    710  N   THR   131     -36.920 -12.737   7.754  1.00                 N  
ATOM    711  CA  THR   131     -36.096 -11.553   7.594  1.00                 C  
ATOM    712  C   THR   131     -35.562 -11.155   8.956  1.00                 C  
ATOM    713  O   THR   131     -36.298 -11.158   9.949  1.00                 O  
ATOM    714  CB  THR   131     -36.888 -10.397   6.956  1.00                 C  
ATOM    715  OG1 THR   131     -37.388 -10.805   5.676  1.00                 O  
ATOM    716  CG2 THR   131     -35.993  -9.182   6.762  1.00                 C  
ATOM    717  N   VAL   132     -34.279 -10.822   9.005  1.00                 N  
ATOM    718  CA  VAL   132     -33.666 -10.228  10.182  1.00                 C  
ATOM    719  C   VAL   132     -33.260  -8.815   9.793  1.00                 C  
ATOM    720  O   VAL   132     -32.468  -8.622   8.858  1.00                 O  
ATOM    721  CB  VAL   132     -32.470 -11.063  10.678  1.00                 C  
ATOM    722  CG1 VAL   132     -31.824 -10.402  11.886  1.00                 C  
ATOM    723  CG2 VAL   132     -32.912 -12.479  11.013  1.00                 C  
ATOM    724  N   ASP   133     -33.833  -7.833  10.480  1.00                 N  
ATOM    725  CA  ASP   133     -33.551  -6.423  10.256  1.00                 C  
ATOM    726  C   ASP   133     -32.733  -5.891  11.423  1.00                 C  
ATOM    727  O   ASP   133     -33.062  -6.140  12.586  1.00                 O  
ATOM    728  CB  ASP   133     -34.852  -5.636  10.087  1.00                 C  
ATOM    729  CG  ASP   133     -35.587  -5.993   8.810  1.00                 C  
ATOM    730  OD1 ASP   133     -34.942  -6.022   7.742  1.00                 O  
ATOM    731  OD2 ASP   133     -36.809  -6.243   8.878  1.00                 O  
ATOM    732  N   LEU   134     -31.655  -5.181  11.115  1.00                 N  
ATOM    733  CA  LEU   134     -30.753  -4.646  12.126  1.00                 C  
ATOM    734  C   LEU   134     -30.816  -3.129  12.050  1.00                 C  
ATOM    735  O   LEU   134     -30.651  -2.551  10.969  1.00                 O  
ATOM    736  CB  LEU   134     -29.332  -5.168  11.906  1.00                 C  
ATOM    737  CG  LEU   134     -29.148  -6.685  11.981  1.00                 C  
ATOM    738  CD1 LEU   134     -27.721  -7.072  11.622  1.00                 C  
ATOM    739  CD2 LEU   134     -29.503  -7.202  13.367  1.00                 C  
ATOM    740  N   GLY   135     -31.054  -2.488  13.189  1.00                 N  
ATOM    741  CA  GLY   135     -31.182  -1.037  13.235  1.00                 C  
ATOM    742  C   GLY   135     -29.879  -0.325  13.528  1.00                 C  
ATOM    743  O   GLY   135     -28.810  -0.754  13.092  1.00                 O  
TER
