# Supplementary material for: Comparative Single-Cell Transcriptomics Reveals Novel Genes Involved in Bivalve Embryonic Shell Formation and Questions Ontogenetic Homology of Molluscan Shell Types
Source: Front Cell Dev Biol. 2022 Jun 9;10:883755. doi: 10.3389/fcell.2022.883755 (PMC9261976; doi:10.3389/fcell.2022.883755)
Supplement: Supplementary file 1 [file DataSheet1.ZIP › Supplementary_File1/s_f_1/5ab9fd7a41afe34a.final.pdb]

SSBOND   1 CYS   1662    CYS   1722
SSBOND   2 CYS   1798    CYS   1808
SSBOND   3 CYS   1876    CYS   1939
SSBOND   4 CYS   1889    CYS   1949
SSBOND   5 CYS   1919    CYS   1929
ATOM      1  N   ILE  1622     -45.023  42.205 -10.412  1.00                 N  
ATOM      2  CA  ILE  1622     -43.727  42.684 -10.882  1.00                 C  
ATOM      3  C   ILE  1622     -43.676  44.232 -10.817  1.00                 C  
ATOM      4  O   ILE  1622     -43.948  44.889 -11.825  1.00                 O  
ATOM      5  CB  ILE  1622     -43.430  42.196 -12.312  1.00                 C  
ATOM      6  CD1 ILE  1622     -43.327  40.099 -13.757  1.00                 C  
ATOM      7  CG1 ILE  1622     -43.387  40.668 -12.356  1.00                 C  
ATOM      8  CG2 ILE  1622     -42.140  42.815 -12.829  1.00                 C  
ATOM      9  N   ASN  1623     -43.395  44.862  -9.649  1.00                 N  
ATOM     10  CA  ASN  1623     -43.043  44.299  -8.336  1.00                 C  
ATOM     11  C   ASN  1623     -44.216  44.130  -7.353  1.00                 C  
ATOM     12  O   ASN  1623     -43.968  43.985  -6.156  1.00                 O  
ATOM     13  CB  ASN  1623     -41.969  45.152  -7.658  1.00                 C  
ATOM     14  CG  ASN  1623     -40.627  45.065  -8.358  1.00                 C  
ATOM     15  OD1 ASN  1623     -40.188  43.982  -8.745  1.00                 O  
ATOM     16  ND2 ASN  1623     -39.971  46.207  -8.522  1.00                 N  
ATOM     17  N   PRO  1624     -45.479  44.143  -7.834  1.00                 N  
ATOM     18  CA  PRO  1624     -46.670  43.992  -6.986  1.00                 C  
ATOM     19  C   PRO  1624     -47.410  42.703  -7.367  1.00                 C  
ATOM     20  O   PRO  1624     -47.318  42.255  -8.510  1.00                 O  
ATOM     21  CB  PRO  1624     -47.498  45.244  -7.284  1.00                 C  
ATOM     22  CD  PRO  1624     -45.491  45.448  -8.573  1.00                 C  
ATOM     23  CG  PRO  1624     -46.506  46.236  -7.792  1.00                 C  
ATOM     24  N   ASP  1625     -48.125  42.105  -6.399  1.00                 N  
ATOM     25  CA  ASP  1625     -48.922  40.894  -6.617  1.00                 C  
ATOM     26  C   ASP  1625     -50.091  40.818  -5.630  1.00                 C  
ATOM     27  O   ASP  1625     -50.158  41.609  -4.687  1.00                 O  
ATOM     28  CB  ASP  1625     -48.046  39.646  -6.491  1.00                 C  
ATOM     29  CG  ASP  1625     -48.619  38.454  -7.232  1.00                 C  
ATOM     30  OD1 ASP  1625     -49.729  38.580  -7.790  1.00                 O  
ATOM     31  OD2 ASP  1625     -47.958  37.395  -7.255  1.00                 O  
ATOM     32  N   TYR  1626     -51.000  39.856  -5.850  1.00                 N  
ATOM     33  CA  TYR  1626     -52.174  39.632  -5.006  1.00                 C  
ATOM     34  C   TYR  1626     -52.219  38.159  -4.592  1.00                 C  
ATOM     35  O   TYR  1626     -52.343  37.293  -5.458  1.00                 O  
ATOM     36  CB  TYR  1626     -53.451  40.037  -5.745  1.00                 C  
ATOM     37  CG  TYR  1626     -53.500  41.500  -6.125  1.00                 C  
ATOM     38  OH  TYR  1626     -53.628  45.519  -7.184  1.00                 O  
ATOM     39  CZ  TYR  1626     -53.587  44.189  -6.832  1.00                 C  
ATOM     40  CD1 TYR  1626     -52.907  41.951  -7.298  1.00                 C  
ATOM     41  CE1 TYR  1626     -52.948  43.286  -7.653  1.00                 C  
ATOM     42  CD2 TYR  1626     -54.140  42.425  -5.310  1.00                 C  
ATOM     43  CE2 TYR  1626     -54.190  43.764  -5.650  1.00                 C  
ATOM     44  N   GLY  1627     -52.093  37.876  -3.276  1.00                 N  
ATOM     45  CA  GLY  1627     -52.091  36.511  -2.732  1.00                 C  
ATOM     46  C   GLY  1627     -53.189  36.302  -1.695  1.00                 C  
ATOM     47  O   GLY  1627     -53.695  37.266  -1.122  1.00                 O  
ATOM     48  N   LYS  1628     -53.526  35.021  -1.441  1.00                 N  
ATOM     49  CA  LYS  1628     -54.548  34.593  -0.479  1.00                 C  
ATOM     50  C   LYS  1628     -55.904  35.260  -0.758  1.00                 C  
ATOM     51  O   LYS  1628     -56.495  35.880   0.128  1.00                 O  
ATOM     52  CB  LYS  1628     -54.102  34.905   0.951  1.00                 C  
ATOM     53  CD  LYS  1628     -52.484  34.489   2.824  1.00                 C  
ATOM     54  CE  LYS  1628     -51.223  33.756   3.253  1.00                 C  
ATOM     55  CG  LYS  1628     -52.832  34.186   1.375  1.00                 C  
ATOM     56  NZ  LYS  1628     -50.857  34.060   4.664  1.00                 N  
ATOM     57  N   SER  1629     -56.360  35.131  -2.001  1.00                 N  
ATOM     58  CA  SER  1629     -57.623  35.698  -2.462  1.00                 C  
ATOM     59  C   SER  1629     -58.412  34.761  -3.352  1.00                 C  
ATOM     60  O   SER  1629     -58.081  33.579  -3.475  1.00                 O  
ATOM     61  CB  SER  1629     -57.379  37.007  -3.215  1.00                 C  
ATOM     62  OG  SER  1629     -56.693  36.775  -4.433  1.00                 O  
ATOM     63  N   MET  1630     -59.469  35.293  -3.974  1.00                 N  
ATOM     64  CA  MET  1630     -60.357  34.529  -4.853  1.00                 C  
ATOM     65  C   MET  1630     -59.687  34.136  -6.177  1.00                 C  
ATOM     66  O   MET  1630     -59.936  33.041  -6.680  1.00                 O  
ATOM     67  CB  MET  1630     -61.630  35.324  -5.150  1.00                 C  
ATOM     68  SD  MET  1630     -64.015  36.473  -4.333  1.00                 S  
ATOM     69  CE  MET  1630     -64.803  36.545  -2.726  1.00                 C  
ATOM     70  CG  MET  1630     -62.537  35.516  -3.945  1.00                 C  
ATOM     71  N   HIS  1631     -58.864  35.034  -6.745  1.00                 N  
ATOM     72  CA  HIS  1631     -58.170  34.802  -8.015  1.00                 C  
ATOM     73  C   HIS  1631     -56.830  35.550  -8.038  1.00                 C  
ATOM     74  O   HIS  1631     -56.443  36.140  -7.030  1.00                 O  
ATOM     75  CB  HIS  1631     -59.046  35.238  -9.192  1.00                 C  
ATOM     76  CG  HIS  1631     -58.506  34.834 -10.528  1.00                 C  
ATOM     77  ND1 HIS  1631     -57.503  35.531 -11.167  1.00                 N  
ATOM     78  CE1 HIS  1631     -57.234  34.932 -12.341  1.00                 C  
ATOM     79  CD2 HIS  1631     -58.778  33.765 -11.478  1.00                 C  
ATOM     80  NE2 HIS  1631     -57.995  33.872 -12.534  1.00                 N  
ATOM     81  N   SER  1632     -56.130  35.540  -9.188  1.00                 N  
ATOM     82  CA  SER  1632     -54.876  36.281  -9.351  1.00                 C  
ATOM     83  C   SER  1632     -55.123  37.804  -9.387  1.00                 C  
ATOM     84  O   SER  1632     -54.184  38.567  -9.164  1.00                 O  
ATOM     85  CB  SER  1632     -54.154  35.839 -10.626  1.00                 C  
ATOM     86  OG  SER  1632     -53.740  34.487 -10.535  1.00                 O  
ATOM     87  N   PHE  1633     -56.382  38.238  -9.645  1.00                 N  
ATOM     88  CA  PHE  1633     -56.789  39.647  -9.673  1.00                 C  
ATOM     89  C   PHE  1633     -57.535  40.063  -8.381  1.00                 C  
ATOM     90  O   PHE  1633     -58.352  40.984  -8.421  1.00                 O  
ATOM     91  CB  PHE  1633     -57.676  39.925 -10.889  1.00                 C  
ATOM     92  CG  PHE  1633     -56.971  39.754 -12.204  1.00                 C  
ATOM     93  CZ  PHE  1633     -55.673  39.443 -14.642  1.00                 C  
ATOM     94  CD1 PHE  1633     -55.742  39.122 -12.271  1.00                 C  
ATOM     95  CE1 PHE  1633     -55.094  38.965 -13.482  1.00                 C  
ATOM     96  CD2 PHE  1633     -57.538  40.227 -13.375  1.00                 C  
ATOM     97  CE2 PHE  1633     -56.890  40.070 -14.585  1.00                 C  
ATOM     98  N   HIS  1634     -57.226  39.422  -7.233  1.00                 N  
ATOM     99  CA  HIS  1634     -57.858  39.749  -5.949  1.00                 C  
ATOM    100  C   HIS  1634     -57.089  39.146  -4.769  1.00                 C  
ATOM    101  O   HIS  1634     -56.388  38.149  -4.935  1.00                 O  
ATOM    102  CB  HIS  1634     -59.308  39.260  -5.926  1.00                 C  
ATOM    103  CG  HIS  1634     -60.102  39.781  -4.768  1.00                 C  
ATOM    104  ND1 HIS  1634     -60.527  41.089  -4.686  1.00                 N  
ATOM    105  CE1 HIS  1634     -61.212  41.255  -3.540  1.00                 C  
ATOM    106  CD2 HIS  1634     -60.626  39.219  -3.532  1.00                 C  
ATOM    107  NE2 HIS  1634     -61.275  40.137  -2.843  1.00                 N  
ATOM    108  N   GLY  1635     -57.245  39.758  -3.597  1.00                 N  
ATOM    109  CA  GLY  1635     -56.609  39.311  -2.361  1.00                 C  
ATOM    110  C   GLY  1635     -55.781  40.377  -1.675  1.00                 C  
ATOM    111  O   GLY  1635     -55.911  41.566  -1.973  1.00                 O  
ATOM    112  N   TYR  1636     -54.925  39.944  -0.735  1.00                 N  
ATOM    113  CA  TYR  1636     -54.056  40.836   0.038  1.00                 C  
ATOM    114  C   TYR  1636     -52.916  41.355  -0.845  1.00                 C  
ATOM    115  O   TYR  1636     -52.281  40.565  -1.541  1.00                 O  
ATOM    116  CB  TYR  1636     -53.500  40.111   1.266  1.00                 C  
ATOM    117  CG  TYR  1636     -54.537  39.820   2.327  1.00                 C  
ATOM    118  OH  TYR  1636     -57.393  39.005   5.237  1.00                 O  
ATOM    119  CZ  TYR  1636     -56.448  39.276   4.275  1.00                 C  
ATOM    120  CD1 TYR  1636     -55.298  38.659   2.278  1.00                 C  
ATOM    121  CE1 TYR  1636     -56.248  38.384   3.243  1.00                 C  
ATOM    122  CD2 TYR  1636     -54.752  40.707   3.373  1.00                 C  
ATOM    123  CE2 TYR  1636     -55.698  40.449   4.348  1.00                 C  
ATOM    124  N   VAL  1637     -52.642  42.671  -0.792  1.00                 N  
ATOM    125  CA  VAL  1637     -51.590  43.296  -1.601  1.00                 C  
ATOM    126  C   VAL  1637     -50.216  43.020  -0.981  1.00                 C  
ATOM    127  O   VAL  1637     -50.063  43.108   0.237  1.00                 O  
ATOM    128  CB  VAL  1637     -51.816  44.812  -1.748  1.00                 C  
ATOM    129  CG1 VAL  1637     -50.655  45.455  -2.490  1.00                 C  
ATOM    130  CG2 VAL  1637     -53.130  45.088  -2.464  1.00                 C  
ATOM    131  N   GLU  1638     -49.222  42.698  -1.831  1.00                 N  
ATOM    132  CA  GLU  1638     -47.839  42.432  -1.420  1.00                 C  
ATOM    133  C   GLU  1638     -46.883  43.168  -2.355  1.00                 C  
ATOM    134  O   GLU  1638     -47.130  43.204  -3.558  1.00                 O  
ATOM    135  CB  GLU  1638     -47.559  40.928  -1.422  1.00                 C  
ATOM    136  CD  GLU  1638     -48.090  38.655  -0.456  1.00                 C  
ATOM    137  CG  GLU  1638     -48.397  40.139  -0.429  1.00                 C  
ATOM    138  OE1 GLU  1638     -47.377  38.213  -1.381  1.00                 O  
ATOM    139  OE2 GLU  1638     -48.561  37.934   0.449  1.00                 O  
ATOM    140  N   VAL  1639     -45.782  43.720  -1.811  1.00                 N  
ATOM    141  CA  VAL  1639     -44.774  44.452  -2.591  1.00                 C  
ATOM    142  C   VAL  1639     -43.433  43.721  -2.522  1.00                 C  
ATOM    143  O   VAL  1639     -43.066  43.212  -1.463  1.00                 O  
ATOM    144  CB  VAL  1639     -44.622  45.903  -2.097  1.00                 C  
ATOM    145  CG1 VAL  1639     -43.524  46.616  -2.870  1.00                 C  
ATOM    146  CG2 VAL  1639     -45.941  46.650  -2.227  1.00                 C  
ATOM    147  N   HIS  1640     -42.713  43.657  -3.655  1.00                 N  
ATOM    148  CA  HIS  1640     -41.433  42.956  -3.736  1.00                 C  
ATOM    149  C   HIS  1640     -40.291  43.816  -3.212  1.00                 C  
ATOM    150  O   HIS  1640     -40.220  45.003  -3.529  1.00                 O  
ATOM    151  CB  HIS  1640     -41.145  42.531  -5.177  1.00                 C  
ATOM    152  CG  HIS  1640     -39.956  41.633  -5.316  1.00                 C  
ATOM    153  ND1 HIS  1640     -38.660  42.102  -5.288  1.00                 N  
ATOM    154  CE1 HIS  1640     -37.816  41.066  -5.436  1.00                 C  
ATOM    155  CD2 HIS  1640     -39.750  40.203  -5.498  1.00                 C  
ATOM    156  NE2 HIS  1640     -38.463  39.924  -5.562  1.00                 N  
ATOM    157  N   VAL  1641     -39.384  43.200  -2.440  1.00                 N  
ATOM    158  CA  VAL  1641     -38.192  43.845  -1.888  1.00                 C  
ATOM    159  C   VAL  1641     -36.984  42.969  -2.225  1.00                 C  
ATOM    160  O   VAL  1641     -37.156  41.869  -2.755  1.00                 O  
ATOM    161  CB  VAL  1641     -38.322  44.067  -0.370  1.00                 C  
ATOM    162  CG1 VAL  1641     -39.509  44.969  -0.063  1.00                 C  
ATOM    163  CG2 VAL  1641     -38.459  42.736   0.354  1.00                 C  
ATOM    164  N   ASP  1642     -35.769  43.453  -1.929  1.00                 N  
ATOM    165  CA  ASP  1642     -34.546  42.682  -2.195  1.00                 C  
ATOM    166  C   ASP  1642     -34.456  41.401  -1.344  1.00                 C  
ATOM    167  O   ASP  1642     -33.872  40.419  -1.802  1.00                 O  
ATOM    168  CB  ASP  1642     -33.305  43.542  -1.945  1.00                 C  
ATOM    169  CG  ASP  1642     -33.120  44.617  -2.998  1.00                 C  
ATOM    170  OD1 ASP  1642     -33.776  44.530  -4.057  1.00                 O  
ATOM    171  OD2 ASP  1642     -32.318  45.545  -2.764  1.00                 O  
ATOM    172  N   GLY  1643     -35.060  41.397  -0.136  1.00                 N  
ATOM    173  CA  GLY  1643     -35.054  40.230   0.751  1.00                 C  
ATOM    174  C   GLY  1643     -36.201  39.268   0.420  1.00                 C  
ATOM    175  O   GLY  1643     -35.941  38.130   0.028  1.00                 O  
ATOM    176  N   MET  1644     -37.461  39.720   0.573  1.00                 N  
ATOM    177  CA  MET  1644     -38.644  38.889   0.306  1.00                 C  
ATOM    178  C   MET  1644     -39.915  39.739   0.137  1.00                 C  
ATOM    179  O   MET  1644     -39.892  40.943   0.391  1.00                 O  
ATOM    180  CB  MET  1644     -38.850  37.873   1.431  1.00                 C  
ATOM    181  SD  MET  1644     -39.164  37.285   4.120  1.00                 S  
ATOM    182  CE  MET  1644     -37.441  36.796   4.163  1.00                 C  
ATOM    183  CG  MET  1644     -39.141  38.497   2.786  1.00                 C  
ATOM    184  N   TRP  1645     -41.024  39.098  -0.276  1.00                 N  
ATOM    185  CA  TRP  1645     -42.312  39.776  -0.458  1.00                 C  
ATOM    186  C   TRP  1645     -42.945  40.047   0.907  1.00                 C  
ATOM    187  O   TRP  1645     -43.105  39.112   1.691  1.00                 O  
ATOM    188  CB  TRP  1645     -43.242  38.934  -1.334  1.00                 C  
ATOM    189  CG  TRP  1645     -42.809  38.856  -2.766  1.00                 C  
ATOM    190  CD1 TRP  1645     -41.765  38.134  -3.269  1.00                 C  
ATOM    191  NE1 TRP  1645     -41.677  38.311  -4.628  1.00                 N  
ATOM    192  CD2 TRP  1645     -43.410  39.525  -3.882  1.00                 C  
ATOM    193  CE2 TRP  1645     -42.678  39.163  -5.027  1.00                 C  
ATOM    194  CH2 TRP  1645     -44.061  40.489  -6.407  1.00                 C  
ATOM    195  CZ2 TRP  1645     -42.995  39.639  -6.298  1.00                 C  
ATOM    196  CE3 TRP  1645     -44.495  40.395  -4.023  1.00                 C  
ATOM    197  CZ3 TRP  1645     -44.806  40.866  -5.285  1.00                 C  
ATOM    198  N   GLY  1646     -43.309  41.315   1.184  1.00                 N  
ATOM    199  CA  GLY  1646     -43.931  41.724   2.448  1.00                 C  
ATOM    200  C   GLY  1646     -45.331  42.300   2.183  1.00                 C  
ATOM    201  O   GLY  1646     -45.513  42.956   1.157  1.00                 O  
ATOM    202  N   SER  1647     -46.328  42.106   3.081  1.00                 N  
ATOM    203  CA  SER  1647     -47.662  42.677   2.819  1.00                 C  
ATOM    204  C   SER  1647     -47.700  44.201   2.893  1.00                 C  
ATOM    205  O   SER  1647     -46.950  44.799   3.664  1.00                 O  
ATOM    206  CB  SER  1647     -48.689  42.112   3.802  1.00                 C  
ATOM    207  OG  SER  1647     -49.957  42.717   3.618  1.00                 O  
ATOM    208  N   VAL  1648     -48.583  44.824   2.096  1.00                 N  
ATOM    209  CA  VAL  1648     -48.734  46.279   2.080  1.00                 C  
ATOM    210  C   VAL  1648     -49.472  46.746   3.329  1.00                 C  
ATOM    211  O   VAL  1648     -50.221  45.976   3.933  1.00                 O  
ATOM    212  CB  VAL  1648     -49.472  46.756   0.815  1.00                 C  
ATOM    213  CG1 VAL  1648     -49.708  48.258   0.871  1.00                 C  
ATOM    214  CG2 VAL  1648     -48.686  46.382  -0.433  1.00                 C  
ATOM    215  N   CYS  1649     -49.257  48.007   3.711  1.00                 N  
ATOM    216  CA  CYS  1649     -49.863  48.590   4.906  1.00                 C  
ATOM    217  C   CYS  1649     -51.343  48.902   4.688  1.00                 C  
ATOM    218  O   CYS  1649     -51.692  49.482   3.661  1.00                 O  
ATOM    219  CB  CYS  1649     -49.119  49.862   5.318  1.00                 C  
ATOM    220  SG  CYS  1649     -49.333  51.253   4.184  1.00                 S  
ATOM    221  N   ASN  1650     -52.182  48.549   5.669  1.00                 N  
ATOM    222  CA  ASN  1650     -53.615  48.839   5.645  1.00                 C  
ATOM    223  C   ASN  1650     -53.862  50.331   5.572  1.00                 C  
ATOM    224  O   ASN  1650     -54.693  50.779   4.780  1.00                 O  
ATOM    225  CB  ASN  1650     -54.305  48.234   6.870  1.00                 C  
ATOM    226  CG  ASN  1650     -55.813  48.379   6.819  1.00                 C  
ATOM    227  OD1 ASN  1650     -56.469  47.834   5.932  1.00                 O  
ATOM    228  ND2 ASN  1650     -56.368  49.115   7.775  1.00                 N  
ATOM    229  N   ARG  1651     -53.121  51.114   6.380  1.00                 N  
ATOM    230  CA  ARG  1651     -53.203  52.576   6.353  1.00                 C  
ATOM    231  C   ARG  1651     -52.447  53.073   5.117  1.00                 C  
ATOM    232  O   ARG  1651     -51.592  52.354   4.597  1.00                 O  
ATOM    233  CB  ARG  1651     -52.630  53.169   7.642  1.00                 C  
ATOM    234  CD  ARG  1651     -54.172  55.104   8.063  1.00                 C  
ATOM    235  NE  ARG  1651     -54.591  54.641   9.383  1.00                 N  
ATOM    236  CG  ARG  1651     -52.749  54.681   7.736  1.00                 C  
ATOM    237  CZ  ARG  1651     -55.850  54.641   9.810  1.00                 C  
ATOM    238  NH1 ARG  1651     -56.137  54.200  11.028  1.00                 N  
ATOM    239  NH2 ARG  1651     -56.818  55.081   9.019  1.00                 N  
ATOM    240  N   ASN  1652     -52.774  54.287   4.640  1.00                 N  
ATOM    241  CA  ASN  1652     -52.171  54.889   3.430  1.00                 C  
ATOM    242  C   ASN  1652     -52.600  54.120   2.153  1.00                 C  
ATOM    243  O   ASN  1652     -51.892  54.173   1.145  1.00                 O  
ATOM    244  CB  ASN  1652     -50.646  54.925   3.552  1.00                 C  
ATOM    245  CG  ASN  1652     -50.173  55.823   4.678  1.00                 C  
ATOM    246  OD1 ASN  1652     -50.575  56.983   4.770  1.00                 O  
ATOM    247  ND2 ASN  1652     -49.316  55.288   5.540  1.00                 N  
ATOM    248  N   TRP  1653     -53.761  53.422   2.196  1.00                 N  
ATOM    249  CA  TRP  1653     -54.285  52.637   1.080  1.00                 C  
ATOM    250  C   TRP  1653     -55.594  53.265   0.611  1.00                 C  
ATOM    251  O   TRP  1653     -56.679  52.854   1.026  1.00                 O  
ATOM    252  CB  TRP  1653     -54.485  51.179   1.498  1.00                 C  
ATOM    253  CG  TRP  1653     -54.901  50.284   0.371  1.00                 C  
ATOM    254  CD1 TRP  1653     -56.174  49.913   0.046  1.00                 C  
ATOM    255  NE1 TRP  1653     -56.162  49.084  -1.049  1.00                 N  
ATOM    256  CD2 TRP  1653     -54.041  49.646  -0.581  1.00                 C  
ATOM    257  CE2 TRP  1653     -54.862  48.906  -1.452  1.00                 C  
ATOM    258  CH2 TRP  1653     -52.990  48.157  -2.680  1.00                 C  
ATOM    259  CZ2 TRP  1653     -54.345  48.156  -2.507  1.00                 C  
ATOM    260  CE3 TRP  1653     -52.658  49.629  -0.782  1.00                 C  
ATOM    261  CZ3 TRP  1653     -52.150  48.884  -1.829  1.00                 C  
ATOM    262  N   THR  1654     -55.475  54.294  -0.234  1.00                 N  
ATOM    263  CA  THR  1654     -56.624  54.999  -0.803  1.00                 C  
ATOM    264  C   THR  1654     -57.016  54.340  -2.130  1.00                 C  
ATOM    265  O   THR  1654     -56.327  53.428  -2.593  1.00                 O  
ATOM    266  CB  THR  1654     -56.320  56.494  -1.016  1.00                 C  
ATOM    267  OG1 THR  1654     -55.279  56.639  -1.990  1.00                 O  
ATOM    268  CG2 THR  1654     -55.861  57.134   0.285  1.00                 C  
ATOM    269  N   ASP  1655     -58.126  54.789  -2.731  1.00                 N  
ATOM    270  CA  ASP  1655     -58.615  54.237  -3.997  1.00                 C  
ATOM    271  C   ASP  1655     -57.723  54.568  -5.212  1.00                 C  
ATOM    272  O   ASP  1655     -57.867  53.914  -6.246  1.00                 O  
ATOM    273  CB  ASP  1655     -60.033  54.734  -4.286  1.00                 C  
ATOM    274  CG  ASP  1655     -60.110  56.243  -4.399  1.00                 C  
ATOM    275  OD1 ASP  1655     -59.733  56.932  -3.427  1.00                 O  
ATOM    276  OD2 ASP  1655     -60.547  56.738  -5.459  1.00                 O  
ATOM    277  N   LYS  1656     -56.815  55.566  -5.103  1.00                 N  
ATOM    278  CA  LYS  1656     -55.883  55.907  -6.186  1.00                 C  
ATOM    279  C   LYS  1656     -54.865  54.778  -6.358  1.00                 C  
ATOM    280  O   LYS  1656     -54.602  54.355  -7.484  1.00                 O  
ATOM    281  CB  LYS  1656     -55.183  57.235  -5.892  1.00                 C  
ATOM    282  CD  LYS  1656     -55.335  59.731  -5.673  1.00                 C  
ATOM    283  CE  LYS  1656     -56.245  60.945  -5.759  1.00                 C  
ATOM    284  CG  LYS  1656     -56.090  58.451  -5.991  1.00                 C  
ATOM    285  NZ  LYS  1656     -55.529  62.202  -5.406  1.00                 N  
ATOM    286  N   ASN  1657     -54.297  54.293  -5.236  1.00                 N  
ATOM    287  CA  ASN  1657     -53.328  53.193  -5.239  1.00                 C  
ATOM    288  C   ASN  1657     -53.976  51.878  -5.683  1.00                 C  
ATOM    289  O   ASN  1657     -53.312  51.064  -6.320  1.00                 O  
ATOM    290  CB  ASN  1657     -52.692  53.036  -3.857  1.00                 C  
ATOM    291  CG  ASN  1657     -51.702  54.140  -3.542  1.00                 C  
ATOM    292  OD1 ASN  1657     -50.568  54.126  -4.022  1.00                 O  
ATOM    293  ND2 ASN  1657     -52.128  55.102  -2.732  1.00                 N  
ATOM    294  N   ALA  1658     -55.268  51.675  -5.355  1.00                 N  
ATOM    295  CA  ALA  1658     -56.012  50.476  -5.753  1.00                 C  
ATOM    296  C   ALA  1658     -56.151  50.391  -7.277  1.00                 C  
ATOM    297  O   ALA  1658     -55.971  49.313  -7.842  1.00                 O  
ATOM    298  CB  ALA  1658     -57.386  50.464  -5.101  1.00                 C  
ATOM    299  N   PHE  1659     -56.458  51.525  -7.937  1.00                 N  
ATOM    300  CA  PHE  1659     -56.591  51.596  -9.397  1.00                 C  
ATOM    301  C   PHE  1659     -55.242  51.325 -10.066  1.00                 C  
ATOM    302  O   PHE  1659     -55.176  50.527 -11.000  1.00                 O  
ATOM    303  CB  PHE  1659     -57.135  52.962  -9.820  1.00                 C  
ATOM    304  CG  PHE  1659     -57.294  53.118 -11.305  1.00                 C  
ATOM    305  CZ  PHE  1659     -57.582  53.410 -14.054  1.00                 C  
ATOM    306  CD1 PHE  1659     -58.373  52.555 -11.963  1.00                 C  
ATOM    307  CE1 PHE  1659     -58.520  52.698 -13.330  1.00                 C  
ATOM    308  CD2 PHE  1659     -56.364  53.828 -12.044  1.00                 C  
ATOM    309  CE2 PHE  1659     -56.511  53.971 -13.411  1.00                 C  
ATOM    310  N   VAL  1660     -54.181  52.006  -9.598  1.00                 N  
ATOM    311  CA  VAL  1660     -52.823  51.866 -10.137  1.00                 C  
ATOM    312  C   VAL  1660     -52.306  50.424 -10.074  1.00                 C  
ATOM    313  O   VAL  1660     -51.687  49.962 -11.033  1.00                 O  
ATOM    314  CB  VAL  1660     -51.827  52.784  -9.404  1.00                 C  
ATOM    315  CG1 VAL  1660     -50.401  52.471  -9.830  1.00                 C  
ATOM    316  CG2 VAL  1660     -52.157  54.245  -9.667  1.00                 C  
ATOM    317  N   ALA  1661     -52.572  49.714  -8.961  1.00                 N  
ATOM    318  CA  ALA  1661     -52.149  48.320  -8.786  1.00                 C  
ATOM    319  C   ALA  1661     -52.989  47.382  -9.670  1.00                 C  
ATOM    320  O   ALA  1661     -52.414  46.519 -10.329  1.00                 O  
ATOM    321  CB  ALA  1661     -52.261  47.911  -7.325  1.00                 C  
ATOM    322  N   CYS  1662     -54.330  47.549  -9.694  1.00                 N  
ATOM    323  CA  CYS  1662     -55.208  46.711 -10.527  1.00                 C  
ATOM    324  C   CYS  1662     -54.888  46.873 -12.020  1.00                 C  
ATOM    325  O   CYS  1662     -54.838  45.876 -12.739  1.00                 O  
ATOM    326  CB  CYS  1662     -56.677  47.053 -10.269  1.00                 C  
ATOM    327  SG  CYS  1662     -57.289  46.543  -8.646  1.00                 S  
ATOM    328  N   LYS  1663     -54.658  48.118 -12.478  1.00                 N  
ATOM    329  CA  LYS  1663     -54.333  48.403 -13.882  1.00                 C  
ATOM    330  C   LYS  1663     -52.939  47.896 -14.275  1.00                 C  
ATOM    331  O   LYS  1663     -52.772  47.424 -15.400  1.00                 O  
ATOM    332  CB  LYS  1663     -54.423  49.905 -14.159  1.00                 C  
ATOM    333  CD  LYS  1663     -54.380  51.774 -15.834  1.00                 C  
ATOM    334  CE  LYS  1663     -54.122  52.155 -17.282  1.00                 C  
ATOM    335  CG  LYS  1663     -54.165  50.286 -15.607  1.00                 C  
ATOM    336  NZ  LYS  1663     -54.329  53.610 -17.519  1.00                 N  
ATOM    337  N   GLN  1664     -51.948  47.986 -13.364  1.00                 N  
ATOM    338  CA  GLN  1664     -50.581  47.511 -13.628  1.00                 C  
ATOM    339  C   GLN  1664     -50.532  45.989 -13.773  1.00                 C  
ATOM    340  O   GLN  1664     -49.838  45.484 -14.656  1.00                 O  
ATOM    341  CB  GLN  1664     -49.634  47.957 -12.512  1.00                 C  
ATOM    342  CD  GLN  1664     -47.608  48.316 -13.976  1.00                 C  
ATOM    343  CG  GLN  1664     -48.175  47.610 -12.761  1.00                 C  
ATOM    344  OE1 GLN  1664     -48.065  49.397 -14.348  1.00                 O  
ATOM    345  NE2 GLN  1664     -46.607  47.705 -14.600  1.00                 N  
ATOM    346  N   MET  1665     -51.277  45.263 -12.920  1.00                 N  
ATOM    347  CA  MET  1665     -51.352  43.799 -12.973  1.00                 C  
ATOM    348  C   MET  1665     -52.085  43.297 -14.229  1.00                 C  
ATOM    349  O   MET  1665     -51.873  42.157 -14.638  1.00                 O  
ATOM    350  CB  MET  1665     -52.048  43.253 -11.725  1.00                 C  
ATOM    351  SD  MET  1665     -49.629  42.679 -10.501  1.00                 S  
ATOM    352  CE  MET  1665     -50.073  40.946 -10.588  1.00                 C  
ATOM    353  CG  MET  1665     -51.260  43.446 -10.440  1.00                 C  
ATOM    354  N   GLY  1666     -52.940  44.138 -14.810  1.00                 N  
ATOM    355  CA  GLY  1666     -53.724  43.805 -15.992  1.00                 C  
ATOM    356  C   GLY  1666     -55.045  43.187 -15.595  1.00                 C  
ATOM    357  O   GLY  1666     -55.439  42.156 -16.143  1.00                 O  
ATOM    358  N   TYR  1667     -55.729  43.821 -14.623  1.00                 N  
ATOM    359  CA  TYR  1667     -57.005  43.363 -14.078  1.00                 C  
ATOM    360  C   TYR  1667     -58.102  44.437 -14.187  1.00                 C  
ATOM    361  O   TYR  1667     -59.109  44.345 -13.484  1.00                 O  
ATOM    362  CB  TYR  1667     -56.844  42.944 -12.615  1.00                 C  
ATOM    363  CG  TYR  1667     -55.900  41.780 -12.412  1.00                 C  
ATOM    364  OH  TYR  1667     -53.303  38.578 -11.869  1.00                 O  
ATOM    365  CZ  TYR  1667     -54.163  39.638 -12.047  1.00                 C  
ATOM    366  CD1 TYR  1667     -55.322  41.136 -13.498  1.00                 C  
ATOM    367  CE1 TYR  1667     -54.458  40.071 -13.321  1.00                 C  
ATOM    368  CD2 TYR  1667     -55.591  41.330 -11.135  1.00                 C  
ATOM    369  CE2 TYR  1667     -54.729  40.267 -10.939  1.00                 C  
ATOM    370  N   GLN  1668     -57.916  45.427 -15.058  1.00                 N  
ATOM    371  CA  GLN  1668     -58.876  46.511 -15.214  1.00                 C  
ATOM    372  C   GLN  1668     -58.855  47.461 -14.033  1.00                 C  
ATOM    373  O   GLN  1668     -57.814  47.636 -13.394  1.00                 O  
ATOM    374  CB  GLN  1668     -60.289  45.953 -15.400  1.00                 C  
ATOM    375  CD  GLN  1668     -60.307  46.022 -17.924  1.00                 C  
ATOM    376  CG  GLN  1668     -60.481  45.166 -16.686  1.00                 C  
ATOM    377  OE1 GLN  1668     -61.041  46.989 -18.130  1.00                 O  
ATOM    378  NE2 GLN  1668     -59.333  45.668 -18.755  1.00                 N  
ATOM    379  N   GLY  1669     -60.001  48.070 -13.746  1.00                 N  
ATOM    380  CA  GLY  1669     -60.139  49.017 -12.645  1.00                 C  
ATOM    381  C   GLY  1669     -60.331  48.365 -11.292  1.00                 C  
ATOM    382  O   GLY  1669     -60.435  47.141 -11.194  1.00                 O  
ATOM    383  N   GLY  1670     -60.378  49.195 -10.237  1.00                 N  
ATOM    384  CA  GLY  1670     -60.574  48.749  -8.857  1.00                 C  
ATOM    385  C   GLY  1670     -62.044  48.905  -8.479  1.00                 C  
ATOM    386  O   GLY  1670     -62.569  50.015  -8.551  1.00                 O  
ATOM    387  N   TYR  1671     -62.707  47.803  -8.084  1.00                 N  
ATOM    388  CA  TYR  1671     -64.122  47.828  -7.703  1.00                 C  
ATOM    389  C   TYR  1671     -64.291  48.264  -6.251  1.00                 C  
ATOM    390  O   TYR  1671     -65.154  49.093  -5.967  1.00                 O  
ATOM    391  CB  TYR  1671     -64.759  46.453  -7.917  1.00                 C  
ATOM    392  CG  TYR  1671     -66.225  46.394  -7.551  1.00                 C  
ATOM    393  OH  TYR  1671     -70.260  46.237  -6.560  1.00                 O  
ATOM    394  CZ  TYR  1671     -68.924  46.288  -6.886  1.00                 C  
ATOM    395  CD1 TYR  1671     -67.193  46.903  -8.407  1.00                 C  
ATOM    396  CE1 TYR  1671     -68.535  46.853  -8.081  1.00                 C  
ATOM    397  CD2 TYR  1671     -66.636  45.828  -6.351  1.00                 C  
ATOM    398  CE2 TYR  1671     -67.974  45.770  -6.008  1.00                 C  
ATOM    399  N   ALA  1672     -63.485  47.699  -5.332  1.00                 N  
ATOM    400  CA  ALA  1672     -63.566  48.038  -3.910  1.00                 C  
ATOM    401  C   ALA  1672     -62.253  47.769  -3.170  1.00                 C  
ATOM    402  O   ALA  1672     -61.598  46.758  -3.427  1.00                 O  
ATOM    403  CB  ALA  1672     -64.691  47.261  -3.243  1.00                 C  
ATOM    404  N   TYR  1673     -61.887  48.675  -2.241  1.00                 N  
ATOM    405  CA  TYR  1673     -60.680  48.579  -1.418  1.00                 C  
ATOM    406  C   TYR  1673     -61.093  48.346   0.034  1.00                 C  
ATOM    407  O   TYR  1673     -61.992  49.031   0.525  1.00                 O  
ATOM    408  CB  TYR  1673     -59.833  49.845  -1.560  1.00                 C  
ATOM    409  CG  TYR  1673     -60.528  51.103  -1.090  1.00                 C  
ATOM    410  OH  TYR  1673     -62.433  54.560   0.217  1.00                 O  
ATOM    411  CZ  TYR  1673     -61.803  53.416  -0.217  1.00                 C  
ATOM    412  CD1 TYR  1673     -60.407  51.534   0.225  1.00                 C  
ATOM    413  CE1 TYR  1673     -61.038  52.682   0.663  1.00                 C  
ATOM    414  CD2 TYR  1673     -61.303  51.856  -1.963  1.00                 C  
ATOM    415  CE2 TYR  1673     -61.941  53.007  -1.542  1.00                 C  
ATOM    416  N   ARG  1674     -60.444  47.384   0.715  1.00                 N  
ATOM    417  CA  ARG  1674     -60.738  47.041   2.110  1.00                 C  
ATOM    418  C   ARG  1674     -59.455  46.936   2.935  1.00                 C  
ATOM    419  O   ARG  1674     -58.358  46.910   2.375  1.00                 O  
ATOM    420  CB  ARG  1674     -61.519  45.728   2.186  1.00                 C  
ATOM    421  CD  ARG  1674     -63.617  44.454   1.659  1.00                 C  
ATOM    422  NE  ARG  1674     -62.967  43.380   0.910  1.00                 N  
ATOM    423  CG  ARG  1674     -62.881  45.776   1.512  1.00                 C  
ATOM    424  CZ  ARG  1674     -63.357  42.110   0.936  1.00                 C  
ATOM    425  NH1 ARG  1674     -62.706  41.202   0.222  1.00                 N  
ATOM    426  NH2 ARG  1674     -64.398  41.751   1.675  1.00                 N  
ATOM    427  N   PRO  1675     -59.605  46.883   4.270  1.00                 N  
ATOM    428  CA  PRO  1675     -58.488  46.777   5.213  1.00                 C  
ATOM    429  C   PRO  1675     -58.774  45.656   6.225  1.00                 C  
ATOM    430  O   PRO  1675     -59.625  45.825   7.100  1.00                 O  
ATOM    431  CB  PRO  1675     -58.432  48.154   5.877  1.00                 C  
ATOM    432  CD  PRO  1675     -60.409  48.133   4.528  1.00                 C  
ATOM    433  CG  PRO  1675     -59.836  48.656   5.815  1.00                 C  
ATOM    434  N   PRO  1676     -58.078  44.508   6.089  1.00                 N  
ATOM    435  CA  PRO  1676     -58.256  43.337   6.957  1.00                 C  
ATOM    436  C   PRO  1676     -57.231  43.328   8.098  1.00                 C  
ATOM    437  O   PRO  1676     -56.086  43.731   7.895  1.00                 O  
ATOM    438  CB  PRO  1676     -58.057  42.146   6.017  1.00                 C  
ATOM    439  CD  PRO  1676     -57.834  44.113   4.672  1.00                 C  
ATOM    440  CG  PRO  1676     -58.330  42.694   4.657  1.00                 C  
ATOM    441  N   LYS  1677     -57.645  42.839   9.286  1.00                 N  
ATOM    442  CA  LYS  1677     -56.794  42.731  10.475  1.00                 C  
ATOM    443  C   LYS  1677     -56.409  41.260  10.705  1.00                 C  
ATOM    444  O   LYS  1677     -57.298  40.407  10.707  1.00                 O  
ATOM    445  CB  LYS  1677     -57.509  43.304  11.700  1.00                 C  
ATOM    446  CD  LYS  1677     -57.439  43.885  14.141  1.00                 C  
ATOM    447  CE  LYS  1677     -56.614  43.846  15.416  1.00                 C  
ATOM    448  CG  LYS  1677     -56.679  43.277  12.973  1.00                 C  
ATOM    449  NZ  LYS  1677     -57.352  44.423  16.573  1.00                 N  
ATOM    450  N   ASN  1678     -55.112  40.931  10.908  1.00                 N  
ATOM    451  CA  ASN  1678     -54.743  39.520  11.131  1.00                 C  
ATOM    452  C   ASN  1678     -55.070  39.028  12.547  1.00                 C  
ATOM    453  O   ASN  1678     -55.200  39.846  13.460  1.00                 O  
ATOM    454  CB  ASN  1678     -53.256  39.304  10.845  1.00                 C  
ATOM    455  CG  ASN  1678     -52.919  39.441   9.374  1.00                 C  
ATOM    456  OD1 ASN  1678     -53.785  39.294   8.512  1.00                 O  
ATOM    457  ND2 ASN  1678     -51.655  39.726   9.081  1.00                 N  
ATOM    458  N   ILE  1679     -55.187  37.699  12.763  1.00                 N  
ATOM    459  CA  ILE  1679     -55.493  37.201  14.116  1.00                 C  
ATOM    460  C   ILE  1679     -54.275  37.214  15.037  1.00                 C  
ATOM    461  O   ILE  1679     -53.240  36.640  14.707  1.00                 O  
ATOM    462  CB  ILE  1679     -56.074  35.776  14.075  1.00                 C  
ATOM    463  CD1 ILE  1679     -57.894  34.360  12.988  1.00                 C  
ATOM    464  CG1 ILE  1679     -57.373  35.752  13.265  1.00                 C  
ATOM    465  CG2 ILE  1679     -56.276  35.241  15.484  1.00                 C  
ATOM    466  N   ILE  1683     -38.925  46.997  13.090  1.00                 N  
ATOM    467  CA  ILE  1683     -38.573  46.915  11.675  1.00                 C  
ATOM    468  C   ILE  1683     -39.574  47.689  10.814  1.00                 C  
ATOM    469  O   ILE  1683     -39.178  48.601  10.088  1.00                 O  
ATOM    470  CB  ILE  1683     -38.492  45.453  11.197  1.00                 C  
ATOM    471  CD1 ILE  1683     -37.321  43.240  11.674  1.00                 C  
ATOM    472  CG1 ILE  1683     -37.309  44.741  11.858  1.00                 C  
ATOM    473  CG2 ILE  1683     -38.414  45.392   9.680  1.00                 C  
ATOM    474  N   LEU  1684     -40.850  47.319  10.909  1.00                 N  
ATOM    475  CA  LEU  1684     -41.932  47.957  10.167  1.00                 C  
ATOM    476  C   LEU  1684     -42.184  47.356   8.797  1.00                 C  
ATOM    477  O   LEU  1684     -41.282  46.764   8.198  1.00                 O  
ATOM    478  CB  LEU  1684     -41.655  49.452   9.995  1.00                 C  
ATOM    479  CG  LEU  1684     -41.561  50.276  11.281  1.00                 C  
ATOM    480  CD1 LEU  1684     -41.158  51.710  10.973  1.00                 C  
ATOM    481  CD2 LEU  1684     -42.881  50.248  12.036  1.00                 C  
ATOM    482  N   MET  1685     -43.421  47.526   8.290  1.00                 N  
ATOM    483  CA  MET  1685     -43.858  47.011   6.986  1.00                 C  
ATOM    484  C   MET  1685     -43.873  48.126   5.923  1.00                 C  
ATOM    485  O   MET  1685     -44.032  49.296   6.274  1.00                 O  
ATOM    486  CB  MET  1685     -45.245  46.376   7.098  1.00                 C  
ATOM    487  SD  MET  1685     -44.293  43.843   7.694  1.00                 S  
ATOM    488  CE  MET  1685     -45.193  43.166   6.301  1.00                 C  
ATOM    489  CG  MET  1685     -45.333  45.253   8.119  1.00                 C  
ATOM    490  N   ASP  1686     -43.743  47.788   4.619  1.00                 N  
ATOM    491  CA  ASP  1686     -43.758  48.838   3.584  1.00                 C  
ATOM    492  C   ASP  1686     -45.156  49.372   3.263  1.00                 C  
ATOM    493  O   ASP  1686     -46.154  48.816   3.720  1.00                 O  
ATOM    494  CB  ASP  1686     -43.124  48.324   2.290  1.00                 C  
ATOM    495  CG  ASP  1686     -43.947  47.235   1.630  1.00                 C  
ATOM    496  OD1 ASP  1686     -45.149  47.121   1.952  1.00                 O  
ATOM    497  OD2 ASP  1686     -43.391  46.496   0.792  1.00                 O  
ATOM    498  N   ASN  1687     -45.216  50.455   2.465  1.00                 N  
ATOM    499  CA  ASN  1687     -46.471  51.093   2.050  1.00                 C  
ATOM    500  C   ASN  1687     -46.388  51.608   0.609  1.00                 C  
ATOM    501  O   ASN  1687     -45.291  51.802   0.083  1.00                 O  
ATOM    502  CB  ASN  1687     -46.834  52.232   3.005  1.00                 C  
ATOM    503  CG  ASN  1687     -45.842  53.377   2.950  1.00                 C  
ATOM    504  OD1 ASN  1687     -44.733  53.275   3.474  1.00                 O  
ATOM    505  ND2 ASN  1687     -46.239  54.473   2.313  1.00                 N  
ATOM    506  N   VAL  1688     -47.558  51.830  -0.020  1.00                 N  
ATOM    507  CA  VAL  1688     -47.667  52.317  -1.400  1.00                 C  
ATOM    508  C   VAL  1688     -48.248  53.734  -1.428  1.00                 C  
ATOM    509  O   VAL  1688     -49.438  53.913  -1.165  1.00                 O  
ATOM    510  CB  VAL  1688     -48.528  51.377  -2.264  1.00                 C  
ATOM    511  CG1 VAL  1688     -48.638  51.910  -3.684  1.00                 C  
ATOM    512  CG2 VAL  1688     -47.947  49.971  -2.262  1.00                 C  
ATOM    513  N   ILE  1689     -47.404  54.732  -1.748  1.00                 N  
ATOM    514  CA  ILE  1689     -47.793  56.142  -1.833  1.00                 C  
ATOM    515  C   ILE  1689     -47.931  56.526  -3.300  1.00                 C  
ATOM    516  O   ILE  1689     -46.998  56.295  -4.066  1.00                 O  
ATOM    517  CB  ILE  1689     -46.779  57.052  -1.115  1.00                 C  
ATOM    518  CD1 ILE  1689     -45.563  57.365   1.104  1.00                 C  
ATOM    519  CG1 ILE  1689     -46.713  56.705   0.374  1.00                 C  
ATOM    520  CG2 ILE  1689     -47.123  58.516  -1.341  1.00                 C  
ATOM    521  N   CYS  1690     -49.084  57.105  -3.696  1.00                 N  
ATOM    522  CA  CYS  1690     -49.339  57.511  -5.083  1.00                 C  
ATOM    523  C   CYS  1690     -49.904  58.931  -5.138  1.00                 C  
ATOM    524  O   CYS  1690     -50.877  59.227  -4.446  1.00                 O  
ATOM    525  CB  CYS  1690     -50.300  56.532  -5.760  1.00                 C  
ATOM    526  SG  CYS  1690     -50.666  56.918  -7.488  1.00                 S  
ATOM    527  N   GLN  1691     -49.307  59.799  -5.980  1.00                 N  
ATOM    528  CA  GLN  1691     -49.777  61.175  -6.172  1.00                 C  
ATOM    529  C   GLN  1691     -50.954  61.242  -7.169  1.00                 C  
ATOM    530  O   GLN  1691     -51.630  62.269  -7.234  1.00                 O  
ATOM    531  CB  GLN  1691     -48.635  62.068  -6.659  1.00                 C  
ATOM    532  CD  GLN  1691     -47.924  62.822  -4.356  1.00                 C  
ATOM    533  CG  GLN  1691     -47.488  62.205  -5.670  1.00                 C  
ATOM    534  OE1 GLN  1691     -48.454  63.932  -4.326  1.00                 O  
ATOM    535  NE2 GLN  1691     -47.700  62.102  -3.263  1.00                 N  
ATOM    536  N   GLY  1692     -51.169  60.167  -7.935  1.00                 N  
ATOM    537  CA  GLY  1692     -52.267  60.054  -8.891  1.00                 C  
ATOM    538  C   GLY  1692     -52.760  58.626  -9.034  1.00                 C  
ATOM    539  O   GLY  1692     -52.292  57.737  -8.318  1.00                 O  
ATOM    540  N   ASN  1693     -53.693  58.386  -9.974  1.00                 N  
ATOM    541  CA  ASN  1693     -54.271  57.057 -10.215  1.00                 C  
ATOM    542  C   ASN  1693     -53.548  56.313 -11.356  1.00                 C  
ATOM    543  O   ASN  1693     -54.195  55.797 -12.270  1.00                 O  
ATOM    544  CB  ASN  1693     -55.766  57.170 -10.522  1.00                 C  
ATOM    545  CG  ASN  1693     -56.041  57.940 -11.799  1.00                 C  
ATOM    546  OD1 ASN  1693     -55.230  58.761 -12.227  1.00                 O  
ATOM    547  ND2 ASN  1693     -57.189  57.677 -12.411  1.00                 N  
ATOM    548  N   GLU  1694     -52.204  56.249 -11.289  1.00                 N  
ATOM    549  CA  GLU  1694     -51.359  55.580 -12.287  1.00                 C  
ATOM    550  C   GLU  1694     -50.167  54.922 -11.597  1.00                 C  
ATOM    551  O   GLU  1694     -49.715  55.416 -10.565  1.00                 O  
ATOM    552  CB  GLU  1694     -50.890  56.578 -13.347  1.00                 C  
ATOM    553  CD  GLU  1694     -52.645  56.190 -15.122  1.00                 C  
ATOM    554  CG  GLU  1694     -52.015  57.186 -14.168  1.00                 C  
ATOM    555  OE1 GLU  1694     -51.991  55.174 -15.436  1.00                 O  
ATOM    556  OE2 GLU  1694     -53.793  56.426 -15.555  1.00                 O  
ATOM    557  N   THR  1695     -49.639  53.832 -12.178  1.00                 N  
ATOM    558  CA  THR  1695     -48.486  53.124 -11.612  1.00                 C  
ATOM    559  C   THR  1695     -47.188  53.933 -11.731  1.00                 C  
ATOM    560  O   THR  1695     -46.348  53.848 -10.834  1.00                 O  
ATOM    561  CB  THR  1695     -48.278  51.755 -12.286  1.00                 C  
ATOM    562  OG1 THR  1695     -49.433  50.934 -12.075  1.00                 O  
ATOM    563  CG2 THR  1695     -47.066  51.050 -11.696  1.00                 C  
ATOM    564  N   SER  1696     -47.028  54.732 -12.804  1.00                 N  
ATOM    565  CA  SER  1696     -45.839  55.580 -12.977  1.00                 C  
ATOM    566  C   SER  1696     -45.703  56.621 -11.847  1.00                 C  
ATOM    567  O   SER  1696     -44.583  56.980 -11.484  1.00                 O  
ATOM    568  CB  SER  1696     -45.882  56.293 -14.330  1.00                 C  
ATOM    569  OG  SER  1696     -46.947  57.226 -14.381  1.00                 O  
ATOM    570  N   LEU  1697     -46.841  57.080 -11.288  1.00                 N  
ATOM    571  CA  LEU  1697     -46.880  58.064 -10.202  1.00                 C  
ATOM    572  C   LEU  1697     -46.775  57.433  -8.795  1.00                 C  
ATOM    573  O   LEU  1697     -46.700  58.179  -7.819  1.00                 O  
ATOM    574  CB  LEU  1697     -48.164  58.893 -10.276  1.00                 C  
ATOM    575  CG  LEU  1697     -48.346  59.751 -11.529  1.00                 C  
ATOM    576  CD1 LEU  1697     -49.702  60.439 -11.517  1.00                 C  
ATOM    577  CD2 LEU  1697     -47.232  60.780 -11.643  1.00                 C  
ATOM    578  N   LEU  1698     -46.763  56.084  -8.682  1.00                 N  
ATOM    579  CA  LEU  1698     -46.658  55.386  -7.394  1.00                 C  
ATOM    580  C   LEU  1698     -45.201  55.176  -6.983  1.00                 C  
ATOM    581  O   LEU  1698     -44.323  55.073  -7.840  1.00                 O  
ATOM    582  CB  LEU  1698     -47.378  54.037  -7.455  1.00                 C  
ATOM    583  CG  LEU  1698     -47.355  53.198  -6.176  1.00                 C  
ATOM    584  CD1 LEU  1698     -48.129  53.891  -5.065  1.00                 C  
ATOM    585  CD2 LEU  1698     -47.925  51.812  -6.433  1.00                 C  
ATOM    586  N   ASN  1699     -44.958  55.099  -5.663  1.00                 N  
ATOM    587  CA  ASN  1699     -43.627  54.887  -5.086  1.00                 C  
ATOM    588  C   ASN  1699     -43.735  53.981  -3.857  1.00                 C  
ATOM    589  O   ASN  1699     -44.672  54.129  -3.072  1.00                 O  
ATOM    590  CB  ASN  1699     -42.975  56.226  -4.736  1.00                 C  
ATOM    591  CG  ASN  1699     -42.710  57.082  -5.959  1.00                 C  
ATOM    592  OD1 ASN  1699     -41.711  56.897  -6.654  1.00                 O  
ATOM    593  ND2 ASN  1699     -43.607  58.025  -6.226  1.00                 N  
ATOM    594  N   CYS  1700     -42.770  53.060  -3.687  1.00                 N  
ATOM    595  CA  CYS  1700     -42.728  52.130  -2.555  1.00                 C  
ATOM    596  C   CYS  1700     -41.766  52.681  -1.499  1.00                 C  
ATOM    597  O   CYS  1700     -40.669  53.121  -1.846  1.00                 O  
ATOM    598  CB  CYS  1700     -42.303  50.736  -3.022  1.00                 C  
ATOM    599  SG  CYS  1700     -43.441  49.961  -4.194  1.00                 S  
ATOM    600  N   THR  1701     -42.165  52.624  -0.214  1.00                 N  
ATOM    601  CA  THR  1701     -41.335  53.069   0.915  1.00                 C  
ATOM    602  C   THR  1701     -40.966  51.839   1.743  1.00                 C  
ATOM    603  O   THR  1701     -41.790  50.938   1.893  1.00                 O  
ATOM    604  CB  THR  1701     -42.066  54.117   1.775  1.00                 C  
ATOM    605  OG1 THR  1701     -42.368  55.268   0.977  1.00                 O  
ATOM    606  CG2 THR  1701     -41.194  54.550   2.943  1.00                 C  
ATOM    607  N   TYR  1702     -39.720  51.782   2.242  1.00                 N  
ATOM    608  CA  TYR  1702     -39.230  50.625   2.996  1.00                 C  
ATOM    609  C   TYR  1702     -39.913  50.442   4.349  1.00                 C  
ATOM    610  O   TYR  1702     -40.440  49.361   4.611  1.00                 O  
ATOM    611  CB  TYR  1702     -37.720  50.731   3.219  1.00                 C  
ATOM    612  CG  TYR  1702     -36.899  50.510   1.969  1.00                 C  
ATOM    613  OH  TYR  1702     -34.635  49.918  -1.468  1.00                 O  
ATOM    614  CZ  TYR  1702     -35.385  50.112  -0.331  1.00                 C  
ATOM    615  CD1 TYR  1702     -36.102  51.524   1.453  1.00                 C  
ATOM    616  CE1 TYR  1702     -35.348  51.331   0.311  1.00                 C  
ATOM    617  CD2 TYR  1702     -36.924  49.288   1.309  1.00                 C  
ATOM    618  CE2 TYR  1702     -36.176  49.077   0.165  1.00                 C  
ATOM    619  N   ARG  1703     -39.878  51.471   5.217  1.00                 N  
ATOM    620  CA  ARG  1703     -40.460  51.389   6.562  1.00                 C  
ATOM    621  C   ARG  1703     -41.256  52.651   6.914  1.00                 C  
ATOM    622  O   ARG  1703     -40.666  53.693   7.203  1.00                 O  
ATOM    623  CB  ARG  1703     -39.366  51.160   7.606  1.00                 C  
ATOM    624  CD  ARG  1703     -37.556  49.679   8.519  1.00                 C  
ATOM    625  NE  ARG  1703     -36.530  50.714   8.426  1.00                 N  
ATOM    626  CG  ARG  1703     -38.627  49.841   7.452  1.00                 C  
ATOM    627  CZ  ARG  1703     -35.494  50.666   7.594  1.00                 C  
ATOM    628  NH1 ARG  1703     -34.610  51.654   7.579  1.00                 N  
ATOM    629  NH2 ARG  1703     -35.345  49.630   6.780  1.00                 N  
ATOM    630  N   LYS  1704     -42.597  52.557   6.867  1.00                 N  
ATOM    631  CA  LYS  1704     -43.490  53.667   7.221  1.00                 C  
ATOM    632  C   LYS  1704     -44.826  53.180   7.825  1.00                 C  
ATOM    633  O   LYS  1704     -45.822  53.900   7.747  1.00                 O  
ATOM    634  CB  LYS  1704     -43.775  54.537   5.995  1.00                 C  
ATOM    635  CD  LYS  1704     -43.922  56.767   7.137  1.00                 C  
ATOM    636  CE  LYS  1704     -44.761  58.019   7.338  1.00                 C  
ATOM    637  CG  LYS  1704     -44.652  55.745   6.282  1.00                 C  
ATOM    638  NZ  LYS  1704     -44.086  59.002   8.230  1.00                 N  
ATOM    639  N   TRP  1705     -44.830  51.997   8.474  1.00                 N  
ATOM    640  CA  TRP  1705     -46.028  51.399   9.076  1.00                 C  
ATOM    641  C   TRP  1705     -45.628  50.344  10.109  1.00                 C  
ATOM    642  O   TRP  1705     -44.542  49.774  10.009  1.00                 O  
ATOM    643  CB  TRP  1705     -46.920  50.784   7.996  1.00                 C  
ATOM    644  CG  TRP  1705     -48.223  50.262   8.520  1.00                 C  
ATOM    645  CD1 TRP  1705     -48.618  48.957   8.580  1.00                 C  
ATOM    646  NE1 TRP  1705     -49.878  48.867   9.123  1.00                 N  
ATOM    647  CD2 TRP  1705     -49.303  51.035   9.058  1.00                 C  
ATOM    648  CE2 TRP  1705     -50.318  50.132   9.423  1.00                 C  
ATOM    649  CH2 TRP  1705     -51.699  51.893  10.177  1.00                 C  
ATOM    650  CZ2 TRP  1705     -51.523  50.551   9.985  1.00                 C  
ATOM    651  CE3 TRP  1705     -49.510  52.402   9.265  1.00                 C  
ATOM    652  CZ3 TRP  1705     -50.706  52.812   9.823  1.00                 C  
ATOM    653  N   GLU  1706     -46.517  50.065  11.078  1.00                 N  
ATOM    654  CA  GLU  1706     -46.273  49.027  12.088  1.00                 C  
ATOM    655  C   GLU  1706     -46.323  47.648  11.414  1.00                 C  
ATOM    656  O   GLU  1706     -47.142  47.441  10.518  1.00                 O  
ATOM    657  CB  GLU  1706     -47.300  49.127  13.218  1.00                 C  
ATOM    658  CD  GLU  1706     -48.192  50.439  15.183  1.00                 C  
ATOM    659  CG  GLU  1706     -47.182  50.391  14.054  1.00                 C  
ATOM    660  OE1 GLU  1706     -49.130  49.614  15.177  1.00                 O  
ATOM    661  OE2 GLU  1706     -48.046  51.302  16.074  1.00                 O  
ATOM    662  N   PHE  1713     -45.415  46.732  11.803  1.00                 N  
ATOM    663  CA  PHE  1713     -45.325  45.401  11.190  1.00                 C  
ATOM    664  C   PHE  1713     -46.590  44.562  11.405  1.00                 C  
ATOM    665  O   PHE  1713     -47.303  44.304  10.436  1.00                 O  
ATOM    666  CB  PHE  1713     -44.117  44.639  11.739  1.00                 C  
ATOM    667  CG  PHE  1713     -43.969  43.253  11.179  1.00                 C  
ATOM    668  CZ  PHE  1713     -43.700  40.686  10.147  1.00                 C  
ATOM    669  CD1 PHE  1713     -43.067  42.995  10.161  1.00                 C  
ATOM    670  CE1 PHE  1713     -42.931  41.720   9.646  1.00                 C  
ATOM    671  CD2 PHE  1713     -44.732  42.208  11.669  1.00                 C  
ATOM    672  CE2 PHE  1713     -44.596  40.933  11.154  1.00                 C  
ATOM    673  N   TYR  1714     -46.888  44.166  12.657  1.00                 N  
ATOM    674  CA  TYR  1714     -48.080  43.370  12.954  1.00                 C  
ATOM    675  C   TYR  1714     -49.288  44.300  13.132  1.00                 C  
ATOM    676  O   TYR  1714     -49.683  44.620  14.254  1.00                 O  
ATOM    677  CB  TYR  1714     -47.857  42.518  14.205  1.00                 C  
ATOM    678  CG  TYR  1714     -46.834  41.420  14.025  1.00                 C  
ATOM    679  OH  TYR  1714     -44.009  38.409  13.535  1.00                 O  
ATOM    680  CZ  TYR  1714     -44.945  39.404  13.697  1.00                 C  
ATOM    681  CD1 TYR  1714     -45.521  41.595  14.444  1.00                 C  
ATOM    682  CE1 TYR  1714     -44.579  40.597  14.283  1.00                 C  
ATOM    683  CD2 TYR  1714     -47.184  40.212  13.436  1.00                 C  
ATOM    684  CE2 TYR  1714     -46.256  39.202  13.267  1.00                 C  
ATOM    685  N   THR  1715     -49.833  44.739  12.001  1.00                 N  
ATOM    686  CA  THR  1715     -50.994  45.620  11.937  1.00                 C  
ATOM    687  C   THR  1715     -51.951  45.199  10.841  1.00                 C  
ATOM    688  O   THR  1715     -51.778  44.132  10.243  1.00                 O  
ATOM    689  CB  THR  1715     -50.579  47.085  11.710  1.00                 C  
ATOM    690  OG1 THR  1715     -49.984  47.221  10.413  1.00                 O  
ATOM    691  CG2 THR  1715     -49.566  47.520  12.758  1.00                 C  
ATOM    692  N   GLU  1716     -52.972  46.029  10.571  1.00                 N  
ATOM    693  CA  GLU  1716     -53.960  45.723   9.528  1.00                 C  
ATOM    694  C   GLU  1716     -53.348  45.838   8.125  1.00                 C  
ATOM    695  O   GLU  1716     -52.602  46.779   7.856  1.00                 O  
ATOM    696  CB  GLU  1716     -55.170  46.652   9.647  1.00                 C  
ATOM    697  CD  GLU  1716     -57.200  47.357  10.974  1.00                 C  
ATOM    698  CG  GLU  1716     -55.993  46.441  10.907  1.00                 C  
ATOM    699  OE1 GLU  1716     -57.339  48.223  10.085  1.00                 O  
ATOM    700  OE2 GLU  1716     -58.006  47.209  11.917  1.00                 O  
ATOM    701  N   ARG  1717     -53.621  44.840   7.260  1.00                 N  
ATOM    702  CA  ARG  1717     -53.096  44.763   5.891  1.00                 C  
ATOM    703  C   ARG  1717     -54.082  45.365   4.890  1.00                 C  
ATOM    704  O   ARG  1717     -55.233  45.618   5.241  1.00                 O  
ATOM    705  CB  ARG  1717     -52.786  43.312   5.517  1.00                 C  
ATOM    706  CD  ARG  1717     -51.480  41.219   5.976  1.00                 C  
ATOM    707  NE  ARG  1717     -50.935  41.075   4.628  1.00                 N  
ATOM    708  CG  ARG  1717     -51.688  42.676   6.354  1.00                 C  
ATOM    709  CZ  ARG  1717     -50.800  39.914   3.996  1.00                 C  
ATOM    710  NH1 ARG  1717     -50.293  39.880   2.771  1.00                 N  
ATOM    711  NH2 ARG  1717     -51.171  38.788   4.592  1.00                 N  
ATOM    712  N   ALA  1718     -53.631  45.567   3.636  1.00                 N  
ATOM    713  CA  ALA  1718     -54.454  46.128   2.558  1.00                 C  
ATOM    714  C   ALA  1718     -54.978  45.021   1.645  1.00                 C  
ATOM    715  O   ALA  1718     -54.201  44.163   1.229  1.00                 O  
ATOM    716  CB  ALA  1718     -53.655  47.142   1.754  1.00                 C  
ATOM    717  N   GLY  1719     -56.285  45.058   1.320  1.00                 N  
ATOM    718  CA  GLY  1719     -56.942  44.085   0.441  1.00                 C  
ATOM    719  C   GLY  1719     -57.675  44.826  -0.683  1.00                 C  
ATOM    720  O   GLY  1719     -58.081  45.974  -0.493  1.00                 O  
ATOM    721  N   LEU  1720     -57.825  44.185  -1.856  1.00                 N  
ATOM    722  CA  LEU  1720     -58.483  44.806  -3.010  1.00                 C  
ATOM    723  C   LEU  1720     -59.105  43.767  -3.953  1.00                 C  
ATOM    724  O   LEU  1720     -58.595  42.655  -4.069  1.00                 O  
ATOM    725  CB  LEU  1720     -57.492  45.673  -3.789  1.00                 C  
ATOM    726  CG  LEU  1720     -58.041  46.381  -5.030  1.00                 C  
ATOM    727  CD1 LEU  1720     -59.073  47.428  -4.639  1.00                 C  
ATOM    728  CD2 LEU  1720     -56.914  47.021  -5.826  1.00                 C  
ATOM    729  N   PHE  1721     -60.200  44.156  -4.631  1.00                 N  
ATOM    730  CA  PHE  1721     -60.916  43.337  -5.611  1.00                 C  
ATOM    731  C   PHE  1721     -61.003  44.137  -6.912  1.00                 C  
ATOM    732  O   PHE  1721     -61.694  45.155  -6.952  1.00                 O  
ATOM    733  CB  PHE  1721     -62.300  42.956  -5.082  1.00                 C  
ATOM    734  CG  PHE  1721     -63.071  42.050  -5.999  1.00                 C  
ATOM    735  CZ  PHE  1721     -64.497  40.378  -7.701  1.00                 C  
ATOM    736  CD1 PHE  1721     -63.621  40.871  -5.528  1.00                 C  
ATOM    737  CE1 PHE  1721     -64.331  40.037  -6.372  1.00                 C  
ATOM    738  CD2 PHE  1721     -63.247  42.377  -7.332  1.00                 C  
ATOM    739  CE2 PHE  1721     -63.956  41.544  -8.175  1.00                 C  
ATOM    740  N   CYS  1722     -60.285  43.700  -7.960  1.00                 N  
ATOM    741  CA  CYS  1722     -60.270  44.393  -9.252  1.00                 C  
ATOM    742  C   CYS  1722     -61.500  44.023 -10.096  1.00                 C  
ATOM    743  O   CYS  1722     -62.288  43.165  -9.698  1.00                 O  
ATOM    744  CB  CYS  1722     -58.989  44.065 -10.021  1.00                 C  
ATOM    745  SG  CYS  1722     -57.472  44.648  -9.229  1.00                 S  
ATOM    746  N   PHE  1723     -61.665  44.681 -11.258  1.00                 N  
ATOM    747  CA  PHE  1723     -62.796  44.442 -12.165  1.00                 C  
ATOM    748  C   PHE  1723     -62.749  43.059 -12.818  1.00                 C  
ATOM    749  O   PHE  1723     -63.799  42.440 -12.994  1.00                 O  
ATOM    750  CB  PHE  1723     -62.842  45.512 -13.257  1.00                 C  
ATOM    751  CG  PHE  1723     -63.311  46.854 -12.771  1.00                 C  
ATOM    752  CZ  PHE  1723     -64.175  49.340 -11.878  1.00                 C  
ATOM    753  CD1 PHE  1723     -63.986  46.974 -11.569  1.00                 C  
ATOM    754  CE1 PHE  1723     -64.417  48.209 -11.122  1.00                 C  
ATOM    755  CD2 PHE  1723     -63.077  47.996 -13.516  1.00                 C  
ATOM    756  CE2 PHE  1723     -63.508  49.231 -13.069  1.00                 C  
ATOM    757  N   ASN  1724     -61.542  42.563 -13.152  1.00                 N  
ATOM    758  CA  ASN  1724     -61.365  41.238 -13.762  1.00                 C  
ATOM    759  C   ASN  1724     -61.399  40.084 -12.739  1.00                 C  
ATOM    760  O   ASN  1724     -61.239  38.931 -13.142  1.00                 O  
ATOM    761  CB  ASN  1724     -60.054  41.181 -14.548  1.00                 C  
ATOM    762  CG  ASN  1724     -60.096  42.016 -15.813  1.00                 C  
ATOM    763  OD1 ASN  1724     -61.164  42.250 -16.379  1.00                 O  
ATOM    764  ND2 ASN  1724     -58.931  42.470 -16.260  1.00                 N  
ATOM    765  N   ASP  1725     -61.599  40.375 -11.432  1.00                 N  
ATOM    766  CA  ASP  1725     -61.675  39.344 -10.396  1.00                 C  
ATOM    767  C   ASP  1725     -62.818  38.373 -10.679  1.00                 C  
ATOM    768  O   ASP  1725     -63.930  38.802 -10.994  1.00                 O  
ATOM    769  CB  ASP  1725     -61.852  39.982  -9.017  1.00                 C  
ATOM    770  CG  ASP  1725     -61.787  38.968  -7.892  1.00                 C  
ATOM    771  OD1 ASP  1725     -61.719  37.756  -8.189  1.00                 O  
ATOM    772  OD2 ASP  1725     -61.802  39.384  -6.715  1.00                 O  
ATOM    773  N   THR  1726     -62.533  37.071 -10.555  1.00                 N  
ATOM    774  CA  THR  1726     -63.506  36.003 -10.737  1.00                 C  
ATOM    775  C   THR  1726     -63.532  35.142  -9.481  1.00                 C  
ATOM    776  O   THR  1726     -62.611  35.196  -8.665  1.00                 O  
ATOM    777  CB  THR  1726     -63.179  35.147 -11.975  1.00                 C  
ATOM    778  OG1 THR  1726     -61.913  34.502 -11.793  1.00                 O  
ATOM    779  CG2 THR  1726     -63.107  36.017 -13.220  1.00                 C  
ATOM    780  N   ASN  1727     -64.599  34.366  -9.321  1.00                 N  
ATOM    781  CA  ASN  1727     -64.800  33.507  -8.155  1.00                 C  
ATOM    782  C   ASN  1727     -65.625  32.299  -8.553  1.00                 C  
ATOM    783  O   ASN  1727     -66.073  32.222  -9.695  1.00                 O  
ATOM    784  CB  ASN  1727     -65.463  34.290  -7.020  1.00                 C  
ATOM    785  CG  ASN  1727     -65.185  33.689  -5.657  1.00                 C  
ATOM    786  OD1 ASN  1727     -64.412  32.739  -5.533  1.00                 O  
ATOM    787  ND2 ASN  1727     -65.817  34.242  -4.628  1.00                 N  
ATOM    788  N   LYS  1730     -65.811  31.348  -7.632  1.00                 N  
ATOM    789  CA  LYS  1730     -66.571  30.137  -7.926  1.00                 C  
ATOM    790  C   LYS  1730     -67.319  29.635  -6.691  1.00                 C  
ATOM    791  O   LYS  1730     -66.779  29.688  -5.585  1.00                 O  
ATOM    792  CB  LYS  1730     -65.646  29.040  -8.458  1.00                 C  
ATOM    793  CD  LYS  1730     -64.029  28.273 -10.217  1.00                 C  
ATOM    794  CE  LYS  1730     -63.292  28.648 -11.493  1.00                 C  
ATOM    795  CG  LYS  1730     -64.954  29.391  -9.764  1.00                 C  
ATOM    796  NZ  LYS  1730     -62.321  29.754 -11.268  1.00                 N  
ATOM    797  N   TYR  1731     -68.566  29.164  -6.881  1.00                 N  
ATOM    798  CA  TYR  1731     -69.391  28.638  -5.792  1.00                 C  
ATOM    799  C   TYR  1731     -70.306  27.513  -6.277  1.00                 C  
ATOM    800  O   TYR  1731     -70.714  27.500  -7.439  1.00                 O  
ATOM    801  CB  TYR  1731     -70.227  29.756  -5.165  1.00                 C  
ATOM    802  CG  TYR  1731     -71.072  29.306  -3.994  1.00                 C  
ATOM    803  OH  TYR  1731     -73.380  28.070  -0.765  1.00                 O  
ATOM    804  CZ  TYR  1731     -72.618  28.479  -1.834  1.00                 C  
ATOM    805  CD1 TYR  1731     -70.506  29.122  -2.739  1.00                 C  
ATOM    806  CE1 TYR  1731     -71.270  28.711  -1.663  1.00                 C  
ATOM    807  CD2 TYR  1731     -72.431  29.067  -4.148  1.00                 C  
ATOM    808  CE2 TYR  1731     -73.211  28.656  -3.084  1.00                 C  
ATOM    809  N   ARG  1732     -70.627  26.580  -5.371  1.00                 N  
ATOM    810  CA  ARG  1732     -71.536  25.462  -5.615  1.00                 C  
ATOM    811  C   ARG  1732     -72.801  25.713  -4.800  1.00                 C  
ATOM    812  O   ARG  1732     -72.705  25.913  -3.589  1.00                 O  
ATOM    813  CB  ARG  1732     -70.868  24.137  -5.243  1.00                 C  
ATOM    814  CD  ARG  1732     -69.063  22.452  -5.691  1.00                 C  
ATOM    815  NE  ARG  1732     -67.958  22.057  -6.562  1.00                 N  
ATOM    816  CG  ARG  1732     -69.670  23.781  -6.109  1.00                 C  
ATOM    817  CZ  ARG  1732     -66.687  22.377  -6.348  1.00                 C  
ATOM    818  NH1 ARG  1732     -65.749  21.974  -7.195  1.00                 N  
ATOM    819  NH2 ARG  1732     -66.355  23.101  -5.287  1.00                 N  
ATOM    820  N   LEU  1733     -73.975  25.734  -5.463  1.00                 N  
ATOM    821  CA  LEU  1733     -75.265  26.024  -4.825  1.00                 C  
ATOM    822  C   LEU  1733     -76.227  24.836  -4.953  1.00                 C  
ATOM    823  O   LEU  1733     -76.244  24.166  -5.985  1.00                 O  
ATOM    824  CB  LEU  1733     -75.895  27.277  -5.436  1.00                 C  
ATOM    825  CG  LEU  1733     -77.274  27.672  -4.902  1.00                 C  
ATOM    826  CD1 LEU  1733     -77.186  28.086  -3.441  1.00                 C  
ATOM    827  CD2 LEU  1733     -77.872  28.795  -5.736  1.00                 C  
ATOM    828  N   GLY  1734     -77.035  24.596  -3.901  1.00                 N  
ATOM    829  CA  GLY  1734     -78.056  23.544  -3.836  1.00                 C  
ATOM    830  C   GLY  1734     -77.503  22.127  -4.056  1.00                 C  
ATOM    831  O   GLY  1734     -77.877  21.463  -5.022  1.00                 O  
ATOM    832  N   SER  1735     -76.641  21.678  -3.145  1.00                 N  
ATOM    833  CA  SER  1735     -76.039  20.348  -3.204  1.00                 C  
ATOM    834  C   SER  1735     -75.955  19.622  -1.874  1.00                 C  
ATOM    835  O   SER  1735     -75.044  18.815  -1.676  1.00                 O  
ATOM    836  CB  SER  1735     -74.627  20.424  -3.789  1.00                 C  
ATOM    837  OG  SER  1735     -73.798  21.271  -3.013  1.00                 O  
ATOM    838  N   GLY  1736     -76.917  19.882  -0.985  1.00                 N  
ATOM    839  CA  GLY  1736     -77.013  19.252   0.330  1.00                 C  
ATOM    840  C   GLY  1736     -75.769  19.318   1.193  1.00                 C  
ATOM    841  O   GLY  1736     -75.445  18.348   1.884  1.00                 O  
ATOM    842  N   GLU  1737     -75.084  20.459   1.156  1.00                 N  
ATOM    843  CA  GLU  1737     -73.861  20.686   1.918  1.00                 C  
ATOM    844  C   GLU  1737     -72.733  21.232   1.070  1.00                 C  
ATOM    845  O   GLU  1737     -72.891  21.436  -0.137  1.00                 O  
ATOM    846  CB  GLU  1737     -73.401  19.391   2.591  1.00                 C  
ATOM    847  CD  GLU  1737     -75.515  18.105   3.099  1.00                 C  
ATOM    848  CG  GLU  1737     -74.344  18.883   3.669  1.00                 C  
ATOM    849  OE1 GLU  1737     -75.574  17.943   1.862  1.00                 O  
ATOM    850  OE2 GLU  1737     -76.372  17.658   3.890  1.00                 O  
ATOM    851  N   ILE  1738     -71.577  21.456   1.707  1.00                 N  
ATOM    852  CA  ILE  1738     -70.388  21.990   1.039  1.00                 C  
ATOM    853  C   ILE  1738     -69.721  20.968   0.115  1.00                 C  
ATOM    854  O   ILE  1738     -69.985  19.774   0.208  1.00                 O  
ATOM    855  CB  ILE  1738     -69.349  22.498   2.056  1.00                 C  
ATOM    856  CD1 ILE  1738     -67.664  21.706   3.797  1.00                 C  
ATOM    857  CG1 ILE  1738     -68.849  21.345   2.929  1.00                 C  
ATOM    858  CG2 ILE  1738     -69.930  23.629   2.891  1.00                 C  
ATOM    859  N   ASP  1739     -68.817  21.460  -0.741  1.00                 N  
ATOM    860  CA  ASP  1739     -68.070  20.723  -1.760  1.00                 C  
ATOM    861  C   ASP  1739     -68.958  19.957  -2.790  1.00                 C  
ATOM    862  O   ASP  1739     -68.485  19.005  -3.408  1.00                 O  
ATOM    863  CB  ASP  1739     -67.122  19.716  -1.106  1.00                 C  
ATOM    864  CG  ASP  1739     -66.037  20.385  -0.286  1.00                 C  
ATOM    865  OD1 ASP  1739     -65.989  21.633  -0.269  1.00                 O  
ATOM    866  OD2 ASP  1739     -65.233  19.662   0.340  1.00                 O  
ATOM    867  N   HIS  1740     -70.191  20.440  -3.056  1.00                 N  
ATOM    868  CA  HIS  1740     -71.090  19.828  -4.048  1.00                 C  
ATOM    869  C   HIS  1740     -72.244  20.769  -4.414  1.00                 C  
ATOM    870  O   HIS  1740     -72.685  21.545  -3.566  1.00                 O  
ATOM    871  CB  HIS  1740     -71.645  18.503  -3.522  1.00                 C  
ATOM    872  CG  HIS  1740     -72.368  17.698  -4.557  1.00                 C  
ATOM    873  ND1 HIS  1740     -73.672  17.954  -4.923  1.00                 N  
ATOM    874  CE1 HIS  1740     -74.044  17.071  -5.867  1.00                 C  
ATOM    875  CD2 HIS  1740     -72.039  16.562  -5.406  1.00                 C  
ATOM    876  NE2 HIS  1740     -73.069  16.233  -6.161  1.00                 N  
ATOM    877  N   GLY  1741     -72.714  20.687  -5.662  1.00                 N  
ATOM    878  CA  GLY  1741     -73.823  21.499  -6.158  1.00                 C  
ATOM    879  C   GLY  1741     -73.631  22.052  -7.556  1.00                 C  
ATOM    880  O   GLY  1741     -72.731  21.627  -8.284  1.00                 O  
ATOM    881  N   ARG  1742     -74.498  23.010  -7.938  1.00                 N  
ATOM    882  CA  ARG  1742     -74.476  23.663  -9.253  1.00                 C  
ATOM    883  C   ARG  1742     -73.266  24.582  -9.356  1.00                 C  
ATOM    884  O   ARG  1742     -73.138  25.493  -8.544  1.00                 O  
ATOM    885  CB  ARG  1742     -75.771  24.445  -9.485  1.00                 C  
ATOM    886  CD  ARG  1742     -78.263  24.414  -9.776  1.00                 C  
ATOM    887  NE  ARG  1742     -78.540  25.238  -8.601  1.00                 N  
ATOM    888  CG  ARG  1742     -77.010  23.573  -9.598  1.00                 C  
ATOM    889  CZ  ARG  1742     -79.537  26.113  -8.521  1.00                 C  
ATOM    890  NH1 ARG  1742     -79.712  26.819  -7.412  1.00                 N  
ATOM    891  NH2 ARG  1742     -80.357  26.281  -9.549  1.00                 N  
ATOM    892  N   VAL  1743     -72.435  24.404 -10.396  1.00                 N  
ATOM    893  CA  VAL  1743     -71.236  25.220 -10.592  1.00                 C  
ATOM    894  C   VAL  1743     -71.625  26.628 -11.048  1.00                 C  
ATOM    895  O   VAL  1743     -72.067  26.799 -12.183  1.00                 O  
ATOM    896  CB  VAL  1743     -70.275  24.576 -11.608  1.00                 C  
ATOM    897  CG1 VAL  1743     -69.075  25.478 -11.852  1.00                 C  
ATOM    898  CG2 VAL  1743     -69.826  23.206 -11.123  1.00                 C  
ATOM    899  N   GLU  1744     -71.466  27.623 -10.156  1.00                 N  
ATOM    900  CA  GLU  1744     -71.735  29.033 -10.443  1.00                 C  
ATOM    901  C   GLU  1744     -70.408  29.788 -10.413  1.00                 C  
ATOM    902  O   GLU  1744     -69.589  29.538  -9.530  1.00                 O  
ATOM    903  CB  GLU  1744     -72.732  29.605  -9.433  1.00                 C  
ATOM    904  CD  GLU  1744     -75.077  29.575  -8.496  1.00                 C  
ATOM    905  CG  GLU  1744     -74.111  28.969  -9.495  1.00                 C  
ATOM    906  OE1 GLU  1744     -74.641  30.417  -7.683  1.00                 O  
ATOM    907  OE2 GLU  1744     -76.271  29.208  -8.525  1.00                 O  
ATOM    908  N   ILE  1745     -70.200  30.702 -11.375  1.00                 N  
ATOM    909  CA  ILE  1745     -68.981  31.502 -11.518  1.00                 C  
ATOM    910  C   ILE  1745     -69.331  32.992 -11.497  1.00                 C  
ATOM    911  O   ILE  1745     -70.411  33.367 -11.944  1.00                 O  
ATOM    912  CB  ILE  1745     -68.219  31.144 -12.808  1.00                 C  
ATOM    913  CD1 ILE  1745     -66.953  29.227 -11.704  1.00                 C  
ATOM    914  CG1 ILE  1745     -67.873  29.654 -12.826  1.00                 C  
ATOM    915  CG2 ILE  1745     -66.982  32.016 -12.954  1.00                 C  
ATOM    916  N   MET  1746     -68.413  33.833 -10.986  1.00                 N  
ATOM    917  CA  MET  1746     -68.586  35.288 -10.913  1.00                 C  
ATOM    918  C   MET  1746     -67.768  35.946 -12.027  1.00                 C  
ATOM    919  O   MET  1746     -66.577  35.669 -12.145  1.00                 O  
ATOM    920  CB  MET  1746     -68.166  35.809  -9.537  1.00                 C  
ATOM    921  SD  MET  1746     -67.892  37.873  -7.709  1.00                 S  
ATOM    922  CE  MET  1746     -66.107  37.746  -7.784  1.00                 C  
ATOM    923  CG  MET  1746     -68.344  37.308  -9.361  1.00                 C  
ATOM    924  N   TYR  1747     -68.406  36.801 -12.845  1.00                 N  
ATOM    925  CA  TYR  1747     -67.739  37.524 -13.932  1.00                 C  
ATOM    926  C   TYR  1747     -68.353  38.911 -14.083  1.00                 C  
ATOM    927  O   TYR  1747     -69.522  39.023 -14.456  1.00                 O  
ATOM    928  CB  TYR  1747     -67.843  36.739 -15.241  1.00                 C  
ATOM    929  CG  TYR  1747     -67.129  37.389 -16.404  1.00                 C  
ATOM    930  OH  TYR  1747     -65.152  39.174 -19.597  1.00                 O  
ATOM    931  CZ  TYR  1747     -65.808  38.584 -18.541  1.00                 C  
ATOM    932  CD1 TYR  1747     -65.747  37.324 -16.517  1.00                 C  
ATOM    933  CE1 TYR  1747     -65.086  37.916 -17.576  1.00                 C  
ATOM    934  CD2 TYR  1747     -67.841  38.067 -17.386  1.00                 C  
ATOM    935  CE2 TYR  1747     -67.197  38.665 -18.453  1.00                 C  
ATOM    936  N   ASN  1748     -67.566  39.960 -13.782  1.00                 N  
ATOM    937  CA  ASN  1748     -67.979  41.363 -13.881  1.00                 C  
ATOM    938  C   ASN  1748     -69.189  41.684 -12.982  1.00                 C  
ATOM    939  O   ASN  1748     -70.134  42.348 -13.413  1.00                 O  
ATOM    940  CB  ASN  1748     -68.297  41.727 -15.333  1.00                 C  
ATOM    941  CG  ASN  1748     -68.344  43.225 -15.561  1.00                 C  
ATOM    942  OD1 ASN  1748     -67.674  43.989 -14.866  1.00                 O  
ATOM    943  ND2 ASN  1748     -69.137  43.649 -16.538  1.00                 N  
ATOM    944  N   GLY  1749     -69.128  41.211 -11.738  1.00                 N  
ATOM    945  CA  GLY  1749     -70.171  41.423 -10.741  1.00                 C  
ATOM    946  C   GLY  1749     -71.495  40.748 -11.040  1.00                 C  
ATOM    947  O   GLY  1749     -72.549  41.306 -10.728  1.00                 O  
ATOM    948  N   VAL  1750     -71.457  39.546 -11.646  1.00                 N  
ATOM    949  CA  VAL  1750     -72.661  38.784 -11.984  1.00                 C  
ATOM    950  C   VAL  1750     -72.414  37.287 -11.818  1.00                 C  
ATOM    951  O   VAL  1750     -71.557  36.738 -12.509  1.00                 O  
ATOM    952  CB  VAL  1750     -73.135  39.085 -13.418  1.00                 C  
ATOM    953  CG1 VAL  1750     -74.377  38.271 -13.750  1.00                 C  
ATOM    954  CG2 VAL  1750     -73.407  40.572 -13.588  1.00                 C  
ATOM    955  N   TRP  1751     -73.160  36.627 -10.914  1.00                 N  
ATOM    956  CA  TRP  1751     -73.026  35.184 -10.699  1.00                 C  
ATOM    957  C   TRP  1751     -73.784  34.443 -11.807  1.00                 C  
ATOM    958  O   TRP  1751     -75.006  34.564 -11.884  1.00                 O  
ATOM    959  CB  TRP  1751     -73.550  34.798  -9.315  1.00                 C  
ATOM    960  CG  TRP  1751     -72.714  35.323  -8.188  1.00                 C  
ATOM    961  CD1 TRP  1751     -72.963  36.431  -7.430  1.00                 C  
ATOM    962  NE1 TRP  1751     -71.973  36.596  -6.492  1.00                 N  
ATOM    963  CD2 TRP  1751     -71.493  34.762  -7.692  1.00                 C  
ATOM    964  CE2 TRP  1751     -71.058  35.582  -6.634  1.00                 C  
ATOM    965  CH2 TRP  1751     -69.158  34.226  -6.281  1.00                 C  
ATOM    966  CZ2 TRP  1751     -69.890  35.322  -5.920  1.00                 C  
ATOM    967  CE3 TRP  1751     -70.724  33.647  -8.039  1.00                 C  
ATOM    968  CZ3 TRP  1751     -69.567  33.394  -7.328  1.00                 C  
ATOM    969  N   GLY  1752     -73.054  33.711 -12.651  1.00                 N  
ATOM    970  CA  GLY  1752     -73.616  32.956 -13.769  1.00                 C  
ATOM    971  C   GLY  1752     -73.252  31.486 -13.747  1.00                 C  
ATOM    972  O   GLY  1752     -72.246  31.103 -13.148  1.00                 O  
ATOM    973  N   SER  1753     -74.063  30.656 -14.426  1.00                 N  
ATOM    974  CA  SER  1753     -73.891  29.198 -14.480  1.00                 C  
ATOM    975  C   SER  1753     -73.051  28.729 -15.679  1.00                 C  
ATOM    976  O   SER  1753     -72.727  29.524 -16.560  1.00                 O  
ATOM    977  CB  SER  1753     -75.251  28.499 -14.525  1.00                 C  
ATOM    978  OG  SER  1753     -75.100  27.095 -14.641  1.00                 O  
ATOM    979  N   ILE  1754     -72.696  27.427 -15.688  1.00                 N  
ATOM    980  CA  ILE  1754     -71.900  26.771 -16.733  1.00                 C  
ATOM    981  C   ILE  1754     -72.745  25.656 -17.377  1.00                 C  
ATOM    982  O   ILE  1754     -73.405  24.910 -16.659  1.00                 O  
ATOM    983  CB  ILE  1754     -70.581  26.211 -16.170  1.00                 C  
ATOM    984  CD1 ILE  1754     -68.517  26.861 -14.822  1.00                 C  
ATOM    985  CG1 ILE  1754     -69.719  27.342 -15.606  1.00                 C  
ATOM    986  CG2 ILE  1754     -69.844  25.412 -17.234  1.00                 C  
ATOM    987  N   CYS  1755     -72.697  25.525 -18.717  1.00                 N  
ATOM    988  CA  CYS  1755     -73.471  24.514 -19.452  1.00                 C  
ATOM    989  C   CYS  1755     -72.872  23.108 -19.312  1.00                 C  
ATOM    990  O   CYS  1755     -71.657  22.966 -19.171  1.00                 O  
ATOM    991  CB  CYS  1755     -73.564  24.883 -20.934  1.00                 C  
ATOM    992  SG  CYS  1755     -74.482  26.404 -21.269  1.00                 S  
ATOM    993  N   ASP  1756     -73.733  22.070 -19.405  1.00                 N  
ATOM    994  CA  ASP  1756     -73.317  20.663 -19.313  1.00                 C  
ATOM    995  C   ASP  1756     -72.709  20.111 -20.611  1.00                 C  
ATOM    996  O   ASP  1756     -72.175  19.002 -20.592  1.00                 O  
ATOM    997  CB  ASP  1756     -74.500  19.779 -18.913  1.00                 C  
ATOM    998  CG  ASP  1756     -75.613  19.794 -19.943  1.00                 C  
ATOM    999  OD1 ASP  1756     -75.453  20.472 -20.980  1.00                 O  
ATOM   1000  OD2 ASP  1756     -76.644  19.128 -19.714  1.00                 O  
ATOM   1001  N   TRP  1757     -72.813  20.851 -21.737  1.00                 N  
ATOM   1002  CA  TRP  1757     -72.246  20.421 -23.016  1.00                 C  
ATOM   1003  C   TRP  1757     -70.716  20.401 -22.890  1.00                 C  
ATOM   1004  O   TRP  1757     -70.129  21.395 -22.459  1.00                 O  
ATOM   1005  CB  TRP  1757     -72.702  21.349 -24.144  1.00                 C  
ATOM   1006  CG  TRP  1757     -72.219  20.930 -25.498  1.00                 C  
ATOM   1007  CD1 TRP  1757     -71.166  21.454 -26.190  1.00                 C  
ATOM   1008  NE1 TRP  1757     -71.026  20.813 -27.398  1.00                 N  
ATOM   1009  CD2 TRP  1757     -72.771  19.898 -26.325  1.00                 C  
ATOM   1010  CE2 TRP  1757     -72.002  19.853 -27.502  1.00                 C  
ATOM   1011  CH2 TRP  1757     -73.318  18.096 -28.370  1.00                 C  
ATOM   1012  CZ2 TRP  1757     -72.267  18.954 -28.534  1.00                 C  
ATOM   1013  CE3 TRP  1757     -73.840  19.009 -26.185  1.00                 C  
ATOM   1014  CZ3 TRP  1757     -74.099  18.119 -27.210  1.00                 C  
ATOM   1015  N   LEU  1758     -70.088  19.245 -23.208  1.00                 N  
ATOM   1016  CA  LEU  1758     -68.639  19.002 -23.103  1.00                 C  
ATOM   1017  C   LEU  1758     -68.140  19.057 -21.634  1.00                 C  
ATOM   1018  O   LEU  1758     -66.952  19.296 -21.401  1.00                 O  
ATOM   1019  CB  LEU  1758     -67.863  20.018 -23.944  1.00                 C  
ATOM   1020  CG  LEU  1758     -68.202  20.063 -25.435  1.00                 C  
ATOM   1021  CD1 LEU  1758     -67.409  21.156 -26.134  1.00                 C  
ATOM   1022  CD2 LEU  1758     -67.935  18.715 -26.089  1.00                 C  
ATOM   1023  N   TRP  1759     -69.033  18.780 -20.655  1.00                 N  
ATOM   1024  CA  TRP  1759     -68.696  18.784 -19.229  1.00                 C  
ATOM   1025  C   TRP  1759     -68.295  17.363 -18.827  1.00                 C  
ATOM   1026  O   TRP  1759     -69.089  16.439 -18.999  1.00                 O  
ATOM   1027  CB  TRP  1759     -69.878  19.291 -18.401  1.00                 C  
ATOM   1028  CG  TRP  1759     -69.596  19.356 -16.931  1.00                 C  
ATOM   1029  CD1 TRP  1759     -70.068  18.510 -15.968  1.00                 C  
ATOM   1030  NE1 TRP  1759     -69.595  18.885 -14.734  1.00                 N  
ATOM   1031  CD2 TRP  1759     -68.777  20.317 -16.255  1.00                 C  
ATOM   1032  CE2 TRP  1759     -68.799  19.994 -14.886  1.00                 C  
ATOM   1033  CH2 TRP  1759     -67.376  21.806 -14.370  1.00                 C  
ATOM   1034  CZ2 TRP  1759     -68.100  20.733 -13.933  1.00                 C  
ATOM   1035  CE3 TRP  1759     -68.028  21.421 -16.674  1.00                 C  
ATOM   1036  CZ3 TRP  1759     -67.337  22.150 -15.725  1.00                 C  
ATOM   1037  N   ASP  1760     -67.060  17.190 -18.320  1.00                 N  
ATOM   1038  CA  ASP  1760     -66.518  15.884 -17.932  1.00                 C  
ATOM   1039  C   ASP  1760     -65.682  15.983 -16.645  1.00                 C  
ATOM   1040  O   ASP  1760     -65.603  17.060 -16.053  1.00                 O  
ATOM   1041  CB  ASP  1760     -65.668  15.299 -19.062  1.00                 C  
ATOM   1042  CG  ASP  1760     -64.455  16.152 -19.380  1.00                 C  
ATOM   1043  OD1 ASP  1760     -64.052  16.957 -18.514  1.00                 O  
ATOM   1044  OD2 ASP  1760     -63.909  16.016 -20.495  1.00                 O  
ATOM   1045  N   SER  1761     -65.084  14.857 -16.198  1.00                 N  
ATOM   1046  CA  SER  1761     -64.250  14.821 -14.986  1.00                 C  
ATOM   1047  C   SER  1761     -63.012  15.728 -15.059  1.00                 C  
ATOM   1048  O   SER  1761     -62.535  16.166 -14.013  1.00                 O  
ATOM   1049  CB  SER  1761     -63.792  13.391 -14.693  1.00                 C  
ATOM   1050  OG  SER  1761     -62.910  12.922 -15.699  1.00                 O  
ATOM   1051  N   ARG  1762     -62.500  16.015 -16.274  1.00                 N  
ATOM   1052  CA  ARG  1762     -61.343  16.901 -16.452  1.00                 C  
ATOM   1053  C   ARG  1762     -61.721  18.337 -16.063  1.00                 C  
ATOM   1054  O   ARG  1762     -60.906  19.039 -15.467  1.00                 O  
ATOM   1055  CB  ARG  1762     -60.842  16.845 -17.897  1.00                 C  
ATOM   1056  CD  ARG  1762     -59.787  15.512 -19.743  1.00                 C  
ATOM   1057  NE  ARG  1762     -58.696  16.450 -19.994  1.00                 N  
ATOM   1058  CG  ARG  1762     -60.217  15.515 -18.285  1.00                 C  
ATOM   1059  CZ  ARG  1762     -58.284  16.811 -21.205  1.00                 C  
ATOM   1060  NH1 ARG  1762     -57.283  17.671 -21.336  1.00                 N  
ATOM   1061  NH2 ARG  1762     -58.873  16.310 -22.282  1.00                 N  
ATOM   1062  N   ASP  1763     -62.963  18.758 -16.373  1.00                 N  
ATOM   1063  CA  ASP  1763     -63.468  20.087 -16.016  1.00                 C  
ATOM   1064  C   ASP  1763     -63.788  20.147 -14.520  1.00                 C  
ATOM   1065  O   ASP  1763     -63.509  21.157 -13.879  1.00                 O  
ATOM   1066  CB  ASP  1763     -64.708  20.430 -16.845  1.00                 C  
ATOM   1067  CG  ASP  1763     -64.378  20.704 -18.299  1.00                 C  
ATOM   1068  OD1 ASP  1763     -63.185  20.899 -18.611  1.00                 O  
ATOM   1069  OD2 ASP  1763     -65.314  20.725 -19.126  1.00                 O  
ATOM   1070  N   ALA  1764     -64.369  19.066 -13.969  1.00                 N  
ATOM   1071  CA  ALA  1764     -64.715  18.973 -12.547  1.00                 C  
ATOM   1072  C   ALA  1764     -63.483  18.964 -11.637  1.00                 C  
ATOM   1073  O   ALA  1764     -63.555  19.490 -10.528  1.00                 O  
ATOM   1074  CB  ALA  1764     -65.542  17.724 -12.283  1.00                 C  
ATOM   1075  N   LYS  1765     -62.374  18.336 -12.076  1.00                 N  
ATOM   1076  CA  LYS  1765     -61.139  18.272 -11.285  1.00                 C  
ATOM   1077  C   LYS  1765     -60.554  19.671 -11.041  1.00                 C  
ATOM   1078  O   LYS  1765     -60.017  19.921  -9.962  1.00                 O  
ATOM   1079  CB  LYS  1765     -60.102  17.389 -11.981  1.00                 C  
ATOM   1080  CD  LYS  1765     -59.381  15.093 -12.694  1.00                 C  
ATOM   1081  CE  LYS  1765     -59.727  13.613 -12.695  1.00                 C  
ATOM   1082  CG  LYS  1765     -60.441  15.907 -11.970  1.00                 C  
ATOM   1083  NZ  LYS  1765     -58.719  12.807 -13.438  1.00                 N  
ATOM   1084  N   VAL  1766     -60.684  20.582 -12.028  1.00                 N  
ATOM   1085  CA  VAL  1766     -60.217  21.968 -11.908  1.00                 C  
ATOM   1086  C   VAL  1766     -61.066  22.707 -10.855  1.00                 C  
ATOM   1087  O   VAL  1766     -60.525  23.492 -10.076  1.00                 O  
ATOM   1088  CB  VAL  1766     -60.271  22.701 -13.261  1.00                 C  
ATOM   1089  CG1 VAL  1766     -59.953  24.177 -13.081  1.00                 C  
ATOM   1090  CG2 VAL  1766     -59.308  22.063 -14.251  1.00                 C  
ATOM   1091  N   PHE  1767     -62.387  22.441 -10.833  1.00                 N  
ATOM   1092  CA  PHE  1767     -63.316  23.059  -9.885  1.00                 C  
ATOM   1093  C   PHE  1767     -63.016  22.620  -8.446  1.00                 C  
ATOM   1094  O   PHE  1767     -62.969  23.468  -7.565  1.00                 O  
ATOM   1095  CB  PHE  1767     -64.761  22.712 -10.248  1.00                 C  
ATOM   1096  CG  PHE  1767     -65.779  23.304  -9.315  1.00                 C  
ATOM   1097  CZ  PHE  1767     -67.667  24.396  -7.592  1.00                 C  
ATOM   1098  CD1 PHE  1767     -65.482  24.431  -8.568  1.00                 C  
ATOM   1099  CE1 PHE  1767     -66.418  24.976  -7.711  1.00                 C  
ATOM   1100  CD2 PHE  1767     -67.034  22.736  -9.185  1.00                 C  
ATOM   1101  CE2 PHE  1767     -67.970  23.281  -8.327  1.00                 C  
ATOM   1102  N   CYS  1768     -62.822  21.318  -8.204  1.00                 N  
ATOM   1103  CA  CYS  1768     -62.575  20.812  -6.849  1.00                 C  
ATOM   1104  C   CYS  1768     -61.231  21.258  -6.240  1.00                 C  
ATOM   1105  O   CYS  1768     -61.185  21.467  -5.028  1.00                 O  
ATOM   1106  CB  CYS  1768     -62.628  19.283  -6.830  1.00                 C  
ATOM   1107  SG  CYS  1768     -61.291  18.478  -7.744  1.00                 S  
ATOM   1108  N   ARG  1769     -60.155  21.415  -7.048  1.00                 N  
ATOM   1109  CA  ARG  1769     -58.847  21.818  -6.508  1.00                 C  
ATOM   1110  C   ARG  1769     -58.793  23.289  -6.054  1.00                 C  
ATOM   1111  O   ARG  1769     -58.205  23.572  -5.009  1.00                 O  
ATOM   1112  CB  ARG  1769     -57.745  21.583  -7.543  1.00                 C  
ATOM   1113  CD  ARG  1769     -56.381  19.956  -8.881  1.00                 C  
ATOM   1114  NE  ARG  1769     -56.063  18.552  -9.131  1.00                 N  
ATOM   1115  CG  ARG  1769     -57.442  20.117  -7.806  1.00                 C  
ATOM   1116  CZ  ARG  1769     -55.265  18.129 -10.107  1.00                 C  
ATOM   1117  NH1 ARG  1769     -55.034  16.832 -10.258  1.00                 N  
ATOM   1118  NH2 ARG  1769     -54.701  19.004 -10.928  1.00                 N  
ATOM   1119  N   ASN  1770     -59.391  24.216  -6.831  1.00                 N  
ATOM   1120  CA  ASN  1770     -59.375  25.651  -6.508  1.00                 C  
ATOM   1121  C   ASN  1770     -60.201  26.002  -5.266  1.00                 C  
ATOM   1122  O   ASN  1770     -59.902  26.994  -4.599  1.00                 O  
ATOM   1123  CB  ASN  1770     -59.872  26.474  -7.699  1.00                 C  
ATOM   1124  CG  ASN  1770     -59.665  27.963  -7.504  1.00                 C  
ATOM   1125  OD1 ASN  1770     -58.535  28.429  -7.362  1.00                 O  
ATOM   1126  ND2 ASN  1770     -60.760  28.715  -7.497  1.00                 N  
ATOM   1127  N   LEU  1771     -61.228  25.195  -4.960  1.00                 N  
ATOM   1128  CA  LEU  1771     -62.100  25.402  -3.803  1.00                 C  
ATOM   1129  C   LEU  1771     -61.532  24.761  -2.531  1.00                 C  
ATOM   1130  O   LEU  1771     -61.855  25.212  -1.432  1.00                 O  
ATOM   1131  CB  LEU  1771     -63.497  24.843  -4.078  1.00                 C  
ATOM   1132  CG  LEU  1771     -64.291  25.521  -5.197  1.00                 C  
ATOM   1133  CD1 LEU  1771     -65.604  24.794  -5.441  1.00                 C  
ATOM   1134  CD2 LEU  1771     -64.549  26.982  -4.863  1.00                 C  
ATOM   1135  N   GLY  1772     -60.724  23.713  -2.689  1.00                 N  
ATOM   1136  CA  GLY  1772     -60.129  22.986  -1.576  1.00                 C  
ATOM   1137  C   GLY  1772     -60.999  21.829  -1.133  1.00                 C  
ATOM   1138  O   GLY  1772     -61.247  21.661   0.064  1.00                 O  
ATOM   1139  N   TYR  1773     -61.471  21.026  -2.106  1.00                 N  
ATOM   1140  CA  TYR  1773     -62.310  19.848  -1.875  1.00                 C  
ATOM   1141  C   TYR  1773     -61.654  18.579  -2.461  1.00                 C  
ATOM   1142  O   TYR  1773     -62.343  17.586  -2.695  1.00                 O  
ATOM   1143  CB  TYR  1773     -63.699  20.052  -2.483  1.00                 C  
ATOM   1144  CG  TYR  1773     -64.472  21.199  -1.872  1.00                 C  
ATOM   1145  OH  TYR  1773     -66.587  24.356  -0.183  1.00                 O  
ATOM   1146  CZ  TYR  1773     -65.888  23.311  -0.743  1.00                 C  
ATOM   1147  CD1 TYR  1773     -63.952  21.919  -0.804  1.00                 C  
ATOM   1148  CE1 TYR  1773     -64.652  22.968  -0.240  1.00                 C  
ATOM   1149  CD2 TYR  1773     -65.720  21.559  -2.366  1.00                 C  
ATOM   1150  CE2 TYR  1773     -66.434  22.606  -1.815  1.00                 C  
ATOM   1151  N   LYS  1774     -60.336  18.608  -2.660  1.00                 N  
ATOM   1152  CA  LYS  1774     -59.592  17.474  -3.193  1.00                 C  
ATOM   1153  C   LYS  1774     -59.842  17.208  -4.665  1.00                 C  
ATOM   1154  O   LYS  1774     -59.698  18.114  -5.487  1.00                 O  
ATOM   1155  CB  LYS  1774     -59.919  16.202  -2.408  1.00                 C  
ATOM   1156  CD  LYS  1774     -59.832  14.954  -0.232  1.00                 C  
ATOM   1157  CE  LYS  1774     -59.564  15.053   1.260  1.00                 C  
ATOM   1158  CG  LYS  1774     -59.576  16.280  -0.929  1.00                 C  
ATOM   1159  NZ  LYS  1774     -59.883  13.783   1.968  1.00                 N  
ATOM   1160  N   ASP  1775     -60.223  15.959  -5.004  1.00                 N  
ATOM   1161  CA  ASP  1775     -60.464  15.524  -6.389  1.00                 C  
ATOM   1162  C   ASP  1775     -61.954  15.445  -6.730  1.00                 C  
ATOM   1163  O   ASP  1775     -62.800  15.518  -5.838  1.00                 O  
ATOM   1164  CB  ASP  1775     -59.815  14.162  -6.644  1.00                 C  
ATOM   1165  CG  ASP  1775     -58.300  14.224  -6.615  1.00                 C  
ATOM   1166  OD1 ASP  1775     -57.748  15.330  -6.790  1.00                 O  
ATOM   1167  OD2 ASP  1775     -57.666  13.166  -6.417  1.00                 O  
ATOM   1168  N   GLY  1776     -62.263  15.283  -8.030  1.00                 N  
ATOM   1169  CA  GLY  1776     -63.636  15.196  -8.536  1.00                 C  
ATOM   1170  C   GLY  1776     -64.127  13.753  -8.611  1.00                 C  
ATOM   1171  O   GLY  1776     -63.471  12.916  -9.230  1.00                 O  
ATOM   1172  N   LEU  1777     -65.298  13.478  -8.013  1.00                 N  
ATOM   1173  CA  LEU  1777     -65.909  12.149  -7.999  1.00                 C  
ATOM   1174  C   LEU  1777     -66.802  11.981  -9.219  1.00                 C  
ATOM   1175  O   LEU  1777     -66.708  10.962  -9.903  1.00                 O  
ATOM   1176  CB  LEU  1777     -66.705  11.939  -6.709  1.00                 C  
ATOM   1177  CG  LEU  1777     -65.893  11.875  -5.414  1.00                 C  
ATOM   1178  CD1 LEU  1777     -66.814  11.820  -4.205  1.00                 C  
ATOM   1179  CD2 LEU  1777     -64.959  10.674  -5.424  1.00                 C  
ATOM   1180  N   GLU  1778     -67.714  12.943  -9.448  1.00                 N  
ATOM   1181  CA  GLU  1778     -68.684  12.875 -10.539  1.00                 C  
ATOM   1182  C   GLU  1778     -68.937  14.250 -11.164  1.00                 C  
ATOM   1183  O   GLU  1778     -69.179  15.214 -10.441  1.00                 O  
ATOM   1184  CB  GLU  1778     -70.005  12.283 -10.045  1.00                 C  
ATOM   1185  CD  GLU  1778     -71.228  10.291  -9.087  1.00                 C  
ATOM   1186  CG  GLU  1778     -69.900  10.845  -9.564  1.00                 C  
ATOM   1187  OE1 GLU  1778     -72.276  10.860  -9.457  1.00                 O  
ATOM   1188  OE2 GLU  1778     -71.221   9.288  -8.343  1.00                 O  
ATOM   1189  N   VAL  1779     -68.894  14.324 -12.507  1.00                 N  
ATOM   1190  CA  VAL  1779     -69.163  15.544 -13.273  1.00                 C  
ATOM   1191  C   VAL  1779     -70.617  15.448 -13.747  1.00                 C  
ATOM   1192  O   VAL  1779     -70.898  14.888 -14.808  1.00                 O  
ATOM   1193  CB  VAL  1779     -68.176  15.704 -14.444  1.00                 C  
ATOM   1194  CG1 VAL  1779     -66.754  15.852 -13.926  1.00                 C  
ATOM   1195  CG2 VAL  1779     -68.280  14.521 -15.394  1.00                 C  
ATOM   1196  N   VAL  1780     -74.541  16.277 -15.037  1.00                 N  
ATOM   1197  CA  VAL  1780     -75.161  17.136 -16.055  1.00                 C  
ATOM   1198  C   VAL  1780     -76.303  17.964 -15.446  1.00                 C  
ATOM   1199  O   VAL  1780     -76.455  18.003 -14.224  1.00                 O  
ATOM   1200  CB  VAL  1780     -75.686  16.312 -17.245  1.00                 C  
ATOM   1201  CG1 VAL  1780     -74.543  15.578 -17.930  1.00                 C  
ATOM   1202  CG2 VAL  1780     -76.754  15.332 -16.785  1.00                 C  
ATOM   1203  N   GLY  1781     -77.089  18.623 -16.295  1.00                 N  
ATOM   1204  CA  GLY  1781     -78.217  19.437 -15.861  1.00                 C  
ATOM   1205  C   GLY  1781     -79.360  18.660 -15.237  1.00                 C  
ATOM   1206  O   GLY  1781     -79.506  17.458 -15.471  1.00                 O  
ATOM   1207  N   ALA  1782     -80.155  19.358 -14.402  1.00                 N  
ATOM   1208  CA  ALA  1782     -81.329  18.848 -13.680  1.00                 C  
ATOM   1209  C   ALA  1782     -81.017  17.856 -12.531  1.00                 C  
ATOM   1210  O   ALA  1782     -81.967  17.359 -11.923  1.00                 O  
ATOM   1211  CB  ALA  1782     -82.287  18.162 -14.642  1.00                 C  
ATOM   1212  N   ARG  1783     -79.732  17.616 -12.173  1.00                 N  
ATOM   1213  CA  ARG  1783     -79.409  16.756 -11.027  1.00                 C  
ATOM   1214  C   ARG  1783     -79.646  17.606  -9.781  1.00                 C  
ATOM   1215  O   ARG  1783     -80.325  17.173  -8.854  1.00                 O  
ATOM   1216  CB  ARG  1783     -77.971  16.244 -11.130  1.00                 C  
ATOM   1217  CD  ARG  1783     -76.179  14.727 -10.243  1.00                 C  
ATOM   1218  NE  ARG  1783     -75.755  13.856  -9.150  1.00                 N  
ATOM   1219  CG  ARG  1783     -77.565  15.305 -10.006  1.00                 C  
ATOM   1220  CZ  ARG  1783     -74.582  13.232  -9.103  1.00                 C  
ATOM   1221  NH1 ARG  1783     -74.282  12.459  -8.068  1.00                 N  
ATOM   1222  NH2 ARG  1783     -73.711  13.383 -10.092  1.00                 N  
ATOM   1223  N   TYR  1784     -79.096  18.830  -9.788  1.00                 N  
ATOM   1224  CA  TYR  1784     -79.306  19.834  -8.751  1.00                 C  
ATOM   1225  C   TYR  1784     -80.328  20.822  -9.315  1.00                 C  
ATOM   1226  O   TYR  1784     -80.733  20.685 -10.472  1.00                 O  
ATOM   1227  CB  TYR  1784     -77.982  20.503  -8.377  1.00                 C  
ATOM   1228  CG  TYR  1784     -76.992  19.574  -7.713  1.00                 C  
ATOM   1229  OH  TYR  1784     -74.258  17.019  -5.899  1.00                 O  
ATOM   1230  CZ  TYR  1784     -75.164  17.864  -6.498  1.00                 C  
ATOM   1231  CD1 TYR  1784     -75.798  19.240  -8.340  1.00                 C  
ATOM   1232  CE1 TYR  1784     -74.887  18.391  -7.741  1.00                 C  
ATOM   1233  CD2 TYR  1784     -77.253  19.033  -6.461  1.00                 C  
ATOM   1234  CE2 TYR  1784     -76.354  18.183  -5.846  1.00                 C  
ATOM   1235  N   GLY  1785     -80.743  21.814  -8.517  1.00                 N  
ATOM   1236  CA  GLY  1785     -81.707  22.822  -8.972  1.00                 C  
ATOM   1237  C   GLY  1785     -81.057  23.688 -10.061  1.00                 C  
ATOM   1238  O   GLY  1785     -79.908  24.083  -9.888  1.00                 O  
ATOM   1239  N   HIS  1786     -81.747  23.997 -11.180  1.00                 N  
ATOM   1240  CA  HIS  1786     -81.124  24.847 -12.206  1.00                 C  
ATOM   1241  C   HIS  1786     -80.993  26.297 -11.741  1.00                 C  
ATOM   1242  O   HIS  1786     -81.830  26.787 -10.983  1.00                 O  
ATOM   1243  CB  HIS  1786     -81.928  24.794 -13.507  1.00                 C  
ATOM   1244  CG  HIS  1786     -83.278  25.433 -13.408  1.00                 C  
ATOM   1245  ND1 HIS  1786     -83.463  26.797 -13.470  1.00                 N  
ATOM   1246  CE1 HIS  1786     -84.775  27.067 -13.354  1.00                 C  
ATOM   1247  CD2 HIS  1786     -84.644  24.955 -13.243  1.00                 C  
ATOM   1248  NE2 HIS  1786     -85.490  25.967 -13.218  1.00                 N  
ATOM   1249  N   VAL  1787     -79.936  26.959 -12.190  1.00                 N  
ATOM   1250  CA  VAL  1787     -79.644  28.337 -11.822  1.00                 C  
ATOM   1251  C   VAL  1787     -80.478  29.374 -12.543  1.00                 C  
ATOM   1252  O   VAL  1787     -81.367  29.040 -13.330  1.00                 O  
ATOM   1253  CB  VAL  1787     -78.161  28.682 -12.056  1.00                 C  
ATOM   1254  CG1 VAL  1787     -77.898  30.145 -11.737  1.00                 C  
ATOM   1255  CG2 VAL  1787     -77.267  27.781 -11.218  1.00                 C  
ATOM   1256  N   GLU  1788     -80.189  30.648 -12.252  1.00                 N  
ATOM   1257  CA  GLU  1788     -80.870  31.809 -12.829  1.00                 C  
ATOM   1258  C   GLU  1788     -79.838  32.850 -13.267  1.00                 C  
ATOM   1259  O   GLU  1788     -78.652  32.721 -12.955  1.00                 O  
ATOM   1260  CB  GLU  1788     -81.853  32.409 -11.822  1.00                 C  
ATOM   1261  CD  GLU  1788     -83.955  31.198 -12.524  1.00                 C  
ATOM   1262  CG  GLU  1788     -82.968  31.464 -11.404  1.00                 C  
ATOM   1263  OE1 GLU  1788     -84.021  32.016 -13.465  1.00                 O  
ATOM   1264  OE2 GLU  1788     -84.663  30.171 -12.460  1.00                 O  
ATOM   1265  N   GLY  1789     -80.302  33.866 -13.985  1.00                 N  
ATOM   1266  CA  GLY  1789     -79.449  34.949 -14.456  1.00                 C  
ATOM   1267  C   GLY  1789     -78.646  34.579 -15.689  1.00                 C  
ATOM   1268  O   GLY  1789     -79.154  33.866 -16.558  1.00                 O  
ATOM   1269  N   PRO  1790     -77.390  35.054 -15.817  1.00                 N  
ATOM   1270  CA  PRO  1790     -76.612  34.739 -17.025  1.00                 C  
ATOM   1271  C   PRO  1790     -75.986  33.349 -17.039  1.00                 C  
ATOM   1272  O   PRO  1790     -75.918  32.677 -16.013  1.00                 O  
ATOM   1273  CB  PRO  1790     -75.514  35.804 -17.046  1.00                 C  
ATOM   1274  CD  PRO  1790     -76.837  36.197 -15.091  1.00                 C  
ATOM   1275  CG  PRO  1790     -76.023  36.884 -16.151  1.00                 C  
ATOM   1276  N   LEU  1791     -75.531  32.932 -18.228  1.00                 N  
ATOM   1277  CA  LEU  1791     -74.833  31.669 -18.463  1.00                 C  
ATOM   1278  C   LEU  1791     -73.467  32.096 -18.994  1.00                 C  
ATOM   1279  O   LEU  1791     -73.372  32.515 -20.144  1.00                 O  
ATOM   1280  CB  LEU  1791     -75.626  30.791 -19.433  1.00                 C  
ATOM   1281  CG  LEU  1791     -76.874  30.111 -18.866  1.00                 C  
ATOM   1282  CD1 LEU  1791     -77.965  31.134 -18.589  1.00                 C  
ATOM   1283  CD2 LEU  1791     -77.383  29.041 -19.820  1.00                 C  
ATOM   1284  N   TRP  1792     -72.427  32.048 -18.148  1.00                 N  
ATOM   1285  CA  TRP  1792     -71.089  32.495 -18.540  1.00                 C  
ATOM   1286  C   TRP  1792     -70.372  31.564 -19.510  1.00                 C  
ATOM   1287  O   TRP  1792     -69.473  32.035 -20.205  1.00                 O  
ATOM   1288  CB  TRP  1792     -70.202  32.677 -17.307  1.00                 C  
ATOM   1289  CG  TRP  1792     -70.607  33.832 -16.442  1.00                 C  
ATOM   1290  CD1 TRP  1792     -70.881  33.798 -15.106  1.00                 C  
ATOM   1291  NE1 TRP  1792     -71.217  35.053 -14.659  1.00                 N  
ATOM   1292  CD2 TRP  1792     -70.783  35.193 -16.855  1.00                 C  
ATOM   1293  CE2 TRP  1792     -71.164  35.926 -15.717  1.00                 C  
ATOM   1294  CH2 TRP  1792     -71.287  37.925 -16.969  1.00                 C  
ATOM   1295  CZ2 TRP  1792     -71.419  37.296 -15.762  1.00                 C  
ATOM   1296  CE3 TRP  1792     -70.656  35.861 -18.076  1.00                 C  
ATOM   1297  CZ3 TRP  1792     -70.910  37.219 -18.116  1.00                 C  
ATOM   1298  N   PHE  1793     -70.714  30.258 -19.542  1.00                 N  
ATOM   1299  CA  PHE  1793     -70.046  29.304 -20.431  1.00                 C  
ATOM   1300  C   PHE  1793     -71.016  28.312 -21.079  1.00                 C  
ATOM   1301  O   PHE  1793     -71.699  27.578 -20.366  1.00                 O  
ATOM   1302  CB  PHE  1793     -68.969  28.527 -19.671  1.00                 C  
ATOM   1303  CG  PHE  1793     -67.882  29.394 -19.104  1.00                 C  
ATOM   1304  CZ  PHE  1793     -65.869  31.001 -18.060  1.00                 C  
ATOM   1305  CD1 PHE  1793     -67.787  29.605 -17.739  1.00                 C  
ATOM   1306  CE1 PHE  1793     -66.787  30.404 -17.217  1.00                 C  
ATOM   1307  CD2 PHE  1793     -66.956  30.000 -19.934  1.00                 C  
ATOM   1308  CE2 PHE  1793     -65.956  30.798 -19.412  1.00                 C  
ATOM   1309  N   THR  1794     -71.043  28.265 -22.429  1.00                 N  
ATOM   1310  CA  THR  1794     -71.843  27.300 -23.195  1.00                 C  
ATOM   1311  C   THR  1794     -71.022  26.029 -23.487  1.00                 C  
ATOM   1312  O   THR  1794     -71.604  25.004 -23.836  1.00                 O  
ATOM   1313  CB  THR  1794     -72.347  27.908 -24.517  1.00                 C  
ATOM   1314  OG1 THR  1794     -71.228  28.274 -25.335  1.00                 O  
ATOM   1315  CG2 THR  1794     -73.180  29.152 -24.248  1.00                 C  
ATOM   1316  N   ARG  1795     -69.681  26.097 -23.365  1.00                 N  
ATOM   1317  CA  ARG  1795     -68.790  24.957 -23.594  1.00                 C  
ATOM   1318  C   ARG  1795     -67.478  25.178 -22.821  1.00                 C  
ATOM   1319  O   ARG  1795     -66.944  26.285 -22.847  1.00                 O  
ATOM   1320  CB  ARG  1795     -68.525  24.776 -25.090  1.00                 C  
ATOM   1321  CD  ARG  1795     -69.401  24.148 -27.356  1.00                 C  
ATOM   1322  NE  ARG  1795     -69.075  25.412 -28.013  1.00                 N  
ATOM   1323  CG  ARG  1795     -69.743  24.341 -25.888  1.00                 C  
ATOM   1324  CZ  ARG  1795     -68.559  25.508 -29.234  1.00                 C  
ATOM   1325  NH1 ARG  1795     -68.295  26.700 -29.751  1.00                 N  
ATOM   1326  NH2 ARG  1795     -68.309  24.411 -29.937  1.00                 N  
ATOM   1327  N   VAL  1796     -66.993  24.144 -22.105  1.00                 N  
ATOM   1328  CA  VAL  1796     -65.748  24.193 -21.322  1.00                 C  
ATOM   1329  C   VAL  1796     -64.909  22.969 -21.702  1.00                 C  
ATOM   1330  O   VAL  1796     -65.464  21.878 -21.845  1.00                 O  
ATOM   1331  CB  VAL  1796     -66.034  24.237 -19.809  1.00                 C  
ATOM   1332  CG1 VAL  1796     -64.733  24.228 -19.021  1.00                 C  
ATOM   1333  CG2 VAL  1796     -66.864  25.463 -19.460  1.00                 C  
ATOM   1334  N   SER  1797     -63.583  23.148 -21.869  1.00                 N  
ATOM   1335  CA  SER  1797     -62.683  22.056 -22.251  1.00                 C  
ATOM   1336  C   SER  1797     -61.331  22.165 -21.528  1.00                 C  
ATOM   1337  O   SER  1797     -60.316  22.500 -22.140  1.00                 O  
ATOM   1338  CB  SER  1797     -62.465  22.046 -23.765  1.00                 C  
ATOM   1339  OG  SER  1797     -61.705  20.918 -24.164  1.00                 O  
ATOM   1340  N   CYS  1798     -61.322  21.855 -20.220  1.00                 N  
ATOM   1341  CA  CYS  1798     -60.105  21.894 -19.406  1.00                 C  
ATOM   1342  C   CYS  1798     -59.217  20.701 -19.728  1.00                 C  
ATOM   1343  O   CYS  1798     -59.725  19.598 -19.938  1.00                 O  
ATOM   1344  CB  CYS  1798     -60.457  21.915 -17.917  1.00                 C  
ATOM   1345  SG  CYS  1798     -61.332  23.402 -17.377  1.00                 S  
ATOM   1346  N   ASP  1799     -57.894  20.907 -19.712  1.00                 N  
ATOM   1347  CA  ASP  1799     -56.926  19.828 -19.907  1.00                 C  
ATOM   1348  C   ASP  1799     -56.814  18.992 -18.618  1.00                 C  
ATOM   1349  O   ASP  1799     -56.595  17.783 -18.695  1.00                 O  
ATOM   1350  CB  ASP  1799     -55.563  20.397 -20.307  1.00                 C  
ATOM   1351  CG  ASP  1799     -55.572  21.011 -21.693  1.00                 C  
ATOM   1352  OD1 ASP  1799     -56.534  20.758 -22.449  1.00                 O  
ATOM   1353  OD2 ASP  1799     -54.618  21.745 -22.024  1.00                 O  
ATOM   1354  N   GLY  1800     -56.972  19.650 -17.463  1.00                 N  
ATOM   1355  CA  GLY  1800     -56.902  19.026 -16.145  1.00                 C  
ATOM   1356  C   GLY  1800     -55.945  19.728 -15.199  1.00                 C  
ATOM   1357  O   GLY  1800     -56.183  19.751 -13.989  1.00                 O  
ATOM   1358  N   HIS  1801     -54.854  20.309 -15.743  1.00                 N  
ATOM   1359  CA  HIS  1801     -53.819  20.993 -14.961  1.00                 C  
ATOM   1360  C   HIS  1801     -54.084  22.488 -14.685  1.00                 C  
ATOM   1361  O   HIS  1801     -53.251  23.112 -14.024  1.00                 O  
ATOM   1362  CB  HIS  1801     -52.460  20.878 -15.655  1.00                 C  
ATOM   1363  CG  HIS  1801     -51.923  19.482 -15.703  1.00                 C  
ATOM   1364  ND1 HIS  1801     -51.479  18.816 -14.582  1.00                 N  
ATOM   1365  CE1 HIS  1801     -51.058  17.589 -14.939  1.00                 C  
ATOM   1366  CD2 HIS  1801     -51.705  18.489 -16.746  1.00                 C  
ATOM   1367  NE2 HIS  1801     -51.191  17.387 -16.236  1.00                 N  
ATOM   1368  N   GLU  1802     -55.210  23.069 -15.166  1.00                 N  
ATOM   1369  CA  GLU  1802     -55.493  24.495 -14.936  1.00                 C  
ATOM   1370  C   GLU  1802     -55.747  24.801 -13.460  1.00                 C  
ATOM   1371  O   GLU  1802     -56.372  24.002 -12.761  1.00                 O  
ATOM   1372  CB  GLU  1802     -56.698  24.943 -15.766  1.00                 C  
ATOM   1373  CD  GLU  1802     -56.766  23.491 -17.832  1.00                 C  
ATOM   1374  CG  GLU  1802     -56.479  24.869 -17.268  1.00                 C  
ATOM   1375  OE1 GLU  1802     -56.872  22.534 -17.036  1.00                 O  
ATOM   1376  OE2 GLU  1802     -56.885  23.369 -19.069  1.00                 O  
ATOM   1377  N   ASP  1803     -55.267  25.968 -12.998  1.00                 N  
ATOM   1378  CA  ASP  1803     -55.438  26.409 -11.613  1.00                 C  
ATOM   1379  C   ASP  1803     -56.870  26.870 -11.348  1.00                 C  
ATOM   1380  O   ASP  1803     -57.371  26.653 -10.248  1.00                 O  
ATOM   1381  CB  ASP  1803     -54.458  27.537 -11.285  1.00                 C  
ATOM   1382  CG  ASP  1803     -53.025  27.053 -11.185  1.00                 C  
ATOM   1383  OD1 ASP  1803     -52.818  25.824 -11.096  1.00                 O  
ATOM   1384  OD2 ASP  1803     -52.109  27.902 -11.194  1.00                 O  
ATOM   1385  N   SER  1804     -57.516  27.521 -12.340  1.00                 N  
ATOM   1386  CA  SER  1804     -58.895  28.007 -12.231  1.00                 C  
ATOM   1387  C   SER  1804     -59.727  27.568 -13.435  1.00                 C  
ATOM   1388  O   SER  1804     -59.175  27.240 -14.485  1.00                 O  
ATOM   1389  CB  SER  1804     -58.917  29.531 -12.103  1.00                 C  
ATOM   1390  OG  SER  1804     -58.411  30.149 -13.273  1.00                 O  
ATOM   1391  N   LEU  1805     -61.061  27.589 -13.286  1.00                 N  
ATOM   1392  CA  LEU  1805     -61.996  27.215 -14.355  1.00                 C  
ATOM   1393  C   LEU  1805     -61.980  28.251 -15.487  1.00                 C  
ATOM   1394  O   LEU  1805     -62.106  27.880 -16.652  1.00                 O  
ATOM   1395  CB  LEU  1805     -63.413  27.064 -13.799  1.00                 C  
ATOM   1396  CG  LEU  1805     -63.648  25.886 -12.852  1.00                 C  
ATOM   1397  CD1 LEU  1805     -65.039  25.956 -12.241  1.00                 C  
ATOM   1398  CD2 LEU  1805     -63.456  24.564 -13.580  1.00                 C  
ATOM   1399  N   LEU  1806     -61.834  29.541 -15.140  1.00                 N  
ATOM   1400  CA  LEU  1806     -61.772  30.636 -16.122  1.00                 C  
ATOM   1401  C   LEU  1806     -60.514  30.583 -17.009  1.00                 C  
ATOM   1402  O   LEU  1806     -60.554  31.099 -18.125  1.00                 O  
ATOM   1403  CB  LEU  1806     -61.826  31.992 -15.416  1.00                 C  
ATOM   1404  CG  LEU  1806     -61.825  33.227 -16.320  1.00                 C  
ATOM   1405  CD1 LEU  1806     -63.029  33.214 -17.249  1.00                 C  
ATOM   1406  CD2 LEU  1806     -61.812  34.501 -15.489  1.00                 C  
ATOM   1407  N   GLN  1807     -59.419  29.941 -16.543  1.00                 N  
ATOM   1408  CA  GLN  1807     -58.199  29.785 -17.347  1.00                 C  
ATOM   1409  C   GLN  1807     -58.390  28.765 -18.484  1.00                 C  
ATOM   1410  O   GLN  1807     -57.632  28.805 -19.453  1.00                 O  
ATOM   1411  CB  GLN  1807     -57.026  29.358 -16.463  1.00                 C  
ATOM   1412  CD  GLN  1807     -55.422  29.958 -14.606  1.00                 C  
ATOM   1413  CG  GLN  1807     -56.567  30.425 -15.482  1.00                 C  
ATOM   1414  OE1 GLN  1807     -55.638  29.419 -13.520  1.00                 O  
ATOM   1415  NE2 GLN  1807     -54.197  30.163 -15.076  1.00                 N  
ATOM   1416  N   CYS  1808     -59.375  27.844 -18.365  1.00                 N  
ATOM   1417  CA  CYS  1808     -59.640  26.825 -19.387  1.00                 C  
ATOM   1418  C   CYS  1808     -60.173  27.450 -20.672  1.00                 C  
ATOM   1419  O   CYS  1808     -60.940  28.412 -20.605  1.00                 O  
ATOM   1420  CB  CYS  1808     -60.633  25.786 -18.862  1.00                 C  
ATOM   1421  SG  CYS  1808     -60.024  24.808 -17.468  1.00                 S  
ATOM   1422  N   ARG  1809     -59.883  26.848 -21.844  1.00                 N  
ATOM   1423  CA  ARG  1809     -60.475  27.357 -23.089  1.00                 C  
ATOM   1424  C   ARG  1809     -61.951  26.955 -23.163  1.00                 C  
ATOM   1425  O   ARG  1809     -62.308  25.846 -22.759  1.00                 O  
ATOM   1426  CB  ARG  1809     -59.707  26.830 -24.302  1.00                 C  
ATOM   1427  CD  ARG  1809     -57.565  26.755 -25.608  1.00                 C  
ATOM   1428  NE  ARG  1809     -57.329  25.325 -25.423  1.00                 N  
ATOM   1429  CG  ARG  1809     -58.291  27.370 -24.424  1.00                 C  
ATOM   1430  CZ  ARG  1809     -56.777  24.534 -26.337  1.00                 C  
ATOM   1431  NH1 ARG  1809     -56.603  23.245 -26.081  1.00                 N  
ATOM   1432  NH2 ARG  1809     -56.401  25.034 -27.507  1.00                 N  
ATOM   1433  N   HIS  1810     -62.793  27.861 -23.645  1.00                 N  
ATOM   1434  CA  HIS  1810     -64.228  27.621 -23.753  1.00                 C  
ATOM   1435  C   HIS  1810     -64.936  28.587 -24.678  1.00                 C  
ATOM   1436  O   HIS  1810     -64.289  29.292 -25.455  1.00                 O  
ATOM   1437  CB  HIS  1810     -64.888  27.688 -22.374  1.00                 C  
ATOM   1438  CG  HIS  1810     -64.776  29.028 -21.716  1.00                 C  
ATOM   1439  ND1 HIS  1810     -65.277  30.180 -22.283  1.00                 N  
ATOM   1440  CE1 HIS  1810     -65.027  31.216 -21.463  1.00                 C  
ATOM   1441  CD2 HIS  1810     -64.210  29.530 -20.472  1.00                 C  
ATOM   1442  NE2 HIS  1810     -64.387  30.834 -20.375  1.00                 N  
ATOM   1443  N   THR  1811     -66.276  28.616 -24.596  1.00                 N  
ATOM   1444  CA  THR  1811     -67.127  29.505 -25.391  1.00                 C  
ATOM   1445  C   THR  1811     -68.032  30.295 -24.446  1.00                 C  
ATOM   1446  O   THR  1811     -68.547  29.714 -23.495  1.00                 O  
ATOM   1447  CB  THR  1811     -67.966  28.717 -26.414  1.00                 C  
ATOM   1448  OG1 THR  1811     -67.096  28.001 -27.300  1.00                 O  
ATOM   1449  CG2 THR  1811     -68.827  29.662 -27.238  1.00                 C  
ATOM   1450  N   GLY  1812     -68.283  31.596 -24.700  1.00                 N  
ATOM   1451  CA  GLY  1812     -69.163  32.364 -23.801  1.00                 C  
ATOM   1452  C   GLY  1812     -70.655  32.060 -24.000  1.00                 C  
ATOM   1453  O   GLY  1812     -71.013  31.151 -24.750  1.00                 O  
ATOM   1454  N   PHE  1813     -71.509  32.808 -23.304  1.00                 N  
ATOM   1455  CA  PHE  1813     -72.955  32.669 -23.412  1.00                 C  
ATOM   1456  C   PHE  1813     -73.504  33.232 -24.707  1.00                 C  
ATOM   1457  O   PHE  1813     -73.781  34.431 -24.787  1.00                 O  
ATOM   1458  CB  PHE  1813     -73.649  33.354 -22.233  1.00                 C  
ATOM   1459  CG  PHE  1813     -75.140  33.176 -22.221  1.00                 C  
ATOM   1460  CZ  PHE  1813     -77.901  32.854 -22.197  1.00                 C  
ATOM   1461  CD1 PHE  1813     -75.704  31.923 -22.385  1.00                 C  
ATOM   1462  CE1 PHE  1813     -77.076  31.760 -22.374  1.00                 C  
ATOM   1463  CD2 PHE  1813     -75.979  34.262 -22.045  1.00                 C  
ATOM   1464  CE2 PHE  1813     -77.352  34.099 -22.034  1.00                 C  
ATOM   1465  N   SER  1815     -73.671  32.367 -25.728  1.00                 N  
ATOM   1466  CA  SER  1815     -74.196  32.737 -27.048  1.00                 C  
ATOM   1467  C   SER  1815     -75.645  32.226 -27.278  1.00                 C  
ATOM   1468  O   SER  1815     -76.016  31.973 -28.427  1.00                 O  
ATOM   1469  CB  SER  1815     -73.288  32.199 -28.156  1.00                 C  
ATOM   1470  OG  SER  1815     -73.204  30.785 -28.104  1.00                 O  
ATOM   1471  N   SER  1816     -76.454  32.080 -26.189  1.00                 N  
ATOM   1472  CA  SER  1816     -77.845  31.612 -26.235  1.00                 C  
ATOM   1473  C   SER  1816     -78.000  30.199 -26.838  1.00                 C  
ATOM   1474  O   SER  1816     -79.088  29.835 -27.288  1.00                 O  
ATOM   1475  CB  SER  1816     -78.712  32.586 -27.035  1.00                 C  
ATOM   1476  OG  SER  1816     -78.713  33.873 -26.442  1.00                 O  
ATOM   1477  N   SER  1817     -76.928  29.374 -26.793  1.00                 N  
ATOM   1478  CA  SER  1817     -76.958  27.998 -27.307  1.00                 C  
ATOM   1479  C   SER  1817     -77.475  27.065 -26.221  1.00                 C  
ATOM   1480  O   SER  1817     -78.316  26.212 -26.500  1.00                 O  
ATOM   1481  CB  SER  1817     -75.567  27.572 -27.780  1.00                 C  
ATOM   1482  OG  SER  1817     -75.151  28.338 -28.897  1.00                 O  
ATOM   1483  N   GLU  1818     -76.943  27.211 -24.996  1.00                 N  
ATOM   1484  CA  GLU  1818     -77.366  26.445 -23.824  1.00                 C  
ATOM   1485  C   GLU  1818     -78.403  27.267 -23.062  1.00                 C  
ATOM   1486  O   GLU  1818     -78.570  28.460 -23.320  1.00                 O  
ATOM   1487  CB  GLU  1818     -76.162  26.103 -22.944  1.00                 C  
ATOM   1488  CD  GLU  1818     -75.608  23.848 -23.938  1.00                 C  
ATOM   1489  CG  GLU  1818     -75.112  25.248 -23.634  1.00                 C  
ATOM   1490  OE1 GLU  1818     -76.555  23.394 -23.262  1.00                 O  
ATOM   1491  OE2 GLU  1818     -75.050  23.206 -24.853  1.00                 O  
ATOM   1492  N   MET  1819     -79.073  26.613 -22.123  1.00                 N  
ATOM   1493  CA  MET  1819     -80.074  27.226 -21.259  1.00                 C  
ATOM   1494  C   MET  1819     -79.882  26.791 -19.822  1.00                 C  
ATOM   1495  O   MET  1819     -78.977  26.001 -19.536  1.00                 O  
ATOM   1496  CB  MET  1819     -81.484  26.871 -21.736  1.00                 C  
ATOM   1497  SD  MET  1819     -83.410  24.988 -22.385  1.00                 S  
ATOM   1498  CE  MET  1819     -83.085  25.333 -24.112  1.00                 C  
ATOM   1499  CG  MET  1819     -81.813  25.389 -21.651  1.00                 C  
ATOM   1500  N   GLU  1820     -80.731  27.286 -18.902  1.00                 N  
ATOM   1501  CA  GLU  1820     -80.619  26.918 -17.486  1.00                 C  
ATOM   1502  C   GLU  1820     -80.986  25.450 -17.210  1.00                 C  
ATOM   1503  O   GLU  1820     -80.587  24.921 -16.174  1.00                 O  
ATOM   1504  CB  GLU  1820     -81.505  27.821 -16.626  1.00                 C  
ATOM   1505  CD  GLU  1820     -83.497  28.472 -18.036  1.00                 C  
ATOM   1506  CG  GLU  1820     -82.995  27.644 -16.870  1.00                 C  
ATOM   1507  OE1 GLU  1820     -82.659  28.951 -18.830  1.00                 O  
ATOM   1508  OE2 GLU  1820     -84.728  28.644 -18.157  1.00                 O  
ATOM   1509  N   GLY  1821     -81.694  24.781 -18.148  1.00                 N  
ATOM   1510  CA  GLY  1821     -82.012  23.350 -18.065  1.00                 C  
ATOM   1511  C   GLY  1821     -80.707  22.528 -18.043  1.00                 C  
ATOM   1512  O   GLY  1821     -80.653  21.493 -17.383  1.00                 O  
ATOM   1513  N   VAL  1822     -79.662  23.009 -18.752  1.00                 N  
ATOM   1514  CA  VAL  1822     -78.361  22.350 -18.880  1.00                 C  
ATOM   1515  C   VAL  1822     -77.283  22.855 -17.886  1.00                 C  
ATOM   1516  O   VAL  1822     -76.099  22.668 -18.162  1.00                 O  
ATOM   1517  CB  VAL  1822     -77.793  22.493 -20.304  1.00                 C  
ATOM   1518  CG1 VAL  1822     -78.713  21.823 -21.314  1.00                 C  
ATOM   1519  CG2 VAL  1822     -77.593  23.960 -20.653  1.00                 C  
ATOM   1520  N   TYR  1823     -77.661  23.451 -16.734  1.00                 N  
ATOM   1521  CA  TYR  1823     -76.666  23.957 -15.773  1.00                 C  
ATOM   1522  C   TYR  1823     -75.865  22.834 -15.101  1.00                 C  
ATOM   1523  O   TYR  1823     -76.409  22.089 -14.289  1.00                 O  
ATOM   1524  CB  TYR  1823     -77.345  24.805 -14.695  1.00                 C  
ATOM   1525  CG  TYR  1823     -77.896  26.117 -15.205  1.00                 C  
ATOM   1526  OH  TYR  1823     -79.408  29.722 -16.622  1.00                 O  
ATOM   1527  CZ  TYR  1823     -78.908  28.530 -16.151  1.00                 C  
ATOM   1528  CD1 TYR  1823     -77.969  26.377 -16.567  1.00                 C  
ATOM   1529  CE1 TYR  1823     -78.471  27.574 -17.042  1.00                 C  
ATOM   1530  CD2 TYR  1823     -78.341  27.092 -14.322  1.00                 C  
ATOM   1531  CE2 TYR  1823     -78.846  28.295 -14.778  1.00                 C  
ATOM   1532  N   ALA  1824     -74.562  22.742 -15.434  1.00                 N  
ATOM   1533  CA  ALA  1824     -73.647  21.714 -14.925  1.00                 C  
ATOM   1534  C   ALA  1824     -73.445  21.765 -13.414  1.00                 C  
ATOM   1535  O   ALA  1824     -73.553  22.829 -12.805  1.00                 O  
ATOM   1536  CB  ALA  1824     -72.290  21.830 -15.602  1.00                 C  
ATOM   1537  N   GLY  1825     -73.123  20.605 -12.847  1.00                 N  
ATOM   1538  CA  GLY  1825     -72.867  20.424 -11.424  1.00                 C  
ATOM   1539  C   GLY  1825     -71.619  19.602 -11.177  1.00                 C  
ATOM   1540  O   GLY  1825     -70.954  19.176 -12.125  1.00                 O  
ATOM   1541  N   LEU  1826     -71.281  19.389  -9.897  1.00                 N  
ATOM   1542  CA  LEU  1826     -70.092  18.625  -9.518  1.00                 C  
ATOM   1543  C   LEU  1826     -70.225  18.030  -8.110  1.00                 C  
ATOM   1544  O   LEU  1826     -70.955  18.570  -7.281  1.00                 O  
ATOM   1545  CB  LEU  1826     -68.843  19.506  -9.592  1.00                 C  
ATOM   1546  CG  LEU  1826     -68.494  20.074 -10.969  1.00                 C  
ATOM   1547  CD1 LEU  1826     -67.339  21.057 -10.868  1.00                 C  
ATOM   1548  CD2 LEU  1826     -68.153  18.955 -11.941  1.00                 C  
ATOM   1549  N   CYS  1827     -69.529  16.905  -7.864  1.00                 N  
ATOM   1550  CA  CYS  1827     -69.460  16.235  -6.563  1.00                 C  
ATOM   1551  C   CYS  1827     -67.972  15.998  -6.305  1.00                 C  
ATOM   1552  O   CYS  1827     -67.343  15.253  -7.054  1.00                 O  
ATOM   1553  CB  CYS  1827     -70.278  14.942  -6.582  1.00                 C  
ATOM   1554  SG  CYS  1827     -70.298  14.048  -5.011  1.00                 S  
ATOM   1555  N   ARG  1828     -67.400  16.674  -5.296  1.00                 N  
ATOM   1556  CA  ARG  1828     -65.979  16.550  -4.968  1.00                 C  
ATOM   1557  C   ARG  1828     -65.759  15.485  -3.892  1.00                 C  
ATOM   1558  O   ARG  1828     -66.717  15.005  -3.285  1.00                 O  
ATOM   1559  CB  ARG  1828     -65.417  17.895  -4.503  1.00                 C  
ATOM   1560  CD  ARG  1828     -64.716  18.698  -6.775  1.00                 C  
ATOM   1561  NE  ARG  1828     -65.480  17.937  -7.760  1.00                 N  
ATOM   1562  CG  ARG  1828     -65.536  19.007  -5.533  1.00                 C  
ATOM   1563  CZ  ARG  1828     -64.934  17.178  -8.706  1.00                 C  
ATOM   1564  NH1 ARG  1828     -65.709  16.521  -9.558  1.00                 N  
ATOM   1565  NH2 ARG  1828     -63.615  17.079  -8.796  1.00                 N  
ATOM   1566  N   LYS  1829     -64.490  15.108  -3.679  1.00                 N  
ATOM   1567  CA  LYS  1829     -64.095  14.075  -2.713  1.00                 C  
ATOM   1568  C   LYS  1829     -64.444  14.409  -1.254  1.00                 C  
ATOM   1569  O   LYS  1829     -64.854  13.515  -0.514  1.00                 O  
ATOM   1570  CB  LYS  1829     -62.591  13.807  -2.800  1.00                 C  
ATOM   1571  CD  LYS  1829     -60.617  12.445  -2.060  1.00                 C  
ATOM   1572  CE  LYS  1829     -60.122  11.365  -1.112  1.00                 C  
ATOM   1573  CG  LYS  1829     -62.101  12.712  -1.867  1.00                 C  
ATOM   1574  NZ  LYS  1829     -58.669  11.094  -1.289  1.00                 N  
ATOM   1575  N   ARG  1830     -64.298  15.682  -0.845  1.00                 N  
ATOM   1576  CA  ARG  1830     -64.565  16.104   0.535  1.00                 C  
ATOM   1577  C   ARG  1830     -66.058  16.286   0.890  1.00                 C  
ATOM   1578  O   ARG  1830     -66.353  16.556   2.055  1.00                 O  
ATOM   1579  CB  ARG  1830     -63.847  17.420   0.842  1.00                 C  
ATOM   1580  CD  ARG  1830     -61.683  18.651   1.160  1.00                 C  
ATOM   1581  NE  ARG  1830     -60.224  18.574   1.133  1.00                 N  
ATOM   1582  CG  ARG  1830     -62.331  17.310   0.855  1.00                 C  
ATOM   1583  CZ  ARG  1830     -59.417  19.598   1.386  1.00                 C  
ATOM   1584  NH1 ARG  1830     -58.102  19.434   1.338  1.00                 N  
ATOM   1585  NH2 ARG  1830     -59.926  20.785   1.686  1.00                 N  
ATOM   1586  N   SER  1831     -66.994  16.128  -0.073  1.00                 N  
ATOM   1587  CA  SER  1831     -68.432  16.259   0.210  1.00                 C  
ATOM   1588  C   SER  1831     -68.927  15.082   1.060  1.00                 C  
ATOM   1589  O   SER  1831     -68.422  13.971   0.910  1.00                 O  
ATOM   1590  CB  SER  1831     -69.229  16.345  -1.093  1.00                 C  
ATOM   1591  OG  SER  1831     -69.161  15.126  -1.814  1.00                 O  
ATOM   1592  N   HIS  1832     -69.913  15.335   1.944  1.00                 N  
ATOM   1593  CA  HIS  1832     -70.507  14.320   2.814  1.00                 C  
ATOM   1594  C   HIS  1832     -72.032  14.313   2.682  1.00                 C  
ATOM   1595  O   HIS  1832     -72.675  15.313   3.000  1.00                 O  
ATOM   1596  CB  HIS  1832     -70.104  14.560   4.270  1.00                 C  
ATOM   1597  CG  HIS  1832     -68.627  14.500   4.506  1.00                 C  
ATOM   1598  ND1 HIS  1832     -67.966  15.395   5.319  1.00                 N  
ATOM   1599  CE1 HIS  1832     -66.656  15.088   5.334  1.00                 C  
ATOM   1600  CD2 HIS  1832     -67.537  13.645   4.056  1.00                 C  
ATOM   1601  NE2 HIS  1832     -66.392  14.040   4.578  1.00                 N  
ATOM   1602  N   ASP  1833     -72.600  13.183   2.218  1.00                 N  
ATOM   1603  CA  ASP  1833     -74.044  12.972   2.070  1.00                 C  
ATOM   1604  C   ASP  1833     -74.405  11.731   2.888  1.00                 C  
ATOM   1605  O   ASP  1833     -73.633  10.774   2.882  1.00                 O  
ATOM   1606  CB  ASP  1833     -74.415  12.818   0.594  1.00                 C  
ATOM   1607  CG  ASP  1833     -74.196  14.093  -0.198  1.00                 C  
ATOM   1608  OD1 ASP  1833     -74.148  15.176   0.422  1.00                 O  
ATOM   1609  OD2 ASP  1833     -74.073  14.009  -1.438  1.00                 O  
ATOM   1610  N   VAL  1851     -75.558  11.743   3.589  1.00                 N  
ATOM   1611  CA  VAL  1851     -75.979  10.630   4.451  1.00                 C  
ATOM   1612  C   VAL  1851     -77.299   9.990   4.033  1.00                 C  
ATOM   1613  O   VAL  1851     -78.108  10.603   3.338  1.00                 O  
ATOM   1614  CB  VAL  1851     -76.102  11.070   5.922  1.00                 C  
ATOM   1615  CG1 VAL  1851     -74.761  11.559   6.445  1.00                 C  
ATOM   1616  CG2 VAL  1851     -77.161  12.152   6.067  1.00                 C  
ATOM   1617  N   ASN  1852     -77.510   8.748   4.492  1.00                 N  
ATOM   1618  CA  ASN  1852     -78.732   7.974   4.254  1.00                 C  
ATOM   1619  C   ASN  1852     -78.834   6.831   5.271  1.00                 C  
ATOM   1620  O   ASN  1852     -77.854   6.537   5.958  1.00                 O  
ATOM   1621  CB  ASN  1852     -78.759   7.444   2.819  1.00                 C  
ATOM   1622  CG  ASN  1852     -77.594   6.522   2.516  1.00                 C  
ATOM   1623  OD1 ASN  1852     -77.391   5.518   3.198  1.00                 O  
ATOM   1624  ND2 ASN  1852     -76.824   6.863   1.489  1.00                 N  
ATOM   1625  N   VAL  1853     -80.010   6.184   5.354  1.00                 N  
ATOM   1626  CA  VAL  1853     -80.239   5.061   6.266  1.00                 C  
ATOM   1627  C   VAL  1853     -80.838   3.879   5.509  1.00                 C  
ATOM   1628  O   VAL  1853     -82.027   3.888   5.192  1.00                 O  
ATOM   1629  CB  VAL  1853     -81.155   5.463   7.437  1.00                 C  
ATOM   1630  CG1 VAL  1853     -80.493   6.537   8.287  1.00                 C  
ATOM   1631  CG2 VAL  1853     -82.502   5.943   6.920  1.00                 C  
ATOM   1632  N   GLU  1854     -80.003   2.867   5.214  1.00                 N  
ATOM   1633  CA  GLU  1854     -80.392   1.667   4.471  1.00                 C  
ATOM   1634  C   GLU  1854     -80.528   0.455   5.394  1.00                 C  
ATOM   1635  O   GLU  1854     -79.812   0.362   6.390  1.00                 O  
ATOM   1636  CB  GLU  1854     -79.376   1.368   3.367  1.00                 C  
ATOM   1637  CD  GLU  1854     -78.302   2.094   1.199  1.00                 C  
ATOM   1638  CG  GLU  1854     -79.300   2.436   2.288  1.00                 C  
ATOM   1639  OE1 GLU  1854     -77.501   1.157   1.400  1.00                 O  
ATOM   1640  OE2 GLU  1854     -78.320   2.764   0.145  1.00                 O  
ATOM   1641  N   GLY  1855     -81.416  -0.470   5.029  1.00                 N  
ATOM   1642  CA  GLY  1855     -81.656  -1.701   5.776  1.00                 C  
ATOM   1643  C   GLY  1855     -82.984  -1.754   6.505  1.00                 C  
ATOM   1644  O   GLY  1855     -83.598  -2.821   6.587  1.00                 O  
ATOM   1645  N   ASP  1856     -83.428  -0.615   7.035  1.00                 N  
ATOM   1646  CA  ASP  1856     -84.675  -0.526   7.785  1.00                 C  
ATOM   1647  C   ASP  1856     -85.931  -0.532   6.939  1.00                 C  
ATOM   1648  O   ASP  1856     -85.893  -0.827   5.742  1.00                 O  
ATOM   1649  CB  ASP  1856     -84.693   0.738   8.647  1.00                 C  
ATOM   1650  CG  ASP  1856     -85.676   0.645   9.797  1.00                 C  
ATOM   1651  OD1 ASP  1856     -86.414  -0.360   9.868  1.00                 O  
ATOM   1652  OD2 ASP  1856     -85.708   1.577  10.628  1.00                 O  
ATOM   1653  N   PRO  1857     -87.062  -0.199   7.576  1.00                 N  
ATOM   1654  CA  PRO  1857     -88.375  -0.174   6.929  1.00                 C  
ATOM   1655  C   PRO  1857     -88.529   0.979   5.935  1.00                 C  
ATOM   1656  O   PRO  1857     -89.150   0.789   4.889  1.00                 O  
ATOM   1657  CB  PRO  1857     -89.358  -0.021   8.092  1.00                 C  
ATOM   1658  CD  PRO  1857     -87.189   0.334   9.041  1.00                 C  
ATOM   1659  CG  PRO  1857     -88.619   0.793   9.100  1.00                 C  
ATOM   1660  N   THR  1858     -85.847   6.810   7.187  1.00                 N  
ATOM   1661  CA  THR  1858     -85.367   7.272   8.497  1.00                 C  
ATOM   1662  C   THR  1858     -85.193   6.095   9.478  1.00                 C  
ATOM   1663  O   THR  1858     -85.596   6.182  10.641  1.00                 O  
ATOM   1664  CB  THR  1858     -86.322   8.310   9.114  1.00                 C  
ATOM   1665  OG1 THR  1858     -85.750   8.833  10.319  1.00                 O  
ATOM   1666  CG2 THR  1858     -87.661   7.670   9.449  1.00                 C  
ATOM   1667  N   TYR  1859     -84.564   4.997   9.017  1.00                 N  
ATOM   1668  CA  TYR  1859     -84.312   3.803   9.836  1.00                 C  
ATOM   1669  C   TYR  1859     -83.301   2.886   9.132  1.00                 C  
ATOM   1670  O   TYR  1859     -83.444   2.652   7.931  1.00                 O  
ATOM   1671  CB  TYR  1859     -85.619   3.056  10.110  1.00                 C  
ATOM   1672  CG  TYR  1859     -85.455   1.838  10.992  1.00                 C  
ATOM   1673  OH  TYR  1859     -85.017  -1.506  13.423  1.00                 O  
ATOM   1674  CZ  TYR  1859     -85.161  -0.400  12.618  1.00                 C  
ATOM   1675  CD1 TYR  1859     -86.367   1.563  12.002  1.00                 C  
ATOM   1676  CE1 TYR  1859     -86.225   0.453  12.812  1.00                 C  
ATOM   1677  CD2 TYR  1859     -84.388   0.968  10.810  1.00                 C  
ATOM   1678  CE2 TYR  1859     -84.230  -0.148  11.611  1.00                 C  
ATOM   1679  N   GLY  1860     -82.308   2.384   9.873  1.00                 N  
ATOM   1680  CA  GLY  1860     -81.304   1.466   9.338  1.00                 C  
ATOM   1681  C   GLY  1860     -79.860   1.797   9.659  1.00                 C  
ATOM   1682  O   GLY  1860     -79.573   2.514  10.620  1.00                 O  
ATOM   1683  N   ARG  1861     -78.938   1.252   8.842  1.00                 N  
ATOM   1684  CA  ARG  1861     -77.493   1.440   8.996  1.00                 C  
ATOM   1685  C   ARG  1861     -77.086   2.846   8.578  1.00                 C  
ATOM   1686  O   ARG  1861     -77.481   3.298   7.508  1.00                 O  
ATOM   1687  CB  ARG  1861     -76.727   0.400   8.176  1.00                 C  
ATOM   1688  CD  ARG  1861     -76.012  -1.988   7.883  1.00                 C  
ATOM   1689  NE  ARG  1861     -74.580  -1.701   7.910  1.00                 N  
ATOM   1690  CG  ARG  1861     -76.805  -1.011   8.736  1.00                 C  
ATOM   1691  CZ  ARG  1861     -73.665  -2.397   7.243  1.00                 C  
ATOM   1692  NH1 ARG  1861     -72.385  -2.063   7.328  1.00                 N  
ATOM   1693  NH2 ARG  1861     -74.033  -3.427   6.493  1.00                 N  
ATOM   1694  N   VAL  1862     -76.248   3.509   9.390  1.00                 N  
ATOM   1695  CA  VAL  1862     -75.796   4.873   9.112  1.00                 C  
ATOM   1696  C   VAL  1862     -74.703   4.816   8.046  1.00                 C  
ATOM   1697  O   VAL  1862     -73.596   4.363   8.334  1.00                 O  
ATOM   1698  CB  VAL  1862     -75.292   5.572  10.388  1.00                 C  
ATOM   1699  CG1 VAL  1862     -74.776   6.965  10.064  1.00                 C  
ATOM   1700  CG2 VAL  1862     -76.397   5.638  11.431  1.00                 C  
ATOM   1701  N   GLU  1863     -75.017   5.270   6.821  1.00                 N  
ATOM   1702  CA  GLU  1863     -74.067   5.298   5.710  1.00                 C  
ATOM   1703  C   GLU  1863     -73.675   6.742   5.398  1.00                 C  
ATOM   1704  O   GLU  1863     -74.494   7.642   5.577  1.00                 O  
ATOM   1705  CB  GLU  1863     -74.666   4.620   4.476  1.00                 C  
ATOM   1706  CD  GLU  1863     -75.515   2.495   3.407  1.00                 C  
ATOM   1707  CG  GLU  1863     -74.946   3.137   4.657  1.00                 C  
ATOM   1708  OE1 GLU  1863     -75.915   3.239   2.487  1.00                 O  
ATOM   1709  OE2 GLU  1863     -75.562   1.248   3.348  1.00                 O  
ATOM   1710  N   VAL  1864     -72.425   6.961   4.945  1.00                 N  
ATOM   1711  CA  VAL  1864     -71.919   8.294   4.593  1.00                 C  
ATOM   1712  C   VAL  1864     -71.079   8.224   3.307  1.00                 C  
ATOM   1713  O   VAL  1864     -70.200   7.369   3.198  1.00                 O  
ATOM   1714  CB  VAL  1864     -71.089   8.903   5.738  1.00                 C  
ATOM   1715  CG1 VAL  1864     -70.558  10.272   5.341  1.00                 C  
ATOM   1716  CG2 VAL  1864     -71.921   8.998   7.008  1.00                 C  
ATOM   1717  N   TYR  1865     -71.364   9.114   2.335  1.00                 N  
ATOM   1718  CA  TYR  1865     -70.654   9.163   1.056  1.00                 C  
ATOM   1719  C   TYR  1865     -69.516  10.185   1.136  1.00                 C  
ATOM   1720  O   TYR  1865     -69.727  11.366   0.863  1.00                 O  
ATOM   1721  CB  TYR  1865     -71.619   9.510  -0.079  1.00                 C  
ATOM   1722  CG  TYR  1865     -70.991   9.460  -1.454  1.00                 C  
ATOM   1723  OH  TYR  1865     -69.263   9.305  -5.233  1.00                 O  
ATOM   1724  CZ  TYR  1865     -69.835   9.358  -3.983  1.00                 C  
ATOM   1725  CD1 TYR  1865     -70.643   8.246  -2.033  1.00                 C  
ATOM   1726  CE1 TYR  1865     -70.069   8.191  -3.289  1.00                 C  
ATOM   1727  CD2 TYR  1865     -70.748  10.626  -2.168  1.00                 C  
ATOM   1728  CE2 TYR  1865     -70.174  10.590  -3.425  1.00                 C  
ATOM   1729  N   LEU  1866     -68.318   9.723   1.528  1.00                 N  
ATOM   1730  CA  LEU  1866     -67.114  10.549   1.663  1.00                 C  
ATOM   1731  C   LEU  1866     -66.003   9.936   0.802  1.00                 C  
ATOM   1732  O   LEU  1866     -65.890   8.712   0.739  1.00                 O  
ATOM   1733  CB  LEU  1866     -66.694  10.648   3.131  1.00                 C  
ATOM   1734  CG  LEU  1866     -65.514  11.573   3.437  1.00                 C  
ATOM   1735  CD1 LEU  1866     -65.564  12.047   4.882  1.00                 C  
ATOM   1736  CD2 LEU  1866     -64.194  10.871   3.157  1.00                 C  
ATOM   1737  N   ALA  1867     -65.212  10.786   0.116  1.00                 N  
ATOM   1738  CA  ALA  1867     -64.126  10.374  -0.788  1.00                 C  
ATOM   1739  C   ALA  1867     -64.652   9.547  -1.979  1.00                 C  
ATOM   1740  O   ALA  1867     -63.974   8.638  -2.459  1.00                 O  
ATOM   1741  CB  ALA  1867     -63.080   9.572  -0.029  1.00                 C  
ATOM   1742  N   GLY  1868     -65.847   9.898  -2.449  1.00                 N  
ATOM   1743  CA  GLY  1868     -66.504   9.246  -3.575  1.00                 C  
ATOM   1744  C   GLY  1868     -66.895   7.793  -3.389  1.00                 C  
ATOM   1745  O   GLY  1868     -67.067   7.084  -4.382  1.00                 O  
ATOM   1746  N   ALA  1869     -67.059   7.338  -2.133  1.00                 N  
ATOM   1747  CA  ALA  1869     -67.442   5.956  -1.819  1.00                 C  
ATOM   1748  C   ALA  1869     -68.308   5.926  -0.564  1.00                 C  
ATOM   1749  O   ALA  1869     -68.088   6.725   0.346  1.00                 O  
ATOM   1750  CB  ALA  1869     -66.204   5.091  -1.639  1.00                 C  
ATOM   1751  N   TRP  1872     -69.270   4.990  -0.500  1.00                 N  
ATOM   1752  CA  TRP  1872     -70.128   4.841   0.678  1.00                 C  
ATOM   1753  C   TRP  1872     -69.324   4.200   1.810  1.00                 C  
ATOM   1754  O   TRP  1872     -68.519   3.304   1.557  1.00                 O  
ATOM   1755  CB  TRP  1872     -71.363   4.005   0.339  1.00                 C  
ATOM   1756  CG  TRP  1872     -72.320   4.695  -0.585  1.00                 C  
ATOM   1757  CD1 TRP  1872     -72.482   4.462  -1.920  1.00                 C  
ATOM   1758  NE1 TRP  1872     -73.453   5.289  -2.431  1.00                 N  
ATOM   1759  CD2 TRP  1872     -73.247   5.732  -0.242  1.00                 C  
ATOM   1760  CE2 TRP  1872     -73.937   6.079  -1.418  1.00                 C  
ATOM   1761  CH2 TRP  1872     -75.208   7.703  -0.269  1.00                 C  
ATOM   1762  CZ2 TRP  1872     -74.922   7.065  -1.443  1.00                 C  
ATOM   1763  CE3 TRP  1872     -73.560   6.402   0.945  1.00                 C  
ATOM   1764  CZ3 TRP  1872     -74.537   7.379   0.915  1.00                 C  
ATOM   1765  N   GLY  1873     -69.505   4.704   3.042  1.00                 N  
ATOM   1766  CA  GLY  1873     -68.779   4.246   4.229  1.00                 C  
ATOM   1767  C   GLY  1873     -69.719   4.060   5.409  1.00                 C  
ATOM   1768  O   GLY  1873     -70.786   4.665   5.447  1.00                 O  
ATOM   1769  N   THR  1874     -69.299   3.245   6.386  1.00                 N  
ATOM   1770  CA  THR  1874     -70.055   2.971   7.614  1.00                 C  
ATOM   1771  C   THR  1874     -69.613   3.930   8.727  1.00                 C  
ATOM   1772  O   THR  1874     -68.585   4.595   8.590  1.00                 O  
ATOM   1773  CB  THR  1874     -69.875   1.512   8.074  1.00                 C  
ATOM   1774  OG1 THR  1874     -68.505   1.284   8.426  1.00                 O  
ATOM   1775  CG2 THR  1874     -70.257   0.551   6.958  1.00                 C  
ATOM   1776  N   VAL  1875     -70.388   3.994   9.827  1.00                 N  
ATOM   1777  CA  VAL  1875     -70.080   4.831  10.994  1.00                 C  
ATOM   1778  C   VAL  1875     -69.741   3.916  12.177  1.00                 C  
ATOM   1779  O   VAL  1875     -70.397   2.894  12.369  1.00                 O  
ATOM   1780  CB  VAL  1875     -71.249   5.773  11.337  1.00                 C  
ATOM   1781  CG1 VAL  1875     -70.936   6.575  12.591  1.00                 C  
ATOM   1782  CG2 VAL  1875     -71.548   6.699  10.169  1.00                 C  
ATOM   1783  N   CYS  1876     -68.721   4.289  12.969  1.00                 N  
ATOM   1784  CA  CYS  1876     -68.265   3.500  14.118  1.00                 C  
ATOM   1785  C   CYS  1876     -69.241   3.614  15.285  1.00                 C  
ATOM   1786  O   CYS  1876     -69.565   4.729  15.689  1.00                 O  
ATOM   1787  CB  CYS  1876     -66.869   3.948  14.555  1.00                 C  
ATOM   1788  SG  CYS  1876     -65.571   3.647  13.333  1.00                 S  
ATOM   1789  N   ASP  1877     -69.673   2.467  15.855  1.00                 N  
ATOM   1790  CA  ASP  1877     -70.607   2.451  16.987  1.00                 C  
ATOM   1791  C   ASP  1877     -69.940   2.718  18.352  1.00                 C  
ATOM   1792  O   ASP  1877     -70.654   2.797  19.352  1.00                 O  
ATOM   1793  CB  ASP  1877     -71.340   1.110  17.058  1.00                 C  
ATOM   1794  CG  ASP  1877     -70.409  -0.048  17.358  1.00                 C  
ATOM   1795  OD1 ASP  1877     -69.201   0.198  17.559  1.00                 O  
ATOM   1796  OD2 ASP  1877     -70.888  -1.201  17.394  1.00                 O  
ATOM   1797  N   ASP  1878     -68.593   2.842  18.404  1.00                 N  
ATOM   1798  CA  ASP  1878     -67.865   3.121  19.646  1.00                 C  
ATOM   1799  C   ASP  1878     -68.249   4.495  20.197  1.00                 C  
ATOM   1800  O   ASP  1878     -68.625   4.597  21.364  1.00                 O  
ATOM   1801  CB  ASP  1878     -66.355   3.044  19.411  1.00                 C  
ATOM   1802  CG  ASP  1878     -65.870   1.624  19.195  1.00                 C  
ATOM   1803  OD1 ASP  1878     -66.637   0.684  19.491  1.00                 O  
ATOM   1804  OD2 ASP  1878     -64.724   1.452  18.731  1.00                 O  
ATOM   1805  N   TYR  1879     -68.184   5.535  19.344  1.00                 N  
ATOM   1806  CA  TYR  1879     -68.552   6.907  19.703  1.00                 C  
ATOM   1807  C   TYR  1879     -69.852   7.279  18.965  1.00                 C  
ATOM   1808  O   TYR  1879     -69.880   8.211  18.160  1.00                 O  
ATOM   1809  CB  TYR  1879     -67.418   7.874  19.357  1.00                 C  
ATOM   1810  CG  TYR  1879     -66.123   7.584  20.081  1.00                 C  
ATOM   1811  OH  TYR  1879     -62.557   6.776  22.062  1.00                 O  
ATOM   1812  CZ  TYR  1879     -63.738   7.045  21.408  1.00                 C  
ATOM   1813  CD1 TYR  1879     -65.211   6.670  19.570  1.00                 C  
ATOM   1814  CE1 TYR  1879     -64.025   6.399  20.225  1.00                 C  
ATOM   1815  CD2 TYR  1879     -65.817   8.226  21.275  1.00                 C  
ATOM   1816  CE2 TYR  1879     -64.636   7.967  21.944  1.00                 C  
ATOM   1817  N   TRP  1880     -70.926   6.514  19.241  1.00                 N  
ATOM   1818  CA  TRP  1880     -72.258   6.721  18.665  1.00                 C  
ATOM   1819  C   TRP  1880     -73.285   6.713  19.803  1.00                 C  
ATOM   1820  O   TRP  1880     -73.895   5.685  20.100  1.00                 O  
ATOM   1821  CB  TRP  1880     -72.565   5.642  17.624  1.00                 C  
ATOM   1822  CG  TRP  1880     -73.839   5.880  16.872  1.00                 C  
ATOM   1823  CD1 TRP  1880     -75.066   5.351  17.149  1.00                 C  
ATOM   1824  NE1 TRP  1880     -75.992   5.799  16.239  1.00                 N  
ATOM   1825  CD2 TRP  1880     -74.010   6.710  15.716  1.00                 C  
ATOM   1826  CE2 TRP  1880     -75.366   6.635  15.349  1.00                 C  
ATOM   1827  CH2 TRP  1880     -75.019   8.101  13.531  1.00                 C  
ATOM   1828  CZ2 TRP  1880     -75.883   7.328  14.255  1.00                 C  
ATOM   1829  CE3 TRP  1880     -73.150   7.508  14.957  1.00                 C  
ATOM   1830  CZ3 TRP  1880     -73.666   8.194  13.874  1.00                 C  
ATOM   1831  N   GLU  1881     -73.435   7.871  20.456  1.00                 N  
ATOM   1832  CA  GLU  1881     -74.329   8.084  21.597  1.00                 C  
ATOM   1833  C   GLU  1881     -75.497   8.994  21.166  1.00                 C  
ATOM   1834  O   GLU  1881     -75.484   9.460  20.025  1.00                 O  
ATOM   1835  CB  GLU  1881     -73.562   8.693  22.772  1.00                 C  
ATOM   1836  CD  GLU  1881     -71.739   8.429  24.500  1.00                 C  
ATOM   1837  CG  GLU  1881     -72.465   7.800  23.328  1.00                 C  
ATOM   1838  OE1 GLU  1881     -72.028   9.602  24.818  1.00                 O  
ATOM   1839  OE2 GLU  1881     -70.881   7.749  25.102  1.00                 O  
ATOM   1840  N   ASP  1882     -76.530   9.242  22.013  1.00                 N  
ATOM   1841  CA  ASP  1882     -77.663  10.083  21.573  1.00                 C  
ATOM   1842  C   ASP  1882     -77.300  11.440  20.966  1.00                 C  
ATOM   1843  O   ASP  1882     -78.027  11.921  20.100  1.00                 O  
ATOM   1844  CB  ASP  1882     -78.619  10.347  22.738  1.00                 C  
ATOM   1845  CG  ASP  1882     -79.411   9.116  23.132  1.00                 C  
ATOM   1846  OD1 ASP  1882     -79.428   8.144  22.347  1.00                 O  
ATOM   1847  OD2 ASP  1882     -80.016   9.123  24.225  1.00                 O  
ATOM   1848  N   VAL  1883     -76.182  12.043  21.407  1.00                 N  
ATOM   1849  CA  VAL  1883     -75.684  13.316  20.882  1.00                 C  
ATOM   1850  C   VAL  1883     -75.429  13.238  19.365  1.00                 C  
ATOM   1851  O   VAL  1883     -75.816  14.153  18.640  1.00                 O  
ATOM   1852  CB  VAL  1883     -74.395  13.757  21.600  1.00                 C  
ATOM   1853  CG1 VAL  1883     -73.782  14.962  20.903  1.00                 C  
ATOM   1854  CG2 VAL  1883     -74.680  14.071  23.061  1.00                 C  
ATOM   1855  N   ASP  1884     -74.811  12.140  18.889  1.00                 N  
ATOM   1856  CA  ASP  1884     -74.542  11.940  17.458  1.00                 C  
ATOM   1857  C   ASP  1884     -75.835  11.599  16.708  1.00                 C  
ATOM   1858  O   ASP  1884     -76.048  12.098  15.604  1.00                 O  
ATOM   1859  CB  ASP  1884     -73.503  10.835  17.257  1.00                 C  
ATOM   1860  CG  ASP  1884     -72.112  11.258  17.684  1.00                 C  
ATOM   1861  OD1 ASP  1884     -71.893  12.473  17.875  1.00                 O  
ATOM   1862  OD2 ASP  1884     -71.240  10.376  17.828  1.00                 O  
ATOM   1863  N   ALA  1885     -76.678  10.730  17.295  1.00                 N  
ATOM   1864  CA  ALA  1885     -77.949  10.308  16.695  1.00                 C  
ATOM   1865  C   ALA  1885     -78.965  11.450  16.564  1.00                 C  
ATOM   1866  O   ALA  1885     -79.747  11.449  15.614  1.00                 O  
ATOM   1867  CB  ALA  1885     -78.571   9.183  17.508  1.00                 C  
ATOM   1868  N   THR  1886     -78.969  12.406  17.517  1.00                 N  
ATOM   1869  CA  THR  1886     -79.874  13.564  17.492  1.00                 C  
ATOM   1870  C   THR  1886     -79.569  14.457  16.282  1.00                 C  
ATOM   1871  O   THR  1886     -80.496  14.961  15.650  1.00                 O  
ATOM   1872  CB  THR  1886     -79.770  14.390  18.788  1.00                 C  
ATOM   1873  OG1 THR  1886     -80.157  13.582  19.906  1.00                 O  
ATOM   1874  CG2 THR  1886     -80.687  15.601  18.722  1.00                 C  
ATOM   1875  N   VAL  1887     -78.275  14.638  15.962  1.00                 N  
ATOM   1876  CA  VAL  1887     -77.829  15.456  14.829  1.00                 C  
ATOM   1877  C   VAL  1887     -78.190  14.774  13.498  1.00                 C  
ATOM   1878  O   VAL  1887     -78.590  15.462  12.559  1.00                 O  
ATOM   1879  CB  VAL  1887     -76.315  15.728  14.891  1.00                 C  
ATOM   1880  CG1 VAL  1887     -75.846  16.423  13.622  1.00                 C  
ATOM   1881  CG2 VAL  1887     -75.973  16.562  16.116  1.00                 C  
ATOM   1882  N   VAL  1888     -78.054  13.436  13.420  1.00                 N  
ATOM   1883  CA  VAL  1888     -78.345  12.682  12.197  1.00                 C  
ATOM   1884  C   VAL  1888     -79.835  12.703  11.838  1.00                 C  
ATOM   1885  O   VAL  1888     -80.169  13.112  10.727  1.00                 O  
ATOM   1886  CB  VAL  1888     -77.876  11.219  12.311  1.00                 C  
ATOM   1887  CG1 VAL  1888     -78.357  10.412  11.115  1.00                 C  
ATOM   1888  CG2 VAL  1888     -76.361  11.153  12.428  1.00                 C  
ATOM   1889  N   CYS  1889     -80.725  12.270  12.754  1.00                 N  
ATOM   1890  CA  CYS  1889     -82.174  12.258  12.492  1.00                 C  
ATOM   1891  C   CYS  1889     -82.724  13.667  12.200  1.00                 C  
ATOM   1892  O   CYS  1889     -83.663  13.796  11.414  1.00                 O  
ATOM   1893  CB  CYS  1889     -82.928  11.651  13.677  1.00                 C  
ATOM   1894  SG  CYS  1889     -82.652   9.879  13.910  1.00                 S  
ATOM   1895  N   GLN  1890     -82.134  14.712  12.816  1.00                 N  
ATOM   1896  CA  GLN  1890     -82.543  16.106  12.604  1.00                 C  
ATOM   1897  C   GLN  1890     -82.133  16.603  11.209  1.00                 C  
ATOM   1898  O   GLN  1890     -82.932  17.272  10.555  1.00                 O  
ATOM   1899  CB  GLN  1890     -81.939  17.011  13.679  1.00                 C  
ATOM   1900  CD  GLN  1890     -83.893  18.602  13.852  1.00                 C  
ATOM   1901  CG  GLN  1890     -82.404  18.456  13.607  1.00                 C  
ATOM   1902  OE1 GLN  1890     -84.413  18.142  14.869  1.00                 O  
ATOM   1903  NE2 GLN  1890     -84.585  19.243  12.918  1.00                 N  
ATOM   1904  N   SER  1891     -80.898  16.288  10.761  1.00                 N  
ATOM   1905  CA  SER  1891     -80.405  16.712   9.442  1.00                 C  
ATOM   1906  C   SER  1891     -81.204  16.071   8.300  1.00                 C  
ATOM   1907  O   SER  1891     -81.525  16.754   7.327  1.00                 O  
ATOM   1908  CB  SER  1891     -78.922  16.369   9.289  1.00                 C  
ATOM   1909  OG  SER  1891     -78.720  14.966   9.291  1.00                 O  
ATOM   1910  N   LEU  1892     -81.534  14.774   8.427  1.00                 N  
ATOM   1911  CA  LEU  1892     -82.326  14.063   7.420  1.00                 C  
ATOM   1912  C   LEU  1892     -83.798  14.501   7.443  1.00                 C  
ATOM   1913  O   LEU  1892     -84.471  14.373   6.424  1.00                 O  
ATOM   1914  CB  LEU  1892     -82.232  12.551   7.634  1.00                 C  
ATOM   1915  CG  LEU  1892     -80.867  11.912   7.372  1.00                 C  
ATOM   1916  CD1 LEU  1892     -80.876  10.444   7.768  1.00                 C  
ATOM   1917  CD2 LEU  1892     -80.474  12.064   5.911  1.00                 C  
ATOM   1918  N   GLY  1893     -84.278  14.994   8.587  1.00                 N  
ATOM   1919  CA  GLY  1893     -85.642  15.489   8.738  1.00                 C  
ATOM   1920  C   GLY  1893     -86.636  14.421   9.135  1.00                 C  
ATOM   1921  O   GLY  1893     -87.660  14.255   8.465  1.00                 O  
ATOM   1922  N   PHE  1894     -86.328  13.689  10.234  1.00                 N  
ATOM   1923  CA  PHE  1894     -87.205  12.637  10.757  1.00                 C  
ATOM   1924  C   PHE  1894     -87.369  12.765  12.289  1.00                 C  
ATOM   1925  O   PHE  1894     -87.645  11.780  12.981  1.00                 O  
ATOM   1926  CB  PHE  1894     -86.656  11.255  10.399  1.00                 C  
ATOM   1927  CG  PHE  1894     -86.597  10.990   8.922  1.00                 C  
ATOM   1928  CZ  PHE  1894     -86.495  10.499   6.188  1.00                 C  
ATOM   1929  CD1 PHE  1894     -85.388  11.009   8.248  1.00                 C  
ATOM   1930  CE1 PHE  1894     -85.334  10.765   6.889  1.00                 C  
ATOM   1931  CD2 PHE  1894     -87.750  10.722   8.206  1.00                 C  
ATOM   1932  CE2 PHE  1894     -87.696  10.478   6.846  1.00                 C  
ATOM   1933  N   ALA  1895     -87.256  13.995  12.798  1.00                 N  
ATOM   1934  CA  ALA  1895     -87.415  14.281  14.220  1.00                 C  
ATOM   1935  C   ALA  1895     -86.231  13.851  15.064  1.00                 C  
ATOM   1936  O   ALA  1895     -85.103  13.786  14.569  1.00                 O  
ATOM   1937  CB  ALA  1895     -88.669  13.609  14.759  1.00                 C  
ATOM   1938  N   HIS  1896     -86.482  13.580  16.356  1.00                 N  
ATOM   1939  CA  HIS  1896     -85.441  13.156  17.302  1.00                 C  
ATOM   1940  C   HIS  1896     -85.114  11.665  17.169  1.00                 C  
ATOM   1941  O   HIS  1896     -85.848  10.924  16.512  1.00                 O  
ATOM   1942  CB  HIS  1896     -85.867  13.460  18.740  1.00                 C  
ATOM   1943  CG  HIS  1896     -85.984  14.923  19.038  1.00                 C  
ATOM   1944  ND1 HIS  1896     -84.906  15.780  18.992  1.00                 N  
ATOM   1945  CE1 HIS  1896     -85.320  17.021  19.307  1.00                 C  
ATOM   1946  CD2 HIS  1896     -87.064  15.822  19.417  1.00                 C  
ATOM   1947  NE2 HIS  1896     -86.614  17.053  19.563  1.00                 N  
ATOM   1948  N   GLY  1897     -84.023  11.231  17.821  1.00                 N  
ATOM   1949  CA  GLY  1897     -83.589   9.832  17.819  1.00                 C  
ATOM   1950  C   GLY  1897     -84.321   9.063  18.920  1.00                 C  
ATOM   1951  O   GLY  1897     -84.521   9.603  20.009  1.00                 O  
ATOM   1952  N   VAL  1898     -84.718   7.808  18.637  1.00                 N  
ATOM   1953  CA  VAL  1898     -85.449   6.952  19.577  1.00                 C  
ATOM   1954  C   VAL  1898     -84.551   5.839  20.124  1.00                 C  
ATOM   1955  O   VAL  1898     -84.418   5.717  21.341  1.00                 O  
ATOM   1956  CB  VAL  1898     -86.701   6.337  18.924  1.00                 C  
ATOM   1957  CG1 VAL  1898     -87.394   5.389  19.890  1.00                 C  
ATOM   1958  CG2 VAL  1898     -87.655   7.430  18.467  1.00                 C  
ATOM   1959  N   GLY  1899     -83.970   5.015  19.234  1.00                 N  
ATOM   1960  CA  GLY  1899     -83.128   3.876  19.615  1.00                 C  
ATOM   1961  C   GLY  1899     -81.893   3.764  18.712  1.00                 C  
ATOM   1962  O   GLY  1899     -81.925   4.221  17.571  1.00                 O  
ATOM   1963  N   VAL  1900     -80.812   3.155  19.237  1.00                 N  
ATOM   1964  CA  VAL  1900     -79.558   2.893  18.525  1.00                 C  
ATOM   1965  C   VAL  1900     -79.322   1.363  18.575  1.00                 C  
ATOM   1966  O   VAL  1900     -78.661   0.878  19.496  1.00                 O  
ATOM   1967  CB  VAL  1900     -78.385   3.679  19.140  1.00                 C  
ATOM   1968  CG1 VAL  1900     -77.100   3.402  18.375  1.00                 C  
ATOM   1969  CG2 VAL  1900     -78.691   5.169  19.152  1.00                 C  
ATOM   1970  N   LYS  1901     -79.894   0.572  17.637  1.00                 N  
ATOM   1971  CA  LYS  1901     -79.729  -0.895  17.711  1.00                 C  
ATOM   1972  C   LYS  1901     -78.307  -1.413  17.494  1.00                 C  
ATOM   1973  O   LYS  1901     -77.427  -0.662  17.073  1.00                 O  
ATOM   1974  CB  LYS  1901     -80.634  -1.588  16.691  1.00                 C  
ATOM   1975  CD  LYS  1901     -82.958  -2.053  15.866  1.00                 C  
ATOM   1976  CE  LYS  1901     -82.905  -3.571  15.928  1.00                 C  
ATOM   1977  CG  LYS  1901     -82.120  -1.426  16.967  1.00                 C  
ATOM   1978  NZ  LYS  1901     -83.761  -4.200  14.884  1.00                 N  
ATOM   1979  N   GLY  1902     -78.091  -2.714  17.779  1.00                 N  
ATOM   1980  CA  GLY  1902     -76.781  -3.349  17.610  1.00                 C  
ATOM   1981  C   GLY  1902     -76.445  -3.435  16.123  1.00                 C  
ATOM   1982  O   GLY  1902     -77.279  -3.860  15.322  1.00                 O  
ATOM   1983  N   ALA  1903     -75.231  -3.027  15.780  1.00                 N  
ATOM   1984  CA  ALA  1903     -74.760  -3.009  14.405  1.00                 C  
ATOM   1985  C   ALA  1903     -74.256  -4.332  13.878  1.00                 C  
ATOM   1986  O   ALA  1903     -74.032  -5.277  14.637  1.00                 O  
ATOM   1987  CB  ALA  1903     -73.646  -1.987  14.239  1.00                 C  
ATOM   1988  N   GLN  1904     -74.076  -4.384  12.554  1.00                 N  
ATOM   1989  CA  GLN  1904     -73.538  -5.533  11.832  1.00                 C  
ATOM   1990  C   GLN  1904     -72.062  -5.216  11.567  1.00                 C  
ATOM   1991  O   GLN  1904     -71.663  -4.064  11.746  1.00                 O  
ATOM   1992  CB  GLN  1904     -74.330  -5.777  10.546  1.00                 C  
ATOM   1993  CD  GLN  1904     -76.088  -7.269  11.578  1.00                 C  
ATOM   1994  CG  GLN  1904     -75.815  -6.017  10.768  1.00                 C  
ATOM   1995  OE1 GLN  1904     -75.673  -8.366  11.202  1.00                 O  
ATOM   1996  NE2 GLN  1904     -76.788  -7.109  12.694  1.00                 N  
ATOM   1997  N   PHE  1905     -71.227  -6.172  11.115  1.00                 N  
ATOM   1998  CA  PHE  1905     -69.821  -5.828  10.833  1.00                 C  
ATOM   1999  C   PHE  1905     -69.680  -4.807   9.698  1.00                 C  
ATOM   2000  O   PHE  1905     -70.577  -4.686   8.860  1.00                 O  
ATOM   2001  CB  PHE  1905     -69.022  -7.085  10.483  1.00                 C  
ATOM   2002  CG  PHE  1905     -68.771  -7.989  11.656  1.00                 C  
ATOM   2003  CZ  PHE  1905     -68.302  -9.659  13.828  1.00                 C  
ATOM   2004  CD1 PHE  1905     -69.560  -9.107  11.868  1.00                 C  
ATOM   2005  CE1 PHE  1905     -69.329  -9.939  12.947  1.00                 C  
ATOM   2006  CD2 PHE  1905     -67.747  -7.723  12.547  1.00                 C  
ATOM   2007  CE2 PHE  1905     -67.516  -8.555  13.626  1.00                 C  
ATOM   2008  N   GLY  1906     -68.565  -4.060   9.686  1.00                 N  
ATOM   2009  CA  GLY  1906     -68.314  -3.039   8.664  1.00                 C  
ATOM   2010  C   GLY  1906     -68.163  -3.710   7.293  1.00                 C  
ATOM   2011  O   GLY  1906     -67.205  -4.454   7.085  1.00                 O  
ATOM   2012  N   ARG  1907     -69.139  -3.482   6.383  1.00                 N  
ATOM   2013  CA  ARG  1907     -69.193  -4.110   5.058  1.00                 C  
ATOM   2014  C   ARG  1907     -69.161  -3.122   3.869  1.00                 C  
ATOM   2015  O   ARG  1907     -69.636  -3.478   2.790  1.00                 O  
ATOM   2016  CB  ARG  1907     -70.450  -4.972   4.924  1.00                 C  
ATOM   2017  CD  ARG  1907     -71.767  -6.967   5.688  1.00                 C  
ATOM   2018  NE  ARG  1907     -71.796  -7.619   4.381  1.00                 N  
ATOM   2019  CG  ARG  1907     -70.503  -6.147   5.887  1.00                 C  
ATOM   2020  CZ  ARG  1907     -72.852  -8.258   3.889  1.00                 C  
ATOM   2021  NH1 ARG  1907     -72.786  -8.822   2.690  1.00                 N  
ATOM   2022  NH2 ARG  1907     -73.971  -8.332   4.596  1.00                 N  
ATOM   2023  N   GLY  1908     -68.574  -1.919   4.040  1.00                 N  
ATOM   2024  CA  GLY  1908     -68.467  -0.915   2.968  1.00                 C  
ATOM   2025  C   GLY  1908     -66.989  -0.510   2.768  1.00                 C  
ATOM   2026  O   GLY  1908     -66.108  -1.163   3.330  1.00                 O  
ATOM   2027  N   ARG  1909     -66.712   0.512   1.929  1.00                 N  
ATOM   2028  CA  ARG  1909     -65.345   0.951   1.610  1.00                 C  
ATOM   2029  C   ARG  1909     -64.499   1.402   2.805  1.00                 C  
ATOM   2030  O   ARG  1909     -63.334   1.014   2.889  1.00                 O  
ATOM   2031  CB  ARG  1909     -65.373   2.102   0.602  1.00                 C  
ATOM   2032  CD  ARG  1909     -63.182   1.583  -0.507  1.00                 C  
ATOM   2033  NE  ARG  1909     -61.868   2.087  -0.898  1.00                 N  
ATOM   2034  CG  ARG  1909     -63.999   2.633   0.228  1.00                 C  
ATOM   2035  CZ  ARG  1909     -60.890   1.328  -1.381  1.00                 C  
ATOM   2036  NH1 ARG  1909     -59.728   1.874  -1.711  1.00                 N  
ATOM   2037  NH2 ARG  1909     -61.077   0.024  -1.534  1.00                 N  
ATOM   2038  N   GLY  1910     -65.069   2.218   3.688  1.00                 N  
ATOM   2039  CA  GLY  1910     -64.354   2.744   4.848  1.00                 C  
ATOM   2040  C   GLY  1910     -65.185   2.886   6.105  1.00                 C  
ATOM   2041  O   GLY  1910     -66.347   2.475   6.143  1.00                 O  
ATOM   2042  N   PRO  1911     -64.565   3.464   7.149  1.00                 N  
ATOM   2043  CA  PRO  1911     -65.174   3.690   8.462  1.00                 C  
ATOM   2044  C   PRO  1911     -65.056   5.169   8.835  1.00                 C  
ATOM   2045  O   PRO  1911     -64.017   5.779   8.580  1.00                 O  
ATOM   2046  CB  PRO  1911     -64.369   2.791   9.403  1.00                 C  
ATOM   2047  CD  PRO  1911     -63.263   2.711   7.282  1.00                 C  
ATOM   2048  CG  PRO  1911     -63.024   2.693   8.765  1.00                 C  
ATOM   2049  N   VAL  1912     -66.114   5.738   9.447  1.00                 N  
ATOM   2050  CA  VAL  1912     -66.168   7.149   9.842  1.00                 C  
ATOM   2051  C   VAL  1912     -66.399   7.282  11.352  1.00                 C  
ATOM   2052  O   VAL  1912     -67.196   6.538  11.920  1.00                 O  
ATOM   2053  CB  VAL  1912     -67.265   7.909   9.073  1.00                 C  
ATOM   2054  CG1 VAL  1912     -67.351   9.350   9.553  1.00                 C  
ATOM   2055  CG2 VAL  1912     -67.000   7.856   7.576  1.00                 C  
ATOM   2056  N   TRP  1913     -65.717   8.252  11.986  1.00                 N  
ATOM   2057  CA  TRP  1913     -65.821   8.543  13.419  1.00                 C  
ATOM   2058  C   TRP  1913     -66.482   9.915  13.595  1.00                 C  
ATOM   2059  O   TRP  1913     -66.255  10.801  12.774  1.00                 O  
ATOM   2060  CB  TRP  1913     -64.440   8.501  14.076  1.00                 C  
ATOM   2061  CG  TRP  1913     -64.470   8.757  15.552  1.00                 C  
ATOM   2062  CD1 TRP  1913     -64.649   7.833  16.540  1.00                 C  
ATOM   2063  NE1 TRP  1913     -64.616   8.442  17.771  1.00                 N  
ATOM   2064  CD2 TRP  1913     -64.315  10.022  16.207  1.00                 C  
ATOM   2065  CE2 TRP  1913     -64.412   9.788  17.591  1.00                 C  
ATOM   2066  CH2 TRP  1913     -64.100  12.080  18.064  1.00                 C  
ATOM   2067  CZ2 TRP  1913     -64.306  10.812  18.530  1.00                 C  
ATOM   2068  CE3 TRP  1913     -64.105  11.329  15.758  1.00                 C  
ATOM   2069  CZ3 TRP  1913     -64.000  12.341  16.693  1.00                 C  
ATOM   2070  N   LEU  1914     -67.308  10.083  14.647  1.00                 N  
ATOM   2071  CA  LEU  1914     -68.005  11.345  14.930  1.00                 C  
ATOM   2072  C   LEU  1914     -68.053  11.645  16.430  1.00                 C  
ATOM   2073  O   LEU  1914     -68.134  10.723  17.242  1.00                 O  
ATOM   2074  CB  LEU  1914     -69.427  11.310  14.366  1.00                 C  
ATOM   2075  CG  LEU  1914     -69.550  11.187  12.846  1.00                 C  
ATOM   2076  CD1 LEU  1914     -70.997  10.955  12.440  1.00                 C  
ATOM   2077  CD2 LEU  1914     -69.002  12.429  12.160  1.00                 C  
ATOM   2078  N   ASP  1915     -68.021  12.942  16.786  1.00                 N  
ATOM   2079  CA  ASP  1915     -68.078  13.407  18.174  1.00                 C  
ATOM   2080  C   ASP  1915     -68.772  14.777  18.232  1.00                 C  
ATOM   2081  O   ASP  1915     -68.111  15.816  18.195  1.00                 O  
ATOM   2082  CB  ASP  1915     -66.672  13.483  18.772  1.00                 C  
ATOM   2083  CG  ASP  1915     -66.684  13.838  20.246  1.00                 C  
ATOM   2084  OD1 ASP  1915     -67.779  14.102  20.784  1.00                 O  
ATOM   2085  OD2 ASP  1915     -65.597  13.853  20.862  1.00                 O  
ATOM   2086  N   CYS  1919     -70.116  14.762  18.293  1.00                 N  
ATOM   2087  CA  CYS  1919     -70.956  15.965  18.330  1.00                 C  
ATOM   2088  C   CYS  1919     -71.291  16.359  19.767  1.00                 C  
ATOM   2089  O   CYS  1919     -71.215  15.528  20.674  1.00                 O  
ATOM   2090  CB  CYS  1919     -72.243  15.745  17.533  1.00                 C  
ATOM   2091  SG  CYS  1919     -71.989  15.483  15.762  1.00                 S  
ATOM   2092  N   THR  1920     -71.704  17.626  19.958  1.00                 N  
ATOM   2093  CA  THR  1920     -72.153  18.161  21.249  1.00                 C  
ATOM   2094  C   THR  1920     -73.684  18.036  21.408  1.00                 C  
ATOM   2095  O   THR  1920     -74.171  18.053  22.538  1.00                 O  
ATOM   2096  CB  THR  1920     -71.744  19.635  21.422  1.00                 C  
ATOM   2097  OG1 THR  1920     -72.358  20.428  20.399  1.00                 O  
ATOM   2098  CG2 THR  1920     -70.234  19.785  21.313  1.00                 C  
ATOM   2099  N   GLY  1921     -74.410  17.908  20.288  1.00                 N  
ATOM   2100  CA  GLY  1921     -75.861  17.754  20.269  1.00                 C  
ATOM   2101  C   GLY  1921     -76.604  18.829  19.498  1.00                 C  
ATOM   2102  O   GLY  1921     -77.659  18.547  18.922  1.00                 O  
ATOM   2103  N   ASN  1922     -76.071  20.068  19.482  1.00                 N  
ATOM   2104  CA  ASN  1922     -76.707  21.215  18.822  1.00                 C  
ATOM   2105  C   ASN  1922     -76.269  21.460  17.359  1.00                 C  
ATOM   2106  O   ASN  1922     -76.682  22.470  16.788  1.00                 O  
ATOM   2107  CB  ASN  1922     -76.460  22.497  19.620  1.00                 C  
ATOM   2108  CG  ASN  1922     -74.996  22.890  19.652  1.00                 C  
ATOM   2109  OD1 ASN  1922     -74.156  22.244  19.025  1.00                 O  
ATOM   2110  ND2 ASN  1922     -74.686  23.953  20.385  1.00                 N  
ATOM   2111  N   GLU  1923     -75.478  20.553  16.738  1.00                 N  
ATOM   2112  CA  GLU  1923     -75.047  20.740  15.343  1.00                 C  
ATOM   2113  C   GLU  1923     -76.200  20.542  14.357  1.00                 C  
ATOM   2114  O   GLU  1923     -77.114  19.761  14.617  1.00                 O  
ATOM   2115  CB  GLU  1923     -73.907  19.778  15.001  1.00                 C  
ATOM   2116  CD  GLU  1923     -72.639  19.335  17.140  1.00                 C  
ATOM   2117  CG  GLU  1923     -72.631  20.023  15.789  1.00                 C  
ATOM   2118  OE1 GLU  1923     -73.664  18.709  17.481  1.00                 O  
ATOM   2119  OE2 GLU  1923     -71.620  19.422  17.857  1.00                 O  
ATOM   2120  N   THR  1924     -76.136  21.243  13.217  1.00                 N  
ATOM   2121  CA  THR  1924     -77.141  21.149  12.156  1.00                 C  
ATOM   2122  C   THR  1924     -76.909  19.905  11.287  1.00                 C  
ATOM   2123  O   THR  1924     -77.865  19.379  10.717  1.00                 O  
ATOM   2124  CB  THR  1924     -77.139  22.405  11.264  1.00                 C  
ATOM   2125  OG1 THR  1924     -75.853  22.557  10.651  1.00                 O  
ATOM   2126  CG2 THR  1924     -77.434  23.646  12.092  1.00                 C  
ATOM   2127  N   HIS  1925     -75.646  19.451  11.170  1.00                 N  
ATOM   2128  CA  HIS  1925     -75.281  18.275  10.376  1.00                 C  
ATOM   2129  C   HIS  1925     -74.023  17.601  10.949  1.00                 C  
ATOM   2130  O   HIS  1925     -73.264  18.241  11.678  1.00                 O  
ATOM   2131  CB  HIS  1925     -75.055  18.665   8.914  1.00                 C  
ATOM   2132  CG  HIS  1925     -76.271  19.223   8.242  1.00                 C  
ATOM   2133  ND1 HIS  1925     -76.699  20.518   8.434  1.00                 N  
ATOM   2134  CE1 HIS  1925     -77.810  20.725   7.704  1.00                 C  
ATOM   2135  CD2 HIS  1925     -77.270  18.713   7.314  1.00                 C  
ATOM   2136  NE2 HIS  1925     -78.158  19.647   7.029  1.00                 N  
ATOM   2137  N   ILE  1926     -73.811  16.309  10.628  1.00                 N  
ATOM   2138  CA  ILE  1926     -72.661  15.547  11.135  1.00                 C  
ATOM   2139  C   ILE  1926     -71.300  16.062  10.645  1.00                 C  
ATOM   2140  O   ILE  1926     -70.305  15.834  11.333  1.00                 O  
ATOM   2141  CB  ILE  1926     -72.768  14.055  10.770  1.00                 C  
ATOM   2142  CD1 ILE  1926     -72.633  12.429   8.811  1.00                 C  
ATOM   2143  CG1 ILE  1926     -72.735  13.873   9.252  1.00                 C  
ATOM   2144  CG2 ILE  1926     -74.017  13.444  11.387  1.00                 C  
ATOM   2145  N   ARG  1927     -71.241  16.744   9.483  1.00                 N  
ATOM   2146  CA  ARG  1927     -69.982  17.297   8.967  1.00                 C  
ATOM   2147  C   ARG  1927     -69.451  18.448   9.844  1.00                 C  
ATOM   2148  O   ARG  1927     -68.241  18.665   9.883  1.00                 O  
ATOM   2149  CB  ARG  1927     -70.163  17.790   7.530  1.00                 C  
ATOM   2150  CD  ARG  1927     -71.253  19.405   5.948  1.00                 C  
ATOM   2151  NE  ARG  1927     -72.087  20.596   5.809  1.00                 N  
ATOM   2152  CG  ARG  1927     -71.030  19.032   7.404  1.00                 C  
ATOM   2153  CZ  ARG  1927     -71.617  21.839   5.791  1.00                 C  
ATOM   2154  NH1 ARG  1927     -72.451  22.862   5.661  1.00                 N  
ATOM   2155  NH2 ARG  1927     -70.314  22.057   5.902  1.00                 N  
ATOM   2156  N   GLN  1928     -70.345  19.160  10.562  1.00                 N  
ATOM   2157  CA  GLN  1928     -69.958  20.259  11.456  1.00                 C  
ATOM   2158  C   GLN  1928     -69.295  19.754  12.752  1.00                 C  
ATOM   2159  O   GLN  1928     -68.615  20.533  13.419  1.00                 O  
ATOM   2160  CB  GLN  1928     -71.175  21.117  11.808  1.00                 C  
ATOM   2161  CD  GLN  1928     -72.956  22.724  11.018  1.00                 C  
ATOM   2162  CG  GLN  1928     -71.737  21.907  10.638  1.00                 C  
ATOM   2163  OE1 GLN  1928     -73.713  22.347  11.913  1.00                 O  
ATOM   2164  NE2 GLN  1928     -73.150  23.847  10.337  1.00                 N  
ATOM   2165  N   CYS  1929     -69.487  18.466  13.110  1.00                 N  
ATOM   2166  CA  CYS  1929     -68.891  17.860  14.308  1.00                 C  
ATOM   2167  C   CYS  1929     -67.401  17.573  14.097  1.00                 C  
ATOM   2168  O   CYS  1929     -66.868  17.809  13.013  1.00                 O  
ATOM   2169  CB  CYS  1929     -69.627  16.571  14.679  1.00                 C  
ATOM   2170  SG  CYS  1929     -71.357  16.808  15.149  1.00                 S  
ATOM   2171  N   PRO  1930     -66.736  17.039  15.137  1.00                 N  
ATOM   2172  CA  PRO  1930     -65.334  16.635  15.053  1.00                 C  
ATOM   2173  C   PRO  1930     -65.310  15.208  14.495  1.00                 C  
ATOM   2174  O   PRO  1930     -65.967  14.333  15.059  1.00                 O  
ATOM   2175  CB  PRO  1930     -64.835  16.727  16.497  1.00                 C  
ATOM   2176  CD  PRO  1930     -67.123  17.428  16.532  1.00                 C  
ATOM   2177  CG  PRO  1930     -65.779  17.674  17.159  1.00                 C  
ATOM   2178  N   HIS  1931     -64.592  14.982  13.376  1.00                 N  
ATOM   2179  CA  HIS  1931     -64.528  13.674  12.715  1.00                 C  
ATOM   2180  C   HIS  1931     -63.133  13.289  12.232  1.00                 C  
ATOM   2181  O   HIS  1931     -62.309  14.154  11.944  1.00                 O  
ATOM   2182  CB  HIS  1931     -65.484  13.630  11.521  1.00                 C  
ATOM   2183  CG  HIS  1931     -65.143  14.605  10.438  1.00                 C  
ATOM   2184  ND1 HIS  1931     -64.303  14.292   9.392  1.00                 N  
ATOM   2185  CE1 HIS  1931     -64.189  15.363   8.586  1.00                 C  
ATOM   2186  CD2 HIS  1931     -65.497  15.984  10.133  1.00                 C  
ATOM   2187  NE2 HIS  1931     -64.904  16.382   9.025  1.00                 N  
ATOM   2188  N   ASN  1932     -62.897  11.966  12.124  1.00                 N  
ATOM   2189  CA  ASN  1932     -61.642  11.367  11.654  1.00                 C  
ATOM   2190  C   ASN  1932     -62.008  10.194  10.732  1.00                 C  
ATOM   2191  O   ASN  1932     -62.743   9.303  11.160  1.00                 O  
ATOM   2192  CB  ASN  1932     -60.777  10.935  12.840  1.00                 C  
ATOM   2193  CG  ASN  1932     -59.422  10.409  12.412  1.00                 C  
ATOM   2194  OD1 ASN  1932     -59.267   9.892  11.305  1.00                 O  
ATOM   2195  ND2 ASN  1932     -58.434  10.539  13.289  1.00                 N  
ATOM   2196  N   SER  1933     -61.524  10.201   9.475  1.00                 N  
ATOM   2197  CA  SER  1933     -61.829   9.151   8.497  1.00                 C  
ATOM   2198  C   SER  1933     -60.723   8.091   8.451  1.00                 C  
ATOM   2199  O   SER  1933     -59.553   8.438   8.288  1.00                 O  
ATOM   2200  CB  SER  1933     -62.029   9.756   7.106  1.00                 C  
ATOM   2201  OG  SER  1933     -62.223   8.745   6.133  1.00                 O  
ATOM   2202  N   PHE  1934     -61.107   6.800   8.568  1.00                 N  
ATOM   2203  CA  PHE  1934     -60.202   5.644   8.539  1.00                 C  
ATOM   2204  C   PHE  1934     -59.067   5.742   9.567  1.00                 C  
ATOM   2205  O   PHE  1934     -57.894   5.852   9.203  1.00                 O  
ATOM   2206  CB  PHE  1934     -59.597   5.472   7.144  1.00                 C  
ATOM   2207  CG  PHE  1934     -59.034   4.102   6.892  1.00                 C  
ATOM   2208  CZ  PHE  1934     -57.986   1.571   6.425  1.00                 C  
ATOM   2209  CD1 PHE  1934     -59.832   2.978   7.011  1.00                 C  
ATOM   2210  CE1 PHE  1934     -59.314   1.718   6.779  1.00                 C  
ATOM   2211  CD2 PHE  1934     -57.707   3.938   6.537  1.00                 C  
ATOM   2212  CE2 PHE  1934     -57.189   2.678   6.306  1.00                 C  
ATOM   2213  N   ALA  1935     -59.439   5.708  10.858  1.00                 N  
ATOM   2214  CA  ALA  1935     -58.504   5.754  11.986  1.00                 C  
ATOM   2215  C   ALA  1935     -58.534   4.385  12.665  1.00                 C  
ATOM   2216  O   ALA  1935     -59.540   4.029  13.281  1.00                 O  
ATOM   2217  CB  ALA  1935     -58.882   6.874  12.943  1.00                 C  
ATOM   2218  N   VAL  1936     -57.449   3.604  12.520  1.00                 N  
ATOM   2219  CA  VAL  1936     -57.349   2.259  13.097  1.00                 C  
ATOM   2220  C   VAL  1936     -57.331   2.258  14.633  1.00                 C  
ATOM   2221  O   VAL  1936     -57.749   1.270  15.234  1.00                 O  
ATOM   2222  CB  VAL  1936     -56.096   1.520  12.591  1.00                 C  
ATOM   2223  CG1 VAL  1936     -55.916   0.206  13.337  1.00                 C  
ATOM   2224  CG2 VAL  1936     -56.189   1.277  11.093  1.00                 C  
ATOM   2225  N   GLN  1937     -56.862   3.351  15.264  1.00                 N  
ATOM   2226  CA  GLN  1937     -56.813   3.454  16.727  1.00                 C  
ATOM   2227  C   GLN  1937     -58.217   3.650  17.313  1.00                 C  
ATOM   2228  O   GLN  1937     -58.552   3.018  18.315  1.00                 O  
ATOM   2229  CB  GLN  1937     -55.900   4.605  17.153  1.00                 C  
ATOM   2230  CD  GLN  1937     -53.561   5.557  17.232  1.00                 C  
ATOM   2231  CG  GLN  1937     -54.426   4.365  16.871  1.00                 C  
ATOM   2232  OE1 GLN  1937     -54.030   6.695  17.243  1.00                 O  
ATOM   2233  NE2 GLN  1937     -52.293   5.299  17.530  1.00                 N  
ATOM   2234  N   ASN  1938     -59.033   4.513  16.684  1.00                 N  
ATOM   2235  CA  ASN  1938     -60.400   4.795  17.134  1.00                 C  
ATOM   2236  C   ASN  1938     -61.390   3.695  16.731  1.00                 C  
ATOM   2237  O   ASN  1938     -62.291   3.390  17.512  1.00                 O  
ATOM   2238  CB  ASN  1938     -60.875   6.145  16.592  1.00                 C  
ATOM   2239  CG  ASN  1938     -60.201   7.317  17.278  1.00                 C  
ATOM   2240  OD1 ASN  1938     -59.678   7.184  18.384  1.00                 O  
ATOM   2241  ND2 ASN  1938     -60.212   8.471  16.621  1.00                 N  
ATOM   2242  N   CYS  1939     -61.247   3.127  15.512  1.00                 N  
ATOM   2243  CA  CYS  1939     -62.147   2.093  14.986  1.00                 C  
ATOM   2244  C   CYS  1939     -61.386   0.812  14.625  1.00                 C  
ATOM   2245  O   CYS  1939     -60.581   0.819  13.695  1.00                 O  
ATOM   2246  CB  CYS  1939     -62.900   2.612  13.759  1.00                 C  
ATOM   2247  SG  CYS  1939     -63.956   4.044  14.081  1.00                 S  
ATOM   2248  N   ASN  1940     -61.657  -0.286  15.354  1.00                 N  
ATOM   2249  CA  ASN  1940     -61.032  -1.595  15.119  1.00                 C  
ATOM   2250  C   ASN  1940     -62.004  -2.729  15.472  1.00                 C  
ATOM   2251  O   ASN  1940     -62.378  -3.505  14.591  1.00                 O  
ATOM   2252  CB  ASN  1940     -59.734  -1.720  15.919  1.00                 C  
ATOM   2253  CG  ASN  1940     -59.007  -3.023  15.650  1.00                 C  
ATOM   2254  OD1 ASN  1940     -58.727  -3.363  14.500  1.00                 O  
ATOM   2255  ND2 ASN  1940     -58.699  -3.758  16.712  1.00                 N  
ATOM   2256  N   HIS  1941     -62.430  -2.803  16.748  1.00                 N  
ATOM   2257  CA  HIS  1941     -63.384  -3.805  17.232  1.00                 C  
ATOM   2258  C   HIS  1941     -64.840  -3.293  17.148  1.00                 C  
ATOM   2259  O   HIS  1941     -65.750  -4.000  17.585  1.00                 O  
ATOM   2260  CB  HIS  1941     -63.057  -4.204  18.672  1.00                 C  
ATOM   2261  CG  HIS  1941     -61.759  -4.935  18.817  1.00                 C  
ATOM   2262  ND1 HIS  1941     -61.570  -6.218  18.351  1.00                 N  
ATOM   2263  CE1 HIS  1941     -60.311  -6.603  18.625  1.00                 C  
ATOM   2264  CD2 HIS  1941     -60.456  -4.632  19.391  1.00                 C  
ATOM   2265  NE2 HIS  1941     -59.637  -5.656  19.249  1.00                 N  
ATOM   2266  N   GLY  1942     -65.067  -2.083  16.586  1.00                 N  
ATOM   2267  CA  GLY  1942     -66.405  -1.501  16.459  1.00                 C  
ATOM   2268  C   GLY  1942     -67.222  -2.165  15.347  1.00                 C  
ATOM   2269  O   GLY  1942     -66.680  -2.904  14.524  1.00                 O  
ATOM   2270  N   GLU  1943     -68.529  -1.869  15.326  1.00                 N  
ATOM   2271  CA  GLU  1943     -69.498  -2.375  14.352  1.00                 C  
ATOM   2272  C   GLU  1943     -70.148  -1.197  13.617  1.00                 C  
ATOM   2273  O   GLU  1943     -69.999  -0.048  14.039  1.00                 O  
ATOM   2274  CB  GLU  1943     -70.555  -3.237  15.046  1.00                 C  
ATOM   2275  CD  GLU  1943     -71.076  -5.325  16.368  1.00                 C  
ATOM   2276  CG  GLU  1943     -69.999  -4.488  15.706  1.00                 C  
ATOM   2277  OE1 GLU  1943     -72.243  -4.881  16.391  1.00                 O  
ATOM   2278  OE2 GLU  1943     -70.753  -6.425  16.864  1.00                 O  
ATOM   2279  N   ASP  1944     -70.865  -1.482  12.519  1.00                 N  
ATOM   2280  CA  ASP  1944     -71.531  -0.449  11.717  1.00                 C  
ATOM   2281  C   ASP  1944     -72.740   0.125  12.467  1.00                 C  
ATOM   2282  O   ASP  1944     -73.770  -0.539  12.570  1.00                 O  
ATOM   2283  CB  ASP  1944     -71.966  -1.018  10.365  1.00                 C  
ATOM   2284  CG  ASP  1944     -72.583   0.032   9.462  1.00                 C  
ATOM   2285  OD1 ASP  1944     -72.871   1.144   9.954  1.00                 O  
ATOM   2286  OD2 ASP  1944     -72.778  -0.256   8.263  1.00                 O  
ATOM   2287  N   ALA  1945     -72.604   1.360  12.990  1.00                 N  
ATOM   2288  CA  ALA  1945     -73.642   2.042  13.776  1.00                 C  
ATOM   2289  C   ALA  1945     -75.003   2.126  13.085  1.00                 C  
ATOM   2290  O   ALA  1945     -75.072   2.263  11.864  1.00                 O  
ATOM   2291  CB  ALA  1945     -73.197   3.452  14.131  1.00                 C  
ATOM   2292  N   GLY  1946     -76.079   2.052  13.888  1.00                 N  
ATOM   2293  CA  GLY  1946     -77.468   2.110  13.431  1.00                 C  
ATOM   2294  C   GLY  1946     -78.245   3.156  14.217  1.00                 C  
ATOM   2295  O   GLY  1946     -77.763   3.647  15.238  1.00                 O  
ATOM   2296  N   VAL  1947     -79.465   3.474  13.754  1.00                 N  
ATOM   2297  CA  VAL  1947     -80.334   4.446  14.416  1.00                 C  
ATOM   2298  C   VAL  1947     -81.794   4.306  13.958  1.00                 C  
ATOM   2299  O   VAL  1947     -82.054   3.987  12.798  1.00                 O  
ATOM   2300  CB  VAL  1947     -79.856   5.889  14.171  1.00                 C  
ATOM   2301  CG1 VAL  1947     -79.949   6.238  12.694  1.00                 C  
ATOM   2302  CG2 VAL  1947     -80.668   6.868  15.006  1.00                 C  
ATOM   2303  N   TYR  1948     -82.732   4.563  14.883  1.00                 N  
ATOM   2304  CA  TYR  1948     -84.176   4.535  14.656  1.00                 C  
ATOM   2305  C   TYR  1948     -84.704   5.914  15.054  1.00                 C  
ATOM   2306  O   TYR  1948     -84.582   6.285  16.220  1.00                 O  
ATOM   2307  CB  TYR  1948     -84.823   3.405  15.459  1.00                 C  
ATOM   2308  CG  TYR  1948     -86.318   3.294  15.266  1.00                 C  
ATOM   2309  OH  TYR  1948     -90.429   2.990  14.717  1.00                 O  
ATOM   2310  CZ  TYR  1948     -89.069   3.090  14.900  1.00                 C  
ATOM   2311  CD1 TYR  1948     -86.875   3.321  13.993  1.00                 C  
ATOM   2312  CE1 TYR  1948     -88.240   3.220  13.807  1.00                 C  
ATOM   2313  CD2 TYR  1948     -87.169   3.162  16.356  1.00                 C  
ATOM   2314  CE2 TYR  1948     -88.537   3.060  16.188  1.00                 C  
ATOM   2315  N   CYS  1949     -85.250   6.682  14.094  1.00                 N  
ATOM   2316  CA  CYS  1949     -85.776   8.029  14.352  1.00                 C  
ATOM   2317  C   CYS  1949     -87.285   7.974  14.664  1.00                 C  
ATOM   2318  O   CYS  1949     -87.892   6.905  14.591  1.00                 O  
ATOM   2319  CB  CYS  1949     -85.514   8.945  13.155  1.00                 C  
ATOM   2320  SG  CYS  1949     -83.764   9.224  12.796  1.00                 S  
ATOM   2321  N   LYS  1950     -87.881   9.127  15.011  1.00                 N  
ATOM   2322  CA  LYS  1950     -89.296   9.223  15.394  1.00                 C  
ATOM   2323  C   LYS  1950     -90.300   9.067  14.249  1.00                 C  
ATOM   2324  O   LYS  1950     -91.319   8.401  14.431  1.00                 O  
ATOM   2325  CB  LYS  1950     -89.576  10.562  16.078  1.00                 C  
ATOM   2326  CD  LYS  1950     -89.264  12.050  18.076  1.00                 C  
ATOM   2327  CE  LYS  1950     -88.647  12.181  19.459  1.00                 C  
ATOM   2328  CG  LYS  1950     -88.957  10.695  17.460  1.00                 C  
ATOM   2329  NZ  LYS  1950     -88.904  13.521  20.056  1.00                 N  
ATOM   2330  N   GLY  1951     -90.040   9.697  13.090  1.00                 N  
ATOM   2331  CA  GLY  1951     -90.970   9.677  11.950  1.00                 C  
ATOM   2332  C   GLY  1951     -91.084   8.339  11.192  1.00                 C  
ATOM   2333  O   GLY  1951     -91.942   8.238  10.316  1.00                 O  
ATOM   2334  N   THR  1952     -90.245   7.332  11.498  1.00                 N  
ATOM   2335  CA  THR  1952     -90.293   6.034  10.811  1.00                 C  
ATOM   2336  C   THR  1952     -91.566   5.237  11.090  1.00                 C  
ATOM   2337  O   THR  1952     -92.192   5.415  12.136  1.00                 O  
ATOM   2338  CB  THR  1952     -89.089   5.151  11.188  1.00                 C  
ATOM   2339  OG1 THR  1952     -89.062   3.990  10.348  1.00                 O  
ATOM   2340  CG2 THR  1952     -89.193   4.700  12.637  1.00                 C  
ATOM   2341  N   ARG  1953     -91.927   4.334  10.157  1.00                 N  
ATOM   2342  CA  ARG  1953     -93.088   3.452  10.316  1.00                 C  
ATOM   2343  C   ARG  1953     -92.815   2.384  11.393  1.00                 C  
ATOM   2344  O   ARG  1953     -93.757   1.894  12.015  1.00                 O  
ATOM   2345  CB  ARG  1953     -93.442   2.786   8.985  1.00                 C  
ATOM   2346  CD  ARG  1953     -94.160   3.040   6.593  1.00                 C  
ATOM   2347  NE  ARG  1953     -95.292   2.121   6.684  1.00                 N  
ATOM   2348  CG  ARG  1953     -93.901   3.757   7.909  1.00                 C  
ATOM   2349  CZ  ARG  1953     -95.608   1.229   5.751  1.00                 C  
ATOM   2350  NH1 ARG  1953     -96.656   0.435   5.920  1.00                 N  
ATOM   2351  NH2 ARG  1953     -94.874   1.134   4.650  1.00                 N  
TER
