# Supplementary material for: Comparative Single-Cell Transcriptomics Reveals Novel Genes Involved in Bivalve Embryonic Shell Formation and Questions Ontogenetic Homology of Molluscan Shell Types
Source: Front Cell Dev Biol. 2022 Jun 9;10:883755. doi: 10.3389/fcell.2022.883755 (PMC9261976; doi:10.3389/fcell.2022.883755)
Supplement: Supplementary file 1 [file DataSheet1.ZIP › Supplementary_File1/s_f_1/5c8514a025903c75.final.pdb]

ATOM      1  N   GLN   354      62.183 -38.022  39.126  1.00                 N  
ATOM      2  CA  GLN   354      63.357 -38.853  39.500  1.00                 C  
ATOM      3  C   GLN   354      64.123 -38.121  40.589  1.00                 C  
ATOM      4  O   GLN   354      64.129 -36.869  40.576  1.00                 O  
ATOM      5  CB  GLN   354      64.233 -39.124  38.276  1.00                 C  
ATOM      6  CD  GLN   354      63.216 -41.348  37.642  1.00                 C  
ATOM      7  CG  GLN   354      63.548 -39.939  37.190  1.00                 C  
ATOM      8  OE1 GLN   354      64.085 -42.080  38.115  1.00                 O  
ATOM      9  NE2 GLN   354      61.953 -41.732  37.497  1.00                 N  
ATOM     10  N   PRO   355      64.940 -38.879  41.295  1.00                 N  
ATOM     11  CA  PRO   355      65.761 -38.342  42.351  1.00                 C  
ATOM     12  C   PRO   355      66.929 -37.686  41.626  1.00                 C  
ATOM     13  O   PRO   355      67.039 -36.459  41.550  1.00                 O  
ATOM     14  CB  PRO   355      66.145 -39.568  43.181  1.00                 C  
ATOM     15  CD  PRO   355      64.931 -40.385  41.287  1.00                 C  
ATOM     16  CG  PRO   355      66.061 -40.709  42.224  1.00                 C  
ATOM     17  N   GLN   356      67.826 -38.505  41.077  1.00                 N  
ATOM     18  CA  GLN   356      68.985 -38.007  40.328  1.00                 C  
ATOM     19  C   GLN   356      68.516 -37.715  38.884  1.00                 C  
ATOM     20  O   GLN   356      67.673 -38.431  38.338  1.00                 O  
ATOM     21  CB  GLN   356      70.125 -39.027  40.365  1.00                 C  
ATOM     22  CD  GLN   356      71.308 -38.106  42.398  1.00                 C  
ATOM     23  CG  GLN   356      70.654 -39.316  41.760  1.00                 C  
ATOM     24  OE1 GLN   356      72.278 -37.562  41.871  1.00                 O  
ATOM     25  NE2 GLN   356      70.776 -37.681  43.539  1.00                 N  
ATOM     26  N   PRO   357      69.052 -36.657  38.233  1.00                 N  
ATOM     27  CA  PRO   357      68.676 -36.283  36.861  1.00                 C  
ATOM     28  C   PRO   357      69.016 -37.326  35.799  1.00                 C  
ATOM     29  O   PRO   357      70.027 -38.030  35.873  1.00                 O  
ATOM     30  CB  PRO   357      69.462 -34.997  36.599  1.00                 C  
ATOM     31  CD  PRO   357      69.946 -35.629  38.856  1.00                 C  
ATOM     32  CG  PRO   357      69.735 -34.443  37.958  1.00                 C  
ATOM     33  N   GLN   358      68.157 -37.429  34.791  1.00                 N  
ATOM     34  CA  GLN   358      68.315 -38.391  33.697  1.00                 C  
ATOM     35  C   GLN   358      69.537 -38.158  32.808  1.00                 C  
ATOM     36  O   GLN   358      70.225 -37.140  32.921  1.00                 O  
ATOM     37  CB  GLN   358      67.073 -38.395  32.803  1.00                 C  
ATOM     38  CD  GLN   358      65.850 -40.249  34.007  1.00                 C  
ATOM     39  CG  GLN   358      65.798 -38.816  33.515  1.00                 C  
ATOM     40  OE1 GLN   358      66.128 -41.169  33.238  1.00                 O  
ATOM     41  NE2 GLN   358      65.583 -40.442  35.293  1.00                 N  
ATOM     42  N   PRO   359      69.835 -39.105  31.897  1.00                 N  
ATOM     43  CA  PRO   359      70.988 -38.951  31.001  1.00                 C  
ATOM     44  C   PRO   359      70.845 -37.671  30.154  1.00                 C  
ATOM     45  O   PRO   359      69.865 -37.487  29.427  1.00                 O  
ATOM     46  CB  PRO   359      70.955 -40.212  30.135  1.00                 C  
ATOM     47  CD  PRO   359      69.171 -40.467  31.710  1.00                 C  
ATOM     48  CG  PRO   359      70.241 -41.220  30.971  1.00                 C  
ATOM     49  N   GLN   360      71.766 -36.817  30.154  1.00                 N  
ATOM     50  CA  GLN   360      71.823 -35.470  29.545  1.00                 C  
ATOM     51  C   GLN   360      70.598 -35.301  28.635  1.00                 C  
ATOM     52  O   GLN   360      70.452 -36.047  27.636  1.00                 O  
ATOM     53  CB  GLN   360      73.130 -35.287  28.770  1.00                 C  
ATOM     54  CD  GLN   360      73.437 -32.819  29.210  1.00                 C  
ATOM     55  CG  GLN   360      73.302 -33.905  28.161  1.00                 C  
ATOM     56  OE1 GLN   360      74.290 -32.899  30.094  1.00                 O  
ATOM     57  NE2 GLN   360      72.593 -31.798  29.115  1.00                 N  
ATOM     58  N   PRO   361      69.726 -34.363  28.970  1.00                 N  
ATOM     59  CA  PRO   361      68.519 -34.082  28.147  1.00                 C  
ATOM     60  C   PRO   361      68.898 -33.116  27.021  1.00                 C  
ATOM     61  O   PRO   361      69.385 -31.993  27.267  1.00                 O  
ATOM     62  CB  PRO   361      67.531 -33.464  29.138  1.00                 C  
ATOM     63  CD  PRO   361      69.626 -33.693  30.272  1.00                 C  
ATOM     64  CG  PRO   361      68.392 -32.840  30.184  1.00                 C  
ATOM     65  N   GLN   362      68.682 -33.552  25.800  1.00                 N  
ATOM     66  CA  GLN   362      69.018 -32.797  24.583  1.00                 C  
ATOM     67  C   GLN   362      67.735 -32.490  23.825  1.00                 C  
ATOM     68  O   GLN   362      66.727 -33.178  24.050  1.00                 O  
ATOM     69  CB  GLN   362      70.000 -33.588  23.716  1.00                 C  
ATOM     70  CD  GLN   362      72.313 -34.570  23.463  1.00                 C  
ATOM     71  CG  GLN   362      71.356 -33.816  24.364  1.00                 C  
ATOM     72  OE1 GLN   362      72.366 -34.328  22.257  1.00                 O  
ATOM     73  NE2 GLN   362      73.074 -35.489  24.046  1.00                 N  
ATOM     74  N   LEU   363      66.984 -31.491  24.288  1.00                 N  
ATOM     75  CA  LEU   363      65.723 -31.132  23.646  1.00                 C  
ATOM     76  C   LEU   363      65.882 -30.038  22.607  1.00                 C  
ATOM     77  O   LEU   363      66.503 -28.995  22.828  1.00                 O  
ATOM     78  CB  LEU   363      64.698 -30.687  24.691  1.00                 C  
ATOM     79  CG  LEU   363      63.326 -30.267  24.158  1.00                 C  
ATOM     80  CD1 LEU   363      62.609 -31.451  23.527  1.00                 C  
ATOM     81  CD2 LEU   363      62.479 -29.667  25.270  1.00                 C  
ATOM     82  N   PRO   364      65.299 -30.292  21.438  1.00                 N  
ATOM     83  CA  PRO   364      65.340 -29.375  20.308  1.00                 C  
ATOM     84  C   PRO   364      63.953 -28.785  20.126  1.00                 C  
ATOM     85  O   PRO   364      62.933 -29.437  20.369  1.00                 O  
ATOM     86  CB  PRO   364      65.768 -30.256  19.132  1.00                 C  
ATOM     87  CD  PRO   364      65.335 -31.742  20.958  1.00                 C  
ATOM     88  CG  PRO   364      65.232 -31.608  19.464  1.00                 C  
ATOM     89  N   GLN   365      63.893 -27.532  19.693  1.00                 N  
ATOM     90  CA  GLN   365      62.616 -26.868  19.494  1.00                 C  
ATOM     91  C   GLN   365      62.580 -26.047  18.219  1.00                 C  
ATOM     92  O   GLN   365      63.553 -25.396  17.826  1.00                 O  
ATOM     93  CB  GLN   365      62.290 -25.966  20.686  1.00                 C  
ATOM     94  CD  GLN   365      60.872 -27.524  22.080  1.00                 C  
ATOM     95  CG  GLN   365      62.148 -26.707  22.005  1.00                 C  
ATOM     96  OE1 GLN   365      59.870 -27.185  21.451  1.00                 O  
ATOM     97  NE2 GLN   365      60.907 -28.603  22.853  1.00                 N  
ATOM     98  N   LEU   366      61.432 -26.076  17.555  1.00                 N  
ATOM     99  CA  LEU   366      61.240 -25.311  16.343  1.00                 C  
ATOM    100  C   LEU   366      59.927 -24.543  16.414  1.00                 C  
ATOM    101  O   LEU   366      58.864 -25.085  16.729  1.00                 O  
ATOM    102  CB  LEU   366      61.263 -26.230  15.120  1.00                 C  
ATOM    103  CG  LEU   366      61.005 -25.564  13.767  1.00                 C  
ATOM    104  CD1 LEU   366      62.123 -24.593  13.424  1.00                 C  
ATOM    105  CD2 LEU   366      60.858 -26.610  12.672  1.00                 C  
ATOM    106  N   PRO   367      60.002 -23.251  16.115  1.00                 N  
ATOM    107  CA  PRO   367      58.822 -22.402  16.046  1.00                 C  
ATOM    108  C   PRO   367      58.763 -22.098  14.554  1.00                 C  
ATOM    109  O   PRO   367      59.561 -21.325  14.017  1.00                 O  
ATOM    110  CB  PRO   367      59.167 -21.214  16.947  1.00                 C  
ATOM    111  CD  PRO   367      61.160 -22.526  16.751  1.00                 C  
ATOM    112  CG  PRO   367      60.655 -21.117  16.882  1.00                 C  
ATOM    113  N   GLN   368      57.810 -22.708  13.862  1.00                 N  
ATOM    114  CA  GLN   368      57.687 -22.513  12.423  1.00                 C  
ATOM    115  C   GLN   368      56.340 -21.923  12.031  1.00                 C  
ATOM    116  O   GLN   368      55.275 -22.355  12.480  1.00                 O  
ATOM    117  CB  GLN   368      57.897 -23.836  11.683  1.00                 C  
ATOM    118  CD  GLN   368      58.131 -25.028   9.469  1.00                 C  
ATOM    119  CG  GLN   368      57.838 -23.716  10.169  1.00                 C  
ATOM    120  OE1 GLN   368      58.940 -25.828   9.941  1.00                 O  
ATOM    121  NE2 GLN   368      57.473 -25.255   8.338  1.00                 N  
ATOM    122  N   LEU   369      56.391 -20.913  11.175  1.00                 N  
ATOM    123  CA  LEU   369      55.195 -20.263  10.659  1.00                 C  
ATOM    124  C   LEU   369      55.325 -20.409   9.150  1.00                 C  
ATOM    125  O   LEU   369      56.182 -19.800   8.503  1.00                 O  
ATOM    126  CB  LEU   369      55.125 -18.812  11.138  1.00                 C  
ATOM    127  CG  LEU   369      53.940 -17.987  10.632  1.00                 C  
ATOM    128  CD1 LEU   369      52.627 -18.570  11.132  1.00                 C  
ATOM    129  CD2 LEU   369      54.072 -16.535  11.063  1.00                 C  
ATOM    130  N   PRO   370      54.459 -21.233   8.575  1.00                 N  
ATOM    131  CA  PRO   370      54.490 -21.504   7.145  1.00                 C  
ATOM    132  C   PRO   370      53.132 -21.425   6.454  1.00                 C  
ATOM    133  O   PRO   370      52.119 -21.936   6.941  1.00                 O  
ATOM    134  CB  PRO   370      55.043 -22.927   7.050  1.00                 C  
ATOM    135  CD  PRO   370      54.683 -22.496   9.377  1.00                 C  
ATOM    136  CG  PRO   370      54.632 -23.574   8.330  1.00                 C  
ATOM    137  N   PRO   371      53.106 -20.772   5.295  1.00                 N  
ATOM    138  CA  PRO   371      51.878 -20.666   4.515  1.00                 C  
ATOM    139  C   PRO   371      51.696 -21.996   3.806  1.00                 C  
ATOM    140  O   PRO   371      52.660 -22.700   3.491  1.00                 O  
ATOM    141  CB  PRO   371      52.145 -19.501   3.560  1.00                 C  
ATOM    142  CD  PRO   371      54.228 -19.959   4.647  1.00                 C  
ATOM    143  CG  PRO   371      53.621 -19.528   3.341  1.00                 C  
ATOM    144  N   GLN   372      50.448 -22.365   3.541  1.00                 N  
ATOM    145  CA  GLN   372      50.170 -23.604   2.830  1.00                 C  
ATOM    146  C   GLN   372      50.891 -23.524   1.483  1.00                 C  
ATOM    147  O   GLN   372      51.115 -22.438   0.941  1.00                 O  
ATOM    148  CB  GLN   372      48.662 -23.801   2.666  1.00                 C  
ATOM    149  CD  GLN   372      46.437 -24.272   3.767  1.00                 C  
ATOM    150  CG  GLN   372      47.924 -24.055   3.971  1.00                 C  
ATOM    151  OE1 GLN   372      45.803 -23.580   2.971  1.00                 O  
ATOM    152  NE2 GLN   372      45.877 -25.236   4.488  1.00                 N  
ATOM    153  N   PRO   373      51.271 -24.676   0.911  1.00                 N  
ATOM    154  CA  PRO   373      51.969 -24.668  -0.378  1.00                 C  
ATOM    155  C   PRO   373      51.048 -24.951  -1.565  1.00                 C  
ATOM    156  O   PRO   373      50.391 -25.993  -1.655  1.00                 O  
ATOM    157  CB  PRO   373      53.019 -25.772  -0.237  1.00                 C  
ATOM    158  CD  PRO   373      51.611 -25.906   1.693  1.00                 C  
ATOM    159  CG  PRO   373      52.423 -26.733   0.736  1.00                 C  
ATOM    160  N   GLN   374      51.000 -24.002  -2.494  1.00                 N  
ATOM    161  CA  GLN   374      50.226 -24.148  -3.716  1.00                 C  
ATOM    162  C   GLN   374      51.167 -23.771  -4.857  1.00                 C  
ATOM    163  O   GLN   374      50.815 -23.025  -5.774  1.00                 O  
ATOM    164  CB  GLN   374      48.974 -23.270  -3.665  1.00                 C  
ATOM    165  CD  GLN   374      46.762 -22.765  -2.555  1.00                 C  
ATOM    166  CG  GLN   374      48.001 -23.639  -2.557  1.00                 C  
ATOM    167  OE1 GLN   374      46.387 -22.201  -3.582  1.00                 O  
ATOM    168  NE2 GLN   374      46.122 -22.652  -1.397  1.00                 N  
ATOM    169  N   ALA   375      52.374 -24.235  -4.852  1.00                 N  
ATOM    170  CA  ALA   375      53.423 -24.090  -5.860  1.00                 C  
ATOM    171  C   ALA   375      53.705 -22.587  -6.020  1.00                 C  
ATOM    172  O   ALA   375      52.787 -21.787  -5.856  1.00                 O  
ATOM    173  CB  ALA   375      52.993 -24.733  -7.169  1.00                 C  
ATOM    174  N   PRO   376      54.968 -22.211  -6.243  1.00                 N  
ATOM    175  CA  PRO   376      55.368 -20.778  -6.344  1.00                 C  
ATOM    176  C   PRO   376      54.638 -20.185  -7.558  1.00                 C  
ATOM    177  O   PRO   376      54.408 -20.917  -8.549  1.00                 O  
ATOM    178  CB  PRO   376      56.887 -20.829  -6.522  1.00                 C  
ATOM    179  CD  PRO   376      56.184 -23.099  -6.236  1.00                 C  
ATOM    180  CG  PRO   376      57.290 -22.132  -5.918  1.00                 C  
ATOM    181  N   PRO   377      54.176 -18.944  -7.441  1.00                 N  
ATOM    182  CA  PRO   377      53.125 -18.419  -8.355  1.00                 C  
ATOM    183  C   PRO   377      53.821 -17.691  -9.515  1.00                 C  
ATOM    184  O   PRO   377      53.387 -17.893 -10.667  1.00                 O  
ATOM    185  CB  PRO   377      52.303 -17.477  -7.472  1.00                 C  
ATOM    186  CD  PRO   377      54.131 -18.244  -6.131  1.00                 C  
ATOM    187  CG  PRO   377      53.246 -17.059  -6.394  1.00                 C  
ATOM    188  N   GLN   378      54.891 -16.937  -9.243  1.00                 N  
ATOM    189  CA  GLN   378      55.713 -16.250 -10.281  1.00                 C  
ATOM    190  C   GLN   378      54.792 -15.383 -11.159  1.00                 C  
ATOM    191  O   GLN   378      54.664 -15.657 -12.375  1.00                 O  
ATOM    192  CB  GLN   378      56.477 -17.274 -11.123  1.00                 C  
ATOM    193  CD  GLN   378      58.714 -17.215  -9.951  1.00                 C  
ATOM    194  CG  GLN   378      57.520 -18.061 -10.348  1.00                 C  
ATOM    195  OE1 GLN   378      59.509 -16.810 -10.800  1.00                 O  
ATOM    196  NE2 GLN   378      58.842 -16.944  -8.658  1.00                 N  
ATOM    197  N   SER   379      54.164 -14.379 -10.540  1.00                 N  
ATOM    198  CA  SER   379      53.205 -13.435 -11.174  1.00                 C  
ATOM    199  C   SER   379      53.978 -12.461 -12.072  1.00                 C  
ATOM    200  O   SER   379      55.071 -12.047 -11.664  1.00                 O  
ATOM    201  CB  SER   379      52.406 -12.685 -10.106  1.00                 C  
ATOM    202  OG  SER   379      51.538 -11.732 -10.694  1.00                 O  
ATOM    203  N   PRO   380      53.431 -12.076 -13.225  1.00                 N  
ATOM    204  CA  PRO   380      53.994 -10.950 -14.031  1.00                 C  
ATOM    205  C   PRO   380      53.007  -9.776 -13.963  1.00                 C  
ATOM    206  O   PRO   380      51.859  -9.990 -14.331  1.00                 O  
ATOM    207  CB  PRO   380      54.126 -11.533 -15.439  1.00                 C  
ATOM    208  CD  PRO   380      52.949 -13.158 -14.135  1.00                 C  
ATOM    209  CG  PRO   380      53.059 -12.573 -15.515  1.00                 C  
ATOM    210  N   ALA   381      53.428  -8.585 -13.495  1.00                 N  
ATOM    211  CA  ALA   381      52.531  -7.389 -13.407  1.00                 C  
ATOM    212  C   ALA   381      51.996  -7.080 -14.796  1.00                 C  
ATOM    213  O   ALA   381      52.729  -7.195 -15.777  1.00                 O  
ATOM    214  CB  ALA   381      53.284  -6.203 -12.824  1.00                 C  
ATOM    215  N   ALA   382      50.728  -6.639 -14.931  1.00                 N  
ATOM    216  CA  ALA   382      50.247  -6.136 -16.215  1.00                 C  
ATOM    217  C   ALA   382      50.952  -4.791 -16.477  1.00                 C  
ATOM    218  O   ALA   382      51.725  -4.336 -15.636  1.00                 O  
ATOM    219  CB  ALA   382      48.733  -5.994 -16.195  1.00                 C  
ATOM    220  N   PRO   383      50.688  -4.173 -17.624  1.00                 N  
ATOM    221  CA  PRO   383      51.146  -2.782 -17.869  1.00                 C  
ATOM    222  C   PRO   383      50.419  -1.875 -16.870  1.00                 C  
ATOM    223  O   PRO   383      49.194  -1.976 -16.774  1.00                 O  
ATOM    224  CB  PRO   383      50.749  -2.512 -19.322  1.00                 C  
ATOM    225  CD  PRO   383      50.154  -4.793 -18.906  1.00                 C  
ATOM    226  CG  PRO   383      50.700  -3.863 -19.953  1.00                 C  
ATOM    227  N   LEU   384      51.154  -1.057 -16.119  1.00                 N  
ATOM    228  CA  LEU   384      50.576  -0.212 -15.053  1.00                 C  
ATOM    229  C   LEU   384      50.211   1.160 -15.616  1.00                 C  
ATOM    230  O   LEU   384      51.027   1.731 -16.373  1.00                 O  
ATOM    231  CB  LEU   384      51.557  -0.075 -13.887  1.00                 C  
ATOM    232  CG  LEU   384      51.952  -1.371 -13.177  1.00                 C  
ATOM    233  CD1 LEU   384      52.997  -1.101 -12.106  1.00                 C  
ATOM    234  CD2 LEU   384      50.731  -2.043 -12.567  1.00                 C  
ATOM    235  N   THR   385      49.098   1.718 -15.156  1.00                 N  
ATOM    236  CA  THR   385      48.735   3.138 -15.378  1.00                 C  
ATOM    237  C   THR   385      49.644   3.976 -14.470  1.00                 C  
ATOM    238  O   THR   385      50.179   3.405 -13.518  1.00                 O  
ATOM    239  CB  THR   385      47.245   3.392 -15.083  1.00                 C  
ATOM    240  OG1 THR   385      46.968   3.088 -13.710  1.00                 O  
ATOM    241  CG2 THR   385      46.370   2.512 -15.962  1.00                 C  
ATOM    242  N   ALA   386      49.818   5.269 -14.745  1.00                 N  
ATOM    243  CA  ALA   386      50.503   6.204 -13.814  1.00                 C  
ATOM    244  C   ALA   386      49.917   6.033 -12.399  1.00                 C  
ATOM    245  O   ALA   386      50.677   6.044 -11.436  1.00                 O  
ATOM    246  CB  ALA   386      50.355   7.638 -14.299  1.00                 C  
ATOM    247  N   THR   387      48.591   5.993 -12.286  1.00                 N  
ATOM    248  CA  THR   387      47.834   5.893 -11.012  1.00                 C  
ATOM    249  C   THR   387      48.250   4.666 -10.189  1.00                 C  
ATOM    250  O   THR   387      48.458   4.772  -8.957  1.00                 O  
ATOM    251  CB  THR   387      46.315   5.834 -11.261  1.00                 C  
ATOM    252  OG1 THR   387      45.886   7.041 -11.901  1.00                 O  
ATOM    253  CG2 THR   387      45.565   5.687  -9.946  1.00                 C  
ATOM    254  N   GLN   388      48.270   3.516 -10.856  1.00                 N  
ATOM    255  CA  GLN   388      48.637   2.221 -10.244  1.00                 C  
ATOM    256  C   GLN   388      50.094   2.283  -9.796  1.00                 C  
ATOM    257  O   GLN   388      50.353   1.850  -8.685  1.00                 O  
ATOM    258  CB  GLN   388      48.408   1.077 -11.234  1.00                 C  
ATOM    259  CD  GLN   388      46.757  -0.274 -12.586  1.00                 C  
ATOM    260  CG  GLN   388      46.944   0.785 -11.517  1.00                 C  
ATOM    261  OE1 GLN   388      47.267  -0.143 -13.699  1.00                 O  
ATOM    262  NE2 GLN   388      46.023  -1.328 -12.251  1.00                 N  
ATOM    263  N   MET   389      51.001   2.808 -10.631  1.00                 N  
ATOM    264  CA  MET   389      52.437   2.944 -10.263  1.00                 C  
ATOM    265  C   MET   389      52.535   3.804  -9.007  1.00                 C  
ATOM    266  O   MET   389      53.318   3.461  -8.086  1.00                 O  
ATOM    267  CB  MET   389      53.232   3.551 -11.421  1.00                 C  
ATOM    268  SD  MET   389      54.139   3.450 -14.037  1.00                 S  
ATOM    269  CE  MET   389      55.806   3.696 -13.429  1.00                 C  
ATOM    270  CG  MET   389      53.378   2.631 -12.622  1.00                 C  
ATOM    271  N   THR   390      51.810   4.917  -8.984  1.00                 N  
ATOM    272  CA  THR   390      51.830   5.874  -7.863  1.00                 C  
ATOM    273  C   THR   390      51.287   5.175  -6.593  1.00                 C  
ATOM    274  O   THR   390      51.889   5.370  -5.538  1.00                 O  
ATOM    275  CB  THR   390      51.003   7.134  -8.181  1.00                 C  
ATOM    276  OG1 THR   390      51.572   7.809  -9.310  1.00                 O  
ATOM    277  CG2 THR   390      51.003   8.085  -6.994  1.00                 C  
ATOM    278  N   ALA   391      50.174   4.443  -6.677  1.00                 N  
ATOM    279  CA  ALA   391      49.594   3.695  -5.532  1.00                 C  
ATOM    280  C   ALA   391      50.663   2.762  -4.966  1.00                 C  
ATOM    281  O   ALA   391      50.853   2.711  -3.733  1.00                 O  
ATOM    282  CB  ALA   391      48.360   2.924  -5.973  1.00                 C  
ATOM    283  N   GLY   392      51.315   2.023  -5.855  1.00                 N  
ATOM    284  CA  GLY   392      52.343   1.036  -5.445  1.00                 C  
ATOM    285  C   GLY   392      53.486   1.791  -4.778  1.00                 C  
ATOM    286  O   GLY   392      53.894   1.398  -3.699  1.00                 O  
ATOM    287  N   ALA   393      53.912   2.913  -5.351  1.00                 N  
ATOM    288  CA  ALA   393      55.052   3.675  -4.783  1.00                 C  
ATOM    289  C   ALA   393      54.645   4.321  -3.450  1.00                 C  
ATOM    290  O   ALA   393      55.491   4.378  -2.574  1.00                 O  
ATOM    291  CB  ALA   393      55.527   4.732  -5.768  1.00                 C  
ATOM    292  N   PRO   394      53.430   4.846  -3.323  1.00                 N  
ATOM    293  CA  PRO   394      52.983   5.501  -2.075  1.00                 C  
ATOM    294  C   PRO   394      52.984   4.457  -0.949  1.00                 C  
ATOM    295  O   PRO   394      53.487   4.738   0.155  1.00                 O  
ATOM    296  CB  PRO   394      51.578   6.008  -2.406  1.00                 C  
ATOM    297  CD  PRO   394      52.423   5.133  -4.467  1.00                 C  
ATOM    298  CG  PRO   394      51.604   6.247  -3.878  1.00                 C  
ATOM    299  N   PRO   395      52.403   3.299  -1.227  1.00                 N  
ATOM    300  CA  PRO   395      52.313   2.154  -0.276  1.00                 C  
ATOM    301  C   PRO   395      53.720   1.735   0.157  1.00                 C  
ATOM    302  O   PRO   395      53.970   1.580   1.388  1.00                 O  
ATOM    303  CB  PRO   395      51.606   1.060  -1.079  1.00                 C  
ATOM    304  CD  PRO   395      51.576   2.989  -2.496  1.00                 C  
ATOM    305  CG  PRO   395      50.762   1.803  -2.060  1.00                 C  
ATOM    306  N   SER   396      54.625   1.557  -0.811  1.00                 N  
ATOM    307  CA  SER   396      56.016   1.113  -0.534  1.00                 C  
ATOM    308  C   SER   396      56.732   2.138   0.364  1.00                 C  
ATOM    309  O   SER   396      57.472   1.716   1.293  1.00                 O  
ATOM    310  CB  SER   396      56.785   0.914  -1.841  1.00                 C  
ATOM    311  OG  SER   396      56.245  -0.160  -2.593  1.00                 O  
ATOM    312  N   PRO   397      56.520   3.436   0.111  1.00                 N  
ATOM    313  CA  PRO   397      57.071   4.528   0.954  1.00                 C  
ATOM    314  C   PRO   397      56.495   4.445   2.363  1.00                 C  
ATOM    315  O   PRO   397      57.273   4.617   3.313  1.00                 O  
ATOM    316  CB  PRO   397      56.637   5.806   0.234  1.00                 C  
ATOM    317  CD  PRO   397      55.938   4.009  -1.184  1.00                 C  
ATOM    318  CG  PRO   397      56.503   5.402  -1.196  1.00                 C  
ATOM    319  N   GLU   398      55.186   4.227   2.513  1.00                 N  
ATOM    320  CA  GLU   398      54.620   4.088   3.872  1.00                 C  
ATOM    321  C   GLU   398      55.321   2.916   4.549  1.00                 C  
ATOM    322  O   GLU   398      55.670   3.034   5.732  1.00                 O  
ATOM    323  CB  GLU   398      53.105   3.884   3.803  1.00                 C  
ATOM    324  CD  GLU   398      50.845   4.856   3.234  1.00                 C  
ATOM    325  CG  GLU   398      52.332   5.117   3.365  1.00                 C  
ATOM    326  OE1 GLU   398      50.441   3.676   3.299  1.00                 O  
ATOM    327  OE2 GLU   398      50.083   5.832   3.066  1.00                 O  
ATOM    328  N   PHE   399      55.536   1.829   3.816  1.00                 N  
ATOM    329  CA  PHE   399      56.100   0.595   4.416  1.00                 C  
ATOM    330  C   PHE   399      57.539   0.859   4.875  1.00                 C  
ATOM    331  O   PHE   399      57.903   0.403   5.973  1.00                 O  
ATOM    332  CB  PHE   399      56.049  -0.560   3.413  1.00                 C  
ATOM    333  CG  PHE   399      54.669  -1.109   3.191  1.00                 C  
ATOM    334  CZ  PHE   399      52.114  -2.126   2.786  1.00                 C  
ATOM    335  CD1 PHE   399      54.206  -1.357   1.911  1.00                 C  
ATOM    336  CE1 PHE   399      52.936  -1.863   1.706  1.00                 C  
ATOM    337  CD2 PHE   399      53.835  -1.378   4.261  1.00                 C  
ATOM    338  CE2 PHE   399      52.565  -1.883   4.056  1.00                 C  
ATOM    339  N   ILE   400      58.324   1.551   4.043  1.00                 N  
ATOM    340  CA  ILE   400      59.735   1.854   4.347  1.00                 C  
ATOM    341  C   ILE   400      59.794   2.680   5.637  1.00                 C  
ATOM    342  O   ILE   400      60.715   2.458   6.423  1.00                 O  
ATOM    343  CB  ILE   400      60.417   2.594   3.181  1.00                 C  
ATOM    344  CD1 ILE   400      60.958   2.382   0.699  1.00                 C  
ATOM    345  CG1 ILE   400      60.561   1.667   1.972  1.00                 C  
ATOM    346  CG2 ILE   400      61.757   3.162   3.623  1.00                 C  
ATOM    347  N   ALA   401      58.858   3.621   5.818  1.00                 N  
ATOM    348  CA  ALA   401      58.793   4.515   7.000  1.00                 C  
ATOM    349  C   ALA   401      58.288   3.745   8.237  1.00                 C  
ATOM    350  O   ALA   401      58.817   3.963   9.339  1.00                 O  
ATOM    351  CB  ALA   401      57.893   5.707   6.714  1.00                 C  
ATOM    352  N   PHE   402      57.277   2.887   8.055  1.00                 N  
ATOM    353  CA  PHE   402      56.491   2.301   9.171  1.00                 C  
ATOM    354  C   PHE   402      57.282   1.180   9.852  1.00                 C  
ATOM    355  O   PHE   402      57.278   1.136  11.094  1.00                 O  
ATOM    356  CB  PHE   402      55.148   1.774   8.662  1.00                 C  
ATOM    357  CG  PHE   402      54.287   1.172   9.735  1.00                 C  
ATOM    358  CZ  PHE   402      52.694   0.051  11.718  1.00                 C  
ATOM    359  CD1 PHE   402      53.621   1.978  10.641  1.00                 C  
ATOM    360  CE1 PHE   402      52.828   1.424  11.629  1.00                 C  
ATOM    361  CD2 PHE   402      54.143  -0.200   9.838  1.00                 C  
ATOM    362  CE2 PHE   402      53.350  -0.754  10.825  1.00                 C  
ATOM    363  N   ILE   403      57.861   0.261   9.068  1.00                 N  
ATOM    364  CA  ILE   403      58.450  -0.991   9.623  1.00                 C  
ATOM    365  C   ILE   403      59.525  -0.619  10.645  1.00                 C  
ATOM    366  O   ILE   403      59.531  -1.198  11.738  1.00                 O  
ATOM    367  CB  ILE   403      59.028  -1.885   8.510  1.00                 C  
ATOM    368  CD1 ILE   403      58.389  -3.075   6.348  1.00                 C  
ATOM    369  CG1 ILE   403      57.904  -2.436   7.631  1.00                 C  
ATOM    370  CG2 ILE   403      59.878  -2.996   9.106  1.00                 C  
ATOM    371  N   LYS   404      60.477   0.313  10.339  1.00                 N  
ATOM    372  CA  LYS   404      61.495   0.690  11.318  1.00                 C  
ATOM    373  C   LYS   404      60.874   1.231  12.618  1.00                 C  
ATOM    374  O   LYS   404      61.432   0.973  13.622  1.00                 O  
ATOM    375  CB  LYS   404      62.443   1.736  10.729  1.00                 C  
ATOM    376  CD  LYS   404      64.270   2.291   9.099  1.00                 C  
ATOM    377  CE  LYS   404      65.187   1.754   8.012  1.00                 C  
ATOM    378  CG  LYS   404      63.371   1.197   9.652  1.00                 C  
ATOM    379  NZ  LYS   404      66.043   2.825   7.430  1.00                 N  
ATOM    380  N   GLN   405      59.754   1.961  12.557  1.00                 N  
ATOM    381  CA  GLN   405      59.077   2.538  13.749  1.00                 C  
ATOM    382  C   GLN   405      58.519   1.403  14.619  1.00                 C  
ATOM    383  O   GLN   405      58.653   1.500  15.849  1.00                 O  
ATOM    384  CB  GLN   405      57.965   3.498  13.321  1.00                 C  
ATOM    385  CD  GLN   405      57.336   5.668  12.193  1.00                 C  
ATOM    386  CG  GLN   405      58.465   4.779  12.675  1.00                 C  
ATOM    387  OE1 GLN   405      56.241   5.191  11.896  1.00                 O  
ATOM    388  NE2 GLN   405      57.600   6.968  12.115  1.00                 N  
ATOM    389  N   ARG   406      57.976   0.334  14.026  1.00                 N  
ATOM    390  CA  ARG   406      57.555  -0.852  14.819  1.00                 C  
ATOM    391  C   ARG   406      58.789  -1.528  15.442  1.00                 C  
ATOM    392  O   ARG   406      58.706  -1.999  16.632  1.00                 O  
ATOM    393  CB  ARG   406      56.782  -1.837  13.940  1.00                 C  
ATOM    394  CD  ARG   406      55.315  -2.718  15.776  1.00                 C  
ATOM    395  NE  ARG   406      54.811  -3.903  16.467  1.00                 N  
ATOM    396  CG  ARG   406      56.299  -3.077  14.675  1.00                 C  
ATOM    397  CZ  ARG   406      54.156  -3.871  17.623  1.00                 C  
ATOM    398  NH1 ARG   406      53.734  -5.000  18.177  1.00                 N  
ATOM    399  NH2 ARG   406      53.925  -2.711  18.222  1.00                 N  
ATOM    400  N   ARG   407      59.872  -1.655  14.663  1.00                 N  
ATOM    401  CA  ARG   407      61.142  -2.271  15.143  1.00                 C  
ATOM    402  C   ARG   407      61.590  -1.557  16.419  1.00                 C  
ATOM    403  O   ARG   407      61.855  -2.245  17.418  1.00                 O  
ATOM    404  CB  ARG   407      62.218  -2.194  14.058  1.00                 C  
ATOM    405  CD  ARG   407      64.608  -2.578  13.394  1.00                 C  
ATOM    406  NE  ARG   407      64.925  -1.161  13.236  1.00                 N  
ATOM    407  CG  ARG   407      63.549  -2.810  14.460  1.00                 C  
ATOM    408  CZ  ARG   407      65.563  -0.650  12.188  1.00                 C  
ATOM    409  NH1 ARG   407      65.807   0.652  12.130  1.00                 N  
ATOM    410  NH2 ARG   407      65.955  -1.443  11.200  1.00                 N  
ATOM    411  N   GLU   408      61.614  -0.229  16.404  1.00                 N  
ATOM    412  CA  GLU   408      61.978   0.609  17.574  1.00                 C  
ATOM    413  C   GLU   408      61.121   0.203  18.766  1.00                 C  
ATOM    414  O   GLU   408      61.686   0.070  19.872  1.00                 O  
ATOM    415  CB  GLU   408      61.800   2.093  17.247  1.00                 C  
ATOM    416  CD  GLU   408      63.661   3.006  18.690  1.00                 C  
ATOM    417  CG  GLU   408      62.176   3.029  18.383  1.00                 C  
ATOM    418  OE1 GLU   408      64.438   2.549  17.826  1.00                 O  
ATOM    419  OE2 GLU   408      64.046   3.444  19.794  1.00                 O  
ATOM    420  N   GLN   409      59.805   0.031  18.563  1.00                 N  
ATOM    421  CA  GLN   409      58.882  -0.267  19.695  1.00                 C  
ATOM    422  C   GLN   409      59.128  -1.694  20.219  1.00                 C  
ATOM    423  O   GLN   409      59.034  -1.892  21.459  1.00                 O  
ATOM    424  CB  GLN   409      57.426  -0.098  19.258  1.00                 C  
ATOM    425  CD  GLN   409      55.600   1.462  18.475  1.00                 C  
ATOM    426  CG  GLN   409      57.024   1.342  18.982  1.00                 C  
ATOM    427  OE1 GLN   409      55.059   0.526  17.886  1.00                 O  
ATOM    428  NE2 GLN   409      54.988   2.618  18.703  1.00                 N  
ATOM    429  N   MET   410      59.393  -2.674  19.351  1.00                 N  
ATOM    430  CA  MET   410      59.793  -4.043  19.802  1.00                 C  
ATOM    431  C   MET   410      61.081  -3.961  20.644  1.00                 C  
ATOM    432  O   MET   410      61.154  -4.686  21.657  1.00                 O  
ATOM    433  CB  MET   410      59.990  -4.967  18.599  1.00                 C  
ATOM    434  SD  MET   410      58.993  -6.275  16.369  1.00                 S  
ATOM    435  CE  MET   410      59.547  -7.832  17.060  1.00                 C  
ATOM    436  CG  MET   410      58.703  -5.319  17.870  1.00                 C  
ATOM    437  N   ARG   411      62.079  -3.154  20.241  1.00                 N  
ATOM    438  CA  ARG   411      63.402  -3.132  20.949  1.00                 C  
ATOM    439  C   ARG   411      63.170  -2.602  22.371  1.00                 C  
ATOM    440  O   ARG   411      63.757  -3.147  23.308  1.00                 O  
ATOM    441  CB  ARG   411      64.407  -2.272  20.180  1.00                 C  
ATOM    442  CD  ARG   411      66.730  -1.338  20.006  1.00                 C  
ATOM    443  NE  ARG   411      66.295   0.057  20.023  1.00                 N  
ATOM    444  CG  ARG   411      65.794  -2.235  20.800  1.00                 C  
ATOM    445  CZ  ARG   411      66.505   0.893  21.035  1.00                 C  
ATOM    446  NH1 ARG   411      66.073   2.144  20.962  1.00                 N  
ATOM    447  NH2 ARG   411      67.146   0.474  22.118  1.00                 N  
ATOM    448  N   THR   412      62.310  -1.591  22.508  1.00                 N  
ATOM    449  CA  THR   412      61.964  -0.968  23.815  1.00                 C  
ATOM    450  C   THR   412      61.356  -2.026  24.750  1.00                 C  
ATOM    451  O   THR   412      61.798  -2.123  25.895  1.00                 O  
ATOM    452  CB  THR   412      60.986   0.208  23.638  1.00                 C  
ATOM    453  OG1 THR   412      61.601   1.230  22.845  1.00                 O  
ATOM    454  CG2 THR   412      60.613   0.799  24.989  1.00                 C  
ATOM    455  N   GLN   413      60.408  -2.831  24.284  1.00                 N  
ATOM    456  CA  GLN   413      59.729  -3.828  25.163  1.00                 C  
ATOM    457  C   GLN   413      60.724  -4.940  25.524  1.00                 C  
ATOM    458  O   GLN   413      60.642  -5.459  26.648  1.00                 O  
ATOM    459  CB  GLN   413      58.491  -4.399  24.469  1.00                 C  
ATOM    460  CD  GLN   413      56.180  -3.978  23.541  1.00                 C  
ATOM    461  CG  GLN   413      57.357  -3.401  24.303  1.00                 C  
ATOM    462  OE1 GLN   413      56.337  -4.901  22.743  1.00                 O  
ATOM    463  NE2 GLN   413      54.993  -3.434  23.787  1.00                 N  
ATOM    464  N   ASN   414      61.587  -5.322  24.583  1.00                 N  
ATOM    465  CA  ASN   414      62.666  -6.321  24.792  1.00                 C  
ATOM    466  C   ASN   414      63.616  -5.829  25.896  1.00                 C  
ATOM    467  O   ASN   414      64.015  -6.640  26.748  1.00                 O  
ATOM    468  CB  ASN   414      63.415  -6.582  23.484  1.00                 C  
ATOM    469  CG  ASN   414      62.604  -7.404  22.502  1.00                 C  
ATOM    470  OD1 ASN   414      61.651  -8.083  22.884  1.00                 O  
ATOM    471  ND2 ASN   414      62.980  -7.345  21.230  1.00                 N  
ATOM    472  N   GLN   415      63.958  -4.549  25.901  1.00                 N  
ATOM    473  CA  GLN   415      64.777  -3.968  26.995  1.00                 C  
ATOM    474  C   GLN   415      64.041  -4.138  28.318  1.00                 C  
ATOM    475  O   GLN   415      64.716  -4.410  29.327  1.00                 O  
ATOM    476  CB  GLN   415      65.075  -2.493  26.716  1.00                 C  
ATOM    477  CD  GLN   415      66.221  -0.791  25.244  1.00                 C  
ATOM    478  CG  GLN   415      66.040  -2.262  25.565  1.00                 C  
ATOM    479  OE1 GLN   415      65.316   0.016  25.455  1.00                 O  
ATOM    480  NE2 GLN   415      67.394  -0.439  24.730  1.00                 N  
ATOM    481  N   ALA   416      62.729  -3.936  28.322  1.00                 N  
ATOM    482  CA  ALA   416      61.906  -4.081  29.539  1.00                 C  
ATOM    483  C   ALA   416      61.985  -5.535  30.014  1.00                 C  
ATOM    484  O   ALA   416      62.177  -5.741  31.199  1.00                 O  
ATOM    485  CB  ALA   416      60.470  -3.664  29.261  1.00                 C  
ATOM    486  N   SER   417      61.804  -6.507  29.121  1.00                 N  
ATOM    487  CA  SER   417      61.866  -7.959  29.454  1.00                 C  
ATOM    488  C   SER   417      63.216  -8.285  30.121  1.00                 C  
ATOM    489  O   SER   417      63.225  -8.954  31.177  1.00                 O  
ATOM    490  CB  SER   417      61.664  -8.806  28.196  1.00                 C  
ATOM    491  OG  SER   417      60.355  -8.645  27.678  1.00                 O  
ATOM    492  N   ARG   418      64.326  -7.863  29.519  1.00                 N  
ATOM    493  CA  ARG   418      65.688  -8.106  30.085  1.00                 C  
ATOM    494  C   ARG   418      65.831  -7.449  31.466  1.00                 C  
ATOM    495  O   ARG   418      66.413  -8.101  32.344  1.00                 O  
ATOM    496  CB  ARG   418      66.765  -7.579  29.134  1.00                 C  
ATOM    497  CD  ARG   418      67.914  -7.734  26.908  1.00                 C  
ATOM    498  NE  ARG   418      69.258  -7.917  27.451  1.00                 N  
ATOM    499  CG  ARG   418      66.848  -8.328  27.814  1.00                 C  
ATOM    500  CZ  ARG   418      70.345  -7.322  26.971  1.00                 C  
ATOM    501  NH1 ARG   418      71.526  -7.549  27.530  1.00                 N  
ATOM    502  NH2 ARG   418      70.249  -6.502  25.933  1.00                 N  
TER
