# Supplementary material for: Comparative Single-Cell Transcriptomics Reveals Novel Genes Involved in Bivalve Embryonic Shell Formation and Questions Ontogenetic Homology of Molluscan Shell Types
Source: Front Cell Dev Biol. 2022 Jun 9;10:883755. doi: 10.3389/fcell.2022.883755 (PMC9261976; doi:10.3389/fcell.2022.883755)
Supplement: Supplementary file 1 [file DataSheet1.ZIP › Supplementary_File1/s_f_1/627bd6470a071688.final.pdb]

ATOM      1  N   PRO   153     108.508   6.156   2.446  1.00                 N  
ATOM      2  CA  PRO   153     109.976   6.213   2.524  1.00                 C  
ATOM      3  C   PRO   153     110.245   5.880   3.990  1.00                 C  
ATOM      4  O   PRO   153     109.362   6.015   4.845  1.00                 O  
ATOM      5  CB  PRO   153     110.313   7.648   2.115  1.00                 C  
ATOM      6  CD  PRO   153     107.934   7.437   1.962  1.00                 C  
ATOM      7  CG  PRO   153     109.126   8.103   1.334  1.00                 C  
ATOM      8  N   ILE   154     111.431   5.431   4.308  1.00                 N  
ATOM      9  CA  ILE   154     111.753   5.087   5.719  1.00                 C  
ATOM     10  C   ILE   154     111.619   6.336   6.575  1.00                 C  
ATOM     11  O   ILE   154     111.746   7.457   6.084  1.00                 O  
ATOM     12  CB  ILE   154     113.163   4.480   5.844  1.00                 C  
ATOM     13  CD1 ILE   154     112.307   2.127   5.367  1.00                 C  
ATOM     14  CG1 ILE   154     113.279   3.220   4.984  1.00                 C  
ATOM     15  CG2 ILE   154     113.496   4.203   7.302  1.00                 C  
ATOM     16  N   SER   155     111.401   6.170   7.845  1.00                 N  
ATOM     17  CA  SER   155     111.309   7.349   8.758  1.00                 C  
ATOM     18  C   SER   155     112.685   8.023   8.818  1.00                 C  
ATOM     19  O   SER   155     113.487   7.759   9.707  1.00                 O  
ATOM     20  CB  SER   155     110.835   6.916  10.147  1.00                 C  
ATOM     21  OG  SER   155     109.510   6.416  10.100  1.00                 O  
ATOM     22  N   GLU   156     112.992   8.821   7.839  1.00                 N  
ATOM     23  CA  GLU   156     114.333   9.483   7.745  1.00                 C  
ATOM     24  C   GLU   156     115.379   8.428   7.411  1.00                 C  
ATOM     25  O   GLU   156     115.913   8.408   6.316  1.00                 O  
ATOM     26  CB  GLU   156     114.668  10.204   9.053  1.00                 C  
ATOM     27  CD  GLU   156     114.116  12.067  10.665  1.00                 C  
ATOM     28  CG  GLU   156     113.781  11.403   9.345  1.00                 C  
ATOM     29  OE1 GLU   156     114.991  11.545  11.388  1.00                 O  
ATOM     30  OE2 GLU   156     113.504  13.110  10.978  1.00                 O  
ATOM     31  N   LEU   157     115.658   7.539   8.320  1.00                 N  
ATOM     32  CA  LEU   157     116.657   6.441   8.061  1.00                 C  
ATOM     33  C   LEU   157     118.065   7.021   7.868  1.00                 C  
ATOM     34  O   LEU   157     119.026   6.537   8.443  1.00                 O  
ATOM     35  CB  LEU   157     116.248   5.623   6.835  1.00                 C  
ATOM     36  CG  LEU   157     117.170   4.462   6.456  1.00                 C  
ATOM     37  CD1 LEU   157     117.230   3.436   7.578  1.00                 C  
ATOM     38  CD2 LEU   157     116.706   3.806   5.164  1.00                 C  
ATOM     39  N   ASP   158     118.183   8.013   7.030  1.00                 N  
ATOM     40  CA  ASP   158     119.493   8.664   6.664  1.00                 C  
ATOM     41  C   ASP   158     120.430   7.672   6.008  1.00                 C  
ATOM     42  O   ASP   158     120.554   6.538   6.423  1.00                 O  
ATOM     43  CB  ASP   158     120.154   9.271   7.903  1.00                 C  
ATOM     44  CG  ASP   158     119.388  10.460   8.449  1.00                 C  
ATOM     45  OD1 ASP   158     118.503  10.976   7.733  1.00                 O  
ATOM     46  OD2 ASP   158     119.672  10.876   9.592  1.00                 O  
ATOM     47  N   THR   159     121.117   8.096   5.009  1.00                 N  
ATOM     48  CA  THR   159     122.073   7.203   4.331  1.00                 C  
ATOM     49  C   THR   159     123.415   7.341   5.006  1.00                 C  
ATOM     50  O   THR   159     124.319   7.962   4.478  1.00                 O  
ATOM     51  CB  THR   159     122.179   7.526   2.829  1.00                 C  
ATOM     52  OG1 THR   159     122.499   8.912   2.657  1.00                 O  
ATOM     53  CG2 THR   159     120.860   7.240   2.128  1.00                 C  
ATOM     54  N   GLU   160     123.552   6.808   6.181  1.00                 N  
ATOM     55  CA  GLU   160     124.851   6.894   6.916  1.00                 C  
ATOM     56  C   GLU   160     125.615   5.589   6.678  1.00                 C  
ATOM     57  O   GLU   160     126.311   5.078   7.544  1.00                 O  
ATOM     58  CB  GLU   160     124.608   7.146   8.405  1.00                 C  
ATOM     59  CD  GLU   160     123.740   8.703  10.195  1.00                 C  
ATOM     60  CG  GLU   160     123.949   8.481   8.710  1.00                 C  
ATOM     61  OE1 GLU   160     123.987   7.760  10.977  1.00                 O  
ATOM     62  OE2 GLU   160     123.329   9.819  10.577  1.00                 O  
ATOM     63  N   ASN   161     125.483   5.041   5.514  1.00                 N  
ATOM     64  CA  ASN   161     126.153   3.760   5.182  1.00                 C  
ATOM     65  C   ASN   161     127.651   4.009   4.974  1.00                 C  
ATOM     66  O   ASN   161     128.221   3.643   3.951  1.00                 O  
ATOM     67  CB  ASN   161     125.511   3.124   3.947  1.00                 C  
ATOM     68  CG  ASN   161     125.971   1.697   3.721  1.00                 C  
ATOM     69  OD1 ASN   161     126.233   0.961   4.673  1.00                 O  
ATOM     70  ND2 ASN   161     126.071   1.302   2.457  1.00                 N  
ATOM     71  N   PHE   162     128.301   4.605   5.922  1.00                 N  
ATOM     72  CA  PHE   162     129.754   4.834   5.790  1.00                 C  
ATOM     73  C   PHE   162     130.470   3.537   6.108  1.00                 C  
ATOM     74  O   PHE   162     130.068   2.800   6.994  1.00                 O  
ATOM     75  CB  PHE   162     130.204   5.967   6.714  1.00                 C  
ATOM     76  CG  PHE   162     129.732   7.326   6.282  1.00                 C  
ATOM     77  CZ  PHE   162     128.863   9.840   5.477  1.00                 C  
ATOM     78  CD1 PHE   162     128.639   7.920   6.889  1.00                 C  
ATOM     79  CE1 PHE   162     128.205   9.170   6.491  1.00                 C  
ATOM     80  CD2 PHE   162     130.380   8.010   5.269  1.00                 C  
ATOM     81  CE2 PHE   162     129.945   9.260   4.871  1.00                 C  
ATOM     82  N   ILE   163     131.488   3.229   5.380  1.00                 N  
ATOM     83  CA  ILE   163     132.232   1.972   5.602  1.00                 C  
ATOM     84  C   ILE   163     132.875   1.987   6.978  1.00                 C  
ATOM     85  O   ILE   163     132.962   3.023   7.634  1.00                 O  
ATOM     86  CB  ILE   163     133.296   1.746   4.512  1.00                 C  
ATOM     87  CD1 ILE   163     135.547   2.601   3.674  1.00                 C  
ATOM     88  CG1 ILE   163     134.334   2.869   4.539  1.00                 C  
ATOM     89  CG2 ILE   163     132.640   1.613   3.146  1.00                 C  
ATOM     90  N   ALA   164     133.280   0.863   7.442  1.00                 N  
ATOM     91  CA  ALA   164     133.882   0.772   8.799  1.00                 C  
ATOM     92  C   ALA   164     135.088   1.668   8.868  1.00                 C  
ATOM     93  O   ALA   164     136.125   1.379   8.275  1.00                 O  
ATOM     94  CB  ALA   164     134.250  -0.668   9.120  1.00                 C  
ATOM     95  N   GLU   165     135.017   2.697   9.631  1.00                 N  
ATOM     96  CA  GLU   165     136.190   3.566   9.785  1.00                 C  
ATOM     97  C   GLU   165     137.171   2.846  10.699  1.00                 C  
ATOM     98  O   GLU   165     137.354   3.223  11.845  1.00                 O  
ATOM     99  CB  GLU   165     135.777   4.929  10.344  1.00                 C  
ATOM    100  CD  GLU   165     134.469   7.065  10.016  1.00                 C  
ATOM    101  CG  GLU   165     134.853   5.720   9.432  1.00                 C  
ATOM    102  OE1 GLU   165     134.794   7.315  11.196  1.00                 O  
ATOM    103  OE2 GLU   165     133.845   7.870   9.294  1.00                 O  
ATOM    104  N   GLU   166     137.730   1.761  10.248  1.00                 N  
ATOM    105  CA  GLU   166     138.641   0.960  11.131  1.00                 C  
ATOM    106  C   GLU   166     140.033   1.583  11.160  1.00                 C  
ATOM    107  O   GLU   166     141.011   0.946  11.537  1.00                 O  
ATOM    108  CB  GLU   166     138.713  -0.491  10.651  1.00                 C  
ATOM    109  CD  GLU   166     136.897  -1.396  12.156  1.00                 C  
ATOM    110  CG  GLU   166     137.391  -1.238  10.731  1.00                 C  
ATOM    111  OE1 GLU   166     137.707  -1.780  13.026  1.00                 O  
ATOM    112  OE2 GLU   166     135.701  -1.135  12.402  1.00                 O  
ATOM    113  N   PHE   167     140.143   2.806  10.764  1.00                 N  
ATOM    114  CA  PHE   167     141.453   3.478  10.765  1.00                 C  
ATOM    115  C   PHE   167     141.799   3.866  12.196  1.00                 C  
ATOM    116  O   PHE   167     141.666   5.007  12.593  1.00                 O  
ATOM    117  CB  PHE   167     141.429   4.700   9.845  1.00                 C  
ATOM    118  CG  PHE   167     142.770   5.353   9.669  1.00                 C  
ATOM    119  CZ  PHE   167     145.250   6.566   9.348  1.00                 C  
ATOM    120  CD1 PHE   167     143.740   4.771   8.872  1.00                 C  
ATOM    121  CE1 PHE   167     144.974   5.372   8.710  1.00                 C  
ATOM    122  CD2 PHE   167     143.062   6.549  10.301  1.00                 C  
ATOM    123  CE2 PHE   167     144.296   7.149  10.140  1.00                 C  
ATOM    124  N   GLU   168     142.201   2.916  12.980  1.00                 N  
ATOM    125  CA  GLU   168     142.525   3.186  14.409  1.00                 C  
ATOM    126  C   GLU   168     143.949   3.740  14.554  1.00                 C  
ATOM    127  O   GLU   168     144.417   3.965  15.662  1.00                 O  
ATOM    128  CB  GLU   168     142.367   1.914  15.244  1.00                 C  
ATOM    129  CD  GLU   168     140.825   0.122  16.136  1.00                 C  
ATOM    130  CG  GLU   168     140.938   1.400  15.327  1.00                 C  
ATOM    131  OE1 GLU   168     141.875  -0.417  16.544  1.00                 O  
ATOM    132  OE2 GLU   168     139.687  -0.339  16.360  1.00                 O  
ATOM    133  N   ARG   169     144.661   3.901  13.480  1.00                 N  
ATOM    134  CA  ARG   169     146.061   4.395  13.576  1.00                 C  
ATOM    135  C   ARG   169     146.082   5.837  14.092  1.00                 C  
ATOM    136  O   ARG   169     146.409   6.778  13.359  1.00                 O  
ATOM    137  CB  ARG   169     146.756   4.302  12.216  1.00                 C  
ATOM    138  CD  ARG   169     148.863   4.537  10.872  1.00                 C  
ATOM    139  NE  ARG   169     150.272   4.923  10.877  1.00                 N  
ATOM    140  CG  ARG   169     148.221   4.708  12.239  1.00                 C  
ATOM    141  CZ  ARG   169     151.049   4.927   9.799  1.00                 C  
ATOM    142  NH1 ARG   169     152.319   5.294   9.898  1.00                 N  
ATOM    143  NH2 ARG   169     150.554   4.564   8.623  1.00                 N  
ATOM    144  N   GLU   170     145.781   6.025  15.337  1.00                 N  
ATOM    145  CA  GLU   170     145.838   7.382  15.940  1.00                 C  
ATOM    146  C   GLU   170     147.325   7.804  16.014  1.00                 C  
ATOM    147  O   GLU   170     147.860   8.129  17.075  1.00                 O  
ATOM    148  CB  GLU   170     145.176   7.384  17.319  1.00                 C  
ATOM    149  CD  GLU   170     143.051   7.178  18.668  1.00                 C  
ATOM    150  CG  GLU   170     143.678   7.128  17.289  1.00                 C  
ATOM    151  OE1 GLU   170     143.804   7.255  19.661  1.00                 O  
ATOM    152  OE2 GLU   170     141.805   7.140  18.756  1.00                 O  
ATOM    153  N   PHE   171     147.590   9.095  15.837  1.00                 N  
ATOM    154  CA  PHE   171     148.950   9.598  15.914  1.00                 C  
ATOM    155  C   PHE   171     149.507   9.261  17.288  1.00                 C  
ATOM    156  O   PHE   171     150.623   8.755  17.431  1.00                 O  
ATOM    157  CB  PHE   171     148.980  11.105  15.649  1.00                 C  
ATOM    158  CG  PHE   171     150.348  11.714  15.767  1.00                 C  
ATOM    159  CZ  PHE   171     152.878  12.843  15.991  1.00                 C  
ATOM    160  CD1 PHE   171     151.265  11.597  14.737  1.00                 C  
ATOM    161  CE1 PHE   171     152.523  12.157  14.845  1.00                 C  
ATOM    162  CD2 PHE   171     150.718  12.404  16.907  1.00                 C  
ATOM    163  CE2 PHE   171     151.976  12.964  17.016  1.00                 C  
ATOM    164  N   ASN   172     148.728   9.542  18.325  1.00                 N  
ATOM    165  CA  ASN   172     149.173   9.297  19.684  1.00                 C  
ATOM    166  C   ASN   172     149.473   7.827  19.888  1.00                 C  
ATOM    167  O   ASN   172     150.497   7.458  20.468  1.00                 O  
ATOM    168  CB  ASN   172     148.126   9.786  20.687  1.00                 C  
ATOM    169  CG  ASN   172     148.074  11.298  20.785  1.00                 C  
ATOM    170  OD1 ASN   172     149.010  11.988  20.382  1.00                 O  
ATOM    171  ND2 ASN   172     146.977  11.817  21.323  1.00                 N  
ATOM    172  N   LEU   173     148.591   6.949  19.417  1.00                 N  
ATOM    173  CA  LEU   173     148.798   5.508  19.521  1.00                 C  
ATOM    174  C   LEU   173     150.084   5.063  18.858  1.00                 C  
ATOM    175  O   LEU   173     150.872   4.282  19.398  1.00                 O  
ATOM    176  CB  LEU   173     147.619   4.752  18.905  1.00                 C  
ATOM    177  CG  LEU   173     147.721   3.225  18.902  1.00                 C  
ATOM    178  CD1 LEU   173     147.803   2.689  20.323  1.00                 C  
ATOM    179  CD2 LEU   173     146.537   2.609  18.172  1.00                 C  
ATOM    180  N   GLU   174     150.302   5.571  17.662  1.00                 N  
ATOM    181  CA  GLU   174     151.463   5.226  16.877  1.00                 C  
ATOM    182  C   GLU   174     152.763   5.698  17.527  1.00                 C  
ATOM    183  O   GLU   174     153.781   5.001  17.501  1.00                 O  
ATOM    184  CB  GLU   174     151.353   5.817  15.470  1.00                 C  
ATOM    185  CD  GLU   174     152.308   5.959  13.136  1.00                 C  
ATOM    186  CG  GLU   174     152.500   5.438  14.547  1.00                 C  
ATOM    187  OE1 GLU   174     151.282   6.623  12.882  1.00                 O  
ATOM    188  OE2 GLU   174     153.184   5.701  12.283  1.00                 O  
ATOM    189  N   VAL   175     152.758   6.890  18.123  1.00                 N  
ATOM    190  CA  VAL   175     153.981   7.422  18.739  1.00                 C  
ATOM    191  C   VAL   175     154.328   6.751  20.061  1.00                 C  
ATOM    192  O   VAL   175     155.481   6.737  20.500  1.00                 O  
ATOM    193  CB  VAL   175     153.881   8.941  18.971  1.00                 C  
ATOM    194  CG1 VAL   175     153.690   9.670  17.650  1.00                 C  
ATOM    195  CG2 VAL   175     152.744   9.260  19.929  1.00                 C  
ATOM    196  N   GLU   176     153.320   6.181  20.716  1.00                 N  
ATOM    197  CA  GLU   176     153.558   5.441  21.951  1.00                 C  
ATOM    198  C   GLU   176     154.318   4.153  21.641  1.00                 C  
ATOM    199  O   GLU   176     155.297   3.800  22.305  1.00                 O  
ATOM    200  CB  GLU   176     152.235   5.136  22.656  1.00                 C  
ATOM    201  CD  GLU   176     151.066   4.184  24.683  1.00                 C  
ATOM    202  CG  GLU   176     152.392   4.413  23.984  1.00                 C  
ATOM    203  OE1 GLU   176     150.023   4.585  24.124  1.00                 O  
ATOM    204  OE2 GLU   176     151.070   3.604  25.789  1.00                 O  
ATOM    205  N   LEU   177     153.867   3.429  20.613  1.00                 N  
ATOM    206  CA  LEU   177     154.438   2.121  20.304  1.00                 C  
ATOM    207  C   LEU   177     155.664   2.193  19.411  1.00                 C  
ATOM    208  O   LEU   177     156.648   1.477  19.615  1.00                 O  
ATOM    209  CB  LEU   177     153.393   1.224  19.636  1.00                 C  
ATOM    210  CG  LEU   177     152.195   0.823  20.498  1.00                 C  
ATOM    211  CD1 LEU   177     151.174   0.052  19.674  1.00                 C  
ATOM    212  CD2 LEU   177     152.644  -0.005  21.692  1.00                 C  
ATOM    213  N   ASN   178     155.634   3.058  18.401  1.00                 N  
ATOM    214  CA  ASN   178     156.775   3.124  17.489  1.00                 C  
ATOM    215  C   ASN   178     157.756   4.273  17.772  1.00                 C  
ATOM    216  O   ASN   178     158.964   4.063  17.910  1.00                 O  
ATOM    217  CB  ASN   178     156.297   3.234  16.040  1.00                 C  
ATOM    218  CG  ASN   178     155.675   1.948  15.532  1.00                 C  
ATOM    219  OD1 ASN   178     155.911   0.873  16.084  1.00                 O  
ATOM    220  ND2 ASN   178     154.876   2.055  14.477  1.00                 N  
ATOM    221  N   GLY   179     157.255   5.502  17.863  1.00                 N  
ATOM    222  CA  GLY   179     158.063   6.533  18.558  1.00                 C  
ATOM    223  C   GLY   179     159.254   6.981  17.735  1.00                 C  
ATOM    224  O   GLY   179     159.408   8.160  17.403  1.00                 O  
ATOM    225  N   LYS   180     160.126   6.038  17.390  1.00                 N  
ATOM    226  CA  LYS   180     161.188   6.318  16.427  1.00                 C  
ATOM    227  C   LYS   180     160.722   6.514  14.984  1.00                 C  
ATOM    228  O   LYS   180     161.520   6.848  14.103  1.00                 O  
ATOM    229  CB  LYS   180     162.229   5.196  16.436  1.00                 C  
ATOM    230  CD  LYS   180     164.050   3.978  17.659  1.00                 C  
ATOM    231  CE  LYS   180     164.865   3.898  18.940  1.00                 C  
ATOM    232  CG  LYS   180     163.038   5.111  17.719  1.00                 C  
ATOM    233  NZ  LYS   180     165.846   2.778  18.904  1.00                 N  
ATOM    234  N   ASP   181     159.437   6.317  14.699  1.00                 N  
ATOM    235  CA  ASP   181     158.927   6.547  13.335  1.00                 C  
ATOM    236  C   ASP   181     158.265   7.925  13.177  1.00                 C  
ATOM    237  O   ASP   181     157.312   8.267  13.883  1.00                 O  
ATOM    238  CB  ASP   181     157.925   5.458  12.947  1.00                 C  
ATOM    239  CG  ASP   181     157.435   5.599  11.519  1.00                 C  
ATOM    240  OD1 ASP   181     157.714   6.645  10.896  1.00                 O  
ATOM    241  OD2 ASP   181     156.773   4.663  11.023  1.00                 O  
ATOM    242  N   GLU   182     158.773   8.744  12.234  1.00                 N  
ATOM    243  CA  GLU   182     158.195  10.058  11.955  1.00                 C  
ATOM    244  C   GLU   182     156.762   9.974  11.451  1.00                 C  
ATOM    245  O   GLU   182     156.414   9.129  10.622  1.00                 O  
ATOM    246  CB  GLU   182     159.046  10.811  10.930  1.00                 C  
ATOM    247  CD  GLU   182     161.221  11.985  10.410  1.00                 C  
ATOM    248  CG  GLU   182     160.417  11.221  11.443  1.00                 C  
ATOM    249  OE1 GLU   182     160.627  12.430   9.405  1.00                 O  
ATOM    250  OE2 GLU   182     162.445  12.138  10.604  1.00                 O  
ATOM    251  N   THR   183     155.905  10.859  11.950  1.00                 N  
ATOM    252  CA  THR   183     154.538  10.957  11.455  1.00                 C  
ATOM    253  C   THR   183     154.314  12.254  10.688  1.00                 C  
ATOM    254  O   THR   183     154.131  13.336  11.253  1.00                 O  
ATOM    255  CB  THR   183     153.514  10.864  12.602  1.00                 C  
ATOM    256  OG1 THR   183     153.661   9.609  13.277  1.00                 O  
ATOM    257  CG2 THR   183     152.097  10.962  12.060  1.00                 C  
ATOM    258  N   TYR   184     154.282  12.139   9.468  1.00                 N  
ATOM    259  CA  TYR   184     154.010  13.194   8.424  1.00                 C  
ATOM    260  C   TYR   184     153.223  12.651   7.224  1.00                 C  
ATOM    261  O   TYR   184     152.401  13.346   6.658  1.00                 O  
ATOM    262  CB  TYR   184     155.321  13.809   7.930  1.00                 C  
ATOM    263  CG  TYR   184     156.115  14.509   9.010  1.00                 C  
ATOM    264  OH  TYR   184     158.308  16.418  11.982  1.00                 O  
ATOM    265  CZ  TYR   184     157.581  15.788  10.998  1.00                 C  
ATOM    266  CD1 TYR   184     157.133  13.848   9.684  1.00                 C  
ATOM    267  CE1 TYR   184     157.864  14.479  10.673  1.00                 C  
ATOM    268  CD2 TYR   184     155.843  15.827   9.351  1.00                 C  
ATOM    269  CE2 TYR   184     156.564  16.475  10.337  1.00                 C  
ATOM    270  N   ARG   185     153.490  11.454   6.797  1.00                 N  
ATOM    271  CA  ARG   185     152.774  10.917   5.592  1.00                 C  
ATOM    272  C   ARG   185     151.564  10.059   5.995  1.00                 C  
ATOM    273  O   ARG   185     150.815   9.618   5.140  1.00                 O  
ATOM    274  CB  ARG   185     153.729  10.096   4.723  1.00                 C  
ATOM    275  CD  ARG   185     155.745  10.038   3.229  1.00                 C  
ATOM    276  NE  ARG   185     156.828  10.804   2.618  1.00                 N  
ATOM    277  CG  ARG   185     154.858  10.906   4.107  1.00                 C  
ATOM    278  CZ  ARG   185     157.726  10.292   1.782  1.00                 C  
ATOM    279  NH1 ARG   185     158.677  11.066   1.275  1.00                 N  
ATOM    280  NH2 ARG   185     157.672   9.008   1.456  1.00                 N  
ATOM    281  N   LYS   186     151.356   9.797   7.268  1.00                 N  
ATOM    282  CA  LYS   186     150.190   8.922   7.649  1.00                 C  
ATOM    283  C   LYS   186     148.903   9.420   6.973  1.00                 C  
ATOM    284  O   LYS   186     148.331   8.715   6.155  1.00                 O  
ATOM    285  CB  LYS   186     150.018   8.890   9.169  1.00                 C  
ATOM    286  CD  LYS   186     148.816   7.952  11.163  1.00                 C  
ATOM    287  CE  LYS   186     148.336   9.266  11.759  1.00                 C  
ATOM    288  CG  LYS   186     148.866   8.020   9.645  1.00                 C  
ATOM    289  NZ  LYS   186     148.154   9.172  13.234  1.00                 N  
ATOM    290  N   THR   187     148.463  10.630   7.255  1.00                 N  
ATOM    291  CA  THR   187     147.249  11.165   6.569  1.00                 C  
ATOM    292  C   THR   187     147.355  10.888   5.076  1.00                 C  
ATOM    293  O   THR   187     146.571  10.124   4.519  1.00                 O  
ATOM    294  CB  THR   187     147.075  12.674   6.825  1.00                 C  
ATOM    295  OG1 THR   187     146.921  12.908   8.230  1.00                 O  
ATOM    296  CG2 THR   187     145.840  13.197   6.107  1.00                 C  
ATOM    297  N   ARG   188     148.143   9.824   4.791  1.00                 N  
ATOM    298  CA  ARG   188     148.404   9.500   3.377  1.00                 C  
ATOM    299  C   ARG   188     147.100   9.131   2.640  1.00                 C  
ATOM    300  O   ARG   188     146.860   9.537   1.500  1.00                 O  
ATOM    301  CB  ARG   188     149.411   8.353   3.267  1.00                 C  
ATOM    302  CD  ARG   188     150.864   6.922   1.805  1.00                 C  
ATOM    303  NE  ARG   188     151.185   6.511   0.440  1.00                 N  
ATOM    304  CG  ARG   188     149.777   7.983   1.839  1.00                 C  
ATOM    305  CZ  ARG   188     152.100   5.598   0.131  1.00                 C  
ATOM    306  NH1 ARG   188     152.324   5.288  -1.139  1.00                 N  
ATOM    307  NH2 ARG   188     152.789   4.997   1.091  1.00                 N  
ATOM    308  N   GLU   189     146.253   8.356   3.298  1.00                 N  
ATOM    309  CA  GLU   189     144.967   7.933   2.716  1.00                 C  
ATOM    310  C   GLU   189     144.027   9.157   2.486  1.00                 C  
ATOM    311  O   GLU   189     143.508   9.355   1.384  1.00                 O  
ATOM    312  CB  GLU   189     144.282   6.906   3.619  1.00                 C  
ATOM    313  CD  GLU   189     142.328   5.347   3.983  1.00                 C  
ATOM    314  CG  GLU   189     142.961   6.385   3.077  1.00                 C  
ATOM    315  OE1 GLU   189     142.912   5.052   5.047  1.00                 O  
ATOM    316  OE2 GLU   189     141.248   4.830   3.629  1.00                 O  
ATOM    317  N   LEU   190     143.795   9.990   3.513  1.00                 N  
ATOM    318  CA  LEU   190     142.879  11.155   3.349  1.00                 C  
ATOM    319  C   LEU   190     143.448  12.223   2.398  1.00                 C  
ATOM    320  O   LEU   190     142.720  13.042   1.830  1.00                 O  
ATOM    321  CB  LEU   190     142.577  11.795   4.706  1.00                 C  
ATOM    322  CG  LEU   190     141.764  10.949   5.688  1.00                 C  
ATOM    323  CD1 LEU   190     141.656  11.646   7.036  1.00                 C  
ATOM    324  CD2 LEU   190     140.379  10.660   5.129  1.00                 C  
ATOM    325  N   LYS   191     144.768  12.216   2.221  1.00                 N  
ATOM    326  CA  LYS   191     145.451  13.150   1.301  1.00                 C  
ATOM    327  C   LYS   191     145.358  12.743  -0.196  1.00                 C  
ATOM    328  O   LYS   191     145.760  13.491  -1.092  1.00                 O  
ATOM    329  CB  LYS   191     146.928  13.288   1.676  1.00                 C  
ATOM    330  CD  LYS   191     148.652  14.067   3.325  1.00                 C  
ATOM    331  CE  LYS   191     148.891  14.734   4.670  1.00                 C  
ATOM    332  CG  LYS   191     147.167  13.961   3.018  1.00                 C  
ATOM    333  NZ  LYS   191     150.341  14.820   4.997  1.00                 N  
ATOM    334  N   SER   192     144.823  11.547  -0.473  1.00                 N  
ATOM    335  CA  SER   192     144.548  11.096  -1.835  1.00                 C  
ATOM    336  C   SER   192     145.068   9.740  -2.307  1.00                 C  
ATOM    337  O   SER   192     144.823   9.327  -3.444  1.00                 O  
ATOM    338  CB  SER   192     145.083  12.106  -2.852  1.00                 C  
ATOM    339  OG  SER   192     144.413  13.350  -2.736  1.00                 O  
ATOM    340  N   CYS   193     145.788   9.019  -1.461  1.00                 N  
ATOM    341  CA  CYS   193     146.431   7.776  -1.885  1.00                 C  
ATOM    342  C   CYS   193     145.557   6.495  -1.746  1.00                 C  
ATOM    343  O   CYS   193     145.781   5.635  -0.890  1.00                 O  
ATOM    344  CB  CYS   193     147.725   7.547  -1.101  1.00                 C  
ATOM    345  SG  CYS   193     148.978   8.829  -1.337  1.00                 S  
ATOM    346  N   SER   194     144.569   6.376  -2.512  1.00                 N  
ATOM    347  CA  SER   194     143.698   5.223  -2.812  1.00                 C  
ATOM    348  C   SER   194     144.536   3.958  -2.664  1.00                 C  
ATOM    349  O   SER   194     145.707   3.916  -3.036  1.00                 O  
ATOM    350  CB  SER   194     143.103   5.352  -4.215  1.00                 C  
ATOM    351  OG  SER   194     142.334   4.210  -4.550  1.00                 O  
ATOM    352  N   LYS   195     143.970   2.959  -2.058  1.00                 N  
ATOM    353  CA  LYS   195     144.691   1.683  -1.792  1.00                 C  
ATOM    354  C   LYS   195     145.404   1.238  -3.062  1.00                 C  
ATOM    355  O   LYS   195     146.557   0.859  -3.028  1.00                 O  
ATOM    356  CB  LYS   195     143.717   0.610  -1.301  1.00                 C  
ATOM    357  CD  LYS   195     143.364  -1.715  -0.425  1.00                 C  
ATOM    358  CE  LYS   195     144.014  -3.057  -0.128  1.00                 C  
ATOM    359  CG  LYS   195     144.375  -0.719  -0.967  1.00                 C  
ATOM    360  NZ  LYS   195     143.034  -4.043   0.405  1.00                 N  
ATOM    361  N   ASP   196     144.744   1.323  -4.178  1.00                 N  
ATOM    362  CA  ASP   196     145.380   0.914  -5.465  1.00                 C  
ATOM    363  C   ASP   196     146.731   1.588  -5.593  1.00                 C  
ATOM    364  O   ASP   196     147.719   0.959  -5.870  1.00                 O  
ATOM    365  CB  ASP   196     144.475   1.269  -6.646  1.00                 C  
ATOM    366  CG  ASP   196     143.246   0.385  -6.725  1.00                 C  
ATOM    367  OD1 ASP   196     143.221  -0.660  -6.041  1.00                 O  
ATOM    368  OD2 ASP   196     142.307   0.738  -7.469  1.00                 O  
ATOM    369  N   GLU   197     146.761   2.867  -5.426  1.00                 N  
ATOM    370  CA  GLU   197     148.016   3.627  -5.595  1.00                 C  
ATOM    371  C   GLU   197     149.026   3.127  -4.600  1.00                 C  
ATOM    372  O   GLU   197     150.104   2.688  -4.967  1.00                 O  
ATOM    373  CB  GLU   197     147.762   5.126  -5.422  1.00                 C  
ATOM    374  CD  GLU   197     149.528   5.971  -7.018  1.00                 C  
ATOM    375  CG  GLU   197     149.001   5.989  -5.597  1.00                 C  
ATOM    376  OE1 GLU   197     148.763   5.595  -7.931  1.00                 O  
ATOM    377  OE2 GLU   197     150.706   6.334  -7.220  1.00                 O  
ATOM    378  N   ILE   198     148.668   3.126  -3.354  1.00                 N  
ATOM    379  CA  ILE   198     149.577   2.601  -2.294  1.00                 C  
ATOM    380  C   ILE   198     150.079   1.230  -2.722  1.00                 C  
ATOM    381  O   ILE   198     151.213   0.865  -2.469  1.00                 O  
ATOM    382  CB  ILE   198     148.871   2.535  -0.927  1.00                 C  
ATOM    383  CD1 ILE   198     147.643   3.978   0.778  1.00                 C  
ATOM    384  CG1 ILE   198     148.581   3.945  -0.408  1.00                 C  
ATOM    385  CG2 ILE   198     149.698   1.727   0.061  1.00                 C  
ATOM    386  N   VAL   199     149.243   0.457  -3.332  1.00                 N  
ATOM    387  CA  VAL   199     149.683  -0.881  -3.768  1.00                 C  
ATOM    388  C   VAL   199     150.637  -0.706  -4.943  1.00                 C  
ATOM    389  O   VAL   199     151.726  -1.256  -4.953  1.00                 O  
ATOM    390  CB  VAL   199     148.486  -1.774  -4.144  1.00                 C  
ATOM    391  CG1 VAL   199     148.967  -3.078  -4.762  1.00                 C  
ATOM    392  CG2 VAL   199     147.621  -2.047  -2.922  1.00                 C  
ATOM    393  N   ARG   200     150.260   0.089  -5.910  1.00                 N  
ATOM    394  CA  ARG   200     151.126   0.334  -7.074  1.00                 C  
ATOM    395  C   ARG   200     152.498   0.750  -6.590  1.00                 C  
ATOM    396  O   ARG   200     153.515   0.213  -7.041  1.00                 O  
ATOM    397  CB  ARG   200     150.513   1.401  -7.983  1.00                 C  
ATOM    398  CD  ARG   200     150.716   2.829 -10.037  1.00                 C  
ATOM    399  NE  ARG   200     150.734   4.088  -9.295  1.00                 N  
ATOM    400  CG  ARG   200     151.322   1.688  -9.237  1.00                 C  
ATOM    401  CZ  ARG   200     151.808   4.860  -9.161  1.00                 C  
ATOM    402  NH1 ARG   200     151.731   5.988  -8.468  1.00                 N  
ATOM    403  NH2 ARG   200     152.956   4.502  -9.719  1.00                 N  
ATOM    404  N   LYS   201     152.565   1.680  -5.668  1.00                 N  
ATOM    405  CA  LYS   201     153.884   2.068  -5.186  1.00                 C  
ATOM    406  C   LYS   201     154.507   0.946  -4.376  1.00                 C  
ATOM    407  O   LYS   201     155.696   0.788  -4.396  1.00                 O  
ATOM    408  CB  LYS   201     153.794   3.344  -4.347  1.00                 C  
ATOM    409  CD  LYS   201     153.393   5.820  -4.256  1.00                 C  
ATOM    410  CE  LYS   201     153.083   7.072  -5.061  1.00                 C  
ATOM    411  CG  LYS   201     153.462   4.592  -5.149  1.00                 C  
ATOM    412  NZ  LYS   201     152.962   8.275  -4.192  1.00                 N  
ATOM    413  N   LEU   202     153.725   0.067  -3.780  1.00                 N  
ATOM    414  CA  LEU   202     154.352  -1.122  -3.145  1.00                 C  
ATOM    415  C   LEU   202     155.015  -1.977  -4.157  1.00                 C  
ATOM    416  O   LEU   202     156.095  -2.429  -3.946  1.00                 O  
ATOM    417  CB  LEU   202     153.307  -1.932  -2.375  1.00                 C  
ATOM    418  CG  LEU   202     152.740  -1.280  -1.112  1.00                 C  
ATOM    419  CD1 LEU   202     151.592  -2.103  -0.551  1.00                 C  
ATOM    420  CD2 LEU   202     153.828  -1.105  -0.063  1.00                 C  
ATOM    421  N   LEU   203     154.401  -2.224  -5.248  1.00                 N  
ATOM    422  CA  LEU   203     155.064  -3.119  -6.240  1.00                 C  
ATOM    423  C   LEU   203     156.391  -2.488  -6.648  1.00                 C  
ATOM    424  O   LEU   203     157.377  -3.174  -6.876  1.00                 O  
ATOM    425  CB  LEU   203     154.155  -3.345  -7.450  1.00                 C  
ATOM    426  CG  LEU   203     152.896  -4.180  -7.205  1.00                 C  
ATOM    427  CD1 LEU   203     151.999  -4.172  -8.434  1.00                 C  
ATOM    428  CD2 LEU   203     153.263  -5.606  -6.827  1.00                 C  
ATOM    429  N   ALA   204     156.433  -1.193  -6.725  1.00                 N  
ATOM    430  CA  ALA   204     157.701  -0.504  -7.102  1.00                 C  
ATOM    431  C   ALA   204     158.629  -0.438  -5.887  1.00                 C  
ATOM    432  O   ALA   204     159.712  -0.983  -5.892  1.00                 O  
ATOM    433  CB  ALA   204     157.408   0.888  -7.640  1.00                 C  
ATOM    434  N   LEU   205     158.217   0.243  -4.866  1.00                 N  
ATOM    435  CA  LEU   205     159.047   0.404  -3.640  1.00                 C  
ATOM    436  C   LEU   205     159.437  -0.967  -3.091  1.00                 C  
ATOM    437  O   LEU   205     160.565  -1.178  -2.674  1.00                 O  
ATOM    438  CB  LEU   205     158.292   1.215  -2.585  1.00                 C  
ATOM    439  CG  LEU   205     158.071   2.696  -2.898  1.00                 C  
ATOM    440  CD1 LEU   205     157.159   3.334  -1.861  1.00                 C  
ATOM    441  CD2 LEU   205     159.398   3.436  -2.962  1.00                 C  
ATOM    442  N   GLU   206     158.520  -1.886  -3.062  1.00                 N  
ATOM    443  CA  GLU   206     158.826  -3.234  -2.523  1.00                 C  
ATOM    444  C   GLU   206     159.882  -3.874  -3.404  1.00                 C  
ATOM    445  O   GLU   206     160.903  -4.343  -2.919  1.00                 O  
ATOM    446  CB  GLU   206     157.557  -4.086  -2.459  1.00                 C  
ATOM    447  CD  GLU   206     156.488  -6.279  -1.806  1.00                 C  
ATOM    448  CG  GLU   206     157.771  -5.476  -1.883  1.00                 C  
ATOM    449  OE1 GLU   206     155.434  -5.756  -2.224  1.00                 O  
ATOM    450  OE2 GLU   206     156.536  -7.432  -1.327  1.00                 O  
ATOM    451  N   ASP   207     159.648  -3.956  -4.683  1.00                 N  
ATOM    452  CA  ASP   207     160.653  -4.591  -5.551  1.00                 C  
ATOM    453  C   ASP   207     161.949  -3.797  -5.465  1.00                 C  
ATOM    454  O   ASP   207     163.026  -4.363  -5.386  1.00                 O  
ATOM    455  CB  ASP   207     160.144  -4.669  -6.992  1.00                 C  
ATOM    456  CG  ASP   207     159.042  -5.696  -7.165  1.00                 C  
ATOM    457  OD1 ASP   207     158.859  -6.531  -6.255  1.00                 O  
ATOM    458  OD2 ASP   207     158.360  -5.665  -8.211  1.00                 O  
ATOM    459  N   ARG   208     161.851  -2.501  -5.370  1.00                 N  
ATOM    460  CA  ARG   208     163.058  -1.666  -5.194  1.00                 C  
ATOM    461  C   ARG   208     163.776  -2.142  -3.947  1.00                 C  
ATOM    462  O   ARG   208     164.902  -2.561  -4.003  1.00                 O  
ATOM    463  CB  ARG   208     162.677  -0.187  -5.101  1.00                 C  
ATOM    464  CD  ARG   208     163.411   2.193  -4.789  1.00                 C  
ATOM    465  NE  ARG   208     162.642   2.387  -3.562  1.00                 N  
ATOM    466  CG  ARG   208     163.864   0.751  -4.954  1.00                 C  
ATOM    467  CZ  ARG   208     163.181   2.501  -2.353  1.00                 C  
ATOM    468  NH1 ARG   208     162.402   2.676  -1.294  1.00                 N  
ATOM    469  NH2 ARG   208     164.497   2.438  -2.205  1.00                 N  
ATOM    470  N   LEU   209     163.123  -2.099  -2.823  1.00                 N  
ATOM    471  CA  LEU   209     163.769  -2.572  -1.562  1.00                 C  
ATOM    472  C   LEU   209     164.213  -4.026  -1.745  1.00                 C  
ATOM    473  O   LEU   209     165.249  -4.404  -1.290  1.00                 O  
ATOM    474  CB  LEU   209     162.806  -2.431  -0.381  1.00                 C  
ATOM    475  CG  LEU   209     162.384  -1.006  -0.017  1.00                 C  
ATOM    476  CD1 LEU   209     161.334  -1.022   1.084  1.00                 C  
ATOM    477  CD2 LEU   209     163.589  -0.182   0.413  1.00                 C  
ATOM    478  N   ARG   210     186.137  -4.184   1.905  1.00                 N  
ATOM    479  CA  ARG   210     186.850  -3.594   0.782  1.00                 C  
ATOM    480  C   ARG   210     187.806  -2.518   1.292  1.00                 C  
ATOM    481  O   ARG   210     187.683  -2.017   2.403  1.00                 O  
ATOM    482  CB  ARG   210     185.864  -3.012  -0.233  1.00                 C  
ATOM    483  CD  ARG   210     184.084  -3.411  -1.957  1.00                 C  
ATOM    484  NE  ARG   210     183.283  -4.403  -2.671  1.00                 N  
ATOM    485  CG  ARG   210     185.038  -4.057  -0.965  1.00                 C  
ATOM    486  CZ  ARG   210     182.402  -4.107  -3.621  1.00                 C  
ATOM    487  NH1 ARG   210     181.719  -5.076  -4.216  1.00                 N  
ATOM    488  NH2 ARG   210     182.205  -2.844  -3.973  1.00                 N  
ATOM    489  N   ASN   211     188.720  -2.143   0.475  1.00                 N  
ATOM    490  CA  ASN   211     189.700  -1.075   0.812  1.00                 C  
ATOM    491  C   ASN   211     189.976  -0.297  -0.454  1.00                 C  
ATOM    492  O   ASN   211     189.091   0.317  -1.004  1.00                 O  
ATOM    493  CB  ASN   211     190.967  -1.682   1.417  1.00                 C  
ATOM    494  CG  ASN   211     191.882  -0.637   2.025  1.00                 C  
ATOM    495  OD1 ASN   211     191.539   0.545   2.080  1.00                 O  
ATOM    496  ND2 ASN   211     193.050  -1.069   2.484  1.00                 N  
ATOM    497  N   ILE   212     191.152  -0.364  -0.980  1.00                 N  
ATOM    498  CA  ILE   212     191.444   0.357  -2.262  1.00                 C  
ATOM    499  C   ILE   212     192.857   0.814  -2.181  1.00                 C  
ATOM    500  O   ILE   212     193.141   1.911  -1.701  1.00                 O  
ATOM    501  CB  ILE   212     190.465   1.524  -2.489  1.00                 C  
ATOM    502  CD1 ILE   212     187.982   2.090  -2.600  1.00                 C  
ATOM    503  CG1 ILE   212     189.032   1.001  -2.612  1.00                 C  
ATOM    504  CG2 ILE   212     190.878   2.337  -3.706  1.00                 C  
ATOM    505  N   GLU   213     193.762  -0.025  -2.538  1.00                 N  
ATOM    506  CA  GLU   213     195.190   0.293  -2.366  1.00                 C  
ATOM    507  C   GLU   213     195.994  -0.361  -3.494  1.00                 C  
ATOM    508  O   GLU   213     197.198  -0.187  -3.593  1.00                 O  
ATOM    509  CB  GLU   213     195.682  -0.177  -0.996  1.00                 C  
ATOM    510  CD  GLU   213     195.546   0.049   1.516  1.00                 C  
ATOM    511  CG  GLU   213     195.042   0.547   0.176  1.00                 C  
ATOM    512  OE1 GLU   213     196.349  -0.908   1.530  1.00                 O  
ATOM    513  OE2 GLU   213     195.139   0.614   2.552  1.00                 O  
ATOM    514  N   LEU   214     195.350  -1.175  -4.297  1.00                 N  
ATOM    515  CA  LEU   214     196.051  -1.940  -5.394  1.00                 C  
ATOM    516  C   LEU   214     196.982  -1.034  -6.190  1.00                 C  
ATOM    517  O   LEU   214     197.985  -1.471  -6.716  1.00                 O  
ATOM    518  CB  LEU   214     195.030  -2.593  -6.328  1.00                 C  
ATOM    519  CG  LEU   214     195.600  -3.427  -7.478  1.00                 C  
ATOM    520  CD1 LEU   214     196.427  -4.586  -6.943  1.00                 C  
ATOM    521  CD2 LEU   214     194.483  -3.943  -8.372  1.00                 C  
ATOM    522  N   GLY   215     196.656   0.208  -6.308  1.00                 N  
ATOM    523  CA  GLY   215     197.543   1.125  -7.078  1.00                 C  
ATOM    524  C   GLY   215     198.730   1.470  -6.187  1.00                 C  
ATOM    525  O   GLY   215     199.871   1.421  -6.625  1.00                 O  
ATOM    526  N   SER   216     198.498   1.676  -4.924  1.00                 N  
ATOM    527  CA  SER   216     199.630   1.864  -3.998  1.00                 C  
ATOM    528  C   SER   216     200.453   0.580  -4.085  1.00                 C  
ATOM    529  O   SER   216     201.654   0.603  -4.296  1.00                 O  
ATOM    530  CB  SER   216     199.123   2.153  -2.584  1.00                 C  
ATOM    531  OG  SER   216     200.201   2.313  -1.678  1.00                 O  
ATOM    532  N   THR   217     199.783  -0.541  -3.992  1.00                 N  
ATOM    533  CA  THR   217     200.461  -1.866  -4.134  1.00                 C  
ATOM    534  C   THR   217     201.305  -1.824  -5.384  1.00                 C  
ATOM    535  O   THR   217     202.473  -2.119  -5.372  1.00                 O  
ATOM    536  CB  THR   217     199.441  -3.019  -4.192  1.00                 C  
ATOM    537  OG1 THR   217     198.689  -3.056  -2.972  1.00                 O  
ATOM    538  CG2 THR   217     200.153  -4.351  -4.366  1.00                 C  
ATOM    539  N   LYS   218     200.691  -1.505  -6.461  1.00                 N  
ATOM    540  CA  LYS   218     201.389  -1.504  -7.769  1.00                 C  
ATOM    541  C   LYS   218     202.592  -0.598  -7.704  1.00                 C  
ATOM    542  O   LYS   218     203.691  -0.987  -8.082  1.00                 O  
ATOM    543  CB  LYS   218     200.438  -1.065  -8.884  1.00                 C  
ATOM    544  CD  LYS   218     200.055  -0.654 -11.330  1.00                 C  
ATOM    545  CE  LYS   218     200.693  -0.606 -12.709  1.00                 C  
ATOM    546  CG  LYS   218     201.067  -1.051 -10.267  1.00                 C  
ATOM    547  NZ  LYS   218     199.713  -0.218 -13.761  1.00                 N  
ATOM    548  N   CYS   219     202.427   0.580  -7.201  1.00                 N  
ATOM    549  CA  CYS   219     203.586   1.487  -7.099  1.00                 C  
ATOM    550  C   CYS   219     204.646   0.813  -6.252  1.00                 C  
ATOM    551  O   CYS   219     205.836   0.899  -6.541  1.00                 O  
ATOM    552  CB  CYS   219     203.163   2.832  -6.505  1.00                 C  
ATOM    553  SG  CYS   219     202.135   3.841  -7.598  1.00                 S  
ATOM    554  N   LEU   220     204.242   0.135  -5.227  1.00                 N  
ATOM    555  CA  LEU   220     205.214  -0.559  -4.376  1.00                 C  
ATOM    556  C   LEU   220     205.822  -1.734  -5.123  1.00                 C  
ATOM    557  O   LEU   220     206.997  -1.965  -5.029  1.00                 O  
ATOM    558  CB  LEU   220     204.551  -1.031  -3.080  1.00                 C  
ATOM    559  CG  LEU   220     204.116   0.063  -2.104  1.00                 C  
ATOM    560  CD1 LEU   220     203.321  -0.530  -0.951  1.00                 C  
ATOM    561  CD2 LEU   220     205.322   0.826  -1.578  1.00                 C  
ATOM    562  N   LYS   221     205.056  -2.463  -5.892  1.00                 N  
ATOM    563  CA  LYS   221     205.647  -3.579  -6.666  1.00                 C  
ATOM    564  C   LYS   221     206.640  -2.979  -7.654  1.00                 C  
ATOM    565  O   LYS   221     207.762  -3.445  -7.797  1.00                 O  
ATOM    566  CB  LYS   221     204.552  -4.381  -7.372  1.00                 C  
ATOM    567  CD  LYS   221     203.926  -6.339  -8.811  1.00                 C  
ATOM    568  CE  LYS   221     204.445  -7.499  -9.647  1.00                 C  
ATOM    569  CG  LYS   221     205.068  -5.560  -8.179  1.00                 C  
ATOM    570  NZ  LYS   221     203.336  -8.271 -10.273  1.00                 N  
ATOM    571  N   GLN   222     206.242  -1.936  -8.328  1.00                 N  
ATOM    572  CA  GLN   222     207.143  -1.262  -9.289  1.00                 C  
ATOM    573  C   GLN   222     208.369  -0.778  -8.512  1.00                 C  
ATOM    574  O   GLN   222     209.506  -0.960  -8.937  1.00                 O  
ATOM    575  CB  GLN   222     206.417  -0.110  -9.987  1.00                 C  
ATOM    576  CD  GLN   222     207.538  -0.348 -12.238  1.00                 C  
ATOM    577  CG  GLN   222     207.234   0.572 -11.072  1.00                 C  
ATOM    578  OE1 GLN   222     206.632  -0.935 -12.830  1.00                 O  
ATOM    579  NE2 GLN   222     208.817  -0.475 -12.573  1.00                 N  
ATOM    580  N   LYS   223     208.150  -0.231  -7.353  1.00                 N  
ATOM    581  CA  LYS   223     209.263   0.213  -6.489  1.00                 C  
ATOM    582  C   LYS   223     210.150  -0.996  -6.157  1.00                 C  
ATOM    583  O   LYS   223     211.358  -0.939  -6.264  1.00                 O  
ATOM    584  CB  LYS   223     208.724   0.871  -5.217  1.00                 C  
ATOM    585  CD  LYS   223     209.201   2.059  -3.058  1.00                 C  
ATOM    586  CE  LYS   223     210.280   2.532  -2.098  1.00                 C  
ATOM    587  CG  LYS   223     209.804   1.375  -4.274  1.00                 C  
ATOM    588  NZ  LYS   223     209.703   3.205  -0.901  1.00                 N  
ATOM    589  N   ILE   224     209.559  -2.073  -5.735  1.00                 N  
ATOM    590  CA  ILE   224     210.347  -3.280  -5.364  1.00                 C  
ATOM    591  C   ILE   224     211.146  -3.723  -6.553  1.00                 C  
ATOM    592  O   ILE   224     212.335  -3.928  -6.458  1.00                 O  
ATOM    593  CB  ILE   224     209.437  -4.414  -4.855  1.00                 C  
ATOM    594  CD1 ILE   224     207.681  -4.945  -3.085  1.00                 C  
ATOM    595  CG1 ILE   224     208.808  -4.031  -3.514  1.00                 C  
ATOM    596  CG2 ILE   224     210.212  -5.719  -4.766  1.00                 C  
ATOM    597  N   ASN   225     210.518  -3.851  -7.687  1.00                 N  
ATOM    598  CA  ASN   225     211.264  -4.247  -8.900  1.00                 C  
ATOM    599  C   ASN   225     212.407  -3.262  -9.094  1.00                 C  
ATOM    600  O   ASN   225     213.507  -3.625  -9.478  1.00                 O  
ATOM    601  CB  ASN   225     210.330  -4.297 -10.111  1.00                 C  
ATOM    602  CG  ASN   225     209.399  -5.493 -10.080  1.00                 C  
ATOM    603  OD1 ASN   225     209.656  -6.473  -9.380  1.00                 O  
ATOM    604  ND2 ASN   225     208.313  -5.416 -10.840  1.00                 N  
ATOM    605  N   ASP   226     212.157  -2.023  -8.808  1.00                 N  
ATOM    606  CA  ASP   226     213.184  -0.986  -8.948  1.00                 C  
ATOM    607  C   ASP   226     214.307  -1.285  -7.947  1.00                 C  
ATOM    608  O   ASP   226     215.456  -1.425  -8.311  1.00                 O  
ATOM    609  CB  ASP   226     212.580   0.401  -8.720  1.00                 C  
ATOM    610  CG  ASP   226     211.680   0.839  -9.858  1.00                 C  
ATOM    611  OD1 ASP   226     211.731   0.205 -10.933  1.00                 O  
ATOM    612  OD2 ASP   226     210.923   1.816  -9.676  1.00                 O  
ATOM    613  N   LEU   227     213.977  -1.433  -6.693  1.00                 N  
ATOM    614  CA  LEU   227     215.018  -1.749  -5.675  1.00                 C  
ATOM    615  C   LEU   227     215.726  -3.037  -6.072  1.00                 C  
ATOM    616  O   LEU   227     216.919  -3.194  -5.857  1.00                 O  
ATOM    617  CB  LEU   227     214.389  -1.869  -4.285  1.00                 C  
ATOM    618  CG  LEU   227     213.861  -0.574  -3.666  1.00                 C  
ATOM    619  CD1 LEU   227     213.106  -0.863  -2.378  1.00                 C  
ATOM    620  CD2 LEU   227     214.999   0.401  -3.405  1.00                 C  
ATOM    621  N   LYS   228     215.007  -3.980  -6.585  1.00                 N  
ATOM    622  CA  LYS   228     215.639  -5.258  -7.005  1.00                 C  
ATOM    623  C   LYS   228     216.614  -4.932  -8.112  1.00                 C  
ATOM    624  O   LYS   228     217.680  -5.526  -8.212  1.00                 O  
ATOM    625  CB  LYS   228     214.574  -6.261  -7.451  1.00                 C  
ATOM    626  CD  LYS   228     212.675  -7.782  -6.833  1.00                 C  
ATOM    627  CE  LYS   228     211.822  -8.328  -5.699  1.00                 C  
ATOM    628  CG  LYS   228     213.713  -6.797  -6.319  1.00                 C  
ATOM    629  NZ  LYS   228     210.775  -9.264  -6.193  1.00                 N  
ATOM    630  N   LEU   229     216.296  -3.951  -8.904  1.00                 N  
ATOM    631  CA  LEU   229     217.230  -3.514  -9.960  1.00                 C  
ATOM    632  C   LEU   229     218.543  -3.162  -9.282  1.00                 C  
ATOM    633  O   LEU   229     219.613  -3.590  -9.700  1.00                 O  
ATOM    634  CB  LEU   229     216.646  -2.331 -10.736  1.00                 C  
ATOM    635  CG  LEU   229     217.529  -1.741 -11.838  1.00                 C  
ATOM    636  CD1 LEU   229     217.818  -2.781 -12.909  1.00                 C  
ATOM    637  CD2 LEU   229     216.873  -0.515 -12.453  1.00                 C  
ATOM    638  N   ASN   230     218.480  -2.378  -8.245  1.00                 N  
ATOM    639  CA  ASN   230     219.721  -1.987  -7.536  1.00                 C  
ATOM    640  C   ASN   230     220.303  -3.193  -6.838  1.00                 C  
ATOM    641  O   ASN   230     221.458  -3.469  -6.953  1.00                 O  
ATOM    642  CB  ASN   230     219.440  -0.850  -6.552  1.00                 C  
ATOM    643  CG  ASN   230     219.202   0.476  -7.246  1.00                 C  
ATOM    644  OD1 ASN   230     219.580   0.659  -8.403  1.00                 O  
ATOM    645  ND2 ASN   230     218.573   1.408  -6.540  1.00                 N  
ATOM    646  N   ASN   231     219.500  -3.933  -6.129  1.00                 N  
ATOM    647  CA  ASN   231     220.009  -5.147  -5.434  1.00                 C  
ATOM    648  C   ASN   231     220.807  -5.948  -6.432  1.00                 C  
ATOM    649  O   ASN   231     221.900  -6.371  -6.158  1.00                 O  
ATOM    650  CB  ASN   231     218.850  -5.947  -4.836  1.00                 C  
ATOM    651  CG  ASN   231     218.249  -5.278  -3.616  1.00                 C  
ATOM    652  OD1 ASN   231     218.869  -4.409  -3.003  1.00                 O  
ATOM    653  ND2 ASN   231     217.035  -5.683  -3.258  1.00                 N  
ATOM    654  N   MET   232     220.273  -6.137  -7.600  1.00                 N  
ATOM    655  CA  MET   232     221.013  -6.897  -8.638  1.00                 C  
ATOM    656  C   MET   232     222.329  -6.171  -8.908  1.00                 C  
ATOM    657  O   MET   232     223.401  -6.728  -8.770  1.00                 O  
ATOM    658  CB  MET   232     220.170  -7.031  -9.907  1.00                 C  
ATOM    659  SD  MET   232     219.858  -7.865 -12.531  1.00                 S  
ATOM    660  CE  MET   232     219.982  -6.169 -13.096  1.00                 C  
ATOM    661  CG  MET   232     220.853  -7.796 -11.029  1.00                 C  
ATOM    662  N   LYS   233     222.245  -4.934  -9.289  1.00                 N  
ATOM    663  CA  LYS   233     223.472  -4.135  -9.608  1.00                 C  
ATOM    664  C   LYS   233     224.491  -4.229  -8.458  1.00                 C  
ATOM    665  O   LYS   233     225.682  -4.373  -8.666  1.00                 O  
ATOM    666  CB  LYS   233     223.105  -2.674  -9.878  1.00                 C  
ATOM    667  CD  LYS   233     223.850  -0.368 -10.529  1.00                 C  
ATOM    668  CE  LYS   233     225.025   0.495 -10.960  1.00                 C  
ATOM    669  CG  LYS   233     224.291  -1.792 -10.232  1.00                 C  
ATOM    670  NZ  LYS   233     225.994   0.708  -9.849  1.00                 N  
ATOM    671  N   LEU   234     224.044  -4.055  -7.270  1.00                 N  
ATOM    672  CA  LEU   234     224.967  -4.017  -6.112  1.00                 C  
ATOM    673  C   LEU   234     225.426  -5.416  -5.755  1.00                 C  
ATOM    674  O   LEU   234     226.606  -5.659  -5.590  1.00                 O  
ATOM    675  CB  LEU   234     224.292  -3.353  -4.910  1.00                 C  
ATOM    676  CG  LEU   234     223.997  -1.857  -5.039  1.00                 C  
ATOM    677  CD1 LEU   234     223.177  -1.367  -3.855  1.00                 C  
ATOM    678  CD2 LEU   234     225.289  -1.063  -5.153  1.00                 C  
ATOM    679  N   ILE   235     224.522  -6.343  -5.627  1.00                 N  
ATOM    680  CA  ILE   235     224.943  -7.736  -5.289  1.00                 C  
ATOM    681  C   ILE   235     225.834  -8.237  -6.408  1.00                 C  
ATOM    682  O   ILE   235     226.859  -8.815  -6.155  1.00                 O  
ATOM    683  CB  ILE   235     223.727  -8.657  -5.076  1.00                 C  
ATOM    684  CD1 ILE   235     221.604  -8.899  -3.686  1.00                 C  
ATOM    685  CG1 ILE   235     222.965  -8.250  -3.813  1.00                 C  
ATOM    686  CG2 ILE   235     224.164 -10.113  -5.030  1.00                 C  
ATOM    687  N   GLN   236     225.464  -8.034  -7.628  1.00                 N  
ATOM    688  CA  GLN   236     226.313  -8.536  -8.726  1.00                 C  
ATOM    689  C   GLN   236     227.735  -7.961  -8.562  1.00                 C  
ATOM    690  O   GLN   236     228.730  -8.672  -8.709  1.00                 O  
ATOM    691  CB  GLN   236     225.715  -8.157 -10.082  1.00                 C  
ATOM    692  CD  GLN   236     226.411 -10.241 -11.329  1.00                 C  
ATOM    693  CG  GLN   236     226.467  -8.727 -11.274  1.00                 C  
ATOM    694  OE1 GLN   236     225.331 -10.832 -11.308  1.00                 O  
ATOM    695  NE2 GLN   236     227.576 -10.873 -11.399  1.00                 N  
ATOM    696  N   GLU   237     227.838  -6.703  -8.240  1.00                 N  
ATOM    697  CA  GLU   237     229.175  -6.082  -8.048  1.00                 C  
ATOM    698  C   GLU   237     229.819  -6.638  -6.775  1.00                 C  
ATOM    699  O   GLU   237     230.985  -6.996  -6.769  1.00                 O  
ATOM    700  CB  GLU   237     229.053  -4.558  -7.979  1.00                 C  
ATOM    701  CD  GLU   237     228.493  -2.405  -9.174  1.00                 C  
ATOM    702  CG  GLU   237     228.663  -3.906  -9.295  1.00                 C  
ATOM    703  OE1 GLU   237     228.491  -1.898  -8.033  1.00                 O  
ATOM    704  OE2 GLU   237     228.363  -1.735 -10.220  1.00                 O  
ATOM    705  N   ASN   238     229.073  -6.731  -5.711  1.00                 N  
ATOM    706  CA  ASN   238     229.623  -7.287  -4.443  1.00                 C  
ATOM    707  C   ASN   238     230.160  -8.673  -4.762  1.00                 C  
ATOM    708  O   ASN   238     231.323  -8.978  -4.561  1.00                 O  
ATOM    709  CB  ASN   238     228.548  -7.302  -3.354  1.00                 C  
ATOM    710  CG  ASN   238     228.238  -5.917  -2.822  1.00                 C  
ATOM    711  OD1 ASN   238     229.022  -4.984  -2.997  1.00                 O  
ATOM    712  ND2 ASN   238     227.089  -5.779  -2.170  1.00                 N  
ATOM    713  N   TYR   239     229.346  -9.456  -5.391  1.00                 N  
ATOM    714  CA  TYR   239     229.758 -10.777  -5.878  1.00                 C  
ATOM    715  C   TYR   239     230.976 -10.636  -6.760  1.00                 C  
ATOM    716  O   TYR   239     231.903 -11.385  -6.613  1.00                 O  
ATOM    717  CB  TYR   239     228.612 -11.450  -6.635  1.00                 C  
ATOM    718  CG  TYR   239     227.493 -11.941  -5.744  1.00                 C  
ATOM    719  OH  TYR   239     224.406 -13.287  -3.305  1.00                 O  
ATOM    720  CZ  TYR   239     225.429 -12.842  -4.110  1.00                 C  
ATOM    721  CD1 TYR   239     226.179 -11.953  -6.193  1.00                 C  
ATOM    722  CE1 TYR   239     225.150 -12.399  -5.385  1.00                 C  
ATOM    723  CD2 TYR   239     227.755 -12.391  -4.456  1.00                 C  
ATOM    724  CE2 TYR   239     226.739 -12.841  -3.634  1.00                 C  
ATOM    725  N   VAL   240     230.988  -9.699  -7.673  1.00                 N  
ATOM    726  CA  VAL   240     232.174  -9.548  -8.562  1.00                 C  
ATOM    727  C   VAL   240     233.421  -9.307  -7.727  1.00                 C  
ATOM    728  O   VAL   240     234.523  -9.615  -8.144  1.00                 O  
ATOM    729  CB  VAL   240     231.978  -8.406  -9.576  1.00                 C  
ATOM    730  CG1 VAL   240     233.268  -8.139 -10.335  1.00                 C  
ATOM    731  CG2 VAL   240     230.847  -8.736 -10.539  1.00                 C  
ATOM    732  N   LEU   241     233.271  -8.769  -6.564  1.00                 N  
ATOM    733  CA  LEU   241     234.459  -8.582  -5.699  1.00                 C  
ATOM    734  C   LEU   241     234.681  -9.877  -4.915  1.00                 C  
ATOM    735  O   LEU   241     235.791 -10.242  -4.575  1.00                 O  
ATOM    736  CB  LEU   241     234.261  -7.383  -4.769  1.00                 C  
ATOM    737  CG  LEU   241     234.172  -6.012  -5.441  1.00                 C  
ATOM    738  CD1 LEU   241     233.840  -4.934  -4.421  1.00                 C  
ATOM    739  CD2 LEU   241     235.471  -5.678  -6.159  1.00                 C  
ATOM    740  N   GLU   242     233.608 -10.495  -4.528  1.00                 N  
ATOM    741  CA  GLU   242     233.654 -11.685  -3.662  1.00                 C  
ATOM    742  C   GLU   242     233.849 -12.984  -4.433  1.00                 C  
ATOM    743  O   GLU   242     234.586 -13.868  -4.012  1.00                 O  
ATOM    744  CB  GLU   242     232.375 -11.791  -2.829  1.00                 C  
ATOM    745  CD  GLU   242     230.926 -10.809  -1.008  1.00                 C  
ATOM    746  CG  GLU   242     232.229 -10.705  -1.775  1.00                 C  
ATOM    747  OE1 GLU   242     230.059 -11.611  -1.415  1.00                 O  
ATOM    748  OE2 GLU   242     230.771 -10.089   0.001  1.00                 O  
ATOM    749  N   ASN   243     233.071 -13.178  -5.448  1.00                 N  
ATOM    750  CA  ASN   243     233.043 -14.495  -6.162  1.00                 C  
ATOM    751  C   ASN   243     234.426 -14.841  -6.691  1.00                 C  
ATOM    752  O   ASN   243     235.008 -15.867  -6.344  1.00                 O  
ATOM    753  CB  ASN   243     232.013 -14.469  -7.294  1.00                 C  
ATOM    754  CG  ASN   243     230.587 -14.414  -6.782  1.00                 C  
ATOM    755  OD1 ASN   243     230.301 -14.843  -5.665  1.00                 O  
ATOM    756  ND2 ASN   243     229.687 -13.883  -7.601  1.00                 N  
TER
