# Supplementary material for: Comparative Single-Cell Transcriptomics Reveals Novel Genes Involved in Bivalve Embryonic Shell Formation and Questions Ontogenetic Homology of Molluscan Shell Types
Source: Front Cell Dev Biol. 2022 Jun 9;10:883755. doi: 10.3389/fcell.2022.883755 (PMC9261976; doi:10.3389/fcell.2022.883755)
Supplement: Supplementary file 1 [file DataSheet1.ZIP › Supplementary_File1/s_f_1/6ce2615027414928.final.pdb]

ATOM      1  N   ILE    64     -13.368  23.962 -18.983  1.00                 N  
ATOM      2  CA  ILE    64     -14.650  23.378 -18.558  1.00                 C  
ATOM      3  C   ILE    64     -14.600  23.192 -17.045  1.00                 C  
ATOM      4  O   ILE    64     -13.641  22.599 -16.548  1.00                 O  
ATOM      5  CB  ILE    64     -14.934  22.050 -19.284  1.00                 C  
ATOM      6  CD1 ILE    64     -16.128  23.215 -21.212  1.00                 C  
ATOM      7  CG1 ILE    64     -15.017  22.276 -20.795  1.00                 C  
ATOM      8  CG2 ILE    64     -16.197  21.403 -18.737  1.00                 C  
ATOM      9  N   PRO    65     -15.612  23.703 -16.332  1.00                 N  
ATOM     10  CA  PRO    65     -15.749  23.531 -14.869  1.00                 C  
ATOM     11  C   PRO    65     -15.657  22.053 -14.465  1.00                 C  
ATOM     12  O   PRO    65     -16.263  21.196 -15.101  1.00                 O  
ATOM     13  CB  PRO    65     -17.131  24.109 -14.556  1.00                 C  
ATOM     14  CD  PRO    65     -16.777  24.561 -16.880  1.00                 C  
ATOM     15  CG  PRO    65     -17.356  25.134 -15.617  1.00                 C  
ATOM     16  N   HIS    66     -14.939  21.757 -13.379  1.00                 N  
ATOM     17  CA  HIS    66     -14.731  20.359 -12.988  1.00                 C  
ATOM     18  C   HIS    66     -15.905  19.714 -12.208  1.00                 C  
ATOM     19  O   HIS    66     -15.744  19.222 -11.086  1.00                 O  
ATOM     20  CB  HIS    66     -13.468  20.223 -12.135  1.00                 C  
ATOM     21  CG  HIS    66     -12.206  20.558 -12.867  1.00                 C  
ATOM     22  ND1 HIS    66     -11.622  21.804 -12.812  1.00                 N  
ATOM     23  CE1 HIS    66     -10.508  21.799 -13.566  1.00                 C  
ATOM     24  CD2 HIS    66     -11.292  19.838 -13.743  1.00                 C  
ATOM     25  NE2 HIS    66     -10.304  20.623 -14.127  1.00                 N  
ATOM     26  N   ILE    67     -17.078  19.702 -12.831  1.00                 N  
ATOM     27  CA  ILE    67     -18.230  18.972 -12.305  1.00                 C  
ATOM     28  C   ILE    67     -18.715  17.948 -13.298  1.00                 C  
ATOM     29  O   ILE    67     -18.912  18.256 -14.478  1.00                 O  
ATOM     30  CB  ILE    67     -19.379  19.926 -11.929  1.00                 C  
ATOM     31  CD1 ILE    67     -19.913  22.020 -10.576  1.00                 C  
ATOM     32  CG1 ILE    67     -18.926  20.905 -10.844  1.00                 C  
ATOM     33  CG2 ILE    67     -20.608  19.138 -11.504  1.00                 C  
ATOM     34  N   ILE    68     -18.902  16.724 -12.833  1.00                 N  
ATOM     35  CA  ILE    68     -19.533  15.713 -13.668  1.00                 C  
ATOM     36  C   ILE    68     -20.984  15.546 -13.206  1.00                 C  
ATOM     37  O   ILE    68     -21.244  15.251 -12.039  1.00                 O  
ATOM     38  CB  ILE    68     -18.768  14.378 -13.613  1.00                 C  
ATOM     39  CD1 ILE    68     -16.444  13.364 -13.876  1.00                 C  
ATOM     40  CG1 ILE    68     -17.336  14.562 -14.118  1.00                 C  
ATOM     41  CG2 ILE    68     -19.511  13.305 -14.395  1.00                 C  
ATOM     42  N   HIS    69     -21.916  15.733 -14.131  1.00                 N  
ATOM     43  CA  HIS    69     -23.346  15.621 -13.801  1.00                 C  
ATOM     44  C   HIS    69     -23.905  14.337 -14.400  1.00                 C  
ATOM     45  O   HIS    69     -23.744  14.089 -15.613  1.00                 O  
ATOM     46  CB  HIS    69     -24.111  16.843 -14.313  1.00                 C  
ATOM     47  CG  HIS    69     -23.681  18.132 -13.684  1.00                 C  
ATOM     48  ND1 HIS    69     -24.144  18.552 -12.456  1.00                 N  
ATOM     49  CE1 HIS    69     -23.583  19.738 -12.159  1.00                 C  
ATOM     50  CD2 HIS    69     -22.788  19.220 -14.054  1.00                 C  
ATOM     51  NE2 HIS    69     -22.768  20.144 -13.113  1.00                 N  
ATOM     52  N   GLN    70     -24.389  13.445 -13.543  1.00                 N  
ATOM     53  CA  GLN    70     -25.167  12.296 -13.989  1.00                 C  
ATOM     54  C   GLN    70     -26.641  12.511 -13.641  1.00                 C  
ATOM     55  O   GLN    70     -26.989  13.097 -12.612  1.00                 O  
ATOM     56  CB  GLN    70     -24.637  11.010 -13.352  1.00                 C  
ATOM     57  CD  GLN    70     -22.952  10.388 -15.128  1.00                 C  
ATOM     58  CG  GLN    70     -23.178  10.718 -13.666  1.00                 C  
ATOM     59  OE1 GLN    70     -23.437   9.373 -15.628  1.00                 O  
ATOM     60  NE2 GLN    70     -22.211  11.247 -15.819  1.00                 N  
ATOM     61  N   THR    71     -27.526  12.032 -14.509  1.00                 N  
ATOM     62  CA  THR    71     -28.975  12.095 -14.297  1.00                 C  
ATOM     63  C   THR    71     -29.541  10.669 -14.337  1.00                 C  
ATOM     64  O   THR    71     -29.223   9.869 -15.220  1.00                 O  
ATOM     65  CB  THR    71     -29.662  12.983 -15.352  1.00                 C  
ATOM     66  OG1 THR    71     -29.142  14.316 -15.270  1.00                 O  
ATOM     67  CG2 THR    71     -31.163  13.030 -15.112  1.00                 C  
ATOM     68  N   TYR    72     -30.392  10.342 -13.372  1.00                 N  
ATOM     69  CA  TYR    72     -30.967   9.006 -13.230  1.00                 C  
ATOM     70  C   TYR    72     -32.491   9.037 -13.314  1.00                 C  
ATOM     71  O   TYR    72     -33.138  10.042 -13.009  1.00                 O  
ATOM     72  CB  TYR    72     -30.534   8.374 -11.906  1.00                 C  
ATOM     73  CG  TYR    72     -31.095   6.989 -11.675  1.00                 C  
ATOM     74  OH  TYR    72     -32.628   3.175 -11.051  1.00                 O  
ATOM     75  CZ  TYR    72     -32.122   4.438 -11.257  1.00                 C  
ATOM     76  CD1 TYR    72     -30.572   5.890 -12.343  1.00                 C  
ATOM     77  CE1 TYR    72     -31.078   4.620 -12.138  1.00                 C  
ATOM     78  CD2 TYR    72     -32.147   6.786 -10.790  1.00                 C  
ATOM     79  CE2 TYR    72     -32.666   5.524 -10.573  1.00                 C  
ATOM     80  N   LYS    73     -33.084   7.922 -13.734  1.00                 N  
ATOM     81  CA  LYS    73     -34.527   7.776 -13.771  1.00                 C  
ATOM     82  C   LYS    73     -35.106   7.450 -12.404  1.00                 C  
ATOM     83  O   LYS    73     -34.476   7.673 -11.366  1.00                 O  
ATOM     84  CB  LYS    73     -34.930   6.689 -14.769  1.00                 C  
ATOM     85  CD  LYS    73     -34.871   4.270 -15.436  1.00                 C  
ATOM     86  CE  LYS    73     -34.449   2.867 -15.030  1.00                 C  
ATOM     87  CG  LYS    73     -34.463   5.293 -14.389  1.00                 C  
ATOM     88  NZ  LYS    73     -34.820   1.856 -16.060  1.00                 N  
ATOM     89  N   SER    74     -36.326   6.913 -12.379  1.00                 N  
ATOM     90  CA  SER    74     -37.064   6.710 -11.125  1.00                 C  
ATOM     91  C   SER    74     -36.620   5.516 -10.265  1.00                 C  
ATOM     92  O   SER    74     -35.809   5.666  -9.348  1.00                 O  
ATOM     93  CB  SER    74     -38.559   6.540 -11.404  1.00                 C  
ATOM     94  OG  SER    74     -38.809   5.354 -12.138  1.00                 O  
ATOM     95  N   GLU    75     -37.130   4.318 -10.533  1.00                 N  
ATOM     96  CA  GLU    75     -36.869   3.179  -9.651  1.00                 C  
ATOM     97  C   GLU    75     -35.400   3.051  -9.261  1.00                 C  
ATOM     98  O   GLU    75     -34.529   3.828  -9.660  1.00                 O  
ATOM     99  CB  GLU    75     -37.326   1.876 -10.309  1.00                 C  
ATOM    100  CD  GLU    75     -36.913   2.144 -12.787  1.00                 C  
ATOM    101  CG  GLU    75     -36.486   1.456 -11.505  1.00                 C  
ATOM    102  OE1 GLU    75     -37.312   3.326 -12.722  1.00                 O  
ATOM    103  OE2 GLU    75     -36.848   1.501 -13.856  1.00                 O  
ATOM    104  N   ASN    76     -35.154   1.929  -8.438  1.00                 N  
ATOM    105  CA  ASN    76     -33.793   1.833  -7.916  1.00                 C  
ATOM    106  C   ASN    76     -32.772   1.776  -9.035  1.00                 C  
ATOM    107  O   ASN    76     -32.957   1.060 -10.022  1.00                 O  
ATOM    108  CB  ASN    76     -33.654   0.613  -7.004  1.00                 C  
ATOM    109  CG  ASN    76     -34.416   0.768  -5.702  1.00                 C  
ATOM    110  OD1 ASN    76     -34.749   1.882  -5.296  1.00                 O  
ATOM    111  ND2 ASN    76     -34.694  -0.350  -5.043  1.00                 N  
ATOM    112  N   ILE    77     -31.700   2.538  -8.878  1.00                 N  
ATOM    113  CA  ILE    77     -30.519   2.437  -9.735  1.00                 C  
ATOM    114  C   ILE    77     -30.009   0.981  -9.670  1.00                 C  
ATOM    115  O   ILE    77     -30.085   0.333  -8.617  1.00                 O  
ATOM    116  CB  ILE    77     -29.428   3.439  -9.314  1.00                 C  
ATOM    117  CD1 ILE    77     -27.377   4.673 -10.190  1.00                 C  
ATOM    118  CG1 ILE    77     -28.335   3.517 -10.381  1.00                 C  
ATOM    119  CG2 ILE    77     -28.865   3.071  -7.950  1.00                 C  
ATOM    120  N   PRO    78     -29.543   0.458 -10.803  1.00                 N  
ATOM    121  CA  PRO    78     -29.089  -0.928 -10.870  1.00                 C  
ATOM    122  C   PRO    78     -27.712  -1.050 -10.249  1.00                 C  
ATOM    123  O   PRO    78     -26.936  -0.097 -10.253  1.00                 O  
ATOM    124  CB  PRO    78     -29.073  -1.240 -12.368  1.00                 C  
ATOM    125  CD  PRO    78     -29.804   1.028 -12.140  1.00                 C  
ATOM    126  CG  PRO    78     -29.969  -0.212 -12.973  1.00                 C  
ATOM    127  N   ASP    79     -27.407  -2.240  -9.728  1.00                 N  
ATOM    128  CA  ASP    79     -26.089  -2.467  -9.133  1.00                 C  
ATOM    129  C   ASP    79     -24.977  -2.237 -10.163  1.00                 C  
ATOM    130  O   ASP    79     -23.930  -1.720  -9.809  1.00                 O  
ATOM    131  CB  ASP    79     -25.996  -3.883  -8.562  1.00                 C  
ATOM    132  CG  ASP    79     -26.824  -4.061  -7.305  1.00                 C  
ATOM    133  OD1 ASP    79     -27.246  -3.040  -6.722  1.00                 O  
ATOM    134  OD2 ASP    79     -27.052  -5.221  -6.903  1.00                 O  
ATOM    135  N   ASP    80     -25.222  -2.580 -11.428  1.00                 N  
ATOM    136  CA  ASP    80     -24.278  -2.289 -12.506  1.00                 C  
ATOM    137  C   ASP    80     -23.940  -0.793 -12.578  1.00                 C  
ATOM    138  O   ASP    80     -22.760  -0.419 -12.619  1.00                 O  
ATOM    139  CB  ASP    80     -24.839  -2.757 -13.850  1.00                 C  
ATOM    140  CG  ASP    80     -24.852  -4.267 -13.982  1.00                 C  
ATOM    141  OD1 ASP    80     -24.190  -4.941 -13.164  1.00                 O  
ATOM    142  OD2 ASP    80     -25.524  -4.778 -14.903  1.00                 O  
ATOM    143  N   PHE    81     -24.974   0.050 -12.582  1.00                 N  
ATOM    144  CA  PHE    81     -24.775   1.501 -12.670  1.00                 C  
ATOM    145  C   PHE    81     -24.219   2.134 -11.424  1.00                 C  
ATOM    146  O   PHE    81     -23.597   3.177 -11.515  1.00                 O  
ATOM    147  CB  PHE    81     -26.090   2.202 -13.015  1.00                 C  
ATOM    148  CG  PHE    81     -26.537   1.990 -14.433  1.00                 C  
ATOM    149  CZ  PHE    81     -27.368   1.602 -17.057  1.00                 C  
ATOM    150  CD1 PHE    81     -25.947   1.018 -15.222  1.00                 C  
ATOM    151  CE1 PHE    81     -26.357   0.822 -16.527  1.00                 C  
ATOM    152  CD2 PHE    81     -27.547   2.762 -14.979  1.00                 C  
ATOM    153  CE2 PHE    81     -27.957   2.567 -16.284  1.00                 C  
ATOM    154  N   VAL    82     -24.431   1.510 -10.267  1.00                 N  
ATOM    155  CA  VAL    82     -23.764   1.995  -9.054  1.00                 C  
ATOM    156  C   VAL    82     -22.261   1.844  -9.250  1.00                 C  
ATOM    157  O   VAL    82     -21.514   2.785  -8.992  1.00                 O  
ATOM    158  CB  VAL    82     -24.248   1.238  -7.803  1.00                 C  
ATOM    159  CG1 VAL    82     -23.395   1.602  -6.597  1.00                 C  
ATOM    160  CG2 VAL    82     -25.714   1.539  -7.533  1.00                 C  
ATOM    161  N   LYS    83     -21.839   0.671  -9.742  1.00                 N  
ATOM    162  CA  LYS    83     -20.433   0.366  -9.959  1.00                 C  
ATOM    163  C   LYS    83     -19.801   1.270 -11.025  1.00                 C  
ATOM    164  O   LYS    83     -18.728   1.794 -10.790  1.00                 O  
ATOM    165  CB  LYS    83     -20.259  -1.099 -10.364  1.00                 C  
ATOM    166  CD  LYS    83     -18.711  -2.987 -10.946  1.00                 C  
ATOM    167  CE  LYS    83     -17.270  -3.392 -11.211  1.00                 C  
ATOM    168  CG  LYS    83     -18.814  -1.512 -10.596  1.00                 C  
ATOM    169  NZ  LYS    83     -17.153  -4.835 -11.556  1.00                 N  
ATOM    170  N   ASN    84     -20.470   1.449 -12.174  1.00                 N  
ATOM    171  CA  ASN    84     -20.018   2.410 -13.203  1.00                 C  
ATOM    172  C   ASN    84     -19.870   3.831 -12.665  1.00                 C  
ATOM    173  O   ASN    84     -18.943   4.525 -13.052  1.00                 O  
ATOM    174  CB  ASN    84     -20.977   2.409 -14.395  1.00                 C  
ATOM    175  CG  ASN    84     -20.844   1.163 -15.249  1.00                 C  
ATOM    176  OD1 ASN    84     -19.830   0.466 -15.193  1.00                 O  
ATOM    177  ND2 ASN    84     -21.869   0.879 -16.043  1.00                 N  
ATOM    178  N   VAL    85     -20.778   4.246 -11.771  1.00                 N  
ATOM    179  CA  VAL    85     -20.794   5.614 -11.251  1.00                 C  
ATOM    180  C   VAL    85     -19.645   5.847 -10.274  1.00                 C  
ATOM    181  O   VAL    85     -18.995   6.897 -10.314  1.00                 O  
ATOM    182  CB  VAL    85     -22.133   5.941 -10.565  1.00                 C  
ATOM    183  CG1 VAL    85     -23.283   5.809 -11.552  1.00                 C  
ATOM    184  CG2 VAL    85     -22.351   5.036  -9.363  1.00                 C  
ATOM    185  N   GLN    86     -19.422   4.876  -9.390  1.00                 N  
ATOM    186  CA  GLN    86     -18.297   4.928  -8.468  1.00                 C  
ATOM    187  C   GLN    86     -16.997   4.905  -9.278  1.00                 C  
ATOM    188  O   GLN    86     -16.105   5.672  -8.993  1.00                 O  
ATOM    189  CB  GLN    86     -18.359   3.761  -7.480  1.00                 C  
ATOM    190  CD  GLN    86     -19.589   2.640  -5.580  1.00                 C  
ATOM    191  CG  GLN    86     -19.487   3.866  -6.466  1.00                 C  
ATOM    192  OE1 GLN    86     -19.237   1.535  -5.991  1.00                 O  
ATOM    193  NE2 GLN    86     -20.073   2.833  -4.359  1.00                 N  
ATOM    194  N   SER    87     -16.915   4.076 -10.322  1.00                 N  
ATOM    195  CA  SER    87     -15.718   4.024 -11.165  1.00                 C  
ATOM    196  C   SER    87     -15.491   5.367 -11.873  1.00                 C  
ATOM    197  O   SER    87     -14.352   5.812 -12.056  1.00                 O  
ATOM    198  CB  SER    87     -15.835   2.897 -12.193  1.00                 C  
ATOM    199  OG  SER    87     -15.843   1.629 -11.561  1.00                 O  
ATOM    200  N   PHE    88     -16.592   6.009 -12.261  1.00                 N  
ATOM    201  CA  PHE    88     -16.555   7.336 -12.857  1.00                 C  
ATOM    202  C   PHE    88     -15.950   8.338 -11.884  1.00                 C  
ATOM    203  O   PHE    88     -15.126   9.155 -12.280  1.00                 O  
ATOM    204  CB  PHE    88     -17.960   7.776 -13.273  1.00                 C  
ATOM    205  CG  PHE    88     -18.469   7.090 -14.509  1.00                 C  
ATOM    206  CZ  PHE    88     -19.408   5.827 -16.800  1.00                 C  
ATOM    207  CD1 PHE    88     -19.096   5.859 -14.427  1.00                 C  
ATOM    208  CE1 PHE    88     -19.564   5.229 -15.564  1.00                 C  
ATOM    209  CD2 PHE    88     -18.320   7.676 -15.754  1.00                 C  
ATOM    210  CE2 PHE    88     -18.788   7.046 -16.891  1.00                 C  
ATOM    211  N   VAL    89     -16.346   8.265 -10.608  1.00                 N  
ATOM    212  CA  VAL    89     -15.785   9.147  -9.585  1.00                 C  
ATOM    213  C   VAL    89     -14.304   8.837  -9.315  1.00                 C  
ATOM    214  O   VAL    89     -13.495   9.747  -9.216  1.00                 O  
ATOM    215  CB  VAL    89     -16.575   9.056  -8.266  1.00                 C  
ATOM    216  CG1 VAL    89     -15.873   9.842  -7.169  1.00                 C  
ATOM    217  CG2 VAL    89     -17.997   9.561  -8.462  1.00                 C  
ATOM    218  N   HIS    90     -13.954   7.558  -9.231  1.00                 N  
ATOM    219  CA  HIS    90     -12.569   7.162  -8.907  1.00                 C  
ATOM    220  C   HIS    90     -11.577   7.598  -9.981  1.00                 C  
ATOM    221  O   HIS    90     -10.505   8.093  -9.662  1.00                 O  
ATOM    222  CB  HIS    90     -12.476   5.647  -8.712  1.00                 C  
ATOM    223  CG  HIS    90     -11.108   5.169  -8.338  1.00                 C  
ATOM    224  ND1 HIS    90     -10.553   5.399  -7.098  1.00                 N  
ATOM    225  CE1 HIS    90      -9.324   4.852  -7.061  1.00                 C  
ATOM    226  CD2 HIS    90     -10.049   4.425  -9.006  1.00                 C  
ATOM    227  NE2 HIS    90      -9.016   4.267  -8.202  1.00                 N  
ATOM    228  N   PHE    91     -11.947   7.422 -11.249  1.00                 N  
ATOM    229  CA  PHE    91     -11.116   7.857 -12.360  1.00                 C  
ATOM    230  C   PHE    91     -11.134   9.365 -12.590  1.00                 C  
ATOM    231  O   PHE    91     -10.485   9.840 -13.513  1.00                 O  
ATOM    232  CB  PHE    91     -11.544   7.161 -13.654  1.00                 C  
ATOM    233  CG  PHE    91     -11.239   5.691 -13.681  1.00                 C  
ATOM    234  CZ  PHE    91     -10.667   2.971 -13.731  1.00                 C  
ATOM    235  CD1 PHE    91     -12.253   4.756 -13.565  1.00                 C  
ATOM    236  CE1 PHE    91     -11.972   3.403 -13.590  1.00                 C  
ATOM    237  CD2 PHE    91      -9.937   5.242 -13.822  1.00                 C  
ATOM    238  CE2 PHE    91      -9.657   3.889 -13.846  1.00                 C  
ATOM    239  N   ASN    92     -11.866  10.106 -11.755  1.00                 N  
ATOM    240  CA  ASN    92     -11.911  11.572 -11.839  1.00                 C  
ATOM    241  C   ASN    92     -11.813  12.256 -10.487  1.00                 C  
ATOM    242  O   ASN    92     -12.714  13.031 -10.133  1.00                 O  
ATOM    243  CB  ASN    92     -13.187  12.029 -12.548  1.00                 C  
ATOM    244  CG  ASN    92     -13.253  11.561 -13.988  1.00                 C  
ATOM    245  OD1 ASN    92     -12.659  12.170 -14.877  1.00                 O  
ATOM    246  ND2 ASN    92     -13.979  10.474 -14.223  1.00                 N  
ATOM    247  N   PRO    93     -10.714  12.004  -9.732  1.00                 N  
ATOM    248  CA  PRO    93     -10.677  12.477  -8.346  1.00                 C  
ATOM    249  C   PRO    93     -10.598  14.005  -8.240  1.00                 C  
ATOM    250  O   PRO    93     -10.835  14.567  -7.166  1.00                 O  
ATOM    251  CB  PRO    93      -9.419  11.827  -7.767  1.00                 C  
ATOM    252  CD  PRO    93      -9.437  11.287 -10.098  1.00                 C  
ATOM    253  CG  PRO    93      -8.530  11.617  -8.946  1.00                 C  
ATOM    254  N   LYS    94     -10.295  14.665  -9.363  1.00                 N  
ATOM    255  CA  LYS    94     -10.246  16.125  -9.420  1.00                 C  
ATOM    256  C   LYS    94     -11.620  16.772  -9.696  1.00                 C  
ATOM    257  O   LYS    94     -11.725  17.994  -9.790  1.00                 O  
ATOM    258  CB  LYS    94      -9.257  16.586 -10.492  1.00                 C  
ATOM    259  CD  LYS    94      -6.884  16.717 -11.300  1.00                 C  
ATOM    260  CE  LYS    94      -5.436  16.362 -11.003  1.00                 C  
ATOM    261  CG  LYS    94      -7.810  16.225 -10.199  1.00                 C  
ATOM    262  NZ  LYS    94      -4.521  16.806 -12.090  1.00                 N  
ATOM    263  N   TRP    95     -12.650  15.941  -9.841  1.00                 N  
ATOM    264  CA  TRP    95     -13.996  16.403 -10.170  1.00                 C  
ATOM    265  C   TRP    95     -14.990  16.117  -9.055  1.00                 C  
ATOM    266  O   TRP    95     -14.895  15.088  -8.365  1.00                 O  
ATOM    267  CB  TRP    95     -14.483  15.754 -11.467  1.00                 C  
ATOM    268  CG  TRP    95     -13.677  16.140 -12.670  1.00                 C  
ATOM    269  CD1 TRP    95     -12.343  15.927 -12.865  1.00                 C  
ATOM    270  NE1 TRP    95     -11.959  16.419 -14.089  1.00                 N  
ATOM    271  CD2 TRP    95     -14.155  16.806 -13.845  1.00                 C  
ATOM    272  CE2 TRP    95     -13.056  16.963 -14.709  1.00                 C  
ATOM    273  CH2 TRP    95     -14.401  18.037 -16.326  1.00                 C  
ATOM    274  CZ2 TRP    95     -13.168  17.579 -15.955  1.00                 C  
ATOM    275  CE3 TRP    95     -15.405  17.283 -14.251  1.00                 C  
ATOM    276  CZ3 TRP    95     -15.511  17.893 -15.487  1.00                 C  
ATOM    277  N   THR    96     -15.955  17.022  -8.907  1.00                 N  
ATOM    278  CA  THR    96     -17.208  16.725  -8.198  1.00                 C  
ATOM    279  C   THR    96     -18.103  15.901  -9.117  1.00                 C  
ATOM    280  O   THR    96     -18.533  16.380 -10.179  1.00                 O  
ATOM    281  CB  THR    96     -17.923  18.014  -7.752  1.00                 C  
ATOM    282  OG1 THR    96     -17.074  18.752  -6.864  1.00                 O  
ATOM    283  CG2 THR    96     -19.216  17.681  -7.024  1.00                 C  
ATOM    284  N   TYR    97     -18.345  14.649  -8.734  1.00                 N  
ATOM    285  CA  TYR    97     -19.221  13.749  -9.490  1.00                 C  
ATOM    286  C   TYR    97     -20.534  13.660  -8.712  1.00                 C  
ATOM    287  O   TYR    97     -20.539  13.377  -7.502  1.00                 O  
ATOM    288  CB  TYR    97     -18.556  12.383  -9.673  1.00                 C  
ATOM    289  CG  TYR    97     -19.400  11.389 -10.439  1.00                 C  
ATOM    290  OH  TYR    97     -21.711   8.660 -12.560  1.00                 O  
ATOM    291  CZ  TYR    97     -20.947   9.562 -11.857  1.00                 C  
ATOM    292  CD1 TYR    97     -19.188  11.172 -11.795  1.00                 C  
ATOM    293  CE1 TYR    97     -19.954  10.266 -12.503  1.00                 C  
ATOM    294  CD2 TYR    97     -20.405  10.671  -9.805  1.00                 C  
ATOM    295  CE2 TYR    97     -21.181   9.761 -10.497  1.00                 C  
ATOM    296  N   MET    98     -21.643  13.916  -9.403  1.00                 N  
ATOM    297  CA  MET    98     -22.967  13.963  -8.793  1.00                 C  
ATOM    298  C   MET    98     -23.989  13.202  -9.611  1.00                 C  
ATOM    299  O   MET    98     -23.909  13.197 -10.845  1.00                 O  
ATOM    300  CB  MET    98     -23.424  15.412  -8.615  1.00                 C  
ATOM    301  SD  MET    98     -23.127  17.924  -7.484  1.00                 S  
ATOM    302  CE  MET    98     -24.600  17.671  -6.497  1.00                 C  
ATOM    303  CG  MET    98     -22.549  16.227  -7.676  1.00                 C  
ATOM    304  N   PHE    99     -24.949  12.608  -8.925  1.00                 N  
ATOM    305  CA  PHE    99     -26.139  12.043  -9.546  1.00                 C  
ATOM    306  C   PHE    99     -27.288  12.911  -9.067  1.00                 C  
ATOM    307  O   PHE    99     -27.465  13.124  -7.865  1.00                 O  
ATOM    308  CB  PHE    99     -26.296  10.570  -9.162  1.00                 C  
ATOM    309  CG  PHE    99     -25.203   9.686  -9.692  1.00                 C  
ATOM    310  CZ  PHE    99     -23.184   8.051 -10.680  1.00                 C  
ATOM    311  CD1 PHE    99     -24.233   9.178  -8.847  1.00                 C  
ATOM    312  CE1 PHE    99     -23.227   8.365  -9.335  1.00                 C  
ATOM    313  CD2 PHE    99     -25.146   9.363 -11.036  1.00                 C  
ATOM    314  CE2 PHE    99     -24.141   8.549 -11.524  1.00                 C  
ATOM    315  N   TRP   100     -28.040  13.454 -10.021  1.00                 N  
ATOM    316  CA  TRP   100     -29.150  14.336  -9.716  1.00                 C  
ATOM    317  C   TRP   100     -30.456  13.533  -9.766  1.00                 C  
ATOM    318  O   TRP   100     -30.762  12.881 -10.774  1.00                 O  
ATOM    319  CB  TRP   100     -29.186  15.511 -10.695  1.00                 C  
ATOM    320  CG  TRP   100     -28.048  16.470 -10.523  1.00                 C  
ATOM    321  CD1 TRP   100     -26.913  16.540 -11.277  1.00                 C  
ATOM    322  NE1 TRP   100     -26.099  17.548 -10.818  1.00                 N  
ATOM    323  CD2 TRP   100     -27.935  17.498  -9.531  1.00                 C  
ATOM    324  CE2 TRP   100     -26.708  18.150  -9.745  1.00                 C  
ATOM    325  CH2 TRP   100     -27.096  19.614  -7.933  1.00                 C  
ATOM    326  CZ2 TRP   100     -26.277  19.212  -8.951  1.00                 C  
ATOM    327  CE3 TRP   100     -28.754  17.931  -8.483  1.00                 C  
ATOM    328  CZ3 TRP   100     -28.322  18.983  -7.698  1.00                 C  
ATOM    329  N   THR   101     -31.225  13.582  -8.686  1.00                 N  
ATOM    330  CA  THR   101     -32.586  13.086  -8.706  1.00                 C  
ATOM    331  C   THR   101     -33.566  14.278  -8.624  1.00                 C  
ATOM    332  O   THR   101     -33.153  15.442  -8.590  1.00                 O  
ATOM    333  CB  THR   101     -32.844  12.100  -7.552  1.00                 C  
ATOM    334  OG1 THR   101     -32.749  12.790  -6.300  1.00                 O  
ATOM    335  CG2 THR   101     -31.816  10.979  -7.569  1.00                 C  
ATOM    336  N   ASP   102     -34.865  13.991  -8.604  1.00                 N  
ATOM    337  CA  ASP   102     -35.889  15.020  -8.570  1.00                 C  
ATOM    338  C   ASP   102     -36.960  14.695  -7.522  1.00                 C  
ATOM    339  O   ASP   102     -37.791  13.790  -7.714  1.00                 O  
ATOM    340  CB  ASP   102     -36.533  15.181  -9.949  1.00                 C  
ATOM    341  CG  ASP   102     -37.564  16.292  -9.984  1.00                 C  
ATOM    342  OD1 ASP   102     -37.705  17.004  -8.967  1.00                 O  
ATOM    343  OD2 ASP   102     -38.230  16.451 -11.028  1.00                 O  
ATOM    344  N   GLU   103     -36.965  15.447  -6.416  1.00                 N  
ATOM    345  CA  GLU   103     -37.985  15.224  -5.382  1.00                 C  
ATOM    346  C   GLU   103     -39.412  15.666  -5.763  1.00                 C  
ATOM    347  O   GLU   103     -40.354  15.378  -5.046  1.00                 O  
ATOM    348  CB  GLU   103     -37.601  15.943  -4.087  1.00                 C  
ATOM    349  CD  GLU   103     -36.308  18.018  -4.721  1.00                 C  
ATOM    350  CG  GLU   103     -37.614  17.459  -4.191  1.00                 C  
ATOM    351  OE1 GLU   103     -35.531  17.245  -5.321  1.00                 O  
ATOM    352  OE2 GLU   103     -36.061  19.228  -4.535  1.00                 O  
ATOM    353  N   THR   104     -39.576  16.343  -6.896  1.00                 N  
ATOM    354  CA  THR   104     -40.913  16.676  -7.387  1.00                 C  
ATOM    355  C   THR   104     -41.607  15.538  -8.113  1.00                 C  
ATOM    356  O   THR   104     -42.658  15.750  -8.720  1.00                 O  
ATOM    357  CB  THR   104     -40.880  17.887  -8.337  1.00                 C  
ATOM    358  OG1 THR   104     -40.040  17.594  -9.461  1.00                 O  
ATOM    359  CG2 THR   104     -40.326  19.110  -7.622  1.00                 C  
ATOM    360  N   ALA   105     -41.012  14.340  -8.085  1.00                 N  
ATOM    361  CA  ALA   105     -41.596  13.147  -8.699  1.00                 C  
ATOM    362  C   ALA   105     -42.267  12.315  -7.598  1.00                 C  
ATOM    363  O   ALA   105     -41.589  11.854  -6.670  1.00                 O  
ATOM    364  CB  ALA   105     -40.527  12.350  -9.430  1.00                 C  
ATOM    365  N   ARG   106     -43.595  12.167  -7.675  1.00                 N  
ATOM    366  CA  ARG   106     -44.353  11.314  -6.736  1.00                 C  
ATOM    367  C   ARG   106     -43.770   9.927  -6.599  1.00                 C  
ATOM    368  O   ARG   106     -43.576   9.236  -7.592  1.00                 O  
ATOM    369  CB  ARG   106     -45.814  11.201  -7.175  1.00                 C  
ATOM    370  CD  ARG   106     -48.135  10.376  -6.692  1.00                 C  
ATOM    371  NE  ARG   106     -48.764  11.694  -6.732  1.00                 N  
ATOM    372  CG  ARG   106     -46.699  10.446  -6.197  1.00                 C  
ATOM    373  CZ  ARG   106     -49.380  12.259  -5.699  1.00                 C  
ATOM    374  NH1 ARG   106     -49.924  13.462  -5.828  1.00                 N  
ATOM    375  NH2 ARG   106     -49.451  11.621  -4.539  1.00                 N  
ATOM    376  N   LYS   107     -43.537   9.502  -5.362  1.00                 N  
ATOM    377  CA  LYS   107     -43.021   8.145  -5.108  1.00                 C  
ATOM    378  C   LYS   107     -41.524   7.949  -5.319  1.00                 C  
ATOM    379  O   LYS   107     -41.039   6.820  -5.276  1.00                 O  
ATOM    380  CB  LYS   107     -43.744   7.123  -5.988  1.00                 C  
ATOM    381  CD  LYS   107     -45.895   6.000  -6.631  1.00                 C  
ATOM    382  CE  LYS   107     -47.409   6.022  -6.498  1.00                 C  
ATOM    383  CG  LYS   107     -45.251   7.093  -5.792  1.00                 C  
ATOM    384  NZ  LYS   107     -48.058   5.008  -7.375  1.00                 N  
ATOM    385  N   LEU   108     -40.804   9.045  -5.543  1.00                 N  
ATOM    386  CA  LEU   108     -39.332   9.031  -5.676  1.00                 C  
ATOM    387  C   LEU   108     -38.579   8.605  -4.406  1.00                 C  
ATOM    388  O   LEU   108     -37.400   8.303  -4.480  1.00                 O  
ATOM    389  CB  LEU   108     -38.819  10.410  -6.095  1.00                 C  
ATOM    390  CG  LEU   108     -37.311  10.532  -6.323  1.00                 C  
ATOM    391  CD1 LEU   108     -36.856   9.590  -7.427  1.00                 C  
ATOM    392  CD2 LEU   108     -36.932  11.966  -6.661  1.00                 C  
ATOM    393  N   ILE   109     -39.247   8.619  -3.252  1.00                 N  
ATOM    394  CA  ILE   109     -38.545   8.495  -1.953  1.00                 C  
ATOM    395  C   ILE   109     -37.707   7.228  -1.739  1.00                 C  
ATOM    396  O   ILE   109     -36.549   7.312  -1.275  1.00                 O  
ATOM    397  CB  ILE   109     -39.528   8.579  -0.770  1.00                 C  
ATOM    398  CD1 ILE   109     -41.305  10.082   0.268  1.00                 C  
ATOM    399  CG1 ILE   109     -40.120   9.985  -0.668  1.00                 C  
ATOM    400  CG2 ILE   109     -38.844   8.156   0.521  1.00                 C  
ATOM    401  N   GLN   110     -38.285   6.073  -2.085  1.00                 N  
ATOM    402  CA  GLN   110     -37.575   4.793  -2.061  1.00                 C  
ATOM    403  C   GLN   110     -36.275   4.793  -2.861  1.00                 C  
ATOM    404  O   GLN   110     -35.222   4.416  -2.351  1.00                 O  
ATOM    405  CB  GLN   110     -38.473   3.672  -2.590  1.00                 C  
ATOM    406  CD  GLN   110     -37.598   1.826  -1.105  1.00                 C  
ATOM    407  CG  GLN   110     -37.842   2.291  -2.527  1.00                 C  
ATOM    408  OE1 GLN   110     -38.512   1.813  -0.280  1.00                 O  
ATOM    409  NE2 GLN   110     -36.361   1.442  -0.813  1.00                 N  
ATOM    410  N   VAL   111     -38.441  29.422 -17.566  1.00                 N  
ATOM    411  CA  VAL   111     -38.062  28.545 -18.706  1.00                 C  
ATOM    412  C   VAL   111     -39.226  27.753 -19.313  1.00                 C  
ATOM    413  O   VAL   111     -39.706  26.807 -18.704  1.00                 O  
ATOM    414  CB  VAL   111     -36.965  27.541 -18.305  1.00                 C  
ATOM    415  CG1 VAL   111     -36.662  26.596 -19.458  1.00                 C  
ATOM    416  CG2 VAL   111     -35.707  28.273 -17.867  1.00                 C  
ATOM    417  N   ARG   112     -39.641  28.074 -20.564  1.00                 N  
ATOM    418  CA  ARG   112     -40.678  27.238 -21.136  1.00                 C  
ATOM    419  C   ARG   112     -40.244  25.793 -21.213  1.00                 C  
ATOM    420  O   ARG   112     -41.075  24.937 -21.104  1.00                 O  
ATOM    421  CB  ARG   112     -41.064  27.740 -22.529  1.00                 C  
ATOM    422  CD  ARG   112     -43.471  27.038 -22.429  1.00                 C  
ATOM    423  NE  ARG   112     -44.550  26.300 -23.080  1.00                 N  
ATOM    424  CG  ARG   112     -42.164  26.932 -23.197  1.00                 C  
ATOM    425  CZ  ARG   112     -45.736  26.067 -22.527  1.00                 C  
ATOM    426  NH1 ARG   112     -46.657  25.385 -23.194  1.00                 N  
ATOM    427  NH2 ARG   112     -45.999  26.516 -21.307  1.00                 N  
ATOM    428  N   TYR   113     -38.936  25.514 -21.350  1.00                 N  
ATOM    429  CA  TYR   113     -38.493  24.117 -21.452  1.00                 C  
ATOM    430  C   TYR   113     -38.758  23.370 -20.162  1.00                 C  
ATOM    431  O   TYR   113     -38.940  22.179 -20.184  1.00                 O  
ATOM    432  CB  TYR   113     -37.006  24.051 -21.804  1.00                 C  
ATOM    433  CG  TYR   113     -36.089  24.433 -20.664  1.00                 C  
ATOM    434  OH  TYR   113     -33.567  25.469 -17.524  1.00                 O  
ATOM    435  CZ  TYR   113     -34.401  25.128 -18.564  1.00                 C  
ATOM    436  CD1 TYR   113     -35.664  23.483 -19.744  1.00                 C  
ATOM    437  CE1 TYR   113     -34.826  23.824 -18.699  1.00                 C  
ATOM    438  CD2 TYR   113     -35.651  25.743 -20.512  1.00                 C  
ATOM    439  CE2 TYR   113     -34.813  26.101 -19.473  1.00                 C  
ATOM    440  N   PRO   114     -38.711  24.076 -19.038  1.00                 N  
ATOM    441  CA  PRO   114     -38.949  23.400 -17.767  1.00                 C  
ATOM    442  C   PRO   114     -40.430  23.048 -17.599  1.00                 C  
ATOM    443  O   PRO   114     -40.747  22.015 -17.004  1.00                 O  
ATOM    444  CB  PRO   114     -38.490  24.414 -16.717  1.00                 C  
ATOM    445  CD  PRO   114     -38.018  25.402 -18.845  1.00                 C  
ATOM    446  CG  PRO   114     -37.510  25.279 -17.436  1.00                 C  
ATOM    447  N   ASP   115     -41.326  23.879 -18.137  1.00                 N  
ATOM    448  CA  ASP   115     -42.785  23.539 -18.210  1.00                 C  
ATOM    449  C   ASP   115     -42.990  22.215 -18.952  1.00                 C  
ATOM    450  O   ASP   115     -43.697  21.333 -18.474  1.00                 O  
ATOM    451  CB  ASP   115     -43.563  24.663 -18.898  1.00                 C  
ATOM    452  CG  ASP   115     -43.678  25.904 -18.035  1.00                 C  
ATOM    453  OD1 ASP   115     -43.399  25.812 -16.822  1.00                 O  
ATOM    454  OD2 ASP   115     -44.047  26.969 -18.574  1.00                 O  
ATOM    455  N   PHE   116     -42.342  22.054 -20.102  1.00                 N  
ATOM    456  CA  PHE   116     -42.364  20.756 -20.758  1.00                 C  
ATOM    457  C   PHE   116     -41.771  19.604 -19.965  1.00                 C  
ATOM    458  O   PHE   116     -42.327  18.507 -20.001  1.00                 O  
ATOM    459  CB  PHE   116     -41.627  20.820 -22.097  1.00                 C  
ATOM    460  CG  PHE   116     -42.394  21.527 -23.178  1.00                 C  
ATOM    461  CZ  PHE   116     -43.819  22.832 -25.176  1.00                 C  
ATOM    462  CD1 PHE   116     -41.740  22.317 -24.107  1.00                 C  
ATOM    463  CE1 PHE   116     -42.446  22.967 -25.102  1.00                 C  
ATOM    464  CD2 PHE   116     -43.769  21.402 -23.266  1.00                 C  
ATOM    465  CE2 PHE   116     -44.475  22.052 -24.260  1.00                 C  
ATOM    466  N   LEU   117     -40.649  19.831 -19.266  1.00                 N  
ATOM    467  CA  LEU   117     -40.078  18.818 -18.367  1.00                 C  
ATOM    468  C   LEU   117     -41.082  18.336 -17.295  1.00                 C  
ATOM    469  O   LEU   117     -41.190  17.125 -17.047  1.00                 O  
ATOM    470  CB  LEU   117     -38.826  19.360 -17.675  1.00                 C  
ATOM    471  CG  LEU   117     -38.005  18.351 -16.870  1.00                 C  
ATOM    472  CD1 LEU   117     -36.599  18.876 -16.623  1.00                 C  
ATOM    473  CD2 LEU   117     -38.690  18.032 -15.550  1.00                 C  
ATOM    474  N   VAL   118     -41.795  19.273 -16.678  1.00                 N  
ATOM    475  CA  VAL   118     -42.833  18.958 -15.683  1.00                 C  
ATOM    476  C   VAL   118     -43.939  18.118 -16.319  1.00                 C  
ATOM    477  O   VAL   118     -44.450  17.187 -15.698  1.00                 O  
ATOM    478  CB  VAL   118     -43.426  20.236 -15.062  1.00                 C  
ATOM    479  CG1 VAL   118     -44.633  19.899 -14.200  1.00                 C  
ATOM    480  CG2 VAL   118     -42.373  20.970 -14.246  1.00                 C  
ATOM    481  N   VAL   119     -44.305  18.414 -17.574  1.00                 N  
ATOM    482  CA  VAL   119     -45.287  17.562 -18.275  1.00                 C  
ATOM    483  C   VAL   119     -44.759  16.141 -18.496  1.00                 C  
ATOM    484  O   VAL   119     -45.487  15.163 -18.349  1.00                 O  
ATOM    485  CB  VAL   119     -45.695  18.169 -19.630  1.00                 C  
ATOM    486  CG1 VAL   119     -46.537  17.182 -20.424  1.00                 C  
ATOM    487  CG2 VAL   119     -46.451  19.473 -19.424  1.00                 C  
ATOM    488  N   TRP   120     -43.473  16.031 -18.841  1.00                 N  
ATOM    489  CA  TRP   120     -42.918  14.748 -19.212  1.00                 C  
ATOM    490  C   TRP   120     -42.784  13.862 -17.976  1.00                 C  
ATOM    491  O   TRP   120     -43.149  12.686 -18.026  1.00                 O  
ATOM    492  CB  TRP   120     -41.562  14.929 -19.898  1.00                 C  
ATOM    493  CG  TRP   120     -41.662  15.482 -21.287  1.00                 C  
ATOM    494  CD1 TRP   120     -41.253  16.713 -21.710  1.00                 C  
ATOM    495  NE1 TRP   120     -41.508  16.863 -23.052  1.00                 N  
ATOM    496  CD2 TRP   120     -42.207  14.822 -22.436  1.00                 C  
ATOM    497  CE2 TRP   120     -42.094  15.712 -23.519  1.00                 C  
ATOM    498  CH2 TRP   120     -43.086  14.152 -24.987  1.00                 C  
ATOM    499  CZ2 TRP   120     -42.532  15.387 -24.802  1.00                 C  
ATOM    500  CE3 TRP   120     -42.778  13.565 -22.655  1.00                 C  
ATOM    501  CZ3 TRP   120     -43.211  13.247 -23.928  1.00                 C  
ATOM    502  N   ASP   121     -42.302  14.414 -16.863  1.00                 N  
ATOM    503  CA  ASP   121     -42.194  13.596 -15.647  1.00                 C  
ATOM    504  C   ASP   121     -43.559  13.206 -15.071  1.00                 C  
ATOM    505  O   ASP   121     -43.670  12.135 -14.441  1.00                 O  
ATOM    506  CB  ASP   121     -41.388  14.333 -14.575  1.00                 C  
ATOM    507  CG  ASP   121     -41.022  13.441 -13.406  1.00                 C  
ATOM    508  OD1 ASP   121     -40.304  12.442 -13.623  1.00                 O  
ATOM    509  OD2 ASP   121     -41.452  13.741 -12.272  1.00                 O  
ATOM    510  N   ASN   122     -44.566  14.057 -15.280  1.00                 N  
ATOM    511  CA  ASN   122     -45.942  13.753 -14.854  1.00                 C  
ATOM    512  C   ASN   122     -46.559  12.569 -15.624  1.00                 C  
ATOM    513  O   ASN   122     -47.529  11.973 -15.181  1.00                 O  
ATOM    514  CB  ASN   122     -46.834  14.987 -15.005  1.00                 C  
ATOM    515  CG  ASN   122     -46.534  16.053 -13.969  1.00                 C  
ATOM    516  OD1 ASN   122     -45.967  15.766 -12.915  1.00                 O  
ATOM    517  ND2 ASN   122     -46.915  17.289 -14.268  1.00                 N  
ATOM    518  N   TYR   123     -45.977  12.232 -16.774  1.00                 N  
ATOM    519  CA  TYR   123     -46.344  11.009 -17.480  1.00                 C  
ATOM    520  C   TYR   123     -45.321   9.889 -17.242  1.00                 C  
ATOM    521  O   TYR   123     -45.303   8.872 -17.951  1.00                 O  
ATOM    522  CB  TYR   123     -46.480  11.277 -18.980  1.00                 C  
ATOM    523  CG  TYR   123     -47.603  12.225 -19.334  1.00                 C  
ATOM    524  OH  TYR   123     -50.682  14.842 -20.316  1.00                 O  
ATOM    525  CZ  TYR   123     -49.664  13.975 -19.991  1.00                 C  
ATOM    526  CD1 TYR   123     -47.364  13.352 -20.110  1.00                 C  
ATOM    527  CE1 TYR   123     -48.385  14.224 -20.439  1.00                 C  
ATOM    528  CD2 TYR   123     -48.898  11.990 -18.891  1.00                 C  
ATOM    529  CE2 TYR   123     -49.931  12.851 -19.210  1.00                 C  
ATOM    530  N   GLY   124     -44.476  10.062 -16.227  1.00                 N  
ATOM    531  CA  GLY   124     -43.475   9.052 -15.866  1.00                 C  
ATOM    532  C   GLY   124     -42.508   8.676 -17.004  1.00                 C  
ATOM    533  O   GLY   124     -42.046   7.538 -17.084  1.00                 O  
ATOM    534  N   LYS   125     -42.219   9.636 -17.876  1.00                 N  
ATOM    535  CA  LYS   125     -41.295   9.411 -18.988  1.00                 C  
ATOM    536  C   LYS   125     -39.890   9.890 -18.637  1.00                 C  
ATOM    537  O   LYS   125     -39.416  10.900 -19.139  1.00                 O  
ATOM    538  CB  LYS   125     -41.793  10.119 -20.250  1.00                 C  
ATOM    539  CD  LYS   125     -43.123   8.194 -21.160  1.00                 C  
ATOM    540  CE  LYS   125     -44.481   7.735 -21.664  1.00                 C  
ATOM    541  CG  LYS   125     -43.158   9.651 -20.726  1.00                 C  
ATOM    542  NZ  LYS   125     -44.469   6.301 -22.064  1.00                 N  
ATOM    543  N   ASN   126     -39.230   9.162 -17.750  1.00                 N  
ATOM    544  CA  ASN   126     -37.967   9.636 -17.188  1.00                 C  
ATOM    545  C   ASN   126     -36.824   9.735 -18.179  1.00                 C  
ATOM    546  O   ASN   126     -36.074  10.700 -18.126  1.00                 O  
ATOM    547  CB  ASN   126     -37.528   8.741 -16.027  1.00                 C  
ATOM    548  CG  ASN   126     -38.365   8.950 -14.781  1.00                 C  
ATOM    549  OD1 ASN   126     -38.173   9.920 -14.048  1.00                 O  
ATOM    550  ND2 ASN   126     -39.300   8.038 -14.538  1.00                 N  
ATOM    551  N   ILE   127     -36.672   8.764 -19.085  1.00                 N  
ATOM    552  CA  ILE   127     -35.572   8.849 -20.067  1.00                 C  
ATOM    553  C   ILE   127     -35.757  10.071 -20.967  1.00                 C  
ATOM    554  O   ILE   127     -34.838  10.851 -21.198  1.00                 O  
ATOM    555  CB  ILE   127     -35.475   7.569 -20.918  1.00                 C  
ATOM    556  CD1 ILE   127     -35.189   5.043 -20.729  1.00                 C  
ATOM    557  CG1 ILE   127     -35.028   6.388 -20.055  1.00                 C  
ATOM    558  CG2 ILE   127     -34.548   7.787 -22.104  1.00                 C  
ATOM    559  N   ASN   128     -36.977  10.255 -21.444  1.00                 N  
ATOM    560  CA  ASN   128     -37.299  11.429 -22.291  1.00                 C  
ATOM    561  C   ASN   128     -37.052  12.746 -21.553  1.00                 C  
ATOM    562  O   ASN   128     -36.445  13.687 -22.107  1.00                 O  
ATOM    563  CB  ASN   128     -38.748  11.358 -22.777  1.00                 C  
ATOM    564  CG  ASN   128     -38.951  10.307 -23.851  1.00                 C  
ATOM    565  OD1 ASN   128     -37.997   9.872 -24.496  1.00                 O  
ATOM    566  ND2 ASN   128     -40.198   9.894 -24.045  1.00                 N  
ATOM    567  N   ARG   129     -37.492  12.791 -20.291  1.00                 N  
ATOM    568  CA  ARG   129     -37.277  13.957 -19.414  1.00                 C  
ATOM    569  C   ARG   129     -35.811  14.368 -19.286  1.00                 C  
ATOM    570  O   ARG   129     -35.494  15.585 -19.328  1.00                 O  
ATOM    571  CB  ARG   129     -37.833  13.685 -18.015  1.00                 C  
ATOM    572  CD  ARG   129     -38.207  14.495 -15.669  1.00                 C  
ATOM    573  NE  ARG   129     -37.416  13.432 -15.053  1.00                 N  
ATOM    574  CG  ARG   129     -37.697  14.855 -17.054  1.00                 C  
ATOM    575  CZ  ARG   129     -36.238  13.622 -14.467  1.00                 C  
ATOM    576  NH1 ARG   129     -35.590  12.595 -13.934  1.00                 N  
ATOM    577  NH2 ARG   129     -35.712  14.838 -14.415  1.00                 N  
ATOM    578  N   ALA   130     -34.934  13.369 -19.148  1.00                 N  
ATOM    579  CA  ALA   130     -33.490  13.601 -18.969  1.00                 C  
ATOM    580  C   ALA   130     -32.864  14.328 -20.158  1.00                 C  
ATOM    581  O   ALA   130     -31.825  14.937 -20.004  1.00                 O  
ATOM    582  CB  ALA   130     -32.765  12.283 -18.744  1.00                 C  
ATOM    583  N   ASP   131     -33.455  14.210 -21.351  1.00                 N  
ATOM    584  CA  ASP   131     -33.003  14.992 -22.486  1.00                 C  
ATOM    585  C   ASP   131     -33.124  16.493 -22.277  1.00                 C  
ATOM    586  O   ASP   131     -32.283  17.252 -22.766  1.00                 O  
ATOM    587  CB  ASP   131     -33.781  14.607 -23.746  1.00                 C  
ATOM    588  CG  ASP   131     -33.394  13.240 -24.274  1.00                 C  
ATOM    589  OD1 ASP   131     -32.351  12.708 -23.840  1.00                 O  
ATOM    590  OD2 ASP   131     -34.135  12.699 -25.123  1.00                 O  
ATOM    591  N   ALA   132     -34.163  16.919 -21.559  1.00                 N  
ATOM    592  CA  ALA   132     -34.350  18.340 -21.255  1.00                 C  
ATOM    593  C   ALA   132     -33.533  18.679 -20.038  1.00                 C  
ATOM    594  O   ALA   132     -32.840  19.690 -20.028  1.00                 O  
ATOM    595  CB  ALA   132     -35.824  18.647 -21.041  1.00                 C  
ATOM    596  N   LEU   133     -33.617  17.823 -19.027  1.00                 N  
ATOM    597  CA  LEU   133     -32.946  18.093 -17.732  1.00                 C  
ATOM    598  C   LEU   133     -31.425  18.284 -17.883  1.00                 C  
ATOM    599  O   LEU   133     -30.844  19.175 -17.270  1.00                 O  
ATOM    600  CB  LEU   133     -33.217  16.959 -16.741  1.00                 C  
ATOM    601  CG  LEU   133     -32.598  17.111 -15.351  1.00                 C  
ATOM    602  CD1 LEU   133     -33.121  18.363 -14.663  1.00                 C  
ATOM    603  CD2 LEU   133     -32.880  15.883 -14.499  1.00                 C  
ATOM    604  N   ARG   134     -30.789  17.478 -18.723  1.00                 N  
ATOM    605  CA  ARG   134     -29.322  17.608 -18.900  1.00                 C  
ATOM    606  C   ARG   134     -28.957  18.978 -19.497  1.00                 C  
ATOM    607  O   ARG   134     -27.932  19.549 -19.142  1.00                 O  
ATOM    608  CB  ARG   134     -28.788  16.486 -19.793  1.00                 C  
ATOM    609  CD  ARG   134     -28.711  15.411 -22.059  1.00                 C  
ATOM    610  NE  ARG   134     -29.363  14.154 -21.698  1.00                 N  
ATOM    611  CG  ARG   134     -29.236  16.580 -21.242  1.00                 C  
ATOM    612  CZ  ARG   134     -29.000  12.963 -22.162  1.00                 C  
ATOM    613  NH1 ARG   134     -29.652  11.875 -21.778  1.00                 N  
ATOM    614  NH2 ARG   134     -27.985  12.864 -23.010  1.00                 N  
ATOM    615  N   TYR   135     -29.812  19.520 -20.372  1.00                 N  
ATOM    616  CA  TYR   135     -29.530  20.820 -21.006  1.00                 C  
ATOM    617  C   TYR   135     -29.701  21.972 -20.042  1.00                 C  
ATOM    618  O   TYR   135     -28.924  22.927 -20.058  1.00                 O  
ATOM    619  CB  TYR   135     -30.435  21.031 -22.221  1.00                 C  
ATOM    620  CG  TYR   135     -30.101  20.139 -23.396  1.00                 C  
ATOM    621  OH  TYR   135     -29.169  17.682 -26.619  1.00                 O  
ATOM    622  CZ  TYR   135     -29.479  18.496 -25.553  1.00                 C  
ATOM    623  CD1 TYR   135     -28.905  19.435 -23.437  1.00                 C  
ATOM    624  CE1 TYR   135     -28.592  18.617 -24.506  1.00                 C  
ATOM    625  CD2 TYR   135     -30.984  20.004 -24.460  1.00                 C  
ATOM    626  CE2 TYR   135     -30.687  19.191 -25.537  1.00                 C  
ATOM    627  N   PHE   136     -30.720  21.866 -19.201  1.00                 N  
ATOM    628  CA  PHE   136     -30.942  22.840 -18.154  1.00                 C  
ATOM    629  C   PHE   136     -29.760  22.878 -17.178  1.00                 C  
ATOM    630  O   PHE   136     -29.250  23.960 -16.890  1.00                 O  
ATOM    631  CB  PHE   136     -32.237  22.531 -17.400  1.00                 C  
ATOM    632  CG  PHE   136     -32.511  23.466 -16.257  1.00                 C  
ATOM    633  CZ  PHE   136     -33.016  25.191 -14.137  1.00                 C  
ATOM    634  CD1 PHE   136     -33.040  24.724 -16.485  1.00                 C  
ATOM    635  CE1 PHE   136     -33.292  25.585 -15.433  1.00                 C  
ATOM    636  CD2 PHE   136     -32.240  23.087 -14.954  1.00                 C  
ATOM    637  CE2 PHE   136     -32.493  23.947 -13.903  1.00                 C  
ATOM    638  N   VAL   137     -29.336  21.720 -16.680  1.00                 N  
ATOM    639  CA  VAL   137     -28.178  21.657 -15.772  1.00                 C  
ATOM    640  C   VAL   137     -26.938  22.303 -16.423  1.00                 C  
ATOM    641  O   VAL   137     -26.352  23.203 -15.861  1.00                 O  
ATOM    642  CB  VAL   137     -27.861  20.207 -15.361  1.00                 C  
ATOM    643  CG1 VAL   137     -26.543  20.144 -14.605  1.00                 C  
ATOM    644  CG2 VAL   137     -28.990  19.633 -14.519  1.00                 C  
ATOM    645  N   LEU   138     -26.612  21.910 -17.652  1.00                 N  
ATOM    646  CA  LEU   138     -25.486  22.506 -18.389  1.00                 C  
ATOM    647  C   LEU   138     -25.608  24.002 -18.668  1.00                 C  
ATOM    648  O   LEU   138     -24.608  24.745 -18.637  1.00                 O  
ATOM    649  CB  LEU   138     -25.287  21.795 -19.729  1.00                 C  
ATOM    650  CG  LEU   138     -24.771  20.356 -19.663  1.00                 C  
ATOM    651  CD1 LEU   138     -24.792  19.714 -21.042  1.00                 C  
ATOM    652  CD2 LEU   138     -23.366  20.315 -19.082  1.00                 C  
ATOM    653  N   HIS   139     -26.824  24.452 -18.978  1.00                 N  
ATOM    654  CA  HIS   139     -27.065  25.867 -19.176  1.00                 C  
ATOM    655  C   HIS   139     -26.670  26.652 -17.938  1.00                 C  
ATOM    656  O   HIS   139     -25.986  27.683 -18.043  1.00                 O  
ATOM    657  CB  HIS   139     -28.535  26.117 -19.520  1.00                 C  
ATOM    658  CG  HIS   139     -28.866  27.560 -19.743  1.00                 C  
ATOM    659  ND1 HIS   139     -28.479  28.246 -20.874  1.00                 N  
ATOM    660  CE1 HIS   139     -28.920  29.514 -20.788  1.00                 C  
ATOM    661  CD2 HIS   139     -29.580  28.588 -19.000  1.00                 C  
ATOM    662  NE2 HIS   139     -29.581  29.726 -19.666  1.00                 N  
ATOM    663  N   GLU   140     -27.130  26.177 -16.777  1.00                 N  
ATOM    664  CA  GLU   140     -27.000  26.922 -15.509  1.00                 C  
ATOM    665  C   GLU   140     -25.667  26.737 -14.783  1.00                 C  
ATOM    666  O   GLU   140     -25.249  27.628 -14.042  1.00                 O  
ATOM    667  CB  GLU   140     -28.120  26.534 -14.542  1.00                 C  
ATOM    668  CD  GLU   140     -29.649  28.468 -15.090  1.00                 C  
ATOM    669  CG  GLU   140     -29.507  26.962 -14.995  1.00                 C  
ATOM    670  OE1 GLU   140     -28.826  29.182 -14.480  1.00                 O  
ATOM    671  OE2 GLU   140     -30.584  28.934 -15.774  1.00                 O  
ATOM    672  N   PHE   141     -25.004  25.604 -15.008  1.00                 N  
ATOM    673  CA  PHE   141     -23.773  25.263 -14.292  1.00                 C  
ATOM    674  C   PHE   141     -22.567  25.012 -15.176  1.00                 C  
ATOM    675  O   PHE   141     -21.448  25.230 -14.743  1.00                 O  
ATOM    676  CB  PHE   141     -23.986  24.023 -13.421  1.00                 C  
ATOM    677  CG  PHE   141     -25.036  24.200 -12.362  1.00                 C  
ATOM    678  CZ  PHE   141     -26.975  24.530 -10.397  1.00                 C  
ATOM    679  CD1 PHE   141     -26.291  23.636 -12.510  1.00                 C  
ATOM    680  CE1 PHE   141     -27.257  23.798 -11.535  1.00                 C  
ATOM    681  CD2 PHE   141     -24.769  24.929 -11.217  1.00                 C  
ATOM    682  CE2 PHE   141     -25.735  25.092 -10.242  1.00                 C  
ATOM    683  N   GLY   142     -22.787  24.527 -16.402  1.00                 N  
ATOM    684  CA  GLY   142     -21.682  24.020 -17.223  1.00                 C  
ATOM    685  C   GLY   142     -21.191  22.663 -16.727  1.00                 C  
ATOM    686  O   GLY   142     -21.918  21.934 -16.031  1.00                 O  
ATOM    687  N   GLY   143     -19.954  22.324 -17.067  1.00                 N  
ATOM    688  CA  GLY   143     -19.392  21.067 -16.633  1.00                 C  
ATOM    689  C   GLY   143     -19.632  19.976 -17.647  1.00                 C  
ATOM    690  O   GLY   143     -19.900  20.240 -18.823  1.00                 O  
ATOM    691  N   ILE   144     -19.525  18.748 -17.194  1.00                 N  
ATOM    692  CA  ILE   144     -19.647  17.614 -18.085  1.00                 C  
ATOM    693  C   ILE   144     -20.885  16.793 -17.748  1.00                 C  
ATOM    694  O   ILE   144     -21.072  16.371 -16.599  1.00                 O  
ATOM    695  CB  ILE   144     -18.393  16.721 -18.037  1.00                 C  
ATOM    696  CD1 ILE   144     -17.203  14.862 -19.312  1.00                 C  
ATOM    697  CG1 ILE   144     -18.506  15.588 -19.059  1.00                 C  
ATOM    698  CG2 ILE   144     -18.167  16.195 -16.629  1.00                 C  
ATOM    699  N   TYR   145     -21.729  16.546 -18.748  1.00                 N  
ATOM    700  CA  TYR   145     -22.815  15.599 -18.562  1.00                 C  
ATOM    701  C   TYR   145     -22.391  14.217 -19.070  1.00                 C  
ATOM    702  O   TYR   145     -21.831  14.093 -20.157  1.00                 O  
ATOM    703  CB  TYR   145     -24.075  16.080 -19.284  1.00                 C  
ATOM    704  CG  TYR   145     -25.255  15.145 -19.147  1.00                 C  
ATOM    705  OH  TYR   145     -28.502  12.577 -18.752  1.00                 O  
ATOM    706  CZ  TYR   145     -27.427  13.426 -18.884  1.00                 C  
ATOM    707  CD1 TYR   145     -25.969  15.071 -17.958  1.00                 C  
ATOM    708  CE1 TYR   145     -27.049  14.219 -17.823  1.00                 C  
ATOM    709  CD2 TYR   145     -25.651  14.338 -20.206  1.00                 C  
ATOM    710  CE2 TYR   145     -26.728  13.480 -20.089  1.00                 C  
ATOM    711  N   ALA   146     -22.686  13.196 -18.273  1.00                 N  
ATOM    712  CA  ALA   146     -22.377  11.811 -18.604  1.00                 C  
ATOM    713  C   ALA   146     -23.596  10.892 -18.337  1.00                 C  
ATOM    714  O   ALA   146     -24.309  11.070 -17.356  1.00                 O  
ATOM    715  CB  ALA   146     -21.173  11.332 -17.808  1.00                 C  
ATOM    716  N   ASP   147     -23.844   9.936 -19.238  1.00                 N  
ATOM    717  CA  ASP   147     -24.881   8.913 -19.053  1.00                 C  
ATOM    718  C   ASP   147     -24.535   7.970 -17.913  1.00                 C  
ATOM    719  O   ASP   147     -23.399   7.487 -17.819  1.00                 O  
ATOM    720  CB  ASP   147     -25.084   8.117 -20.344  1.00                 C  
ATOM    721  CG  ASP   147     -25.748   8.934 -21.434  1.00                 C  
ATOM    722  OD1 ASP   147     -26.267  10.028 -21.124  1.00                 O  
ATOM    723  OD2 ASP   147     -25.751   8.481 -22.598  1.00                 O  
ATOM    724  N   LEU   148     -25.527   7.697 -17.063  1.00                 N  
ATOM    725  CA  LEU   148     -25.344   6.854 -15.866  1.00                 C  
ATOM    726  C   LEU   148     -24.808   5.449 -16.203  1.00                 C  
ATOM    727  O   LEU   148     -24.117   4.840 -15.391  1.00                 O  
ATOM    728  CB  LEU   148     -26.661   6.719 -15.099  1.00                 C  
ATOM    729  CG  LEU   148     -26.963   7.813 -14.073  1.00                 C  
ATOM    730  CD1 LEU   148     -25.921   7.813 -12.964  1.00                 C  
ATOM    731  CD2 LEU   148     -27.022   9.177 -14.743  1.00                 C  
ATOM    732  N   ASP   149     -25.113   4.961 -17.410  1.00                 N  
ATOM    733  CA  ASP   149     -24.769   3.595 -17.810  1.00                 C  
ATOM    734  C   ASP   149     -23.548   3.472 -18.733  1.00                 C  
ATOM    735  O   ASP   149     -23.264   2.379 -19.233  1.00                 O  
ATOM    736  CB  ASP   149     -25.954   2.927 -18.509  1.00                 C  
ATOM    737  CG  ASP   149     -26.336   3.622 -19.802  1.00                 C  
ATOM    738  OD1 ASP   149     -25.715   4.657 -20.125  1.00                 O  
ATOM    739  OD2 ASP   149     -27.255   3.132 -20.491  1.00                 O  
ATOM    740  N   PHE   150     -22.833   4.578 -18.947  1.00                 N  
ATOM    741  CA  PHE   150     -21.586   4.545 -19.700  1.00                 C  
ATOM    742  C   PHE   150     -20.386   4.198 -18.836  1.00                 C  
ATOM    743  O   PHE   150     -20.254   4.666 -17.697  1.00                 O  
ATOM    744  CB  PHE   150     -21.339   5.890 -20.386  1.00                 C  
ATOM    745  CG  PHE   150     -20.078   5.932 -21.201  1.00                 C  
ATOM    746  CZ  PHE   150     -17.742   6.014 -22.706  1.00                 C  
ATOM    747  CD1 PHE   150     -19.859   5.011 -22.211  1.00                 C  
ATOM    748  CE1 PHE   150     -18.698   5.050 -22.961  1.00                 C  
ATOM    749  CD2 PHE   150     -19.111   6.891 -20.958  1.00                 C  
ATOM    750  CE2 PHE   150     -17.951   6.930 -21.708  1.00                 C  
ATOM    751  N   GLU   151     -19.526   3.345 -19.383  1.00                 N  
ATOM    752  CA  GLU   151     -18.265   3.006 -18.746  1.00                 C  
ATOM    753  C   GLU   151     -17.300   4.164 -18.932  1.00                 C  
ATOM    754  O   GLU   151     -17.130   4.671 -20.042  1.00                 O  
ATOM    755  CB  GLU   151     -17.701   1.710 -19.331  1.00                 C  
ATOM    756  CD  GLU   151     -15.921  -0.080 -19.233  1.00                 C  
ATOM    757  CG  GLU   151     -16.424   1.230 -18.660  1.00                 C  
ATOM    758  OE1 GLU   151     -16.541  -0.586 -20.192  1.00                 O  
ATOM    759  OE2 GLU   151     -14.907  -0.602 -18.723  1.00                 O  
ATOM    760  N   CYS   152     -16.664   4.582 -17.847  1.00                 N  
ATOM    761  CA  CYS   152     -15.610   5.585 -17.933  1.00                 C  
ATOM    762  C   CYS   152     -14.276   4.927 -18.349  1.00                 C  
ATOM    763  O   CYS   152     -13.642   4.256 -17.544  1.00                 O  
ATOM    764  CB  CYS   152     -15.454   6.314 -16.597  1.00                 C  
ATOM    765  SG  CYS   152     -14.193   7.610 -16.596  1.00                 S  
ATOM    766  N   LEU   153     -13.864   5.126 -19.602  1.00                 N  
ATOM    767  CA  LEU   153     -12.627   4.541 -20.145  1.00                 C  
ATOM    768  C   LEU   153     -11.409   5.088 -19.414  1.00                 C  
ATOM    769  O   LEU   153     -10.562   4.327 -18.970  1.00                 O  
ATOM    770  CB  LEU   153     -12.516   4.820 -21.645  1.00                 C  
ATOM    771  CG  LEU   153     -11.252   4.307 -22.339  1.00                 C  
ATOM    772  CD1 LEU   153     -11.159   2.792 -22.235  1.00                 C  
ATOM    773  CD2 LEU   153     -11.225   4.740 -23.796  1.00                 C  
ATOM    774  N   ARG   154     -11.340   6.409 -19.295  1.00                 N  
ATOM    775  CA  ARG   154     -10.219   7.093 -18.673  1.00                 C  
ATOM    776  C   ARG   154     -10.706   8.429 -18.146  1.00                 C  
ATOM    777  O   ARG   154     -11.710   8.960 -18.631  1.00                 O  
ATOM    778  CB  ARG   154      -9.075   7.268 -19.674  1.00                 C  
ATOM    779  CD  ARG   154      -8.258   8.252 -21.833  1.00                 C  
ATOM    780  NE  ARG   154      -8.534   9.179 -22.928  1.00                 N  
ATOM    781  CG  ARG   154      -9.404   8.189 -20.837  1.00                 C  
ATOM    782  CZ  ARG   154      -7.701   9.411 -23.938  1.00                 C  
ATOM    783  NH1 ARG   154      -8.037  10.272 -24.889  1.00                 N  
ATOM    784  NH2 ARG   154      -6.535   8.782 -23.995  1.00                 N  
ATOM    785  N   PRO   155      -9.991   8.964 -17.158  1.00                 N  
ATOM    786  CA  PRO   155     -10.321  10.249 -16.546  1.00                 C  
ATOM    787  C   PRO   155     -10.386  11.346 -17.571  1.00                 C  
ATOM    788  O   PRO   155      -9.697  11.267 -18.583  1.00                 O  
ATOM    789  CB  PRO   155      -9.186  10.486 -15.548  1.00                 C  
ATOM    790  CD  PRO   155      -8.685   8.455 -16.712  1.00                 C  
ATOM    791  CG  PRO   155      -8.057   9.656 -16.061  1.00                 C  
ATOM    792  N   LEU   156     -11.220  12.363 -17.317  1.00                 N  
ATOM    793  CA  LEU   156     -11.367  13.524 -18.211  1.00                 C  
ATOM    794  C   LEU   156     -10.155  14.468 -18.208  1.00                 C  
ATOM    795  O   LEU   156      -9.814  15.029 -19.251  1.00                 O  
ATOM    796  CB  LEU   156     -12.614  14.330 -17.842  1.00                 C  
ATOM    797  CG  LEU   156     -13.961  13.654 -18.104  1.00                 C  
ATOM    798  CD1 LEU   156     -15.100  14.485 -17.534  1.00                 C  
ATOM    799  CD2 LEU   156     -14.166  13.424 -19.593  1.00                 C  
ATOM    800  N   ASP   157      -9.525  14.653 -17.041  1.00                 N  
ATOM    801  CA  ASP   157      -8.456  15.638 -16.883  1.00                 C  
ATOM    802  C   ASP   157      -8.942  17.073 -16.955  1.00                 C  
ATOM    803  O   ASP   157     -10.146  17.326 -16.879  1.00                 O  
ATOM    804  CB  ASP   157      -7.374  15.430 -17.945  1.00                 C  
ATOM    805  CG  ASP   157      -6.624  14.125 -17.764  1.00                 C  
ATOM    806  OD1 ASP   157      -6.612  13.599 -16.631  1.00                 O  
ATOM    807  OD2 ASP   157      -6.047  13.629 -18.754  1.00                 O  
ATOM    808  N   PRO   158      -7.996  18.005 -17.092  1.00                 N  
ATOM    809  CA  PRO   158      -8.280  19.415 -17.357  1.00                 C  
ATOM    810  C   PRO   158      -8.650  19.589 -18.816  1.00                 C  
ATOM    811  O   PRO   158      -7.828  19.418 -19.722  1.00                 O  
ATOM    812  CB  PRO   158      -6.974  20.129 -17.002  1.00                 C  
ATOM    813  CD  PRO   158      -6.550  17.775 -16.904  1.00                 C  
ATOM    814  CG  PRO   158      -5.915  19.101 -17.220  1.00                 C  
ATOM    815  N   VAL   159      -9.911  19.919 -19.032  1.00                 N  
ATOM    816  CA  VAL   159     -10.417  20.085 -20.375  1.00                 C  
ATOM    817  C   VAL   159     -10.552  21.565 -20.722  1.00                 C  
ATOM    818  O   VAL   159     -10.938  22.380 -19.885  1.00                 O  
ATOM    819  CB  VAL   159     -11.771  19.375 -20.560  1.00                 C  
ATOM    820  CG1 VAL   159     -12.321  19.632 -21.954  1.00                 C  
ATOM    821  CG2 VAL   159     -11.630  17.883 -20.305  1.00                 C  
ATOM    822  N   THR   160     -10.169  21.906 -21.948  1.00                 N  
ATOM    823  CA  THR   160     -10.429  23.217 -22.545  1.00                 C  
ATOM    824  C   THR   160     -10.851  22.946 -23.991  1.00                 C  
ATOM    825  O   THR   160     -10.307  22.046 -24.630  1.00                 O  
ATOM    826  CB  THR   160      -9.192  24.130 -22.463  1.00                 C  
ATOM    827  OG1 THR   160      -8.808  24.298 -21.092  1.00                 O  
ATOM    828  CG2 THR   160      -9.499  25.498 -23.053  1.00                 C  
ATOM    829  N   ARG   161     -11.829  23.708 -24.490  1.00                 N  
ATOM    830  CA  ARG   161     -12.379  23.490 -25.837  1.00                 C  
ATOM    831  C   ARG   161     -12.666  24.801 -26.557  1.00                 C  
ATOM    832  O   ARG   161     -13.122  25.772 -25.935  1.00                 O  
ATOM    833  CB  ARG   161     -13.659  22.655 -25.764  1.00                 C  
ATOM    834  CD  ARG   161     -12.773  20.339 -26.153  1.00                 C  
ATOM    835  NE  ARG   161     -13.628  20.015 -27.293  1.00                 N  
ATOM    836  CG  ARG   161     -13.463  21.270 -25.170  1.00                 C  
ATOM    837  CZ  ARG   161     -13.209  19.384 -28.385  1.00                 C  
ATOM    838  NH1 ARG   161     -14.059  19.133 -29.372  1.00                 N  
ATOM    839  NH2 ARG   161     -11.942  19.006 -28.488  1.00                 N  
ATOM    840  N   LYS   162     -12.424  24.841 -27.882  1.00                 N  
ATOM    841  CA  LYS   162     -12.817  26.027 -28.609  1.00                 C  
ATOM    842  C   LYS   162     -14.316  26.238 -28.487  1.00                 C  
ATOM    843  O   LYS   162     -15.073  25.266 -28.492  1.00                 O  
ATOM    844  CB  LYS   162     -12.405  25.916 -30.078  1.00                 C  
ATOM    845  CD  LYS   162     -10.565  25.872 -31.785  1.00                 C  
ATOM    846  CE  LYS   162      -9.063  25.890 -32.012  1.00                 C  
ATOM    847  CG  LYS   162     -10.902  25.942 -30.305  1.00                 C  
ATOM    848  NZ  LYS   162      -8.718  25.813 -33.458  1.00                 N  
ATOM    849  N   TYR   163     -14.719  27.495 -28.326  1.00                 N  
ATOM    850  CA  TYR   163     -16.123  27.877 -28.163  1.00                 C  
ATOM    851  C   TYR   163     -16.816  27.259 -26.938  1.00                 C  
ATOM    852  O   TYR   163     -18.046  27.211 -26.869  1.00                 O  
ATOM    853  CB  TYR   163     -16.929  27.500 -29.408  1.00                 C  
ATOM    854  CG  TYR   163     -16.396  28.103 -30.688  1.00                 C  
ATOM    855  OH  TYR   163     -14.924  29.745 -34.213  1.00                 O  
ATOM    856  CZ  TYR   163     -15.411  29.203 -33.046  1.00                 C  
ATOM    857  CD1 TYR   163     -15.649  27.339 -31.576  1.00                 C  
ATOM    858  CE1 TYR   163     -15.158  27.882 -32.749  1.00                 C  
ATOM    859  CD2 TYR   163     -16.642  29.432 -31.005  1.00                 C  
ATOM    860  CE2 TYR   163     -16.159  29.992 -32.173  1.00                 C  
ATOM    861  N   ALA   164     -16.001  26.809 -25.991  1.00                 N  
ATOM    862  CA  ALA   164     -16.464  26.222 -24.737  1.00                 C  
ATOM    863  C   ALA   164     -17.367  25.020 -24.898  1.00                 C  
ATOM    864  O   ALA   164     -18.243  24.812 -24.080  1.00                 O  
ATOM    865  CB  ALA   164     -17.201  27.261 -23.905  1.00                 C  
ATOM    866  N   ALA   165     -17.155  24.235 -25.962  1.00                 N  
ATOM    867  CA  ALA   165     -17.978  23.061 -26.239  1.00                 C  
ATOM    868  C   ALA   165     -17.097  21.874 -26.667  1.00                 C  
ATOM    869  O   ALA   165     -16.275  21.973 -27.604  1.00                 O  
ATOM    870  CB  ALA   165     -19.006  23.376 -27.315  1.00                 C  
ATOM    871  N   ILE   166     -17.261  20.763 -25.959  1.00                 N  
ATOM    872  CA  ILE   166     -16.607  19.510 -26.282  1.00                 C  
ATOM    873  C   ILE   166     -17.623  18.404 -26.474  1.00                 C  
ATOM    874  O   ILE   166     -18.489  18.184 -25.624  1.00                 O  
ATOM    875  CB  ILE   166     -15.591  19.108 -25.197  1.00                 C  
ATOM    876  CD1 ILE   166     -13.631  17.536 -24.764  1.00                 C  
ATOM    877  CG1 ILE   166     -14.856  17.828 -25.603  1.00                 C  
ATOM    878  CG2 ILE   166     -16.280  18.962 -23.849  1.00                 C  
ATOM    879  N   PHE   167     -17.518  17.713 -27.608  1.00                 N  
ATOM    880  CA  PHE   167     -18.439  16.649 -27.961  1.00                 C  
ATOM    881  C   PHE   167     -17.699  15.368 -28.384  1.00                 C  
ATOM    882  O   PHE   167     -16.472  15.374 -28.586  1.00                 O  
ATOM    883  CB  PHE   167     -19.373  17.100 -29.086  1.00                 C  
ATOM    884  CG  PHE   167     -20.231  18.279 -28.726  1.00                 C  
ATOM    885  CZ  PHE   167     -21.823  20.457 -28.056  1.00                 C  
ATOM    886  CD1 PHE   167     -19.818  19.568 -29.015  1.00                 C  
ATOM    887  CE1 PHE   167     -20.607  20.653 -28.683  1.00                 C  
ATOM    888  CD2 PHE   167     -21.450  18.100 -28.098  1.00                 C  
ATOM    889  CE2 PHE   167     -22.240  19.184 -27.766  1.00                 C  
ATOM    890  N   PRO   168     -18.453  14.327 -28.708  1.00                 N  
ATOM    891  CA  PRO   168     -17.879  13.095 -29.180  1.00                 C  
ATOM    892  C   PRO   168     -17.904  13.067 -30.716  1.00                 C  
ATOM    893  O   PRO   168     -18.954  13.119 -31.361  1.00                 O  
ATOM    894  CB  PRO   168     -18.772  12.013 -28.569  1.00                 C  
ATOM    895  CD  PRO   168     -19.820  14.115 -28.110  1.00                 C  
ATOM    896  CG  PRO   168     -20.102  12.670 -28.413  1.00                 C  
ATOM    897  N   THR   169     -16.719  12.984 -31.296  1.00                 N  
ATOM    898  CA  THR   169     -16.485  12.830 -32.751  1.00                 C  
ATOM    899  C   THR   169     -15.825  11.497 -32.999  1.00                 C  
ATOM    900  O   THR   169     -15.103  10.975 -32.145  1.00                 O  
ATOM    901  CB  THR   169     -15.620  13.976 -33.308  1.00                 C  
ATOM    902  OG1 THR   169     -14.337  13.964 -32.669  1.00                 O  
ATOM    903  CG2 THR   169     -16.282  15.320 -33.044  1.00                 C  
ATOM    904  N   GLU   170     -16.048  10.902 -34.169  1.00                 N  
ATOM    905  CA  GLU   170     -15.527   9.580 -34.488  1.00                 C  
ATOM    906  C   GLU   170     -14.008   9.491 -34.690  1.00                 C  
ATOM    907  O   GLU   170     -13.453   8.401 -34.851  1.00                 O  
ATOM    908  CB  GLU   170     -16.192   9.033 -35.753  1.00                 C  
ATOM    909  CD  GLU   170     -16.743  11.001 -37.237  1.00                 C  
ATOM    910  CG  GLU   170     -15.844   9.800 -37.018  1.00                 C  
ATOM    911  OE1 GLU   170     -17.395  11.440 -36.266  1.00                 O  
ATOM    912  OE2 GLU   170     -16.796  11.503 -38.379  1.00                 O  
ATOM    913  N   PRO   171     -13.308  10.618 -34.688  1.00                 N  
ATOM    914  CA  PRO   171     -11.873  10.627 -34.940  1.00                 C  
ATOM    915  C   PRO   171     -11.555  10.306 -36.399  1.00                 C  
ATOM    916  O   PRO   171     -10.407  10.018 -36.748  1.00                 O  
ATOM    917  CB  PRO   171     -11.326   9.549 -34.002  1.00                 C  
ATOM    918  CD  PRO   171     -13.711   9.437 -33.841  1.00                 C  
ATOM    919  CG  PRO   171     -12.463   8.601 -33.819  1.00                 C  
ATOM    920  N   PHE   172     -12.556  10.344 -37.291  1.00                 N  
ATOM    921  CA  PHE   172     -12.365  10.082 -38.709  1.00                 C  
ATOM    922  C   PHE   172     -12.159  11.438 -39.336  1.00                 C  
ATOM    923  O   PHE   172     -13.096  12.219 -39.525  1.00                 O  
ATOM    924  CB  PHE   172     -13.568   9.329 -39.282  1.00                 C  
ATOM    925  CG  PHE   172     -13.409   8.940 -40.724  1.00                 C  
ATOM    926  CZ  PHE   172     -13.121   8.223 -43.393  1.00                 C  
ATOM    927  CD1 PHE   172     -12.240   8.349 -41.171  1.00                 C  
ATOM    928  CE1 PHE   172     -12.094   7.991 -42.498  1.00                 C  
ATOM    929  CD2 PHE   172     -14.428   9.165 -41.632  1.00                 C  
ATOM    930  CE2 PHE   172     -14.281   8.807 -42.959  1.00                 C  
ATOM    931  N   GLU   173     -10.919  11.740 -39.671  1.00                 N  
ATOM    932  CA  GLU   173     -10.598  13.083 -40.144  1.00                 C  
ATOM    933  C   GLU   173     -10.996  13.312 -41.616  1.00                 C  
ATOM    934  O   GLU   173     -10.812  14.400 -42.168  1.00                 O  
ATOM    935  CB  GLU   173      -9.103  13.366 -39.980  1.00                 C  
ATOM    936  CD  GLU   173      -7.882  11.188 -40.358  1.00                 C  
ATOM    937  CG  GLU   173      -8.213  12.560 -40.911  1.00                 C  
ATOM    938  OE1 GLU   173      -8.550  10.759 -39.393  1.00                 O  
ATOM    939  OE2 GLU   173      -6.955  10.541 -40.889  1.00                 O  
ATOM    940  N   HIS   174     -11.548  12.286 -42.271  1.00                 N  
ATOM    941  CA  HIS   174     -12.237  12.487 -43.554  1.00                 C  
ATOM    942  C   HIS   174     -13.630  13.126 -43.366  1.00                 C  
ATOM    943  O   HIS   174     -14.244  13.587 -44.332  1.00                 O  
ATOM    944  CB  HIS   174     -12.377  11.159 -44.301  1.00                 C  
ATOM    945  CG  HIS   174     -11.074  10.588 -44.768  1.00                 C  
ATOM    946  ND1 HIS   174     -10.274  11.220 -45.695  1.00                 N  
ATOM    947  CE1 HIS   174      -9.179  10.470 -45.912  1.00                 C  
ATOM    948  CD2 HIS   174     -10.303   9.387 -44.479  1.00                 C  
ATOM    949  NE2 HIS   174      -9.190   9.369 -45.185  1.00                 N  
ATOM    950  N   SER   175     -14.166  13.172 -42.126  1.00                 N  
ATOM    951  CA  SER   175     -15.462  13.798 -41.835  1.00                 C  
ATOM    952  C   SER   175     -15.436  14.767 -40.699  1.00                 C  
ATOM    953  O   SER   175     -15.115  14.439 -39.554  1.00                 O  
ATOM    954  CB  SER   175     -16.517  12.731 -41.533  1.00                 C  
ATOM    955  OG  SER   175     -17.759  13.323 -41.197  1.00                 O  
ATOM    956  N   SER   176     -15.783  15.996 -41.013  1.00                 N  
ATOM    957  CA  SER   176     -15.985  17.033 -39.994  1.00                 C  
ATOM    958  C   SER   176     -14.771  17.178 -39.079  1.00                 C  
ATOM    959  O   SER   176     -14.883  17.434 -37.877  1.00                 O  
ATOM    960  CB  SER   176     -17.227  16.725 -39.155  1.00                 C  
ATOM    961  OG  SER   176     -18.394  16.707 -39.959  1.00                 O  
ATOM    962  N   PHE   177     -13.584  17.010 -39.659  1.00                 N  
ATOM    963  CA  PHE   177     -12.301  17.126 -38.928  1.00                 C  
ATOM    964  C   PHE   177     -12.201  16.195 -37.737  1.00                 C  
ATOM    965  O   PHE   177     -11.599  16.538 -36.716  1.00                 O  
ATOM    966  CB  PHE   177     -12.084  18.563 -38.451  1.00                 C  
ATOM    967  CG  PHE   177     -12.080  19.576 -39.560  1.00                 C  
ATOM    968  CZ  PHE   177     -12.065  21.448 -41.615  1.00                 C  
ATOM    969  CD1 PHE   177     -13.168  20.406 -39.764  1.00                 C  
ATOM    970  CE1 PHE   177     -13.164  21.337 -40.785  1.00                 C  
ATOM    971  CD2 PHE   177     -10.987  19.699 -40.400  1.00                 C  
ATOM    972  CE2 PHE   177     -10.982  20.631 -41.420  1.00                 C  
ATOM    973  N   ARG   178     -12.778  14.996 -37.819  1.00                 N  
ATOM    974  CA  ARG   178     -12.802  14.045 -36.673  1.00                 C  
ATOM    975  C   ARG   178     -13.917  14.251 -35.661  1.00                 C  
ATOM    976  O   ARG   178     -13.980  13.575 -34.631  1.00                 O  
ATOM    977  CB  ARG   178     -11.477  14.092 -35.910  1.00                 C  
ATOM    978  CD  ARG   178      -9.009  13.636 -35.893  1.00                 C  
ATOM    979  NE  ARG   178      -9.040  12.515 -34.957  1.00                 N  
ATOM    980  CG  ARG   178     -10.267  13.703 -36.744  1.00                 C  
ATOM    981  CZ  ARG   178      -8.317  12.450 -33.844  1.00                 C  
ATOM    982  NH1 ARG   178      -8.411  11.390 -33.053  1.00                 N  
ATOM    983  NH2 ARG   178      -7.502  13.446 -33.524  1.00                 N  
ATOM    984  N   LEU   179     -14.828  15.193 -35.929  1.00                 N  
ATOM    985  CA  LEU   179     -15.839  15.564 -34.963  1.00                 C  
ATOM    986  C   LEU   179     -17.214  14.903 -35.187  1.00                 C  
ATOM    987  O   LEU   179     -18.240  15.370 -34.684  1.00                 O  
ATOM    988  CB  LEU   179     -16.036  17.081 -34.949  1.00                 C  
ATOM    989  CG  LEU   179     -14.851  17.914 -34.453  1.00                 C  
ATOM    990  CD1 LEU   179     -15.124  19.399 -34.637  1.00                 C  
ATOM    991  CD2 LEU   179     -14.552  17.607 -32.994  1.00                 C  
ATOM    992  N   HIS   180     -18.158  15.758 -35.566  1.00                 N  
ATOM    993  CA  HIS   180     -19.522  15.300 -35.800  1.00                 C  
ATOM    994  C   HIS   180     -19.740  14.183 -36.819  1.00                 C  
ATOM    995  O   HIS   180     -19.327  14.257 -37.980  1.00                 O  
ATOM    996  CB  HIS   180     -20.409  16.464 -36.246  1.00                 C  
ATOM    997  CG  HIS   180     -21.861  16.112 -36.349  1.00                 C  
ATOM    998  ND1 HIS   180     -22.443  15.694 -37.526  1.00                 N  
ATOM    999  CE1 HIS   180     -23.748  15.454 -37.308  1.00                 C  
ATOM   1000  CD2 HIS   180     -22.990  16.083 -35.431  1.00                 C  
ATOM   1001  NE2 HIS   180     -24.083  15.685 -36.053  1.00                 N  
ATOM   1002  N   THR   181     -20.406  13.125 -36.366  1.00                 N  
ATOM   1003  CA  THR   181     -20.735  11.984 -37.218  1.00                 C  
ATOM   1004  C   THR   181     -21.788  12.473 -38.222  1.00                 C  
ATOM   1005  O   THR   181     -22.623  13.325 -37.907  1.00                 O  
ATOM   1006  CB  THR   181     -21.246  10.790 -36.390  1.00                 C  
ATOM   1007  OG1 THR   181     -20.230  10.374 -35.469  1.00                 O  
ATOM   1008  CG2 THR   181     -21.588   9.619 -37.299  1.00                 C  
ATOM   1009  N   PRO   182     -21.770  11.943 -39.453  1.00                 N  
ATOM   1010  CA  PRO   182     -22.736  12.345 -40.486  1.00                 C  
ATOM   1011  C   PRO   182     -24.190  12.116 -40.061  1.00                 C  
ATOM   1012  O   PRO   182     -25.118  12.785 -40.522  1.00                 O  
ATOM   1013  CB  PRO   182     -22.378  11.470 -41.689  1.00                 C  
ATOM   1014  CD  PRO   182     -20.743  10.982 -40.010  1.00                 C  
ATOM   1015  CG  PRO   182     -20.937  11.137 -41.492  1.00                 C  
ATOM   1016  N   PHE   183     -24.392  11.156 -39.166  1.00                 N  
ATOM   1017  CA  PHE   183     -25.729  10.812 -38.699  1.00                 C  
ATOM   1018  C   PHE   183     -26.107  11.495 -37.394  1.00                 C  
ATOM   1019  O   PHE   183     -27.133  11.193 -36.780  1.00                 O  
ATOM   1020  CB  PHE   183     -25.861   9.298 -38.521  1.00                 C  
ATOM   1021  CG  PHE   183     -25.749   8.525 -39.803  1.00                 C  
ATOM   1022  CZ  PHE   183     -25.546   7.095 -42.178  1.00                 C  
ATOM   1023  CD1 PHE   183     -24.587   7.841 -40.116  1.00                 C  
ATOM   1024  CE1 PHE   183     -24.483   7.129 -41.296  1.00                 C  
ATOM   1025  CD2 PHE   183     -26.804   8.480 -40.696  1.00                 C  
ATOM   1026  CE2 PHE   183     -26.701   7.769 -41.877  1.00                 C  
ATOM   1027  N   LEU   184     -25.249  12.444 -36.958  1.00                 N  
ATOM   1028  CA  LEU   184     -25.561  13.144 -35.704  1.00                 C  
ATOM   1029  C   LEU   184     -24.455  13.014 -34.652  1.00                 C  
ATOM   1030  O   LEU   184     -23.787  12.001 -34.602  1.00                 O  
ATOM   1031  CB  LEU   184     -26.874  12.626 -35.113  1.00                 C  
ATOM   1032  CG  LEU   184     -28.130  12.844 -35.958  1.00                 C  
ATOM   1033  CD1 LEU   184     -29.333  12.168 -35.318  1.00                 C  
ATOM   1034  CD2 LEU   184     -28.398  14.330 -36.149  1.00                 C  
ATOM   1035  N   LEU   185     -24.270  14.045 -33.827  1.00                 N  
ATOM   1036  CA  LEU   185     -23.434  13.959 -32.631  1.00                 C  
ATOM   1037  C   LEU   185     -24.273  13.368 -31.505  1.00                 C  
ATOM   1038  O   LEU   185     -25.448  13.719 -31.384  1.00                 O  
ATOM   1039  CB  LEU   185     -22.885  15.338 -32.261  1.00                 C  
ATOM   1040  CG  LEU   185     -21.959  15.997 -33.286  1.00                 C  
ATOM   1041  CD1 LEU   185     -21.578  17.401 -32.842  1.00                 C  
ATOM   1042  CD2 LEU   185     -20.712  15.154 -33.503  1.00                 C  
ATOM   1043  N   ASN   186     -23.681  12.495 -30.660  1.00                 N  
ATOM   1044  CA  ASN   186     -24.504  12.093 -29.516  1.00                 C  
ATOM   1045  C   ASN   186     -24.725  13.269 -28.535  1.00                 C  
ATOM   1046  O   ASN   186     -23.919  14.204 -28.496  1.00                 O  
ATOM   1047  CB  ASN   186     -23.869  10.905 -28.790  1.00                 C  
ATOM   1048  CG  ASN   186     -23.913   9.631 -29.610  1.00                 C  
ATOM   1049  OD1 ASN   186     -24.818   9.434 -30.422  1.00                 O  
ATOM   1050  ND2 ASN   186     -22.933   8.759 -29.400  1.00                 N  
ATOM   1051  N   ASN   187     -25.826  13.235 -27.783  1.00                 N  
ATOM   1052  CA  ASN   187     -26.077  14.243 -26.757  1.00                 C  
ATOM   1053  C   ASN   187     -25.556  13.764 -25.397  1.00                 C  
ATOM   1054  O   ASN   187     -26.109  14.121 -24.357  1.00                 O  
ATOM   1055  CB  ASN   187     -27.569  14.576 -26.686  1.00                 C  
ATOM   1056  CG  ASN   187     -28.406  13.401 -26.220  1.00                 C  
ATOM   1057  OD1 ASN   187     -28.023  12.245 -26.396  1.00                 O  
ATOM   1058  ND2 ASN   187     -29.556  13.695 -25.624  1.00                 N  
ATOM   1059  N   ALA   188     -24.492  12.959 -25.439  1.00                 N  
ATOM   1060  CA  ALA   188     -23.774  12.459 -24.252  1.00                 C  
ATOM   1061  C   ALA   188     -22.479  11.758 -24.715  1.00                 C  
ATOM   1062  O   ALA   188     -22.481  11.103 -25.762  1.00                 O  
ATOM   1063  CB  ALA   188     -24.661  11.516 -23.454  1.00                 C  
ATOM   1064  N   ILE   189     -21.347  11.968 -24.012  1.00                 N  
ATOM   1065  CA  ILE   189     -21.149  12.985 -22.984  1.00                 C  
ATOM   1066  C   ILE   189     -21.108  14.365 -23.643  1.00                 C  
ATOM   1067  O   ILE   189     -20.969  14.461 -24.864  1.00                 O  
ATOM   1068  CB  ILE   189     -19.866  12.725 -22.173  1.00                 C  
ATOM   1069  CD1 ILE   189     -17.323  12.798 -22.329  1.00                 C  
ATOM   1070  CG1 ILE   189     -18.636  12.805 -23.080  1.00                 C  
ATOM   1071  CG2 ILE   189     -19.953  11.389 -21.452  1.00                 C  
ATOM   1072  N   MET   190     -21.316  15.416 -22.863  1.00                 N  
ATOM   1073  CA  MET   190     -21.169  16.788 -23.342  1.00                 C  
ATOM   1074  C   MET   190     -20.364  17.581 -22.321  1.00                 C  
ATOM   1075  O   MET   190     -20.696  17.565 -21.141  1.00                 O  
ATOM   1076  CB  MET   190     -22.541  17.422 -23.582  1.00                 C  
ATOM   1077  SD  MET   190     -25.004  17.451 -24.850  1.00                 S  
ATOM   1078  CE  MET   190     -25.826  16.737 -23.428  1.00                 C  
ATOM   1079  CG  MET   190     -23.352  16.749 -24.677  1.00                 C  
ATOM   1080  N   MET   191     -19.299  18.245 -22.773  1.00                 N  
ATOM   1081  CA  MET   191     -18.547  19.169 -21.934  1.00                 C  
ATOM   1082  C   MET   191     -18.778  20.594 -22.428  1.00                 C  
ATOM   1083  O   MET   191     -18.618  20.899 -23.624  1.00                 O  
ATOM   1084  CB  MET   191     -17.059  18.815 -21.947  1.00                 C  
ATOM   1085  SD  MET   191     -14.974  17.084 -21.366  1.00                 S  
ATOM   1086  CE  MET   191     -14.352  18.255 -20.163  1.00                 C  
ATOM   1087  CG  MET   191     -16.737  17.463 -21.331  1.00                 C  
ATOM   1088  N   SER   192     -19.162  21.483 -21.522  1.00                 N  
ATOM   1089  CA  SER   192     -19.569  22.820 -21.928  1.00                 C  
ATOM   1090  C   SER   192     -19.293  23.867 -20.843  1.00                 C  
ATOM   1091  O   SER   192     -19.314  23.555 -19.645  1.00                 O  
ATOM   1092  CB  SER   192     -21.056  22.841 -22.289  1.00                 C  
ATOM   1093  OG  SER   192     -21.467  24.139 -22.680  1.00                 O  
ATOM   1094  N   ARG   193     -19.027  25.105 -21.262  1.00                 N  
ATOM   1095  CA  ARG   193     -19.010  26.261 -20.345  1.00                 C  
ATOM   1096  C   ARG   193     -20.450  26.606 -19.962  1.00                 C  
ATOM   1097  O   ARG   193     -21.389  26.286 -20.696  1.00                 O  
ATOM   1098  CB  ARG   193     -18.307  27.453 -20.998  1.00                 C  
ATOM   1099  CD  ARG   193     -16.027  27.113 -20.005  1.00                 C  
ATOM   1100  NE  ARG   193     -16.056  28.354 -19.235  1.00                 N  
ATOM   1101  CG  ARG   193     -16.833  27.220 -21.289  1.00                 C  
ATOM   1102  CZ  ARG   193     -15.190  29.350 -19.390  1.00                 C  
ATOM   1103  NH1 ARG   193     -15.295  30.441 -18.644  1.00                 N  
ATOM   1104  NH2 ARG   193     -14.221  29.252 -20.290  1.00                 N  
ATOM   1105  N   PRO   194     -20.632  27.275 -18.831  1.00                 N  
ATOM   1106  CA  PRO   194     -21.983  27.685 -18.396  1.00                 C  
ATOM   1107  C   PRO   194     -22.618  28.757 -19.335  1.00                 C  
ATOM   1108  O   PRO   194     -21.914  29.548 -19.961  1.00                 O  
ATOM   1109  CB  PRO   194     -21.764  28.253 -16.992  1.00                 C  
ATOM   1110  CD  PRO   194     -19.594  27.759 -17.876  1.00                 C  
ATOM   1111  CG  PRO   194     -20.346  28.717 -16.995  1.00                 C  
ATOM   1112  N   ARG   195     -23.945  28.775 -19.428  1.00                 N  
ATOM   1113  CA  ARG   195     -24.678  29.690 -20.309  1.00                 C  
ATOM   1114  C   ARG   195     -24.190  29.660 -21.764  1.00                 C  
ATOM   1115  O   ARG   195     -24.120  30.696 -22.432  1.00                 O  
ATOM   1116  CB  ARG   195     -24.585  31.125 -19.788  1.00                 C  
ATOM   1117  CD  ARG   195     -26.680  31.208 -18.407  1.00                 C  
ATOM   1118  NE  ARG   195     -27.236  31.166 -17.057  1.00                 N  
ATOM   1119  CG  ARG   195     -25.164  31.319 -18.395  1.00                 C  
ATOM   1120  CZ  ARG   195     -27.607  32.241 -16.368  1.00                 C  
ATOM   1121  NH1 ARG   195     -28.103  32.106 -15.146  1.00                 N  
ATOM   1122  NH2 ARG   195     -27.482  33.447 -16.904  1.00                 N  
ATOM   1123  N   HIS   196     -23.869  28.473 -22.256  1.00                 N  
ATOM   1124  CA  HIS   196     -23.322  28.336 -23.614  1.00                 C  
ATOM   1125  C   HIS   196     -24.400  28.470 -24.699  1.00                 C  
ATOM   1126  O   HIS   196     -25.484  27.909 -24.569  1.00                 O  
ATOM   1127  CB  HIS   196     -22.610  26.991 -23.772  1.00                 C  
ATOM   1128  CG  HIS   196     -21.851  26.856 -25.055  1.00                 C  
ATOM   1129  ND1 HIS   196     -22.459  26.922 -26.290  1.00                 N  
ATOM   1130  CE1 HIS   196     -21.526  26.768 -27.246  1.00                 C  
ATOM   1131  CD2 HIS   196     -20.458  26.645 -25.420  1.00                 C  
ATOM   1132  NE2 HIS   196     -20.323  26.601 -26.732  1.00                 N  
ATOM   1133  N   PRO   197     -24.108  29.244 -25.764  1.00                 N  
ATOM   1134  CA  PRO   197     -25.127  29.481 -26.807  1.00                 C  
ATOM   1135  C   PRO   197     -25.634  28.217 -27.498  1.00                 C  
ATOM   1136  O   PRO   197     -26.800  28.188 -27.937  1.00                 O  
ATOM   1137  CB  PRO   197     -24.418  30.382 -27.820  1.00                 C  
ATOM   1138  CD  PRO   197     -22.875  30.080 -26.015  1.00                 C  
ATOM   1139  CG  PRO   197     -23.364  31.079 -27.026  1.00                 C  
ATOM   1140  N   PHE   198     -24.779  27.200 -27.609  1.00                 N  
ATOM   1141  CA  PHE   198     -25.160  25.907 -28.177  1.00                 C  
ATOM   1142  C   PHE   198     -26.242  25.201 -27.332  1.00                 C  
ATOM   1143  O   PHE   198     -27.202  24.668 -27.868  1.00                 O  
ATOM   1144  CB  PHE   198     -23.936  24.998 -28.308  1.00                 C  
ATOM   1145  CG  PHE   198     -24.242  23.651 -28.899  1.00                 C  
ATOM   1146  CZ  PHE   198     -24.811  21.157 -29.986  1.00                 C  
ATOM   1147  CD1 PHE   198     -24.005  23.397 -30.238  1.00                 C  
ATOM   1148  CE1 PHE   198     -24.287  22.158 -30.782  1.00                 C  
ATOM   1149  CD2 PHE   198     -24.767  22.639 -28.115  1.00                 C  
ATOM   1150  CE2 PHE   198     -25.049  21.400 -28.659  1.00                 C  
ATOM   1151  N   LEU   199     -26.097  25.238 -26.006  1.00                 N  
ATOM   1152  CA  LEU   199     -27.088  24.650 -25.101  1.00                 C  
ATOM   1153  C   LEU   199     -28.405  25.450 -25.142  1.00                 C  
ATOM   1154  O   LEU   199     -29.503  24.869 -25.115  1.00                 O  
ATOM   1155  CB  LEU   199     -26.543  24.596 -23.672  1.00                 C  
ATOM   1156  CG  LEU   199     -25.387  23.626 -23.424  1.00                 C  
ATOM   1157  CD1 LEU   199     -24.832  23.800 -22.018  1.00                 C  
ATOM   1158  CD2 LEU   199     -25.834  22.189 -23.643  1.00                 C  
ATOM   1159  N   LYS   200     -28.302  26.785 -25.192  1.00                 N  
ATOM   1160  CA  LYS   200     -29.491  27.643 -25.211  1.00                 C  
ATOM   1161  C   LYS   200     -30.270  27.421 -26.492  1.00                 C  
ATOM   1162  O   LYS   200     -31.497  27.335 -26.496  1.00                 O  
ATOM   1163  CB  LYS   200     -29.093  29.113 -25.069  1.00                 C  
ATOM   1164  CD  LYS   200     -28.181  30.952 -23.624  1.00                 C  
ATOM   1165  CE  LYS   200     -27.658  31.323 -22.246  1.00                 C  
ATOM   1166  CG  LYS   200     -28.568  29.484 -23.691  1.00                 C  
ATOM   1167  NZ  LYS   200     -27.234  32.749 -22.178  1.00                 N  
ATOM   1168  N   TYR   201     -29.543  27.329 -27.585  1.00                 N  
ATOM   1169  CA  TYR   201     -30.163  27.015 -28.875  1.00                 C  
ATOM   1170  C   TYR   201     -30.863  25.637 -28.927  1.00                 C  
ATOM   1171  O   TYR   201     -31.973  25.527 -29.470  1.00                 O  
ATOM   1172  CB  TYR   201     -29.123  27.069 -29.996  1.00                 C  
ATOM   1173  CG  TYR   201     -28.687  28.470 -30.361  1.00                 C  
ATOM   1174  OH  TYR   201     -27.473  32.318 -31.367  1.00                 O  
ATOM   1175  CZ  TYR   201     -27.877  31.045 -31.033  1.00                 C  
ATOM   1176  CD1 TYR   201     -27.400  28.717 -30.820  1.00                 C  
ATOM   1177  CE1 TYR   201     -26.993  29.995 -31.156  1.00                 C  
ATOM   1178  CD2 TYR   201     -29.564  29.541 -30.244  1.00                 C  
ATOM   1179  CE2 TYR   201     -29.175  30.825 -30.574  1.00                 C  
ATOM   1180  N   MET   202     -30.220  24.602 -28.376  1.00                 N  
ATOM   1181  CA  MET   202     -30.818  23.258 -28.305  1.00                 C  
ATOM   1182  C   MET   202     -32.118  23.337 -27.516  1.00                 C  
ATOM   1183  O   MET   202     -33.110  22.774 -27.930  1.00                 O  
ATOM   1184  CB  MET   202     -29.840  22.270 -27.666  1.00                 C  
ATOM   1185  SD  MET   202     -27.661  20.571 -27.869  1.00                 S  
ATOM   1186  CE  MET   202     -26.863  21.390 -26.490  1.00                 C  
ATOM   1187  CG  MET   202     -28.649  21.921 -28.542  1.00                 C  
ATOM   1188  N   ILE   203     -32.115  24.042 -26.382  1.00                 N  
ATOM   1189  CA  ILE   203     -33.339  24.196 -25.595  1.00                 C  
ATOM   1190  C   ILE   203     -34.436  24.946 -26.365  1.00                 C  
ATOM   1191  O   ILE   203     -35.600  24.610 -26.237  1.00                 O  
ATOM   1192  CB  ILE   203     -33.067  24.923 -24.265  1.00                 C  
ATOM   1193  CD1 ILE   203     -31.672  24.778 -22.136  1.00                 C  
ATOM   1194  CG1 ILE   203     -32.222  24.045 -23.340  1.00                 C  
ATOM   1195  CG2 ILE   203     -34.374  25.342 -23.610  1.00                 C  
ATOM   1196  N   ASP   204     -34.038  25.947 -27.156  1.00                 N  
ATOM   1197  CA  ASP   204     -34.948  26.754 -27.970  1.00                 C  
ATOM   1198  C   ASP   204     -35.638  25.897 -29.034  1.00                 C  
ATOM   1199  O   ASP   204     -36.882  25.923 -29.169  1.00                 O  
ATOM   1200  CB  ASP   204     -34.194  27.909 -28.632  1.00                 C  
ATOM   1201  CG  ASP   204     -33.787  28.982 -27.641  1.00                 C  
ATOM   1202  OD1 ASP   204     -34.311  28.974 -26.507  1.00                 O  
ATOM   1203  OD2 ASP   204     -32.944  29.832 -27.999  1.00                 O  
ATOM   1204  N   ASN   205     -34.833  25.135 -29.776  1.00                 N  
ATOM   1205  CA  ASN   205     -35.377  24.159 -30.730  1.00                 C  
ATOM   1206  C   ASN   205     -36.301  23.171 -30.016  1.00                 C  
ATOM   1207  O   ASN   205     -37.375  22.887 -30.517  1.00                 O  
ATOM   1208  CB  ASN   205     -34.244  23.426 -31.452  1.00                 C  
ATOM   1209  CG  ASN   205     -33.544  24.299 -32.474  1.00                 C  
ATOM   1210  OD1 ASN   205     -34.088  25.310 -32.918  1.00                 O  
ATOM   1211  ND2 ASN   205     -32.332  23.910 -32.852  1.00                 N  
ATOM   1212  N   LEU   206     -35.885  22.657 -28.847  1.00                 N  
ATOM   1213  CA  LEU   206     -36.712  21.716 -28.075  1.00                 C  
ATOM   1214  C   LEU   206     -38.097  22.286 -27.720  1.00                 C  
ATOM   1215  O   LEU   206     -39.101  21.561 -27.799  1.00                 O  
ATOM   1216  CB  LEU   206     -35.995  21.305 -26.787  1.00                 C  
ATOM   1217  CG  LEU   206     -36.640  20.172 -25.985  1.00                 C  
ATOM   1218  CD1 LEU   206     -35.638  19.563 -25.016  1.00                 C  
ATOM   1219  CD2 LEU   206     -37.864  20.674 -25.235  1.00                 C  
ATOM   1220  N   MET   207     -38.153  23.567 -27.330  1.00                 N  
ATOM   1221  CA  MET   207     -39.436  24.226 -27.008  1.00                 C  
ATOM   1222  C   MET   207     -40.327  24.215 -28.261  1.00                 C  
ATOM   1223  O   MET   207     -41.515  23.858 -28.209  1.00                 O  
ATOM   1224  CB  MET   207     -39.195  25.652 -26.509  1.00                 C  
ATOM   1225  SD  MET   207     -40.146  28.119 -25.680  1.00                 S  
ATOM   1226  CE  MET   207     -39.686  28.840 -27.253  1.00                 C  
ATOM   1227  CG  MET   207     -40.466  26.413 -26.167  1.00                 C  
ATOM   1228  N   ALA   208     -39.728  24.565 -29.384  1.00                 N  
ATOM   1229  CA  ALA   208     -40.413  24.506 -30.665  1.00                 C  
ATOM   1230  C   ALA   208     -40.947  23.105 -30.977  1.00                 C  
ATOM   1231  O   ALA   208     -42.108  22.972 -31.371  1.00                 O  
ATOM   1232  CB  ALA   208     -39.485  24.955 -31.784  1.00                 C  
ATOM   1233  N   PHE   209     -40.133  22.069 -30.750  1.00                 N  
ATOM   1234  CA  PHE   209     -40.513  20.685 -31.074  1.00                 C  
ATOM   1235  C   PHE   209     -41.648  20.159 -30.179  1.00                 C  
ATOM   1236  O   PHE   209     -42.579  19.538 -30.669  1.00                 O  
ATOM   1237  CB  PHE   209     -39.304  19.755 -30.955  1.00                 C  
ATOM   1238  CG  PHE   209     -38.308  19.910 -32.069  1.00                 C  
ATOM   1239  CZ  PHE   209     -36.469  20.194 -34.134  1.00                 C  
ATOM   1240  CD1 PHE   209     -37.110  20.571 -31.859  1.00                 C  
ATOM   1241  CE1 PHE   209     -36.194  20.714 -32.884  1.00                 C  
ATOM   1242  CD2 PHE   209     -38.569  19.395 -33.326  1.00                 C  
ATOM   1243  CE2 PHE   209     -37.653  19.538 -34.351  1.00                 C  
ATOM   1244  N   GLN   210     -41.599  20.470 -28.879  1.00                 N  
ATOM   1245  CA  GLN   210     -42.697  20.161 -27.979  1.00                 C  
ATOM   1246  C   GLN   210     -43.969  20.970 -28.305  1.00                 C  
ATOM   1247  O   GLN   210     -45.052  20.401 -28.306  1.00                 O  
ATOM   1248  CB  GLN   210     -42.289  20.419 -26.527  1.00                 C  
ATOM   1249  CD  GLN   210     -43.739  18.654 -25.450  1.00                 C  
ATOM   1250  CG  GLN   210     -43.383  20.126 -25.513  1.00                 C  
ATOM   1251  OE1 GLN   210     -42.874  17.805 -25.235  1.00                 O  
ATOM   1252  NE2 GLN   210     -45.017  18.347 -25.638  1.00                 N  
ATOM   1253  N   MET   211     -44.846  20.277 -29.020  1.00                 N  
ATOM   1254  CA  MET   211     -46.133  20.763 -29.464  1.00                 C  
ATOM   1255  C   MET   211     -46.742  19.496 -30.046  1.00                 C  
ATOM   1256  O   MET   211     -47.938  19.217 -29.926  1.00                 O  
ATOM   1257  CB  MET   211     -45.958  21.916 -30.454  1.00                 C  
ATOM   1258  SD  MET   211     -47.015  23.862 -32.119  1.00                 S  
ATOM   1259  CE  MET   211     -46.486  22.943 -33.561  1.00                 C  
ATOM   1260  CG  MET   211     -47.265  22.526 -30.935  1.00                 C  
ATOM   1261  N   LEU   212     -45.886  18.712 -30.693  1.00                 N  
ATOM   1262  CA  LEU   212     -46.275  17.452 -31.308  1.00                 C  
ATOM   1263  C   LEU   212     -45.034  16.893 -32.011  1.00                 C  
ATOM   1264  O   LEU   212     -45.042  16.572 -33.202  1.00                 O  
ATOM   1265  CB  LEU   212     -47.441  17.665 -32.275  1.00                 C  
ATOM   1266  CG  LEU   212     -47.959  16.420 -32.998  1.00                 C  
ATOM   1267  CD1 LEU   212     -48.531  15.420 -32.005  1.00                 C  
ATOM   1268  CD2 LEU   212     -49.007  16.797 -34.034  1.00                 C  
ATOM   1269  N   LEU   213     -43.945  16.777 -31.252  1.00                 N  
ATOM   1270  CA  LEU   213     -42.675  16.268 -31.768  1.00                 C  
ATOM   1271  C   LEU   213     -42.509  14.786 -31.444  1.00                 C  
ATOM   1272  O   LEU   213     -43.468  14.075 -31.130  1.00                 O  
ATOM   1273  CB  LEU   213     -41.504  17.068 -31.194  1.00                 C  
ATOM   1274  CG  LEU   213     -41.200  16.854 -29.709  1.00                 C  
ATOM   1275  CD1 LEU   213     -39.832  17.416 -29.354  1.00                 C  
ATOM   1276  CD2 LEU   213     -42.275  17.491 -28.843  1.00                 C  
ATOM   1277  N   GLU   214     -41.271  14.306 -31.521  1.00                 N  
ATOM   1278  CA  GLU   214     -40.987  12.914 -31.224  1.00                 C  
ATOM   1279  C   GLU   214     -40.004  12.799 -30.075  1.00                 C  
ATOM   1280  O   GLU   214     -39.498  13.800 -29.561  1.00                 O  
ATOM   1281  CB  GLU   214     -40.440  12.203 -32.463  1.00                 C  
ATOM   1282  CD  GLU   214     -40.845  11.418 -34.829  1.00                 C  
ATOM   1283  CG  GLU   214     -41.415  12.146 -33.628  1.00                 C  
ATOM   1284  OE1 GLU   214     -39.655  11.040 -34.786  1.00                 O  
ATOM   1285  OE2 GLU   214     -41.589  11.224 -35.814  1.00                 O  
ATOM   1286  N   GLN   215     -39.710  11.575 -29.644  1.00                 N  
ATOM   1287  CA  GLN   215     -38.780  11.365 -28.538  1.00                 C  
ATOM   1288  C   GLN   215     -37.359  11.755 -28.924  1.00                 C  
ATOM   1289  O   GLN   215     -36.682  12.520 -28.231  1.00                 O  
ATOM   1290  CB  GLN   215     -38.813   9.906 -28.080  1.00                 C  
ATOM   1291  CD  GLN   215     -40.142   8.027 -27.038  1.00                 C  
ATOM   1292  CG  GLN   215     -40.106   9.501 -27.389  1.00                 C  
ATOM   1293  OE1 GLN   215     -39.765   7.632 -25.935  1.00                 O  
ATOM   1294  NE2 GLN   215     -40.599   7.208 -27.978  1.00                 N  
ATOM   1295  N   ILE   216     -36.879  11.141 -30.112  1.00                 N  
ATOM   1296  CA  ILE   216     -35.523  11.566 -30.454  1.00                 C  
ATOM   1297  C   ILE   216     -35.466  12.932 -31.158  1.00                 C  
ATOM   1298  O   ILE   216     -34.474  13.645 -31.045  1.00                 O  
ATOM   1299  CB  ILE   216     -34.814  10.529 -31.344  1.00                 C  
ATOM   1300  CD1 ILE   216     -34.120   8.077 -31.427  1.00                 C  
ATOM   1301  CG1 ILE   216     -34.566   9.236 -30.563  1.00                 C  
ATOM   1302  CG2 ILE   216     -33.526  11.105 -31.911  1.00                 C  
ATOM   1303  N   ASP   217     -36.543  13.303 -31.857  1.00                 N  
ATOM   1304  CA  ASP   217     -36.608  14.609 -32.503  1.00                 C  
ATOM   1305  C   ASP   217     -37.208  15.720 -31.624  1.00                 C  
ATOM   1306  O   ASP   217     -37.460  16.830 -32.088  1.00                 O  
ATOM   1307  CB  ASP   217     -37.420  14.527 -33.797  1.00                 C  
ATOM   1308  CG  ASP   217     -36.733  13.698 -34.865  1.00                 C  
ATOM   1309  OD1 ASP   217     -35.487  13.617 -34.843  1.00                 O  
ATOM   1310  OD2 ASP   217     -37.441  13.130 -35.723  1.00                 O  
ATOM   1311  N   VAL   218     -37.422  15.430 -30.347  1.00                 N  
ATOM   1312  CA  VAL   218     -37.846  16.472 -29.402  1.00                 C  
ATOM   1313  C   VAL   218     -36.667  17.261 -28.836  1.00                 C  
ATOM   1314  O   VAL   218     -36.552  18.483 -29.046  1.00                 O  
ATOM   1315  CB  VAL   218     -38.659  15.880 -28.236  1.00                 C  
ATOM   1316  CG1 VAL   218     -38.937  16.944 -27.185  1.00                 C  
ATOM   1317  CG2 VAL   218     -39.960  15.277 -28.746  1.00                 C  
ATOM   1318  N   ALA   219     -35.792  16.559 -28.118  1.00                 N  
ATOM   1319  CA  ALA   219     -34.595  17.159 -27.530  1.00                 C  
ATOM   1320  C   ALA   219     -33.404  16.196 -27.618  1.00                 C  
ATOM   1321  O   ALA   219     -32.460  16.295 -26.847  1.00                 O  
ATOM   1322  CB  ALA   219     -34.853  17.548 -26.083  1.00                 C  
ATOM   1323  N   GLY   220     -33.434  15.296 -28.600  1.00                 N  
ATOM   1324  CA  GLY   220     -32.407  14.257 -28.761  1.00                 C  
ATOM   1325  C   GLY   220     -31.173  14.648 -29.564  1.00                 C  
ATOM   1326  O   GLY   220     -30.944  15.818 -29.808  1.00                 O  
ATOM   1327  N   PRO   221     -30.344  13.657 -29.944  1.00                 N  
ATOM   1328  CA  PRO   221     -29.092  13.932 -30.660  1.00                 C  
ATOM   1329  C   PRO   221     -29.309  14.697 -31.968  1.00                 C  
ATOM   1330  O   PRO   221     -28.448  15.471 -32.370  1.00                 O  
ATOM   1331  CB  PRO   221     -28.510  12.544 -30.935  1.00                 C  
ATOM   1332  CD  PRO   221     -30.483  12.183 -29.628  1.00                 C  
ATOM   1333  CG  PRO   221     -29.087  11.679 -29.865  1.00                 C  
ATOM   1334  N   SER   222     -30.448  14.493 -32.621  1.00                 N  
ATOM   1335  CA  SER   222     -30.697  15.177 -33.886  1.00                 C  
ATOM   1336  C   SER   222     -30.929  16.685 -33.680  1.00                 C  
ATOM   1337  O   SER   222     -30.525  17.478 -34.515  1.00                 O  
ATOM   1338  CB  SER   222     -31.901  14.560 -34.601  1.00                 C  
ATOM   1339  OG  SER   222     -33.095  14.778 -33.869  1.00                 O  
ATOM   1340  N   PHE   223     -31.536  17.061 -32.544  1.00                 N  
ATOM   1341  CA  PHE   223     -31.770  18.467 -32.161  1.00                 C  
ATOM   1342  C   PHE   223     -30.483  19.163 -31.683  1.00                 C  
ATOM   1343  O   PHE   223     -30.176  20.289 -32.091  1.00                 O  
ATOM   1344  CB  PHE   223     -32.834  18.554 -31.065  1.00                 C  
ATOM   1345  CG  PHE   223     -34.229  18.284 -31.551  1.00                 C  
ATOM   1346  CZ  PHE   223     -36.813  17.788 -32.446  1.00                 C  
ATOM   1347  CD1 PHE   223     -34.446  17.716 -32.794  1.00                 C  
ATOM   1348  CE1 PHE   223     -35.730  17.468 -33.242  1.00                 C  
ATOM   1349  CD2 PHE   223     -35.324  18.599 -30.766  1.00                 C  
ATOM   1350  CE2 PHE   223     -36.608  18.350 -31.214  1.00                 C  
ATOM   1351  N   VAL   224     -29.757  18.495 -30.781  1.00                 N  
ATOM   1352  CA  VAL   224     -28.386  18.878 -30.399  1.00                 C  
ATOM   1353  C   VAL   224     -27.522  19.088 -31.658  1.00                 C  
ATOM   1354  O   VAL   224     -26.861  20.110 -31.790  1.00                 O  
ATOM   1355  CB  VAL   224     -27.741  17.825 -29.479  1.00                 C  
ATOM   1356  CG1 VAL   224     -26.264  18.127 -29.276  1.00                 C  
ATOM   1357  CG2 VAL   224     -28.466  17.770 -28.143  1.00                 C  
ATOM   1358  N   THR   225     -27.600  18.161 -32.615  1.00                 N  
ATOM   1359  CA  THR   225     -26.863  18.319 -33.882  1.00                 C  
ATOM   1360  C   THR   225     -27.239  19.602 -34.636  1.00                 C  
ATOM   1361  O   THR   225     -26.345  20.332 -35.078  1.00                 O  
ATOM   1362  CB  THR   225     -27.091  17.120 -34.821  1.00                 C  
ATOM   1363  OG1 THR   225     -26.596  15.925 -34.203  1.00                 O  
ATOM   1364  CG2 THR   225     -26.357  17.326 -36.137  1.00                 C  
ATOM   1365  N   THR   226     -28.549  19.879 -34.768  1.00                 N  
ATOM   1366  CA  THR   226     -29.013  21.080 -35.474  1.00                 C  
ATOM   1367  C   THR   226     -28.488  22.346 -34.800  1.00                 C  
ATOM   1368  O   THR   226     -28.052  23.273 -35.475  1.00                 O  
ATOM   1369  CB  THR   226     -30.550  21.135 -35.544  1.00                 C  
ATOM   1370  OG1 THR   226     -31.092  21.132 -34.217  1.00                 O  
ATOM   1371  CG2 THR   226     -31.093  19.928 -36.293  1.00                 C  
ATOM   1372  N   ASN   227     -28.101  22.242 -33.556  1.00                 N  
ATOM   1373  CA  ASN   227     -27.606  23.498 -33.016  1.00                 C  
ATOM   1374  C   ASN   227     -26.370  23.957 -33.781  1.00                 C  
ATOM   1375  O   ASN   227     -26.172  25.150 -34.026  1.00                 O  
ATOM   1376  CB  ASN   227     -27.305  23.358 -31.522  1.00                 C  
ATOM   1377  CG  ASN   227     -26.926  24.676 -30.878  1.00                 C  
ATOM   1378  OD1 ASN   227     -25.752  25.044 -30.837  1.00                 O  
ATOM   1379  ND2 ASN   227     -27.922  25.394 -30.371  1.00                 N  
ATOM   1380  N   PHE   228     -25.510  23.012 -34.175  1.00                 N  
ATOM   1381  CA  PHE   228     -24.296  23.360 -34.926  1.00                 C  
ATOM   1382  C   PHE   228     -24.708  24.029 -36.221  1.00                 C  
ATOM   1383  O   PHE   228     -24.234  25.108 -36.586  1.00                 O  
ATOM   1384  CB  PHE   228     -23.450  22.112 -35.184  1.00                 C  
ATOM   1385  CG  PHE   228     -22.716  21.615 -33.971  1.00                 C  
ATOM   1386  CZ  PHE   228     -21.353  20.699 -31.729  1.00                 C  
ATOM   1387  CD1 PHE   228     -23.365  20.851 -33.017  1.00                 C  
ATOM   1388  CE1 PHE   228     -22.690  20.394 -31.901  1.00                 C  
ATOM   1389  CD2 PHE   228     -21.378  21.912 -33.784  1.00                 C  
ATOM   1390  CE2 PHE   228     -20.703  21.455 -32.668  1.00                 C  
ATOM   1391  N   VAL   229     -25.638  23.356 -36.956  1.00                 N  
ATOM   1392  CA  VAL   229     -26.022  23.903 -38.246  1.00                 C  
ATOM   1393  C   VAL   229     -26.630  25.220 -38.142  1.00                 C  
ATOM   1394  O   VAL   229     -26.542  26.039 -39.060  1.00                 O  
ATOM   1395  CB  VAL   229     -26.991  22.966 -38.990  1.00                 C  
ATOM   1396  CG1 VAL   229     -27.533  23.644 -40.239  1.00                 C  
ATOM   1397  CG2 VAL   229     -26.301  21.659 -39.346  1.00                 C  
ATOM   1398  N   LEU   230     -27.280  25.506 -37.026  1.00                 N  
ATOM   1399  CA  LEU   230     -27.886  26.815 -36.895  1.00                 C  
ATOM   1400  C   LEU   230     -26.903  27.897 -36.389  1.00                 C  
ATOM   1401  O   LEU   230     -27.226  29.088 -36.362  1.00                 O  
ATOM   1402  CB  LEU   230     -29.088  26.757 -35.950  1.00                 C  
ATOM   1403  CG  LEU   230     -30.272  25.905 -36.411  1.00                 C  
ATOM   1404  CD1 LEU   230     -31.338  25.835 -35.328  1.00                 C  
ATOM   1405  CD2 LEU   230     -30.863  26.458 -37.699  1.00                 C  
ATOM   1406  N   TYR   231     -25.731  27.515 -35.995  1.00                 N  
ATOM   1407  CA  TYR   231     -24.847  28.495 -35.492  1.00                 C  
ATOM   1408  C   TYR   231     -23.920  28.990 -36.567  1.00                 C  
ATOM   1409  O   TYR   231     -23.142  28.265 -37.193  1.00                 O  
ATOM   1410  CB  TYR   231     -24.040  27.937 -34.318  1.00                 C  
ATOM   1411  CG  TYR   231     -23.085  28.934 -33.702  1.00                 C  
ATOM   1412  OH  TYR   231     -20.470  31.688 -32.008  1.00                 O  
ATOM   1413  CZ  TYR   231     -21.334  30.775 -32.569  1.00                 C  
ATOM   1414  CD1 TYR   231     -23.503  30.221 -33.391  1.00                 C  
ATOM   1415  CE1 TYR   231     -22.637  31.139 -32.828  1.00                 C  
ATOM   1416  CD2 TYR   231     -21.767  28.585 -33.434  1.00                 C  
ATOM   1417  CE2 TYR   231     -20.887  29.489 -32.871  1.00                 C  
ATOM   1418  N   ASN   232     -24.032  30.276 -36.761  1.00                 N  
ATOM   1419  CA  ASN   232     -23.306  31.017 -37.767  1.00                 C  
ATOM   1420  C   ASN   232     -21.820  30.904 -37.621  1.00                 C  
ATOM   1421  O   ASN   232     -21.060  30.888 -38.593  1.00                 O  
ATOM   1422  CB  ASN   232     -23.712  32.492 -37.743  1.00                 C  
ATOM   1423  CG  ASN   232     -25.092  32.726 -38.325  1.00                 C  
ATOM   1424  OD1 ASN   232     -25.613  31.892 -39.066  1.00                 O  
ATOM   1425  ND2 ASN   232     -25.689  33.864 -37.991  1.00                 N  
ATOM   1426  N   LYS   233     -21.390  30.826 -36.404  1.00                 N  
ATOM   1427  CA  LYS   233     -19.987  30.683 -36.237  1.00                 C  
ATOM   1428  C   LYS   233     -19.506  29.191 -36.281  1.00                 C  
ATOM   1429  O   LYS   233     -18.339  28.925 -36.581  1.00                 O  
ATOM   1430  CB  LYS   233     -19.538  31.309 -34.915  1.00                 C  
ATOM   1431  CD  LYS   233     -19.223  33.375 -33.525  1.00                 C  
ATOM   1432  CE  LYS   233     -19.371  34.887 -33.473  1.00                 C  
ATOM   1433  CG  LYS   233     -19.691  32.821 -34.861  1.00                 C  
ATOM   1434  NZ  LYS   233     -18.941  35.442 -32.160  1.00                 N  
ATOM   1435  N   LEU   234     -20.372  28.201 -35.990  1.00                 N  
ATOM   1436  CA  LEU   234     -19.926  26.826 -36.060  1.00                 C  
ATOM   1437  C   LEU   234     -20.119  26.154 -37.405  1.00                 C  
ATOM   1438  O   LEU   234     -19.254  25.430 -37.906  1.00                 O  
ATOM   1439  CB  LEU   234     -20.638  25.977 -35.005  1.00                 C  
ATOM   1440  CG  LEU   234     -20.327  26.310 -33.544  1.00                 C  
ATOM   1441  CD1 LEU   234     -21.201  25.489 -32.608  1.00                 C  
ATOM   1442  CD2 LEU   234     -18.856  26.072 -33.240  1.00                 C  
ATOM   1443  N   ASN   235     -21.289  26.395 -38.000  1.00                 N  
ATOM   1444  CA  ASN   235     -21.602  25.761 -39.298  1.00                 C  
ATOM   1445  C   ASN   235     -20.531  24.787 -39.826  1.00                 C  
ATOM   1446  O   ASN   235     -20.871  23.756 -40.426  1.00                 O  
ATOM   1447  CB  ASN   235     -21.855  26.826 -40.367  1.00                 C  
ATOM   1448  CG  ASN   235     -23.152  27.579 -40.144  1.00                 C  
ATOM   1449  OD1 ASN   235     -24.048  27.099 -39.449  1.00                 O  
ATOM   1450  ND2 ASN   235     -23.256  28.764 -40.734  1.00                 N  
ATOM   1451  N   GLY   236     -19.256  25.109 -39.589  1.00                 N  
ATOM   1452  CA  GLY   236     -18.126  24.282 -40.034  1.00                 C  
ATOM   1453  C   GLY   236     -18.009  22.886 -39.416  1.00                 C  
ATOM   1454  O   GLY   236     -17.165  22.106 -39.844  1.00                 O  
TER
