# Supplementary material for: Comparative Single-Cell Transcriptomics Reveals Novel Genes Involved in Bivalve Embryonic Shell Formation and Questions Ontogenetic Homology of Molluscan Shell Types
Source: Front Cell Dev Biol. 2022 Jun 9;10:883755. doi: 10.3389/fcell.2022.883755 (PMC9261976; doi:10.3389/fcell.2022.883755)
Supplement: Supplementary file 1 [file DataSheet1.ZIP › Supplementary_File1/s_f_1/6e0b6fc6592bcc83.final.pdb]

ATOM      1  N   LEU    39     -11.365  33.896  -1.509  1.00                 N  
ATOM      2  CA  LEU    39     -10.097  33.629  -0.828  1.00                 C  
ATOM      3  C   LEU    39      -9.474  32.252  -1.029  1.00                 C  
ATOM      4  O   LEU    39      -8.219  32.115  -0.995  1.00                 O  
ATOM      5  CB  LEU    39     -10.247  33.827   0.682  1.00                 C  
ATOM      6  CG  LEU    39     -10.456  35.266   1.159  1.00                 C  
ATOM      7  CD1 LEU    39     -10.770  35.299   2.647  1.00                 C  
ATOM      8  CD2 LEU    39      -9.230  36.115   0.858  1.00                 C  
ATOM      9  N   CYS    40     -10.239  31.170  -1.099  1.00                 N  
ATOM     10  CA  CYS    40      -9.643  29.832  -1.315  1.00                 C  
ATOM     11  C   CYS    40      -9.000  29.776  -2.695  1.00                 C  
ATOM     12  O   CYS    40      -7.906  29.223  -2.848  1.00                 O  
ATOM     13  CB  CYS    40     -10.705  28.741  -1.163  1.00                 C  
ATOM     14  SG  CYS    40     -11.298  28.507   0.529  1.00                 S  
ATOM     15  N   VAL    41      -9.618  30.316  -3.731  1.00                 N  
ATOM     16  CA  VAL    41      -9.056  30.162  -5.066  1.00                 C  
ATOM     17  C   VAL    41      -7.861  31.139  -5.149  1.00                 C  
ATOM     18  O   VAL    41      -6.921  30.785  -5.841  1.00                 O  
ATOM     19  CB  VAL    41     -10.110  30.430  -6.156  1.00                 C  
ATOM     20  CG1 VAL    41      -9.463  30.431  -7.533  1.00                 C  
ATOM     21  CG2 VAL    41     -11.223  29.396  -6.087  1.00                 C  
ATOM     22  N   LEU    42      -8.004  32.274  -4.486  1.00                 N  
ATOM     23  CA  LEU    42      -6.866  33.221  -4.538  1.00                 C  
ATOM     24  C   LEU    42      -5.653  32.642  -3.791  1.00                 C  
ATOM     25  O   LEU    42      -4.514  32.688  -4.312  1.00                 O  
ATOM     26  CB  LEU    42      -7.266  34.573  -3.943  1.00                 C  
ATOM     27  CG  LEU    42      -8.291  35.386  -4.736  1.00                 C  
ATOM     28  CD1 LEU    42      -8.726  36.614  -3.951  1.00                 C  
ATOM     29  CD2 LEU    42      -7.724  35.794  -6.087  1.00                 C  
ATOM     30  N   SER    43      -5.905  32.012  -2.676  1.00                 N  
ATOM     31  CA  SER    43      -4.768  31.380  -1.918  1.00                 C  
ATOM     32  C   SER    43      -4.139  30.269  -2.705  1.00                 C  
ATOM     33  O   SER    43      -2.897  30.151  -2.798  1.00                 O  
ATOM     34  CB  SER    43      -5.253  30.853  -0.566  1.00                 C  
ATOM     35  OG  SER    43      -6.179  29.794  -0.733  1.00                 O  
ATOM     36  N   PHE    44      -4.925  29.393  -3.339  1.00                 N  
ATOM     37  CA  PHE    44      -4.395  28.452  -4.307  1.00                 C  
ATOM     38  C   PHE    44      -3.469  29.022  -5.365  1.00                 C  
ATOM     39  O   PHE    44      -2.403  28.463  -5.697  1.00                 O  
ATOM     40  CB  PHE    44      -5.533  27.739  -5.040  1.00                 C  
ATOM     41  CG  PHE    44      -5.066  26.758  -6.077  1.00                 C  
ATOM     42  CZ  PHE    44      -4.202  24.947  -8.000  1.00                 C  
ATOM     43  CD1 PHE    44      -4.627  25.498  -5.710  1.00                 C  
ATOM     44  CE1 PHE    44      -4.197  24.595  -6.664  1.00                 C  
ATOM     45  CD2 PHE    44      -5.065  27.095  -7.419  1.00                 C  
ATOM     46  CE2 PHE    44      -4.635  26.192  -8.373  1.00                 C  
ATOM     47  N   ALA    45      -3.878  30.130  -5.906  1.00                 N  
ATOM     48  CA  ALA    45      -3.112  30.857  -6.930  1.00                 C  
ATOM     49  C   ALA    45      -1.771  31.335  -6.378  1.00                 C  
ATOM     50  O   ALA    45      -0.777  31.134  -7.037  1.00                 O  
ATOM     51  CB  ALA    45      -3.914  32.039  -7.453  1.00                 C  
ATOM     52  N   ILE    46      -1.772  31.849  -5.167  1.00                 N  
ATOM     53  CA  ILE    46      -0.548  32.245  -4.517  1.00                 C  
ATOM     54  C   ILE    46       0.319  30.969  -4.315  1.00                 C  
ATOM     55  O   ILE    46       1.527  31.106  -4.528  1.00                 O  
ATOM     56  CB  ILE    46      -0.824  32.961  -3.182  1.00                 C  
ATOM     57  CD1 ILE    46      -2.066  34.951  -2.184  1.00                 C  
ATOM     58  CG1 ILE    46      -1.493  34.314  -3.431  1.00                 C  
ATOM     59  CG2 ILE    46       0.459  33.103  -2.378  1.00                 C  
ATOM     60  N   ARG    47      -0.307  29.957  -3.721  1.00                 N  
ATOM     61  CA  ARG    47       0.480  28.747  -3.472  1.00                 C  
ATOM     62  C   ARG    47       1.066  28.130  -4.743  1.00                 C  
ATOM     63  O   ARG    47       2.207  27.642  -4.648  1.00                 O  
ATOM     64  CB  ARG    47      -0.369  27.693  -2.758  1.00                 C  
ATOM     65  CD  ARG    47      -1.260  26.827  -0.578  1.00                 C  
ATOM     66  NE  ARG    47      -2.534  26.396  -1.148  1.00                 N  
ATOM     67  CG  ARG    47      -0.686  28.029  -1.310  1.00                 C  
ATOM     68  CZ  ARG    47      -3.718  26.877  -0.781  1.00                 C  
ATOM     69  NH1 ARG    47      -4.824  26.425  -1.356  1.00                 N  
ATOM     70  NH2 ARG    47      -3.792  27.810   0.158  1.00                 N  
ATOM     71  N   LEU    48       0.304  28.072  -5.860  1.00                 N  
ATOM     72  CA  LEU    48       0.892  27.514  -7.090  1.00                 C  
ATOM     73  C   LEU    48       2.037  28.349  -7.618  1.00                 C  
ATOM     74  O   LEU    48       3.056  27.808  -8.116  1.00                 O  
ATOM     75  CB  LEU    48      -0.174  27.374  -8.178  1.00                 C  
ATOM     76  CG  LEU    48       0.285  26.761  -9.502  1.00                 C  
ATOM     77  CD1 LEU    48       0.814  25.351  -9.287  1.00                 C  
ATOM     78  CD2 LEU    48      -0.852  26.750 -10.513  1.00                 C  
ATOM     79  N   CYS    49       1.935  29.653  -7.459  1.00                 N  
ATOM     80  CA  CYS    49       2.972  30.554  -7.956  1.00                 C  
ATOM     81  C   CYS    49       4.241  30.361  -7.079  1.00                 C  
ATOM     82  O   CYS    49       5.347  30.362  -7.604  1.00                 O  
ATOM     83  CB  CYS    49       2.481  32.003  -7.929  1.00                 C  
ATOM     84  SG  CYS    49       1.191  32.377  -9.139  1.00                 S  
ATOM     85  N   PHE    50       4.046  30.266  -5.776  1.00                 N  
ATOM     86  CA  PHE    50       5.135  29.991  -4.808  1.00                 C  
ATOM     87  C   PHE    50       5.894  28.695  -5.122  1.00                 C  
ATOM     88  O   PHE    50       7.113  28.666  -5.314  1.00                 O  
ATOM     89  CB  PHE    50       4.580  29.917  -3.384  1.00                 C  
ATOM     90  CG  PHE    50       5.626  29.654  -2.339  1.00                 C  
ATOM     91  CZ  PHE    50       7.560  29.162  -0.404  1.00                 C  
ATOM     92  CD1 PHE    50       6.448  30.674  -1.890  1.00                 C  
ATOM     93  CE1 PHE    50       7.411  30.432  -0.928  1.00                 C  
ATOM     94  CD2 PHE    50       5.789  28.389  -1.804  1.00                 C  
ATOM     95  CE2 PHE    50       6.751  28.147  -0.842  1.00                 C  
ATOM     96  N   GLY    51       5.143  27.625  -5.468  1.00                 N  
ATOM     97  CA  GLY    51       5.683  26.302  -5.724  1.00                 C  
ATOM     98  C   GLY    51       6.558  26.462  -6.960  1.00                 C  
ATOM     99  O   GLY    51       7.690  25.970  -7.004  1.00                 O  
ATOM    100  N   ASP    52       5.966  27.131  -7.964  1.00                 N  
ATOM    101  CA  ASP    52       6.798  27.213  -9.198  1.00                 C  
ATOM    102  C   ASP    52       8.118  27.938  -8.973  1.00                 C  
ATOM    103  O   ASP    52       9.089  27.549  -9.640  1.00                 O  
ATOM    104  CB  ASP    52       6.026  27.912 -10.319  1.00                 C  
ATOM    105  CG  ASP    52       4.879  27.073 -10.848  1.00                 C  
ATOM    106  OD1 ASP    52       4.840  25.862 -10.543  1.00                 O  
ATOM    107  OD2 ASP    52       4.021  27.626 -11.566  1.00                 O  
ATOM    108  N   LEU    53       8.584  28.645  -9.996  1.00                 N  
ATOM    109  CA  LEU    53       9.834  29.379  -9.871  1.00                 C  
ATOM    110  C   LEU    53      11.012  28.554  -9.392  1.00                 C  
ATOM    111  O   LEU    53      11.293  27.464  -9.897  1.00                 O  
ATOM    112  CB  LEU    53       9.667  30.564  -8.917  1.00                 C  
ATOM    113  CG  LEU    53       8.665  31.640  -9.342  1.00                 C  
ATOM    114  CD1 LEU    53       8.496  32.680  -8.245  1.00                 C  
ATOM    115  CD2 LEU    53       9.107  32.304 -10.637  1.00                 C  
ATOM    116  N   ILE    54      11.728  29.070  -8.397  1.00                 N  
ATOM    117  CA  ILE    54      12.900  28.383  -7.861  1.00                 C  
ATOM    118  C   ILE    54      12.558  27.154  -7.016  1.00                 C  
ATOM    119  O   ILE    54      13.373  26.668  -6.227  1.00                 O  
ATOM    120  CB  ILE    54      13.770  29.329  -7.013  1.00                 C  
ATOM    121  CD1 ILE    54      13.842  30.561  -4.783  1.00                 C  
ATOM    122  CG1 ILE    54      12.993  29.814  -5.788  1.00                 C  
ATOM    123  CG2 ILE    54      14.276  30.488  -7.859  1.00                 C  
ATOM    124  N   ASN    55      11.340  26.630  -7.169  1.00                 N  
ATOM    125  CA  ASN    55      10.918  25.444  -6.422  1.00                 C  
ATOM    126  C   ASN    55      11.815  24.280  -6.834  1.00                 C  
ATOM    127  O   ASN    55      12.232  23.451  -6.021  1.00                 O  
ATOM    128  CB  ASN    55       9.437  25.151  -6.673  1.00                 C  
ATOM    129  CG  ASN    55       8.912  24.022  -5.809  1.00                 C  
ATOM    130  OD1 ASN    55       8.890  24.124  -4.583  1.00                 O  
ATOM    131  ND2 ASN    55       8.487  22.938  -6.449  1.00                 N  
ATOM    132  N   MET    56      12.119  24.218  -8.127  1.00                 N  
ATOM    133  CA  MET    56      12.957  23.163  -8.680  1.00                 C  
ATOM    134  C   MET    56      14.243  22.987  -7.899  1.00                 C  
ATOM    135  O   MET    56      14.556  21.900  -7.405  1.00                 O  
ATOM    136  CB  MET    56      13.285  23.452 -10.146  1.00                 C  
ATOM    137  SD  MET    56      14.594  22.820 -12.505  1.00                 S  
ATOM    138  CE  MET    56      15.742  24.169 -12.240  1.00                 C  
ATOM    139  CG  MET    56      14.163  22.401 -10.805  1.00                 C  
ATOM    140  N   GLY    57      15.017  24.058  -7.772  1.00                 N  
ATOM    141  CA  GLY    57      16.273  23.975  -7.051  1.00                 C  
ATOM    142  C   GLY    57      16.087  23.929  -5.533  1.00                 C  
ATOM    143  O   GLY    57      16.927  23.400  -4.800  1.00                 O  
ATOM    144  N   LEU    58      14.927  24.575  -5.052  1.00                 N  
ATOM    145  CA  LEU    58      14.771  24.384  -3.605  1.00                 C  
ATOM    146  C   LEU    58      13.633  23.420  -3.289  1.00                 C  
ATOM    147  O   LEU    58      13.376  23.258  -2.079  1.00                 O  
ATOM    148  CB  LEU    58      14.525  25.725  -2.911  1.00                 C  
ATOM    149  CG  LEU    58      15.639  26.767  -3.034  1.00                 C  
ATOM    150  CD1 LEU    58      15.224  28.077  -2.384  1.00                 C  
ATOM    151  CD2 LEU    58      16.928  26.252  -2.412  1.00                 C  
ATOM    152  N   GLN    59      12.955  22.849  -4.309  1.00                 N  
ATOM    153  CA  GLN    59      11.881  21.924  -3.936  1.00                 C  
ATOM    154  C   GLN    59      12.478  20.652  -3.380  1.00                 C  
ATOM    155  O   GLN    59      13.320  19.942  -3.984  1.00                 O  
ATOM    156  CB  GLN    59      10.988  21.626  -5.142  1.00                 C  
ATOM    157  CD  GLN    59       8.810  21.244  -3.921  1.00                 C  
ATOM    158  CG  GLN    59       9.854  20.656  -4.850  1.00                 C  
ATOM    159  OE1 GLN    59       8.293  22.335  -4.163  1.00                 O  
ATOM    160  NE2 GLN    59       8.495  20.520  -2.853  1.00                 N  
ATOM    161  N   PRO    60      12.030  20.226  -2.193  1.00                 N  
ATOM    162  CA  PRO    60      12.595  19.008  -1.613  1.00                 C  
ATOM    163  C   PRO    60      12.068  17.691  -2.136  1.00                 C  
ATOM    164  O   PRO    60      10.918  17.570  -2.558  1.00                 O  
ATOM    165  CB  PRO    60      12.263  19.119  -0.124  1.00                 C  
ATOM    166  CD  PRO    60      11.354  21.058  -1.192  1.00                 C  
ATOM    167  CG  PRO    60      11.970  20.566   0.087  1.00                 C  
ATOM    168  N   ASN    61      12.824  16.603  -1.923  1.00                 N  
ATOM    169  CA  ASN    61      12.278  15.248  -2.183  1.00                 C  
ATOM    170  C   ASN    61      11.666  14.735  -0.891  1.00                 C  
ATOM    171  O   ASN    61      12.464  14.669   0.047  1.00                 O  
ATOM    172  CB  ASN    61      13.373  14.322  -2.716  1.00                 C  
ATOM    173  CG  ASN    61      12.852  12.941  -3.060  1.00                 C  
ATOM    174  OD1 ASN    61      11.934  12.435  -2.414  1.00                 O  
ATOM    175  ND2 ASN    61      13.438  12.326  -4.081  1.00                 N  
ATOM    176  N   PHE    62      10.374  14.598  -0.687  1.00                 N  
ATOM    177  CA  PHE    62       9.924  14.297   0.701  1.00                 C  
ATOM    178  C   PHE    62       9.838  12.769   0.898  1.00                 C  
ATOM    179  O   PHE    62       9.330  12.154  -0.010  1.00                 O  
ATOM    180  CB  PHE    62       8.574  14.960   0.982  1.00                 C  
ATOM    181  CG  PHE    62       8.639  16.459   1.056  1.00                 C  
ATOM    182  CZ  PHE    62       8.759  19.232   1.200  1.00                 C  
ATOM    183  CD1 PHE    62       8.403  17.233  -0.067  1.00                 C  
ATOM    184  CE1 PHE    62       8.463  18.612   0.001  1.00                 C  
ATOM    185  CD2 PHE    62       8.934  17.095   2.249  1.00                 C  
ATOM    186  CE2 PHE    62       8.994  18.474   2.317  1.00                 C  
ATOM    187  N   ASN    63      10.267  12.238   2.025  1.00                 N  
ATOM    188  CA  ASN    63      10.081  10.847   2.431  1.00                 C  
ATOM    189  C   ASN    63       8.706  10.632   3.062  1.00                 C  
ATOM    190  O   ASN    63       8.186   9.535   3.208  1.00                 O  
ATOM    191  CB  ASN    63      11.187  10.418   3.397  1.00                 C  
ATOM    192  CG  ASN    63      12.533  10.273   2.714  1.00                 C  
ATOM    193  OD1 ASN    63      12.606  10.058   1.504  1.00                 O  
ATOM    194  ND2 ASN    63      13.605  10.390   3.489  1.00                 N  
ATOM    195  N   ILE    64       8.070  11.706   3.485  1.00                 N  
ATOM    196  CA  ILE    64       6.853  11.802   4.275  1.00                 C  
ATOM    197  C   ILE    64       6.015  12.972   3.723  1.00                 C  
ATOM    198  O   ILE    64       6.659  14.014   3.575  1.00                 O  
ATOM    199  CB  ILE    64       7.165  11.988   5.772  1.00                 C  
ATOM    200  CD1 ILE    64       6.108  11.782   8.082  1.00                 C  
ATOM    201  CG1 ILE    64       5.876  11.937   6.595  1.00                 C  
ATOM    202  CG2 ILE    64       7.932  13.281   5.999  1.00                 C  
ATOM    203  N   ARG    65       4.701  12.879   3.630  1.00                 N  
ATOM    204  CA  ARG    65       4.007  13.918   2.860  1.00                 C  
ATOM    205  C   ARG    65       3.708  15.124   3.736  1.00                 C  
ATOM    206  O   ARG    65       3.572  14.969   4.960  1.00                 O  
ATOM    207  CB  ARG    65       2.714  13.365   2.257  1.00                 C  
ATOM    208  CD  ARG    65       1.608  11.782   0.653  1.00                 C  
ATOM    209  NE  ARG    65       1.795  10.709  -0.320  1.00                 N  
ATOM    210  CG  ARG    65       2.929  12.264   1.231  1.00                 C  
ATOM    211  CZ  ARG    65       0.805  10.116  -0.978  1.00                 C  
ATOM    212  NH1 ARG    65       1.070   9.149  -1.845  1.00                 N  
ATOM    213  NH2 ARG    65      -0.449  10.492  -0.768  1.00                 N  
ATOM    214  N   GLY    66       3.492  16.284   3.079  1.00                 N  
ATOM    215  CA  GLY    66       3.096  17.449   3.880  1.00                 C  
ATOM    216  C   GLY    66       1.774  17.204   4.546  1.00                 C  
ATOM    217  O   GLY    66       0.871  16.686   3.844  1.00                 O  
ATOM    218  N   GLY    67       1.665  17.404   5.854  1.00                 N  
ATOM    219  CA  GLY    67       0.338  17.197   6.440  1.00                 C  
ATOM    220  C   GLY    67       0.234  15.855   7.180  1.00                 C  
ATOM    221  O   GLY    67      -0.692  15.682   7.968  1.00                 O  
TER
