# Supplementary material for: Comparative Single-Cell Transcriptomics Reveals Novel Genes Involved in Bivalve Embryonic Shell Formation and Questions Ontogenetic Homology of Molluscan Shell Types
Source: Front Cell Dev Biol. 2022 Jun 9;10:883755. doi: 10.3389/fcell.2022.883755 (PMC9261976; doi:10.3389/fcell.2022.883755)
Supplement: Supplementary file 1 [file DataSheet1.ZIP › Supplementary_File1/s_f_1/7162858e047834cc.final.pdb]

SSBOND   1 CYS    188    CYS    265
ATOM      1  N   LYS   184      54.263-159.818 -22.939  1.00                 N  
ATOM      2  CA  LYS   184      55.604-159.645 -22.394  1.00                 C  
ATOM      3  C   LYS   184      55.767-160.246 -21.006  1.00                 C  
ATOM      4  O   LYS   184      56.867-160.699 -20.673  1.00                 O  
ATOM      5  CB  LYS   184      55.973-158.161 -22.340  1.00                 C  
ATOM      6  CD  LYS   184      56.559-156.057 -23.576  1.00                 C  
ATOM      7  CE  LYS   184      56.798-155.427 -24.939  1.00                 C  
ATOM      8  CG  LYS   184      56.201-157.529 -23.704  1.00                 C  
ATOM      9  NZ  LYS   184      57.110-153.975 -24.833  1.00                 N  
ATOM     10  N   PHE   185      54.699-160.264 -20.201  1.00                 N  
ATOM     11  CA  PHE   185      54.730-160.744 -18.823  1.00                 C  
ATOM     12  C   PHE   185      53.524-161.633 -18.555  1.00                 C  
ATOM     13  O   PHE   185      52.462-161.468 -19.157  1.00                 O  
ATOM     14  CB  PHE   185      54.762-159.567 -17.846  1.00                 C  
ATOM     15  CG  PHE   185      55.959-158.675 -18.011  1.00                 C  
ATOM     16  CZ  PHE   185      58.177-157.027 -18.311  1.00                 C  
ATOM     17  CD1 PHE   185      55.928-157.606 -18.890  1.00                 C  
ATOM     18  CE1 PHE   185      57.029-156.785 -19.041  1.00                 C  
ATOM     19  CD2 PHE   185      57.116-158.904 -17.287  1.00                 C  
ATOM     20  CE2 PHE   185      58.217-158.083 -17.439  1.00                 C  
ATOM     21  N   THR   186      53.693-162.575 -17.628  1.00                 N  
ATOM     22  CA  THR   186      52.613-163.479 -17.219  1.00                 C  
ATOM     23  C   THR   186      52.648-163.577 -15.696  1.00                 C  
ATOM     24  O   THR   186      53.404-164.369 -15.125  1.00                 O  
ATOM     25  CB  THR   186      52.759-164.865 -17.873  1.00                 C  
ATOM     26  OG1 THR   186      54.039-165.420 -17.543  1.00                 O  
ATOM     27  CG2 THR   186      52.654-164.754 -19.386  1.00                 C  
ATOM     28  N   VAL   187      51.812-162.766 -15.049  1.00                 N  
ATOM     29  CA  VAL   187      51.735-162.740 -13.594  1.00                 C  
ATOM     30  C   VAL   187      51.074-164.025 -13.116  1.00                 C  
ATOM     31  O   VAL   187      49.903-164.288 -13.415  1.00                 O  
ATOM     32  CB  VAL   187      50.968-161.503 -13.091  1.00                 C  
ATOM     33  CG1 VAL   187      50.818-161.547 -11.578  1.00                 C  
ATOM     34  CG2 VAL   187      51.674-160.227 -13.523  1.00                 C  
ATOM     35  N   CYS   188      51.827-164.833 -12.377  1.00                 N  
ATOM     36  CA  CYS   188      51.346-166.091 -11.818  1.00                 C  
ATOM     37  C   CYS   188      50.993-165.860 -10.353  1.00                 C  
ATOM     38  O   CYS   188      51.835-165.412  -9.563  1.00                 O  
ATOM     39  CB  CYS   188      52.402-167.186 -11.976  1.00                 C  
ATOM     40  SG  CYS   188      51.880-168.817 -11.396  1.00                 S  
ATOM     41  N   LEU   189      49.741-165.504 -10.088  1.00                 N  
ATOM     42  CA  LEU   189      49.255-165.388  -8.719  1.00                 C  
ATOM     43  C   LEU   189      48.802-166.758  -8.271  1.00                 C  
ATOM     44  O   LEU   189      48.015-167.435  -8.938  1.00                 O  
ATOM     45  CB  LEU   189      48.125-164.360  -8.637  1.00                 C  
ATOM     46  CG  LEU   189      47.506-164.141  -7.255  1.00                 C  
ATOM     47  CD1 LEU   189      48.524-163.537  -6.300  1.00                 C  
ATOM     48  CD2 LEU   189      46.277-163.251  -7.350  1.00                 C  
ATOM     49  N   SER   190      49.306-167.201  -7.101  1.00                 N  
ATOM     50  CA  SER   190      48.836-168.458  -6.543  1.00                 C  
ATOM     51  C   SER   190      47.996-168.119  -5.310  1.00                 C  
ATOM     52  O   SER   190      48.515-168.009  -4.196  1.00                 O  
ATOM     53  CB  SER   190      50.018-169.369  -6.204  1.00                 C  
ATOM     54  OG  SER   190      50.720-169.750  -7.374  1.00                 O  
ATOM     55  N   PRO   191      46.681-167.946  -5.480  1.00                 N  
ATOM     56  CA  PRO   191      45.811-167.495  -4.389  1.00                 C  
ATOM     57  C   PRO   191      45.061-168.671  -3.799  1.00                 C  
ATOM     58  O   PRO   191      44.816-169.688  -4.453  1.00                 O  
ATOM     59  CB  PRO   191      44.868-166.493  -5.058  1.00                 C  
ATOM     60  CD  PRO   191      46.062-167.566  -6.833  1.00                 C  
ATOM     61  CG  PRO   191      44.725-166.991  -6.457  1.00                 C  
ATOM     62  N   ILE   192      44.679-168.537  -2.521  1.00                 N  
ATOM     63  CA  ILE   192      43.863-169.529  -1.873  1.00                 C  
ATOM     64  C   ILE   192      42.812-168.869  -0.979  1.00                 C  
ATOM     65  O   ILE   192      42.668-167.645  -0.911  1.00                 O  
ATOM     66  CB  ILE   192      44.716-170.510  -1.047  1.00                 C  
ATOM     67  CD1 ILE   192      46.159-170.677   1.048  1.00                 C  
ATOM     68  CG1 ILE   192      45.462-169.765   0.062  1.00                 C  
ATOM     69  CG2 ILE   192      45.666-171.280  -1.951  1.00                 C  
ATOM     70  N   TYR   193      42.066-169.718  -0.283  1.00                 N  
ATOM     71  CA  TYR   193      40.974-169.211   0.538  1.00                 C  
ATOM     72  C   TYR   193      41.348-167.986   1.350  1.00                 C  
ATOM     73  O   TYR   193      40.687-166.950   1.233  1.00                 O  
ATOM     74  CB  TYR   193      40.469-170.298   1.489  1.00                 C  
ATOM     75  CG  TYR   193      41.432-170.629   2.607  1.00                 C  
ATOM     76  OH  TYR   193      44.074-171.528   5.690  1.00                 O  
ATOM     77  CZ  TYR   193      43.200-171.232   4.669  1.00                 C  
ATOM     78  CD1 TYR   193      41.418-169.909   3.794  1.00                 C  
ATOM     79  CE1 TYR   193      42.295-170.204   4.821  1.00                 C  
ATOM     80  CD2 TYR   193      42.352-171.661   2.471  1.00                 C  
ATOM     81  CE2 TYR   193      43.236-171.971   3.487  1.00                 C  
ATOM     82  N   ASN   194      42.361-168.017   2.170  1.00                 N  
ATOM     83  CA  ASN   194      42.711-166.869   2.991  1.00                 C  
ATOM     84  C   ASN   194      42.926-165.588   2.249  1.00                 C  
ATOM     85  O   ASN   194      43.121-164.522   2.839  1.00                 O  
ATOM     86  CB  ASN   194      43.968-167.161   3.813  1.00                 C  
ATOM     87  CG  ASN   194      45.191-167.389   2.947  1.00                 C  
ATOM     88  OD1 ASN   194      45.128-167.268   1.723  1.00                 O  
ATOM     89  ND2 ASN   194      46.310-167.721   3.580  1.00                 N  
ATOM     90  N   SER   195      42.896-165.654   0.914  1.00                 N  
ATOM     91  CA  SER   195      43.034-164.461   0.074  1.00                 C  
ATOM     92  C   SER   195      41.821-163.546   0.233  1.00                 C  
ATOM     93  O   SER   195      41.912-162.316   0.225  1.00                 O  
ATOM     94  CB  SER   195      43.212-164.856  -1.393  1.00                 C  
ATOM     95  OG  SER   195      44.437-165.542  -1.592  1.00                 O  
ATOM     96  N   PHE   196      40.612-164.222   0.455  1.00                 N  
ATOM     97  CA  PHE   196      39.506-163.274   0.366  1.00                 C  
ATOM     98  C   PHE   196      39.804-161.966   1.086  1.00                 C  
ATOM     99  O   PHE   196      39.221-160.933   0.740  1.00                 O  
ATOM    100  CB  PHE   196      38.227-163.888   0.937  1.00                 C  
ATOM    101  CG  PHE   196      38.258-164.078   2.427  1.00                 C  
ATOM    102  CZ  PHE   196      38.319-164.437   5.183  1.00                 C  
ATOM    103  CD1 PHE   196      37.863-163.061   3.278  1.00                 C  
ATOM    104  CE1 PHE   196      37.893-163.236   4.648  1.00                 C  
ATOM    105  CD2 PHE   196      38.683-165.275   2.977  1.00                 C  
ATOM    106  CE2 PHE   196      38.712-165.450   4.348  1.00                 C  
ATOM    107  N   SER   197      40.708-161.978   2.061  1.00                 N  
ATOM    108  CA  SER   197      40.923-160.833   2.934  1.00                 C  
ATOM    109  C   SER   197      42.062-159.925   2.484  1.00                 C  
ATOM    110  O   SER   197      42.322-158.916   3.147  1.00                 O  
ATOM    111  CB  SER   197      41.202-161.296   4.366  1.00                 C  
ATOM    112  OG  SER   197      42.419-162.017   4.441  1.00                 O  
ATOM    113  N   ASP   198      42.734-160.233   1.374  1.00                 N  
ATOM    114  CA  ASP   198      43.900-159.442   0.997  1.00                 C  
ATOM    115  C   ASP   198      44.308-159.598  -0.466  1.00                 C  
ATOM    116  O   ASP   198      45.333-159.045  -0.883  1.00                 O  
ATOM    117  CB  ASP   198      45.099-159.802   1.877  1.00                 C  
ATOM    118  CG  ASP   198      45.534-161.244   1.708  1.00                 C  
ATOM    119  OD1 ASP   198      44.918-161.958   0.889  1.00                 O  
ATOM    120  OD2 ASP   198      46.489-161.661   2.396  1.00                 O  
ATOM    121  N   ALA   199      43.530-160.337  -1.261  1.00                 N  
ATOM    122  CA  ALA   199      43.856-160.441  -2.681  1.00                 C  
ATOM    123  C   ALA   199      43.493-159.161  -3.418  1.00                 C  
ATOM    124  O   ALA   199      44.035-158.895  -4.495  1.00                 O  
ATOM    125  CB  ALA   199      43.138-161.628  -3.304  1.00                 C  
ATOM    126  N   HIS   200      42.597-158.349  -2.851  1.00                 N  
ATOM    127  CA  HIS   200      42.189-157.109  -3.502  1.00                 C  
ATOM    128  C   HIS   200      43.358-156.138  -3.638  1.00                 C  
ATOM    129  O   HIS   200      43.443-155.402  -4.628  1.00                 O  
ATOM    130  CB  HIS   200      41.050-156.446  -2.725  1.00                 C  
ATOM    131  CG  HIS   200      41.459-155.919  -1.385  1.00                 C  
ATOM    132  ND1 HIS   200      41.587-156.726  -0.276  1.00                 N  
ATOM    133  CE1 HIS   200      41.964-155.973   0.773  1.00                 C  
ATOM    134  CD2 HIS   200      41.809-154.613  -0.845  1.00                 C  
ATOM    135  NE2 HIS   200      42.099-154.704   0.438  1.00                 N  
ATOM    136  N   ALA   201      44.268-156.117  -2.661  1.00                 N  
ATOM    137  CA  ALA   201      45.414-155.217  -2.753  1.00                 C  
ATOM    138  C   ALA   201      46.314-155.596  -3.920  1.00                 C  
ATOM    139  O   ALA   201      46.843-154.722  -4.618  1.00                 O  
ATOM    140  CB  ALA   201      46.205-155.232  -1.454  1.00                 C  
ATOM    141  N   PHE   202      46.485-156.898  -4.157  1.00                 N  
ATOM    142  CA  PHE   202      47.269-157.355  -5.300  1.00                 C  
ATOM    143  C   PHE   202      46.557-157.053  -6.613  1.00                 C  
ATOM    144  O   PHE   202      47.160-156.518  -7.551  1.00                 O  
ATOM    145  CB  PHE   202      47.552-158.855  -5.190  1.00                 C  
ATOM    146  CG  PHE   202      48.351-159.406  -6.336  1.00                 C  
ATOM    147  CZ  PHE   202      49.825-160.429  -8.460  1.00                 C  
ATOM    148  CD1 PHE   202      49.721-159.216  -6.399  1.00                 C  
ATOM    149  CE1 PHE   202      50.456-159.723  -7.454  1.00                 C  
ATOM    150  CD2 PHE   202      47.734-160.115  -7.352  1.00                 C  
ATOM    151  CE2 PHE   202      48.469-160.622  -8.406  1.00                 C  
ATOM    152  N   VAL   203      45.268-157.391  -6.698  1.00                 N  
ATOM    153  CA  VAL   203      44.513-157.163  -7.922  1.00                 C  
ATOM    154  C   VAL   203      44.372-155.684  -8.251  1.00                 C  
ATOM    155  O   VAL   203      44.135-155.346  -9.416  1.00                 O  
ATOM    156  CB  VAL   203      43.111-157.796  -7.847  1.00                 C  
ATOM    157  CG1 VAL   203      43.216-159.304  -7.682  1.00                 C  
ATOM    158  CG2 VAL   203      42.312-157.186  -6.705  1.00                 C  
ATOM    159  N   GLU   204      44.492-154.799  -7.258  1.00                 N  
ATOM    160  CA  GLU   204      44.552-153.372  -7.556  1.00                 C  
ATOM    161  C   GLU   204      45.920-152.969  -8.088  1.00                 C  
ATOM    162  O   GLU   204      46.012-152.155  -9.013  1.00                 O  
ATOM    163  CB  GLU   204      44.216-152.550  -6.310  1.00                 C  
ATOM    164  CD  GLU   204      41.790-152.142  -6.881  1.00                 C  
ATOM    165  CG  GLU   204      42.771-152.674  -5.855  1.00                 C  
ATOM    166  OE1 GLU   204      41.991-151.007  -7.363  1.00                 O  
ATOM    167  OE2 GLU   204      40.820-152.860  -7.203  1.00                 O  
ATOM    168  N   TRP   205      46.992-153.528  -7.519  1.00                 N  
ATOM    169  CA  TRP   205      48.335-153.205  -7.988  1.00                 C  
ATOM    170  C   TRP   205      48.590-153.747  -9.389  1.00                 C  
ATOM    171  O   TRP   205      49.376-153.165 -10.144  1.00                 O  
ATOM    172  CB  TRP   205      49.387-153.755  -7.022  1.00                 C  
ATOM    173  CG  TRP   205      49.447-153.019  -5.719  1.00                 C  
ATOM    174  CD1 TRP   205      49.006-153.463  -4.506  1.00                 C  
ATOM    175  NE1 TRP   205      49.231-152.510  -3.542  1.00                 N  
ATOM    176  CD2 TRP   205      49.981-151.707  -5.498  1.00                 C  
ATOM    177  CE2 TRP   205      49.829-151.422  -4.129  1.00                 C  
ATOM    178  CH2 TRP   205      50.821-149.296  -4.397  1.00                 C  
ATOM    179  CZ2 TRP   205      50.247-150.217  -3.566  1.00                 C  
ATOM    180  CE3 TRP   205      50.571-150.747  -6.325  1.00                 C  
ATOM    181  CZ3 TRP   205      50.983-149.554  -5.763  1.00                 C  
ATOM    182  N   ILE   206      47.950-154.859  -9.752  1.00                 N  
ATOM    183  CA  ILE   206      48.087-155.378 -11.107  1.00                 C  
ATOM    184  C   ILE   206      47.312-154.549 -12.122  1.00                 C  
ATOM    185  O   ILE   206      47.691-154.514 -13.297  1.00                 O  
ATOM    186  CB  ILE   206      47.632-156.846 -11.198  1.00                 C  
ATOM    187  CD1 ILE   206      45.566-158.339 -11.149  1.00                 C  
ATOM    188  CG1 ILE   206      46.135-156.960 -10.900  1.00                 C  
ATOM    189  CG2 ILE   206      48.462-157.720 -10.270  1.00                 C  
ATOM    190  N   GLU   207      46.232-153.888 -11.701  1.00                 N  
ATOM    191  CA  GLU   207      45.477-153.020 -12.596  1.00                 C  
ATOM    192  C   GLU   207      46.054-151.613 -12.674  1.00                 C  
ATOM    193  O   GLU   207      45.966-150.972 -13.728  1.00                 O  
ATOM    194  CB  GLU   207      44.013-152.941 -12.157  1.00                 C  
ATOM    195  CD  GLU   207      43.151-150.710 -12.969  1.00                 C  
ATOM    196  CG  GLU   207      43.109-152.216 -13.140  1.00                 C  
ATOM    197  OE1 GLU   207      43.452-150.248 -11.849  1.00                 O  
ATOM    198  OE2 GLU   207      42.883-149.992 -13.955  1.00                 O  
ATOM    199  N   LEU   208      46.649-151.121 -11.591  1.00                 N  
ATOM    200  CA  LEU   208      47.248-149.792 -11.567  1.00                 C  
ATOM    201  C   LEU   208      48.606-149.748 -12.257  1.00                 C  
ATOM    202  O   LEU   208      49.295-148.725 -12.173  1.00                 O  
ATOM    203  CB  LEU   208      47.398-149.298 -10.127  1.00                 C  
ATOM    204  CG  LEU   208      46.100-149.089  -9.343  1.00                 C  
ATOM    205  CD1 LEU   208      46.398-148.706  -7.902  1.00                 C  
ATOM    206  CD2 LEU   208      45.237-148.026 -10.006  1.00                 C  
ATOM    207  N   ASN   209      49.008-150.830 -12.922  1.00                 N  
ATOM    208  CA  ASN   209      50.282-150.843 -13.626  1.00                 C  
ATOM    209  C   ASN   209      50.284-149.819 -14.753  1.00                 C  
ATOM    210  O   ASN   209      49.281-149.628 -15.445  1.00                 O  
ATOM    211  CB  ASN   209      50.584-152.244 -14.162  1.00                 C  
ATOM    212  CG  ASN   209      50.892-153.236 -13.058  1.00                 C  
ATOM    213  OD1 ASN   209      51.240-152.850 -11.942  1.00                 O  
ATOM    214  ND2 ASN   209      50.766-154.521 -13.367  1.00                 N  
ATOM    215  N   LEU   210      51.424-149.155 -14.933  1.00                 N  
ATOM    216  CA  LEU   210      51.607-148.227 -16.048  1.00                 C  
ATOM    217  C   LEU   210      52.161-148.985 -17.256  1.00                 C  
ATOM    218  O   LEU   210      53.227-148.687 -17.797  1.00                 O  
ATOM    219  CB  LEU   210      52.539-147.082 -15.645  1.00                 C  
ATOM    220  CG  LEU   210      52.051-146.178 -14.511  1.00                 C  
ATOM    221  CD1 LEU   210      53.114-145.153 -14.146  1.00                 C  
ATOM    222  CD2 LEU   210      50.756-145.482 -14.898  1.00                 C  
ATOM    223  N   ILE   211      51.774-150.238 -17.397  1.00                 N  
ATOM    224  CA  ILE   211      52.283-151.036 -18.492  1.00                 C  
ATOM    225  C   ILE   211      51.361-151.287 -19.677  1.00                 C  
ATOM    226  O   ILE   211      50.287-151.887 -19.587  1.00                 O  
ATOM    227  CB  ILE   211      52.745-152.424 -18.012  1.00                 C  
ATOM    228  CD1 ILE   211      54.218-153.581 -16.282  1.00                 C  
ATOM    229  CG1 ILE   211      53.869-152.286 -16.983  1.00                 C  
ATOM    230  CG2 ILE   211      53.162-153.286 -19.194  1.00                 C  
ATOM    231  N   LEU   212      51.826-150.798 -20.808  1.00                 N  
ATOM    232  CA  LEU   212      51.181-150.961 -22.070  1.00                 C  
ATOM    233  C   LEU   212      52.042-151.960 -22.858  1.00                 C  
ATOM    234  O   LEU   212      53.156-151.679 -23.310  1.00                 O  
ATOM    235  CB  LEU   212      51.040-149.612 -22.778  1.00                 C  
ATOM    236  CG  LEU   212      50.399-149.639 -24.167  1.00                 C  
ATOM    237  CD1 LEU   212      48.961-150.129 -24.086  1.00                 C  
ATOM    238  CD2 LEU   212      50.453-148.262 -24.811  1.00                 C  
ATOM    239  N   GLY   213      51.483-153.153 -23.009  1.00                 N  
ATOM    240  CA  GLY   213      52.104-154.256 -23.690  1.00                 C  
ATOM    241  C   GLY   213      51.283-155.525 -23.497  1.00                 C  
ATOM    242  O   GLY   213      50.049-155.520 -23.487  1.00                 O  
ATOM    243  N   ALA   214      51.992-156.638 -23.339  1.00                 N  
ATOM    244  CA  ALA   214      51.377-157.934 -23.146  1.00                 C  
ATOM    245  C   ALA   214      51.427-158.329 -21.674  1.00                 C  
ATOM    246  O   ALA   214      52.506-158.462 -21.091  1.00                 O  
ATOM    247  CB  ALA   214      52.068-158.982 -24.005  1.00                 C  
ATOM    248  N   GLU   215      50.288-158.524 -21.041  1.00                 N  
ATOM    249  CA  GLU   215      50.360-158.854 -19.644  1.00                 C  
ATOM    250  C   GLU   215      49.108-159.555 -19.165  1.00                 C  
ATOM    251  O   GLU   215      47.991-159.032 -19.224  1.00                 O  
ATOM    252  CB  GLU   215      50.597-157.595 -18.808  1.00                 C  
ATOM    253  CD  GLU   215      51.069-156.601 -16.534  1.00                 C  
ATOM    254  CG  GLU   215      50.759-157.860 -17.320  1.00                 C  
ATOM    255  OE1 GLU   215      50.115-155.919 -16.105  1.00                 O  
ATOM    256  OE2 GLU   215      52.266-156.296 -16.348  1.00                 O  
ATOM    257  N   LYS   216      49.385-160.785 -18.612  1.00                 N  
ATOM    258  CA  LYS   216      48.187-161.499 -18.201  1.00                 C  
ATOM    259  C   LYS   216      48.369-161.977 -16.768  1.00                 C  
ATOM    260  O   LYS   216      49.492-162.217 -16.319  1.00                 O  
ATOM    261  CB  LYS   216      47.910-162.669 -19.147  1.00                 C  
ATOM    262  CD  LYS   216      47.265-163.456 -21.441  1.00                 C  
ATOM    263  CE  LYS   216      46.980-163.042 -22.876  1.00                 C  
ATOM    264  CG  LYS   216      47.596-162.252 -20.575  1.00                 C  
ATOM    265  NZ  LYS   216      46.635-164.210 -23.733  1.00                 N  
ATOM    266  N   PHE   217      47.260-162.102 -16.048  1.00                 N  
ATOM    267  CA  PHE   217      47.267-162.552 -14.660  1.00                 C  
ATOM    268  C   PHE   217      46.690-163.963 -14.650  1.00                 C  
ATOM    269  O   PHE   217      45.475-164.150 -14.774  1.00                 O  
ATOM    270  CB  PHE   217      46.466-161.590 -13.781  1.00                 C  
ATOM    271  CG  PHE   217      47.051-160.209 -13.704  1.00                 C  
ATOM    272  CZ  PHE   217      48.138-157.655 -13.556  1.00                 C  
ATOM    273  CD1 PHE   217      46.740-159.255 -14.657  1.00                 C  
ATOM    274  CE1 PHE   217      47.279-157.984 -14.587  1.00                 C  
ATOM    275  CD2 PHE   217      47.913-159.863 -12.678  1.00                 C  
ATOM    276  CE2 PHE   217      48.452-158.592 -12.608  1.00                 C  
ATOM    277  N   ILE   218      47.560-164.963 -14.513  1.00                 N  
ATOM    278  CA  ILE   218      47.147-166.364 -14.482  1.00                 C  
ATOM    279  C   ILE   218      46.958-166.743 -13.016  1.00                 C  
ATOM    280  O   ILE   218      47.918-167.057 -12.311  1.00                 O  
ATOM    281  CB  ILE   218      48.174-167.271 -15.186  1.00                 C  
ATOM    282  CD1 ILE   218      47.180-166.751 -17.475  1.00                 C  
ATOM    283  CG1 ILE   218      48.424-166.784 -16.615  1.00                 C  
ATOM    284  CG2 ILE   218      47.714-168.720 -15.153  1.00                 C  
ATOM    285  N   VAL   219      45.712-166.708 -12.559  1.00                 N  
ATOM    286  CA  VAL   219      45.358-167.014 -11.179  1.00                 C  
ATOM    287  C   VAL   219      44.931-168.472 -11.101  1.00                 C  
ATOM    288  O   VAL   219      43.975-168.885 -11.769  1.00                 O  
ATOM    289  CB  VAL   219      44.248-166.081 -10.661  1.00                 C  
ATOM    290  CG1 VAL   219      43.869-166.445  -9.234  1.00                 C  
ATOM    291  CG2 VAL   219      44.692-164.628 -10.744  1.00                 C  
ATOM    292  N   TYR   220      45.630-169.249 -10.280  1.00                 N  
ATOM    293  CA  TYR   220      45.304-170.649 -10.035  1.00                 C  
ATOM    294  C   TYR   220      44.999-170.793  -8.550  1.00                 C  
ATOM    295  O   TYR   220      45.898-170.677  -7.706  1.00                 O  
ATOM    296  CB  TYR   220      46.458-171.553 -10.475  1.00                 C  
ATOM    297  CG  TYR   220      46.177-173.029 -10.307  1.00                 C  
ATOM    298  OH  TYR   220      45.404-177.090  -9.864  1.00                 O  
ATOM    299  CZ  TYR   220      45.660-175.746 -10.009  1.00                 C  
ATOM    300  CD1 TYR   220      45.843-173.818 -11.401  1.00                 C  
ATOM    301  CE1 TYR   220      45.585-175.168 -11.257  1.00                 C  
ATOM    302  CD2 TYR   220      46.248-173.629  -9.057  1.00                 C  
ATOM    303  CE2 TYR   220      45.993-174.978  -8.894  1.00                 C  
ATOM    304  N   ASN   221      43.732-171.037  -8.230  1.00                 N  
ATOM    305  CA  ASN   221      43.314-171.201  -6.848  1.00                 C  
ATOM    306  C   ASN   221      43.591-172.622  -6.377  1.00                 C  
ATOM    307  O   ASN   221      43.415-173.587  -7.126  1.00                 O  
ATOM    308  CB  ASN   221      41.834-170.848  -6.691  1.00                 C  
ATOM    309  CG  ASN   221      41.393-170.818  -5.240  1.00                 C  
ATOM    310  OD1 ASN   221      42.176-171.113  -4.337  1.00                 O  
ATOM    311  ND2 ASN   221      40.135-170.459  -5.013  1.00                 N  
ATOM    312  N   HIS   222      44.033-172.747  -5.129  1.00                 N  
ATOM    313  CA  HIS   222      44.339-174.051  -4.546  1.00                 C  
ATOM    314  C   HIS   222      43.140-174.652  -3.820  1.00                 C  
ATOM    315  O   HIS   222      43.276-175.217  -2.730  1.00                 O  
ATOM    316  CB  HIS   222      45.520-173.942  -3.579  1.00                 C  
ATOM    317  CG  HIS   222      46.807-173.555  -4.239  1.00                 C  
ATOM    318  ND1 HIS   222      47.118-172.251  -4.556  1.00                 N  
ATOM    319  CE1 HIS   222      48.332-172.219  -5.135  1.00                 C  
ATOM    320  CD2 HIS   222      47.989-174.266  -4.706  1.00                 C  
ATOM    321  NE2 HIS   222      48.860-173.424  -5.228  1.00                 N  
ATOM    322  N   SER   223      41.953-174.545  -4.426  1.00                 N  
ATOM    323  CA  SER   223      40.682-174.957  -3.836  1.00                 C  
ATOM    324  C   SER   223      40.418-174.207  -2.537  1.00                 C  
ATOM    325  O   SER   223      40.661-174.738  -1.450  1.00                 O  
ATOM    326  CB  SER   223      40.672-176.466  -3.586  1.00                 C  
ATOM    327  OG  SER   223      40.808-177.185  -4.800  1.00                 O  
ATOM    328  N   SER   224      39.925-172.973  -2.639  1.00                 N  
ATOM    329  CA  SER   224      39.624-172.176  -1.459  1.00                 C  
ATOM    330  C   SER   224      38.310-172.620  -0.824  1.00                 C  
ATOM    331  O   SER   224      37.493-173.315  -1.434  1.00                 O  
ATOM    332  CB  SER   224      39.562-170.690  -1.818  1.00                 C  
ATOM    333  OG  SER   224      38.454-170.413  -2.656  1.00                 O  
ATOM    334  N   GLY   225      38.121-172.209   0.430  1.00                 N  
ATOM    335  CA  GLY   225      36.895-172.483   1.163  1.00                 C  
ATOM    336  C   GLY   225      35.954-171.288   1.192  1.00                 C  
ATOM    337  O   GLY   225      34.786-171.448   1.562  1.00                 O  
ATOM    338  N   ALA   226      36.426-170.105   0.796  1.00                 N  
ATOM    339  CA  ALA   226      35.629-168.893   0.923  1.00                 C  
ATOM    340  C   ALA   226      35.270-168.315  -0.438  1.00                 C  
ATOM    341  O   ALA   226      34.989-169.055  -1.386  1.00                 O  
ATOM    342  CB  ALA   226      36.373-167.853   1.747  1.00                 C  
ATOM    343  N   ASN   227      35.287-166.988  -0.536  1.00                 N  
ATOM    344  CA  ASN   227      34.906-166.266  -1.743  1.00                 C  
ATOM    345  C   ASN   227      36.119-165.624  -2.409  1.00                 C  
ATOM    346  O   ASN   227      36.037-164.516  -2.940  1.00                 O  
ATOM    347  CB  ASN   227      33.847-165.209  -1.423  1.00                 C  
ATOM    348  CG  ASN   227      34.364-164.127  -0.497  1.00                 C  
ATOM    349  OD1 ASN   227      35.316-164.342   0.253  1.00                 O  
ATOM    350  ND2 ASN   227      33.737-162.958  -0.546  1.00                 N  
ATOM    351  N   MET   228      37.267-166.310  -2.376  1.00                 N  
ATOM    352  CA  MET   228      38.481-165.744  -2.962  1.00                 C  
ATOM    353  C   MET   228      38.341-165.581  -4.469  1.00                 C  
ATOM    354  O   MET   228      38.734-164.550  -5.031  1.00                 O  
ATOM    355  CB  MET   228      39.691-166.623  -2.640  1.00                 C  
ATOM    356  SD  MET   228      41.270-166.600  -4.917  1.00                 S  
ATOM    357  CE  MET   228      41.593-168.350  -4.716  1.00                 C  
ATOM    358  CG  MET   228      41.003-166.103  -3.204  1.00                 C  
ATOM    359  N   ASN   229      37.765-166.581  -5.140  1.00                 N  
ATOM    360  CA  ASN   229      37.642-166.523  -6.593  1.00                 C  
ATOM    361  C   ASN   229      36.635-165.468  -7.037  1.00                 C  
ATOM    362  O   ASN   229      36.814-164.852  -8.095  1.00                 O  
ATOM    363  CB  ASN   229      37.253-167.893  -7.153  1.00                 C  
ATOM    364  CG  ASN   229      38.399-168.885  -7.114  1.00                 C  
ATOM    365  OD1 ASN   229      39.566-168.497  -7.060  1.00                 O  
ATOM    366  ND2 ASN   229      38.068-170.170  -7.141  1.00                 N  
ATOM    367  N   SER   230      35.577-165.242  -6.252  1.00                 N  
ATOM    368  CA  SER   230      34.601-164.218  -6.610  1.00                 C  
ATOM    369  C   SER   230      35.219-162.828  -6.638  1.00                 C  
ATOM    370  O   SER   230      34.690-161.937  -7.313  1.00                 O  
ATOM    371  CB  SER   230      33.422-164.237  -5.635  1.00                 C  
ATOM    372  OG  SER   230      33.826-163.826  -4.340  1.00                 O  
ATOM    373  N   ILE   231      36.322-162.622  -5.920  1.00                 N  
ATOM    374  CA  ILE   231      37.016-161.341  -5.968  1.00                 C  
ATOM    375  C   ILE   231      37.888-161.247  -7.217  1.00                 C  
ATOM    376  O   ILE   231      37.983-160.184  -7.844  1.00                 O  
ATOM    377  CB  ILE   231      37.871-161.115  -4.708  1.00                 C  
ATOM    378  CD1 ILE   231      37.731-161.007  -2.164  1.00                 C  
ATOM    379  CG1 ILE   231      36.977-160.967  -3.475  1.00                 C  
ATOM    380  CG2 ILE   231      38.785-159.913  -4.892  1.00                 C  
ATOM    381  N   LEU   232      38.513-162.358  -7.617  1.00                 N  
ATOM    382  CA  LEU   232      39.371-162.344  -8.800  1.00                 C  
ATOM    383  C   LEU   232      38.549-162.073 -10.051  1.00                 C  
ATOM    384  O   LEU   232      38.969-161.318 -10.936  1.00                 O  
ATOM    385  CB  LEU   232      40.123-163.670  -8.932  1.00                 C  
ATOM    386  CG  LEU   232      41.185-163.956  -7.869  1.00                 C  
ATOM    387  CD1 LEU   232      41.727-165.370  -8.017  1.00                 C  
ATOM    388  CD2 LEU   232      42.318-162.944  -7.955  1.00                 C  
ATOM    389  N   ASP   233      37.356-162.669 -10.131  1.00                 N  
ATOM    390  CA  ASP   233      36.518-162.530 -11.317  1.00                 C  
ATOM    391  C   ASP   233      36.148-161.080 -11.594  1.00                 C  
ATOM    392  O   ASP   233      35.948-160.707 -12.753  1.00                 O  
ATOM    393  CB  ASP   233      35.243-163.363 -11.173  1.00                 C  
ATOM    394  CG  ASP   233      35.504-164.852 -11.282  1.00                 C  
ATOM    395  OD1 ASP   233      36.606-165.230 -11.734  1.00                 O  
ATOM    396  OD2 ASP   233      34.608-165.641 -10.916  1.00                 O  
ATOM    397  N   MET   234      36.058-160.247 -10.567  1.00                 N  
ATOM    398  CA  MET   234      35.693-158.855 -10.796  1.00                 C  
ATOM    399  C   MET   234      36.862-158.010 -11.299  1.00                 C  
ATOM    400  O   MET   234      36.780-156.777 -11.273  1.00                 O  
ATOM    401  CB  MET   234      35.137-158.229  -9.515  1.00                 C  
ATOM    402  SD  MET   234      33.103-157.943  -7.656  1.00                 S  
ATOM    403  CE  MET   234      34.239-158.398  -6.348  1.00                 C  
ATOM    404  CG  MET   234      33.818-158.829  -9.054  1.00                 C  
ATOM    405  N   TYR   235      37.936-158.646 -11.770  1.00                 N  
ATOM    406  CA  TYR   235      39.057-157.958 -12.400  1.00                 C  
ATOM    407  C   TYR   235      39.295-158.464 -13.819  1.00                 C  
ATOM    408  O   TYR   235      40.351-158.208 -14.405  1.00                 O  
ATOM    409  CB  TYR   235      40.328-158.129 -11.566  1.00                 C  
ATOM    410  CG  TYR   235      40.235-157.534 -10.179  1.00                 C  
ATOM    411  OH  TYR   235      39.973-155.910  -6.360  1.00                 O  
ATOM    412  CZ  TYR   235      40.061-156.446  -7.624  1.00                 C  
ATOM    413  CD1 TYR   235      39.652-158.244  -9.138  1.00                 C  
ATOM    414  CE1 TYR   235      39.563-157.708  -7.867  1.00                 C  
ATOM    415  CD2 TYR   235      40.732-156.263  -9.916  1.00                 C  
ATOM    416  CE2 TYR   235      40.651-155.711  -8.651  1.00                 C  
ATOM    417  N   THR   236      38.324-159.187 -14.380  1.00                 N  
ATOM    418  CA  THR   236      38.447-159.720 -15.729  1.00                 C  
ATOM    419  C   THR   236      38.234-158.655 -16.798  1.00                 C  
ATOM    420  O   THR   236      38.657-158.854 -17.943  1.00                 O  
ATOM    421  CB  THR   236      37.452-160.869 -15.975  1.00                 C  
ATOM    422  OG1 THR   236      36.111-160.383 -15.832  1.00                 O  
ATOM    423  CG2 THR   236      37.672-161.989 -14.969  1.00                 C  
ATOM    424  N   GLN   237      37.590-157.537 -16.456  1.00                 N  
ATOM    425  CA  GLN   237      37.370-156.459 -17.411  1.00                 C  
ATOM    426  C   GLN   237      38.518-155.460 -17.440  1.00                 C  
ATOM    427  O   GLN   237      38.653-154.714 -18.418  1.00                 O  
ATOM    428  CB  GLN   237      36.067-155.722 -17.096  1.00                 C  
ATOM    429  CD  GLN   237      34.615-157.128 -18.611  1.00                 C  
ATOM    430  CG  GLN   237      34.822-156.586 -17.210  1.00                 C  
ATOM    431  OE1 GLN   237      34.474-156.366 -19.567  1.00                 O  
ATOM    432  NE2 GLN   237      34.597-158.450 -18.735  1.00                 N  
ATOM    433  N   LYS   238      39.156-155.319 -16.257  1.00                 N  
ATOM    434  CA  LYS   238      40.310-154.448 -16.172  1.00                 C  
ATOM    435  C   LYS   238      41.397-155.098 -17.018  1.00                 C  
ATOM    436  O   LYS   238      42.058-154.449 -17.834  1.00                 O  
ATOM    437  CB  LYS   238      40.732-154.259 -14.714  1.00                 C  
ATOM    438  CD  LYS   238      40.237-153.289 -12.452  1.00                 C  
ATOM    439  CE  LYS   238      39.263-152.464 -11.627  1.00                 C  
ATOM    440  CG  LYS   238      39.764-153.424 -13.891  1.00                 C  
ATOM    441  NZ  LYS   238      39.690-152.361 -10.204  1.00                 N  
ATOM    442  N   LYS   239      41.600-156.402 -16.834  1.00                 N  
ATOM    443  CA  LYS   239      42.610-157.157 -17.567  1.00                 C  
ATOM    444  C   LYS   239      42.431-157.104 -19.075  1.00                 C  
ATOM    445  O   LYS   239      43.373-156.867 -19.836  1.00                 O  
ATOM    446  CB  LYS   239      42.612-158.621 -17.123  1.00                 C  
ATOM    447  CD  LYS   239      44.644-158.611 -15.649  1.00                 C  
ATOM    448  CE  LYS   239      45.168-158.792 -14.234  1.00                 C  
ATOM    449  CG  LYS   239      43.143-158.842 -15.716  1.00                 C  
ATOM    450  NZ  LYS   239      45.005-160.193 -13.756  1.00                 N  
ATOM    451  N   ILE   240      41.205-157.326 -19.526  1.00                 N  
ATOM    452  CA  ILE   240      40.901-157.309 -20.945  1.00                 C  
ATOM    453  C   ILE   240      41.116-155.947 -21.554  1.00                 C  
ATOM    454  O   ILE   240      41.738-155.792 -22.608  1.00                 O  
ATOM    455  CB  ILE   240      39.456-157.767 -21.218  1.00                 C  
ATOM    456  CD1 ILE   240      37.855-159.714 -20.839  1.00                 C  
ATOM    457  CG1 ILE   240      39.295-159.251 -20.886  1.00                 C  
ATOM    458  CG2 ILE   240      39.064-157.462 -22.656  1.00                 C  
ATOM    459  N   MET   241      40.594-154.924 -20.885  1.00                 N  
ATOM    460  CA  MET   241      40.709-153.538 -21.339  1.00                 C  
ATOM    461  C   MET   241      42.160-153.007 -21.552  1.00                 C  
ATOM    462  O   MET   241      42.433-152.258 -22.494  1.00                 O  
ATOM    463  CB  MET   241      40.016-152.593 -20.356  1.00                 C  
ATOM    464  SD  MET   241      38.986-150.934 -22.322  1.00                 S  
ATOM    465  CE  MET   241      37.324-151.097 -21.674  1.00                 C  
ATOM    466  CG  MET   241      39.960-151.146 -20.820  1.00                 C  
ATOM    467  N   GLU   242      43.094-153.391 -20.681  1.00                 N  
ATOM    468  CA  GLU   242      44.475-152.932 -20.786  1.00                 C  
ATOM    469  C   GLU   242      45.499-153.952 -21.263  1.00                 C  
ATOM    470  O   GLU   242      46.637-154.007 -20.790  1.00                 O  
ATOM    471  CB  GLU   242      44.967-152.400 -19.438  1.00                 C  
ATOM    472  CD  GLU   242      44.356-149.979 -19.818  1.00                 C  
ATOM    473  CG  GLU   242      44.194-151.195 -18.927  1.00                 C  
ATOM    474  OE1 GLU   242      45.462-149.786 -20.366  1.00                 O  
ATOM    475  OE2 GLU   242      43.376-149.219 -19.969  1.00                 O  
ATOM    476  N   VAL   243      45.093-154.779 -22.221  1.00                 N  
ATOM    477  CA  VAL   243      45.996-155.758 -22.806  1.00                 C  
ATOM    478  C   VAL   243      46.465-156.922 -21.971  1.00                 C  
ATOM    479  O   VAL   243      47.660-157.119 -21.737  1.00                 O  
ATOM    480  CB  VAL   243      47.284-155.096 -23.329  1.00                 C  
ATOM    481  CG1 VAL   243      46.963-154.107 -24.439  1.00                 C  
ATOM    482  CG2 VAL   243      48.027-154.406 -22.194  1.00                 C  
ATOM    483  N   VAL   244      45.517-157.723 -21.503  1.00                 N  
ATOM    484  CA  VAL   244      45.852-158.883 -20.705  1.00                 C  
ATOM    485  C   VAL   244      44.649-159.784 -20.591  1.00                 C  
ATOM    486  O   VAL   244      43.637-159.600 -21.273  1.00                 O  
ATOM    487  CB  VAL   244      46.361-158.480 -19.308  1.00                 C  
ATOM    488  CG1 VAL   244      47.632-157.653 -19.423  1.00                 C  
ATOM    489  CG2 VAL   244      45.288-157.711 -18.552  1.00                 C  
ATOM    490  N   GLN   245      44.729-160.784 -19.724  1.00                 N  
ATOM    491  CA  GLN   245      43.622-161.688 -19.526  1.00                 C  
ATOM    492  C   GLN   245      43.656-162.341 -18.161  1.00                 C  
ATOM    493  O   GLN   245      44.680-162.848 -17.694  1.00                 O  
ATOM    494  CB  GLN   245      43.612-162.768 -20.609  1.00                 C  
ATOM    495  CD  GLN   245      42.426-164.743 -21.645  1.00                 C  
ATOM    496  CG  GLN   245      42.427-163.717 -20.529  1.00                 C  
ATOM    497  OE1 GLN   245      43.407-164.882 -22.375  1.00                 O  
ATOM    498  NE2 GLN   245      41.321-165.468 -21.780  1.00                 N  
ATOM    499  N   TRP   246      42.503-162.328 -17.503  1.00                 N  
ATOM    500  CA  TRP   246      42.343-162.920 -16.182  1.00                 C  
ATOM    501  C   TRP   246      42.128-164.424 -16.340  1.00                 C  
ATOM    502  O   TRP   246      41.020-164.912 -16.583  1.00                 O  
ATOM    503  CB  TRP   246      41.176-162.266 -15.439  1.00                 C  
ATOM    504  CG  TRP   246      40.994-162.775 -14.042  1.00                 C  
ATOM    505  CD1 TRP   246      40.022-163.625 -13.600  1.00                 C  
ATOM    506  NE1 TRP   246      40.177-163.865 -12.256  1.00                 N  
ATOM    507  CD2 TRP   246      41.806-162.464 -12.903  1.00                 C  
ATOM    508  CE2 TRP   246      41.267-163.162 -11.806  1.00                 C  
ATOM    509  CH2 TRP   246      42.923-162.296 -10.363  1.00                 C  
ATOM    510  CZ2 TRP   246      41.819-163.085 -10.529  1.00                 C  
ATOM    511  CE3 TRP   246      42.935-161.665 -12.704  1.00                 C  
ATOM    512  CZ3 TRP   246      43.479-161.592 -11.436  1.00                 C  
ATOM    513  N   SER   247      43.238-165.209 -16.171  1.00                 N  
ATOM    514  CA  SER   247      43.198-166.660 -16.349  1.00                 C  
ATOM    515  C   SER   247      42.883-167.293 -15.000  1.00                 C  
ATOM    516  O   SER   247      43.712-167.251 -14.085  1.00                 O  
ATOM    517  CB  SER   247      44.526-167.167 -16.916  1.00                 C  
ATOM    518  OG  SER   247      44.530-168.580 -17.018  1.00                 O  
ATOM    519  N   LEU   248      41.697-167.886 -14.874  1.00                 N  
ATOM    520  CA  LEU   248      41.220-168.443 -13.613  1.00                 C  
ATOM    521  C   LEU   248      41.208-169.962 -13.711  1.00                 C  
ATOM    522  O   LEU   248      40.777-170.528 -14.723  1.00                 O  
ATOM    523  CB  LEU   248      39.829-167.901 -13.280  1.00                 C  
ATOM    524  CG  LEU   248      39.182-168.434 -12.000  1.00                 C  
ATOM    525  CD1 LEU   248      39.963-167.984 -10.775  1.00                 C  
ATOM    526  CD2 LEU   248      37.734-167.979 -11.900  1.00                 C  
ATOM    527  N   PRO   249      41.688-170.617 -12.656  1.00                 N  
ATOM    528  CA  PRO   249      41.667-172.068 -12.554  1.00                 C  
ATOM    529  C   PRO   249      41.590-172.442 -11.080  1.00                 C  
ATOM    530  O   PRO   249      41.751-171.597 -10.195  1.00                 O  
ATOM    531  CB  PRO   249      42.980-172.504 -13.206  1.00                 C  
ATOM    532  CD  PRO   249      42.889-170.124 -13.445  1.00                 C  
ATOM    533  CG  PRO   249      43.326-171.387 -14.133  1.00                 C  
ATOM    534  N   VAL   250      41.342-173.725 -10.820  1.00                 N  
ATOM    535  CA  VAL   250      41.238-174.212  -9.449  1.00                 C  
ATOM    536  C   VAL   250      41.496-175.710  -9.429  1.00                 C  
ATOM    537  O   VAL   250      40.861-176.459 -10.175  1.00                 O  
ATOM    538  CB  VAL   250      39.863-173.885  -8.837  1.00                 C  
ATOM    539  CG1 VAL   250      38.753-174.557  -9.631  1.00                 C  
ATOM    540  CG2 VAL   250      39.814-174.315  -7.378  1.00                 C  
ATOM    541  N   GLU   251      42.413-176.141  -8.570  1.00                 N  
ATOM    542  CA  GLU   251      42.758-177.550  -8.503  1.00                 C  
ATOM    543  C   GLU   251      41.612-178.352  -7.882  1.00                 C  
ATOM    544  O   GLU   251      40.674-177.805  -7.294  1.00                 O  
ATOM    545  CB  GLU   251      44.046-177.749  -7.701  1.00                 C  
ATOM    546  CD  GLU   251      44.966-179.718  -8.988  1.00                 C  
ATOM    547  CG  GLU   251      44.521-179.191  -7.638  1.00                 C  
ATOM    548  OE1 GLU   251      46.047-179.306  -9.459  1.00                 O  
ATOM    549  OE2 GLU   251      44.233-180.542  -9.575  1.00                 O  
ATOM    550  N   GLU   252      41.696-179.678  -8.031  1.00                 N  
ATOM    551  CA  GLU   252      40.653-180.559  -7.511  1.00                 C  
ATOM    552  C   GLU   252      40.674-180.624  -5.988  1.00                 C  
ATOM    553  O   GLU   252      39.624-180.807  -5.361  1.00                 O  
ATOM    554  CB  GLU   252      40.804-181.967  -8.090  1.00                 C  
ATOM    555  CD  GLU   252      40.686-183.467 -10.119  1.00                 C  
ATOM    556  CG  GLU   252      40.505-182.062  -9.577  1.00                 C  
ATOM    557  OE1 GLU   252      41.204-184.328  -9.377  1.00                 O  
ATOM    558  OE2 GLU   252      40.309-183.707 -11.285  1.00                 O  
ATOM    559  N   VAL   253      41.847-180.484  -5.376  1.00                 N  
ATOM    560  CA  VAL   253      41.949-180.460  -3.927  1.00                 C  
ATOM    561  C   VAL   253      43.122-179.573  -3.541  1.00                 C  
ATOM    562  O   VAL   253      43.971-179.234  -4.367  1.00                 O  
ATOM    563  CB  VAL   253      42.109-181.878  -3.349  1.00                 C  
ATOM    564  CG1 VAL   253      40.890-182.727  -3.675  1.00                 C  
ATOM    565  CG2 VAL   253      43.375-182.531  -3.882  1.00                 C  
ATOM    566  N   HIS   254      43.160-179.196  -2.268  1.00                 N  
ATOM    567  CA  HIS   254      44.230-178.336  -1.783  1.00                 C  
ATOM    568  C   HIS   254      45.557-179.088  -1.794  1.00                 C  
ATOM    569  O   HIS   254      45.674-180.172  -1.213  1.00                 O  
ATOM    570  CB  HIS   254      43.912-177.827  -0.375  1.00                 C  
ATOM    571  CG  HIS   254      44.867-176.786   0.121  1.00                 C  
ATOM    572  ND1 HIS   254      44.810-175.471  -0.285  1.00                 N  
ATOM    573  CE1 HIS   254      45.789-174.781   0.327  1.00                 C  
ATOM    574  CD2 HIS   254      45.997-176.767   1.038  1.00                 C  
ATOM    575  NE2 HIS   254      46.505-175.553   1.123  1.00                 N  
ATOM    576  N   TYR   255      46.560-178.509  -2.459  1.00                 N  
ATOM    577  CA  TYR   255      47.856-179.168  -2.586  1.00                 C  
ATOM    578  C   TYR   255      48.706-179.037  -1.328  1.00                 C  
ATOM    579  O   TYR   255      49.566-179.889  -1.078  1.00                 O  
ATOM    580  CB  TYR   255      48.630-178.603  -3.779  1.00                 C  
ATOM    581  CG  TYR   255      49.973-179.259  -4.004  1.00                 C  
ATOM    582  OH  TYR   255      53.661-181.075  -4.628  1.00                 O  
ATOM    583  CZ  TYR   255      52.442-180.473  -4.421  1.00                 C  
ATOM    584  CD1 TYR   255      50.064-180.503  -4.615  1.00                 C  
ATOM    585  CE1 TYR   255      51.288-181.110  -4.824  1.00                 C  
ATOM    586  CD2 TYR   255      51.147-178.632  -3.604  1.00                 C  
ATOM    587  CE2 TYR   255      52.379-179.224  -3.805  1.00                 C  
ATOM    588  N   PHE   256      48.490-177.992  -0.536  1.00                 N  
ATOM    589  CA  PHE   256      49.294-177.743   0.644  1.00                 C  
ATOM    590  C   PHE   256      50.346-176.665   0.501  1.00                 C  
ATOM    591  O   PHE   256      51.349-176.705   1.225  1.00                 O  
ATOM    592  CB  PHE   256      50.001-179.024   1.091  1.00                 C  
ATOM    593  CG  PHE   256      49.062-180.129   1.485  1.00                 C  
ATOM    594  CZ  PHE   256      47.323-182.169   2.219  1.00                 C  
ATOM    595  CD1 PHE   256      48.769-181.155   0.603  1.00                 C  
ATOM    596  CE1 PHE   256      47.905-182.171   0.966  1.00                 C  
ATOM    597  CD2 PHE   256      48.471-180.141   2.736  1.00                 C  
ATOM    598  CE2 PHE   256      47.607-181.157   3.098  1.00                 C  
ATOM    599  N   GLY   257      50.148-175.707  -0.400  1.00                 N  
ATOM    600  CA  GLY   257      51.090-174.640  -0.622  1.00                 C  
ATOM    601  C   GLY   257      51.028-174.151  -2.051  1.00                 C  
ATOM    602  O   GLY   257      50.336-174.729  -2.898  1.00                 O  
ATOM    603  N   GLN   258      51.770-173.087  -2.357  1.00                 N  
ATOM    604  CA  GLN   258      51.851-172.587  -3.732  1.00                 C  
ATOM    605  C   GLN   258      52.649-173.471  -4.683  1.00                 C  
ATOM    606  O   GLN   258      52.866-173.074  -5.830  1.00                 O  
ATOM    607  CB  GLN   258      52.463-171.185  -3.757  1.00                 C  
ATOM    608  CD  GLN   258      52.255-168.752  -3.114  1.00                 C  
ATOM    609  CG  GLN   258      51.600-170.119  -3.102  1.00                 C  
ATOM    610  OE1 GLN   258      53.372-168.583  -2.624  1.00                 O  
ATOM    611  NE2 GLN   258      51.559-167.769  -3.674  1.00                 N  
ATOM    612  N   ILE   259      53.107-174.646  -4.257  1.00                 N  
ATOM    613  CA  ILE   259      53.912-175.515  -5.113  1.00                 C  
ATOM    614  C   ILE   259      53.268-175.929  -6.428  1.00                 C  
ATOM    615  O   ILE   259      53.743-175.558  -7.508  1.00                 O  
ATOM    616  CB  ILE   259      54.322-176.806  -4.380  1.00                 C  
ATOM    617  CD1 ILE   259      55.531-177.645  -2.298  1.00                 C  
ATOM    618  CG1 ILE   259      55.299-176.488  -3.246  1.00                 C  
ATOM    619  CG2 ILE   259      54.901-177.814  -5.361  1.00                 C  
ATOM    620  N   ALA   260      52.171-176.679  -6.349  1.00                 N  
ATOM    621  CA  ALA   260      51.481-177.148  -7.547  1.00                 C  
ATOM    622  C   ALA   260      50.779-176.020  -8.307  1.00                 C  
ATOM    623  O   ALA   260      50.848-176.000  -9.542  1.00                 O  
ATOM    624  CB  ALA   260      50.463-178.219  -7.187  1.00                 C  
ATOM    625  N   ALA   261      50.088-175.079  -7.646  1.00                 N  
ATOM    626  CA  ALA   261      49.435-174.002  -8.412  1.00                 C  
ATOM    627  C   ALA   261      50.394-173.164  -9.245  1.00                 C  
ATOM    628  O   ALA   261      49.961-172.571 -10.242  1.00                 O  
ATOM    629  CB  ALA   261      48.670-173.076  -7.479  1.00                 C  
ATOM    630  N   LEU   262      51.679-173.097  -8.880  1.00                 N  
ATOM    631  CA  LEU   262      52.634-172.326  -9.671  1.00                 C  
ATOM    632  C   LEU   262      53.018-173.037 -10.964  1.00                 C  
ATOM    633  O   LEU   262      53.309-172.374 -11.967  1.00                 O  
ATOM    634  CB  LEU   262      53.895-172.035  -8.854  1.00                 C  
ATOM    635  CG  LEU   262      53.724-171.106  -7.651  1.00                 C  
ATOM    636  CD1 LEU   262      55.015-171.018  -6.852  1.00                 C  
ATOM    637  CD2 LEU   262      53.284-169.721  -8.100  1.00                 C  
ATOM    638  N   HIS   263      53.010-174.372 -10.971  1.00                 N  
ATOM    639  CA  HIS   263      53.317-175.105 -12.194  1.00                 C  
ATOM    640  C   HIS   263      52.112-175.152 -13.127  1.00                 C  
ATOM    641  O   HIS   263      52.274-175.108 -14.351  1.00                 O  
ATOM    642  CB  HIS   263      53.780-176.526 -11.865  1.00                 C  
ATOM    643  CG  HIS   263      55.113-176.584 -11.185  1.00                 C  
ATOM    644  ND1 HIS   263      56.286-176.228 -11.813  1.00                 N  
ATOM    645  CE1 HIS   263      57.308-176.385 -10.954  1.00                 C  
ATOM    646  CD2 HIS   263      55.587-176.964  -9.862  1.00                 C  
ATOM    647  NE2 HIS   263      56.896-176.826  -9.781  1.00                 N  
ATOM    648  N   ASP   264      50.900-175.240 -12.572  1.00                 N  
ATOM    649  CA  ASP   264      49.708-175.256 -13.416  1.00                 C  
ATOM    650  C   ASP   264      49.559-173.927 -14.135  1.00                 C  
ATOM    651  O   ASP   264      49.144-173.871 -15.300  1.00                 O  
ATOM    652  CB  ASP   264      48.463-175.558 -12.579  1.00                 C  
ATOM    653  CG  ASP   264      48.415-176.998 -12.106  1.00                 C  
ATOM    654  OD1 ASP   264      48.764-177.896 -12.900  1.00                 O  
ATOM    655  OD2 ASP   264      48.028-177.227 -10.941  1.00                 O  
ATOM    656  N   CYS   265      49.904-172.835 -13.457  1.00                 N  
ATOM    657  CA  CYS   265      49.880-171.535 -14.107  1.00                 C  
ATOM    658  C   CYS   265      51.030-171.364 -15.089  1.00                 C  
ATOM    659  O   CYS   265      50.955-170.492 -15.961  1.00                 O  
ATOM    660  CB  CYS   265      49.925-170.415 -13.066  1.00                 C  
ATOM    661  SG  CYS   265      51.488-170.294 -12.165  1.00                 S  
ATOM    662  N   LEU   266      52.086-172.176 -14.971  1.00                 N  
ATOM    663  CA  LEU   266      53.231-172.042 -15.867  1.00                 C  
ATOM    664  C   LEU   266      52.932-172.617 -17.248  1.00                 C  
ATOM    665  O   LEU   266      53.393-172.078 -18.262  1.00                 O  
ATOM    666  CB  LEU   266      54.460-172.732 -15.272  1.00                 C  
ATOM    667  CG  LEU   266      55.748-172.649 -16.094  1.00                 C  
ATOM    668  CD1 LEU   266      56.163-171.201 -16.300  1.00                 C  
ATOM    669  CD2 LEU   266      56.867-173.430 -15.421  1.00                 C  
ATOM    670  N   TYR   267      52.167-173.711 -17.311  1.00                 N  
ATOM    671  CA  TYR   267      51.741-174.236 -18.604  1.00                 C  
ATOM    672  C   TYR   267      50.714-173.326 -19.266  1.00                 C  
ATOM    673  O   TYR   267      50.696-173.206 -20.498  1.00                 O  
ATOM    674  CB  TYR   267      51.163-175.644 -18.447  1.00                 C  
ATOM    675  CG  TYR   267      52.199-176.700 -18.135  1.00                 C  
ATOM    676  OH  TYR   267      55.042-179.607 -17.263  1.00                 O  
ATOM    677  CZ  TYR   267      54.102-178.645 -17.553  1.00                 C  
ATOM    678  CD1 TYR   267      52.240-177.310 -16.888  1.00                 C  
ATOM    679  CE1 TYR   267      53.184-178.276 -16.594  1.00                 C  
ATOM    680  CD2 TYR   267      53.132-177.084 -19.089  1.00                 C  
ATOM    681  CE2 TYR   267      54.083-178.049 -18.814  1.00                 C  
ATOM    682  N   ARG   268      49.858-172.679 -18.472  1.00                 N  
ATOM    683  CA  ARG   268      48.865-171.752 -19.001  1.00                 C  
ATOM    684  C   ARG   268      49.465-170.408 -19.395  1.00                 C  
ATOM    685  O   ARG   268      48.881-169.703 -20.225  1.00                 O  
ATOM    686  CB  ARG   268      47.747-171.524 -17.981  1.00                 C  
ATOM    687  CD  ARG   268      45.844-172.475 -16.651  1.00                 C  
ATOM    688  NE  ARG   268      44.905-171.423 -17.033  1.00                 N  
ATOM    689  CG  ARG   268      46.872-172.743 -17.737  1.00                 C  
ATOM    690  CZ  ARG   268      43.799-171.630 -17.740  1.00                 C  
ATOM    691  NH1 ARG   268      43.004-170.612 -18.041  1.00                 N  
ATOM    692  NH2 ARG   268      43.489-172.855 -18.144  1.00                 N  
ATOM    693  N   ASN   269      50.605-170.037 -18.818  1.00                 N  
ATOM    694  CA  ASN   269      51.217-168.747 -19.110  1.00                 C  
ATOM    695  C   ASN   269      51.767-168.743 -20.530  1.00                 C  
ATOM    696  O   ASN   269      52.632-169.556 -20.871  1.00                 O  
ATOM    697  CB  ASN   269      52.312-168.430 -18.090  1.00                 C  
ATOM    698  CG  ASN   269      51.760-168.190 -16.698  1.00                 C  
ATOM    699  OD1 ASN   269      50.581-167.877 -16.533  1.00                 O  
ATOM    700  ND2 ASN   269      52.613-168.336 -15.691  1.00                 N  
ATOM    701  N   LYS   270      51.266-167.829 -21.357  1.00                 N  
ATOM    702  CA  LYS   270      51.701-167.716 -22.740  1.00                 C  
ATOM    703  C   LYS   270      52.533-166.471 -23.002  1.00                 C  
ATOM    704  O   LYS   270      53.018-166.294 -24.123  1.00                 O  
ATOM    705  CB  LYS   270      50.496-167.718 -23.683  1.00                 C  
ATOM    706  CD  LYS   270      48.525-168.949 -24.632  1.00                 C  
ATOM    707  CE  LYS   270      47.712-170.232 -24.596  1.00                 C  
ATOM    708  CG  LYS   270      49.703-169.015 -23.674  1.00                 C  
ATOM    709  NZ  LYS   270      46.541-170.174 -25.514  1.00                 N  
ATOM    710  N   ILE   271      53.830-166.559 -23.253  1.00                 N  
ATOM    711  CA  ILE   271      54.691-167.728 -23.092  1.00                 C  
ATOM    712  C   ILE   271      56.035-167.248 -22.559  1.00                 C  
ATOM    713  O   ILE   271      56.186-166.077 -22.200  1.00                 O  
ATOM    714  CB  ILE   271      54.848-168.500 -24.415  1.00                 C  
ATOM    715  CD1 ILE   271      55.890-168.355 -26.737  1.00                 C  
ATOM    716  CG1 ILE   271      55.507-167.614 -25.475  1.00                 C  
ATOM    717  CG2 ILE   271      53.503-169.036 -24.882  1.00                 C  
ATOM    718  N   ASP   272      57.038-168.110 -22.489  1.00                 N  
ATOM    719  CA  ASP   272      58.334-167.750 -21.919  1.00                 C  
ATOM    720  C   ASP   272      58.922-166.496 -22.580  1.00                 C  
ATOM    721  O   ASP   272      59.538-165.649 -21.927  1.00                 O  
ATOM    722  CB  ASP   272      59.320-168.912 -22.053  1.00                 C  
ATOM    723  CG  ASP   272      58.992-170.064 -21.124  1.00                 C  
ATOM    724  OD1 ASP   272      58.180-169.866 -20.196  1.00                 O  
ATOM    725  OD2 ASP   272      59.547-171.165 -21.323  1.00                 O  
ATOM    726  N   SER   273      58.735-166.367 -23.899  1.00                 N  
ATOM    727  CA  SER   273      59.405-165.227 -24.557  1.00                 C  
ATOM    728  C   SER   273      58.976-163.885 -24.023  1.00                 C  
ATOM    729  O   SER   273      59.695-162.901 -24.217  1.00                 O  
ATOM    730  CB  SER   273      59.156-165.257 -26.066  1.00                 C  
ATOM    731  OG  SER   273      57.792-165.015 -26.363  1.00                 O  
ATOM    732  N   GLU   274      57.849-163.738 -23.351  1.00                 N  
ATOM    733  CA  GLU   274      57.474-162.481 -22.719  1.00                 C  
ATOM    734  C   GLU   274      57.764-162.489 -21.218  1.00                 C  
ATOM    735  O   GLU   274      58.156-161.467 -20.650  1.00                 O  
ATOM    736  CB  GLU   274      55.992-162.184 -22.955  1.00                 C  
ATOM    737  CD  GLU   274      55.482-163.181 -25.219  1.00                 C  
ATOM    738  CG  GLU   274      55.638-161.910 -24.408  1.00                 C  
ATOM    739  OE1 GLU   274      55.617-164.278 -24.637  1.00                 O  
ATOM    740  OE2 GLU   274      55.224-163.081 -26.437  1.00                 O  
ATOM    741  N   PHE   275      57.512-163.658 -20.557  1.00                 N  
ATOM    742  CA  PHE   275      58.159-163.773 -19.261  1.00                 C  
ATOM    743  C   PHE   275      57.120-164.027 -18.178  1.00                 C  
ATOM    744  O   PHE   275      55.954-163.639 -18.305  1.00                 O  
ATOM    745  CB  PHE   275      58.964-162.509 -18.950  1.00                 C  
ATOM    746  CG  PHE   275      60.127-162.289 -19.874  1.00                 C  
ATOM    747  CZ  PHE   275      62.284-161.884 -21.580  1.00                 C  
ATOM    748  CD1 PHE   275      59.966-161.593 -21.059  1.00                 C  
ATOM    749  CE1 PHE   275      61.037-161.390 -21.909  1.00                 C  
ATOM    750  CD2 PHE   275      61.383-162.777 -19.558  1.00                 C  
ATOM    751  CE2 PHE   275      62.453-162.575 -20.408  1.00                 C  
ATOM    752  N   ILE   276      57.556-164.683 -17.107  1.00                 N  
ATOM    753  CA  ILE   276      56.689-165.000 -15.985  1.00                 C  
ATOM    754  C   ILE   276      57.092-164.149 -14.790  1.00                 C  
ATOM    755  O   ILE   276      58.208-163.622 -14.705  1.00                 O  
ATOM    756  CB  ILE   276      56.742-166.499 -15.637  1.00                 C  
ATOM    757  CD1 ILE   276      58.254-168.300 -14.654  1.00                 C  
ATOM    758  CG1 ILE   276      58.158-166.900 -15.219  1.00                 C  
ATOM    759  CG2 ILE   276      56.236-167.335 -16.803  1.00                 C  
ATOM    760  N   VAL   277      56.159-164.034 -13.846  1.00                 N  
ATOM    761  CA  VAL   277      56.352-163.243 -12.634  1.00                 C  
ATOM    762  C   VAL   277      55.549-163.911 -11.530  1.00                 C  
ATOM    763  O   VAL   277      54.315-163.877 -11.564  1.00                 O  
ATOM    764  CB  VAL   277      55.932-161.776 -12.844  1.00                 C  
ATOM    765  CG1 VAL   277      56.123-160.979 -11.564  1.00                 C  
ATOM    766  CG2 VAL   277      56.720-161.155 -13.987  1.00                 C  
ATOM    767  N   ASN   278      56.237-164.516 -10.567  1.00                 N  
ATOM    768  CA  ASN   278      55.584-165.199  -9.458  1.00                 C  
ATOM    769  C   ASN   278      55.322-164.184  -8.353  1.00                 C  
ATOM    770  O   ASN   278      56.262-163.683  -7.730  1.00                 O  
ATOM    771  CB  ASN   278      56.440-166.370  -8.971  1.00                 C  
ATOM    772  CG  ASN   278      55.774-167.156  -7.859  1.00                 C  
ATOM    773  OD1 ASN   278      54.702-166.785  -7.380  1.00                 O  
ATOM    774  ND2 ASN   278      56.409-168.246  -7.444  1.00                 N  
ATOM    775  N   VAL   279      54.049-163.876  -8.115  1.00                 N  
ATOM    776  CA  VAL   279      53.636-162.959  -7.057  1.00                 C  
ATOM    777  C   VAL   279      52.667-163.699  -6.148  1.00                 C  
ATOM    778  O   VAL   279      51.641-164.211  -6.615  1.00                 O  
ATOM    779  CB  VAL   279      53.003-161.679  -7.634  1.00                 C  
ATOM    780  CG1 VAL   279      52.557-160.753  -6.514  1.00                 C  
ATOM    781  CG2 VAL   279      53.983-160.971  -8.558  1.00                 C  
ATOM    782  N   ASP   280      52.988-163.750  -4.855  1.00                 N  
ATOM    783  CA  ASP   280      52.147-164.446  -3.893  1.00                 C  
ATOM    784  C   ASP   280      50.797-163.746  -3.753  1.00                 C  
ATOM    785  O   ASP   280      50.636-162.566  -4.074  1.00                 O  
ATOM    786  CB  ASP   280      52.845-164.532  -2.534  1.00                 C  
ATOM    787  CG  ASP   280      54.022-165.487  -2.543  1.00                 C  
ATOM    788  OD1 ASP   280      54.152-166.260  -3.516  1.00                 O  
ATOM    789  OD2 ASP   280      54.814-165.463  -1.578  1.00                 O  
ATOM    790  N   ILE   281      49.813-164.498  -3.262  1.00                 N  
ATOM    791  CA  ILE   281      48.480-163.943  -3.079  1.00                 C  
ATOM    792  C   ILE   281      48.402-162.964  -1.913  1.00                 C  
ATOM    793  O   ILE   281      47.410-162.234  -1.807  1.00                 O  
ATOM    794  CB  ILE   281      47.431-165.051  -2.870  1.00                 C  
ATOM    795  CD1 ILE   281      45.754-164.017  -4.489  1.00                 C  
ATOM    796  CG1 ILE   281      46.020-164.496  -3.078  1.00                 C  
ATOM    797  CG2 ILE   281      47.593-165.687  -1.498  1.00                 C  
ATOM    798  N   ASP   282      49.422-162.916  -1.054  1.00                 N  
ATOM    799  CA  ASP   282      49.444-162.004   0.082  1.00                 C  
ATOM    800  C   ASP   282      50.276-160.752  -0.158  1.00                 C  
ATOM    801  O   ASP   282      50.254-159.848   0.682  1.00                 O  
ATOM    802  CB  ASP   282      49.974-162.714   1.329  1.00                 C  
ATOM    803  CG  ASP   282      49.049-163.816   1.809  1.00                 C  
ATOM    804  OD1 ASP   282      47.837-163.744   1.517  1.00                 O  
ATOM    805  OD2 ASP   282      49.537-164.751   2.478  1.00                 O  
ATOM    806  N   GLU   283      50.974-160.655  -1.280  1.00                 N  
ATOM    807  CA  GLU   283      51.852-159.528  -1.548  1.00                 C  
ATOM    808  C   GLU   283      51.290-158.698  -2.702  1.00                 C  
ATOM    809  O   GLU   283      50.207-158.975  -3.229  1.00                 O  
ATOM    810  CB  GLU   283      53.267-160.015  -1.867  1.00                 C  
ATOM    811  CD  GLU   283      55.350-161.199  -1.068  1.00                 C  
ATOM    812  CG  GLU   283      53.944-160.748  -0.721  1.00                 C  
ATOM    813  OE1 GLU   283      55.759-161.023  -2.235  1.00                 O  
ATOM    814  OE2 GLU   283      56.042-161.727  -0.172  1.00                 O  
ATOM    815  N   PHE   284      52.031-157.658  -3.083  1.00                 N  
ATOM    816  CA  PHE   284      51.650-156.821  -4.214  1.00                 C  
ATOM    817  C   PHE   284      52.876-156.063  -4.709  1.00                 C  
ATOM    818  O   PHE   284      53.873-155.929  -3.994  1.00                 O  
ATOM    819  CB  PHE   284      50.530-155.859  -3.815  1.00                 C  
ATOM    820  CG  PHE   284      50.919-154.890  -2.734  1.00                 C  
ATOM    821  CZ  PHE   284      51.634-153.102  -0.730  1.00                 C  
ATOM    822  CD1 PHE   284      51.815-153.868  -2.991  1.00                 C  
ATOM    823  CE1 PHE   284      52.173-152.977  -1.997  1.00                 C  
ATOM    824  CD2 PHE   284      50.388-155.002  -1.461  1.00                 C  
ATOM    825  CE2 PHE   284      50.746-154.111  -0.467  1.00                 C  
ATOM    826  N   ILE   285      52.781-155.564  -5.949  1.00                 N  
ATOM    827  CA  ILE   285      53.899-154.924  -6.644  1.00                 C  
ATOM    828  C   ILE   285      53.645-153.442  -6.903  1.00                 C  
ATOM    829  O   ILE   285      52.547-152.928  -6.661  1.00                 O  
ATOM    830  CB  ILE   285      54.210-155.626  -7.979  1.00                 C  
ATOM    831  CD1 ILE   285      53.302-156.002 -10.331  1.00                 C  
ATOM    832  CG1 ILE   285      53.009-155.534  -8.922  1.00                 C  
ATOM    833  CG2 ILE   285      54.631-157.067  -7.737  1.00                 C  
ATOM    834  N   ILE   286      54.660-152.759  -7.425  1.00                 N  
ATOM    835  CA  ILE   286      54.652-151.318  -7.619  1.00                 C  
ATOM    836  C   ILE   286      53.931-150.955  -8.920  1.00                 C  
ATOM    837  O   ILE   286      53.700-151.801  -9.788  1.00                 O  
ATOM    838  CB  ILE   286      56.080-150.741  -7.625  1.00                 C  
ATOM    839  CD1 ILE   286      58.213-150.626  -9.017  1.00                 C  
ATOM    840  CG1 ILE   286      56.879-151.307  -8.801  1.00                 C  
ATOM    841  CG2 ILE   286      56.767-151.006  -6.294  1.00                 C  
ATOM    842  N   PRO   287      53.553-149.677  -9.033  1.00                 N  
ATOM    843  CA  PRO   287      52.874-149.198 -10.235  1.00                 C  
ATOM    844  C   PRO   287      53.760-149.339 -11.469  1.00                 C  
ATOM    845  O   PRO   287      53.280-149.701 -12.550  1.00                 O  
ATOM    846  CB  PRO   287      52.573-147.729  -9.929  1.00                 C  
ATOM    847  CD  PRO   287      54.030-148.463  -8.178  1.00                 C  
ATOM    848  CG  PRO   287      53.701-147.290  -9.058  1.00                 C  
TER
