# Supplementary material for: Comparative Single-Cell Transcriptomics Reveals Novel Genes Involved in Bivalve Embryonic Shell Formation and Questions Ontogenetic Homology of Molluscan Shell Types
Source: Front Cell Dev Biol. 2022 Jun 9;10:883755. doi: 10.3389/fcell.2022.883755 (PMC9261976; doi:10.3389/fcell.2022.883755)
Supplement: Supplementary file 1 [file DataSheet1.ZIP › Supplementary_File1/s_f_1/71c51b98806da952.final.pdb]

ATOM      1  N   SER    18       0.274 186.112   8.071  1.00                 N  
ATOM      2  CA  SER    18       0.599 185.050   7.093  1.00                 C  
ATOM      3  C   SER    18       1.068 185.568   5.741  1.00                 C  
ATOM      4  O   SER    18       1.966 184.971   5.138  1.00                 O  
ATOM      5  CB  SER    18      -0.611 184.141   6.868  1.00                 C  
ATOM      6  OG  SER    18      -0.929 183.415   8.042  1.00                 O  
ATOM      7  N   LYS    19       0.478 186.657   5.240  1.00                 N  
ATOM      8  CA  LYS    19       0.989 187.277   4.021  1.00                 C  
ATOM      9  C   LYS    19       2.434 187.725   4.204  1.00                 C  
ATOM     10  O   LYS    19       3.251 187.608   3.283  1.00                 O  
ATOM     11  CB  LYS    19       0.114 188.466   3.617  1.00                 C  
ATOM     12  CD  LYS    19      -2.081 189.304   2.736  1.00                 C  
ATOM     13  CE  LYS    19      -3.462 188.915   2.232  1.00                 C  
ATOM     14  CG  LYS    19      -1.261 188.077   3.100  1.00                 C  
ATOM     15  NZ  LYS    19      -4.293 190.109   1.913  1.00                 N  
ATOM     16  N   TRP    20       2.775 188.212   5.401  1.00                 N  
ATOM     17  CA  TRP    20       4.139 188.666   5.652  1.00                 C  
ATOM     18  C   TRP    20       5.115 187.496   5.726  1.00                 C  
ATOM     19  O   TRP    20       6.243 187.597   5.230  1.00                 O  
ATOM     20  CB  TRP    20       4.204 189.478   6.947  1.00                 C  
ATOM     21  CG  TRP    20       3.587 190.839   6.833  1.00                 C  
ATOM     22  CD1 TRP    20       2.446 191.275   7.440  1.00                 C  
ATOM     23  NE1 TRP    20       2.195 192.582   7.097  1.00                 N  
ATOM     24  CD2 TRP    20       4.080 191.942   6.062  1.00                 C  
ATOM     25  CE2 TRP    20       3.187 193.013   6.251  1.00                 C  
ATOM     26  CH2 TRP    20       4.460 194.407   4.834  1.00                 C  
ATOM     27  CZ2 TRP    20       3.368 194.253   5.640  1.00                 C  
ATOM     28  CE3 TRP    20       5.189 192.129   5.232  1.00                 C  
ATOM     29  CZ3 TRP    20       5.364 193.360   4.628  1.00                 C  
ATOM     30  N   MET    21       4.711 186.378   6.343  1.00                 N  
ATOM     31  CA  MET    21       5.624 185.238   6.428  1.00                 C  
ATOM     32  C   MET    21       5.794 184.585   5.061  1.00                 C  
ATOM     33  O   MET    21       6.829 183.965   4.787  1.00                 O  
ATOM     34  CB  MET    21       5.113 184.217   7.446  1.00                 C  
ATOM     35  SD  MET    21       6.793 185.239   9.398  1.00                 S  
ATOM     36  CE  MET    21       7.691 183.692   9.322  1.00                 C  
ATOM     37  CG  MET    21       5.149 184.704   8.886  1.00                 C  
ATOM     38  N   ARG    22       4.792 184.703   4.185  1.00                 N  
ATOM     39  CA  ARG    22       4.956 184.215   2.820  1.00                 C  
ATOM     40  C   ARG    22       5.997 185.039   2.075  1.00                 C  
ATOM     41  O   ARG    22       6.883 184.488   1.411  1.00                 O  
ATOM     42  CB  ARG    22       3.620 184.248   2.075  1.00                 C  
ATOM     43  CD  ARG    22       2.342 183.824  -0.043  1.00                 C  
ATOM     44  NE  ARG    22       1.896 185.208  -0.184  1.00                 N  
ATOM     45  CG  ARG    22       3.692 183.728   0.648  1.00                 C  
ATOM     46  CZ  ARG    22       2.342 186.045  -1.115  1.00                 C  
ATOM     47  NH1 ARG    22       1.879 187.287  -1.167  1.00                 N  
ATOM     48  NH2 ARG    22       3.249 185.639  -1.992  1.00                 N  
ATOM     49  N   ILE    23       5.897 186.368   2.171  1.00                 N  
ATOM     50  CA  ILE    23       6.909 187.242   1.588  1.00                 C  
ATOM     51  C   ILE    23       8.276 187.008   2.221  1.00                 C  
ATOM     52  O   ILE    23       9.301 187.117   1.540  1.00                 O  
ATOM     53  CB  ILE    23       6.520 188.726   1.725  1.00                 C  
ATOM     54  CD1 ILE    23       4.684 190.393   1.136  1.00                 C  
ATOM     55  CG1 ILE    23       5.302 189.041   0.855  1.00                 C  
ATOM     56  CG2 ILE    23       7.704 189.620   1.389  1.00                 C  
ATOM     57  N   ARG    24       8.312 186.684   3.516  1.00                 N  
ATOM     58  CA  ARG    24       9.567 186.301   4.149  1.00                 C  
ATOM     59  C   ARG    24      10.069 184.957   3.633  1.00                 C  
ATOM     60  O   ARG    24      11.283 184.737   3.560  1.00                 O  
ATOM     61  CB  ARG    24       9.405 186.245   5.669  1.00                 C  
ATOM     62  CD  ARG    24       9.020 187.471   7.825  1.00                 C  
ATOM     63  NE  ARG    24       8.867 188.771   8.474  1.00                 N  
ATOM     64  CG  ARG    24       9.226 187.605   6.325  1.00                 C  
ATOM     65  CZ  ARG    24       8.557 188.934   9.756  1.00                 C  
ATOM     66  NH1 ARG    24       8.439 190.155  10.260  1.00                 N  
ATOM     67  NH2 ARG    24       8.367 187.876  10.532  1.00                 N  
ATOM     68  N   LEU    25       9.161 184.045   3.276  1.00                 N  
ATOM     69  CA  LEU    25       9.592 182.793   2.660  1.00                 C  
ATOM     70  C   LEU    25      10.140 183.038   1.259  1.00                 C  
ATOM     71  O   LEU    25      11.167 182.464   0.879  1.00                 O  
ATOM     72  CB  LEU    25       8.434 181.795   2.608  1.00                 C  
ATOM     73  CG  LEU    25       7.950 181.247   3.952  1.00                 C  
ATOM     74  CD1 LEU    25       6.693 180.409   3.770  1.00                 C  
ATOM     75  CD2 LEU    25       9.041 180.425   4.621  1.00                 C  
ATOM     76  N   VAL    26       9.472 183.898   0.483  1.00                 N  
ATOM     77  CA  VAL    26       9.955 184.246  -0.852  1.00                 C  
ATOM     78  C   VAL    26      11.262 185.028  -0.761  1.00                 C  
ATOM     79  O   VAL    26      12.212 184.772  -1.511  1.00                 O  
ATOM     80  CB  VAL    26       8.907 185.056  -1.638  1.00                 C  
ATOM     81  CG1 VAL    26       9.495 185.557  -2.949  1.00                 C  
ATOM     82  CG2 VAL    26       7.666 184.216  -1.893  1.00                 C  
ATOM     83  N   PHE    27      11.330 185.992   0.160  1.00                 N  
ATOM     84  CA  PHE    27      12.571 186.722   0.358  1.00                 C  
ATOM     85  C   PHE    27      13.728 185.820   0.737  1.00                 C  
ATOM     86  O   PHE    27      14.872 186.071   0.351  1.00                 O  
ATOM     87  CB  PHE    27      12.396 187.794   1.435  1.00                 C  
ATOM     88  CG  PHE    27      13.624 188.627   1.667  1.00                 C  
ATOM     89  CZ  PHE    27      15.898 190.165   2.100  1.00                 C  
ATOM     90  CD1 PHE    27      13.960 189.648   0.794  1.00                 C  
ATOM     91  CE1 PHE    27      15.091 190.414   1.007  1.00                 C  
ATOM     92  CD2 PHE    27      14.443 188.391   2.756  1.00                 C  
ATOM     93  CE2 PHE    27      15.573 189.157   2.969  1.00                 C  
ATOM     94  N   VAL    28      13.446 184.752   1.485  1.00                 N  
ATOM     95  CA  VAL    28      14.495 183.809   1.853  1.00                 C  
ATOM     96  C   VAL    28      15.025 183.052   0.639  1.00                 C  
ATOM     97  O   VAL    28      16.216 182.725   0.589  1.00                 O  
ATOM     98  CB  VAL    28      14.004 182.802   2.910  1.00                 C  
ATOM     99  CG1 VAL    28      15.049 181.722   3.143  1.00                 C  
ATOM    100  CG2 VAL    28      13.670 183.516   4.211  1.00                 C  
ATOM    101  N   CYS    29      14.165 182.763  -0.344  1.00                 N  
ATOM    102  CA  CYS    29      14.653 182.225  -1.610  1.00                 C  
ATOM    103  C   CYS    29      15.634 183.188  -2.269  1.00                 C  
ATOM    104  O   CYS    29      16.664 182.766  -2.806  1.00                 O  
ATOM    105  CB  CYS    29      13.485 181.933  -2.554  1.00                 C  
ATOM    106  SG  CYS    29      12.452 180.536  -2.055  1.00                 S  
ATOM    107  N   ALA    30      15.324 184.487  -2.243  1.00                 N  
ATOM    108  CA  ALA    30      16.209 185.479  -2.848  1.00                 C  
ATOM    109  C   ALA    30      17.556 185.521  -2.143  1.00                 C  
ATOM    110  O   ALA    30      18.603 185.601  -2.796  1.00                 O  
ATOM    111  CB  ALA    30      15.562 186.855  -2.818  1.00                 C  
ATOM    112  N   SER    31      17.546 185.473  -0.808  1.00                 N  
ATOM    113  CA  SER    31      18.792 185.429  -0.052  1.00                 C  
ATOM    114  C   SER    31      19.633 184.223  -0.451  1.00                 C  
ATOM    115  O   SER    31      20.833 184.351  -0.722  1.00                 O  
ATOM    116  CB  SER    31      18.506 185.396   1.451  1.00                 C  
ATOM    117  OG  SER    31      19.709 185.330   2.197  1.00                 O  
ATOM    118  N   GLY    32      19.017 183.038  -0.481  1.00                 N  
ATOM    119  CA  GLY    32      19.734 181.829  -0.878  1.00                 C  
ATOM    120  C   GLY    32      20.299 181.968  -2.284  1.00                 C  
ATOM    121  O   GLY    32      21.444 181.580  -2.547  1.00                 O  
ATOM    122  N   ILE    33      19.498 182.511  -3.202  1.00                 N  
ATOM    123  CA  ILE    33      19.978 182.808  -4.546  1.00                 C  
ATOM    124  C   ILE    33      21.236 183.674  -4.501  1.00                 C  
ATOM    125  O   ILE    33      22.253 183.340  -5.119  1.00                 O  
ATOM    126  CB  ILE    33      18.894 183.503  -5.392  1.00                 C  
ATOM    127  CD1 ILE    33      16.514 183.205  -6.254  1.00                 C  
ATOM    128  CG1 ILE    33      17.746 182.535  -5.685  1.00                 C  
ATOM    129  CG2 ILE    33      19.497 184.071  -6.667  1.00                 C  
ATOM    130  N   ILE    34      21.191 184.780  -3.749  1.00                 N  
ATOM    131  CA  ILE    34      22.350 185.669  -3.663  1.00                 C  
ATOM    132  C   ILE    34      23.523 184.982  -2.975  1.00                 C  
ATOM    133  O   ILE    34      24.677 185.140  -3.389  1.00                 O  
ATOM    134  CB  ILE    34      22.006 186.976  -2.924  1.00                 C  
ATOM    135  CD1 ILE    34      20.423 188.973  -2.986  1.00                 C  
ATOM    136  CG1 ILE    34      21.019 187.808  -3.745  1.00                 C  
ATOM    137  CG2 ILE    34      23.271 187.754  -2.600  1.00                 C  
ATOM    138  N   THR    35      23.242 184.221  -1.915  1.00                 N  
ATOM    139  CA  THR    35      24.297 183.588  -1.128  1.00                 C  
ATOM    140  C   THR    35      25.028 182.521  -1.936  1.00                 C  
ATOM    141  O   THR    35      26.263 182.498  -1.980  1.00                 O  
ATOM    142  CB  THR    35      23.738 182.955   0.160  1.00                 C  
ATOM    143  OG1 THR    35      23.149 183.973   0.979  1.00                 O  
ATOM    144  CG2 THR    35      24.850 182.280   0.948  1.00                 C  
ATOM    145  N   PHE    36      24.279 181.625  -2.586  1.00                 N  
ATOM    146  CA  PHE    36      24.908 180.620  -3.437  1.00                 C  
ATOM    147  C   PHE    36      25.640 181.265  -4.606  1.00                 C  
ATOM    148  O   PHE    36      26.690 180.775  -5.038  1.00                 O  
ATOM    149  CB  PHE    36      23.865 179.629  -3.956  1.00                 C  
ATOM    150  CG  PHE    36      23.393 178.648  -2.921  1.00                 C  
ATOM    151  CZ  PHE    36      22.525 176.833  -1.003  1.00                 C  
ATOM    152  CD1 PHE    36      22.074 178.229  -2.894  1.00                 C  
ATOM    153  CE1 PHE    36      21.639 177.327  -1.942  1.00                 C  
ATOM    154  CD2 PHE    36      24.267 178.144  -1.975  1.00                 C  
ATOM    155  CE2 PHE    36      23.832 177.242  -1.022  1.00                 C  
ATOM    156  N   HIS    37      25.087 182.355  -5.148  1.00                 N  
ATOM    157  CA  HIS    37      25.692 182.982  -6.319  1.00                 C  
ATOM    158  C   HIS    37      27.017 183.650  -5.970  1.00                 C  
ATOM    159  O   HIS    37      27.949 183.656  -6.785  1.00                 O  
ATOM    160  CB  HIS    37      24.736 184.008  -6.931  1.00                 C  
ATOM    161  CG  HIS    37      25.234 184.610  -8.209  1.00                 C  
ATOM    162  ND1 HIS    37      25.320 183.896  -9.384  1.00                 N  
ATOM    163  CE1 HIS    37      25.799 184.700 -10.350  1.00                 C  
ATOM    164  CD2 HIS    37      25.720 185.919  -8.619  1.00                 C  
ATOM    165  NE2 HIS    37      26.041 185.915  -9.898  1.00                 N  
ATOM    166  N   MET    38      27.125 184.217  -4.766  1.00                 N  
ATOM    167  CA  MET    38      28.396 184.806  -4.359  1.00                 C  
ATOM    168  C   MET    38      29.453 183.734  -4.141  1.00                 C  
ATOM    169  O   MET    38      30.602 183.889  -4.574  1.00                 O  
ATOM    170  CB  MET    38      28.219 185.635  -3.085  1.00                 C  
ATOM    171  SD  MET    38      27.439 187.977  -1.827  1.00                 S  
ATOM    172  CE  MET    38      26.354 187.068  -0.730  1.00                 C  
ATOM    173  CG  MET    38      27.422 186.914  -3.283  1.00                 C  
ATOM    174  N   ILE    39      29.089 182.641  -3.466  1.00                 N  
ATOM    175  CA  ILE    39      30.028 181.536  -3.308  1.00                 C  
ATOM    176  C   ILE    39      30.447 181.004  -4.670  1.00                 C  
ATOM    177  O   ILE    39      31.622 180.688  -4.894  1.00                 O  
ATOM    178  CB  ILE    39      29.429 180.404  -2.452  1.00                 C  
ATOM    179  CD1 ILE    39      28.423 179.927  -0.159  1.00                 C  
ATOM    180  CG1 ILE    39      29.258 180.865  -1.003  1.00                 C  
ATOM    181  CG2 ILE    39      30.286 179.151  -2.551  1.00                 C  
ATOM    182  N   LEU    40      29.502 180.921  -5.610  1.00                 N  
ATOM    183  CA  LEU    40      29.840 180.452  -6.951  1.00                 C  
ATOM    184  C   LEU    40      30.818 181.395  -7.643  1.00                 C  
ATOM    185  O   LEU    40      31.834 180.956  -8.192  1.00                 O  
ATOM    186  CB  LEU    40      28.576 180.299  -7.800  1.00                 C  
ATOM    187  CG  LEU    40      28.782 179.856  -9.249  1.00                 C  
ATOM    188  CD1 LEU    40      29.433 178.482  -9.304  1.00                 C  
ATOM    189  CD2 LEU    40      27.461 179.845 -10.002  1.00                 C  
ATOM    190  N   GLY    41      30.513 182.698  -7.648  1.00                 N  
ATOM    191  CA  GLY    41      31.314 183.642  -8.423  1.00                 C  
ATOM    192  C   GLY    41      32.768 183.640  -7.971  1.00                 C  
ATOM    193  O   GLY    41      33.681 183.638  -8.804  1.00                 O  
ATOM    194  N   ILE    42      33.003 183.635  -6.657  1.00                 N  
ATOM    195  CA  ILE    42      34.371 183.612  -6.145  1.00                 C  
ATOM    196  C   ILE    42      35.082 182.337  -6.584  1.00                 C  
ATOM    197  O   ILE    42      36.187 182.377  -7.139  1.00                 O  
ATOM    198  CB  ILE    42      34.401 183.737  -4.610  1.00                 C  
ATOM    199  CD1 ILE    42      33.649 185.246  -2.698  1.00                 C  
ATOM    200  CG1 ILE    42      33.934 185.129  -4.179  1.00                 C  
ATOM    201  CG2 ILE    42      35.789 183.415  -4.077  1.00                 C  
ATOM    202  N   LEU    43      34.456 181.183  -6.343  1.00                 N  
ATOM    203  CA  LEU    43      35.095 179.918  -6.689  1.00                 C  
ATOM    204  C   LEU    43      35.250 179.761  -8.196  1.00                 C  
ATOM    205  O   LEU    43      36.251 179.205  -8.663  1.00                 O  
ATOM    206  CB  LEU    43      34.295 178.742  -6.125  1.00                 C  
ATOM    207  CG  LEU    43      34.286 178.597  -4.602  1.00                 C  
ATOM    208  CD1 LEU    43      33.320 177.503  -4.172  1.00                 C  
ATOM    209  CD2 LEU    43      35.684 178.303  -4.081  1.00                 C  
ATOM    210  N   GLN    44      34.282 180.253  -8.970  1.00                 N  
ATOM    211  CA  GLN    44      34.361 180.139 -10.422  1.00                 C  
ATOM    212  C   GLN    44      35.525 180.948 -10.979  1.00                 C  
ATOM    213  O   GLN    44      36.249 180.477 -11.866  1.00                 O  
ATOM    214  CB  GLN    44      33.051 180.596 -11.067  1.00                 C  
ATOM    215  CD  GLN    44      31.676 180.824 -13.174  1.00                 C  
ATOM    216  CG  GLN    44      33.015 180.437 -12.579  1.00                 C  
ATOM    217  OE1 GLN    44      30.984 181.699 -12.652  1.00                 O  
ATOM    218  NE2 GLN    44      31.306 180.172 -14.270  1.00                 N  
ATOM    219  N   GLU    45      35.718 182.170 -10.482  1.00                 N  
ATOM    220  CA  GLU    45      36.824 182.987 -10.965  1.00                 C  
ATOM    221  C   GLU    45      38.164 182.399 -10.540  1.00                 C  
ATOM    222  O   GLU    45      39.128 182.412 -11.314  1.00                 O  
ATOM    223  CB  GLU    45      36.693 184.423 -10.453  1.00                 C  
ATOM    224  CD  GLU    45      37.547 186.799 -10.524  1.00                 C  
ATOM    225  CG  GLU    45      37.765 185.367 -10.972  1.00                 C  
ATOM    226  OE1 GLU    45      36.561 187.051  -9.800  1.00                 O  
ATOM    227  OE2 GLU    45      38.361 187.669 -10.898  1.00                 O  
ATOM    228  N   ASP    46      38.241 181.870  -9.316  1.00                 N  
ATOM    229  CA  ASP    46      39.458 181.190  -8.890  1.00                 C  
ATOM    230  C   ASP    46      39.740 179.952  -9.735  1.00                 C  
ATOM    231  O   ASP    46      40.908 179.628  -9.984  1.00                 O  
ATOM    232  CB  ASP    46      39.364 180.797  -7.414  1.00                 C  
ATOM    233  CG  ASP    46      39.463 181.992  -6.486  1.00                 C  
ATOM    234  OD1 ASP    46      39.871 183.075  -6.954  1.00                 O  
ATOM    235  OD2 ASP    46      39.132 181.844  -5.291  1.00                 O  
ATOM    236  N   ILE    47      38.697 179.258 -10.195  1.00                 N  
ATOM    237  CA  ILE    47      38.909 178.130 -11.098  1.00                 C  
ATOM    238  C   ILE    47      39.453 178.608 -12.440  1.00                 C  
ATOM    239  O   ILE    47      40.429 178.054 -12.957  1.00                 O  
ATOM    240  CB  ILE    47      37.613 177.325 -11.310  1.00                 C  
ATOM    241  CD1 ILE    47      38.146 175.741  -9.385  1.00                 C  
ATOM    242  CG1 ILE    47      37.149 176.705  -9.990  1.00                 C  
ATOM    243  CG2 ILE    47      37.809 176.275 -12.392  1.00                 C  
ATOM    244  N   THR    48      38.851 179.659 -13.005  1.00                 N  
ATOM    245  CA  THR    48      39.304 180.173 -14.295  1.00                 C  
ATOM    246  C   THR    48      40.718 180.742 -14.223  1.00                 C  
ATOM    247  O   THR    48      41.445 180.721 -15.223  1.00                 O  
ATOM    248  CB  THR    48      38.357 181.262 -14.832  1.00                 C  
ATOM    249  OG1 THR    48      38.299 182.350 -13.902  1.00                 O  
ATOM    250  CG2 THR    48      36.954 180.705 -15.018  1.00                 C  
ATOM    251  N   GLU    59      41.128 181.256 -13.059  1.00                 N  
ATOM    252  CA  GLU    59      42.471 181.821 -12.935  1.00                 C  
ATOM    253  C   GLU    59      43.557 180.770 -13.109  1.00                 C  
ATOM    254  O   GLU    59      44.644 181.083 -13.602  1.00                 O  
ATOM    255  CB  GLU    59      42.640 182.508 -11.579  1.00                 C  
ATOM    256  CD  GLU    59      41.988 184.413 -10.053  1.00                 C  
ATOM    257  CG  GLU    59      41.811 183.772 -11.416  1.00                 C  
ATOM    258  OE1 GLU    59      42.621 183.785  -9.179  1.00                 O  
ATOM    259  OE2 GLU    59      41.492 185.543  -9.860  1.00                 O  
ATOM    260  N   LYS    60      43.301 179.531 -12.707  1.00                 N  
ATOM    261  CA  LYS    60      44.277 178.463 -12.891  1.00                 C  
ATOM    262  C   LYS    60      43.879 177.463 -13.963  1.00                 C  
ATOM    263  O   LYS    60      44.650 176.538 -14.246  1.00                 O  
ATOM    264  CB  LYS    60      44.506 177.715 -11.576  1.00                 C  
ATOM    265  CD  LYS    60      45.345 177.754  -9.211  1.00                 C  
ATOM    266  CE  LYS    60      46.141 178.538  -8.180  1.00                 C  
ATOM    267  CG  LYS    60      45.156 178.555 -10.489  1.00                 C  
ATOM    268  NZ  LYS    60      45.417 179.760  -7.734  1.00                 N  
ATOM    269  N   PHE    61      42.703 177.627 -14.572  1.00                 N  
ATOM    270  CA  PHE    61      42.247 176.699 -15.610  1.00                 C  
ATOM    271  C   PHE    61      41.366 177.432 -16.618  1.00                 C  
ATOM    272  O   PHE    61      40.137 177.340 -16.561  1.00                 O  
ATOM    273  CB  PHE    61      41.490 175.526 -14.985  1.00                 C  
ATOM    274  CG  PHE    61      41.120 174.451 -15.966  1.00                 C  
ATOM    275  CZ  PHE    61      40.429 172.464 -17.783  1.00                 C  
ATOM    276  CD1 PHE    61      42.072 173.562 -16.433  1.00                 C  
ATOM    277  CE1 PHE    61      41.732 172.573 -17.336  1.00                 C  
ATOM    278  CD2 PHE    61      39.820 174.329 -16.424  1.00                 C  
ATOM    279  CE2 PHE    61      39.479 173.340 -17.327  1.00                 C  
ATOM    280  N   THR    62      41.993 178.171 -17.530  1.00                 N  
ATOM    281  CA  THR    62      41.295 179.100 -18.412  1.00                 C  
ATOM    282  C   THR    62      40.667 178.338 -19.577  1.00                 C  
ATOM    283  O   THR    62      41.143 178.382 -20.713  1.00                 O  
ATOM    284  CB  THR    62      42.241 180.192 -18.944  1.00                 C  
ATOM    285  OG1 THR    62      43.372 179.581 -19.579  1.00                 O  
ATOM    286  CG2 THR    62      42.739 181.068 -17.805  1.00                 C  
ATOM    287  N   TYR    63      39.540 177.678 -19.304  1.00                 N  
ATOM    288  CA  TYR    63      38.769 176.975 -20.331  1.00                 C  
ATOM    289  C   TYR    63      37.291 177.254 -20.119  1.00                 C  
ATOM    290  O   TYR    63      36.555 176.426 -19.568  1.00                 O  
ATOM    291  CB  TYR    63      39.060 175.474 -20.286  1.00                 C  
ATOM    292  CG  TYR    63      40.515 175.125 -20.508  1.00                 C  
ATOM    293  OH  TYR    63      44.516 174.164 -21.103  1.00                 O  
ATOM    294  CZ  TYR    63      43.192 174.482 -20.908  1.00                 C  
ATOM    295  CD1 TYR    63      41.338 174.794 -19.440  1.00                 C  
ATOM    296  CE1 TYR    63      42.669 174.474 -19.633  1.00                 C  
ATOM    297  CD2 TYR    63      41.060 175.128 -21.786  1.00                 C  
ATOM    298  CE2 TYR    63      42.388 174.811 -21.998  1.00                 C  
ATOM    299  N   THR    64      36.817 178.427 -20.551  1.00                 N  
ATOM    300  CA  THR    64      35.419 178.793 -20.264  1.00                 C  
ATOM    301  C   THR    64      34.400 177.860 -20.899  1.00                 C  
ATOM    302  O   THR    64      33.381 177.554 -20.269  1.00                 O  
ATOM    303  CB  THR    64      35.104 180.227 -20.730  1.00                 C  
ATOM    304  OG1 THR    64      35.342 180.338 -22.138  1.00                 O  
ATOM    305  CG2 THR    64      35.991 181.229 -20.006  1.00                 C  
ATOM    306  N   MET    65      34.642 177.390 -22.125  1.00                 N  
ATOM    307  CA  MET    65      33.680 176.505 -22.779  1.00                 C  
ATOM    308  C   MET    65      33.532 175.189 -22.021  1.00                 C  
ATOM    309  O   MET    65      32.410 174.740 -21.753  1.00                 O  
ATOM    310  CB  MET    65      34.101 176.231 -24.224  1.00                 C  
ATOM    311  SD  MET    65      34.581 177.096 -26.812  1.00                 S  
ATOM    312  CE  MET    65      34.491 178.727 -27.545  1.00                 C  
ATOM    313  CG  MET    65      34.012 177.443 -25.137  1.00                 C  
ATOM    314  N   ALA    66      34.652 174.554 -21.667  1.00                 N  
ATOM    315  CA  ALA    66      34.584 173.251 -21.012  1.00                 C  
ATOM    316  C   ALA    66      34.104 173.395 -19.572  1.00                 C  
ATOM    317  O   ALA    66      33.301 172.588 -19.090  1.00                 O  
ATOM    318  CB  ALA    66      35.942 172.567 -21.051  1.00                 C  
ATOM    319  N   LEU    67      34.575 174.425 -18.864  1.00                 N  
ATOM    320  CA  LEU    67      34.150 174.619 -17.480  1.00                 C  
ATOM    321  C   LEU    67      32.650 174.880 -17.395  1.00                 C  
ATOM    322  O   LEU    67      31.958 174.300 -16.549  1.00                 O  
ATOM    323  CB  LEU    67      34.920 175.776 -16.840  1.00                 C  
ATOM    324  CG  LEU    67      36.410 175.538 -16.583  1.00                 C  
ATOM    325  CD1 LEU    67      37.086 176.819 -16.118  1.00                 C  
ATOM    326  CD2 LEU    67      36.608 174.433 -15.557  1.00                 C  
ATOM    327  N   VAL    68      32.125 175.744 -18.267  1.00                 N  
ATOM    328  CA  VAL    68      30.695 176.030 -18.229  1.00                 C  
ATOM    329  C   VAL    68      29.879 174.800 -18.612  1.00                 C  
ATOM    330  O   VAL    68      28.793 174.575 -18.067  1.00                 O  
ATOM    331  CB  VAL    68      30.330 177.206 -19.154  1.00                 C  
ATOM    332  CG1 VAL    68      30.419 176.784 -20.612  1.00                 C  
ATOM    333  CG2 VAL    68      28.938 177.726 -18.830  1.00                 C  
ATOM    334  N   PHE    69      30.395 173.982 -19.535  1.00                 N  
ATOM    335  CA  PHE    69      29.727 172.727 -19.878  1.00                 C  
ATOM    336  C   PHE    69      29.733 171.753 -18.704  1.00                 C  
ATOM    337  O   PHE    69      28.726 171.084 -18.440  1.00                 O  
ATOM    338  CB  PHE    69      30.393 172.081 -21.094  1.00                 C  
ATOM    339  CG  PHE    69      29.729 170.811 -21.545  1.00                 C  
ATOM    340  CZ  PHE    69      28.506 168.457 -22.377  1.00                 C  
ATOM    341  CD1 PHE    69      28.517 170.845 -22.213  1.00                 C  
ATOM    342  CE1 PHE    69      27.907 169.677 -22.628  1.00                 C  
ATOM    343  CD2 PHE    69      30.317 169.582 -21.302  1.00                 C  
ATOM    344  CE2 PHE    69      29.706 168.414 -21.717  1.00                 C  
ATOM    345  N   VAL    70      30.859 171.660 -17.989  1.00                 N  
ATOM    346  CA  VAL    70      30.932 170.792 -16.815  1.00                 C  
ATOM    347  C   VAL    70      29.923 171.233 -15.762  1.00                 C  
ATOM    348  O   VAL    70      29.286 170.402 -15.102  1.00                 O  
ATOM    349  CB  VAL    70      32.350 170.773 -16.214  1.00                 C  
ATOM    350  CG1 VAL    70      32.354 170.039 -14.882  1.00                 C  
ATOM    351  CG2 VAL    70      33.330 170.131 -17.184  1.00                 C  
ATOM    352  N   GLN    71      29.757 172.548 -15.594  1.00                 N  
ATOM    353  CA  GLN    71      28.828 173.057 -14.589  1.00                 C  
ATOM    354  C   GLN    71      27.398 172.624 -14.890  1.00                 C  
ATOM    355  O   GLN    71      26.646 172.267 -13.975  1.00                 O  
ATOM    356  CB  GLN    71      28.908 174.583 -14.510  1.00                 C  
ATOM    357  CD  GLN    71      30.294 176.619 -13.950  1.00                 C  
ATOM    358  CG  GLN    71      30.201 175.106 -13.906  1.00                 C  
ATOM    359  OE1 GLN    71      29.278 177.314 -13.914  1.00                 O  
ATOM    360  NE2 GLN    71      31.515 177.133 -14.029  1.00                 N  
ATOM    361  N   CYS    72      27.008 172.638 -16.168  1.00                 N  
ATOM    362  CA  CYS    72      25.689 172.141 -16.544  1.00                 C  
ATOM    363  C   CYS    72      25.589 170.635 -16.329  1.00                 C  
ATOM    364  O   CYS    72      24.548 170.135 -15.888  1.00                 O  
ATOM    365  CB  CYS    72      25.382 172.485 -18.003  1.00                 C  
ATOM    366  SG  CYS    72      25.110 174.246 -18.313  1.00                 S  
ATOM    367  N   ILE    73      26.663 169.899 -16.630  1.00                 N  
ATOM    368  CA  ILE    73      26.636 168.456 -16.445  1.00                 C  
ATOM    369  C   ILE    73      26.535 168.050 -14.988  1.00                 C  
ATOM    370  O   ILE    73      25.797 167.123 -14.643  1.00                 O  
ATOM    371  CB  ILE    73      27.876 167.784 -17.064  1.00                 C  
ATOM    372  CD1 ILE    73      28.698 165.577 -18.040  1.00                 C  
ATOM    373  CG1 ILE    73      27.657 166.275 -17.191  1.00                 C  
ATOM    374  CG2 ILE    73      29.120 168.110 -16.251  1.00                 C  
ATOM    375  N   ILE    74      27.266 168.741 -14.112  1.00                 N  
ATOM    376  CA  ILE    74      27.186 168.449 -12.683  1.00                 C  
ATOM    377  C   ILE    74      25.774 168.703 -12.171  1.00                 C  
ATOM    378  O   ILE    74      25.225 167.909 -11.395  1.00                 O  
ATOM    379  CB  ILE    74      28.204 169.280 -11.879  1.00                 C  
ATOM    380  CD1 ILE    74      30.698 169.768 -11.679  1.00                 C  
ATOM    381  CG1 ILE    74      29.631 168.831 -12.200  1.00                 C  
ATOM    382  CG2 ILE    74      27.904 169.194 -10.391  1.00                 C  
ATOM    383  N   ASN    75      25.157 169.803 -12.609  1.00                 N  
ATOM    384  CA  ASN    75      23.780 170.064 -12.226  1.00                 C  
ATOM    385  C   ASN    75      22.815 169.054 -12.814  1.00                 C  
ATOM    386  O   ASN    75      21.863 168.634 -12.150  1.00                 O  
ATOM    387  CB  ASN    75      23.368 171.479 -12.638  1.00                 C  
ATOM    388  CG  ASN    75      22.000 171.864 -12.111  1.00                 C  
ATOM    389  OD1 ASN    75      21.429 171.168 -11.272  1.00                 O  
ATOM    390  ND2 ASN    75      21.470 172.977 -12.603  1.00                 N  
ATOM    391  N   SER    76      23.048 168.645 -14.064  1.00                 N  
ATOM    392  CA  SER    76      22.209 167.619 -14.670  1.00                 C  
ATOM    393  C   SER    76      22.306 166.306 -13.899  1.00                 C  
ATOM    394  O   SER    76      21.287 165.684 -13.588  1.00                 O  
ATOM    395  CB  SER    76      22.602 167.401 -16.133  1.00                 C  
ATOM    396  OG  SER    76      22.326 168.551 -16.912  1.00                 O  
ATOM    397  N   LEU    77      23.529 165.881 -13.563  1.00                 N  
ATOM    398  CA  LEU    77      23.708 164.655 -12.787  1.00                 C  
ATOM    399  C   LEU    77      23.040 164.767 -11.422  1.00                 C  
ATOM    400  O   LEU    77      22.334 163.851 -10.986  1.00                 O  
ATOM    401  CB  LEU    77      25.196 164.339 -12.620  1.00                 C  
ATOM    402  CG  LEU    77      25.537 163.102 -11.786  1.00                 C  
ATOM    403  CD1 LEU    77      24.961 161.848 -12.426  1.00                 C  
ATOM    404  CD2 LEU    77      27.042 162.967 -11.616  1.00                 C  
ATOM    405  N   CYS    78      23.267 165.886 -10.730  1.00                 N  
ATOM    406  CA  CYS    78      22.672 166.106  -9.414  1.00                 C  
ATOM    407  C   CYS    78      21.152 165.973  -9.455  1.00                 C  
ATOM    408  O   CYS    78      20.543 165.405  -8.539  1.00                 O  
ATOM    409  CB  CYS    78      23.058 167.485  -8.875  1.00                 C  
ATOM    410  SG  CYS    78      24.797 167.645  -8.408  1.00                 S  
ATOM    411  N   ALA    79      20.524 166.481 -10.518  1.00                 N  
ATOM    412  CA  ALA    79      19.068 166.448 -10.597  1.00                 C  
ATOM    413  C   ALA    79      18.553 165.038 -10.853  1.00                 C  
ATOM    414  O   ALA    79      17.534 164.635 -10.280  1.00                 O  
ATOM    415  CB  ALA    79      18.575 167.385 -11.689  1.00                 C  
ATOM    416  N   LYS    80      19.233 164.269 -11.708  1.00                 N  
ATOM    417  CA  LYS    80      18.770 162.910 -11.973  1.00                 C  
ATOM    418  C   LYS    80      18.855 162.045 -10.720  1.00                 C  
ATOM    419  O   LYS    80      17.956 161.239 -10.455  1.00                 O  
ATOM    420  CB  LYS    80      19.584 162.277 -13.103  1.00                 C  
ATOM    421  CD  LYS    80      20.161 162.210 -15.545  1.00                 C  
ATOM    422  CE  LYS    80      19.894 162.813 -16.915  1.00                 C  
ATOM    423  CG  LYS    80      19.306 162.870 -14.475  1.00                 C  
ATOM    424  NZ  LYS    80      20.756 162.205 -17.966  1.00                 N  
ATOM    425  N   ALA    81      19.913 162.220  -9.922  1.00                 N  
ATOM    426  CA  ALA    81      20.040 161.466  -8.678  1.00                 C  
ATOM    427  C   ALA    81      18.878 161.757  -7.738  1.00                 C  
ATOM    428  O   ALA    81      18.363 160.849  -7.076  1.00                 O  
ATOM    429  CB  ALA    81      21.360 161.790  -7.994  1.00                 C  
ATOM    430  N   ALA    82      18.459 163.025  -7.656  1.00                 N  
ATOM    431  CA  ALA    82      17.309 163.366  -6.826  1.00                 C  
ATOM    432  C   ALA    82      16.054 162.647  -7.308  1.00                 C  
ATOM    433  O   ALA    82      15.272 162.139  -6.496  1.00                 O  
ATOM    434  CB  ALA    82      17.084 164.870  -6.824  1.00                 C  
ATOM    435  N   MET    83      15.841 162.599  -8.625  1.00                 N  
ATOM    436  CA  MET    83      14.707 161.857  -9.170  1.00                 C  
ATOM    437  C   MET    83      14.845 160.364  -8.885  1.00                 C  
ATOM    438  O   MET    83      13.903 159.726  -8.399  1.00                 O  
ATOM    439  CB  MET    83      14.583 162.098 -10.676  1.00                 C  
ATOM    440  SD  MET    83      14.210 163.811 -12.821  1.00                 S  
ATOM    441  CE  MET    83      12.889 162.746 -13.394  1.00                 C  
ATOM    442  CG  MET    83      14.148 163.506 -11.045  1.00                 C  
ATOM    443  N   MET    84      16.019 159.795  -9.183  1.00                 N  
ATOM    444  CA  MET    84      16.246 158.363  -8.982  1.00                 C  
ATOM    445  C   MET    84      15.983 157.978  -7.531  1.00                 C  
ATOM    446  O   MET    84      15.275 157.004  -7.245  1.00                 O  
ATOM    447  CB  MET    84      17.673 157.985  -9.383  1.00                 C  
ATOM    448  SD  MET    84      19.631 156.085  -9.865  1.00                 S  
ATOM    449  CE  MET    84      19.525 156.456 -11.614  1.00                 C  
ATOM    450  CG  MET    84      17.959 156.493  -9.328  1.00                 C  
ATOM    451  N   MET    85      15.143 156.952  -7.281  1.00                 N  
ATOM    452  CA  MET    85      14.381 156.065  -8.173  1.00                 C  
ATOM    453  C   MET    85      13.136 156.721  -8.764  1.00                 C  
ATOM    454  O   MET    85      12.370 156.110  -9.514  1.00                 O  
ATOM    455  CB  MET    85      13.964 154.792  -7.434  1.00                 C  
ATOM    456  SD  MET    85      14.597 152.440  -6.114  1.00                 S  
ATOM    457  CE  MET    85      13.782 151.502  -7.404  1.00                 C  
ATOM    458  CG  MET    85      15.126 153.897  -7.034  1.00                 C  
ATOM    459  N   PHE    86      12.925 157.985  -8.423  1.00                 N  
ATOM    460  CA  PHE    86      11.776 158.727  -8.920  1.00                 C  
ATOM    461  C   PHE    86      12.078 159.173 -10.348  1.00                 C  
ATOM    462  O   PHE    86      12.902 160.059 -10.588  1.00                 O  
ATOM    463  CB  PHE    86      11.473 159.918  -8.009  1.00                 C  
ATOM    464  CG  PHE    86      10.944 159.529  -6.658  1.00                 C  
ATOM    465  CZ  PHE    86       9.960 158.810  -4.160  1.00                 C  
ATOM    466  CD1 PHE    86      11.809 159.264  -5.611  1.00                 C  
ATOM    467  CE1 PHE    86      11.323 158.906  -4.368  1.00                 C  
ATOM    468  CD2 PHE    86       9.583 159.429  -6.434  1.00                 C  
ATOM    469  CE2 PHE    86       9.097 159.071  -5.191  1.00                 C  
ATOM    470  N   SER    87      11.410 158.561 -11.322  1.00                 N  
ATOM    471  CA  SER    87      11.624 158.907 -12.725  1.00                 C  
ATOM    472  C   SER    87      10.440 159.695 -13.294  1.00                 C  
ATOM    473  O   SER    87       9.334 159.175 -13.463  1.00                 O  
ATOM    474  CB  SER    87      11.859 157.645 -13.558  1.00                 C  
ATOM    475  OG  SER    87      11.986 157.959 -14.934  1.00                 O  
ATOM    476  N   ARG    88      10.670 160.971 -13.595  1.00                 N  
ATOM    477  CA  ARG    88       9.627 161.841 -14.141  1.00                 C  
ATOM    478  C   ARG    88       9.899 162.200 -15.604  1.00                 C  
ATOM    479  O   ARG    88      11.045 162.291 -16.051  1.00                 O  
ATOM    480  CB  ARG    88       9.505 163.119 -13.308  1.00                 C  
ATOM    481  CD  ARG    88       8.928 164.195 -11.116  1.00                 C  
ATOM    482  NE  ARG    88       8.543 163.986  -9.722  1.00                 N  
ATOM    483  CG  ARG    88       9.066 162.884 -11.872  1.00                 C  
ATOM    484  CZ  ARG    88       8.258 164.965  -8.870  1.00                 C  
ATOM    485  NH1 ARG    88       7.917 164.679  -7.621  1.00                 N  
ATOM    486  NH2 ARG    88       8.314 166.228  -9.270  1.00                 N  
ATOM    487  N   GLU    89       8.826 162.407 -16.366  1.00                 N  
ATOM    488  CA  GLU    89       8.927 162.717 -17.788  1.00                 C  
ATOM    489  C   GLU    89       8.449 164.095 -18.228  1.00                 C  
ATOM    490  O   GLU    89       7.577 164.716 -17.613  1.00                 O  
ATOM    491  CB  GLU    89       8.151 161.691 -18.616  1.00                 C  
ATOM    492  CD  GLU    89       7.922 159.295 -19.380  1.00                 C  
ATOM    493  CG  GLU    89       8.701 160.277 -18.528  1.00                 C  
ATOM    494  OE1 GLU    89       6.820 159.655 -19.845  1.00                 O  
ATOM    495  OE2 GLU    89       8.413 158.164 -19.582  1.00                 O  
ATOM    496  N   LYS    90       9.034 164.584 -19.318  1.00                 N  
ATOM    497  CA  LYS    90       8.616 165.845 -19.908  1.00                 C  
ATOM    498  C   LYS    90       8.036 165.436 -21.268  1.00                 C  
ATOM    499  O   LYS    90       8.766 165.157 -22.223  1.00                 O  
ATOM    500  CB  LYS    90       9.799 166.811 -20.003  1.00                 C  
ATOM    501  CD  LYS    90       9.565 167.826 -17.719  1.00                 C  
ATOM    502  CE  LYS    90      10.262 168.126 -16.402  1.00                 C  
ATOM    503  CG  LYS    90      10.485 167.083 -18.674  1.00                 C  
ATOM    504  NZ  LYS    90       9.338 168.751 -15.415  1.00                 N  
ATOM    505  N   ASP    91       6.727 165.296 -21.386  1.00                 N  
ATOM    506  CA  ASP    91       5.973 165.098 -22.614  1.00                 C  
ATOM    507  C   ASP    91       6.674 165.828 -23.753  1.00                 C  
ATOM    508  O   ASP    91       7.531 166.691 -23.536  1.00                 O  
ATOM    509  CB  ASP    91       4.534 165.591 -22.445  1.00                 C  
ATOM    510  CG  ASP    91       3.662 165.265 -23.641  1.00                 C  
ATOM    511  OD1 ASP    91       4.206 164.792 -24.662  1.00                 O  
ATOM    512  OD2 ASP    91       2.435 165.483 -23.559  1.00                 O  
ATOM    513  N   THR    92       6.293 165.472 -24.982  1.00                 N  
ATOM    514  CA  THR    92       6.860 166.130 -26.155  1.00                 C  
ATOM    515  C   THR    92       6.495 167.609 -26.189  1.00                 C  
ATOM    516  O   THR    92       7.287 168.442 -26.645  1.00                 O  
ATOM    517  CB  THR    92       6.391 165.460 -27.460  1.00                 C  
ATOM    518  OG1 THR    92       4.961 165.510 -27.539  1.00                 O  
ATOM    519  CG2 THR    92       6.829 164.004 -27.498  1.00                 C  
ATOM    520  N   THR    93       5.298 167.954 -25.708  1.00                 N  
ATOM    521  CA  THR    93       4.902 169.357 -25.649  1.00                 C  
ATOM    522  C   THR    93       5.781 170.135 -24.678  1.00                 C  
ATOM    523  O   THR    93       6.106 171.305 -24.919  1.00                 O  
ATOM    524  CB  THR    93       3.426 169.510 -25.237  1.00                 C  
ATOM    525  OG1 THR    93       2.588 168.866 -26.204  1.00                 O  
ATOM    526  CG2 THR    93       3.043 170.980 -25.164  1.00                 C  
ATOM    527  N   PRO    94       6.173 169.502 -23.571  1.00                 N  
ATOM    528  CA  PRO    94       6.994 170.191 -22.582  1.00                 C  
ATOM    529  C   PRO    94       8.419 170.387 -23.086  1.00                 C  
ATOM    530  O   PRO    94       9.002 171.462 -22.901  1.00                 O  
ATOM    531  CB  PRO    94       6.954 169.270 -21.361  1.00                 C  
ATOM    532  CD  PRO    94       5.487 168.274 -22.968  1.00                 C  
ATOM    533  CG  PRO    94       5.669 168.524 -21.498  1.00                 C  
ATOM    534  N   THR    95       8.995 169.364 -23.727  1.00                 N  
ATOM    535  CA  THR    95      10.348 169.486 -24.269  1.00                 C  
ATOM    536  C   THR    95      10.401 170.587 -25.318  1.00                 C  
ATOM    537  O   THR    95      11.343 171.390 -25.353  1.00                 O  
ATOM    538  CB  THR    95      10.832 168.159 -24.881  1.00                 C  
ATOM    539  OG1 THR    95      10.879 167.149 -23.865  1.00                 O  
ATOM    540  CG2 THR    95      12.225 168.321 -25.470  1.00                 C  
ATOM    541  N   LYS    96       9.387 170.646 -26.186  1.00                 N  
ATOM    542  CA  LYS    96       9.329 171.703 -27.190  1.00                 C  
ATOM    543  C   LYS    96       9.281 173.081 -26.541  1.00                 C  
ATOM    544  O   LYS    96       9.931 174.021 -27.015  1.00                 O  
ATOM    545  CB  LYS    96       8.114 171.511 -28.100  1.00                 C  
ATOM    546  CD  LYS    96       6.981 170.183 -29.903  1.00                 C  
ATOM    547  CE  LYS    96       7.088 168.988 -30.836  1.00                 C  
ATOM    548  CG  LYS    96       8.227 170.325 -29.044  1.00                 C  
ATOM    549  NZ  LYS    96       5.856 168.810 -31.654  1.00                 N  
ATOM    550  N   MET    97       8.525 173.218 -25.450  1.00                 N  
ATOM    551  CA  MET    97       8.375 174.485 -24.743  1.00                 C  
ATOM    552  C   MET    97       9.588 174.844 -23.892  1.00                 C  
ATOM    553  O   MET    97       9.608 175.928 -23.300  1.00                 O  
ATOM    554  CB  MET    97       7.132 174.457 -23.851  1.00                 C  
ATOM    555  SD  MET    97       5.502 175.676 -25.730  1.00                 S  
ATOM    556  CE  MET    97       4.111 175.037 -26.659  1.00                 C  
ATOM    557  CG  MET    97       5.826 174.300 -24.611  1.00                 C  
ATOM    558  N   TYR    98      10.585 173.964 -23.806  1.00                 N  
ATOM    559  CA  TYR    98      11.801 174.224 -23.049  1.00                 C  
ATOM    560  C   TYR    98      13.025 174.389 -23.937  1.00                 C  
ATOM    561  O   TYR    98      14.129 174.597 -23.417  1.00                 O  
ATOM    562  CB  TYR    98      12.058 173.099 -22.045  1.00                 C  
ATOM    563  CG  TYR    98      10.978 172.956 -20.995  1.00                 C  
ATOM    564  OH  TYR    98       8.005 172.580 -18.113  1.00                 O  
ATOM    565  CZ  TYR    98       8.990 172.703 -19.066  1.00                 C  
ATOM    566  CD1 TYR    98      10.114 174.008 -20.716  1.00                 C  
ATOM    567  CE1 TYR    98       9.125 173.886 -19.759  1.00                 C  
ATOM    568  CD2 TYR    98      10.827 171.771 -20.287  1.00                 C  
ATOM    569  CE2 TYR    98       9.843 171.632 -19.326  1.00                 C  
ATOM    570  N   ALA    99      12.864 174.304 -25.260  1.00                 N  
ATOM    571  CA  ALA    99      13.999 174.486 -26.160  1.00                 C  
ATOM    572  C   ALA    99      14.498 175.924 -26.108  1.00                 C  
ATOM    573  O   ALA    99      15.708 176.176 -26.028  1.00                 O  
ATOM    574  CB  ALA    99      13.614 174.109 -27.582  1.00                 C  
ATOM    575  N   LEU   100      13.582 176.888 -26.168  1.00                 N  
ATOM    576  CA  LEU   100      13.987 178.290 -26.149  1.00                 C  
ATOM    577  C   LEU   100      14.508 178.692 -24.777  1.00                 C  
ATOM    578  O   LEU   100      15.511 179.426 -24.707  1.00                 O  
ATOM    579  CB  LEU   100      12.818 179.191 -26.551  1.00                 C  
ATOM    580  CG  LEU   100      12.357 179.094 -28.007  1.00                 C  
ATOM    581  CD1 LEU   100      11.088 179.905 -28.224  1.00                 C  
ATOM    582  CD2 LEU   100      13.453 179.565 -28.950  1.00                 C  
ATOM    583  N   CYS   101      13.883 178.265 -23.673  1.00                 N  
ATOM    584  CA  CYS   101      14.538 178.487 -22.370  1.00                 C  
ATOM    585  C   CYS   101      15.946 177.918 -22.300  1.00                 C  
ATOM    586  O   CYS   101      16.828 178.547 -21.708  1.00                 O  
ATOM    587  CB  CYS   101      13.702 177.882 -21.240  1.00                 C  
ATOM    588  SG  CYS   101      14.343 178.207 -19.581  1.00                 S  
ATOM    589  N   SER   102      16.187 176.758 -22.921  1.00                 N  
ATOM    590  CA  SER   102      17.510 176.142 -22.866  1.00                 C  
ATOM    591  C   SER   102      18.479 176.794 -23.847  1.00                 C  
ATOM    592  O   SER   102      19.674 176.906 -23.556  1.00                 O  
ATOM    593  CB  SER   102      17.415 174.642 -23.154  1.00                 C  
ATOM    594  OG  SER   102      16.983 174.404 -24.482  1.00                 O  
ATOM    595  N   LEU   103      17.989 177.215 -25.015  1.00                 N  
ATOM    596  CA  LEU   103      18.820 177.998 -25.926  1.00                 C  
ATOM    597  C   LEU   103      19.309 179.276 -25.257  1.00                 C  
ATOM    598  O   LEU   103      20.490 179.628 -25.352  1.00                 O  
ATOM    599  CB  LEU   103      18.046 178.334 -27.202  1.00                 C  
ATOM    600  CG  LEU   103      18.780 179.194 -28.234  1.00                 C  
ATOM    601  CD1 LEU   103      20.028 178.484 -28.734  1.00                 C  
ATOM    602  CD2 LEU   103      17.863 179.536 -29.398  1.00                 C  
ATOM    603  N   SER   104      18.406 179.990 -24.581  1.00                 N  
ATOM    604  CA  SER   104      18.807 181.209 -23.901  1.00                 C  
ATOM    605  C   SER   104      19.747 180.941 -22.742  1.00                 C  
ATOM    606  O   SER   104      20.712 181.680 -22.530  1.00                 O  
ATOM    607  CB  SER   104      17.579 181.969 -23.394  1.00                 C  
ATOM    608  OG  SER   104      16.791 182.442 -24.473  1.00                 O  
ATOM    609  N   TYR   105      19.486 179.874 -21.985  1.00                 N  
ATOM    610  CA  TYR   105      20.351 179.533 -20.862  1.00                 C  
ATOM    611  C   TYR   105      21.748 179.153 -21.340  1.00                 C  
ATOM    612  O   TYR   105      22.753 179.620 -20.791  1.00                 O  
ATOM    613  CB  TYR   105      19.745 178.388 -20.047  1.00                 C  
ATOM    614  CG  TYR   105      20.608 177.936 -18.891  1.00                 C  
ATOM    615  OH  TYR   105      22.974 176.706 -15.701  1.00                 O  
ATOM    616  CZ  TYR   105      22.192 177.112 -16.757  1.00                 C  
ATOM    617  CD1 TYR   105      20.639 178.656 -17.703  1.00                 C  
ATOM    618  CE1 TYR   105      21.424 178.250 -16.640  1.00                 C  
ATOM    619  CD2 TYR   105      21.388 176.792 -18.990  1.00                 C  
ATOM    620  CE2 TYR   105      22.180 176.371 -17.938  1.00                 C  
ATOM    621  N   LEU   106      21.828 178.304 -22.368  1.00                 N  
ATOM    622  CA  LEU   106      23.125 177.875 -22.886  1.00                 C  
ATOM    623  C   LEU   106      23.938 179.061 -23.386  1.00                 C  
ATOM    624  O   LEU   106      25.127 179.190 -23.075  1.00                 O  
ATOM    625  CB  LEU   106      22.942 176.854 -24.011  1.00                 C  
ATOM    626  CG  LEU   106      24.220 176.348 -24.682  1.00                 C  
ATOM    627  CD1 LEU   106      25.109 175.634 -23.675  1.00                 C  
ATOM    628  CD2 LEU   106      23.888 175.423 -25.843  1.00                 C  
ATOM    629  N   GLY   107      23.313 179.936 -24.174  1.00                 N  
ATOM    630  CA  GLY   107      24.048 181.055 -24.750  1.00                 C  
ATOM    631  C   GLY   107      24.503 182.031 -23.671  1.00                 C  
ATOM    632  O   GLY   107      25.654 182.479 -23.674  1.00                 O  
ATOM    633  N   ALA   108      23.610 182.374 -22.740  1.00                 N  
ATOM    634  CA  ALA   108      23.996 183.270 -21.662  1.00                 C  
ATOM    635  C   ALA   108      25.059 182.672 -20.762  1.00                 C  
ATOM    636  O   ALA   108      25.953 183.377 -20.286  1.00                 O  
ATOM    637  CB  ALA   108      22.782 183.648 -20.827  1.00                 C  
ATOM    638  N   MET   109      24.975 181.362 -20.518  1.00                 N  
ATOM    639  CA  MET   109      25.951 180.686 -19.670  1.00                 C  
ATOM    640  C   MET   109      27.333 180.698 -20.310  1.00                 C  
ATOM    641  O   MET   109      28.322 181.073 -19.670  1.00                 O  
ATOM    642  CB  MET   109      25.513 179.247 -19.391  1.00                 C  
ATOM    643  SD  MET   109      24.544 179.816 -16.859  1.00                 S  
ATOM    644  CE  MET   109      25.714 178.640 -16.186  1.00                 C  
ATOM    645  CG  MET   109      24.282 179.133 -18.507  1.00                 C  
ATOM    646  N   LEU   110      27.417 180.301 -21.581  1.00                 N  
ATOM    647  CA  LEU   110      28.705 180.274 -22.266  1.00                 C  
ATOM    648  C   LEU   110      29.266 181.680 -22.454  1.00                 C  
ATOM    649  O   LEU   110      30.476 181.896 -22.316  1.00                 O  
ATOM    650  CB  LEU   110      28.576 179.579 -23.623  1.00                 C  
ATOM    651  CG  LEU   110      29.862 179.443 -24.440  1.00                 C  
ATOM    652  CD1 LEU   110      30.907 178.651 -23.670  1.00                 C  
ATOM    653  CD2 LEU   110      29.580 178.783 -25.781  1.00                 C  
ATOM    654  N   ALA   111      28.406 182.650 -22.770  1.00                 N  
ATOM    655  CA  ALA   111      28.885 184.015 -22.957  1.00                 C  
ATOM    656  C   ALA   111      29.417 184.601 -21.653  1.00                 C  
ATOM    657  O   ALA   111      30.481 185.230 -21.638  1.00                 O  
ATOM    658  CB  ALA   111      27.774 184.896 -23.508  1.00                 C  
ATOM    659  N   SER   112      28.693 184.406 -20.548  1.00                 N  
ATOM    660  CA  SER   112      29.122 184.998 -19.285  1.00                 C  
ATOM    661  C   SER   112      30.402 184.347 -18.780  1.00                 C  
ATOM    662  O   SER   112      31.289 185.032 -18.260  1.00                 O  
ATOM    663  CB  SER   112      28.019 184.873 -18.232  1.00                 C  
ATOM    664  OG  SER   112      26.886 185.647 -18.586  1.00                 O  
ATOM    665  N   ASN   113      30.521 183.026 -18.936  1.00                 N  
ATOM    666  CA  ASN   113      31.755 182.353 -18.546  1.00                 C  
ATOM    667  C   ASN   113      32.935 182.847 -19.375  1.00                 C  
ATOM    668  O   ASN   113      34.034 183.048 -18.844  1.00                 O  
ATOM    669  CB  ASN   113      31.602 180.836 -18.676  1.00                 C  
ATOM    670  CG  ASN   113      32.805 180.082 -18.143  1.00                 C  
ATOM    671  OD1 ASN   113      33.900 180.634 -18.039  1.00                 O  
ATOM    672  ND2 ASN   113      32.603 178.814 -17.805  1.00                 N  
ATOM    673  N   GLN   114      32.729 183.047 -20.679  1.00                 N  
ATOM    674  CA  GLN   114      33.783 183.631 -21.504  1.00                 C  
ATOM    675  C   GLN   114      34.179 185.008 -20.988  1.00                 C  
ATOM    676  O   GLN   114      35.370 185.318 -20.877  1.00                 O  
ATOM    677  CB  GLN   114      33.332 183.724 -22.963  1.00                 C  
ATOM    678  CD  GLN   114      32.656 182.502 -25.068  1.00                 C  
ATOM    679  CG  GLN   114      33.216 182.381 -23.664  1.00                 C  
ATOM    680  OE1 GLN   114      31.573 183.051 -25.269  1.00                 O  
ATOM    681  NE2 GLN   114      33.396 181.989 -26.044  1.00                 N  
ATOM    682  N   SER   115      33.188 185.841 -20.652  1.00                 N  
ATOM    683  CA  SER   115      33.466 187.152 -20.071  1.00                 C  
ATOM    684  C   SER   115      34.235 187.020 -18.762  1.00                 C  
ATOM    685  O   SER   115      35.232 187.720 -18.546  1.00                 O  
ATOM    686  CB  SER   115      32.165 187.923 -19.841  1.00                 C  
ATOM    687  OG  SER   115      32.418 189.188 -19.256  1.00                 O  
ATOM    688  N   LEU   116      33.786 186.121 -17.878  1.00                 N  
ATOM    689  CA  LEU   116      34.505 185.858 -16.633  1.00                 C  
ATOM    690  C   LEU   116      35.964 185.504 -16.895  1.00                 C  
ATOM    691  O   LEU   116      36.854 185.898 -16.132  1.00                 O  
ATOM    692  CB  LEU   116      33.828 184.730 -15.851  1.00                 C  
ATOM    693  CG  LEU   116      34.474 184.347 -14.519  1.00                 C  
ATOM    694  CD1 LEU   116      34.467 185.526 -13.559  1.00                 C  
ATOM    695  CD2 LEU   116      33.760 183.156 -13.898  1.00                 C  
ATOM    696  N   GLN   117      36.230 184.764 -17.972  1.00                 N  
ATOM    697  CA  GLN   117      37.590 184.318 -18.259  1.00                 C  
ATOM    698  C   GLN   117      38.480 185.429 -18.800  1.00                 C  
ATOM    699  O   GLN   117      39.705 185.276 -18.789  1.00                 O  
ATOM    700  CB  GLN   117      37.574 183.160 -19.259  1.00                 C  
ATOM    701  CD  GLN   117      39.727 183.277 -20.575  1.00                 C  
ATOM    702  CG  GLN   117      38.939 182.539 -19.511  1.00                 C  
ATOM    703  OE1 GLN   117      39.152 183.871 -21.487  1.00                 O  
ATOM    704  NE2 GLN   117      41.050 183.242 -20.461  1.00                 N  
ATOM    705  N   TYR   118      37.904 186.540 -19.259  1.00                 N  
ATOM    706  CA  TYR   118      38.675 187.573 -19.937  1.00                 C  
ATOM    707  C   TYR   118      38.861 188.848 -19.130  1.00                 C  
ATOM    708  O   TYR   118      39.858 189.543 -19.329  1.00                 O  
ATOM    709  CB  TYR   118      38.022 187.940 -21.271  1.00                 C  
ATOM    710  CG  TYR   118      37.932 186.788 -22.246  1.00                 C  
ATOM    711  OH  TYR   118      37.667 183.618 -24.924  1.00                 O  
ATOM    712  CZ  TYR   118      37.756 184.667 -24.038  1.00                 C  
ATOM    713  CD1 TYR   118      36.721 186.150 -22.483  1.00                 C  
ATOM    714  CE1 TYR   118      36.629 185.096 -23.373  1.00                 C  
ATOM    715  CD2 TYR   118      39.058 186.341 -22.926  1.00                 C  
ATOM    716  CE2 TYR   118      38.984 185.289 -23.819  1.00                 C  
ATOM    717  N   VAL   119      37.926 189.181 -18.240  1.00                 N  
ATOM    718  CA  VAL   119      37.953 190.434 -17.499  1.00                 C  
ATOM    719  C   VAL   119      37.660 190.146 -16.032  1.00                 C  
ATOM    720  O   VAL   119      37.283 189.036 -15.653  1.00                 O  
ATOM    721  CB  VAL   119      36.949 191.451 -18.073  1.00                 C  
ATOM    722  CG1 VAL   119      37.285 191.773 -19.521  1.00                 C  
ATOM    723  CG2 VAL   119      35.528 190.919 -17.958  1.00                 C  
ATOM    724  N   SER   120      37.853 191.170 -15.202  1.00                 N  
ATOM    725  CA  SER   120      37.414 191.094 -13.815  1.00                 C  
ATOM    726  C   SER   120      35.912 190.840 -13.768  1.00                 C  
ATOM    727  O   SER   120      35.142 191.472 -14.497  1.00                 O  
ATOM    728  CB  SER   120      37.774 192.380 -13.068  1.00                 C  
ATOM    729  OG  SER   120      39.179 192.550 -12.992  1.00                 O  
ATOM    730  N   TYR   121      35.492 189.903 -12.915  1.00                 N  
ATOM    731  CA  TYR   121      34.080 189.537 -12.892  1.00                 C  
ATOM    732  C   TYR   121      33.223 190.685 -12.383  1.00                 C  
ATOM    733  O   TYR   121      32.030 190.757 -12.704  1.00                 O  
ATOM    734  CB  TYR   121      33.862 188.296 -12.025  1.00                 C  
ATOM    735  CG  TYR   121      32.429 187.814 -11.993  1.00                 C  
ATOM    736  OH  TYR   121      28.489 186.488 -11.923  1.00                 O  
ATOM    737  CZ  TYR   121      29.793 186.927 -11.945  1.00                 C  
ATOM    738  CD1 TYR   121      31.744 187.545 -13.171  1.00                 C  
ATOM    739  CE1 TYR   121      30.434 187.104 -13.152  1.00                 C  
ATOM    740  CD2 TYR   121      31.767 187.630 -10.786  1.00                 C  
ATOM    741  CE2 TYR   121      30.458 187.190 -10.748  1.00                 C  
ATOM    742  N   PRO   122      33.804 191.603 -11.606  1.00                 N  
ATOM    743  CA  PRO   122      33.068 192.799 -11.209  1.00                 C  
ATOM    744  C   PRO   122      32.644 193.612 -12.423  1.00                 C  
ATOM    745  O   PRO   122      31.557 194.200 -12.429  1.00                 O  
ATOM    746  CB  PRO   122      34.059 193.571 -10.336  1.00                 C  
ATOM    747  CD  PRO   122      35.144 191.514 -10.901  1.00                 C  
ATOM    748  CG  PRO   122      34.980 192.525  -9.801  1.00                 C  
ATOM    749  N   THR   123      33.470 193.634 -13.471  1.00                 N  
ATOM    750  CA  THR   123      33.091 194.340 -14.689  1.00                 C  
ATOM    751  C   THR   123      32.025 193.581 -15.474  1.00                 C  
ATOM    752  O   THR   123      31.087 194.192 -15.997  1.00                 O  
ATOM    753  CB  THR   123      34.307 194.585 -15.601  1.00                 C  
ATOM    754  OG1 THR   123      35.268 195.396 -14.914  1.00                 O  
ATOM    755  CG2 THR   123      33.884 195.304 -16.873  1.00                 C  
ATOM    756  N   GLN   124      32.158 192.253 -15.576  1.00                 N  
ATOM    757  CA  GLN   124      31.125 191.447 -16.221  1.00                 C  
ATOM    758  C   GLN   124      29.762 191.701 -15.593  1.00                 C  
ATOM    759  O   GLN   124      28.751 191.790 -16.298  1.00                 O  
ATOM    760  CB  GLN   124      31.475 189.960 -16.136  1.00                 C  
ATOM    761  CD  GLN   124      30.876 187.586 -16.759  1.00                 C  
ATOM    762  CG  GLN   124      30.475 189.047 -16.826  1.00                 C  
ATOM    763  OE1 GLN   124      31.940 187.248 -16.240  1.00                 O  
ATOM    764  NE2 GLN   124      30.024 186.715 -17.285  1.00                 N  
ATOM    765  N   VAL   125      29.719 191.840 -14.267  1.00                 N  
ATOM    766  CA  VAL   125      28.447 192.047 -13.589  1.00                 C  
ATOM    767  C   VAL   125      27.936 193.476 -13.748  1.00                 C  
ATOM    768  O   VAL   125      26.722 193.703 -13.678  1.00                 O  
ATOM    769  CB  VAL   125      28.545 191.708 -12.090  1.00                 C  
ATOM    770  CG1 VAL   125      28.946 190.254 -11.897  1.00                 C  
ATOM    771  CG2 VAL   125      29.534 192.634 -11.398  1.00                 C  
ATOM    772  N   ILE   126      28.832 194.447 -13.953  1.00                 N  
ATOM    773  CA  ILE   126      28.395 195.808 -14.257  1.00                 C  
ATOM    774  C   ILE   126      27.657 195.835 -15.589  1.00                 C  
ATOM    775  O   ILE   126      26.583 196.435 -15.716  1.00                 O  
ATOM    776  CB  ILE   126      29.581 196.790 -14.280  1.00                 C  
ATOM    777  CD1 ILE   126      29.276 197.450 -11.837  1.00                 C  
ATOM    778  CG1 ILE   126      30.211 196.898 -12.890  1.00                 C  
ATOM    779  CG2 ILE   126      29.140 198.146 -14.810  1.00                 C  
ATOM    780  N   GLY   127      28.231 195.184 -16.604  1.00                 N  
ATOM    781  CA  GLY   127      27.582 195.080 -17.907  1.00                 C  
ATOM    782  C   GLY   127      26.246 194.362 -17.784  1.00                 C  
ATOM    783  O   GLY   127      25.249 194.758 -18.400  1.00                 O  
ATOM    784  N   LYS   128      26.202 193.288 -16.997  1.00                 N  
ATOM    785  CA  LYS   128      24.966 192.537 -16.845  1.00                 C  
ATOM    786  C   LYS   128      23.967 193.232 -15.929  1.00                 C  
ATOM    787  O   LYS   128      22.813 192.806 -15.867  1.00                 O  
ATOM    788  CB  LYS   128      25.254 191.134 -16.306  1.00                 C  
ATOM    789  CD  LYS   128      24.394 188.843 -15.748  1.00                 C  
ATOM    790  CE  LYS   128      23.162 187.964 -15.613  1.00                 C  
ATOM    791  CG  LYS   128      24.023 190.251 -16.185  1.00                 C  
ATOM    792  NZ  LYS   128      23.511 186.581 -15.185  1.00                 N  
ATOM    793  N   SER   129      24.370 194.301 -15.239  1.00                 N  
ATOM    794  CA  SER   129      23.427 195.040 -14.405  1.00                 C  
ATOM    795  C   SER   129      22.366 195.765 -15.225  1.00                 C  
ATOM    796  O   SER   129      21.332 196.151 -14.669  1.00                 O  
ATOM    797  CB  SER   129      24.167 196.051 -13.527  1.00                 C  
ATOM    798  OG  SER   129      25.006 195.397 -12.591  1.00                 O  
ATOM    799  N   VAL   130      22.599 195.967 -16.523  1.00                 N  
ATOM    800  CA  VAL   130      21.615 196.572 -17.414  1.00                 C  
ATOM    801  C   VAL   130      20.554 195.583 -17.875  1.00                 C  
ATOM    802  O   VAL   130      19.709 195.943 -18.703  1.00                 O  
ATOM    803  CB  VAL   130      22.284 197.198 -18.652  1.00                 C  
ATOM    804  CG1 VAL   130      21.232 197.670 -19.644  1.00                 C  
ATOM    805  CG2 VAL   130      23.190 198.349 -18.242  1.00                 C  
ATOM    806  N   LYS   131      20.585 194.359 -17.347  1.00                 N  
ATOM    807  CA  LYS   131      19.608 193.335 -17.708  1.00                 C  
ATOM    808  C   LYS   131      18.149 193.775 -17.588  1.00                 C  
ATOM    809  O   LYS   131      17.352 193.382 -18.456  1.00                 O  
ATOM    810  CB  LYS   131      19.800 192.084 -16.848  1.00                 C  
ATOM    811  CD  LYS   131      19.137 189.718 -16.339  1.00                 C  
ATOM    812  CE  LYS   131      18.159 188.595 -16.646  1.00                 C  
ATOM    813  CG  LYS   131      18.847 190.948 -17.183  1.00                 C  
ATOM    814  NZ  LYS   131      18.430 187.382 -15.826  1.00                 N  
ATOM    815  N   PRO   132      17.722 194.548 -16.577  1.00                 N  
ATOM    816  CA  PRO   132      16.298 194.935 -16.523  1.00                 C  
ATOM    817  C   PRO   132      15.805 195.702 -17.743  1.00                 C  
ATOM    818  O   PRO   132      14.624 195.575 -18.091  1.00                 O  
ATOM    819  CB  PRO   132      16.201 195.816 -15.276  1.00                 C  
ATOM    820  CD  PRO   132      18.457 195.020 -15.344  1.00                 C  
ATOM    821  CG  PRO   132      17.330 195.366 -14.411  1.00                 C  
ATOM    822  N   ILE   133      16.655 196.499 -18.398  1.00                 N  
ATOM    823  CA  ILE   133      16.216 197.204 -19.601  1.00                 C  
ATOM    824  C   ILE   133      15.895 196.209 -20.707  1.00                 C  
ATOM    825  O   ILE   133      14.845 196.293 -21.358  1.00                 O  
ATOM    826  CB  ILE   133      17.275 198.214 -20.081  1.00                 C  
ATOM    827  CD1 ILE   133      18.627 200.235 -19.316  1.00                 C  
ATOM    828  CG1 ILE   133      17.425 199.351 -19.068  1.00                 C  
ATOM    829  CG2 ILE   133      16.926 198.733 -21.468  1.00                 C  
ATOM    830  N   PRO   134      16.800 195.254 -20.940  1.00                 N  
ATOM    831  CA  PRO   134      16.517 194.177 -21.883  1.00                 C  
ATOM    832  C   PRO   134      15.289 193.386 -21.457  1.00                 C  
ATOM    833  O   PRO   134      14.503 192.944 -22.302  1.00                 O  
ATOM    834  CB  PRO   134      17.780 193.314 -21.850  1.00                 C  
ATOM    835  CD  PRO   134      18.264 195.203 -20.462  1.00                 C  
ATOM    836  CG  PRO   134      18.868 194.260 -21.463  1.00                 C  
ATOM    837  N   VAL   135      15.108 193.197 -20.148  1.00                 N  
ATOM    838  CA  VAL   135      13.962 192.439 -19.673  1.00                 C  
ATOM    839  C   VAL   135      12.649 193.153 -19.927  1.00                 C  
ATOM    840  O   VAL   135      11.675 192.539 -20.367  1.00                 O  
ATOM    841  CB  VAL   135      14.078 192.123 -18.170  1.00                 C  
ATOM    842  CG1 VAL   135      12.794 191.488 -17.659  1.00                 C  
ATOM    843  CG2 VAL   135      15.268 191.212 -17.908  1.00                 C  
ATOM    844  N   MET   136      12.609 194.460 -19.663  1.00                 N  
ATOM    845  CA  MET   136      11.386 195.223 -19.889  1.00                 C  
ATOM    846  C   MET   136      11.044 195.298 -21.375  1.00                 C  
ATOM    847  O   MET   136       9.872 195.184 -21.753  1.00                 O  
ATOM    848  CB  MET   136      11.520 196.634 -19.312  1.00                 C  
ATOM    849  SD  MET   136      10.416 199.069 -18.588  1.00                 S  
ATOM    850  CE  MET   136      10.634 198.622 -16.868  1.00                 C  
ATOM    851  CG  MET   136      10.234 197.442 -19.344  1.00                 C  
ATOM    852  N   ILE   137      12.055 195.472 -22.231  1.00                 N  
ATOM    853  CA  ILE   137      11.811 195.574 -23.668  1.00                 C  
ATOM    854  C   ILE   137      11.258 194.261 -24.215  1.00                 C  
ATOM    855  O   ILE   137      10.265 194.246 -24.952  1.00                 O  
ATOM    856  CB  ILE   137      13.089 195.968 -24.431  1.00                 C  
ATOM    857  CD1 ILE   137      14.896 197.763 -24.548  1.00                 C  
ATOM    858  CG1 ILE   137      13.510 197.393 -24.066  1.00                 C  
ATOM    859  CG2 ILE   137      12.887 195.804 -25.929  1.00                 C  
ATOM    860  N   LEU   138      11.898 193.142 -23.872  1.00                 N  
ATOM    861  CA  LEU   138      11.411 191.855 -24.346  1.00                 C  
ATOM    862  C   LEU   138      10.031 191.516 -23.814  1.00                 C  
ATOM    863  O   LEU   138       9.195 190.968 -24.537  1.00                 O  
ATOM    864  CB  LEU   138      12.385 190.739 -23.962  1.00                 C  
ATOM    865  CG  LEU   138      13.736 190.742 -24.680  1.00                 C  
ATOM    866  CD1 LEU   138      14.667 189.700 -24.079  1.00                 C  
ATOM    867  CD2 LEU   138      13.554 190.492 -26.170  1.00                 C  
ATOM    868  N   GLY   139       9.774 191.837 -22.545  1.00                 N  
ATOM    869  CA  GLY   139       8.472 191.548 -21.952  1.00                 C  
ATOM    870  C   GLY   139       7.375 192.418 -22.563  1.00                 C  
ATOM    871  O   GLY   139       6.278 191.928 -22.854  1.00                 O  
ATOM    872  N   ILE   140       7.656 193.708 -22.772  1.00                 N  
ATOM    873  CA  ILE   140       6.676 194.590 -23.401  1.00                 C  
ATOM    874  C   ILE   140       6.443 194.227 -24.863  1.00                 C  
ATOM    875  O   ILE   140       5.317 194.351 -25.356  1.00                 O  
ATOM    876  CB  ILE   140       7.100 196.067 -23.301  1.00                 C  
ATOM    877  CD1 ILE   140       7.718 197.881 -21.620  1.00                 C  
ATOM    878  CG1 ILE   140       7.067 196.534 -21.844  1.00                 C  
ATOM    879  CG2 ILE   140       6.225 196.934 -24.193  1.00                 C  
ATOM    880  N   LEU   141       7.489 193.788 -25.569  1.00                 N  
ATOM    881  CA  LEU   141       7.315 193.267 -26.922  1.00                 C  
ATOM    882  C   LEU   141       6.304 192.128 -26.932  1.00                 C  
ATOM    883  O   LEU   141       5.415 192.074 -27.789  1.00                 O  
ATOM    884  CB  LEU   141       8.655 192.795 -27.491  1.00                 C  
ATOM    885  CG  LEU   141       8.617 192.180 -28.891  1.00                 C  
ATOM    886  CD1 LEU   141       8.119 193.193 -29.910  1.00                 C  
ATOM    887  CD2 LEU   141       9.992 191.662 -29.288  1.00                 C  
ATOM    888  N   LEU   142       6.423 191.209 -25.975  1.00                 N  
ATOM    889  CA  LEU   142       5.563 190.032 -25.960  1.00                 C  
ATOM    890  C   LEU   142       4.155 190.395 -25.509  1.00                 C  
ATOM    891  O   LEU   142       3.163 189.865 -26.026  1.00                 O  
ATOM    892  CB  LEU   142       6.148 188.952 -25.048  1.00                 C  
ATOM    893  CG  LEU   142       7.446 188.295 -25.522  1.00                 C  
ATOM    894  CD1 LEU   142       8.006 187.375 -24.448  1.00                 C  
ATOM    895  CD2 LEU   142       7.218 187.524 -26.813  1.00                 C  
ATOM    896  N   ALA   143       4.046 191.307 -24.550  1.00                 N  
ATOM    897  CA  ALA   143       2.772 191.693 -23.960  1.00                 C  
ATOM    898  C   ALA   143       2.092 192.842 -24.697  1.00                 C  
ATOM    899  O   ALA   143       1.000 193.263 -24.294  1.00                 O  
ATOM    900  CB  ALA   143       2.959 192.082 -22.502  1.00                 C  
ATOM    901  N   LYS   144       2.708 193.367 -25.749  1.00                 N  
ATOM    902  CA  LYS   144       2.104 194.476 -26.469  1.00                 C  
ATOM    903  C   LYS   144       1.968 195.738 -25.647  1.00                 C  
ATOM    904  O   LYS   144       0.994 196.482 -25.814  1.00                 O  
ATOM    905  CB  LYS   144       0.721 194.085 -26.993  1.00                 C  
ATOM    906  CD  LYS   144      -0.661 192.617 -28.488  1.00                 C  
ATOM    907  CE  LYS   144      -0.656 191.417 -29.421  1.00                 C  
ATOM    908  CG  LYS   144       0.731 192.903 -27.949  1.00                 C  
ATOM    909  NZ  LYS   144      -2.024 191.085 -29.907  1.00                 N  
ATOM    910  N   LYS   145       2.918 195.994 -24.756  1.00                 N  
ATOM    911  CA  LYS   145       2.905 197.212 -23.965  1.00                 C  
ATOM    912  C   LYS   145       3.699 198.306 -24.672  1.00                 C  
ATOM    913  O   LYS   145       4.406 198.065 -25.652  1.00                 O  
ATOM    914  CB  LYS   145       3.474 196.950 -22.569  1.00                 C  
ATOM    915  CD  LYS   145       3.249 195.802 -20.349  1.00                 C  
ATOM    916  CE  LYS   145       2.404 194.866 -19.500  1.00                 C  
ATOM    917  CG  LYS   145       2.643 195.993 -21.730  1.00                 C  
ATOM    918  NZ  LYS   145       3.007 194.637 -18.158  1.00                 N  
ATOM    919  N   ARG   146       3.573 199.527 -24.161  1.00                 N  
ATOM    920  CA  ARG   146       4.264 200.681 -24.716  1.00                 C  
ATOM    921  C   ARG   146       5.045 201.391 -23.620  1.00                 C  
ATOM    922  O   ARG   146       4.739 201.272 -22.430  1.00                 O  
ATOM    923  CB  ARG   146       3.268 201.635 -25.377  1.00                 C  
ATOM    924  CD  ARG   146       1.563 202.037 -27.175  1.00                 C  
ATOM    925  NE  ARG   146       0.839 201.472 -28.312  1.00                 N  
ATOM    926  CG  ARG   146       2.571 201.057 -26.599  1.00                 C  
ATOM    927  CZ  ARG   146       1.241 201.566 -29.575  1.00                 C  
ATOM    928  NH1 ARG   146       0.518 201.022 -30.543  1.00                 N  
ATOM    929  NH2 ARG   146       2.366 202.205 -29.866  1.00                 N  
ATOM    930  N   TYR   147       6.060 202.140 -24.044  1.00                 N  
ATOM    931  CA  TYR   147       7.008 202.777 -23.142  1.00                 C  
ATOM    932  C   TYR   147       6.737 204.272 -23.048  1.00                 C  
ATOM    933  O   TYR   147       6.614 204.956 -24.070  1.00                 O  
ATOM    934  CB  TYR   147       8.443 202.525 -23.608  1.00                 C  
ATOM    935  CG  TYR   147       8.754 203.099 -24.972  1.00                 C  
ATOM    936  OH  TYR   147       9.615 204.691 -28.715  1.00                 O  
ATOM    937  CZ  TYR   147       9.330 204.163 -27.477  1.00                 C  
ATOM    938  CD1 TYR   147       9.259 204.386 -25.103  1.00                 C  
ATOM    939  CE1 TYR   147       9.547 204.919 -26.346  1.00                 C  
ATOM    940  CD2 TYR   147       8.542 202.351 -26.123  1.00                 C  
ATOM    941  CE2 TYR   147       8.824 202.868 -27.374  1.00                 C  
ATOM    942  N   PRO   148       6.642 204.765 -21.818  1.00                 N  
ATOM    943  CA  PRO   148       6.601 206.197 -21.582  1.00                 C  
ATOM    944  C   PRO   148       7.905 206.828 -22.066  1.00                 C  
ATOM    945  O   PRO   148       8.976 206.231 -21.905  1.00                 O  
ATOM    946  CB  PRO   148       6.426 206.318 -20.067  1.00                 C  
ATOM    947  CD  PRO   148       6.386 203.973 -20.546  1.00                 C  
ATOM    948  CG  PRO   148       5.789 205.031 -19.661  1.00                 C  
ATOM    949  N   PRO   149       7.857 208.026 -22.661  1.00                 N  
ATOM    950  CA  PRO   149       9.092 208.628 -23.196  1.00                 C  
ATOM    951  C   PRO   149      10.151 208.886 -22.141  1.00                 C  
ATOM    952  O   PRO   149      11.334 208.995 -22.486  1.00                 O  
ATOM    953  CB  PRO   149       8.623 209.947 -23.814  1.00                 C  
ATOM    954  CD  PRO   149       6.651 208.848 -23.019  1.00                 C  
ATOM    955  CG  PRO   149       7.180 209.724 -24.120  1.00                 C  
ATOM    956  N   ALA   150       9.767 208.983 -20.867  1.00                 N  
ATOM    957  CA  ALA   150      10.744 209.227 -19.813  1.00                 C  
ATOM    958  C   ALA   150      11.702 208.058 -19.617  1.00                 C  
ATOM    959  O   ALA   150      12.781 208.252 -19.047  1.00                 O  
ATOM    960  CB  ALA   150      10.041 209.526 -18.498  1.00                 C  
ATOM    961  N   LYS   151      11.339 206.852 -20.063  1.00                 N  
ATOM    962  CA  LYS   151      12.283 205.744 -19.976  1.00                 C  
ATOM    963  C   LYS   151      13.482 205.973 -20.884  1.00                 C  
ATOM    964  O   LYS   151      14.592 205.536 -20.563  1.00                 O  
ATOM    965  CB  LYS   151      11.596 204.425 -20.336  1.00                 C  
ATOM    966  CD  LYS   151       9.854 202.707 -19.775  1.00                 C  
ATOM    967  CE  LYS   151      10.772 201.501 -19.889  1.00                 C  
ATOM    968  CG  LYS   151      10.610 203.933 -19.289  1.00                 C  
ATOM    969  NZ  LYS   151      10.028 200.271 -20.277  1.00                 N  
ATOM    970  N   PHE   152      13.282 206.662 -22.011  1.00                 N  
ATOM    971  CA  PHE   152      14.409 207.037 -22.857  1.00                 C  
ATOM    972  C   PHE   152      15.343 208.005 -22.147  1.00                 C  
ATOM    973  O   PHE   152      16.556 207.977 -22.381  1.00                 O  
ATOM    974  CB  PHE   152      13.914 207.658 -24.165  1.00                 C  
ATOM    975  CG  PHE   152      15.016 208.029 -25.115  1.00                 C  
ATOM    976  CZ  PHE   152      17.056 208.723 -26.871  1.00                 C  
ATOM    977  CD1 PHE   152      15.642 207.063 -25.884  1.00                 C  
ATOM    978  CE1 PHE   152      16.656 207.405 -26.758  1.00                 C  
ATOM    979  CD2 PHE   152      15.428 209.344 -25.240  1.00                 C  
ATOM    980  CE2 PHE   152      16.442 209.686 -26.115  1.00                 C  
ATOM    981  N   ILE   153      14.806 208.861 -21.275  1.00                 N  
ATOM    982  CA  ILE   153      15.663 209.770 -20.521  1.00                 C  
ATOM    983  C   ILE   153      16.577 209.010 -19.568  1.00                 C  
ATOM    984  O   ILE   153      17.748 209.371 -19.406  1.00                 O  
ATOM    985  CB  ILE   153      14.836 210.803 -19.733  1.00                 C  
ATOM    986  CD1 ILE   153      13.080 212.628 -20.023  1.00                 C  
ATOM    987  CG1 ILE   153      14.118 211.755 -20.692  1.00                 C  
ATOM    988  CG2 ILE   153      15.718 211.551 -18.746  1.00                 C  
ATOM    989  N   PHE   154      16.066 207.954 -18.929  1.00                 N  
ATOM    990  CA  PHE   154      16.886 207.189 -17.996  1.00                 C  
ATOM    991  C   PHE   154      17.973 206.387 -18.701  1.00                 C  
ATOM    992  O   PHE   154      18.913 205.928 -18.043  1.00                 O  
ATOM    993  CB  PHE   154      16.014 206.243 -17.167  1.00                 C  
ATOM    994  CG  PHE   154      15.168 206.942 -16.141  1.00                 C  
ATOM    995  CZ  PHE   154      13.599 208.229 -14.242  1.00                 C  
ATOM    996  CD1 PHE   154      15.417 208.259 -15.798  1.00                 C  
ATOM    997  CE1 PHE   154      14.639 208.902 -14.854  1.00                 C  
ATOM    998  CD2 PHE   154      14.124 206.282 -15.519  1.00                 C  
ATOM    999  CE2 PHE   154      13.345 206.924 -14.575  1.00                 C  
ATOM   1000  N   ILE   155      17.865 206.200 -20.018  1.00                 N  
ATOM   1001  CA  ILE   155      18.933 205.534 -20.755  1.00                 C  
ATOM   1002  C   ILE   155      20.211 206.358 -20.766  1.00                 C  
ATOM   1003  O   ILE   155      21.306 205.795 -20.890  1.00                 O  
ATOM   1004  CB  ILE   155      18.511 205.223 -22.203  1.00                 C  
ATOM   1005  CD1 ILE   155      16.745 203.996 -23.571  1.00                 C  
ATOM   1006  CG1 ILE   155      17.405 204.165 -22.221  1.00                 C  
ATOM   1007  CG2 ILE   155      19.715 204.799 -23.030  1.00                 C  
ATOM   1008  N   LEU   156      20.092 207.684 -20.654  1.00                 N  
ATOM   1009  CA  LEU   156      21.282 208.533 -20.682  1.00                 C  
ATOM   1010  C   LEU   156      22.258 208.188 -19.569  1.00                 C  
ATOM   1011  O   LEU   156      23.449 207.981 -19.865  1.00                 O  
ATOM   1012  CB  LEU   156      20.890 210.008 -20.579  1.00                 C  
ATOM   1013  CG  LEU   156      22.042 211.015 -20.551  1.00                 C  
ATOM   1014  CD1 LEU   156      22.856 210.937 -21.833  1.00                 C  
ATOM   1015  CD2 LEU   156      21.516 212.428 -20.344  1.00                 C  
ATOM   1016  N   MET   157      21.858 208.090 -18.292  1.00                 N  
ATOM   1017  CA  MET   157      22.832 207.652 -17.278  1.00                 C  
ATOM   1018  C   MET   157      23.267 206.202 -17.435  1.00                 C  
ATOM   1019  O   MET   157      24.396 205.868 -17.051  1.00                 O  
ATOM   1020  CB  MET   157      22.263 207.843 -15.871  1.00                 C  
ATOM   1021  SD  MET   157      21.360 209.480 -13.825  1.00                 S  
ATOM   1022  CE  MET   157      22.718 208.950 -12.785  1.00                 C  
ATOM   1023  CG  MET   157      22.094 209.298 -15.462  1.00                 C  
ATOM   1024  N   VAL   158      22.413 205.332 -17.983  1.00                 N  
ATOM   1025  CA  VAL   158      22.789 203.930 -18.163  1.00                 C  
ATOM   1026  C   VAL   158      23.898 203.805 -19.197  1.00                 C  
ATOM   1027  O   VAL   158      24.946 203.201 -18.940  1.00                 O  
ATOM   1028  CB  VAL   158      21.580 203.070 -18.576  1.00                 C  
ATOM   1029  CG1 VAL   158      22.027 201.661 -18.936  1.00                 C  
ATOM   1030  CG2 VAL   158      20.545 203.037 -17.463  1.00                 C  
ATOM   1031  N   CYS   159      23.674 204.363 -20.388  1.00                 N  
ATOM   1032  CA  CYS   159      24.672 204.291 -21.451  1.00                 C  
ATOM   1033  C   CYS   159      25.941 205.034 -21.044  1.00                 C  
ATOM   1034  O   CYS   159      27.058 204.538 -21.237  1.00                 O  
ATOM   1035  CB  CYS   159      24.111 204.867 -22.753  1.00                 C  
ATOM   1036  SG  CYS   159      22.829 203.854 -23.526  1.00                 S  
ATOM   1037  N   LEU   160      25.791 206.219 -20.444  1.00                 N  
ATOM   1038  CA  LEU   160      26.955 206.984 -20.003  1.00                 C  
ATOM   1039  C   LEU   160      27.717 206.252 -18.905  1.00                 C  
ATOM   1040  O   LEU   160      28.956 206.239 -18.903  1.00                 O  
ATOM   1041  CB  LEU   160      26.531 208.369 -19.510  1.00                 C  
ATOM   1042  CG  LEU   160      26.018 209.340 -20.575  1.00                 C  
ATOM   1043  CD1 LEU   160      25.465 210.602 -19.930  1.00                 C  
ATOM   1044  CD2 LEU   160      27.124 209.691 -21.559  1.00                 C  
ATOM   1045  N   GLY   161      26.998 205.640 -17.962  1.00                 N  
ATOM   1046  CA  GLY   161      27.666 204.979 -16.852  1.00                 C  
ATOM   1047  C   GLY   161      28.456 203.763 -17.294  1.00                 C  
ATOM   1048  O   GLY   161      29.613 203.585 -16.903  1.00                 O  
ATOM   1049  N   VAL   162      27.840 202.910 -18.118  1.00                 N  
ATOM   1050  CA  VAL   162      28.540 201.742 -18.649  1.00                 C  
ATOM   1051  C   VAL   162      29.728 202.173 -19.503  1.00                 C  
ATOM   1052  O   VAL   162      30.811 201.579 -19.433  1.00                 O  
ATOM   1053  CB  VAL   162      27.597 200.844 -19.470  1.00                 C  
ATOM   1054  CG1 VAL   162      27.184 201.540 -20.758  1.00                 C  
ATOM   1055  CG2 VAL   162      28.260 199.509 -19.771  1.00                 C  
ATOM   1056  N   ALA   163      29.546 203.212 -20.321  1.00                 N  
ATOM   1057  CA  ALA   163      30.641 203.696 -21.157  1.00                 C  
ATOM   1058  C   ALA   163      31.803 204.184 -20.305  1.00                 C  
ATOM   1059  O   ALA   163      32.967 203.884 -20.594  1.00                 O  
ATOM   1060  CB  ALA   163      30.157 204.810 -22.072  1.00                 C  
ATOM   1061  N   LEU   164      31.504 204.932 -19.243  1.00                 N  
ATOM   1062  CA  LEU   164      32.550 205.406 -18.344  1.00                 C  
ATOM   1063  C   LEU   164      33.188 204.249 -17.584  1.00                 C  
ATOM   1064  O   LEU   164      34.408 204.227 -17.381  1.00                 O  
ATOM   1065  CB  LEU   164      31.986 206.433 -17.360  1.00                 C  
ATOM   1066  CG  LEU   164      31.554 207.775 -17.954  1.00                 C  
ATOM   1067  CD1 LEU   164      30.857 208.628 -16.905  1.00                 C  
ATOM   1068  CD2 LEU   164      32.750 208.518 -18.530  1.00                 C  
ATOM   1069  N   PHE   165      32.374 203.286 -17.148  1.00                 N  
ATOM   1070  CA  PHE   165      32.903 202.107 -16.470  1.00                 C  
ATOM   1071  C   PHE   165      33.877 201.357 -17.372  1.00                 C  
ATOM   1072  O   PHE   165      34.993 201.020 -16.960  1.00                 O  
ATOM   1073  CB  PHE   165      31.764 201.183 -16.035  1.00                 C  
ATOM   1074  CG  PHE   165      32.229 199.915 -15.378  1.00                 C  
ATOM   1075  CZ  PHE   165      33.090 197.565 -14.168  1.00                 C  
ATOM   1076  CD1 PHE   165      32.629 199.911 -14.053  1.00                 C  
ATOM   1077  CE1 PHE   165      33.058 198.745 -13.449  1.00                 C  
ATOM   1078  CD2 PHE   165      32.267 198.726 -16.085  1.00                 C  
ATOM   1079  CE2 PHE   165      32.696 197.559 -15.480  1.00                 C  
ATOM   1080  N   MET   166      33.473 201.104 -18.619  1.00                 N  
ATOM   1081  CA  MET   166      34.327 200.374 -19.550  1.00                 C  
ATOM   1082  C   MET   166      35.592 201.156 -19.884  1.00                 C  
ATOM   1083  O   MET   166      36.680 200.576 -19.970  1.00                 O  
ATOM   1084  CB  MET   166      33.564 200.050 -20.836  1.00                 C  
ATOM   1085  SD  MET   166      31.756 198.481 -22.231  1.00                 S  
ATOM   1086  CE  MET   166      30.790 199.923 -22.670  1.00                 C  
ATOM   1087  CG  MET   166      32.467 199.012 -20.662  1.00                 C  
ATOM   1088  N   MET   167      35.473 202.473 -20.072  1.00                 N  
ATOM   1089  CA  MET   167      36.621 203.284 -20.465  1.00                 C  
ATOM   1090  C   MET   167      37.654 203.417 -19.355  1.00                 C  
ATOM   1091  O   MET   167      38.795 203.794 -19.634  1.00                 O  
ATOM   1092  CB  MET   167      36.168 204.679 -20.901  1.00                 C  
ATOM   1093  SD  MET   167      36.256 203.983 -23.581  1.00                 S  
ATOM   1094  CE  MET   167      37.579 205.174 -23.778  1.00                 C  
ATOM   1095  CG  MET   167      35.360 204.695 -22.188  1.00                 C  
ATOM   1096  N   LYS   168      37.283 203.125 -18.111  1.00                 N  
ATOM   1097  CA  LYS   168      38.202 203.202 -16.987  1.00                 C  
ATOM   1098  C   LYS   168      38.500 201.840 -16.374  1.00                 C  
ATOM   1099  O   LYS   168      39.214 201.771 -15.368  1.00                 O  
ATOM   1100  CB  LYS   168      37.647 204.130 -15.904  1.00                 C  
ATOM   1101  CD  LYS   168      38.659 206.245 -16.800  1.00                 C  
ATOM   1102  CE  LYS   168      38.397 207.687 -17.203  1.00                 C  
ATOM   1103  CG  LYS   168      37.375 205.547 -16.381  1.00                 C  
ATOM   1104  NZ  LYS   168      39.637 208.366 -17.671  1.00                 N  
ATOM   1105  N   ASP   169      37.972 200.761 -16.948  1.00                 N  
ATOM   1106  CA  ASP   169      38.189 199.419 -16.423  1.00                 C  
ATOM   1107  C   ASP   169      39.566 198.925 -16.849  1.00                 C  
ATOM   1108  O   ASP   169      39.868 198.864 -18.045  1.00                 O  
ATOM   1109  CB  ASP   169      37.092 198.470 -16.909  1.00                 C  
ATOM   1110  CG  ASP   169      37.219 197.080 -16.316  1.00                 C  
ATOM   1111  OD1 ASP   169      38.032 196.904 -15.384  1.00                 O  
ATOM   1112  OD2 ASP   169      36.507 196.167 -16.784  1.00                 O  
ATOM   1113  N   LYS   170      40.397 198.562 -15.873  1.00                 N  
ATOM   1114  CA  LYS   170      41.779 198.211 -16.182  1.00                 C  
ATOM   1115  C   LYS   170      41.885 196.888 -16.934  1.00                 C  
ATOM   1116  O   LYS   170      42.832 196.696 -17.703  1.00                 O  
ATOM   1117  CB  LYS   170      42.612 198.137 -14.901  1.00                 C  
ATOM   1118  CD  LYS   170      43.650 199.332 -12.952  1.00                 C  
ATOM   1119  CE  LYS   170      43.855 200.673 -12.267  1.00                 C  
ATOM   1120  CG  LYS   170      42.813 199.478 -14.213  1.00                 C  
ATOM   1121  NZ  LYS   170      44.648 200.541 -11.014  1.00                 N  
ATOM   1122  N   LYS   171      40.760 196.243 -17.209  1.00                 N  
ATOM   1123  CA  LYS   171      40.794 194.993 -17.963  1.00                 C  
ATOM   1124  C   LYS   171      41.304 195.278 -19.379  1.00                 C  
ATOM   1125  O   LYS   171      42.138 194.573 -19.955  1.00                 O  
ATOM   1126  CB  LYS   171      39.407 194.348 -17.994  1.00                 C  
ATOM   1127  CD  LYS   171      39.770 192.609 -16.220  1.00                 C  
ATOM   1128  CE  LYS   171      39.485 191.400 -17.096  1.00                 C  
ATOM   1129  CG  LYS   171      38.943 193.810 -16.650  1.00                 C  
ATOM   1130  NZ  LYS   171      40.243 190.199 -16.648  1.00                 N  
ATOM   1131  N   ALA   172      40.761 196.355 -19.923  1.00                 N  
ATOM   1132  CA  ALA   172      41.116 196.818 -21.245  1.00                 C  
ATOM   1133  C   ALA   172      42.593 197.212 -21.234  1.00                 C  
ATOM   1134  O   ALA   172      43.350 196.957 -22.175  1.00                 O  
ATOM   1135  CB  ALA   172      40.228 197.982 -21.655  1.00                 C  
ATOM   1136  N   THR   173      43.006 197.848 -20.142  1.00                 N  
ATOM   1137  CA  THR   173      44.387 198.296 -19.965  1.00                 C  
ATOM   1138  C   THR   173      45.411 197.141 -19.910  1.00                 C  
ATOM   1139  O   THR   173      46.523 197.242 -20.436  1.00                 O  
ATOM   1140  CB  THR   173      44.548 199.135 -18.684  1.00                 C  
ATOM   1141  OG1 THR   173      43.736 200.312 -18.775  1.00                 O  
ATOM   1142  CG2 THR   173      45.998 199.557 -18.503  1.00                 C  
ATOM   1143  N   ASP   174      45.043 196.028 -19.271  1.00                 N  
ATOM   1144  CA  ASP   174      45.935 194.867 -19.120  1.00                 C  
ATOM   1145  C   ASP   174      46.134 193.981 -20.346  1.00                 C  
ATOM   1146  O   ASP   174      47.046 193.152 -20.400  1.00                 O  
ATOM   1147  CB  ASP   174      45.444 193.957 -17.992  1.00                 C  
ATOM   1148  CG  ASP   174      45.594 194.593 -16.624  1.00                 C  
ATOM   1149  OD1 ASP   174      46.450 195.491 -16.477  1.00                 O  
ATOM   1150  OD2 ASP   174      44.856 194.193 -15.699  1.00                 O  
ATOM   1151  N   THR   175      45.283 194.141 -21.352  1.00                 N  
ATOM   1152  CA  THR   175      45.451 193.385 -22.587  1.00                 C  
ATOM   1153  C   THR   175      45.447 194.427 -23.697  1.00                 C  
ATOM   1154  O   THR   175      44.398 194.795 -24.232  1.00                 O  
ATOM   1155  CB  THR   175      44.340 192.333 -22.760  1.00                 C  
ATOM   1156  OG1 THR   175      43.059 192.973 -22.703  1.00                 O  
ATOM   1157  CG2 THR   175      44.414 191.293 -21.653  1.00                 C  
ATOM   1158  N   ASP   176      46.635 194.927 -24.069  1.00                 N  
ATOM   1159  CA  ASP   176      46.797 195.940 -25.113  1.00                 C  
ATOM   1160  C   ASP   176      46.311 195.498 -26.484  1.00                 C  
ATOM   1161  O   ASP   176      45.955 196.324 -27.329  1.00                 O  
ATOM   1162  CB  ASP   176      48.264 196.359 -25.230  1.00                 C  
ATOM   1163  CG  ASP   176      48.727 197.191 -24.050  1.00                 C  
ATOM   1164  OD1 ASP   176      47.864 197.675 -23.289  1.00                 O  
ATOM   1165  OD2 ASP   176      49.954 197.359 -23.888  1.00                 O  
ATOM   1166  N   THR   177      46.281 194.199 -26.744  1.00                 N  
ATOM   1167  CA  THR   177      45.803 193.717 -28.026  1.00                 C  
ATOM   1168  C   THR   177      44.292 193.981 -28.145  1.00                 C  
ATOM   1169  O   THR   177      43.707 193.948 -29.231  1.00                 O  
ATOM   1170  CB  THR   177      46.097 192.217 -28.210  1.00                 C  
ATOM   1171  OG1 THR   177      45.445 191.468 -27.177  1.00                 O  
ATOM   1172  CG2 THR   177      47.593 191.954 -28.131  1.00                 C  
ATOM   1173  N   SER   178      43.651 194.248 -27.005  1.00                 N  
ATOM   1174  CA  SER   178      42.228 194.526 -26.978  1.00                 C  
ATOM   1175  C   SER   178      41.282 193.344 -27.028  1.00                 C  
ATOM   1176  O   SER   178      40.078 193.502 -26.807  1.00                 O  
ATOM   1177  CB  SER   178      41.839 195.443 -28.139  1.00                 C  
ATOM   1178  OG  SER   178      42.536 196.676 -28.071  1.00                 O  
ATOM   1179  N   GLN   179      41.757 192.135 -27.312  1.00                 N  
ATOM   1180  CA  GLN   179      40.850 190.985 -27.386  1.00                 C  
ATOM   1181  C   GLN   179      40.142 190.553 -26.082  1.00                 C  
ATOM   1182  O   GLN   179      38.956 190.211 -26.091  1.00                 O  
ATOM   1183  CB  GLN   179      41.589 189.753 -27.911  1.00                 C  
ATOM   1184  CD  GLN   179      42.789 188.644 -29.837  1.00                 C  
ATOM   1185  CG  GLN   179      41.991 189.847 -29.374  1.00                 C  
ATOM   1186  OE1 GLN   179      43.448 187.978 -29.038  1.00                 O  
ATOM   1187  NE2 GLN   179      42.734 188.362 -31.134  1.00                 N  
ATOM   1188  N   GLY   180      40.840 190.559 -24.950  1.00                 N  
ATOM   1189  CA  GLY   180      40.199 190.184 -23.698  1.00                 C  
ATOM   1190  C   GLY   180      39.159 191.231 -23.347  1.00                 C  
ATOM   1191  O   GLY   180      38.001 190.924 -23.054  1.00                 O  
ATOM   1192  N   TRP   181      39.564 192.496 -23.374  1.00                 N  
ATOM   1193  CA  TRP   181      38.636 193.555 -23.059  1.00                 C  
ATOM   1194  C   TRP   181      37.492 193.635 -24.061  1.00                 C  
ATOM   1195  O   TRP   181      36.315 193.661 -23.690  1.00                 O  
ATOM   1196  CB  TRP   181      39.359 194.902 -23.002  1.00                 C  
ATOM   1197  CG  TRP   181      38.458 196.053 -22.676  1.00                 C  
ATOM   1198  CD1 TRP   181      38.121 196.505 -21.433  1.00                 C  
ATOM   1199  NE1 TRP   181      37.273 197.581 -21.532  1.00                 N  
ATOM   1200  CD2 TRP   181      37.777 196.901 -23.610  1.00                 C  
ATOM   1201  CE2 TRP   181      37.048 197.842 -22.861  1.00                 C  
ATOM   1202  CH2 TRP   181      36.220 198.857 -24.826  1.00                 C  
ATOM   1203  CZ2 TRP   181      36.264 198.827 -23.460  1.00                 C  
ATOM   1204  CE3 TRP   181      37.714 196.955 -25.005  1.00                 C  
ATOM   1205  CZ3 TRP   181      36.936 197.933 -25.595  1.00                 C  
ATOM   1206  N   GLY   182      37.808 193.675 -25.345  1.00                 N  
ATOM   1207  CA  GLY   182      36.786 193.782 -26.368  1.00                 C  
ATOM   1208  C   GLY   182      35.830 192.603 -26.316  1.00                 C  
ATOM   1209  O   GLY   182      34.606 192.754 -26.286  1.00                 O  
ATOM   1210  N   LEU   183      36.393 191.402 -26.306  1.00                 N  
ATOM   1211  CA  LEU   183      35.589 190.187 -26.243  1.00                 C  
ATOM   1212  C   LEU   183      34.844 190.051 -24.899  1.00                 C  
ATOM   1213  O   LEU   183      33.723 189.541 -24.830  1.00                 O  
ATOM   1214  CB  LEU   183      36.465 188.953 -26.469  1.00                 C  
ATOM   1215  CG  LEU   183      37.054 188.788 -27.871  1.00                 C  
ATOM   1216  CD1 LEU   183      38.019 187.612 -27.913  1.00                 C  
ATOM   1217  CD2 LEU   183      35.950 188.603 -28.901  1.00                 C  
ATOM   1218  N   GLY   184      35.430 190.580 -23.862  1.00                 N  
ATOM   1219  CA  GLY   184      34.880 190.451 -22.523  1.00                 C  
ATOM   1220  C   GLY   184      33.667 191.330 -22.307  1.00                 C  
ATOM   1221  O   GLY   184      32.736 190.952 -21.589  1.00                 O  
ATOM   1222  N   GLU   185      33.650 192.503 -22.941  1.00                 N  
ATOM   1223  CA  GLU   185      32.503 193.397 -22.834  1.00                 C  
ATOM   1224  C   GLU   185      31.320 192.882 -23.643  1.00                 C  
ATOM   1225  O   GLU   185      30.177 192.913 -23.172  1.00                 O  
ATOM   1226  CB  GLU   185      32.877 194.807 -23.297  1.00                 C  
ATOM   1227  CD  GLU   185      33.265 195.759 -20.990  1.00                 C  
ATOM   1228  CG  GLU   185      33.844 195.527 -22.371  1.00                 C  
ATOM   1229  OE1 GLU   185      32.022 195.778 -20.862  1.00                 O  
ATOM   1230  OE2 GLU   185      34.053 195.922 -20.035  1.00                 O  
ATOM   1231  N   VAL   186      31.572 192.398 -24.860  1.00                 N  
ATOM   1232  CA  VAL   186      30.479 192.035 -25.758  1.00                 C  
ATOM   1233  C   VAL   186      29.832 190.720 -25.336  1.00                 C  
ATOM   1234  O   VAL   186      28.613 190.557 -25.449  1.00                 O  
ATOM   1235  CB  VAL   186      30.958 191.933 -27.218  1.00                 C  
ATOM   1236  CG1 VAL   186      29.846 191.398 -28.107  1.00                 C  
ATOM   1237  CG2 VAL   186      31.439 193.287 -27.716  1.00                 C  
ATOM   1238  N   LEU   187      30.623 189.764 -24.841  1.00                 N  
ATOM   1239  CA  LEU   187      30.026 188.522 -24.361  1.00                 C  
ATOM   1240  C   LEU   187      29.109 188.782 -23.171  1.00                 C  
ATOM   1241  O   LEU   187      28.029 188.191 -23.074  1.00                 O  
ATOM   1242  CB  LEU   187      31.114 187.517 -23.978  1.00                 C  
ATOM   1243  CG  LEU   187      31.936 186.936 -25.131  1.00                 C  
ATOM   1244  CD1 LEU   187      33.091 186.100 -24.600  1.00                 C  
ATOM   1245  CD2 LEU   187      31.058 186.102 -26.051  1.00                 C  
ATOM   1246  N   LEU   188      29.505 189.686 -22.273  1.00                 N  
ATOM   1247  CA  LEU   188      28.641 190.017 -21.145  1.00                 C  
ATOM   1248  C   LEU   188      27.360 190.698 -21.615  1.00                 C  
ATOM   1249  O   LEU   188      26.272 190.404 -21.107  1.00                 O  
ATOM   1250  CB  LEU   188      29.379 190.916 -20.150  1.00                 C  
ATOM   1251  CG  LEU   188      28.604 191.314 -18.893  1.00                 C  
ATOM   1252  CD1 LEU   188      28.190 190.081 -18.104  1.00                 C  
ATOM   1253  CD2 LEU   188      29.434 192.244 -18.022  1.00                 C  
ATOM   1254  N   MET   189      27.469 191.602 -22.593  1.00                 N  
ATOM   1255  CA  MET   189      26.287 192.282 -23.117  1.00                 C  
ATOM   1256  C   MET   189      25.358 191.303 -23.825  1.00                 C  
ATOM   1257  O   MET   189      24.131 191.415 -23.722  1.00                 O  
ATOM   1258  CB  MET   189      26.695 193.404 -24.074  1.00                 C  
ATOM   1259  SD  MET   189      27.608 195.984 -24.508  1.00                 S  
ATOM   1260  CE  MET   189      28.952 195.374 -25.523  1.00                 C  
ATOM   1261  CG  MET   189      27.363 194.588 -23.393  1.00                 C  
ATOM   1262  N   VAL   190      25.930 190.343 -24.558  1.00                 N  
ATOM   1263  CA  VAL   190      25.135 189.321 -25.232  1.00                 C  
ATOM   1264  C   VAL   190      24.377 188.472 -24.220  1.00                 C  
ATOM   1265  O   VAL   190      23.254 188.028 -24.487  1.00                 O  
ATOM   1266  CB  VAL   190      26.011 188.420 -26.122  1.00                 C  
ATOM   1267  CG1 VAL   190      25.202 187.248 -26.654  1.00                 C  
ATOM   1268  CG2 VAL   190      26.609 189.223 -27.268  1.00                 C  
ATOM   1269  N   SER   191      24.965 188.235 -23.045  1.00                 N  
ATOM   1270  CA  SER   191      24.290 187.403 -22.056  1.00                 C  
ATOM   1271  C   SER   191      23.020 188.071 -21.546  1.00                 C  
ATOM   1272  O   SER   191      22.068 187.378 -21.170  1.00                 O  
ATOM   1273  CB  SER   191      25.226 187.096 -20.885  1.00                 C  
ATOM   1274  OG  SER   191      26.317 186.293 -21.301  1.00                 O  
ATOM   1275  N   LEU   192      22.982 189.409 -21.529  1.00                 N  
ATOM   1276  CA  LEU   192      21.752 190.113 -21.176  1.00                 C  
ATOM   1277  C   LEU   192      20.594 189.671 -22.063  1.00                 C  
ATOM   1278  O   LEU   192      19.487 189.422 -21.572  1.00                 O  
ATOM   1279  CB  LEU   192      21.950 191.626 -21.285  1.00                 C  
ATOM   1280  CG  LEU   192      22.876 192.265 -20.248  1.00                 C  
ATOM   1281  CD1 LEU   192      23.127 193.728 -20.580  1.00                 C  
ATOM   1282  CD2 LEU   192      22.291 192.133 -18.851  1.00                 C  
ATOM   1283  N   THR   193      20.831 189.565 -23.372  1.00                 N  
ATOM   1284  CA  THR   193      19.763 189.179 -24.289  1.00                 C  
ATOM   1285  C   THR   193      19.376 187.722 -24.071  1.00                 C  
ATOM   1286  O   THR   193      18.191 187.385 -23.977  1.00                 O  
ATOM   1287  CB  THR   193      20.175 189.394 -25.757  1.00                 C  
ATOM   1288  OG1 THR   193      20.446 190.783 -25.982  1.00                 O  
ATOM   1289  CG2 THR   193      19.057 188.960 -26.693  1.00                 C  
ATOM   1290  N   LEU   194      20.373 186.838 -23.977  1.00                 N  
ATOM   1291  CA  LEU   194      20.099 185.408 -23.876  1.00                 C  
ATOM   1292  C   LEU   194      19.304 185.079 -22.619  1.00                 C  
ATOM   1293  O   LEU   194      18.329 184.321 -22.669  1.00                 O  
ATOM   1294  CB  LEU   194      21.404 184.610 -23.889  1.00                 C  
ATOM   1295  CG  LEU   194      22.170 184.585 -25.214  1.00                 C  
ATOM   1296  CD1 LEU   194      23.534 183.936 -25.034  1.00                 C  
ATOM   1297  CD2 LEU   194      21.373 183.852 -26.282  1.00                 C  
ATOM   1298  N   ASP   195      19.708 185.640 -21.476  1.00                 N  
ATOM   1299  CA  ASP   195      19.048 185.304 -20.219  1.00                 C  
ATOM   1300  C   ASP   195      17.640 185.880 -20.148  1.00                 C  
ATOM   1301  O   ASP   195      16.758 185.282 -19.522  1.00                 O  
ATOM   1302  CB  ASP   195      19.871 185.805 -19.031  1.00                 C  
ATOM   1303  CG  ASP   195      19.375 185.260 -17.706  1.00                 C  
ATOM   1304  OD1 ASP   195      19.395 184.024 -17.528  1.00                 O  
ATOM   1305  OD2 ASP   195      18.965 186.068 -16.847  1.00                 O  
ATOM   1306  N   GLY   196      17.406 187.030 -20.784  1.00                 N  
ATOM   1307  CA  GLY   196      16.069 187.610 -20.784  1.00                 C  
ATOM   1308  C   GLY   196      15.106 186.734 -21.578  1.00                 C  
ATOM   1309  O   GLY   196      13.975 186.487 -21.142  1.00                 O  
ATOM   1310  N   LEU   197      15.533 186.240 -22.745  1.00                 N  
ATOM   1311  CA  LEU   197      14.688 185.305 -23.485  1.00                 C  
ATOM   1312  C   LEU   197      14.437 184.042 -22.673  1.00                 C  
ATOM   1313  O   LEU   197      13.316 183.521 -22.651  1.00                 O  
ATOM   1314  CB  LEU   197      15.329 184.951 -24.828  1.00                 C  
ATOM   1315  CG  LEU   197      15.384 186.071 -25.869  1.00                 C  
ATOM   1316  CD1 LEU   197      16.201 185.642 -27.078  1.00                 C  
ATOM   1317  CD2 LEU   197      13.981 186.477 -26.296  1.00                 C  
ATOM   1318  N   THR   198      15.471 183.540 -21.989  1.00                 N  
ATOM   1319  CA  THR   198      15.299 182.385 -21.111  1.00                 C  
ATOM   1320  C   THR   198      14.244 182.657 -20.046  1.00                 C  
ATOM   1321  O   THR   198      13.325 181.855 -19.850  1.00                 O  
ATOM   1322  CB  THR   198      16.623 181.992 -20.430  1.00                 C  
ATOM   1323  OG1 THR   198      17.582 181.613 -21.425  1.00                 O  
ATOM   1324  CG2 THR   198      16.409 180.816 -19.488  1.00                 C  
ATOM   1325  N   GLY   199      14.365 183.787 -19.342  1.00                 N  
ATOM   1326  CA  GLY   199      13.441 184.080 -18.252  1.00                 C  
ATOM   1327  C   GLY   199      12.014 184.234 -18.765  1.00                 C  
ATOM   1328  O   GLY   199      11.067 183.733 -18.146  1.00                 O  
ATOM   1329  N   ALA   200      11.843 184.909 -19.903  1.00                 N  
ATOM   1330  CA  ALA   200      10.507 185.143 -20.445  1.00                 C  
ATOM   1331  C   ALA   200       9.894 183.838 -20.941  1.00                 C  
ATOM   1332  O   ALA   200       8.742 183.517 -20.625  1.00                 O  
ATOM   1333  CB  ALA   200      10.563 186.165 -21.570  1.00                 C  
ATOM   1334  N   SER   201      10.651 183.063 -21.727  1.00                 N  
ATOM   1335  CA  SER   201      10.113 181.807 -22.241  1.00                 C  
ATOM   1336  C   SER   201       9.906 180.794 -21.121  1.00                 C  
ATOM   1337  O   SER   201       8.909 180.063 -21.120  1.00                 O  
ATOM   1338  CB  SER   201      11.041 181.224 -23.309  1.00                 C  
ATOM   1339  OG  SER   201      12.293 180.861 -22.753  1.00                 O  
ATOM   1340  N   GLN   202      10.831 180.738 -20.156  1.00                 N  
ATOM   1341  CA  GLN   202      10.629 179.867 -19.001  1.00                 C  
ATOM   1342  C   GLN   202       9.372 180.263 -18.239  1.00                 C  
ATOM   1343  O   GLN   202       8.629 179.398 -17.763  1.00                 O  
ATOM   1344  CB  GLN   202      11.846 179.914 -18.075  1.00                 C  
ATOM   1345  CD  GLN   202      11.772 177.500 -17.333  1.00                 C  
ATOM   1346  CG  GLN   202      11.769 178.953 -16.900  1.00                 C  
ATOM   1347  OE1 GLN   202      11.801 177.199 -18.526  1.00                 O  
ATOM   1348  NE2 GLN   202      11.742 176.595 -16.362  1.00                 N  
ATOM   1349  N   ASP   203       9.113 181.568 -18.122  1.00                 N  
ATOM   1350  CA  ASP   203       7.921 182.017 -17.409  1.00                 C  
ATOM   1351  C   ASP   203       6.651 181.616 -18.149  1.00                 C  
ATOM   1352  O   ASP   203       5.638 181.295 -17.516  1.00                 O  
ATOM   1353  CB  ASP   203       7.955 183.534 -17.211  1.00                 C  
ATOM   1354  CG  ASP   203       6.852 184.026 -16.295  1.00                 C  
ATOM   1355  OD1 ASP   203       6.841 183.628 -15.111  1.00                 O  
ATOM   1356  OD2 ASP   203       5.998 184.810 -16.760  1.00                 O  
ATOM   1357  N   ARG   204       6.678 181.644 -19.485  1.00                 N  
ATOM   1358  CA  ARG   204       5.564 181.114 -20.266  1.00                 C  
ATOM   1359  C   ARG   204       5.259 179.678 -19.864  1.00                 C  
ATOM   1360  O   ARG   204       4.128 179.340 -19.498  1.00                 O  
ATOM   1361  CB  ARG   204       5.874 181.192 -21.762  1.00                 C  
ATOM   1362  CD  ARG   204       5.100 180.854 -24.126  1.00                 C  
ATOM   1363  NE  ARG   204       4.050 180.334 -24.999  1.00                 N  
ATOM   1364  CG  ARG   204       4.751 180.690 -22.655  1.00                 C  
ATOM   1365  CZ  ARG   204       4.107 180.349 -26.326  1.00                 C  
ATOM   1366  NH1 ARG   204       3.104 179.853 -27.039  1.00                 N  
ATOM   1367  NH2 ARG   204       5.166 180.860 -26.939  1.00                 N  
ATOM   1368  N   MET   205       6.279 178.819 -19.947  1.00                 N  
ATOM   1369  CA  MET   205       6.105 177.394 -19.694  1.00                 C  
ATOM   1370  C   MET   205       5.570 177.140 -18.290  1.00                 C  
ATOM   1371  O   MET   205       4.621 176.369 -18.107  1.00                 O  
ATOM   1372  CB  MET   205       7.427 176.649 -19.891  1.00                 C  
ATOM   1373  SD  MET   205       6.807 175.898 -22.485  1.00                 S  
ATOM   1374  CE  MET   205       5.959 177.335 -23.134  1.00                 C  
ATOM   1375  CG  MET   205       7.945 176.672 -21.320  1.00                 C  
ATOM   1376  N   THR   206       6.162 177.793 -17.286  1.00                 N  
ATOM   1377  CA  THR   206       5.738 177.574 -15.906  1.00                 C  
ATOM   1378  C   THR   206       4.284 177.983 -15.691  1.00                 C  
ATOM   1379  O   THR   206       3.580 177.375 -14.876  1.00                 O  
ATOM   1380  CB  THR   206       6.629 178.343 -14.913  1.00                 C  
ATOM   1381  OG1 THR   206       6.573 179.746 -15.204  1.00                 O  
ATOM   1382  CG2 THR   206       8.073 177.881 -15.024  1.00                 C  
ATOM   1383  N   ALA   207       3.814 178.995 -16.422  1.00                 N  
ATOM   1384  CA  ALA   207       2.418 179.404 -16.323  1.00                 C  
ATOM   1385  C   ALA   207       1.510 178.429 -17.069  1.00                 C  
ATOM   1386  O   ALA   207       0.443 178.055 -16.570  1.00                 O  
ATOM   1387  CB  ALA   207       2.238 180.813 -16.868  1.00                 C  
ATOM   1388  N   GLU   208       1.913 177.993 -18.267  1.00                 N  
ATOM   1389  CA  GLU   208       1.080 177.074 -19.040  1.00                 C  
ATOM   1390  C   GLU   208       0.945 175.720 -18.350  1.00                 C  
ATOM   1391  O   GLU   208      -0.123 175.097 -18.397  1.00                 O  
ATOM   1392  CB  GLU   208       1.654 176.884 -20.445  1.00                 C  
ATOM   1393  CD  GLU   208       2.183 177.910 -22.692  1.00                 C  
ATOM   1394  CG  GLU   208       1.551 178.116 -21.330  1.00                 C  
ATOM   1395  OE1 GLU   208       2.866 176.881 -22.880  1.00                 O  
ATOM   1396  OE2 GLU   208       1.995 178.776 -23.572  1.00                 O  
ATOM   1397  N   HIS   209       2.015 175.243 -17.714  1.00                 N  
ATOM   1398  CA  HIS   209       1.996 173.984 -16.981  1.00                 C  
ATOM   1399  C   HIS   209       1.772 174.195 -15.485  1.00                 C  
ATOM   1400  O   HIS   209       2.214 173.380 -14.667  1.00                 O  
ATOM   1401  CB  HIS   209       3.301 173.216 -17.201  1.00                 C  
ATOM   1402  CG  HIS   209       3.502 172.758 -18.612  1.00                 C  
ATOM   1403  ND1 HIS   209       3.925 173.602 -19.615  1.00                 N  
ATOM   1404  CE1 HIS   209       4.012 172.908 -20.764  1.00                 C  
ATOM   1405  CD2 HIS   209       3.357 171.497 -19.324  1.00                 C  
ATOM   1406  NE2 HIS   209       3.673 171.644 -20.596  1.00                 N  
ATOM   1407  N   LYS   210       2.606 173.561 -14.656  1.00                 N  
ATOM   1408  CA  LYS   210       2.421 173.571 -13.212  1.00                 C  
ATOM   1409  C   LYS   210       3.349 174.556 -12.489  1.00                 C  
ATOM   1410  O   LYS   210       4.111 175.302 -13.109  1.00                 O  
ATOM   1411  CB  LYS   210       2.637 172.171 -12.634  1.00                 C  
ATOM   1412  CD  LYS   210       1.871 169.787 -12.461  1.00                 C  
ATOM   1413  CE  LYS   210       0.847 168.762 -12.920  1.00                 C  
ATOM   1414  CG  LYS   210       1.619 171.143 -13.101  1.00                 C  
ATOM   1415  NZ  LYS   210       1.099 167.421 -12.324  1.00                 N  
ATOM   1416  N   THR   211       3.291 174.566 -11.148  1.00                 N  
ATOM   1417  CA  THR   211       4.016 175.540 -10.332  1.00                 C  
ATOM   1418  C   THR   211       5.474 175.182 -10.030  1.00                 C  
ATOM   1419  O   THR   211       6.148 175.875  -9.263  1.00                 O  
ATOM   1420  CB  THR   211       3.318 175.774  -8.979  1.00                 C  
ATOM   1421  OG1 THR   211       3.243 174.538  -8.257  1.00                 O  
ATOM   1422  CG2 THR   211       1.907 176.300  -9.191  1.00                 C  
ATOM   1423  N   GLY   212       5.999 174.108 -10.611  1.00                 N  
ATOM   1424  CA  GLY   212       7.398 173.721 -10.314  1.00                 C  
ATOM   1425  C   GLY   212       8.332 174.278 -11.404  1.00                 C  
ATOM   1426  O   GLY   212       8.058 174.149 -12.600  1.00                 O  
ATOM   1427  N   ALA   213       9.466 174.914 -11.012  1.00                 N  
ATOM   1428  CA  ALA   213      10.370 175.401 -12.079  1.00                 C  
ATOM   1429  C   ALA   213      11.031 174.274 -12.880  1.00                 C  
ATOM   1430  O   ALA   213      11.506 173.269 -12.344  1.00                 O  
ATOM   1431  CB  ALA   213      11.456 176.288 -11.490  1.00                 C  
ATOM   1432  N   TYR   214      11.055 174.461 -14.193  1.00                 N  
ATOM   1433  CA  TYR   214      11.692 173.511 -15.120  1.00                 C  
ATOM   1434  C   TYR   214      13.197 173.756 -15.273  1.00                 C  
ATOM   1435  O   TYR   214      13.747 173.715 -16.377  1.00                 O  
ATOM   1436  CB  TYR   214      11.027 173.578 -16.496  1.00                 C  
ATOM   1437  CG  TYR   214       9.587 173.119 -16.504  1.00                 C  
ATOM   1438  OH  TYR   214       5.620 171.871 -16.532  1.00                 O  
ATOM   1439  CZ  TYR   214       6.933 172.282 -16.522  1.00                 C  
ATOM   1440  CD1 TYR   214       8.586 173.924 -17.033  1.00                 C  
ATOM   1441  CE1 TYR   214       7.267 173.513 -17.044  1.00                 C  
ATOM   1442  CD2 TYR   214       9.232 171.882 -15.982  1.00                 C  
ATOM   1443  CE2 TYR   214       7.917 171.454 -15.984  1.00                 C  
ATOM   1444  N   GLN   215      13.895 174.033 -14.049  1.00                 N  
ATOM   1445  CA  GLN   215      15.314 174.286 -14.269  1.00                 C  
ATOM   1446  C   GLN   215      16.099 172.990 -14.440  1.00                 C  
ATOM   1447  O   GLN   215      17.077 172.961 -15.195  1.00                 O  
ATOM   1448  CB  GLN   215      15.900 175.096 -13.111  1.00                 C  
ATOM   1449  CD  GLN   215      14.715 174.341 -11.012  1.00                 C  
ATOM   1450  CG  GLN   215      16.006 174.324 -11.805  1.00                 C  
ATOM   1451  OE1 GLN   215      13.890 175.242 -11.168  1.00                 O  
ATOM   1452  NE2 GLN   215      14.535 173.343 -10.155  1.00                 N  
ATOM   1453  N   MET   216      15.692 171.915 -13.756  1.00                 N  
ATOM   1454  CA  MET   216      16.375 170.633 -13.916  1.00                 C  
ATOM   1455  C   MET   216      16.373 170.188 -15.371  1.00                 C  
ATOM   1456  O   MET   216      17.405 169.758 -15.900  1.00                 O  
ATOM   1457  CB  MET   216      15.720 169.564 -13.039  1.00                 C  
ATOM   1458  SD  MET   216      15.066 168.542 -10.549  1.00                 S  
ATOM   1459  CE  MET   216      15.358 169.177  -8.900  1.00                 C  
ATOM   1460  CG  MET   216      15.909 169.783 -11.547  1.00                 C  
ATOM   1461  N   MET   217      15.222 170.293 -16.039  1.00                 N  
ATOM   1462  CA  MET   217      15.140 169.920 -17.446  1.00                 C  
ATOM   1463  C   MET   217      15.951 170.869 -18.320  1.00                 C  
ATOM   1464  O   MET   217      16.540 170.441 -19.319  1.00                 O  
ATOM   1465  CB  MET   217      13.682 169.899 -17.911  1.00                 C  
ATOM   1466  SD  MET   217      13.886 167.587 -19.423  1.00                 S  
ATOM   1467  CE  MET   217      13.875 167.350 -21.198  1.00                 C  
ATOM   1468  CG  MET   217      13.485 169.341 -19.311  1.00                 C  
ATOM   1469  N   LEU   218      15.998 172.153 -17.956  1.00                 N  
ATOM   1470  CA  LEU   218      16.780 173.120 -18.718  1.00                 C  
ATOM   1471  C   LEU   218      18.269 172.799 -18.636  1.00                 C  
ATOM   1472  O   LEU   218      18.977 172.823 -19.650  1.00                 O  
ATOM   1473  CB  LEU   218      16.516 174.540 -18.212  1.00                 C  
ATOM   1474  CG  LEU   218      15.118 175.103 -18.473  1.00                 C  
ATOM   1475  CD1 LEU   218      14.938 176.441 -17.772  1.00                 C  
ATOM   1476  CD2 LEU   218      14.868 175.251 -19.966  1.00                 C  
ATOM   1477  N   HIS   219      18.773 172.487 -17.439  1.00                 N  
ATOM   1478  CA  HIS   219      20.203 172.226 -17.321  1.00                 C  
ATOM   1479  C   HIS   219      20.590 170.911 -17.995  1.00                 C  
ATOM   1480  O   HIS   219      21.741 170.752 -18.418  1.00                 O  
ATOM   1481  CB  HIS   219      20.623 172.200 -15.850  1.00                 C  
ATOM   1482  CG  HIS   219      20.568 173.538 -15.182  1.00                 C  
ATOM   1483  ND1 HIS   219      19.387 174.117 -14.772  1.00                 N  
ATOM   1484  CE1 HIS   219      19.655 175.309 -14.210  1.00                 C  
ATOM   1485  CD2 HIS   219      21.545 174.543 -14.787  1.00                 C  
ATOM   1486  NE2 HIS   219      20.948 175.571 -14.216  1.00                 N  
ATOM   1487  N   ILE   220      19.647 169.972 -18.126  1.00                 N  
ATOM   1488  CA  ILE   220      19.921 168.743 -18.867  1.00                 C  
ATOM   1489  C   ILE   220      19.990 169.033 -20.363  1.00                 C  
ATOM   1490  O   ILE   220      20.940 168.633 -21.046  1.00                 O  
ATOM   1491  CB  ILE   220      18.862 167.663 -18.580  1.00                 C  
ATOM   1492  CD1 ILE   220      17.784 166.349 -16.679  1.00                 C  
ATOM   1493  CG1 ILE   220      18.954 167.199 -17.125  1.00                 C  
ATOM   1494  CG2 ILE   220      19.005 166.504 -19.555  1.00                 C  
ATOM   1495  N   ASN   221      18.991 169.750 -20.890  1.00                 N  
ATOM   1496  CA  ASN   221      18.985 170.096 -22.311  1.00                 C  
ATOM   1497  C   ASN   221      20.171 170.988 -22.652  1.00                 C  
ATOM   1498  O   ASN   221      20.834 170.801 -23.681  1.00                 O  
ATOM   1499  CB  ASN   221      17.667 170.773 -22.692  1.00                 C  
ATOM   1500  CG  ASN   221      16.506 169.799 -22.744  1.00                 C  
ATOM   1501  OD1 ASN   221      16.703 168.589 -22.852  1.00                 O  
ATOM   1502  ND2 ASN   221      15.289 170.326 -22.668  1.00                 N  
ATOM   1503  N   VAL   222      20.455 171.976 -21.797  1.00                 N  
ATOM   1504  CA  VAL   222      21.537 172.917 -22.073  1.00                 C  
ATOM   1505  C   VAL   222      22.895 172.231 -22.092  1.00                 C  
ATOM   1506  O   VAL   222      23.779 172.630 -22.860  1.00                 O  
ATOM   1507  CB  VAL   222      21.561 174.066 -21.048  1.00                 C  
ATOM   1508  CG1 VAL   222      22.807 174.919 -21.233  1.00                 C  
ATOM   1509  CG2 VAL   222      20.306 174.916 -21.172  1.00                 C  
ATOM   1510  N   TRP   223      23.086 171.209 -21.255  1.00                 N  
ATOM   1511  CA  TRP   223      24.353 170.486 -21.263  1.00                 C  
ATOM   1512  C   TRP   223      24.642 169.910 -22.644  1.00                 C  
ATOM   1513  O   TRP   223      25.706 170.157 -23.221  1.00                 O  
ATOM   1514  CB  TRP   223      24.339 169.369 -20.217  1.00                 C  
ATOM   1515  CG  TRP   223      25.612 168.581 -20.165  1.00                 C  
ATOM   1516  CD1 TRP   223      26.724 168.868 -19.427  1.00                 C  
ATOM   1517  NE1 TRP   223      27.692 167.916 -19.637  1.00                 N  
ATOM   1518  CD2 TRP   223      25.905 167.374 -20.880  1.00                 C  
ATOM   1519  CE2 TRP   223      27.211 166.988 -20.527  1.00                 C  
ATOM   1520  CH2 TRP   223      27.096 165.091 -21.927  1.00                 C  
ATOM   1521  CZ2 TRP   223      27.817 165.845 -21.046  1.00                 C  
ATOM   1522  CE3 TRP   223      25.190 166.584 -21.784  1.00                 C  
ATOM   1523  CZ3 TRP   223      25.795 165.452 -22.296  1.00                 C  
ATOM   1524  N   SER   224      23.692 169.152 -23.201  1.00                 N  
ATOM   1525  CA  SER   224      23.902 168.581 -24.528  1.00                 C  
ATOM   1526  C   SER   224      23.928 169.655 -25.609  1.00                 C  
ATOM   1527  O   SER   224      24.530 169.448 -26.668  1.00                 O  
ATOM   1528  CB  SER   224      22.814 167.554 -24.848  1.00                 C  
ATOM   1529  OG  SER   224      21.552 168.179 -25.003  1.00                 O  
ATOM   1530  N   VAL   225      23.288 170.802 -25.368  1.00                 N  
ATOM   1531  CA  VAL   225      23.369 171.899 -26.330  1.00                 C  
ATOM   1532  C   VAL   225      24.780 172.467 -26.411  1.00                 C  
ATOM   1533  O   VAL   225      25.279 172.753 -27.507  1.00                 O  
ATOM   1534  CB  VAL   225      22.378 173.027 -25.985  1.00                 C  
ATOM   1535  CG1 VAL   225      22.603 174.228 -26.890  1.00                 C  
ATOM   1536  CG2 VAL   225      20.945 172.530 -26.099  1.00                 C  
ATOM   1537  N   LEU   226      25.440 172.638 -25.266  1.00                 N  
ATOM   1538  CA  LEU   226      26.773 173.233 -25.247  1.00                 C  
ATOM   1539  C   LEU   226      27.888 172.226 -25.484  1.00                 C  
ATOM   1540  O   LEU   226      28.964 172.619 -25.943  1.00                 O  
ATOM   1541  CB  LEU   226      27.024 173.943 -23.915  1.00                 C  
ATOM   1542  CG  LEU   226      28.374 174.647 -23.766  1.00                 C  
ATOM   1543  CD1 LEU   226      28.539 175.725 -24.826  1.00                 C  
ATOM   1544  CD2 LEU   226      28.517 175.246 -22.375  1.00                 C  
ATOM   1545  N   TRP   227      27.655 170.946 -25.195  1.00                 N  
ATOM   1546  CA  TRP   227      28.722 169.948 -25.255  1.00                 C  
ATOM   1547  C   TRP   227      29.456 169.906 -26.592  1.00                 C  
ATOM   1548  O   TRP   227      30.697 169.924 -26.582  1.00                 O  
ATOM   1549  CB  TRP   227      28.168 168.553 -24.960  1.00                 C  
ATOM   1550  CG  TRP   227      29.205 167.473 -25.006  1.00                 C  
ATOM   1551  CD1 TRP   227      29.994 167.050 -23.976  1.00                 C  
ATOM   1552  NE1 TRP   227      30.826 166.041 -24.398  1.00                 N  
ATOM   1553  CD2 TRP   227      29.568 166.678 -26.142  1.00                 C  
ATOM   1554  CE2 TRP   227      30.581 165.796 -25.726  1.00                 C  
ATOM   1555  CH2 TRP   227      30.725 164.844 -27.882  1.00                 C  
ATOM   1556  CZ2 TRP   227      31.168 164.873 -26.590  1.00                 C  
ATOM   1557  CE3 TRP   227      29.133 166.628 -27.470  1.00                 C  
ATOM   1558  CZ3 TRP   227      29.718 165.711 -28.323  1.00                 C  
ATOM   1559  N   LEU   228      28.788 169.842 -27.754  1.00                 N  
ATOM   1560  CA  LEU   228      29.559 169.800 -29.010  1.00                 C  
ATOM   1561  C   LEU   228      30.418 171.035 -29.232  1.00                 C  
ATOM   1562  O   LEU   228      31.564 170.911 -29.682  1.00                 O  
ATOM   1563  CB  LEU   228      28.623 169.627 -30.208  1.00                 C  
ATOM   1564  CG  LEU   228      29.289 169.550 -31.583  1.00                 C  
ATOM   1565  CD1 LEU   228      30.238 168.364 -31.655  1.00                 C  
ATOM   1566  CD2 LEU   228      28.242 169.458 -32.683  1.00                 C  
ATOM   1567  N   ALA   229      29.905 172.226 -28.916  1.00                 N  
ATOM   1568  CA  ALA   229      30.705 173.439 -29.059  1.00                 C  
ATOM   1569  C   ALA   229      31.929 173.401 -28.152  1.00                 C  
ATOM   1570  O   ALA   229      33.045 173.715 -28.583  1.00                 O  
ATOM   1571  CB  ALA   229      29.864 174.668 -28.751  1.00                 C  
ATOM   1572  N   VAL   230      31.737 173.018 -26.887  1.00                 N  
ATOM   1573  CA  VAL   230      32.849 173.008 -25.941  1.00                 C  
ATOM   1574  C   VAL   230      33.938 172.038 -26.378  1.00                 C  
ATOM   1575  O   VAL   230      35.132 172.334 -26.250  1.00                 O  
ATOM   1576  CB  VAL   230      32.377 172.651 -24.519  1.00                 C  
ATOM   1577  CG1 VAL   230      33.570 172.439 -23.600  1.00                 C  
ATOM   1578  CG2 VAL   230      31.465 173.738 -23.972  1.00                 C  
ATOM   1579  N   GLY   231      33.548 170.873 -26.898  1.00                 N  
ATOM   1580  CA  GLY   231      34.541 169.922 -27.381  1.00                 C  
ATOM   1581  C   GLY   231      35.240 170.432 -28.636  1.00                 C  
ATOM   1582  O   GLY   231      36.412 170.112 -28.862  1.00                 O  
ATOM   1583  N   LEU   232      34.557 171.240 -29.450  1.00                 N  
ATOM   1584  CA  LEU   232      35.160 171.712 -30.693  1.00                 C  
ATOM   1585  C   LEU   232      36.220 172.778 -30.443  1.00                 C  
ATOM   1586  O   LEU   232      37.276 172.769 -31.086  1.00                 O  
ATOM   1587  CB  LEU   232      34.087 172.265 -31.633  1.00                 C  
ATOM   1588  CG  LEU   232      33.105 171.246 -32.215  1.00                 C  
ATOM   1589  CD1 LEU   232      31.996 171.947 -32.984  1.00                 C  
ATOM   1590  CD2 LEU   232      33.828 170.255 -33.114  1.00                 C  
ATOM   1591  N   LEU   233      35.961 173.713 -29.536  1.00                 N  
ATOM   1592  CA  LEU   233      36.841 174.865 -29.409  1.00                 C  
ATOM   1593  C   LEU   233      37.897 174.706 -28.330  1.00                 C  
ATOM   1594  O   LEU   233      38.858 175.482 -28.310  1.00                 O  
ATOM   1595  CB  LEU   233      36.030 176.130 -29.120  1.00                 C  
ATOM   1596  CG  LEU   233      35.020 176.547 -30.192  1.00                 C  
ATOM   1597  CD1 LEU   233      34.229 177.765 -29.740  1.00                 C  
ATOM   1598  CD2 LEU   233      35.723 176.831 -31.511  1.00                 C  
ATOM   1599  N   MET   234      37.749 173.734 -27.438  1.00                 N  
ATOM   1600  CA  MET   234      38.749 173.487 -26.414  1.00                 C  
ATOM   1601  C   MET   234      39.144 172.025 -26.288  1.00                 C  
ATOM   1602  O   MET   234      40.146 171.738 -25.625  1.00                 O  
ATOM   1603  CB  MET   234      38.255 173.981 -25.053  1.00                 C  
ATOM   1604  SD  MET   234      39.478 176.458 -25.271  1.00                 S  
ATOM   1605  CE  MET   234      38.763 178.029 -25.746  1.00                 C  
ATOM   1606  CG  MET   234      37.991 175.476 -24.994  1.00                 C  
ATOM   1607  N   SER   235      38.413 171.102 -26.908  1.00                 N  
ATOM   1608  CA  SER   235      38.756 169.696 -26.791  1.00                 C  
ATOM   1609  C   SER   235      38.655 169.223 -25.356  1.00                 C  
ATOM   1610  O   SER   235      37.715 169.555 -24.627  1.00                 O  
ATOM   1611  CB  SER   235      40.166 169.442 -27.327  1.00                 C  
ATOM   1612  OG  SER   235      40.433 168.054 -27.424  1.00                 O  
ATOM   1613  N   GLY   236      39.645 168.432 -24.941  1.00                 N  
ATOM   1614  CA  GLY   236      39.754 167.921 -23.578  1.00                 C  
ATOM   1615  C   GLY   236      40.963 168.571 -22.923  1.00                 C  
ATOM   1616  O   GLY   236      42.093 168.080 -23.064  1.00                 O  
ATOM   1617  N   GLU   237      40.785 169.681 -22.213  1.00                 N  
ATOM   1618  CA  GLU   237      41.929 170.378 -21.624  1.00                 C  
ATOM   1619  C   GLU   237      42.575 169.527 -20.549  1.00                 C  
ATOM   1620  O   GLU   237      41.876 168.855 -19.776  1.00                 O  
ATOM   1621  CB  GLU   237      41.495 171.727 -21.047  1.00                 C  
ATOM   1622  CD  GLU   237      39.514 172.519 -22.399  1.00                 C  
ATOM   1623  CG  GLU   237      40.985 172.712 -22.086  1.00                 C  
ATOM   1624  OE1 GLU   237      39.085 171.354 -22.542  1.00                 O  
ATOM   1625  OE2 GLU   237      38.791 173.532 -22.501  1.00                 O  
ATOM   1626  N   GLY   238      43.903 169.518 -20.473  1.00                 N  
ATOM   1627  CA  GLY   238      44.569 168.757 -19.411  1.00                 C  
ATOM   1628  C   GLY   238      44.320 169.388 -18.051  1.00                 C  
ATOM   1629  O   GLY   238      44.254 170.612 -17.910  1.00                 O  
ATOM   1630  N   LEU   239      44.168 168.531 -17.042  1.00                 N  
ATOM   1631  CA  LEU   239      43.873 168.970 -15.676  1.00                 C  
ATOM   1632  C   LEU   239      45.166 169.442 -15.013  1.00                 C  
ATOM   1633  O   LEU   239      45.761 168.773 -14.167  1.00                 O  
ATOM   1634  CB  LEU   239      43.224 167.838 -14.878  1.00                 C  
ATOM   1635  CG  LEU   239      41.906 167.289 -15.428  1.00                 C  
ATOM   1636  CD1 LEU   239      41.409 166.131 -14.577  1.00                 C  
ATOM   1637  CD2 LEU   239      40.854 168.385 -15.498  1.00                 C  
ATOM   1638  N   LEU   240      45.608 170.626 -15.428  1.00                 N  
ATOM   1639  CA  LEU   240      46.856 171.213 -14.953  1.00                 C  
ATOM   1640  C   LEU   240      46.595 172.664 -14.572  1.00                 C  
ATOM   1641  O   LEU   240      45.988 173.415 -15.344  1.00                 O  
ATOM   1642  CB  LEU   240      47.942 171.103 -16.025  1.00                 C  
ATOM   1643  CG  LEU   240      49.293 171.739 -15.690  1.00                 C  
ATOM   1644  CD1 LEU   240      49.954 171.015 -14.527  1.00                 C  
ATOM   1645  CD2 LEU   240      50.206 171.733 -16.905  1.00                 C  
ATOM   1646  N   PHE   241      47.052 173.055 -13.387  1.00                 N  
ATOM   1647  CA  PHE   241      46.860 174.415 -12.908  1.00                 C  
ATOM   1648  C   PHE   241      47.888 175.351 -13.532  1.00                 C  
ATOM   1649  O   PHE   241      49.092 175.073 -13.510  1.00                 O  
ATOM   1650  CB  PHE   241      46.952 174.463 -11.382  1.00                 C  
ATOM   1651  CG  PHE   241      45.791 173.814 -10.684  1.00                 C  
ATOM   1652  CZ  PHE   241      43.645 172.615  -9.386  1.00                 C  
ATOM   1653  CD1 PHE   241      44.788 173.194 -11.408  1.00                 C  
ATOM   1654  CE1 PHE   241      43.720 172.597 -10.766  1.00                 C  
ATOM   1655  CD2 PHE   241      45.702 173.824  -9.303  1.00                 C  
ATOM   1656  CE2 PHE   241      44.633 173.227  -8.661  1.00                 C  
ATOM   1657  N   LEU   242      47.408 176.464 -14.091  1.00                 N  
ATOM   1658  CA  LEU   242      48.295 177.506 -14.597  1.00                 C  
ATOM   1659  C   LEU   242      48.979 178.282 -13.480  1.00                 C  
ATOM   1660  O   LEU   242      49.920 179.033 -13.758  1.00                 O  
ATOM   1661  CB  LEU   242      47.523 178.479 -15.491  1.00                 C  
ATOM   1662  CG  LEU   242      46.977 177.909 -16.801  1.00                 C  
ATOM   1663  CD1 LEU   242      46.122 178.940 -17.521  1.00                 C  
ATOM   1664  CD2 LEU   242      48.113 177.442 -17.699  1.00                 C  
ATOM   1665  N   SER   243      48.526 178.133 -12.241  1.00                 N  
ATOM   1666  CA  SER   243      49.184 178.712 -11.077  1.00                 C  
ATOM   1667  C   SER   243      50.074 177.629 -10.483  1.00                 C  
ATOM   1668  O   SER   243      49.579 176.618  -9.973  1.00                 O  
ATOM   1669  CB  SER   243      48.147 179.224 -10.075  1.00                 C  
ATOM   1670  OG  SER   243      48.771 179.711  -8.900  1.00                 O  
ATOM   1671  N   PHE   244      51.388 177.838 -10.553  1.00                 N  
ATOM   1672  CA  PHE   244      52.339 176.834 -10.096  1.00                 C  
ATOM   1673  C   PHE   244      52.143 176.538  -8.614  1.00                 C  
ATOM   1674  O   PHE   244      51.863 177.435  -7.814  1.00                 O  
ATOM   1675  CB  PHE   244      53.774 177.296 -10.359  1.00                 C  
ATOM   1676  CG  PHE   244      54.166 177.262 -11.808  1.00                 C  
ATOM   1677  CZ  PHE   244      54.892 177.191 -14.490  1.00                 C  
ATOM   1678  CD1 PHE   244      54.310 178.434 -12.529  1.00                 C  
ATOM   1679  CE1 PHE   244      54.671 178.402 -13.863  1.00                 C  
ATOM   1680  CD2 PHE   244      54.391 176.057 -12.450  1.00                 C  
ATOM   1681  CE2 PHE   244      54.752 176.025 -13.784  1.00                 C  
ATOM   1682  N   ILE   245      52.278 175.262  -8.255  1.00                 N  
ATOM   1683  CA  ILE   245      52.163 174.824  -6.883  1.00                 C  
ATOM   1684  C   ILE   245      50.813 174.261  -6.495  1.00                 C  
ATOM   1685  O   ILE   245      50.707 173.638  -5.431  1.00                 O  
ATOM   1686  CB  ILE   245      52.490 175.962  -5.898  1.00                 C  
ATOM   1687  CD1 ILE   245      54.302 177.648  -5.289  1.00                 C  
ATOM   1688  CG1 ILE   245      53.959 176.372  -6.025  1.00                 C  
ATOM   1689  CG2 ILE   245      52.137 175.553  -4.476  1.00                 C  
ATOM   1690  N   GLN   246      49.782 174.460  -7.312  1.00                 N  
ATOM   1691  CA  GLN   246      48.441 173.969  -7.007  1.00                 C  
ATOM   1692  C   GLN   246      48.307 172.555  -7.559  1.00                 C  
ATOM   1693  O   GLN   246      48.456 172.330  -8.766  1.00                 O  
ATOM   1694  CB  GLN   246      47.382 174.903  -7.596  1.00                 C  
ATOM   1695  CD  GLN   246      47.117 176.395  -5.575  1.00                 C  
ATOM   1696  CG  GLN   246      47.436 176.323  -7.055  1.00                 C  
ATOM   1697  OE1 GLN   246      46.029 176.012  -5.145  1.00                 O  
ATOM   1698  NE2 GLN   246      48.067 176.888  -4.789  1.00                 N  
ATOM   1699  N   ARG   247      48.030 171.600  -6.676  1.00                 N  
ATOM   1700  CA  ARG   247      47.926 170.208  -7.082  1.00                 C  
ATOM   1701  C   ARG   247      46.705 169.988  -7.973  1.00                 C  
ATOM   1702  O   ARG   247      45.764 170.789  -8.004  1.00                 O  
ATOM   1703  CB  ARG   247      47.855 169.296  -5.856  1.00                 C  
ATOM   1704  CD  ARG   247      48.978 168.372  -3.810  1.00                 C  
ATOM   1705  NE  ARG   247      47.987 168.900  -2.875  1.00                 N  
ATOM   1706  CG  ARG   247      49.134 169.258  -5.035  1.00                 C  
ATOM   1707  CZ  ARG   247      47.599 168.277  -1.767  1.00                 C  
ATOM   1708  NH1 ARG   247      46.692 168.833  -0.977  1.00                 N  
ATOM   1709  NH2 ARG   247      48.120 167.098  -1.452  1.00                 N  
ATOM   1710  N   PHE   248      46.737 168.876  -8.712  1.00                 N  
ATOM   1711  CA  PHE   248      45.601 168.500  -9.547  1.00                 C  
ATOM   1712  C   PHE   248      44.370 168.188  -8.707  1.00                 C  
ATOM   1713  O   PHE   248      43.240 168.403  -9.160  1.00                 O  
ATOM   1714  CB  PHE   248      45.954 167.294 -10.420  1.00                 C  
ATOM   1715  CG  PHE   248      46.879 167.620 -11.558  1.00                 C  
ATOM   1716  CZ  PHE   248      48.593 168.216 -13.664  1.00                 C  
ATOM   1717  CD1 PHE   248      47.085 168.932 -11.948  1.00                 C  
ATOM   1718  CE1 PHE   248      47.936 169.231 -12.995  1.00                 C  
ATOM   1719  CD2 PHE   248      47.544 166.615 -12.238  1.00                 C  
ATOM   1720  CE2 PHE   248      48.395 166.914 -13.284  1.00                 C  
ATOM   1721  N   PRO   249      44.566 167.687  -7.485  1.00                 N  
ATOM   1722  CA  PRO   249      43.440 167.438  -6.592  1.00                 C  
ATOM   1723  C   PRO   249      42.744 168.737  -6.212  1.00                 C  
ATOM   1724  O   PRO   249      41.509 168.806  -6.187  1.00                 O  
ATOM   1725  CB  PRO   249      44.075 166.765  -5.374  1.00                 C  
ATOM   1726  CD  PRO   249      45.853 167.025  -6.956  1.00                 C  
ATOM   1727  CG  PRO   249      45.298 166.098  -5.911  1.00                 C  
ATOM   1728  N   GLU   250      43.523 169.780  -5.910  1.00                 N  
ATOM   1729  CA  GLU   250      42.937 171.070  -5.563  1.00                 C  
ATOM   1730  C   GLU   250      42.196 171.676  -6.749  1.00                 C  
ATOM   1731  O   GLU   250      41.142 172.299  -6.576  1.00                 O  
ATOM   1732  CB  GLU   250      44.018 172.035  -5.072  1.00                 C  
ATOM   1733  CD  GLU   250      45.724 172.607  -3.300  1.00                 C  
ATOM   1734  CG  GLU   250      44.616 171.663  -3.725  1.00                 C  
ATOM   1735  OE1 GLU   250      46.156 173.430  -4.133  1.00                 O  
ATOM   1736  OE2 GLU   250      46.161 172.522  -2.133  1.00                 O  
ATOM   1737  N   VAL   251      42.731 171.506  -7.960  1.00                 N  
ATOM   1738  CA  VAL   251      42.057 172.029  -9.144  1.00                 C  
ATOM   1739  C   VAL   251      40.761 171.277  -9.419  1.00                 C  
ATOM   1740  O   VAL   251      39.731 171.892  -9.718  1.00                 O  
ATOM   1741  CB  VAL   251      42.967 171.966 -10.385  1.00                 C  
ATOM   1742  CG1 VAL   251      43.163 170.525 -10.829  1.00                 C  
ATOM   1743  CG2 VAL   251      42.384 172.801 -11.515  1.00                 C  
ATOM   1744  N   LEU   252      40.794 169.944  -9.329  1.00                 N  
ATOM   1745  CA  LEU   252      39.573 169.166  -9.514  1.00                 C  
ATOM   1746  C   LEU   252      38.529 169.527  -8.463  1.00                 C  
ATOM   1747  O   LEU   252      37.347 169.694  -8.785  1.00                 O  
ATOM   1748  CB  LEU   252      39.879 167.668  -9.459  1.00                 C  
ATOM   1749  CG  LEU   252      40.684 167.097 -10.628  1.00                 C  
ATOM   1750  CD1 LEU   252      41.070 165.651 -10.359  1.00                 C  
ATOM   1751  CD2 LEU   252      39.896 167.202 -11.925  1.00                 C  
ATOM   1752  N   ILE   253      38.948 169.662  -7.203  1.00                 N  
ATOM   1753  CA  ILE   253      38.011 170.053  -6.163  1.00                 C  
ATOM   1754  C   ILE   253      37.398 171.418  -6.411  1.00                 C  
ATOM   1755  O   ILE   253      36.214 171.636  -6.139  1.00                 O  
ATOM   1756  CB  ILE   253      38.675 170.048  -4.774  1.00                 C  
ATOM   1757  CD1 ILE   253      39.918 168.537  -3.139  1.00                 C  
ATOM   1758  CG1 ILE   253      39.016 168.617  -4.351  1.00                 C  
ATOM   1759  CG2 ILE   253      37.785 170.743  -3.755  1.00                 C  
ATOM   1760  N   LYS   254      38.192 172.351  -6.940  1.00                 N  
ATOM   1761  CA  LYS   254      37.687 173.688  -7.231  1.00                 C  
ATOM   1762  C   LYS   254      36.670 173.659  -8.369  1.00                 C  
ATOM   1763  O   LYS   254      35.663 174.378  -8.329  1.00                 O  
ATOM   1764  CB  LYS   254      38.839 174.631  -7.582  1.00                 C  
ATOM   1765  CD  LYS   254      40.865 175.907  -6.828  1.00                 C  
ATOM   1766  CE  LYS   254      41.762 176.256  -5.651  1.00                 C  
ATOM   1767  CG  LYS   254      39.737 174.979  -6.406  1.00                 C  
ATOM   1768  NZ  LYS   254      42.896 177.131  -6.058  1.00                 N  
ATOM   1769  N   MET   255      36.918 172.832  -9.389  1.00                 N  
ATOM   1770  CA  MET   255      35.965 172.679 -10.488  1.00                 C  
ATOM   1771  C   MET   255      34.636 172.147  -9.967  1.00                 C  
ATOM   1772  O   MET   255      33.564 172.665 -10.302  1.00                 O  
ATOM   1773  CB  MET   255      36.531 171.748 -11.562  1.00                 C  
ATOM   1774  SD  MET   255      36.258 170.339 -13.932  1.00                 S  
ATOM   1775  CE  MET   255      36.096 168.807 -13.018  1.00                 C  
ATOM   1776  CG  MET   255      35.597 171.519 -12.740  1.00                 C  
ATOM   1777  N   VAL   256      34.689 171.099  -9.140  1.00                 N  
ATOM   1778  CA  VAL   256      33.465 170.496  -8.621  1.00                 C  
ATOM   1779  C   VAL   256      32.741 171.444  -7.675  1.00                 C  
ATOM   1780  O   VAL   256      31.504 171.494  -7.661  1.00                 O  
ATOM   1781  CB  VAL   256      33.752 169.165  -7.902  1.00                 C  
ATOM   1782  CG1 VAL   256      32.496 168.646  -7.219  1.00                 C  
ATOM   1783  CG2 VAL   256      34.294 168.136  -8.883  1.00                 C  
ATOM   1784  N   VAL   257      33.498 172.194  -6.872  1.00                 N  
ATOM   1785  CA  VAL   257      32.892 173.084  -5.890  1.00                 C  
ATOM   1786  C   VAL   257      32.075 174.175  -6.575  1.00                 C  
ATOM   1787  O   VAL   257      30.904 174.389  -6.244  1.00                 O  
ATOM   1788  CB  VAL   257      33.954 173.722  -4.975  1.00                 C  
ATOM   1789  CG1 VAL   257      33.329 174.803  -4.107  1.00                 C  
ATOM   1790  CG2 VAL   257      34.620 172.661  -4.113  1.00                 C  
ATOM   1791  N   PHE   258      32.675 174.874  -7.542  1.00                 N  
ATOM   1792  CA  PHE   258      31.939 175.935  -8.220  1.00                 C  
ATOM   1793  C   PHE   258      30.851 175.374  -9.129  1.00                 C  
ATOM   1794  O   PHE   258      29.855 176.059  -9.385  1.00                 O  
ATOM   1795  CB  PHE   258      32.892 176.812  -9.034  1.00                 C  
ATOM   1796  CG  PHE   258      33.435 176.140 -10.263  1.00                 C  
ATOM   1797  CZ  PHE   258      34.444 174.893 -12.533  1.00                 C  
ATOM   1798  CD1 PHE   258      32.750 176.203 -11.464  1.00                 C  
ATOM   1799  CE1 PHE   258      33.249 175.585 -12.594  1.00                 C  
ATOM   1800  CD2 PHE   258      34.630 175.444 -10.218  1.00                 C  
ATOM   1801  CE2 PHE   258      35.129 174.825 -11.348  1.00                 C  
ATOM   1802  N   GLY   259      31.008 174.139  -9.617  1.00                 N  
ATOM   1803  CA  GLY   259      29.939 173.519 -10.397  1.00                 C  
ATOM   1804  C   GLY   259      28.716 173.246  -9.531  1.00                 C  
ATOM   1805  O   GLY   259      27.576 173.461  -9.963  1.00                 O  
ATOM   1806  N   VAL   260      28.938 172.772  -8.304  1.00                 N  
ATOM   1807  CA  VAL   260      27.832 172.509  -7.392  1.00                 C  
ATOM   1808  C   VAL   260      27.072 173.788  -7.068  1.00                 C  
ATOM   1809  O   VAL   260      25.837 173.824  -7.128  1.00                 O  
ATOM   1810  CB  VAL   260      28.320 171.849  -6.089  1.00                 C  
ATOM   1811  CG1 VAL   260      27.192 171.782  -5.071  1.00                 C  
ATOM   1812  CG2 VAL   260      28.872 170.460  -6.370  1.00                 C  
ATOM   1813  N   THR   261      27.788 174.851  -6.710  1.00                 N  
ATOM   1814  CA  THR   261      27.093 176.074  -6.341  1.00                 C  
ATOM   1815  C   THR   261      26.546 176.819  -7.551  1.00                 C  
ATOM   1816  O   THR   261      25.561 177.553  -7.411  1.00                 O  
ATOM   1817  CB  THR   261      28.008 177.026  -5.549  1.00                 C  
ATOM   1818  OG1 THR   261      29.127 177.404  -6.361  1.00                 O  
ATOM   1819  CG2 THR   261      28.527 176.344  -4.293  1.00                 C  
ATOM   1820  N   SER   262      27.135 176.626  -8.735  1.00                 N  
ATOM   1821  CA  SER   262      26.497 177.118  -9.952  1.00                 C  
ATOM   1822  C   SER   262      25.079 176.578 -10.069  1.00                 C  
ATOM   1823  O   SER   262      24.136 177.325 -10.358  1.00                 O  
ATOM   1824  CB  SER   262      27.318 176.728 -11.183  1.00                 C  
ATOM   1825  OG  SER   262      26.704 177.190 -12.373  1.00                 O  
ATOM   1826  N   ALA   263      24.911 175.272  -9.852  1.00                 N  
ATOM   1827  CA  ALA   263      23.592 174.673 -10.000  1.00                 C  
ATOM   1828  C   ALA   263      22.655 175.109  -8.884  1.00                 C  
ATOM   1829  O   ALA   263      21.472 175.367  -9.129  1.00                 O  
ATOM   1830  CB  ALA   263      23.698 173.156 -10.026  1.00                 C  
ATOM   1831  N   ILE   264      23.160 175.183  -7.651  1.00                 N  
ATOM   1832  CA  ILE   264      22.299 175.525  -6.522  1.00                 C  
ATOM   1833  C   ILE   264      21.738 176.940  -6.650  1.00                 C  
ATOM   1834  O   ILE   264      20.559 177.170  -6.360  1.00                 O  
ATOM   1835  CB  ILE   264      23.044 175.385  -5.181  1.00                 C  
ATOM   1836  CD1 ILE   264      22.660 175.017  -2.688  1.00                 C  
ATOM   1837  CG1 ILE   264      22.054 175.418  -4.015  1.00                 C  
ATOM   1838  CG2 ILE   264      24.111 176.461  -5.050  1.00                 C  
ATOM   1839  N   GLY   265      22.561 177.905  -7.083  1.00                 N  
ATOM   1840  CA  GLY   265      22.053 179.270  -7.201  1.00                 C  
ATOM   1841  C   GLY   265      21.044 179.377  -8.336  1.00                 C  
ATOM   1842  O   GLY   265      20.017 180.046  -8.196  1.00                 O  
ATOM   1843  N   GLN   266      21.313 178.726  -9.470  1.00                 N  
ATOM   1844  CA  GLN   266      20.358 178.766 -10.573  1.00                 C  
ATOM   1845  C   GLN   266      19.060 178.066 -10.199  1.00                 C  
ATOM   1846  O   GLN   266      17.970 178.550 -10.522  1.00                 O  
ATOM   1847  CB  GLN   266      20.959 178.125 -11.826  1.00                 C  
ATOM   1848  CD  GLN   266      21.735 180.283 -12.884  1.00                 C  
ATOM   1849  CG  GLN   266      22.128 178.895 -12.417  1.00                 C  
ATOM   1850  OE1 GLN   266      20.780 180.446 -13.644  1.00                 O  
ATOM   1851  NE2 GLN   266      22.472 181.290 -12.429  1.00                 N  
ATOM   1852  N   VAL   267      19.163 176.927  -9.514  1.00                 N  
ATOM   1853  CA  VAL   267      17.980 176.173  -9.120  1.00                 C  
ATOM   1854  C   VAL   267      17.099 176.984  -8.175  1.00                 C  
ATOM   1855  O   VAL   267      15.877 177.049  -8.348  1.00                 O  
ATOM   1856  CB  VAL   267      18.358 174.835  -8.458  1.00                 C  
ATOM   1857  CG1 VAL   267      17.127 174.168  -7.863  1.00                 C  
ATOM   1858  CG2 VAL   267      19.033 173.915  -9.464  1.00                 C  
ATOM   1859  N   PHE   268      17.706 177.601  -7.157  1.00                 N  
ATOM   1860  CA  PHE   268      16.951 178.434  -6.227  1.00                 C  
ATOM   1861  C   PHE   268      16.405 179.671  -6.932  1.00                 C  
ATOM   1862  O   PHE   268      15.313 180.152  -6.603  1.00                 O  
ATOM   1863  CB  PHE   268      17.827 178.842  -5.041  1.00                 C  
ATOM   1864  CG  PHE   268      18.108 177.722  -4.081  1.00                 C  
ATOM   1865  CZ  PHE   268      18.622 175.651  -2.300  1.00                 C  
ATOM   1866  CD1 PHE   268      19.185 176.875  -4.278  1.00                 C  
ATOM   1867  CE1 PHE   268      19.443 175.845  -3.394  1.00                 C  
ATOM   1868  CD2 PHE   268      17.295 177.515  -2.980  1.00                 C  
ATOM   1869  CE2 PHE   268      17.553 176.484  -2.096  1.00                 C  
ATOM   1870  N   ILE   269      17.131 180.194  -7.924  1.00                 N  
ATOM   1871  CA  ILE   269      16.638 181.362  -8.647  1.00                 C  
ATOM   1872  C   ILE   269      15.353 181.048  -9.404  1.00                 C  
ATOM   1873  O   ILE   269      14.517 181.937  -9.601  1.00                 O  
ATOM   1874  CB  ILE   269      17.695 181.908  -9.625  1.00                 C  
ATOM   1875  CD1 ILE   269      18.421 184.034 -10.830  1.00                 C  
ATOM   1876  CG1 ILE   269      17.312 183.313 -10.094  1.00                 C  
ATOM   1877  CG2 ILE   269      17.883 180.952 -10.793  1.00                 C  
ATOM   1878  N   PHE   270      15.164 179.798  -9.825  1.00                 N  
ATOM   1879  CA  PHE   270      13.924 179.461 -10.513  1.00                 C  
ATOM   1880  C   PHE   270      12.740 179.411  -9.554  1.00                 C  
ATOM   1881  O   PHE   270      11.604 179.654  -9.974  1.00                 O  
ATOM   1882  CB  PHE   270      14.060 178.119 -11.236  1.00                 C  
ATOM   1883  CG  PHE   270      14.927 178.175 -12.461  1.00                 C  
ATOM   1884  CZ  PHE   270      16.527 178.278 -14.731  1.00                 C  
ATOM   1885  CD1 PHE   270      16.258 178.544 -12.368  1.00                 C  
ATOM   1886  CE1 PHE   270      17.056 178.596 -13.495  1.00                 C  
ATOM   1887  CD2 PHE   270      14.413 177.859 -13.705  1.00                 C  
ATOM   1888  CE2 PHE   270      15.211 177.911 -14.833  1.00                 C  
ATOM   1889  N   ILE   271      12.982 179.141  -8.268  1.00                 N  
ATOM   1890  CA  ILE   271      11.943 179.366  -7.266  1.00                 C  
ATOM   1891  C   ILE   271      11.568 180.840  -7.197  1.00                 C  
ATOM   1892  O   ILE   271      10.388 181.183  -7.066  1.00                 O  
ATOM   1893  CB  ILE   271      12.382 178.868  -5.876  1.00                 C  
ATOM   1894  CD1 ILE   271      13.178 176.787  -4.639  1.00                 C  
ATOM   1895  CG1 ILE   271      12.487 177.342  -5.865  1.00                 C  
ATOM   1896  CG2 ILE   271      11.432 179.379  -4.803  1.00                 C  
ATOM   1897  N   THR   272      12.564 181.727  -7.275  1.00                 N  
ATOM   1898  CA  THR   272      12.282 183.159  -7.299  1.00                 C  
ATOM   1899  C   THR   272      11.527 183.548  -8.564  1.00                 C  
ATOM   1900  O   THR   272      10.560 184.315  -8.504  1.00                 O  
ATOM   1901  CB  THR   272      13.574 183.991  -7.199  1.00                 C  
ATOM   1902  OG1 THR   272      14.237 183.702  -5.961  1.00                 O  
ATOM   1903  CG2 THR   272      13.256 185.477  -7.246  1.00                 C  
ATOM   1904  N   VAL   273      11.955 183.027  -9.719  1.00                 N  
ATOM   1905  CA  VAL   273      11.268 183.323 -10.972  1.00                 C  
ATOM   1906  C   VAL   273       9.820 182.851 -10.932  1.00                 C  
ATOM   1907  O   VAL   273       8.930 183.492 -11.503  1.00                 O  
ATOM   1908  CB  VAL   273      11.989 182.686 -12.175  1.00                 C  
ATOM   1909  CG1 VAL   273      11.148 182.826 -13.435  1.00                 C  
ATOM   1910  CG2 VAL   273      13.358 183.318 -12.371  1.00                 C  
ATOM   1911  N   THR   274       9.570 181.729 -10.258  1.00                 N  
ATOM   1912  CA  THR   274       8.210 181.219 -10.135  1.00                 C  
ATOM   1913  C   THR   274       7.300 182.209  -9.418  1.00                 C  
ATOM   1914  O   THR   274       6.094 182.247  -9.682  1.00                 O  
ATOM   1915  CB  THR   274       8.177 179.873  -9.387  1.00                 C  
ATOM   1916  OG1 THR   274       8.934 178.899 -10.117  1.00                 O  
ATOM   1917  CG2 THR   274       6.747 179.374  -9.250  1.00                 C  
ATOM   1918  N   SER   275       7.859 183.030  -8.529  1.00                 N  
ATOM   1919  CA  SER   275       7.068 183.885  -7.656  1.00                 C  
ATOM   1920  C   SER   275       6.961 185.330  -8.125  1.00                 C  
ATOM   1921  O   SER   275       6.209 186.096  -7.519  1.00                 O  
ATOM   1922  CB  SER   275       7.642 183.880  -6.238  1.00                 C  
ATOM   1923  OG  SER   275       8.935 184.459  -6.208  1.00                 O  
ATOM   1924  N   PHE   276       7.690 185.731  -9.168  1.00                 N  
ATOM   1925  CA  PHE   276       7.686 187.111  -9.645  1.00                 C  
ATOM   1926  C   PHE   276       7.602 187.116 -11.167  1.00                 C  
ATOM   1927  O   PHE   276       7.716 186.082 -11.826  1.00                 O  
ATOM   1928  CB  PHE   276       8.935 187.849  -9.160  1.00                 C  
ATOM   1929  CG  PHE   276       9.059 187.914  -7.665  1.00                 C  
ATOM   1930  CZ  PHE   276       9.282 188.038  -4.897  1.00                 C  
ATOM   1931  CD1 PHE   276      10.102 187.279  -7.014  1.00                 C  
ATOM   1932  CE1 PHE   276      10.216 187.339  -5.638  1.00                 C  
ATOM   1933  CD2 PHE   276       8.132 188.610  -6.909  1.00                 C  
ATOM   1934  CE2 PHE   276       8.246 188.670  -5.533  1.00                 C  
ATOM   1935  N   GLY   277       7.391 188.311 -11.719  1.00                 N  
ATOM   1936  CA  GLY   277       7.444 188.523 -13.156  1.00                 C  
ATOM   1937  C   GLY   277       8.888 188.454 -13.643  1.00                 C  
ATOM   1938  O   GLY   277       9.824 188.624 -12.858  1.00                 O  
ATOM   1939  N   PRO   278       9.096 188.178 -14.934  1.00                 N  
ATOM   1940  CA  PRO   278      10.470 188.187 -15.461  1.00                 C  
ATOM   1941  C   PRO   278      11.192 189.511 -15.254  1.00                 C  
ATOM   1942  O   PRO   278      12.409 189.516 -15.020  1.00                 O  
ATOM   1943  CB  PRO   278      10.296 187.901 -16.954  1.00                 C  
ATOM   1944  CD  PRO   278       8.105 187.710 -16.010  1.00                 C  
ATOM   1945  CG  PRO   278       9.028 187.119 -17.039  1.00                 C  
ATOM   1946  N   LEU   279      10.477 190.638 -15.332  1.00                 N  
ATOM   1947  CA  LEU   279      11.113 191.937 -15.131  1.00                 C  
ATOM   1948  C   LEU   279      11.558 192.096 -13.680  1.00                 C  
ATOM   1949  O   LEU   279      12.678 192.546 -13.407  1.00                 O  
ATOM   1950  CB  LEU   279      10.159 193.067 -15.523  1.00                 C  
ATOM   1951  CG  LEU   279      10.689 194.492 -15.350  1.00                 C  
ATOM   1952  CD1 LEU   279      11.928 194.712 -16.204  1.00                 C  
ATOM   1953  CD2 LEU   279       9.616 195.511 -15.703  1.00                 C  
ATOM   1954  N   PRO   280      10.694 191.731 -12.729  1.00                 N  
ATOM   1955  CA  PRO   280      11.088 191.748 -11.321  1.00                 C  
ATOM   1956  C   PRO   280      12.258 190.812 -11.057  1.00                 C  
ATOM   1957  O   PRO   280      13.096 191.090 -10.191  1.00                 O  
ATOM   1958  CB  PRO   280       9.831 191.290 -10.579  1.00                 C  
ATOM   1959  CD  PRO   280       9.215 191.438 -12.888  1.00                 C  
ATOM   1960  CG  PRO   280       8.706 191.654 -11.490  1.00                 C  
ATOM   1961  N   CYS   281      12.325 189.695 -11.784  1.00                 N  
ATOM   1962  CA  CYS   281      13.452 188.781 -11.642  1.00                 C  
ATOM   1963  C   CYS   281      14.754 189.456 -12.058  1.00                 C  
ATOM   1964  O   CYS   281      15.780 189.311 -11.383  1.00                 O  
ATOM   1965  CB  CYS   281      13.224 187.516 -12.472  1.00                 C  
ATOM   1966  SG  CYS   281      11.924 186.431 -11.837  1.00                 S  
ATOM   1967  N   SER   282      14.725 190.216 -13.159  1.00                 N  
ATOM   1968  CA  SER   282      15.915 190.945 -13.596  1.00                 C  
ATOM   1969  C   SER   282      16.290 192.043 -12.605  1.00                 C  
ATOM   1970  O   SER   282      17.480 192.289 -12.364  1.00                 O  
ATOM   1971  CB  SER   282      15.694 191.549 -14.984  1.00                 C  
ATOM   1972  OG  SER   282      14.677 192.535 -14.956  1.00                 O  
ATOM   1973  N   ILE   283      15.292 192.723 -12.031  1.00                 N  
ATOM   1974  CA  ILE   283      15.569 193.700 -10.980  1.00                 C  
ATOM   1975  C   ILE   283      16.202 193.011  -9.779  1.00                 C  
ATOM   1976  O   ILE   283      17.135 193.538  -9.157  1.00                 O  
ATOM   1977  CB  ILE   283      14.293 194.451 -10.557  1.00                 C  
ATOM   1978  CD1 ILE   283      12.416 195.913 -11.474  1.00                 C  
ATOM   1979  CG1 ILE   283      13.807 195.356 -11.691  1.00                 C  
ATOM   1980  CG2 ILE   283      14.534 195.230  -9.273  1.00                 C  
ATOM   1981  N   ILE   284      15.718 191.810  -9.448  1.00                 N  
ATOM   1982  CA  ILE   284      16.377 191.011  -8.427  1.00                 C  
ATOM   1983  C   ILE   284      17.803 190.646  -8.792  1.00                 C  
ATOM   1984  O   ILE   284      18.665 190.546  -7.917  1.00                 O  
ATOM   1985  CB  ILE   284      15.594 189.719  -8.129  1.00                 C  
ATOM   1986  CD1 ILE   284      13.311 188.873  -7.374  1.00                 C  
ATOM   1987  CG1 ILE   284      14.262 190.047  -7.452  1.00                 C  
ATOM   1988  CG2 ILE   284      16.435 188.767  -7.292  1.00                 C  
ATOM   1989  N   THR   285      18.075 190.461 -10.087  1.00                 N  
ATOM   1990  CA  THR   285      19.432 190.144 -10.526  1.00                 C  
ATOM   1991  C   THR   285      20.366 191.339 -10.362  1.00                 C  
ATOM   1992  O   THR   285      21.534 191.171  -9.994  1.00                 O  
ATOM   1993  CB  THR   285      19.456 189.681 -11.995  1.00                 C  
ATOM   1994  OG1 THR   285      18.669 188.492 -12.137  1.00                 O  
ATOM   1995  CG2 THR   285      20.881 189.376 -12.433  1.00                 C  
ATOM   1996  N   THR   286      19.877 192.553 -10.635  1.00                 N  
ATOM   1997  CA  THR   286      20.727 193.733 -10.496  1.00                 C  
ATOM   1998  C   THR   286      21.089 193.975  -9.037  1.00                 C  
ATOM   1999  O   THR   286      22.229 194.342  -8.726  1.00                 O  
ATOM   2000  CB  THR   286      20.047 194.989 -11.071  1.00                 C  
ATOM   2001  OG1 THR   286      18.813 195.226 -10.382  1.00                 O  
ATOM   2002  CG2 THR   286      19.750 194.804 -12.551  1.00                 C  
ATOM   2003  N   THR   287      20.134 193.767  -8.128  1.00                 N  
ATOM   2004  CA  THR   287      20.440 193.830  -6.702  1.00                 C  
ATOM   2005  C   THR   287      21.490 192.785  -6.343  1.00                 C  
ATOM   2006  O   THR   287      22.442 193.068  -5.605  1.00                 O  
ATOM   2007  CB  THR   287      19.178 193.621  -5.844  1.00                 C  
ATOM   2008  OG1 THR   287      18.235 194.665  -6.115  1.00                 O  
ATOM   2009  CG2 THR   287      19.529 193.654  -4.364  1.00                 C  
ATOM   2010  N   ARG   288      21.340 191.567  -6.870  1.00                 N  
ATOM   2011  CA  ARG   288      22.355 190.539  -6.668  1.00                 C  
ATOM   2012  C   ARG   288      23.728 191.026  -7.115  1.00                 C  
ATOM   2013  O   ARG   288      24.735 190.775  -6.442  1.00                 O  
ATOM   2014  CB  ARG   288      21.981 189.261  -7.422  1.00                 C  
ATOM   2015  CD  ARG   288      22.429 186.830  -7.853  1.00                 C  
ATOM   2016  NE  ARG   288      22.353 186.980  -9.305  1.00                 N  
ATOM   2017  CG  ARG   288      22.925 188.096  -7.175  1.00                 C  
ATOM   2018  CZ  ARG   288      21.217 187.056  -9.990  1.00                 C  
ATOM   2019  NH1 ARG   288      21.246 187.192 -11.308  1.00                 N  
ATOM   2020  NH2 ARG   288      20.055 186.996  -9.354  1.00                 N  
ATOM   2021  N   LYS   289      23.786 191.748  -8.236  1.00                 N  
ATOM   2022  CA  LYS   289      25.079 192.080  -8.824  1.00                 C  
ATOM   2023  C   LYS   289      25.806 193.157  -8.031  1.00                 C  
ATOM   2024  O   LYS   289      27.043 193.159  -7.991  1.00                 O  
ATOM   2025  CB  LYS   289      24.907 192.538 -10.274  1.00                 C  
ATOM   2026  CD  LYS   289      25.459 190.329 -11.330  1.00                 C  
ATOM   2027  CE  LYS   289      25.038 189.294 -12.360  1.00                 C  
ATOM   2028  CG  LYS   289      24.433 191.445 -11.218  1.00                 C  
ATOM   2029  NZ  LYS   289      26.028 188.187 -12.472  1.00                 N  
ATOM   2030  N   PHE   290      25.071 194.062  -7.379  1.00                 N  
ATOM   2031  CA  PHE   290      25.716 194.990  -6.455  1.00                 C  
ATOM   2032  C   PHE   290      26.462 194.219  -5.371  1.00                 C  
ATOM   2033  O   PHE   290      27.604 194.545  -5.026  1.00                 O  
ATOM   2034  CB  PHE   290      24.683 195.931  -5.832  1.00                 C  
ATOM   2035  CG  PHE   290      25.271 196.929  -4.877  1.00                 C  
ATOM   2036  CZ  PHE   290      26.356 198.774  -3.103  1.00                 C  
ATOM   2037  CD1 PHE   290      25.915 198.061  -5.345  1.00                 C  
ATOM   2038  CE1 PHE   290      26.456 198.980  -4.466  1.00                 C  
ATOM   2039  CD2 PHE   290      25.179 196.738  -3.509  1.00                 C  
ATOM   2040  CE2 PHE   290      25.720 197.656  -2.630  1.00                 C  
ATOM   2041  N   PHE   291      25.833 193.174  -4.832  1.00                 N  
ATOM   2042  CA  PHE   291      26.471 192.355  -3.805  1.00                 C  
ATOM   2043  C   PHE   291      27.692 191.636  -4.368  1.00                 C  
ATOM   2044  O   PHE   291      28.756 191.599  -3.735  1.00                 O  
ATOM   2045  CB  PHE   291      25.477 191.342  -3.233  1.00                 C  
ATOM   2046  CG  PHE   291      24.461 191.947  -2.307  1.00                 C  
ATOM   2047  CZ  PHE   291      22.586 193.068  -0.588  1.00                 C  
ATOM   2048  CD1 PHE   291      23.123 191.994  -2.658  1.00                 C  
ATOM   2049  CE1 PHE   291      22.188 192.550  -1.806  1.00                 C  
ATOM   2050  CD2 PHE   291      24.843 192.470  -1.084  1.00                 C  
ATOM   2051  CE2 PHE   291      23.908 193.027  -0.232  1.00                 C  
ATOM   2052  N   THR   292      27.562 191.054  -5.563  1.00                 N  
ATOM   2053  CA  THR   292      28.684 190.337  -6.163  1.00                 C  
ATOM   2054  C   THR   292      29.827 191.294  -6.466  1.00                 C  
ATOM   2055  O   THR   292      31.002 190.968  -6.255  1.00                 O  
ATOM   2056  CB  THR   292      28.263 189.606  -7.452  1.00                 C  
ATOM   2057  OG1 THR   292      27.260 188.630  -7.145  1.00                 O  
ATOM   2058  CG2 THR   292      29.455 188.899  -8.077  1.00                 C  
ATOM   2059  N   ILE   293      29.505 192.484  -6.979  1.00                 N  
ATOM   2060  CA  ILE   293      30.544 193.455  -7.308  1.00                 C  
ATOM   2061  C   ILE   293      31.297 193.869  -6.050  1.00                 C  
ATOM   2062  O   ILE   293      32.533 193.851  -6.011  1.00                 O  
ATOM   2063  CB  ILE   293      29.957 194.693  -8.012  1.00                 C  
ATOM   2064  CD1 ILE   293      28.580 195.392 -10.039  1.00                 C  
ATOM   2065  CG1 ILE   293      29.433 194.319  -9.400  1.00                 C  
ATOM   2066  CG2 ILE   293      30.990 195.808  -8.077  1.00                 C  
ATOM   2067  N   LEU   294      30.559 194.234  -4.996  1.00                 N  
ATOM   2068  CA  LEU   294      31.197 194.604  -3.737  1.00                 C  
ATOM   2069  C   LEU   294      32.024 193.453  -3.178  1.00                 C  
ATOM   2070  O   LEU   294      33.167 193.651  -2.747  1.00                 O  
ATOM   2071  CB  LEU   294      30.148 195.041  -2.713  1.00                 C  
ATOM   2072  CG  LEU   294      30.671 195.416  -1.325  1.00                 C  
ATOM   2073  CD1 LEU   294      31.620 196.601  -1.410  1.00                 C  
ATOM   2074  CD2 LEU   294      29.518 195.729  -0.382  1.00                 C  
ATOM   2075  N   ALA   295      31.471 192.240  -3.188  1.00                 N  
ATOM   2076  CA  ALA   295      32.194 191.111  -2.629  1.00                 C  
ATOM   2077  C   ALA   295      33.431 190.746  -3.428  1.00                 C  
ATOM   2078  O   ALA   295      34.503 190.519  -2.860  1.00                 O  
ATOM   2079  CB  ALA   295      31.286 189.895  -2.533  1.00                 C  
ATOM   2080  N   SER   296      33.310 190.706  -4.756  1.00                 N  
ATOM   2081  CA  SER   296      34.430 190.259  -5.582  1.00                 C  
ATOM   2082  C   SER   296      35.583 191.262  -5.562  1.00                 C  
ATOM   2083  O   SER   296      36.753 190.861  -5.566  1.00                 O  
ATOM   2084  CB  SER   296      33.973 190.025  -7.023  1.00                 C  
ATOM   2085  OG  SER   296      33.061 188.944  -7.100  1.00                 O  
ATOM   2086  N   VAL   297      35.290 192.569  -5.543  1.00                 N  
ATOM   2087  CA  VAL   297      36.402 193.517  -5.517  1.00                 C  
ATOM   2088  C   VAL   297      37.128 193.448  -4.180  1.00                 C  
ATOM   2089  O   VAL   297      38.331 193.709  -4.110  1.00                 O  
ATOM   2090  CB  VAL   297      35.924 194.956  -5.787  1.00                 C  
ATOM   2091  CG1 VAL   297      37.061 195.944  -5.576  1.00                 C  
ATOM   2092  CG2 VAL   297      35.364 195.075  -7.197  1.00                 C  
ATOM   2093  N   ILE   298      36.426 193.088  -3.105  1.00                 N  
ATOM   2094  CA  ILE   298      37.084 192.936  -1.812  1.00                 C  
ATOM   2095  C   ILE   298      37.902 191.649  -1.748  1.00                 C  
ATOM   2096  O   ILE   298      39.041 191.659  -1.268  1.00                 O  
ATOM   2097  CB  ILE   298      36.068 192.961  -0.655  1.00                 C  
ATOM   2098  CD1 ILE   298      34.227 194.385   0.386  1.00                 C  
ATOM   2099  CG1 ILE   298      35.421 194.343  -0.543  1.00                 C  
ATOM   2100  CG2 ILE   298      36.732 192.539   0.646  1.00                 C  
ATOM   2101  N   ILE   299      37.340 190.537  -2.226  1.00                 N  
ATOM   2102  CA  ILE   299      38.046 189.261  -2.174  1.00                 C  
ATOM   2103  C   ILE   299      39.285 189.297  -3.059  1.00                 C  
ATOM   2104  O   ILE   299      40.365 188.845  -2.658  1.00                 O  
ATOM   2105  CB  ILE   299      37.132 188.093  -2.589  1.00                 C  
ATOM   2106  CD1 ILE   299      36.388 187.702  -0.183  1.00                 C  
ATOM   2107  CG1 ILE   299      35.963 187.957  -1.612  1.00                 C  
ATOM   2108  CG2 ILE   299      37.932 186.804  -2.699  1.00                 C  
ATOM   2109  N   PHE   300      39.158 189.839  -4.265  1.00                 N  
ATOM   2110  CA  PHE   300      40.254 189.861  -5.221  1.00                 C  
ATOM   2111  C   PHE   300      41.081 191.138  -5.164  1.00                 C  
ATOM   2112  O   PHE   300      42.050 191.259  -5.919  1.00                 O  
ATOM   2113  CB  PHE   300      39.726 189.678  -6.645  1.00                 C  
ATOM   2114  CG  PHE   300      39.148 188.316  -6.907  1.00                 C  
ATOM   2115  CZ  PHE   300      38.084 185.795  -7.392  1.00                 C  
ATOM   2116  CD1 PHE   300      37.778 188.118  -6.902  1.00                 C  
ATOM   2117  CE1 PHE   300      37.246 186.865  -7.142  1.00                 C  
ATOM   2118  CD2 PHE   300      39.973 187.235  -7.159  1.00                 C  
ATOM   2119  CE2 PHE   300      39.441 185.982  -7.399  1.00                 C  
ATOM   2120  N   GLN   301      40.729 192.081  -4.291  1.00                 N  
ATOM   2121  CA  GLN   301      41.417 193.370  -4.196  1.00                 C  
ATOM   2122  C   GLN   301      41.531 194.024  -5.570  1.00                 C  
ATOM   2123  O   GLN   301      42.591 194.499  -5.983  1.00                 O  
ATOM   2124  CB  GLN   301      42.805 193.192  -3.576  1.00                 C  
ATOM   2125  CD  GLN   301      42.250 193.767  -1.180  1.00                 C  
ATOM   2126  CG  GLN   301      42.783 192.716  -2.133  1.00                 C  
ATOM   2127  OE1 GLN   301      42.889 194.794  -0.953  1.00                 O  
ATOM   2128  NE2 GLN   301      41.074 193.512  -0.619  1.00                 N  
ATOM   2129  N   ASN   302      40.416 194.028  -6.284  1.00                 N  
ATOM   2130  CA  ASN   302      40.355 194.602  -7.618  1.00                 C  
ATOM   2131  C   ASN   302      40.628 196.102  -7.554  1.00                 C  
ATOM   2132  O   ASN   302      39.956 196.811  -6.791  1.00                 O  
ATOM   2133  CB  ASN   302      38.999 194.313  -8.264  1.00                 C  
ATOM   2134  CG  ASN   302      38.942 194.744  -9.717  1.00                 C  
ATOM   2135  OD1 ASN   302      38.615 195.891 -10.021  1.00                 O  
ATOM   2136  ND2 ASN   302      39.260 193.823 -10.619  1.00                 N  
ATOM   2137  N   PRO   303      41.596 196.623  -8.310  1.00                 N  
ATOM   2138  CA  PRO   303      41.803 198.079  -8.337  1.00                 C  
ATOM   2139  C   PRO   303      40.606 198.773  -8.972  1.00                 C  
ATOM   2140  O   PRO   303      40.142 198.381 -10.045  1.00                 O  
ATOM   2141  CB  PRO   303      43.073 198.257  -9.172  1.00                 C  
ATOM   2142  CD  PRO   303      42.517 195.929  -9.228  1.00                 C  
ATOM   2143  CG  PRO   303      43.125 197.041 -10.036  1.00                 C  
ATOM   2144  N   MET   304      40.096 199.801  -8.294  1.00                 N  
ATOM   2145  CA  MET   304      38.951 200.566  -8.782  1.00                 C  
ATOM   2146  C   MET   304      39.247 202.049  -8.605  1.00                 C  
ATOM   2147  O   MET   304      39.422 202.517  -7.476  1.00                 O  
ATOM   2148  CB  MET   304      37.678 200.158  -8.039  1.00                 C  
ATOM   2149  SD  MET   304      34.938 200.318  -7.659  1.00                 S  
ATOM   2150  CE  MET   304      35.203 201.008  -6.028  1.00                 C  
ATOM   2151  CG  MET   304      36.425 200.877  -8.512  1.00                 C  
ATOM   2152  N   ASN   305      39.280 202.791  -9.710  1.00                 N  
ATOM   2153  CA  ASN   305      39.480 204.228  -9.632  1.00                 C  
ATOM   2154  C   ASN   305      38.169 204.931  -9.278  1.00                 C  
ATOM   2155  O   ASN   305      37.083 204.341  -9.312  1.00                 O  
ATOM   2156  CB  ASN   305      40.051 204.762 -10.947  1.00                 C  
ATOM   2157  CG  ASN   305      41.471 204.296 -11.198  1.00                 C  
ATOM   2158  OD1 ASN   305      42.328 204.383 -10.318  1.00                 O  
ATOM   2159  ND2 ASN   305      41.726 203.799 -12.403  1.00                 N  
ATOM   2160  N   SER   306      38.289 206.215  -8.922  1.00                 N  
ATOM   2161  CA  SER   306      37.114 207.028  -8.622  1.00                 C  
ATOM   2162  C   SER   306      36.156 207.067  -9.804  1.00                 C  
ATOM   2163  O   SER   306      34.945 206.872  -9.641  1.00                 O  
ATOM   2164  CB  SER   306      37.530 208.449  -8.237  1.00                 C  
ATOM   2165  OG  SER   306      36.397 209.256  -7.965  1.00                 O  
ATOM   2166  N   ARG   307      36.676 207.339 -11.004  1.00                 N  
ATOM   2167  CA  ARG   307      35.807 207.425 -12.174  1.00                 C  
ATOM   2168  C   ARG   307      35.121 206.097 -12.453  1.00                 C  
ATOM   2169  O   ARG   307      33.966 206.065 -12.893  1.00                 O  
ATOM   2170  CB  ARG   307      36.604 207.869 -13.402  1.00                 C  
ATOM   2171  CD  ARG   307      37.890 209.676 -14.577  1.00                 C  
ATOM   2172  NE  ARG   307      38.317 211.073 -14.559  1.00                 N  
ATOM   2173  CG  ARG   307      37.047 209.322 -13.362  1.00                 C  
ATOM   2174  CZ  ARG   307      39.198 211.596 -15.405  1.00                 C  
ATOM   2175  NH1 ARG   307      39.526 212.878 -15.313  1.00                 N  
ATOM   2176  NH2 ARG   307      39.750 210.836 -16.341  1.00                 N  
ATOM   2177  N   GLN   308      35.820 204.991 -12.206  1.00                 N  
ATOM   2178  CA  GLN   308      35.230 203.680 -12.441  1.00                 C  
ATOM   2179  C   GLN   308      34.105 203.396 -11.450  1.00                 C  
ATOM   2180  O   GLN   308      33.045 202.887 -11.835  1.00                 O  
ATOM   2181  CB  GLN   308      36.298 202.588 -12.350  1.00                 C  
ATOM   2182  CD  GLN   308      36.885 200.148 -12.638  1.00                 C  
ATOM   2183  CG  GLN   308      35.785 201.191 -12.660  1.00                 C  
ATOM   2184  OE1 GLN   308      37.855 200.272 -11.891  1.00                 O  
ATOM   2185  NE2 GLN   308      36.736 199.115 -13.459  1.00                 N  
ATOM   2186  N   TRP   309      34.318 203.719 -10.171  1.00                 N  
ATOM   2187  CA  TRP   309      33.241 203.653  -9.185  1.00                 C  
ATOM   2188  C   TRP   309      32.038 204.468  -9.633  1.00                 C  
ATOM   2189  O   TRP   309      30.893 204.003  -9.566  1.00                 O  
ATOM   2190  CB  TRP   309      33.731 204.146  -7.822  1.00                 C  
ATOM   2191  CG  TRP   309      32.679 204.110  -6.757  1.00                 C  
ATOM   2192  CD1 TRP   309      32.380 203.061  -5.935  1.00                 C  
ATOM   2193  NE1 TRP   309      31.354 203.402  -5.086  1.00                 N  
ATOM   2194  CD2 TRP   309      31.784 205.170  -6.398  1.00                 C  
ATOM   2195  CE2 TRP   309      30.973 204.693  -5.352  1.00                 C  
ATOM   2196  CH2 TRP   309      29.816 206.748  -5.229  1.00                 C  
ATOM   2197  CZ2 TRP   309      29.983 205.476  -4.759  1.00                 C  
ATOM   2198  CE3 TRP   309      31.591 206.476  -6.859  1.00                 C  
ATOM   2199  CZ3 TRP   309      30.609 207.248  -6.268  1.00                 C  
ATOM   2200  N   VAL   310      32.282 205.700 -10.082  1.00                 N  
ATOM   2201  CA  VAL   310      31.185 206.611 -10.384  1.00                 C  
ATOM   2202  C   VAL   310      30.432 206.151 -11.625  1.00                 C  
ATOM   2203  O   VAL   310      29.196 206.166 -11.657  1.00                 O  
ATOM   2204  CB  VAL   310      31.687 208.054 -10.576  1.00                 C  
ATOM   2205  CG1 VAL   310      30.558 208.950 -11.062  1.00                 C  
ATOM   2206  CG2 VAL   310      32.276 208.590  -9.280  1.00                 C  
ATOM   2207  N   GLY   311      31.158 205.718 -12.657  1.00                 N  
ATOM   2208  CA  GLY   311      30.495 205.211 -13.851  1.00                 C  
ATOM   2209  C   GLY   311      29.620 204.004 -13.566  1.00                 C  
ATOM   2210  O   GLY   311      28.465 203.944 -13.996  1.00                 O  
ATOM   2211  N   THR   312      30.155 203.031 -12.826  1.00                 N  
ATOM   2212  CA  THR   312      29.384 201.825 -12.535  1.00                 C  
ATOM   2213  C   THR   312      28.167 202.143 -11.676  1.00                 C  
ATOM   2214  O   THR   312      27.078 201.604 -11.905  1.00                 O  
ATOM   2215  CB  THR   312      30.244 200.762 -11.826  1.00                 C  
ATOM   2216  OG1 THR   312      30.749 201.295 -10.596  1.00                 O  
ATOM   2217  CG2 THR   312      31.422 200.360 -12.701  1.00                 C  
ATOM   2218  N   VAL   313      28.333 203.021 -10.684  1.00                 N  
ATOM   2219  CA  VAL   313      27.217 203.395  -9.821  1.00                 C  
ATOM   2220  C   VAL   313      26.139 204.138 -10.604  1.00                 C  
ATOM   2221  O   VAL   313      24.943 203.877 -10.423  1.00                 O  
ATOM   2222  CB  VAL   313      27.685 204.258  -8.635  1.00                 C  
ATOM   2223  CG1 VAL   313      26.491 204.781  -7.852  1.00                 C  
ATOM   2224  CG2 VAL   313      28.612 203.461  -7.729  1.00                 C  
ATOM   2225  N   LEU   314      26.543 205.056 -11.489  1.00                 N  
ATOM   2226  CA  LEU   314      25.572 205.791 -12.298  1.00                 C  
ATOM   2227  C   LEU   314      24.809 204.841 -13.217  1.00                 C  
ATOM   2228  O   LEU   314      23.591 204.971 -13.394  1.00                 O  
ATOM   2229  CB  LEU   314      26.271 206.877 -13.118  1.00                 C  
ATOM   2230  CG  LEU   314      26.842 208.059 -12.331  1.00                 C  
ATOM   2231  CD1 LEU   314      27.660 208.964 -13.239  1.00                 C  
ATOM   2232  CD2 LEU   314      25.727 208.848 -11.662  1.00                 C  
ATOM   2233  N   VAL   315      25.505 203.861 -13.802  1.00                 N  
ATOM   2234  CA  VAL   315      24.827 202.892 -14.659  1.00                 C  
ATOM   2235  C   VAL   315      23.754 202.129 -13.889  1.00                 C  
ATOM   2236  O   VAL   315      22.646 201.919 -14.396  1.00                 O  
ATOM   2237  CB  VAL   315      25.823 201.898 -15.285  1.00                 C  
ATOM   2238  CG1 VAL   315      26.401 200.981 -14.218  1.00                 C  
ATOM   2239  CG2 VAL   315      25.149 201.087 -16.380  1.00                 C  
ATOM   2240  N   PHE   316      24.054 201.733 -12.651  1.00                 N  
ATOM   2241  CA  PHE   316      23.103 200.940 -11.882  1.00                 C  
ATOM   2242  C   PHE   316      21.969 201.811 -11.333  1.00                 C  
ATOM   2243  O   PHE   316      20.814 201.369 -11.292  1.00                 O  
ATOM   2244  CB  PHE   316      23.812 200.219 -10.734  1.00                 C  
ATOM   2245  CG  PHE   316      22.904 199.349  -9.912  1.00                 C  
ATOM   2246  CZ  PHE   316      21.224 197.744  -8.386  1.00                 C  
ATOM   2247  CD1 PHE   316      22.457 198.134 -10.400  1.00                 C  
ATOM   2248  CE1 PHE   316      21.622 197.333  -9.644  1.00                 C  
ATOM   2249  CD2 PHE   316      22.496 199.746  -8.651  1.00                 C  
ATOM   2250  CE2 PHE   316      21.661 198.946  -7.895  1.00                 C  
ATOM   2251  N   LEU   317      22.255 203.057 -10.936  1.00                 N  
ATOM   2252  CA  LEU   317      21.178 203.983 -10.582  1.00                 C  
ATOM   2253  C   LEU   317      20.246 204.185 -11.769  1.00                 C  
ATOM   2254  O   LEU   317      19.019 204.233 -11.615  1.00                 O  
ATOM   2255  CB  LEU   317      21.754 205.322 -10.117  1.00                 C  
ATOM   2256  CG  LEU   317      22.489 205.315  -8.775  1.00                 C  
ATOM   2257  CD1 LEU   317      23.162 206.655  -8.523  1.00                 C  
ATOM   2258  CD2 LEU   317      21.533 204.981  -7.640  1.00                 C  
ATOM   2259  N   GLY   318      20.815 204.284 -12.974  1.00                 N  
ATOM   2260  CA  GLY   318      20.002 204.504 -14.158  1.00                 C  
ATOM   2261  C   GLY   318      19.035 203.367 -14.440  1.00                 C  
ATOM   2262  O   GLY   318      17.870 203.600 -14.769  1.00                 O  
ATOM   2263  N   LEU   319      19.505 202.117 -14.333  1.00                 N  
ATOM   2264  CA  LEU   319      18.608 200.997 -14.614  1.00                 C  
ATOM   2265  C   LEU   319      17.513 200.883 -13.562  1.00                 C  
ATOM   2266  O   LEU   319      16.402 200.441 -13.876  1.00                 O  
ATOM   2267  CB  LEU   319      19.395 199.687 -14.691  1.00                 C  
ATOM   2268  CG  LEU   319      18.590 198.432 -15.037  1.00                 C  
ATOM   2269  CD1 LEU   319      17.919 198.581 -16.394  1.00                 C  
ATOM   2270  CD2 LEU   319      19.481 197.200 -15.019  1.00                 C  
ATOM   2271  N   GLY   320      17.791 201.284 -12.320  1.00                 N  
ATOM   2272  CA  GLY   320      16.734 201.314 -11.315  1.00                 C  
ATOM   2273  C   GLY   320      15.748 202.441 -11.597  1.00                 C  
ATOM   2274  O   GLY   320      14.531 202.241 -11.529  1.00                 O  
ATOM   2275  N   LEU   321      16.255 203.638 -11.914  1.00                 N  
ATOM   2276  CA  LEU   321      15.369 204.727 -12.317  1.00                 C  
ATOM   2277  C   LEU   321      14.559 204.340 -13.546  1.00                 C  
ATOM   2278  O   LEU   321      13.371 204.673 -13.651  1.00                 O  
ATOM   2279  CB  LEU   321      16.174 205.998 -12.593  1.00                 C  
ATOM   2280  CG  LEU   321      16.814 206.673 -11.378  1.00                 C  
ATOM   2281  CD1 LEU   321      17.727 207.809 -11.813  1.00                 C  
ATOM   2282  CD2 LEU   321      15.747 207.186 -10.424  1.00                 C  
ATOM   2283  N   ASP   322      15.194 203.641 -14.489  1.00                 N  
ATOM   2284  CA  ASP   322      14.489 203.142 -15.663  1.00                 C  
ATOM   2285  C   ASP   322      13.343 202.220 -15.261  1.00                 C  
ATOM   2286  O   ASP   322      12.212 202.366 -15.741  1.00                 O  
ATOM   2287  CB  ASP   322      15.454 202.407 -16.596  1.00                 C  
ATOM   2288  CG  ASP   322      14.789 201.947 -17.878  1.00                 C  
ATOM   2289  OD1 ASP   322      14.322 202.812 -18.648  1.00                 O  
ATOM   2290  OD2 ASP   322      14.734 200.722 -18.112  1.00                 O  
ATOM   2291  N   SER   323      13.623 201.253 -14.382  1.00                 N  
ATOM   2292  CA  SER   323      12.574 200.359 -13.903  1.00                 C  
ATOM   2293  C   SER   323      11.498 201.134 -13.151  1.00                 C  
ATOM   2294  O   SER   323      10.301 200.871 -13.317  1.00                 O  
ATOM   2295  CB  SER   323      13.166 199.272 -13.004  1.00                 C  
ATOM   2296  OG  SER   323      14.017 198.409 -13.739  1.00                 O  
ATOM   2297  N   ALA   324      11.907 202.101 -12.326  1.00                 N  
ATOM   2298  CA  ALA   324      10.944 202.946 -11.626  1.00                 C  
ATOM   2299  C   ALA   324      10.063 203.704 -12.613  1.00                 C  
ATOM   2300  O   ALA   324       8.844 203.800 -12.423  1.00                 O  
ATOM   2301  CB  ALA   324      11.664 203.922 -10.708  1.00                 C  
ATOM   2302  N   TYR   325      10.658 204.234 -13.686  1.00                 N  
ATOM   2303  CA  TYR   325       9.883 204.976 -14.675  1.00                 C  
ATOM   2304  C   TYR   325       8.932 204.059 -15.436  1.00                 C  
ATOM   2305  O   TYR   325       7.761 204.398 -15.642  1.00                 O  
ATOM   2306  CB  TYR   325      10.813 205.694 -15.655  1.00                 C  
ATOM   2307  CG  TYR   325      11.542 206.874 -15.055  1.00                 C  
ATOM   2308  OH  TYR   325      13.545 210.115 -13.389  1.00                 O  
ATOM   2309  CZ  TYR   325      12.883 209.043 -13.942  1.00                 C  
ATOM   2310  CD1 TYR   325      11.635 207.028 -13.678  1.00                 C  
ATOM   2311  CE1 TYR   325      12.300 208.103 -13.120  1.00                 C  
ATOM   2312  CD2 TYR   325      12.136 207.832 -15.868  1.00                 C  
ATOM   2313  CE2 TYR   325      12.805 208.914 -15.328  1.00                 C  
ATOM   2314  N   GLY   326       9.420 202.895 -15.870  1.00                 N  
ATOM   2315  CA  GLY   326       8.564 201.949 -16.580  1.00                 C  
ATOM   2316  C   GLY   326       7.412 201.468 -15.704  1.00                 C  
ATOM   2317  O   GLY   326       6.307 201.231 -16.206  1.00                 O  
ATOM   2318  N   LYS   327       7.641 201.344 -14.396  1.00                 N  
ATOM   2319  CA  LYS   327       6.613 200.821 -13.502  1.00                 C  
ATOM   2320  C   LYS   327       5.583 201.881 -13.124  1.00                 C  
ATOM   2321  O   LYS   327       4.389 201.578 -13.021  1.00                 O  
ATOM   2322  CB  LYS   327       7.247 200.250 -12.232  1.00                 C  
ATOM   2323  CD  LYS   327       6.958 198.979 -10.088  1.00                 C  
ATOM   2324  CE  LYS   327       5.962 198.356  -9.123  1.00                 C  
ATOM   2325  CG  LYS   327       6.252 199.628 -11.267  1.00                 C  
ATOM   2326  NZ  LYS   327       6.640 197.716  -7.961  1.00                 N  
ATOM   2327  N   GLU   328       6.021 203.120 -12.910  1.00                 N  
ATOM   2328  CA  GLU   328       5.165 204.167 -12.363  1.00                 C  
ATOM   2329  C   GLU   328       4.492 205.021 -13.430  1.00                 C  
ATOM   2330  O   GLU   328       3.777 205.966 -13.082  1.00                 O  
ATOM   2331  CB  GLU   328       5.965 205.081 -11.433  1.00                 C  
ATOM   2332  CD  GLU   328       5.456 203.843  -9.291  1.00                 C  
ATOM   2333  CG  GLU   328       6.535 204.379 -10.211  1.00                 C  
ATOM   2334  OE1 GLU   328       4.395 204.493  -9.178  1.00                 O  
ATOM   2335  OE2 GLU   328       5.671 202.774  -8.682  1.00                 O  
ATOM   2336  N   LYS   329       4.692 204.714 -14.711  1.00                 N  
ATOM   2337  CA  LYS   329       4.114 205.500 -15.790  1.00                 C  
ATOM   2338  C   LYS   329       3.323 204.601 -16.731  1.00                 C  
ATOM   2339  O   LYS   329       3.784 203.503 -17.071  1.00                 O  
ATOM   2340  CB  LYS   329       5.209 206.247 -16.554  1.00                 C  
ATOM   2341  CD  LYS   329       5.132 208.419 -15.299  1.00                 C  
ATOM   2342  CE  LYS   329       5.933 209.437 -14.503  1.00                 C  
ATOM   2343  CG  LYS   329       5.994 207.235 -15.707  1.00                 C  
ATOM   2344  NZ  LYS   329       5.075 210.538 -13.986  1.00                 N  
ATOM   2345  N   LYS   330       2.131 205.046 -17.174  1.00                 N  
ATOM   2346  CA  LYS   330       1.114 204.303 -17.930  1.00                 C  
ATOM   2347  C   LYS   330       1.660 203.222 -18.865  1.00                 C  
ATOM   2348  O   LYS   330       1.111 203.033 -19.949  1.00                 O  
ATOM   2349  CB  LYS   330       0.262 205.260 -18.766  1.00                 C  
ATOM   2350  CD  LYS   330      -1.715 205.599 -20.274  1.00                 C  
ATOM   2351  CE  LYS   330      -2.834 204.921 -21.048  1.00                 C  
ATOM   2352  CG  LYS   330      -0.866 204.583 -19.528  1.00                 C  
ATOM   2353  NZ  LYS   330      -3.672 205.904 -21.789  1.00                 N  
TER
