# Supplementary material for: Comparative Single-Cell Transcriptomics Reveals Novel Genes Involved in Bivalve Embryonic Shell Formation and Questions Ontogenetic Homology of Molluscan Shell Types
Source: Front Cell Dev Biol. 2022 Jun 9;10:883755. doi: 10.3389/fcell.2022.883755 (PMC9261976; doi:10.3389/fcell.2022.883755)
Supplement: Supplementary file 1 [file DataSheet1.ZIP › Supplementary_File1/s_f_1/793295e5ccb95425.final.pdb]

ATOM      1  N   ILE    39      43.637  51.914  63.467  1.00                 N  
ATOM      2  CA  ILE    39      44.015  51.699  62.097  1.00                 C  
ATOM      3  C   ILE    39      45.424  51.210  62.183  1.00                 C  
ATOM      4  O   ILE    39      46.295  51.923  62.675  1.00                 O  
ATOM      5  CB  ILE    39      43.855  52.982  61.260  1.00                 C  
ATOM      6  CD1 ILE    39      42.166  54.773  60.600  1.00                 C  
ATOM      7  CG1 ILE    39      42.386  53.405  61.207  1.00                 C  
ATOM      8  CG2 ILE    39      44.439  52.785  59.869  1.00                 C  
ATOM      9  N   LYS    40      45.701  49.989  61.694  1.00                 N  
ATOM     10  CA  LYS    40      47.037  49.486  61.854  1.00                 C  
ATOM     11  C   LYS    40      47.736  49.432  60.529  1.00                 C  
ATOM     12  O   LYS    40      47.326  48.711  59.620  1.00                 O  
ATOM     13  CB  LYS    40      47.014  48.101  62.504  1.00                 C  
ATOM     14  CD  LYS    40      48.295  46.144  63.413  1.00                 C  
ATOM     15  CE  LYS    40      49.672  45.543  63.643  1.00                 C  
ATOM     16  CG  LYS    40      48.392  47.511  62.756  1.00                 C  
ATOM     17  NZ  LYS    40      49.592  44.192  64.265  1.00                 N  
ATOM     18  N   PHE    41      48.845  50.198  60.405  1.00                 N  
ATOM     19  CA  PHE    41      49.551  50.247  59.152  1.00                 C  
ATOM     20  C   PHE    41      50.721  49.302  59.212  1.00                 C  
ATOM     21  O   PHE    41      51.509  49.339  60.160  1.00                 O  
ATOM     22  CB  PHE    41      50.008  51.676  58.850  1.00                 C  
ATOM     23  CG  PHE    41      48.879  52.629  58.580  1.00                 C  
ATOM     24  CZ  PHE    41      46.788  54.390  58.075  1.00                 C  
ATOM     25  CD1 PHE    41      48.545  53.607  59.500  1.00                 C  
ATOM     26  CE1 PHE    41      47.506  54.484  59.252  1.00                 C  
ATOM     27  CD2 PHE    41      48.150  52.547  57.407  1.00                 C  
ATOM     28  CE2 PHE    41      47.112  53.424  57.158  1.00                 C  
ATOM     29  N   PRO    42      50.820  48.404  58.255  1.00                 N  
ATOM     30  CA  PRO    42      51.933  47.498  58.128  1.00                 C  
ATOM     31  C   PRO    42      53.036  48.325  57.545  1.00                 C  
ATOM     32  O   PRO    42      52.840  48.832  56.444  1.00                 O  
ATOM     33  CB  PRO    42      51.414  46.402  57.195  1.00                 C  
ATOM     34  CD  PRO    42      49.758  48.130  57.254  1.00                 C  
ATOM     35  CG  PRO    42      50.368  47.077  56.372  1.00                 C  
ATOM     36  N   VAL    43      54.221  48.412  58.172  1.00                 N  
ATOM     37  CA  VAL    43      55.198  49.287  57.581  1.00                 C  
ATOM     38  C   VAL    43      56.475  48.542  57.341  1.00                 C  
ATOM     39  O   VAL    43      56.916  47.745  58.167  1.00                 O  
ATOM     40  CB  VAL    43      55.456  50.523  58.463  1.00                 C  
ATOM     41  CG1 VAL    43      56.534  51.401  57.847  1.00                 C  
ATOM     42  CG2 VAL    43      54.171  51.311  58.664  1.00                 C  
ATOM     43  N   LYS    44      57.110  48.796  56.177  1.00                 N  
ATOM     44  CA  LYS    44      58.355  48.133  55.871  1.00                 C  
ATOM     45  C   LYS    44      59.481  49.126  55.967  1.00                 C  
ATOM     46  O   LYS    44      59.477  50.164  55.310  1.00                 O  
ATOM     47  CB  LYS    44      58.297  47.499  54.480  1.00                 C  
ATOM     48  CD  LYS    44      59.422  46.123  52.707  1.00                 C  
ATOM     49  CE  LYS    44      60.687  45.381  52.310  1.00                 C  
ATOM     50  CG  LYS    44      59.553  46.736  54.092  1.00                 C  
ATOM     51  NZ  LYS    44      60.582  44.795  50.945  1.00                 N  
ATOM     52  N   ILE    45      60.492  48.824  56.802  1.00                 N  
ATOM     53  CA  ILE    45      61.639  49.693  56.971  1.00                 C  
ATOM     54  C   ILE    45      62.577  49.530  55.804  1.00                 C  
ATOM     55  O   ILE    45      62.584  48.489  55.147  1.00                 O  
ATOM     56  CB  ILE    45      62.370  49.412  58.297  1.00                 C  
ATOM     57  CD1 ILE    45      63.855  47.703  59.469  1.00                 C  
ATOM     58  CG1 ILE    45      62.931  47.988  58.305  1.00                 C  
ATOM     59  CG2 ILE    45      61.445  49.663  59.478  1.00                 C  
ATOM     60  N   PRO    46      63.377  50.549  55.540  1.00                 N  
ATOM     61  CA  PRO    46      64.356  50.536  54.478  1.00                 C  
ATOM     62  C   PRO    46      65.595  49.786  54.880  1.00                 C  
ATOM     63  O   PRO    46      65.682  49.349  56.029  1.00                 O  
ATOM     64  CB  PRO    46      64.656  52.016  54.233  1.00                 C  
ATOM     65  CD  PRO    46      63.334  51.948  56.227  1.00                 C  
ATOM     66  CG  PRO    46      64.483  52.659  55.568  1.00                 C  
ATOM     67  N   TYR    47      66.543  49.587  53.931  1.00                 N  
ATOM     68  CA  TYR    47      67.787  48.939  54.255  1.00                 C  
ATOM     69  C   TYR    47      68.896  49.861  53.840  1.00                 C  
ATOM     70  O   TYR    47      69.142  50.052  52.649  1.00                 O  
ATOM     71  CB  TYR    47      67.880  47.580  53.559  1.00                 C  
ATOM     72  CG  TYR    47      66.825  46.591  54.002  1.00                 C  
ATOM     73  OH  TYR    47      63.913  43.879  55.208  1.00                 O  
ATOM     74  CZ  TYR    47      64.878  44.776  54.810  1.00                 C  
ATOM     75  CD1 TYR    47      65.572  46.572  53.402  1.00                 C  
ATOM     76  CE1 TYR    47      64.602  45.672  53.800  1.00                 C  
ATOM     77  CD2 TYR    47      67.085  45.681  55.018  1.00                 C  
ATOM     78  CE2 TYR    47      66.127  44.774  55.430  1.00                 C  
ATOM     79  N   PRO    48      69.588  50.424  54.798  1.00                 N  
ATOM     80  CA  PRO    48      70.635  51.361  54.493  1.00                 C  
ATOM     81  C   PRO    48      71.793  50.771  53.753  1.00                 C  
ATOM     82  O   PRO    48      72.481  51.511  53.049  1.00                 O  
ATOM     83  CB  PRO    48      71.089  51.867  55.863  1.00                 C  
ATOM     84  CD  PRO    48      69.235  50.413  56.282  1.00                 C  
ATOM     85  CG  PRO    48      69.900  51.679  56.744  1.00                 C  
ATOM     86  N   ILE    49      72.052  49.459  53.885  1.00                 N  
ATOM     87  CA  ILE    49      73.183  48.926  53.185  1.00                 C  
ATOM     88  C   ILE    49      72.936  49.106  51.719  1.00                 C  
ATOM     89  O   ILE    49      73.822  49.506  50.965  1.00                 O  
ATOM     90  CB  ILE    49      73.425  47.448  53.546  1.00                 C  
ATOM     91  CD1 ILE    49      73.850  45.903  55.528  1.00                 C  
ATOM     92  CG1 ILE    49      73.876  47.322  55.002  1.00                 C  
ATOM     93  CG2 ILE    49      74.426  46.823  52.586  1.00                 C  
ATOM     94  N   LYS    50      71.710  48.768  51.280  1.00                 N  
ATOM     95  CA  LYS    50      71.319  48.901  49.908  1.00                 C  
ATOM     96  C   LYS    50      71.034  50.330  49.553  1.00                 C  
ATOM     97  O   LYS    50      71.335  50.756  48.441  1.00                 O  
ATOM     98  CB  LYS    50      70.090  48.038  49.615  1.00                 C  
ATOM     99  CD  LYS    50      68.493  47.105  47.919  1.00                 C  
ATOM    100  CE  LYS    50      68.043  47.138  46.467  1.00                 C  
ATOM    101  CG  LYS    50      69.640  48.071  48.163  1.00                 C  
ATOM    102  NZ  LYS    50      66.918  46.196  46.213  1.00                 N  
ATOM    103  N   VAL    51      70.438  51.112  50.479  1.00                 N  
ATOM    104  CA  VAL    51      69.990  52.439  50.140  1.00                 C  
ATOM    105  C   VAL    51      70.854  53.477  50.800  1.00                 C  
ATOM    106  O   VAL    51      70.896  53.588  52.024  1.00                 O  
ATOM    107  CB  VAL    51      68.516  52.654  50.532  1.00                 C  
ATOM    108  CG1 VAL    51      68.078  54.072  50.198  1.00                 C  
ATOM    109  CG2 VAL    51      67.625  51.639  49.833  1.00                 C  
ATOM    110  N   PRO    52      71.555  54.274  49.966  1.00                 N  
ATOM    111  CA  PRO    52      72.467  55.322  50.347  1.00                 C  
ATOM    112  C   PRO    52      71.747  56.444  51.034  1.00                 C  
ATOM    113  O   PRO    52      72.277  57.073  51.948  1.00                 O  
ATOM    114  CB  PRO    52      73.081  55.778  49.022  1.00                 C  
ATOM    115  CD  PRO    52      71.483  54.072  48.507  1.00                 C  
ATOM    116  CG  PRO    52      72.102  55.339  47.986  1.00                 C  
ATOM    117  N   ILE    53      70.513  56.731  50.584  1.00                 N  
ATOM    118  CA  ILE    53      69.729  57.836  51.054  1.00                 C  
ATOM    119  C   ILE    53      69.452  57.711  52.522  1.00                 C  
ATOM    120  O   ILE    53      69.285  58.722  53.203  1.00                 O  
ATOM    121  CB  ILE    53      68.404  57.958  50.278  1.00                 C  
ATOM    122  CD1 ILE    53      67.462  58.239  47.926  1.00                 C  
ATOM    123  CG1 ILE    53      68.671  58.364  48.828  1.00                 C  
ATOM    124  CG2 ILE    53      67.467  58.932  50.976  1.00                 C  
ATOM    125  N   TYR    54      69.335  56.478  53.050  1.00                 N  
ATOM    126  CA  TYR    54      68.985  56.348  54.440  1.00                 C  
ATOM    127  C   TYR    54      70.103  55.733  55.225  1.00                 C  
ATOM    128  O   TYR    54      70.871  54.916  54.720  1.00                 O  
ATOM    129  CB  TYR    54      67.713  55.512  54.596  1.00                 C  
ATOM    130  CG  TYR    54      66.472  56.176  54.044  1.00                 C  
ATOM    131  OH  TYR    54      63.062  57.996  52.511  1.00                 O  
ATOM    132  CZ  TYR    54      64.190  57.394  53.020  1.00                 C  
ATOM    133  CD1 TYR    54      66.120  56.028  52.709  1.00                 C  
ATOM    134  CE1 TYR    54      64.988  56.631  52.195  1.00                 C  
ATOM    135  CD2 TYR    54      65.656  56.949  54.860  1.00                 C  
ATOM    136  CE2 TYR    54      64.520  57.560  54.364  1.00                 C  
ATOM    137  N   LYS    55      70.193  56.118  56.517  1.00                 N  
ATOM    138  CA  LYS    55      71.194  55.579  57.391  1.00                 C  
ATOM    139  C   LYS    55      70.501  55.105  58.634  1.00                 C  
ATOM    140  O   LYS    55      69.323  55.381  58.849  1.00                 O  
ATOM    141  CB  LYS    55      72.262  56.631  57.696  1.00                 C  
ATOM    142  CD  LYS    55      74.137  58.078  56.866  1.00                 C  
ATOM    143  CE  LYS    55      74.927  58.533  55.650  1.00                 C  
ATOM    144  CG  LYS    55      73.063  57.073  56.483  1.00                 C  
ATOM    145  NZ  LYS    55      76.002  59.497  56.014  1.00                 N  
ATOM    146  N   GLU    56      71.215  54.318  59.466  1.00                 N  
ATOM    147  CA  GLU    56      70.648  53.843  60.695  1.00                 C  
ATOM    148  C   GLU    56      70.652  54.999  61.643  1.00                 C  
ATOM    149  O   GLU    56      71.511  55.875  61.555  1.00                 O  
ATOM    150  CB  GLU    56      71.444  52.649  61.226  1.00                 C  
ATOM    151  CD  GLU    56      72.150  50.244  60.914  1.00                 C  
ATOM    152  CG  GLU    56      71.377  51.415  60.341  1.00                 C  
ATOM    153  OE1 GLU    56      72.882  50.444  61.906  1.00                 O  
ATOM    154  OE2 GLU    56      72.024  49.126  60.371  1.00                 O  
ATOM    155  N   VAL    57      69.667  55.051  62.563  1.00                 N  
ATOM    156  CA  VAL    57      69.623  56.138  63.499  1.00                 C  
ATOM    157  C   VAL    57      68.225  56.235  64.017  1.00                 C  
ATOM    158  O   VAL    57      67.378  55.397  63.711  1.00                 O  
ATOM    159  CB  VAL    57      70.082  57.458  62.853  1.00                 C  
ATOM    160  CG1 VAL    57      69.938  58.611  63.835  1.00                 C  
ATOM    161  CG2 VAL    57      71.519  57.343  62.368  1.00                 C  
ATOM    162  N   ARG    58      67.955  57.280  64.828  1.00                 N  
ATOM    163  CA  ARG    58      66.648  57.468  65.395  1.00                 C  
ATOM    164  C   ARG    58      65.903  58.412  64.505  1.00                 C  
ATOM    165  O   ARG    58      66.460  59.407  64.042  1.00                 O  
ATOM    166  CB  ARG    58      66.756  57.995  66.827  1.00                 C  
ATOM    167  CD  ARG    58      67.480  57.609  69.199  1.00                 C  
ATOM    168  NE  ARG    58      68.159  56.714  70.133  1.00                 N  
ATOM    169  CG  ARG    58      67.433  57.036  67.792  1.00                 C  
ATOM    170  CZ  ARG    58      68.269  56.939  71.438  1.00                 C  
ATOM    171  NH1 ARG    58      68.905  56.068  72.210  1.00                 N  
ATOM    172  NH2 ARG    58      67.742  58.034  71.968  1.00                 N  
ATOM    173  N   VAL    59      64.612  58.122  64.237  1.00                 N  
ATOM    174  CA  VAL    59      63.875  58.972  63.344  1.00                 C  
ATOM    175  C   VAL    59      62.538  59.306  63.930  1.00                 C  
ATOM    176  O   VAL    59      62.050  58.640  64.843  1.00                 O  
ATOM    177  CB  VAL    59      63.702  58.321  61.959  1.00                 C  
ATOM    178  CG1 VAL    59      65.057  58.067  61.316  1.00                 C  
ATOM    179  CG2 VAL    59      62.912  57.026  62.075  1.00                 C  
ATOM    180  N   PRO    60      61.915  60.382  63.405  1.00                 N  
ATOM    181  CA  PRO    60      60.649  60.817  63.913  1.00                 C  
ATOM    182  C   PRO    60      59.583  60.470  62.921  1.00                 C  
ATOM    183  O   PRO    60      59.819  60.434  61.715  1.00                 O  
ATOM    184  CB  PRO    60      60.818  62.328  64.084  1.00                 C  
ATOM    185  CD  PRO    60      62.776  61.546  62.951  1.00                 C  
ATOM    186  CG  PRO    60      61.830  62.709  63.057  1.00                 C  
ATOM    187  N   VAL    61      58.783  59.416  63.181  1.00                 N  
ATOM    188  CA  VAL    61      57.716  59.016  62.258  1.00                 C  
ATOM    189  C   VAL    61      56.514  59.952  62.255  1.00                 C  
ATOM    190  O   VAL    61      56.867  60.675  61.319  1.00                 O  
ATOM    191  CB  VAL    61      57.213  57.592  62.560  1.00                 C  
ATOM    192  CG1 VAL    61      56.072  57.221  61.626  1.00                 C  
ATOM    193  CG2 VAL    61      58.350  56.589  62.441  1.00                 C  
ATOM    194  N   TYR    62      53.196  61.699  63.033  1.00                 N  
ATOM    195  CA  TYR    62      52.576  61.818  64.334  1.00                 C  
ATOM    196  C   TYR    62      51.174  61.266  64.435  1.00                 C  
ATOM    197  O   TYR    62      50.506  61.012  63.428  1.00                 O  
ATOM    198  CB  TYR    62      52.534  63.282  64.775  1.00                 C  
ATOM    199  CG  TYR    62      53.889  63.858  65.117  1.00                 C  
ATOM    200  OH  TYR    62      57.617  65.451  66.043  1.00                 O  
ATOM    201  CZ  TYR    62      56.383  64.923  65.738  1.00                 C  
ATOM    202  CD1 TYR    62      54.524  64.743  64.255  1.00                 C  
ATOM    203  CE1 TYR    62      55.763  65.274  64.559  1.00                 C  
ATOM    204  CD2 TYR    62      54.529  63.516  66.302  1.00                 C  
ATOM    205  CE2 TYR    62      55.768  64.038  66.622  1.00                 C  
ATOM    206  N   ILE    63      50.687  61.063  65.666  1.00                 N  
ATOM    207  CA  ILE    63      49.335  60.534  65.811  1.00                 C  
ATOM    208  C   ILE    63      48.335  61.418  65.053  1.00                 C  
ATOM    209  O   ILE    63      48.240  61.366  63.824  1.00                 O  
ATOM    210  CB  ILE    63      48.930  60.417  67.292  1.00                 C  
ATOM    211  CD1 ILE    63      49.845  58.045  67.473  1.00                 C  
ATOM    212  CG1 ILE    63      49.865  59.453  68.026  1.00                 C  
ATOM    213  CG2 ILE    63      47.473  59.998  67.415  1.00                 C  
ATOM    214  N   ASP    64      47.575  62.242  65.768  1.00                 N  
ATOM    215  CA  ASP    64      46.617  63.111  65.102  1.00                 C  
ATOM    216  C   ASP    64      45.367  62.360  64.700  1.00                 C  
ATOM    217  O   ASP    64      45.247  61.890  63.565  1.00                 O  
ATOM    218  CB  ASP    64      47.249  63.761  63.870  1.00                 C  
ATOM    219  CG  ASP    64      46.457  64.952  63.368  1.00                 C  
ATOM    220  OD1 ASP    64      45.726  65.562  64.176  1.00                 O  
ATOM    221  OD2 ASP    64      46.567  65.275  62.166  1.00                 O  
ATOM    222  N   ARG    65      44.393  62.219  65.611  1.00                 N  
ATOM    223  CA  ARG    65      43.135  61.510  65.368  1.00                 C  
ATOM    224  C   ARG    65      42.107  62.361  64.628  1.00                 C  
ATOM    225  O   ARG    65      42.543  63.482  64.906  1.00                 O  
ATOM    226  CB  ARG    65      42.529  61.027  66.687  1.00                 C  
ATOM    227  CD  ARG    65      42.689  59.523  68.690  1.00                 C  
ATOM    228  NE  ARG    65      42.807  60.572  69.701  1.00                 N  
ATOM    229  CG  ARG    65      43.327  59.929  67.371  1.00                 C  
ATOM    230  CZ  ARG    65      42.224  60.528  70.894  1.00                 C  
ATOM    231  NH1 ARG    65      42.388  61.529  71.749  1.00                 N  
ATOM    232  NH2 ARG    65      41.480  59.484  71.231  1.00                 N  
ATOM    233  N   LYS    66      38.812  63.521  62.365  1.00                 N  
ATOM    234  CA  LYS    66      37.521  62.899  62.398  1.00                 C  
ATOM    235  C   LYS    66      36.554  64.019  62.152  1.00                 C  
ATOM    236  O   LYS    66      36.753  65.129  62.642  1.00                 O  
ATOM    237  CB  LYS    66      37.303  62.188  63.735  1.00                 C  
ATOM    238  CD  LYS    66      37.896  60.294  65.272  1.00                 C  
ATOM    239  CE  LYS    66      38.794  59.087  65.487  1.00                 C  
ATOM    240  CG  LYS    66      38.196  60.976  63.947  1.00                 C  
ATOM    241  NZ  LYS    66      38.519  58.414  66.786  1.00                 N  
ATOM    242  N   VAL    67      35.489  63.777  61.364  1.00                 N  
ATOM    243  CA  VAL    67      34.475  64.785  61.190  1.00                 C  
ATOM    244  C   VAL    67      34.774  65.669  60.013  1.00                 C  
ATOM    245  O   VAL    67      35.917  65.818  59.586  1.00                 O  
ATOM    246  CB  VAL    67      34.314  65.648  62.455  1.00                 C  
ATOM    247  CG1 VAL    67      33.294  66.752  62.221  1.00                 C  
ATOM    248  CG2 VAL    67      33.909  64.786  63.641  1.00                 C  
ATOM    249  N   GLU    68      33.712  66.325  59.500  1.00                 N  
ATOM    250  CA  GLU    68      33.746  67.161  58.330  1.00                 C  
ATOM    251  C   GLU    68      34.465  68.445  58.607  1.00                 C  
ATOM    252  O   GLU    68      34.395  69.004  59.702  1.00                 O  
ATOM    253  CB  GLU    68      32.327  67.449  57.836  1.00                 C  
ATOM    254  CD  GLU    68      30.206  66.556  56.794  1.00                 C  
ATOM    255  CG  GLU    68      31.592  66.225  57.313  1.00                 C  
ATOM    256  OE1 GLU    68      29.759  67.706  56.986  1.00                 O  
ATOM    257  OE2 GLU    68      29.568  65.664  56.196  1.00                 O  
ATOM    258  N   VAL    69      35.178  68.952  57.578  1.00                 N  
ATOM    259  CA  VAL    69      35.966  70.147  57.702  1.00                 C  
ATOM    260  C   VAL    69      35.098  71.368  57.598  1.00                 C  
ATOM    261  O   VAL    69      33.924  71.300  57.240  1.00                 O  
ATOM    262  CB  VAL    69      37.080  70.201  56.640  1.00                 C  
ATOM    263  CG1 VAL    69      38.022  69.016  56.796  1.00                 C  
ATOM    264  CG2 VAL    69      36.483  70.231  55.242  1.00                 C  
ATOM    265  N   PRO    70      35.678  72.513  58.015  1.00                 N  
ATOM    266  CA  PRO    70      35.110  73.834  58.020  1.00                 C  
ATOM    267  C   PRO    70      35.166  74.522  56.685  1.00                 C  
ATOM    268  O   PRO    70      34.273  75.303  56.367  1.00                 O  
ATOM    269  CB  PRO    70      35.951  74.595  59.047  1.00                 C  
ATOM    270  CD  PRO    70      36.931  72.420  58.843  1.00                 C  
ATOM    271  CG  PRO    70      37.255  73.870  59.072  1.00                 C  
ATOM    272  N   VAL    71      36.223  74.287  55.880  1.00                 N  
ATOM    273  CA  VAL    71      36.376  75.032  54.657  1.00                 C  
ATOM    274  C   VAL    71      36.589  74.087  53.516  1.00                 C  
ATOM    275  O   VAL    71      37.050  72.962  53.692  1.00                 O  
ATOM    276  CB  VAL    71      37.538  76.038  54.751  1.00                 C  
ATOM    277  CG1 VAL    71      37.280  77.048  55.858  1.00                 C  
ATOM    278  CG2 VAL    71      38.854  75.312  54.983  1.00                 C  
ATOM    279  N   TYR    72      36.291  74.561  52.288  1.00                 N  
ATOM    280  CA  TYR    72      36.396  73.752  51.108  1.00                 C  
ATOM    281  C   TYR    72      37.585  74.270  50.351  1.00                 C  
ATOM    282  O   TYR    72      38.063  75.373  50.608  1.00                 O  
ATOM    283  CB  TYR    72      35.102  73.821  50.294  1.00                 C  
ATOM    284  CG  TYR    72      33.907  73.212  50.992  1.00                 C  
ATOM    285  OH  TYR    72      30.616  71.553  52.918  1.00                 O  
ATOM    286  CZ  TYR    72      31.705  72.101  52.280  1.00                 C  
ATOM    287  CD1 TYR    72      33.115  73.974  51.842  1.00                 C  
ATOM    288  CE1 TYR    72      32.021  73.427  52.484  1.00                 C  
ATOM    289  CD2 TYR    72      33.574  71.878  50.799  1.00                 C  
ATOM    290  CE2 TYR    72      32.483  71.313  51.433  1.00                 C  
ATOM    291  N   ILE    73      38.101  73.485  49.438  1.00                 N  
ATOM    292  CA  ILE    73      39.201  73.929  48.627  1.00                 C  
ATOM    293  C   ILE    73      38.756  75.089  47.808  1.00                 C  
ATOM    294  O   ILE    73      39.599  75.775  47.235  1.00                 O  
ATOM    295  CB  ILE    73      39.739  72.794  47.735  1.00                 C  
ATOM    296  CD1 ILE    73      39.171  71.379  45.693  1.00                 C  
ATOM    297  CG1 ILE    73      38.663  72.336  46.749  1.00                 C  
ATOM    298  CG2 ILE    73      40.253  71.645  48.588  1.00                 C  
ATOM    299  N   GLY    74      37.431  75.286  47.717  1.00                 N  
ATOM    300  CA  GLY    74      36.858  76.416  47.058  1.00                 C  
ATOM    301  C   GLY    74      37.269  77.618  47.841  1.00                 C  
ATOM    302  O   GLY    74      37.518  78.685  47.283  1.00                 O  
ATOM    303  N   GLY    75      37.365  77.458  49.175  1.00                 N  
ATOM    304  CA  GLY    75      37.706  78.557  50.027  1.00                 C  
ATOM    305  C   GLY    75      36.460  78.987  50.732  1.00                 C  
ATOM    306  O   GLY    75      36.503  79.819  51.636  1.00                 O  
ATOM    307  N   ASP    76      35.304  78.431  50.322  1.00                 N  
ATOM    308  CA  ASP    76      34.074  78.792  50.958  1.00                 C  
ATOM    309  C   ASP    76      33.861  77.904  52.148  1.00                 C  
ATOM    310  O   ASP    76      34.369  76.782  52.210  1.00                 O  
ATOM    311  CB  ASP    76      32.909  78.685  49.972  1.00                 C  
ATOM    312  CG  ASP    76      32.972  79.735  48.880  1.00                 C  
ATOM    313  OD1 ASP    76      33.695  80.737  49.061  1.00                 O  
ATOM    314  OD2 ASP    76      32.298  79.556  47.844  1.00                 O  
ATOM    315  N   ASN    77      33.112  78.416  53.146  1.00                 N  
ATOM    316  CA  ASN    77      32.868  77.712  54.377  1.00                 C  
ATOM    317  C   ASN    77      31.825  76.660  54.172  1.00                 C  
ATOM    318  O   ASN    77      30.928  76.801  53.343  1.00                 O  
ATOM    319  CB  ASN    77      32.457  78.689  55.480  1.00                 C  
ATOM    320  CG  ASN    77      33.591  79.602  55.902  1.00                 C  
ATOM    321  OD1 ASN    77      34.704  79.146  56.163  1.00                 O  
ATOM    322  ND2 ASN    77      33.310  80.899  55.970  1.00                 N  
ATOM    323  N   GLY    78      31.948  75.557  54.938  1.00                 N  
ATOM    324  CA  GLY    78      31.018  74.466  54.901  1.00                 C  
ATOM    325  C   GLY    78      29.927  74.768  55.883  1.00                 C  
ATOM    326  O   GLY    78      29.941  75.798  56.554  1.00                 O  
ATOM    327  N   ASN    79      28.919  73.879  55.954  1.00                 N  
ATOM    328  CA  ASN    79      27.809  73.991  56.861  1.00                 C  
ATOM    329  C   ASN    79      28.245  73.631  58.257  1.00                 C  
ATOM    330  O   ASN    79      27.485  73.804  59.206  1.00                 O  
ATOM    331  CB  ASN    79      26.648  73.108  56.399  1.00                 C  
ATOM    332  CG  ASN    79      25.964  73.648  55.158  1.00                 C  
ATOM    333  OD1 ASN    79      26.053  74.838  54.856  1.00                 O  
ATOM    334  ND2 ASN    79      25.276  72.772  54.435  1.00                 N  
ATOM    335  N   ASN    80      29.435  73.009  58.417  1.00                 N  
ATOM    336  CA  ASN    80      29.869  72.643  59.740  1.00                 C  
ATOM    337  C   ASN    80      30.791  73.710  60.262  1.00                 C  
ATOM    338  O   ASN    80      31.934  73.421  60.615  1.00                 O  
ATOM    339  CB  ASN    80      30.541  71.269  59.722  1.00                 C  
ATOM    340  CG  ASN    80      30.802  70.730  61.115  1.00                 C  
ATOM    341  OD1 ASN    80      30.158  71.140  62.081  1.00                 O  
ATOM    342  ND2 ASN    80      31.749  69.806  61.223  1.00                 N  
ATOM    343  N   ASN    81      30.300  74.964  60.383  1.00                 N  
ATOM    344  CA  ASN    81      31.134  76.049  60.831  1.00                 C  
ATOM    345  C   ASN    81      30.259  77.138  61.389  1.00                 C  
ATOM    346  O   ASN    81      29.043  77.127  61.209  1.00                 O  
ATOM    347  CB  ASN    81      32.014  76.556  59.687  1.00                 C  
ATOM    348  CG  ASN    81      33.296  77.198  60.178  1.00                 C  
ATOM    349  OD1 ASN    81      33.364  77.689  61.305  1.00                 O  
ATOM    350  ND2 ASN    81      34.320  77.196  59.332  1.00                 N  
ATOM    351  N   ASN    82      30.864  78.106  62.115  1.00                 N  
ATOM    352  CA  ASN    82      30.095  79.195  62.662  1.00                 C  
ATOM    353  C   ASN    82      29.885  80.241  61.605  1.00                 C  
ATOM    354  O   ASN    82      30.763  80.486  60.779  1.00                 O  
ATOM    355  CB  ASN    82      30.790  79.775  63.895  1.00                 C  
ATOM    356  CG  ASN    82      30.809  78.808  65.063  1.00                 C  
ATOM    357  OD1 ASN    82      29.782  78.230  65.418  1.00                 O  
ATOM    358  ND2 ASN    82      31.980  78.631  65.663  1.00                 N  
ATOM    359  N   ASN    83      28.703  80.899  61.609  1.00                 N  
ATOM    360  CA  ASN    83      28.420  81.951  60.663  1.00                 C  
ATOM    361  C   ASN    83      28.248  83.224  61.445  1.00                 C  
ATOM    362  O   ASN    83      27.622  83.226  62.503  1.00                 O  
ATOM    363  CB  ASN    83      27.187  81.602  59.827  1.00                 C  
ATOM    364  CG  ASN    83      27.407  80.393  58.940  1.00                 C  
ATOM    365  OD1 ASN    83      28.332  80.367  58.128  1.00                 O  
ATOM    366  ND2 ASN    83      26.556  79.385  59.094  1.00                 N  
ATOM    367  N   ASN    84      28.783  84.357  60.931  1.00                 N  
ATOM    368  CA  ASN    84      28.768  85.577  61.701  1.00                 C  
ATOM    369  C   ASN    84      28.029  86.683  60.997  1.00                 C  
ATOM    370  O   ASN    84      27.898  86.704  59.773  1.00                 O  
ATOM    371  CB  ASN    84      30.195  86.023  62.026  1.00                 C  
ATOM    372  CG  ASN    84      30.918  85.048  62.934  1.00                 C  
ATOM    373  OD1 ASN    84      30.415  84.685  63.997  1.00                 O  
ATOM    374  ND2 ASN    84      32.104  84.620  62.516  1.00                 N  
ATOM    375  N   ASN    85      27.529  87.659  61.791  1.00                 N  
ATOM    376  CA  ASN    85      26.785  88.774  61.268  1.00                 C  
ATOM    377  C   ASN    85      27.684  89.593  60.403  1.00                 C  
ATOM    378  O   ASN    85      28.763  90.022  60.808  1.00                 O  
ATOM    379  CB  ASN    85      26.186  89.600  62.408  1.00                 C  
ATOM    380  CG  ASN    85      25.077  88.868  63.137  1.00                 C  
ATOM    381  OD1 ASN    85      24.403  88.012  62.564  1.00                 O  
ATOM    382  ND2 ASN    85      24.884  89.203  64.408  1.00                 N  
ATOM    383  N   ASN    86      27.221  89.841  59.165  1.00                 N  
ATOM    384  CA  ASN    86      27.963  90.599  58.203  1.00                 C  
ATOM    385  C   ASN    86      27.990  92.034  58.635  1.00                 C  
ATOM    386  O   ASN    86      28.894  92.777  58.259  1.00                 O  
ATOM    387  CB  ASN    86      27.356  90.435  56.808  1.00                 C  
ATOM    388  CG  ASN    86      27.635  89.071  56.208  1.00                 C  
ATOM    389  OD1 ASN    86      28.580  88.389  56.604  1.00                 O  
ATOM    390  ND2 ASN    86      26.809  88.668  55.249  1.00                 N  
ATOM    391  N   ASN    87      26.965  92.481  59.391  1.00                 N  
ATOM    392  CA  ASN    87      26.935  93.853  59.821  1.00                 C  
ATOM    393  C   ASN    87      26.173  93.952  61.112  1.00                 C  
ATOM    394  O   ASN    87      25.406  93.059  61.465  1.00                 O  
ATOM    395  CB  ASN    87      26.323  94.741  58.736  1.00                 C  
ATOM    396  CG  ASN    87      27.187  94.820  57.492  1.00                 C  
ATOM    397  OD1 ASN    87      28.164  95.567  57.450  1.00                 O  
ATOM    398  ND2 ASN    87      26.827  94.048  56.474  1.00                 N  
ATOM    399  N   GLY    88      26.381  95.058  61.860  1.00                 N  
ATOM    400  CA  GLY    88      25.706  95.280  63.111  1.00                 C  
ATOM    401  C   GLY    88      24.336  95.818  62.837  1.00                 C  
ATOM    402  O   GLY    88      24.130  96.529  61.854  1.00                 O  
ATOM    403  N   TRP    89      23.360  95.506  63.719  1.00                 N  
ATOM    404  CA  TRP    89      22.028  96.008  63.529  1.00                 C  
ATOM    405  C   TRP    89      21.076  95.163  64.320  1.00                 C  
ATOM    406  O   TRP    89      21.472  94.457  65.247  1.00                 O  
ATOM    407  CB  TRP    89      21.664  96.013  62.043  1.00                 C  
ATOM    408  CG  TRP    89      21.692  94.654  61.414  1.00                 C  
ATOM    409  CD1 TRP    89      20.662  93.760  61.350  1.00                 C  
ATOM    410  NE1 TRP    89      21.064  92.620  60.696  1.00                 N  
ATOM    411  CD2 TRP    89      22.805  94.033  60.759  1.00                 C  
ATOM    412  CE2 TRP    89      22.377  92.766  60.324  1.00                 C  
ATOM    413  CH2 TRP    89      24.500  92.297  59.401  1.00                 C  
ATOM    414  CZ2 TRP    89      23.218  91.887  59.643  1.00                 C  
ATOM    415  CE3 TRP    89      24.121  94.426  60.499  1.00                 C  
ATOM    416  CZ3 TRP    89      24.951  93.552  59.823  1.00                 C  
ATOM    417  N   ASP    90      19.772  95.228  63.975  1.00                 N  
ATOM    418  CA  ASP    90      18.791  94.459  64.690  1.00                 C  
ATOM    419  C   ASP    90      18.212  93.445  63.752  1.00                 C  
ATOM    420  O   ASP    90      18.053  93.702  62.561  1.00                 O  
ATOM    421  CB  ASP    90      17.709  95.374  65.267  1.00                 C  
ATOM    422  CG  ASP    90      18.240  96.296  66.346  1.00                 C  
ATOM    423  OD1 ASP    90      19.306  95.987  66.920  1.00                 O  
ATOM    424  OD2 ASP    90      17.591  97.328  66.619  1.00                 O  
ATOM    425  N   ASN    91      17.843  92.262  64.289  1.00                 N  
ATOM    426  CA  ASN    91      17.360  91.198  63.451  1.00                 C  
ATOM    427  C   ASN    91      15.881  91.330  63.298  1.00                 C  
ATOM    428  O   ASN    91      15.116  91.073  64.222  1.00                 O  
ATOM    429  CB  ASN    91      17.750  89.838  64.034  1.00                 C  
ATOM    430  CG  ASN    91      19.249  89.614  64.037  1.00                 C  
ATOM    431  OD1 ASN    91      19.918  89.810  63.022  1.00                 O  
ATOM    432  ND2 ASN    91      19.782  89.201  65.181  1.00                 N  
ATOM    433  N   ASN    92      15.452  91.787  62.108  1.00                 N  
ATOM    434  CA  ASN    92      14.067  91.953  61.770  1.00                 C  
ATOM    435  C   ASN    92      13.380  90.628  61.621  1.00                 C  
ATOM    436  O   ASN    92      12.239  90.467  62.057  1.00                 O  
ATOM    437  CB  ASN    92      13.923  92.779  60.490  1.00                 C  
ATOM    438  CG  ASN    92      14.230  94.248  60.707  1.00                 C  
ATOM    439  OD1 ASN    92      14.184  94.742  61.834  1.00                 O  
ATOM    440  ND2 ASN    92      14.544  94.951  59.625  1.00                 N  
ATOM    441  N   ASN    93      14.036  89.642  60.969  1.00                 N  
ATOM    442  CA  ASN    93      13.353  88.390  60.790  1.00                 C  
ATOM    443  C   ASN    93      14.324  87.334  60.360  1.00                 C  
ATOM    444  O   ASN    93      15.458  87.635  59.991  1.00                 O  
ATOM    445  CB  ASN    93      12.214  88.541  59.779  1.00                 C  
ATOM    446  CG  ASN    93      12.704  88.965  58.409  1.00                 C  
ATOM    447  OD1 ASN    93      13.448  88.237  57.752  1.00                 O  
ATOM    448  ND2 ASN    93      12.287  90.148  57.973  1.00                 N  
ATOM    449  N   ASN    94      13.899  86.052  60.461  1.00                 N  
ATOM    450  CA  ASN    94      14.677  84.930  60.000  1.00                 C  
ATOM    451  C   ASN    94      13.746  83.914  59.357  1.00                 C  
ATOM    452  O   ASN    94      12.668  83.661  59.887  1.00                 O  
ATOM    453  CB  ASN    94      15.473  84.319  61.155  1.00                 C  
ATOM    454  CG  ASN    94      16.406  83.214  60.700  1.00                 C  
ATOM    455  OD1 ASN    94      15.960  82.141  60.293  1.00                 O  
ATOM    456  ND2 ASN    94      17.706  83.474  60.767  1.00                 N  
ATOM    457  N   ASP    95      14.144  83.282  58.215  1.00                 N  
ATOM    458  CA  ASP    95      13.311  82.341  57.467  1.00                 C  
ATOM    459  C   ASP    95      13.938  80.946  57.522  1.00                 C  
ATOM    460  O   ASP    95      15.149  80.875  57.730  1.00                 O  
ATOM    461  CB  ASP    95      13.143  82.808  56.020  1.00                 C  
ATOM    462  CG  ASP    95      12.341  84.090  55.910  1.00                 C  
ATOM    463  OD1 ASP    95      11.592  84.404  56.858  1.00                 O  
ATOM    464  OD2 ASP    95      12.463  84.780  54.876  1.00                 O  
ATOM    465  N   GLY    96      13.031  79.992  57.055  1.00                 N  
ATOM    466  CA  GLY    96      13.409  78.586  57.035  1.00                 C  
ATOM    467  C   GLY    96      14.831  78.341  56.527  1.00                 C  
ATOM    468  O   GLY    96      15.277  78.892  55.517  1.00                 O  
ATOM    469  N   LEU    97      15.552  77.491  57.253  1.00                 N  
ATOM    470  CA  LEU    97      16.917  77.130  56.888  1.00                 C  
ATOM    471  C   LEU    97      17.845  78.346  56.842  1.00                 C  
ATOM    472  O   LEU    97      18.908  78.329  56.216  1.00                 O  
ATOM    473  CB  LEU    97      16.939  76.420  55.533  1.00                 C  
ATOM    474  CG  LEU    97      16.093  75.150  55.419  1.00                 C  
ATOM    475  CD1 LEU    97      16.155  74.588  54.007  1.00                 C  
ATOM    476  CD2 LEU    97      16.553  74.106  56.425  1.00                 C  
ATOM    477  N   GLY    98      17.442  79.425  57.514  1.00                 N  
ATOM    478  CA  GLY    98      18.202  80.676  57.543  1.00                 C  
ATOM    479  C   GLY    98      18.531  81.207  56.141  1.00                 C  
ATOM    480  O   GLY    98      19.584  81.803  55.902  1.00                 O  
ATOM    481  N   LEU    99      17.567  80.936  55.170  1.00                 N  
ATOM    482  CA  LEU    99      17.810  81.512  53.901  1.00                 C  
ATOM    483  C   LEU    99      18.305  82.835  54.276  1.00                 C  
ATOM    484  O   LEU    99      19.271  83.322  53.693  1.00                 O  
ATOM    485  CB  LEU    99      16.533  81.511  53.059  1.00                 C  
ATOM    486  CG  LEU    99      16.646  82.107  51.654  1.00                 C  
ATOM    487  CD1 LEU    99      17.649  81.326  50.818  1.00                 C  
ATOM    488  CD2 LEU    99      15.289  82.129  50.968  1.00                 C  
ATOM    489  N   SER   100      17.712  83.400  55.346  1.00                 N  
ATOM    490  CA  SER   100      18.263  84.651  55.675  1.00                 C  
ATOM    491  C   SER   100      17.988  85.064  57.071  1.00                 C  
ATOM    492  O   SER   100      16.931  84.810  57.649  1.00                 O  
ATOM    493  CB  SER   100      17.741  85.732  54.727  1.00                 C  
ATOM    494  OG  SER   100      18.282  87.001  55.053  1.00                 O  
ATOM    495  N   LEU   101      18.999  85.736  57.634  1.00                 N  
ATOM    496  CA  LEU   101      18.803  86.481  58.826  1.00                 C  
ATOM    497  C   LEU   101      18.837  87.879  58.298  1.00                 C  
ATOM    498  O   LEU   101      19.824  88.288  57.686  1.00                 O  
ATOM    499  CB  LEU   101      19.886  86.144  59.853  1.00                 C  
ATOM    500  CG  LEU   101      19.833  86.916  61.173  1.00                 C  
ATOM    501  CD1 LEU   101      18.561  86.584  61.939  1.00                 C  
ATOM    502  CD2 LEU   101      21.057  86.612  62.023  1.00                 C  
ATOM    503  N   SER   102      17.746  88.644  58.484  1.00                 N  
ATOM    504  CA  SER   102      17.742  89.974  57.951  1.00                 C  
ATOM    505  C   SER   102      18.119  90.894  59.059  1.00                 C  
ATOM    506  O   SER   102      17.568  90.828  60.156  1.00                 O  
ATOM    507  CB  SER   102      16.371  90.311  57.363  1.00                 C  
ATOM    508  OG  SER   102      16.321  91.658  56.925  1.00                 O  
ATOM    509  N   THR   103      19.106  91.772  58.789  1.00                 N  
ATOM    510  CA  THR   103      19.561  92.660  59.814  1.00                 C  
ATOM    511  C   THR   103      19.345  94.059  59.347  1.00                 C  
ATOM    512  O   THR   103      19.608  94.380  58.188  1.00                 O  
ATOM    513  CB  THR   103      21.043  92.415  60.156  1.00                 C  
ATOM    514  OG1 THR   103      21.846  92.626  58.988  1.00                 O  
ATOM    515  CG2 THR   103      21.249  90.988  60.637  1.00                 C  
ATOM    516  N   GLN   104      18.837  94.920  60.252  1.00                 N  
ATOM    517  CA  GLN   104      18.604  96.296  59.923  1.00                 C  
ATOM    518  C   GLN   104      19.734  97.092  60.499  1.00                 C  
ATOM    519  O   GLN   104      19.858  97.230  61.715  1.00                 O  
ATOM    520  CB  GLN   104      17.247  96.753  60.461  1.00                 C  
ATOM    521  CD  GLN   104      15.511  98.583  60.600  1.00                 C  
ATOM    522  CG  GLN   104      16.884  98.183  60.095  1.00                 C  
ATOM    523  OE1 GLN   104      14.541  97.841  60.442  1.00                 O  
ATOM    524  NE2 GLN   104      15.425  99.760  61.208  1.00                 N  
ATOM    525  N   ILE   105      20.556  97.625  59.639  1.00                 N  
ATOM    526  CA  ILE   105      21.622  98.447  60.129  1.00                 C  
ATOM    527  C   ILE   105      21.205  99.771  60.682  1.00                 C  
ATOM    528  O   ILE   105      20.053 100.183  60.549  1.00                 O  
ATOM    529  CB  ILE   105      22.677  98.713  59.039  1.00                 C  
ATOM    530  CD1 ILE   105      25.121  99.362  58.722  1.00                 C  
ATOM    531  CG1 ILE   105      23.926  99.351  59.650  1.00                 C  
ATOM    532  CG2 ILE   105      22.089  99.568  57.926  1.00                 C  
ATOM    533  N   SER   106      22.189 100.457  61.273  1.00                 N  
ATOM    534  CA  SER   106      22.063 101.663  62.029  1.00                 C  
ATOM    535  C   SER   106      21.405 102.736  61.217  1.00                 C  
ATOM    536  O   SER   106      20.773 103.624  61.790  1.00                 O  
ATOM    537  CB  SER   106      23.434 102.135  62.517  1.00                 C  
ATOM    538  OG  SER   106      24.255 102.527  61.430  1.00                 O  
ATOM    539  N   ASP   107      21.563 102.737  59.879  1.00                 N  
ATOM    540  CA  ASP   107      20.988 103.847  59.177  1.00                 C  
ATOM    541  C   ASP   107      20.026 103.453  58.082  1.00                 C  
ATOM    542  O   ASP   107      20.136 103.950  56.962  1.00                 O  
ATOM    543  CB  ASP   107      22.085 104.721  58.566  1.00                 C  
ATOM    544  CG  ASP   107      22.923 103.976  57.546  1.00                 C  
ATOM    545  OD1 ASP   107      22.735 102.749  57.405  1.00                 O  
ATOM    546  OD2 ASP   107      23.767 104.618  56.887  1.00                 O  
ATOM    547  N   ALA   108      19.053 102.562  58.365  1.00                 N  
ATOM    548  CA  ALA   108      17.986 102.316  57.427  1.00                 C  
ATOM    549  C   ALA   108      18.221 101.117  56.548  1.00                 C  
ATOM    550  O   ALA   108      17.266 100.458  56.142  1.00                 O  
ATOM    551  CB  ALA   108      17.765 103.535  56.544  1.00                 C  
ATOM    552  N   ASP   109      19.484 100.761  56.249  1.00                 N  
ATOM    553  CA  ASP   109      19.719  99.684  55.321  1.00                 C  
ATOM    554  C   ASP   109      19.320  98.381  55.939  1.00                 C  
ATOM    555  O   ASP   109      19.183  98.275  57.155  1.00                 O  
ATOM    556  CB  ASP   109      21.189  99.654  54.896  1.00                 C  
ATOM    557  CG  ASP   109      21.559 100.816  53.997  1.00                 C  
ATOM    558  OD1 ASP   109      20.640 101.505  53.506  1.00                 O  
ATOM    559  OD2 ASP   109      22.769 101.039  53.782  1.00                 O  
ATOM    560  N   SER   110      19.067  97.358  55.089  1.00                 N  
ATOM    561  CA  SER   110      18.761  96.037  55.571  1.00                 C  
ATOM    562  C   SER   110      19.612  95.081  54.783  1.00                 C  
ATOM    563  O   SER   110      19.651  95.136  53.554  1.00                 O  
ATOM    564  CB  SER   110      17.266  95.745  55.423  1.00                 C  
ATOM    565  OG  SER   110      16.961  94.424  55.834  1.00                 O  
ATOM    566  N   VAL   111      20.302  94.156  55.483  1.00                 N  
ATOM    567  CA  VAL   111      21.185  93.230  54.827  1.00                 C  
ATOM    568  C   VAL   111      20.732  91.847  55.156  1.00                 C  
ATOM    569  O   VAL   111      20.019  91.632  56.135  1.00                 O  
ATOM    570  CB  VAL   111      22.650  93.456  55.243  1.00                 C  
ATOM    571  CG1 VAL   111      23.556  92.429  54.582  1.00                 C  
ATOM    572  CG2 VAL   111      23.093  94.868  54.888  1.00                 C  
ATOM    573  N   SER   112      21.124  90.862  54.322  1.00                 N  
ATOM    574  CA  SER   112      20.648  89.544  54.593  1.00                 C  
ATOM    575  C   SER   112      21.822  88.600  54.626  1.00                 C  
ATOM    576  O   SER   112      22.672  88.597  53.735  1.00                 O  
ATOM    577  CB  SER   112      19.622  89.118  53.541  1.00                 C  
ATOM    578  OG  SER   112      18.480  89.957  53.574  1.00                 O  
ATOM    579  N   ILE   113      21.911  87.768  55.687  1.00                 N  
ATOM    580  CA  ILE   113      23.006  86.846  55.789  1.00                 C  
ATOM    581  C   ILE   113      22.428  85.474  55.672  1.00                 C  
ATOM    582  O   ILE   113      21.503  85.111  56.397  1.00                 O  
ATOM    583  CB  ILE   113      23.786  87.039  57.103  1.00                 C  
ATOM    584  CD1 ILE   113      24.958  88.804  58.520  1.00                 C  
ATOM    585  CG1 ILE   113      24.383  88.446  57.167  1.00                 C  
ATOM    586  CG2 ILE   113      24.850  85.963  57.253  1.00                 C  
ATOM    587  N   ASN   114      22.970  84.663  54.743  1.00                 N  
ATOM    588  CA  ASN   114      22.414  83.363  54.520  1.00                 C  
ATOM    589  C   ASN   114      23.239  82.353  55.241  1.00                 C  
ATOM    590  O   ASN   114      24.470  82.380  55.207  1.00                 O  
ATOM    591  CB  ASN   114      22.333  83.065  53.022  1.00                 C  
ATOM    592  CG  ASN   114      21.639  81.749  52.726  1.00                 C  
ATOM    593  OD1 ASN   114      21.870  80.749  53.405  1.00                 O  
ATOM    594  ND2 ASN   114      20.785  81.748  51.709  1.00                 N  
ATOM    595  N   LEU   115      22.561  81.431  55.946  1.00                 N  
ATOM    596  CA  LEU   115      23.268  80.395  56.637  1.00                 C  
ATOM    597  C   LEU   115      22.665  79.105  56.166  1.00                 C  
ATOM    598  O   LEU   115      21.460  79.019  55.952  1.00                 O  
ATOM    599  CB  LEU   115      23.155  80.587  58.151  1.00                 C  
ATOM    600  CG  LEU   115      23.862  81.812  58.733  1.00                 C  
ATOM    601  CD1 LEU   115      22.994  83.053  58.590  1.00                 C  
ATOM    602  CD2 LEU   115      24.220  81.583  60.194  1.00                 C  
ATOM    603  N   GLY   116      23.498  78.068  55.960  1.00                 N  
ATOM    604  CA  GLY   116      23.038  76.793  55.469  1.00                 C  
ATOM    605  C   GLY   116      22.459  75.997  56.612  1.00                 C  
ATOM    606  O   GLY   116      22.646  76.352  57.773  1.00                 O  
ATOM    607  N   GLY   117      21.706  74.955  56.320  1.00                 N  
ATOM    608  CA  GLY   117      21.134  74.108  57.333  1.00                 C  
ATOM    609  C   GLY   117      22.259  73.487  58.102  1.00                 C  
ATOM    610  O   GLY   117      23.306  73.234  57.508  1.00                 O  
ATOM    611  N   GLY   118      22.065  73.220  59.411  1.00                 N  
ATOM    612  CA  GLY   118      23.082  72.561  60.188  1.00                 C  
ATOM    613  C   GLY   118      23.494  73.379  61.382  1.00                 C  
ATOM    614  O   GLY   118      23.338  72.912  62.510  1.00                 O  
ATOM    615  N   PRO   119      23.985  74.579  61.221  1.00                 N  
ATOM    616  CA  PRO   119      24.367  75.341  62.383  1.00                 C  
ATOM    617  C   PRO   119      23.120  75.754  63.096  1.00                 C  
ATOM    618  O   PRO   119      22.086  75.865  62.439  1.00                 O  
ATOM    619  CB  PRO   119      25.143  76.528  61.809  1.00                 C  
ATOM    620  CD  PRO   119      24.457  75.184  59.951  1.00                 C  
ATOM    621  CG  PRO   119      25.557  76.080  60.447  1.00                 C  
ATOM    622  N   ALA   120      23.177  75.968  64.428  1.00                 N  
ATOM    623  CA  ALA   120      21.979  76.345  65.127  1.00                 C  
ATOM    624  C   ALA   120      22.041  77.798  65.477  1.00                 C  
ATOM    625  O   ALA   120      23.034  78.290  66.013  1.00                 O  
ATOM    626  CB  ALA   120      21.801  75.491  66.373  1.00                 C  
ATOM    627  N   SER   121      20.947  78.521  65.164  1.00                 N  
ATOM    628  CA  SER   121      20.885  79.932  65.395  1.00                 C  
ATOM    629  C   SER   121      20.848  80.212  66.864  1.00                 C  
ATOM    630  O   SER   121      20.084  79.618  67.621  1.00                 O  
ATOM    631  CB  SER   121      19.662  80.535  64.701  1.00                 C  
ATOM    632  OG  SER   121      19.540  81.917  64.992  1.00                 O  
ATOM    633  N   LEU   122      21.787  81.072  67.288  1.00                 N  
ATOM    634  CA  LEU   122      21.976  81.622  68.596  1.00                 C  
ATOM    635  C   LEU   122      21.022  82.753  68.840  1.00                 C  
ATOM    636  O   LEU   122      20.676  83.029  69.986  1.00                 O  
ATOM    637  CB  LEU   122      23.419  82.098  68.774  1.00                 C  
ATOM    638  CG  LEU   122      24.496  81.011  68.776  1.00                 C  
ATOM    639  CD1 LEU   122      25.885  81.631  68.817  1.00                 C  
ATOM    640  CD2 LEU   122      24.304  80.067  69.953  1.00                 C  
ATOM    641  N   ILE   123      20.640  83.492  67.775  1.00                 N  
ATOM    642  CA  ILE   123      19.911  84.725  67.923  1.00                 C  
ATOM    643  C   ILE   123      18.456  84.578  67.600  1.00                 C  
ATOM    644  O   ILE   123      18.014  83.608  66.985  1.00                 O  
ATOM    645  CB  ILE   123      20.508  85.842  67.047  1.00                 C  
ATOM    646  CD1 ILE   123      22.693  87.024  66.478  1.00                 C  
ATOM    647  CG1 ILE   123      21.968  86.095  67.427  1.00                 C  
ATOM    648  CG2 ILE   123      19.668  87.106  67.150  1.00                 C  
TER
