# Supplementary material for: Comparative Single-Cell Transcriptomics Reveals Novel Genes Involved in Bivalve Embryonic Shell Formation and Questions Ontogenetic Homology of Molluscan Shell Types
Source: Front Cell Dev Biol. 2022 Jun 9;10:883755. doi: 10.3389/fcell.2022.883755 (PMC9261976; doi:10.3389/fcell.2022.883755)
Supplement: Supplementary file 1 [file DataSheet1.ZIP › Supplementary_File1/s_f_1/7deb360215ed9bb1.final.pdb]

SSBOND   1 CYS     27    CYS     30
ATOM      1  N   PHE    25     -29.099 -19.441  -4.634  1.00                 N  
ATOM      2  CA  PHE    25     -29.428 -18.403  -5.604  1.00                 C  
ATOM      3  C   PHE    25     -28.175 -17.914  -6.323  1.00                 C  
ATOM      4  O   PHE    25     -27.097 -17.832  -5.733  1.00                 O  
ATOM      5  CB  PHE    25     -30.134 -17.232  -4.917  1.00                 C  
ATOM      6  CG  PHE    25     -30.558 -16.143  -5.860  1.00                 C  
ATOM      7  CZ  PHE    25     -31.339 -14.123  -7.603  1.00                 C  
ATOM      8  CD1 PHE    25     -31.699 -16.281  -6.632  1.00                 C  
ATOM      9  CE1 PHE    25     -32.089 -15.279  -7.500  1.00                 C  
ATOM     10  CD2 PHE    25     -29.818 -14.980  -5.975  1.00                 C  
ATOM     11  CE2 PHE    25     -30.208 -13.978  -6.843  1.00                 C  
ATOM     12  N   ASN    26     -28.323 -17.589  -7.603  1.00                 N  
ATOM     13  CA  ASN    26     -27.205 -17.107  -8.405  1.00                 C  
ATOM     14  C   ASN    26     -27.685 -16.136  -9.480  1.00                 C  
ATOM     15  O   ASN    26     -28.588 -16.450 -10.256  1.00                 O  
ATOM     16  CB  ASN    26     -26.451 -18.281  -9.033  1.00                 C  
ATOM     17  CG  ASN    26     -25.191 -17.844  -9.754  1.00                 C  
ATOM     18  OD1 ASN    26     -25.223 -17.526 -10.943  1.00                 O  
ATOM     19  ND2 ASN    26     -24.074 -17.829  -9.036  1.00                 N  
ATOM     20  N   CYS    27     -27.075 -14.957  -9.521  1.00                 N  
ATOM     21  CA  CYS    27     -27.439 -13.940 -10.501  1.00                 C  
ATOM     22  C   CYS    27     -27.025 -14.367 -11.906  1.00                 C  
ATOM     23  O   CYS    27     -26.161 -15.227 -12.075  1.00                 O  
ATOM     24  CB  CYS    27     -26.796 -12.598 -10.145  1.00                 C  
ATOM     25  SG  CYS    27     -25.002 -12.547 -10.369  1.00                 S  
ATOM     26  N   GLN    28     -27.649 -13.760 -12.910  1.00                 N  
ATOM     27  CA  GLN    28     -27.346 -14.077 -14.301  1.00                 C  
ATOM     28  C   GLN    28     -26.220 -13.194 -14.828  1.00                 C  
ATOM     29  O   GLN    28     -25.177 -13.691 -15.256  1.00                 O  
ATOM     30  CB  GLN    28     -28.594 -13.916 -15.171  1.00                 C  
ATOM     31  CD  GLN    28     -30.925 -14.715 -15.728  1.00                 C  
ATOM     32  CG  GLN    28     -29.676 -14.950 -14.902  1.00                 C  
ATOM     33  OE1 GLN    28     -31.215 -13.586 -16.125  1.00                 O  
ATOM     34  NE2 GLN    28     -31.669 -15.783 -15.990  1.00                 N  
ATOM     35  N   VAL    29     -26.437 -11.884 -14.794  1.00                 N  
ATOM     36  CA  VAL    29     -25.440 -10.932 -15.268  1.00                 C  
ATOM     37  C   VAL    29     -24.086 -11.183 -14.614  1.00                 C  
ATOM     38  O   VAL    29     -23.063 -11.279 -15.293  1.00                 O  
ATOM     39  CB  VAL    29     -25.881  -9.479 -15.012  1.00                 C  
ATOM     40  CG1 VAL    29     -24.741  -8.516 -15.310  1.00                 C  
ATOM     41  CG2 VAL    29     -27.104  -9.138 -15.849  1.00                 C  
ATOM     42  N   CYS    30     -24.086 -11.291 -13.289  1.00                 N  
ATOM     43  CA  CYS    30     -22.858 -11.533 -12.541  1.00                 C  
ATOM     44  C   CYS    30     -22.933 -12.858 -11.787  1.00                 C  
ATOM     45  O   CYS    30     -24.008 -13.336 -11.427  1.00                 O  
ATOM     46  CB  CYS    30     -22.589 -10.385 -11.566  1.00                 C  
ATOM     47  SG  CYS    30     -23.820 -10.216 -10.253  1.00                 S  
ATOM     48  N   SER    31     -21.762 -13.465 -11.541  1.00                 N  
ATOM     49  CA  SER    31     -21.668 -14.742 -10.827  1.00                 C  
ATOM     50  C   SER    31     -22.020 -14.607  -9.350  1.00                 C  
ATOM     51  O   SER    31     -21.918 -15.569  -8.587  1.00                 O  
ATOM     52  CB  SER    31     -20.262 -15.330 -10.963  1.00                 C  
ATOM     53  OG  SER    31     -19.305 -14.521 -10.302  1.00                 O  
ATOM     54  N   TYR    32     -22.434 -13.410  -8.952  1.00                 N  
ATOM     55  CA  TYR    32     -22.799 -13.149  -7.565  1.00                 C  
ATOM     56  C   TYR    32     -23.794 -14.189  -7.059  1.00                 C  
ATOM     57  O   TYR    32     -24.413 -14.906  -7.844  1.00                 O  
ATOM     58  CB  TYR    32     -23.385 -11.743  -7.421  1.00                 C  
ATOM     59  CG  TYR    32     -23.760 -11.379  -6.002  1.00                 C  
ATOM     60  OH  TYR    32     -24.776 -10.373  -2.097  1.00                 O  
ATOM     61  CZ  TYR    32     -24.442 -10.706  -3.390  1.00                 C  
ATOM     62  CD1 TYR    32     -22.789 -11.001  -5.084  1.00                 C  
ATOM     63  CE1 TYR    32     -23.123 -10.666  -3.785  1.00                 C  
ATOM     64  CD2 TYR    32     -25.085 -11.413  -5.585  1.00                 C  
ATOM     65  CE2 TYR    32     -25.437 -11.082  -4.291  1.00                 C  
TER
