# Supplementary material for: Comparative Single-Cell Transcriptomics Reveals Novel Genes Involved in Bivalve Embryonic Shell Formation and Questions Ontogenetic Homology of Molluscan Shell Types
Source: Front Cell Dev Biol. 2022 Jun 9;10:883755. doi: 10.3389/fcell.2022.883755 (PMC9261976; doi:10.3389/fcell.2022.883755)
Supplement: Supplementary file 1 [file DataSheet1.ZIP › Supplementary_File1/s_f_1/811b5e1e2b4bd44e.final.pdb]

ATOM      1  N   ASN    50      13.118  23.720  86.985  1.00                 N  
ATOM      2  CA  ASN    50      14.284  24.154  87.754  1.00                 C  
ATOM      3  C   ASN    50      14.831  23.046  88.649  1.00                 C  
ATOM      4  O   ASN    50      16.044  22.824  88.713  1.00                 O  
ATOM      5  CB  ASN    50      13.943  25.386  88.595  1.00                 C  
ATOM      6  CG  ASN    50      13.802  26.642  87.758  1.00                 C  
ATOM      7  OD1 ASN    50      14.271  26.698  86.621  1.00                 O  
ATOM      8  ND2 ASN    50      13.154  27.656  88.320  1.00                 N  
ATOM      9  N   ALA    51      13.928  22.357  89.343  1.00                 N  
ATOM     10  CA  ALA    51      14.415  20.902  89.713  1.00                 C  
ATOM     11  C   ALA    51      15.359  20.139  88.803  1.00                 C  
ATOM     12  O   ALA    51      16.459  19.754  89.197  1.00                 O  
ATOM     13  CB  ALA    51      13.223  19.974  89.894  1.00                 C  
ATOM     14  N   HIS    52      14.901  19.948  87.573  1.00                 N  
ATOM     15  CA  HIS    52      16.290  18.641  87.316  1.00                 C  
ATOM     16  C   HIS    52      17.586  19.398  87.019  1.00                 C  
ATOM     17  O   HIS    52      18.682  18.913  87.320  1.00                 O  
ATOM     18  CB  HIS    52      15.917  17.678  86.187  1.00                 C  
ATOM     19  CG  HIS    52      14.767  16.778  86.515  1.00                 C  
ATOM     20  ND1 HIS    52      14.153  15.981  85.574  1.00                 N  
ATOM     21  CE1 HIS    52      13.160  15.292  86.164  1.00                 C  
ATOM     22  CD2 HIS    52      14.007  16.461  87.716  1.00                 C  
ATOM     23  NE2 HIS    52      13.067  15.575  87.449  1.00                 N  
ATOM     24  N   PHE    53      17.451  20.588  86.440  1.00                 N  
ATOM     25  CA  PHE    53      18.598  21.407  86.061  1.00                 C  
ATOM     26  C   PHE    53      19.579  21.766  87.175  1.00                 C  
ATOM     27  O   PHE    53      20.749  22.053  86.909  1.00                 O  
ATOM     28  CB  PHE    53      18.133  22.722  85.431  1.00                 C  
ATOM     29  CG  PHE    53      17.570  22.565  84.047  1.00                 C  
ATOM     30  CZ  PHE    53      16.536  22.275  81.484  1.00                 C  
ATOM     31  CD1 PHE    53      16.209  22.674  83.822  1.00                 C  
ATOM     32  CE1 PHE    53      15.692  22.530  82.548  1.00                 C  
ATOM     33  CD2 PHE    53      18.402  22.310  82.972  1.00                 C  
ATOM     34  CE2 PHE    53      17.884  22.166  81.698  1.00                 C  
ATOM     35  N   GLU    54      19.113  21.761  88.417  1.00                 N  
ATOM     36  CA  GLU    54      19.986  22.103  89.530  1.00                 C  
ATOM     37  C   GLU    54      20.919  20.933  89.850  1.00                 C  
ATOM     38  O   GLU    54      22.084  21.132  90.199  1.00                 O  
ATOM     39  CB  GLU    54      19.161  22.484  90.761  1.00                 C  
ATOM     40  CD  GLU    54      17.555  24.111  91.835  1.00                 C  
ATOM     41  CG  GLU    54      18.398  23.791  90.616  1.00                 C  
ATOM     42  OE1 GLU    54      17.420  23.232  92.712  1.00                 O  
ATOM     43  OE2 GLU    54      17.029  25.241  91.913  1.00                 O  
ATOM     44  N   SER    55      20.405  19.714  89.718  1.00                 N  
ATOM     45  CA  SER    55      21.200  18.523  89.989  1.00                 C  
ATOM     46  C   SER    55      21.878  18.016  88.724  1.00                 C  
ATOM     47  O   SER    55      22.884  17.309  88.789  1.00                 O  
ATOM     48  CB  SER    55      20.327  17.422  90.594  1.00                 C  
ATOM     49  OG  SER    55      19.371  16.956  89.657  1.00                 O  
ATOM     50  N   VAL    56      21.322  18.379  87.572  1.00                 N  
ATOM     51  CA  VAL    56      21.898  17.967  86.299  1.00                 C  
ATOM     52  C   VAL    56      23.259  18.645  86.205  1.00                 C  
ATOM     53  O   VAL    56      24.256  18.008  85.866  1.00                 O  
ATOM     54  CB  VAL    56      20.979  18.332  85.119  1.00                 C  
ATOM     55  CG1 VAL    56      21.678  18.062  83.795  1.00                 C  
ATOM     56  CG2 VAL    56      19.672  17.559  85.203  1.00                 C  
ATOM     57  N   SER    57      23.292  19.941  86.515  1.00                 N  
ATOM     58  CA  SER    57      24.542  20.700  86.494  1.00                 C  
ATOM     59  C   SER    57      25.449  20.135  87.575  1.00                 C  
ATOM     60  O   SER    57      26.672  20.102  87.429  1.00                 O  
ATOM     61  CB  SER    57      24.267  22.190  86.704  1.00                 C  
ATOM     62  OG  SER    57      23.755  22.437  88.002  1.00                 O  
ATOM     63  N   VAL    58      24.833  19.712  88.674  1.00                 N  
ATOM     64  CA  VAL    58      25.573  19.143  89.785  1.00                 C  
ATOM     65  C   VAL    58      26.516  18.091  89.221  1.00                 C  
ATOM     66  O   VAL    58      27.703  18.063  89.555  1.00                 O  
ATOM     67  CB  VAL    58      24.629  18.549  90.847  1.00                 C  
ATOM     68  CG1 VAL    58      25.420  17.770  91.887  1.00                 C  
ATOM     69  CG2 VAL    58      23.812  19.649  91.508  1.00                 C  
ATOM     70  N   ALA    59      25.975  17.241  88.348  1.00                 N  
ATOM     71  CA  ALA    59      26.764  16.186  87.733  1.00                 C  
ATOM     72  C   ALA    59      27.647  16.668  86.593  1.00                 C  
ATOM     73  O   ALA    59      28.834  16.329  86.530  1.00                 O  
ATOM     74  CB  ALA    59      25.858  15.080  87.214  1.00                 C  
ATOM     75  N   ILE    60      27.066  17.456  85.689  1.00                 N  
ATOM     76  CA  ILE    60      27.807  17.993  84.552  1.00                 C  
ATOM     77  C   ILE    60      29.057  18.715  85.039  1.00                 C  
ATOM     78  O   ILE    60      30.098  18.698  84.388  1.00                 O  
ATOM     79  CB  ILE    60      26.935  18.938  83.705  1.00                 C  
ATOM     80  CD1 ILE    60      24.757  19.029  82.383  1.00                 C  
ATOM     81  CG1 ILE    60      25.824  18.154  83.004  1.00                 C  
ATOM     82  CG2 ILE    60      27.793  19.712  82.717  1.00                 C  
ATOM     83  N   VAL    61      28.942  19.349  86.196  1.00                 N  
ATOM     84  CA  VAL    61      30.068  20.056  86.775  1.00                 C  
ATOM     85  C   VAL    61      31.078  19.000  87.221  1.00                 C  
ATOM     86  O   VAL    61      32.262  19.288  87.413  1.00                 O  
ATOM     87  CB  VAL    61      29.627  20.961  87.940  1.00                 C  
ATOM     88  CG1 VAL    61      30.840  21.547  88.648  1.00                 C  
ATOM     89  CG2 VAL    61      28.712  22.068  87.439  1.00                 C  
ATOM     90  N   HIS    62      30.600  17.769  87.367  1.00                 N  
ATOM     91  CA  HIS    62      31.450  16.669  87.798  1.00                 C  
ATOM     92  C   HIS    62      31.954  15.815  86.638  1.00                 C  
ATOM     93  O   HIS    62      33.076  15.302  86.687  1.00                 O  
ATOM     94  CB  HIS    62      30.706  15.774  88.791  1.00                 C  
ATOM     95  CG  HIS    62      30.345  16.461  90.071  1.00                 C  
ATOM     96  ND1 HIS    62      29.370  15.987  90.921  1.00                 N  
ATOM     97  CE1 HIS    62      29.273  16.810  91.980  1.00                 C  
ATOM     98  CD2 HIS    62      30.795  17.655  90.771  1.00                 C  
ATOM     99  NE2 HIS    62      30.126  17.814  91.896  1.00                 N  
ATOM    100  N   LEU    63      31.140  15.664  85.594  1.00                 N  
ATOM    101  CA  LEU    63      31.552  14.865  84.442  1.00                 C  
ATOM    102  C   LEU    63      32.874  15.384  83.881  1.00                 C  
ATOM    103  O   LEU    63      33.559  14.672  83.146  1.00                 O  
ATOM    104  CB  LEU    63      30.468  14.883  83.362  1.00                 C  
ATOM    105  CG  LEU    63      29.159  14.169  83.704  1.00                 C  
ATOM    106  CD1 LEU    63      28.123  14.395  82.614  1.00                 C  
ATOM    107  CD2 LEU    63      29.396  12.680  83.907  1.00                 C  
ATOM    108  N   PHE    64      33.219  16.628  84.223  1.00                 N  
ATOM    109  CA  PHE    64      34.487  17.234  83.802  1.00                 C  
ATOM    110  C   PHE    64      35.429  17.024  84.985  1.00                 C  
ATOM    111  O   PHE    64      35.012  17.129  86.140  1.00                 O  
ATOM    112  CB  PHE    64      34.283  18.707  83.440  1.00                 C  
ATOM    113  CG  PHE    64      35.540  19.403  83.004  1.00                 C  
ATOM    114  CZ  PHE    64      37.867  20.695  82.204  1.00                 C  
ATOM    115  CD1 PHE    64      36.015  19.261  81.712  1.00                 C  
ATOM    116  CE1 PHE    64      37.172  19.902  81.311  1.00                 C  
ATOM    117  CD2 PHE    64      36.248  20.201  83.886  1.00                 C  
ATOM    118  CE2 PHE    64      37.405  20.842  83.485  1.00                 C  
ATOM    119  N   GLN    65      36.692  16.717  84.698  1.00                 N  
ATOM    120  CA  GLN    65      37.671  16.444  85.749  1.00                 C  
ATOM    121  C   GLN    65      37.082  15.270  86.521  1.00                 C  
ATOM    122  O   GLN    65      37.335  15.080  87.707  1.00                 O  
ATOM    123  CB  GLN    65      37.897  17.690  86.608  1.00                 C  
ATOM    124  CD  GLN    65      39.876  18.636  85.356  1.00                 C  
ATOM    125  CG  GLN    65      38.461  18.877  85.844  1.00                 C  
ATOM    126  OE1 GLN    65      40.791  18.429  86.153  1.00                 O  
ATOM    127  NE2 GLN    65      40.060  18.661  84.041  1.00                 N  
ATOM    128  N   LYS    66      36.279  14.492  85.803  1.00                 N  
ATOM    129  CA  LYS    66      35.602  13.315  86.329  1.00                 C  
ATOM    130  C   LYS    66      36.417  12.527  87.352  1.00                 C  
ATOM    131  O   LYS    66      37.548  12.127  87.081  1.00                 O  
ATOM    132  CB  LYS    66      35.211  12.369  85.192  1.00                 C  
ATOM    133  CD  LYS    66      33.986  10.306  84.455  1.00                 C  
ATOM    134  CE  LYS    66      33.338   9.008  84.910  1.00                 C  
ATOM    135  CG  LYS    66      34.417  11.153  85.641  1.00                 C  
ATOM    136  NZ  LYS    66      32.063   9.250  85.639  1.00                 N  
ATOM    137  N   LYS    67      35.839  12.311  88.531  1.00                 N  
ATOM    138  CA  LYS    67      36.512  11.544  89.571  1.00                 C  
ATOM    139  C   LYS    67      36.062  10.100  89.394  1.00                 C  
ATOM    140  O   LYS    67      35.760   9.404  90.366  1.00                 O  
ATOM    141  CB  LYS    67      36.171  12.102  90.954  1.00                 C  
ATOM    142  CD  LYS    67      36.350  13.985  92.604  1.00                 C  
ATOM    143  CE  LYS    67      36.892  15.382  92.860  1.00                 C  
ATOM    144  CG  LYS    67      36.704  13.503  91.206  1.00                 C  
ATOM    145  NZ  LYS    67      36.537  15.875  94.220  1.00                 N  
ATOM    146  N   LYS    68      36.008   9.659  88.140  1.00                 N  
ATOM    147  CA  LYS    68      35.586   8.301  87.817  1.00                 C  
ATOM    148  C   LYS    68      34.211   8.039  88.412  1.00                 C  
ATOM    149  O   LYS    68      33.916   6.928  88.847  1.00                 O  
ATOM    150  CB  LYS    68      36.607   7.285  88.334  1.00                 C  
ATOM    151  CD  LYS    68      38.942   6.370  88.249  1.00                 C  
ATOM    152  CE  LYS    68      40.344   6.557  87.690  1.00                 C  
ATOM    153  CG  LYS    68      38.001   7.455  87.752  1.00                 C  
ATOM    154  NZ  LYS    68      41.293   5.539  88.219  1.00                 N  
ATOM    155  N   LEU    69      33.378   9.073  88.432  1.00                 N  
ATOM    156  CA  LEU    69      32.032   8.964  88.976  1.00                 C  
ATOM    157  C   LEU    69      31.348   7.667  88.545  1.00                 C  
ATOM    158  O   LEU    69      31.525   7.207  87.419  1.00                 O  
ATOM    159  CB  LEU    69      31.182  10.162  88.547  1.00                 C  
ATOM    160  CG  LEU    69      31.621  11.529  89.078  1.00                 C  
ATOM    161  CD1 LEU    69      30.776  12.638  88.469  1.00                 C  
ATOM    162  CD2 LEU    69      31.534  11.569  90.596  1.00                 C  
ATOM    163  N   GLN    70      30.577   7.079  89.459  1.00                 N  
ATOM    164  CA  GLN    70      29.866   5.828  89.204  1.00                 C  
ATOM    165  C   GLN    70      28.788   5.980  88.142  1.00                 C  
ATOM    166  O   GLN    70      28.102   7.002  88.079  1.00                 O  
ATOM    167  CB  GLN    70      29.237   5.297  90.494  1.00                 C  
ATOM    168  CD  GLN    70      28.059   3.395  91.667  1.00                 C  
ATOM    169  CG  GLN    70      28.590   3.929  90.351  1.00                 C  
ATOM    170  OE1 GLN    70      27.984   4.122  92.657  1.00                 O  
ATOM    171  NE2 GLN    70      27.688   2.120  91.680  1.00                 N  
ATOM    172  N   GLU    71      28.636   4.948  87.318  1.00                 N  
ATOM    173  CA  GLU    71      27.642   4.951  86.250  1.00                 C  
ATOM    174  C   GLU    71      26.260   5.276  86.795  1.00                 C  
ATOM    175  O   GLU    71      25.343   5.580  86.036  1.00                 O  
ATOM    176  CB  GLU    71      27.622   3.600  85.533  1.00                 C  
ATOM    177  CD  GLU    71      28.278   1.837  87.218  1.00                 C  
ATOM    178  CG  GLU    71      27.155   2.443  86.401  1.00                 C  
ATOM    179  OE1 GLU    71      29.343   2.480  87.333  1.00                 O  
ATOM    180  OE2 GLU    71      28.095   0.719  87.744  1.00                 O  
ATOM    181  N   SER    72      26.109   5.198  88.111  1.00                 N  
ATOM    182  CA  SER    72      24.828   5.496  88.735  1.00                 C  
ATOM    183  C   SER    72      24.489   6.938  88.397  1.00                 C  
ATOM    184  O   SER    72      23.333   7.276  88.144  1.00                 O  
ATOM    185  CB  SER    72      24.899   5.258  90.245  1.00                 C  
ATOM    186  OG  SER    72      25.091   3.885  90.536  1.00                 O  
ATOM    187  N   GLU    73      25.522   7.777  88.386  1.00                 N  
ATOM    188  CA  GLU    73      25.380   9.198  88.107  1.00                 C  
ATOM    189  C   GLU    73      24.883   9.440  86.682  1.00                 C  
ATOM    190  O   GLU    73      23.870  10.111  86.479  1.00                 O  
ATOM    191  CB  GLU    73      26.710   9.922  88.325  1.00                 C  
ATOM    192  CD  GLU    73      26.193  10.864  90.611  1.00                 C  
ATOM    193  CG  GLU    73      27.135  10.014  89.782  1.00                 C  
ATOM    194  OE1 GLU    73      25.918  12.013  90.207  1.00                 O  
ATOM    195  OE2 GLU    73      25.729  10.381  91.666  1.00                 O  
ATOM    196  N   LEU    74      25.595   8.886  85.704  1.00                 N  
ATOM    197  CA  LEU    74      25.234   9.038  84.296  1.00                 C  
ATOM    198  C   LEU    74      23.785   8.614  84.027  1.00                 C  
ATOM    199  O   LEU    74      23.036   9.328  83.360  1.00                 O  
ATOM    200  CB  LEU    74      26.180   8.226  83.410  1.00                 C  
ATOM    201  CG  LEU    74      25.902   8.266  81.906  1.00                 C  
ATOM    202  CD1 LEU    74      26.033   9.684  81.372  1.00                 C  
ATOM    203  CD2 LEU    74      26.842   7.331  81.160  1.00                 C  
ATOM    204  N   ALA    75      23.399   7.451  84.546  1.00                 N  
ATOM    205  CA  ALA    75      22.045   6.925  84.373  1.00                 C  
ATOM    206  C   ALA    75      21.018   7.962  84.821  1.00                 C  
ATOM    207  O   ALA    75      20.000   8.169  84.157  1.00                 O  
ATOM    208  CB  ALA    75      21.876   5.630  85.152  1.00                 C  
ATOM    209  N   SER    76      21.299   8.599  85.959  1.00                 N  
ATOM    210  CA  SER    76      20.436   9.636  86.532  1.00                 C  
ATOM    211  C   SER    76      20.399  10.799  85.562  1.00                 C  
ATOM    212  O   SER    76      19.339  11.232  85.119  1.00                 O  
ATOM    213  CB  SER    76      20.950  10.061  87.909  1.00                 C  
ATOM    214  OG  SER    76      20.133  11.073  88.469  1.00                 O  
ATOM    215  N   LEU    77      21.593  11.296  85.260  1.00                 N  
ATOM    216  CA  LEU    77      21.796  12.410  84.353  1.00                 C  
ATOM    217  C   LEU    77      21.060  12.179  83.042  1.00                 C  
ATOM    218  O   LEU    77      20.355  13.065  82.559  1.00                 O  
ATOM    219  CB  LEU    77      23.288  12.624  84.092  1.00                 C  
ATOM    220  CG  LEU    77      24.114  13.149  85.269  1.00                 C  
ATOM    221  CD1 LEU    77      25.597  13.135  84.934  1.00                 C  
ATOM    222  CD2 LEU    77      23.671  14.553  85.652  1.00                 C  
ATOM    223  N   GLN    78      21.223  10.990  82.469  1.00                 N  
ATOM    224  CA  GLN    78      20.549  10.669  81.221  1.00                 C  
ATOM    225  C   GLN    78      19.064  10.956  81.411  1.00                 C  
ATOM    226  O   GLN    78      18.490  11.768  80.691  1.00                 O  
ATOM    227  CB  GLN    78      20.804   9.211  80.834  1.00                 C  
ATOM    228  CD  GLN    78      22.474   7.453  80.125  1.00                 C  
ATOM    229  CG  GLN    78      22.235   8.923  80.407  1.00                 C  
ATOM    230  OE1 GLN    78      21.791   6.587  80.671  1.00                 O  
ATOM    231  NE2 GLN    78      23.447   7.168  79.268  1.00                 N  
ATOM    232  N   GLU    79      18.450  10.307  82.396  1.00                 N  
ATOM    233  CA  GLU    79      16.927  10.211  82.324  1.00                 C  
ATOM    234  C   GLU    79      16.588  11.578  82.942  1.00                 C  
ATOM    235  O   GLU    79      15.466  12.068  82.802  1.00                 O  
ATOM    236  CB  GLU    79      16.432   8.977  83.080  1.00                 C  
ATOM    237  CD  GLU    79      16.344   6.457  83.231  1.00                 C  
ATOM    238  CG  GLU    79      16.840   7.656  82.448  1.00                 C  
ATOM    239  OE1 GLU    79      15.124   6.375  83.484  1.00                 O  
ATOM    240  OE2 GLU    79      17.176   5.598  83.593  1.00                 O  
ATOM    241  N   SER    80      17.562  12.184  83.619  1.00                 N  
ATOM    242  CA  SER    80      17.395  13.506  84.233  1.00                 C  
ATOM    243  C   SER    80      16.958  14.416  83.088  1.00                 C  
ATOM    244  O   SER    80      16.075  15.265  83.234  1.00                 O  
ATOM    245  CB  SER    80      18.696  13.954  84.902  1.00                 C  
ATOM    246  OG  SER    80      18.546  15.226  85.508  1.00                 O  
ATOM    247  N   VAL    81      17.605  14.207  81.945  1.00                 N  
ATOM    248  CA  VAL    81      17.353  14.958  80.723  1.00                 C  
ATOM    249  C   VAL    81      16.169  14.387  79.951  1.00                 C  
ATOM    250  O   VAL    81      15.362  15.137  79.406  1.00                 O  
ATOM    251  CB  VAL    81      18.595  14.989  79.813  1.00                 C  
ATOM    252  CG1 VAL    81      18.261  15.636  78.478  1.00                 C  
ATOM    253  CG2 VAL    81      19.737  15.726  80.496  1.00                 C  
ATOM    254  N   ARG    82      16.077  13.061  79.894  1.00                 N  
ATOM    255  CA  ARG    82      14.979  12.401  79.193  1.00                 C  
ATOM    256  C   ARG    82      13.673  13.103  79.551  1.00                 C  
ATOM    257  O   ARG    82      12.884  13.475  78.678  1.00                 O  
ATOM    258  CB  ARG    82      14.928  10.915  79.555  1.00                 C  
ATOM    259  CD  ARG    82      13.788   8.693  79.305  1.00                 C  
ATOM    260  NE  ARG    82      13.431   8.590  80.718  1.00                 N  
ATOM    261  CG  ARG    82      13.839  10.138  78.835  1.00                 C  
ATOM    262  CZ  ARG    82      12.191   8.693  81.185  1.00                 C  
ATOM    263  NH1 ARG    82      11.962   8.586  82.487  1.00                 N  
ATOM    264  NH2 ARG    82      11.184   8.904  80.349  1.00                 N  
ATOM    265  N   ASN    83      13.471  13.288  80.851  1.00                 N  
ATOM    266  CA  ASN    83      12.277  13.928  81.378  1.00                 C  
ATOM    267  C   ASN    83      12.273  15.438  81.148  1.00                 C  
ATOM    268  O   ASN    83      11.242  16.015  80.798  1.00                 O  
ATOM    269  CB  ASN    83      12.123  13.629  82.871  1.00                 C  
ATOM    270  CG  ASN    83      11.691  12.201  83.137  1.00                 C  
ATOM    271  OD1 ASN    83      11.145  11.533  82.259  1.00                 O  
ATOM    272  ND2 ASN    83      11.935  11.727  84.354  1.00                 N  
ATOM    273  N   LEU    84      13.425  16.072  81.349  1.00                 N  
ATOM    274  CA  LEU    84      13.548  17.517  81.181  1.00                 C  
ATOM    275  C   LEU    84      13.059  17.969  79.805  1.00                 C  
ATOM    276  O   LEU    84      12.715  19.137  79.609  1.00                 O  
ATOM    277  CB  LEU    84      14.998  17.959  81.386  1.00                 C  
ATOM    278  CG  LEU    84      15.551  17.835  82.807  1.00                 C  
ATOM    279  CD1 LEU    84      17.039  18.146  82.835  1.00                 C  
ATOM    280  CD2 LEU    84      14.800  18.755  83.758  1.00                 C  
ATOM    281  N   LEU    85      13.029  17.036  78.856  1.00                 N  
ATOM    282  CA  LEU    85      12.579  17.324  77.498  1.00                 C  
ATOM    283  C   LEU    85      11.130  16.896  77.320  1.00                 C  
ATOM    284  O   LEU    85      10.562  17.028  76.238  1.00                 O  
ATOM    285  CB  LEU    85      13.475  16.621  76.476  1.00                 C  
ATOM    286  CG  LEU    85      13.120  16.834  75.003  1.00                 C  
ATOM    287  CD1 LEU    85      13.261  18.300  74.623  1.00                 C  
ATOM    288  CD2 LEU    85      13.995  15.969  74.109  1.00                 C  
ATOM    289  N   LYS    86      10.192  17.698  77.773  1.00                 N  
ATOM    290  CA  LYS    86       8.796  17.260  77.627  1.00                 C  
ATOM    291  C   LYS    86       7.869  18.339  77.148  1.00                 C  
ATOM    292  O   LYS    86       7.111  18.161  76.191  1.00                 O  
ATOM    293  CB  LYS    86       8.264  16.713  78.953  1.00                 C  
ATOM    294  CD  LYS    86       6.408  15.581  80.207  1.00                 C  
ATOM    295  CE  LYS    86       4.978  15.070  80.140  1.00                 C  
ATOM    296  CG  LYS    86       6.840  16.187  78.882  1.00                 C  
ATOM    297  NZ  LYS    86       4.539  14.477  81.434  1.00                 N  
ATOM    298  N   SER    87       7.903  19.480  77.794  1.00                 N  
ATOM    299  CA  SER    87       7.158  20.627  77.270  1.00                 C  
ATOM    300  C   SER    87       8.053  21.828  77.054  1.00                 C  
ATOM    301  O   SER    87       9.230  21.724  76.697  1.00                 O  
ATOM    302  CB  SER    87       6.014  21.000  78.215  1.00                 C  
ATOM    303  OG  SER    87       5.161  21.967  77.627  1.00                 O  
ATOM    304  N   GLU    88       7.478  22.997  77.277  1.00                 N  
ATOM    305  CA  GLU    88       8.141  24.247  76.985  1.00                 C  
ATOM    306  C   GLU    88       9.649  24.187  77.311  1.00                 C  
ATOM    307  O   GLU    88      10.514  24.467  76.477  1.00                 O  
ATOM    308  CB  GLU    88       7.491  25.393  77.763  1.00                 C  
ATOM    309  CD  GLU    88       7.388  27.875  78.220  1.00                 C  
ATOM    310  CG  GLU    88       8.091  26.759  77.473  1.00                 C  
ATOM    311  OE1 GLU    88       6.444  27.577  78.983  1.00                 O  
ATOM    312  OE2 GLU    88       7.780  29.047  78.044  1.00                 O  
ATOM    313  N   ALA    89       9.952  23.814  78.548  1.00                 N  
ATOM    314  CA  ALA    89      11.332  23.820  79.027  1.00                 C  
ATOM    315  C   ALA    89      12.184  22.883  78.184  1.00                 C  
ATOM    316  O   ALA    89      13.408  22.835  78.330  1.00                 O  
ATOM    317  CB  ALA    89      11.386  23.420  80.494  1.00                 C  
ATOM    318  N   GLY    90      11.567  22.114  77.281  1.00                 N  
ATOM    319  CA  GLY    90      12.306  21.254  76.357  1.00                 C  
ATOM    320  C   GLY    90      13.370  21.955  75.539  1.00                 C  
ATOM    321  O   GLY    90      14.560  21.652  75.666  1.00                 O  
ATOM    322  N   PRO    91      12.971  22.944  74.631  1.00                 N  
ATOM    323  CA  PRO    91      14.008  23.716  73.959  1.00                 C  
ATOM    324  C   PRO    91      14.953  24.332  74.984  1.00                 C  
ATOM    325  O   PRO    91      16.175  24.255  74.845  1.00                 O  
ATOM    326  CB  PRO    91      13.232  24.783  73.184  1.00                 C  
ATOM    327  CD  PRO    91      11.544  23.344  74.083  1.00                 C  
ATOM    328  CG  PRO    91      11.926  24.136  72.865  1.00                 C  
ATOM    329  N   LEU    92      14.369  24.940  76.013  1.00                 N  
ATOM    330  CA  LEU    92      15.128  25.583  77.078  1.00                 C  
ATOM    331  C   LEU    92      16.376  24.807  77.474  1.00                 C  
ATOM    332  O   LEU    92      17.458  25.380  77.587  1.00                 O  
ATOM    333  CB  LEU    92      14.251  25.782  78.316  1.00                 C  
ATOM    334  CG  LEU    92      14.923  26.436  79.525  1.00                 C  
ATOM    335  CD1 LEU    92      15.401  27.839  79.180  1.00                 C  
ATOM    336  CD2 LEU    92      13.973  26.478  80.711  1.00                 C  
ATOM    337  N   VAL    93      16.215  23.503  77.691  1.00                 N  
ATOM    338  CA  VAL    93      17.325  22.654  78.105  1.00                 C  
ATOM    339  C   VAL    93      18.615  22.952  77.357  1.00                 C  
ATOM    340  O   VAL    93      19.652  23.183  77.976  1.00                 O  
ATOM    341  CB  VAL    93      16.989  21.161  77.932  1.00                 C  
ATOM    342  CG1 VAL    93      18.225  20.306  78.166  1.00                 C  
ATOM    343  CG2 VAL    93      15.868  20.755  78.877  1.00                 C  
ATOM    344  N   TYR    94      18.560  22.930  76.030  1.00                 N  
ATOM    345  CA  TYR    94      19.751  23.225  75.252  1.00                 C  
ATOM    346  C   TYR    94      20.225  24.604  75.694  1.00                 C  
ATOM    347  O   TYR    94      21.410  24.800  75.996  1.00                 O  
ATOM    348  CB  TYR    94      19.442  23.163  73.755  1.00                 C  
ATOM    349  CG  TYR    94      20.619  23.510  72.871  1.00                 C  
ATOM    350  OH  TYR    94      23.866  24.461  70.455  1.00                 O  
ATOM    351  CZ  TYR    94      22.791  24.147  71.253  1.00                 C  
ATOM    352  CD1 TYR    94      21.920  23.407  73.347  1.00                 C  
ATOM    353  CE1 TYR    94      23.002  23.722  72.547  1.00                 C  
ATOM    354  CD2 TYR    94      20.425  23.940  71.565  1.00                 C  
ATOM    355  CE2 TYR    94      21.495  24.259  70.750  1.00                 C  
ATOM    356  N   ASP    95      19.279  25.544  75.741  1.00                 N  
ATOM    357  CA  ASP    95      19.546  26.927  76.128  1.00                 C  
ATOM    358  C   ASP    95      20.301  26.984  77.446  1.00                 C  
ATOM    359  O   ASP    95      21.139  27.862  77.661  1.00                 O  
ATOM    360  CB  ASP    95      18.239  27.716  76.233  1.00                 C  
ATOM    361  CG  ASP    95      17.616  27.994  74.879  1.00                 C  
ATOM    362  OD1 ASP    95      18.314  27.821  73.857  1.00                 O  
ATOM    363  OD2 ASP    95      16.430  28.383  74.839  1.00                 O  
ATOM    364  N   PHE    96      19.996  26.037  78.325  1.00                 N  
ATOM    365  CA  PHE    96      20.644  25.946  79.626  1.00                 C  
ATOM    366  C   PHE    96      22.051  25.402  79.428  1.00                 C  
ATOM    367  O   PHE    96      23.030  25.966  79.919  1.00                 O  
ATOM    368  CB  PHE    96      19.829  25.060  80.570  1.00                 C  
ATOM    369  CG  PHE    96      20.436  24.909  81.935  1.00                 C  
ATOM    370  CZ  PHE    96      21.562  24.624  84.460  1.00                 C  
ATOM    371  CD1 PHE    96      20.315  25.916  82.877  1.00                 C  
ATOM    372  CE1 PHE    96      20.874  25.777  84.134  1.00                 C  
ATOM    373  CD2 PHE    96      21.128  23.761  82.278  1.00                 C  
ATOM    374  CE2 PHE    96      21.687  23.622  83.534  1.00                 C  
ATOM    375  N   TYR    97      22.128  24.290  78.701  1.00                 N  
ATOM    376  CA  TYR    97      23.391  23.625  78.415  1.00                 C  
ATOM    377  C   TYR    97      24.373  24.586  77.771  1.00                 C  
ATOM    378  O   TYR    97      25.456  24.821  78.311  1.00                 O  
ATOM    379  CB  TYR    97      23.165  22.413  77.509  1.00                 C  
ATOM    380  CG  TYR    97      22.499  21.246  78.202  1.00                 C  
ATOM    381  OH  TYR    97      20.653  18.038  80.097  1.00                 O  
ATOM    382  CZ  TYR    97      21.265  19.099  79.471  1.00                 C  
ATOM    383  CD1 TYR    97      21.253  20.791  77.789  1.00                 C  
ATOM    384  CE1 TYR    97      20.636  19.725  78.417  1.00                 C  
ATOM    385  CD2 TYR    97      23.118  20.603  79.266  1.00                 C  
ATOM    386  CE2 TYR    97      22.516  19.535  79.905  1.00                 C  
ATOM    387  N   LYS    98      23.996  25.147  76.624  1.00                 N  
ATOM    388  CA  LYS    98      24.861  26.094  75.928  1.00                 C  
ATOM    389  C   LYS    98      25.387  27.122  76.923  1.00                 C  
ATOM    390  O   LYS    98      26.583  27.414  76.967  1.00                 O  
ATOM    391  CB  LYS    98      24.103  26.773  74.786  1.00                 C  
ATOM    392  CD  LYS    98      24.136  28.365  72.846  1.00                 C  
ATOM    393  CE  LYS    98      24.958  29.383  72.072  1.00                 C  
ATOM    394  CG  LYS    98      24.938  27.760  73.987  1.00                 C  
ATOM    395  NZ  LYS    98      24.185  29.984  70.950  1.00                 N  
ATOM    396  N   ASP    99      24.478  27.660  77.729  1.00                 N  
ATOM    397  CA  ASP    99      24.841  28.651  78.727  1.00                 C  
ATOM    398  C   ASP    99      25.889  28.075  79.672  1.00                 C  
ATOM    399  O   ASP    99      26.937  28.682  79.888  1.00                 O  
ATOM    400  CB  ASP    99      23.604  29.108  79.503  1.00                 C  
ATOM    401  CG  ASP    99      22.681  29.975  78.670  1.00                 C  
ATOM    402  OD1 ASP    99      23.114  30.443  77.596  1.00                 O  
ATOM    403  OD2 ASP    99      21.524  30.185  79.090  1.00                 O  
ATOM    404  N   LYS   100      25.608  26.902  80.234  1.00                 N  
ATOM    405  CA  LYS   100      26.554  26.272  81.141  1.00                 C  
ATOM    406  C   LYS   100      27.929  26.182  80.497  1.00                 C  
ATOM    407  O   LYS   100      28.930  26.577  81.095  1.00                 O  
ATOM    408  CB  LYS   100      26.062  24.881  81.547  1.00                 C  
ATOM    409  CD  LYS   100      27.053  24.838  83.853  1.00                 C  
ATOM    410  CE  LYS   100      27.880  24.037  84.845  1.00                 C  
ATOM    411  CG  LYS   100      26.992  24.148  82.500  1.00                 C  
ATOM    412  NZ  LYS   100      28.010  24.737  86.152  1.00                 N  
ATOM    413  N   LEU   101      27.979  25.637  79.285  1.00                 N  
ATOM    414  CA  LEU   101      29.247  25.511  78.575  1.00                 C  
ATOM    415  C   LEU   101      29.850  26.897  78.409  1.00                 C  
ATOM    416  O   LEU   101      31.007  27.135  78.770  1.00                 O  
ATOM    417  CB  LEU   101      29.038  24.827  77.223  1.00                 C  
ATOM    418  CG  LEU   101      28.671  23.342  77.263  1.00                 C  
ATOM    419  CD1 LEU   101      28.296  22.843  75.877  1.00                 C  
ATOM    420  CD2 LEU   101      29.820  22.520  77.828  1.00                 C  
ATOM    421  N   VAL   102      29.039  27.804  77.866  1.00                 N  
ATOM    422  CA  VAL   102      29.574  29.093  77.337  1.00                 C  
ATOM    423  C   VAL   102      30.188  29.764  78.558  1.00                 C  
ATOM    424  O   VAL   102      31.099  30.579  78.433  1.00                 O  
ATOM    425  CB  VAL   102      28.470  29.929  76.663  1.00                 C  
ATOM    426  CG1 VAL   102      27.518  30.493  77.707  1.00                 C  
ATOM    427  CG2 VAL   102      29.080  31.047  75.833  1.00                 C  
ATOM    428  N   LYS   103      29.698  29.400  79.740  1.00                 N  
ATOM    429  CA  LYS   103      30.198  29.967  80.988  1.00                 C  
ATOM    430  C   LYS   103      31.463  29.265  81.476  1.00                 C  
ATOM    431  O   LYS   103      32.446  29.923  81.810  1.00                 O  
ATOM    432  CB  LYS   103      29.125  29.898  82.076  1.00                 C  
ATOM    433  CD  LYS   103      28.403  30.490  84.406  1.00                 C  
ATOM    434  CE  LYS   103      28.824  31.098  85.734  1.00                 C  
ATOM    435  CG  LYS   103      29.544  30.512  83.402  1.00                 C  
ATOM    436  NZ  LYS   103      27.716  31.084  86.728  1.00                 N  
ATOM    437  N   LYS   104      31.434  27.935  81.515  1.00                 N  
ATOM    438  CA  LYS   104      32.506  27.186  82.209  1.00                 C  
ATOM    439  C   LYS   104      33.810  27.625  81.545  1.00                 C  
ATOM    440  O   LYS   104      34.781  27.970  82.226  1.00                 O  
ATOM    441  CB  LYS   104      32.260  25.679  82.105  1.00                 C  
ATOM    442  CD  LYS   104      32.972  23.350  82.712  1.00                 C  
ATOM    443  CE  LYS   104      33.974  22.506  83.484  1.00                 C  
ATOM    444  CG  LYS   104      33.304  24.830  82.813  1.00                 C  
ATOM    445  NZ  LYS   104      35.327  22.545  82.864  1.00                 N  
ATOM    446  N   GLY   105      33.835  27.646  80.215  1.00                 N  
ATOM    447  CA  GLY   105      35.036  28.064  79.509  1.00                 C  
ATOM    448  C   GLY   105      35.228  29.585  79.548  1.00                 C  
ATOM    449  O   GLY   105      36.350  30.097  79.551  1.00                 O  
ATOM    450  N   MET   106      34.123  30.325  79.577  1.00                 N  
ATOM    451  CA  MET   106      34.195  31.777  79.634  1.00                 C  
ATOM    452  C   MET   106      34.592  32.283  81.016  1.00                 C  
ATOM    453  O   MET   106      35.099  33.397  81.176  1.00                 O  
ATOM    454  CB  MET   106      32.855  32.396  79.231  1.00                 C  
ATOM    455  SD  MET   106      34.030  34.395  77.713  1.00                 S  
ATOM    456  CE  MET   106      33.092  33.908  76.267  1.00                 C  
ATOM    457  CG  MET   106      32.902  33.902  79.031  1.00                 C  
ATOM    458  N   VAL   107      34.367  31.467  82.040  1.00                 N  
ATOM    459  CA  VAL   107      34.688  31.863  83.408  1.00                 C  
ATOM    460  C   VAL   107      36.000  31.261  83.910  1.00                 C  
ATOM    461  O   VAL   107      36.984  31.967  84.147  1.00                 O  
ATOM    462  CB  VAL   107      33.562  31.480  84.386  1.00                 C  
ATOM    463  CG1 VAL   107      33.973  31.783  85.818  1.00                 C  
ATOM    464  CG2 VAL   107      32.276  32.211  84.031  1.00                 C  
ATOM    465  N   ILE   108      36.035  29.941  84.081  1.00                 N  
ATOM    466  CA  ILE   108      37.236  29.276  84.575  1.00                 C  
ATOM    467  C   ILE   108      38.387  29.211  83.573  1.00                 C  
ATOM    468  O   ILE   108      39.535  29.523  83.901  1.00                 O  
ATOM    469  CB  ILE   108      36.935  27.839  85.041  1.00                 C  
ATOM    470  CD1 ILE   108      35.464  26.503  86.638  1.00                 C  
ATOM    471  CG1 ILE   108      36.035  27.858  86.278  1.00                 C  
ATOM    472  CG2 ILE   108      38.228  27.078  85.291  1.00                 C  
ATOM    473  N   LEU   109      38.112  28.807  82.333  1.00                 N  
ATOM    474  CA  LEU   109      39.198  28.691  81.361  1.00                 C  
ATOM    475  C   LEU   109      39.876  30.017  81.053  1.00                 C  
ATOM    476  O   LEU   109      41.092  30.172  81.193  1.00                 O  
ATOM    477  CB  LEU   109      38.685  28.083  80.054  1.00                 C  
ATOM    478  CG  LEU   109      39.712  27.923  78.932  1.00                 C  
ATOM    479  CD1 LEU   109      40.838  26.996  79.361  1.00                 C  
ATOM    480  CD2 LEU   109      39.049  27.399  77.667  1.00                 C  
ATOM    481  N   ARG   110      39.091  31.001  80.625  1.00                 N  
ATOM    482  CA  ARG   110      39.639  32.320  80.312  1.00                 C  
ATOM    483  C   ARG   110      40.133  33.019  81.586  1.00                 C  
ATOM    484  O   ARG   110      40.907  33.979  81.533  1.00                 O  
ATOM    485  CB  ARG   110      38.590  33.182  79.606  1.00                 C  
ATOM    486  CD  ARG   110      37.611  34.841  81.215  1.00                 C  
ATOM    487  NE  ARG   110      36.395  35.306  81.877  1.00                 N  
ATOM    488  CG  ARG   110      37.391  33.534  80.472  1.00                 C  
ATOM    489  CZ  ARG   110      36.318  36.413  82.608  1.00                 C  
ATOM    490  NH1 ARG   110      35.169  36.756  83.173  1.00                 N  
ATOM    491  NH2 ARG   110      37.391  37.174  82.772  1.00                 N  
ATOM    492  N   GLU   111      39.691  32.546  82.754  1.00                 N  
ATOM    493  CA  GLU   111      40.138  33.121  84.026  1.00                 C  
ATOM    494  C   GLU   111      41.461  32.470  84.405  1.00                 C  
ATOM    495  O   GLU   111      42.341  33.084  85.015  1.00                 O  
ATOM    496  CB  GLU   111      39.078  32.914  85.109  1.00                 C  
ATOM    497  CD  GLU   111      39.514  35.048  86.388  1.00                 C  
ATOM    498  CG  GLU   111      39.431  33.536  86.451  1.00                 C  
ATOM    499  OE1 GLU   111      38.924  35.638  85.458  1.00                 O  
ATOM    500  OE2 GLU   111      40.169  35.644  87.269  1.00                 O  
ATOM    501  N   LYS   112      41.658  31.199  83.936  1.00                 N  
ATOM    502  CA  LYS   112      42.839  30.484  84.394  1.00                 C  
ATOM    503  C   LYS   112      43.773  30.365  83.188  1.00                 C  
ATOM    504  O   LYS   112      43.313  30.113  82.072  1.00                 O  
ATOM    505  CB  LYS   112      42.450  29.121  84.970  1.00                 C  
ATOM    506  CD  LYS   112      41.289  27.812  86.769  1.00                 C  
ATOM    507  CE  LYS   112      40.402  27.887  88.001  1.00                 C  
ATOM    508  CG  LYS   112      41.598  29.197  86.226  1.00                 C  
ATOM    509  NZ  LYS   112      40.053  26.534  88.517  1.00                 N  
ATOM    510  N   ILE   113      45.075  30.554  83.404  1.00                 N  
ATOM    511  CA  ILE   113      46.025  30.482  82.303  1.00                 C  
ATOM    512  C   ILE   113      45.815  31.683  81.400  1.00                 C  
ATOM    513  O   ILE   113      46.501  31.866  80.393  1.00                 O  
ATOM    514  CB  ILE   113      45.881  29.164  81.519  1.00                 C  
ATOM    515  CD1 ILE   113      44.347  27.927  79.903  1.00                 C  
ATOM    516  CG1 ILE   113      44.494  29.073  80.879  1.00                 C  
ATOM    517  CG2 ILE   113      46.169  27.974  82.420  1.00                 C  
ATOM    518  N   LYS   114      44.843  32.503  81.790  1.00                 N  
ATOM    519  CA  LYS   114      44.469  33.713  81.073  1.00                 C  
ATOM    520  C   LYS   114      45.679  34.530  80.649  1.00                 C  
ATOM    521  O   LYS   114      46.549  34.838  81.464  1.00                 O  
ATOM    522  CB  LYS   114      43.545  34.580  81.930  1.00                 C  
ATOM    523  CD  LYS   114      42.086  36.614  82.115  1.00                 C  
ATOM    524  CE  LYS   114      41.584  37.866  81.415  1.00                 C  
ATOM    525  CG  LYS   114      43.052  35.839  81.235  1.00                 C  
ATOM    526  NZ  LYS   114      40.658  38.651  82.277  1.00                 N  
ATOM    527  N   LEU   115      45.721  34.879  79.367  1.00                 N  
ATOM    528  CA  LEU   115      46.813  35.668  78.812  1.00                 C  
ATOM    529  C   LEU   115      48.159  35.189  79.359  1.00                 C  
ATOM    530  O   LEU   115      48.753  35.826  80.231  1.00                 O  
ATOM    531  CB  LEU   115      46.612  37.153  79.122  1.00                 C  
ATOM    532  CG  LEU   115      47.676  38.109  78.577  1.00                 C  
ATOM    533  CD1 LEU   115      47.690  38.087  77.056  1.00                 C  
ATOM    534  CD2 LEU   115      47.438  39.523  79.083  1.00                 C  
ATOM    535  N   GLU   116      48.623  34.053  78.843  1.00                 N  
ATOM    536  CA  GLU   116      49.896  33.462  79.250  1.00                 C  
ATOM    537  C   GLU   116      50.433  32.608  78.104  1.00                 C  
ATOM    538  O   GLU   116      50.513  31.389  78.217  1.00                 O  
ATOM    539  CB  GLU   116      49.719  32.634  80.524  1.00                 C  
ATOM    540  CD  GLU   116      49.145  32.594  82.984  1.00                 C  
ATOM    541  CG  GLU   116      49.294  33.444  81.737  1.00                 C  
ATOM    542  OE1 GLU   116      49.288  31.357  82.879  1.00                 O  
ATOM    543  OE2 GLU   116      48.886  33.164  84.064  1.00                 O  
ATOM    544  N   THR   117      50.828  33.387  77.160  1.00                 N  
ATOM    545  CA  THR   117      51.433  32.799  76.131  1.00                 C  
ATOM    546  C   THR   117      52.736  32.076  76.478  1.00                 C  
ATOM    547  O   THR   117      52.548  30.876  76.620  1.00                 O  
ATOM    548  CB  THR   117      51.754  33.808  75.013  1.00                 C  
ATOM    549  OG1 THR   117      50.537  34.382  74.519  1.00                 O  
ATOM    550  CG2 THR   117      52.468  33.118  73.861  1.00                 C  
ATOM    551  N   GLY   118      54.045  32.408  76.668  1.00                 N  
ATOM    552  CA  GLY   118      54.389  30.944  76.506  1.00                 C  
ATOM    553  C   GLY   118      55.432  29.919  76.972  1.00                 C  
ATOM    554  O   GLY   118      56.398  30.124  77.753  1.00                 O  
ATOM    555  N   LYS   119      54.918  28.736  76.445  1.00                 N  
ATOM    556  CA  LYS   119      55.151  27.312  76.487  1.00                 C  
ATOM    557  C   LYS   119      55.076  27.170  77.997  1.00                 C  
ATOM    558  O   LYS   119      55.833  26.462  78.642  1.00                 O  
ATOM    559  CB  LYS   119      56.480  26.966  75.812  1.00                 C  
ATOM    560  CD  LYS   119      57.876  26.944  73.727  1.00                 C  
ATOM    561  CE  LYS   119      59.026  27.795  74.239  1.00                 C  
ATOM    562  CG  LYS   119      56.555  27.368  74.348  1.00                 C  
ATOM    563  NZ  LYS   119      60.312  27.451  73.571  1.00                 N  
ATOM    564  N   ALA   120      54.101  27.897  78.535  1.00                 N  
ATOM    565  CA  ALA   120      52.578  28.063  79.111  1.00                 C  
ATOM    566  C   ALA   120      51.295  27.472  78.538  1.00                 C  
ATOM    567  O   ALA   120      50.800  26.452  79.018  1.00                 O  
ATOM    568  CB  ALA   120      52.199  29.534  79.192  1.00                 C  
ATOM    569  N   LEU   121      50.761  28.119  77.506  1.00                 N  
ATOM    570  CA  LEU   121      49.556  27.636  76.855  1.00                 C  
ATOM    571  C   LEU   121      49.876  26.228  76.382  1.00                 C  
ATOM    572  O   LEU   121      49.010  25.357  76.352  1.00                 O  
ATOM    573  CB  LEU   121      49.153  28.570  75.712  1.00                 C  
ATOM    574  CG  LEU   121      48.659  29.961  76.115  1.00                 C  
ATOM    575  CD1 LEU   121      48.454  30.835  74.888  1.00                 C  
ATOM    576  CD2 LEU   121      47.370  29.862  76.916  1.00                 C  
ATOM    577  N   LEU   122      51.135  26.015  76.013  1.00                 N  
ATOM    578  CA  LEU   122      51.581  24.704  75.563  1.00                 C  
ATOM    579  C   LEU   122      51.155  23.664  76.599  1.00                 C  
ATOM    580  O   LEU   122      50.149  22.968  76.421  1.00                 O  
ATOM    581  CB  LEU   122      53.096  24.697  75.353  1.00                 C  
ATOM    582  CG  LEU   122      53.709  23.377  74.880  1.00                 C  
ATOM    583  CD1 LEU   122      53.136  22.971  73.530  1.00                 C  
ATOM    584  CD2 LEU   122      55.224  23.485  74.800  1.00                 C  
ATOM    585  N   GLY   123      51.912  23.591  77.693  1.00                 N  
ATOM    586  CA  GLY   123      51.648  22.647  78.775  1.00                 C  
ATOM    587  C   GLY   123      50.184  22.737  79.190  1.00                 C  
ATOM    588  O   GLY   123      49.628  21.807  79.774  1.00                 O  
ATOM    589  N   ASN   124      49.562  23.864  78.866  1.00                 N  
ATOM    590  CA  ASN   124      48.169  24.088  79.208  1.00                 C  
ATOM    591  C   ASN   124      47.195  23.735  78.092  1.00                 C  
ATOM    592  O   ASN   124      46.130  23.172  78.351  1.00                 O  
ATOM    593  CB  ASN   124      47.947  25.543  79.624  1.00                 C  
ATOM    594  CG  ASN   124      48.595  25.875  80.954  1.00                 C  
ATOM    595  OD1 ASN   124      48.865  24.986  81.762  1.00                 O  
ATOM    596  ND2 ASN   124      48.846  27.158  81.185  1.00                 N  
ATOM    597  N   LEU   125      47.568  24.070  76.857  1.00                 N  
ATOM    598  CA  LEU   125      46.043  24.505  76.075  1.00                 C  
ATOM    599  C   LEU   125      45.845  23.059  75.662  1.00                 C  
ATOM    600  O   LEU   125      44.720  22.618  75.423  1.00                 O  
ATOM    601  CB  LEU   125      46.273  25.585  75.016  1.00                 C  
ATOM    602  CG  LEU   125      46.789  26.933  75.522  1.00                 C  
ATOM    603  CD1 LEU   125      47.072  27.872  74.360  1.00                 C  
ATOM    604  CD2 LEU   125      45.792  27.564  76.482  1.00                 C  
ATOM    605  N   GLY   126      46.945  22.327  75.562  1.00                 N  
ATOM    606  CA  GLY   126      46.865  20.925  75.198  1.00                 C  
ATOM    607  C   GLY   126      45.940  20.250  76.209  1.00                 C  
ATOM    608  O   GLY   126      44.886  19.715  75.849  1.00                 O  
ATOM    609  N   ASN   127      46.340  20.303  77.478  1.00                 N  
ATOM    610  CA  ASN   127      45.747  19.333  78.474  1.00                 C  
ATOM    611  C   ASN   127      44.316  19.826  78.581  1.00                 C  
ATOM    612  O   ASN   127      43.382  19.030  78.637  1.00                 O  
ATOM    613  CB  ASN   127      46.546  19.349  79.779  1.00                 C  
ATOM    614  CG  ASN   127      47.892  18.666  79.646  1.00                 C  
ATOM    615  OD1 ASN   127      48.104  17.861  78.739  1.00                 O  
ATOM    616  ND2 ASN   127      48.809  18.986  80.552  1.00                 N  
ATOM    617  N   GLN   128      44.145  21.142  78.607  1.00                 N  
ATOM    618  CA  GLN   128      42.815  21.715  78.738  1.00                 C  
ATOM    619  C   GLN   128      41.860  21.224  77.663  1.00                 C  
ATOM    620  O   GLN   128      40.811  20.653  77.978  1.00                 O  
ATOM    621  CB  GLN   128      42.883  23.243  78.694  1.00                 C  
ATOM    622  CD  GLN   128      42.818  23.631  81.189  1.00                 C  
ATOM    623  CG  GLN   128      43.572  23.868  79.896  1.00                 C  
ATOM    624  OE1 GLN   128      41.628  23.931  81.289  1.00                 O  
ATOM    625  NE2 GLN   128      43.510  23.089  82.185  1.00                 N  
ATOM    626  N   TRP   129      42.215  21.451  76.399  1.00                 N  
ATOM    627  CA  TRP   129      41.381  21.000  75.288  1.00                 C  
ATOM    628  C   TRP   129      41.115  19.516  75.469  1.00                 C  
ATOM    629  O   TRP   129      40.009  19.030  75.229  1.00                 O  
ATOM    630  CB  TRP   129      42.065  21.293  73.951  1.00                 C  
ATOM    631  CG  TRP   129      41.261  20.869  72.760  1.00                 C  
ATOM    632  CD1 TRP   129      40.028  21.331  72.398  1.00                 C  
ATOM    633  NE1 TRP   129      39.608  20.709  71.247  1.00                 N  
ATOM    634  CD2 TRP   129      41.633  19.898  71.774  1.00                 C  
ATOM    635  CE2 TRP   129      40.578  19.824  70.846  1.00                 C  
ATOM    636  CH2 TRP   129      41.720  18.185  69.587  1.00                 C  
ATOM    637  CZ2 TRP   129      40.611  18.969  69.746  1.00                 C  
ATOM    638  CE3 TRP   129      42.754  19.085  71.587  1.00                 C  
ATOM    639  CZ3 TRP   129      42.782  18.239  70.495  1.00                 C  
ATOM    640  N   ASP   130      42.150  18.808  75.904  1.00                 N  
ATOM    641  CA  ASP   130      42.057  17.379  76.133  1.00                 C  
ATOM    642  C   ASP   130      40.863  17.088  77.047  1.00                 C  
ATOM    643  O   ASP   130      39.925  16.388  76.657  1.00                 O  
ATOM    644  CB  ASP   130      43.356  16.848  76.742  1.00                 C  
ATOM    645  CG  ASP   130      44.501  16.832  75.748  1.00                 C  
ATOM    646  OD1 ASP   130      44.237  16.972  74.535  1.00                 O  
ATOM    647  OD2 ASP   130      45.662  16.678  76.182  1.00                 O  
ATOM    648  N   TYR   131      40.729  17.802  78.159  1.00                 N  
ATOM    649  CA  TYR   131      39.603  17.516  79.018  1.00                 C  
ATOM    650  C   TYR   131      38.311  18.117  78.477  1.00                 C  
ATOM    651  O   TYR   131      37.235  17.520  78.572  1.00                 O  
ATOM    652  CB  TYR   131      39.862  18.038  80.433  1.00                 C  
ATOM    653  CG  TYR   131      40.929  17.273  81.182  1.00                 C  
ATOM    654  OH  TYR   131      43.874  15.182  83.243  1.00                 O  
ATOM    655  CZ  TYR   131      42.899  15.873  82.561  1.00                 C  
ATOM    656  CD1 TYR   131      42.133  17.878  81.521  1.00                 C  
ATOM    657  CE1 TYR   131      43.114  17.186  82.205  1.00                 C  
ATOM    658  CD2 TYR   131      40.730  15.948  81.549  1.00                 C  
ATOM    659  CE2 TYR   131      41.699  15.241  82.234  1.00                 C  
ATOM    660  N   PHE   132      38.393  19.307  77.900  1.00                 N  
ATOM    661  CA  PHE   132      37.171  19.929  77.427  1.00                 C  
ATOM    662  C   PHE   132      36.513  19.095  76.318  1.00                 C  
ATOM    663  O   PHE   132      35.442  18.512  76.504  1.00                 O  
ATOM    664  CB  PHE   132      37.452  21.345  76.919  1.00                 C  
ATOM    665  CG  PHE   132      37.722  22.338  78.013  1.00                 C  
ATOM    666  CZ  PHE   132      38.214  24.178  80.038  1.00                 C  
ATOM    667  CD1 PHE   132      39.004  22.808  78.240  1.00                 C  
ATOM    668  CE1 PHE   132      39.252  23.722  79.246  1.00                 C  
ATOM    669  CD2 PHE   132      36.694  22.804  78.813  1.00                 C  
ATOM    670  CE2 PHE   132      36.942  23.718  79.820  1.00                 C  
ATOM    671  N   TYR   133      37.144  19.026  75.147  1.00                 N  
ATOM    672  CA  TYR   133      36.492  18.389  73.991  1.00                 C  
ATOM    673  C   TYR   133      36.694  16.883  73.923  1.00                 C  
ATOM    674  O   TYR   133      35.803  16.131  73.518  1.00                 O  
ATOM    675  CB  TYR   133      36.994  19.007  72.685  1.00                 C  
ATOM    676  CG  TYR   133      36.354  18.424  71.445  1.00                 C  
ATOM    677  OH  TYR   133      34.581  16.829  68.039  1.00                 O  
ATOM    678  CZ  TYR   133      35.169  17.356  69.166  1.00                 C  
ATOM    679  CD1 TYR   133      35.074  18.802  71.060  1.00                 C  
ATOM    680  CE1 TYR   133      34.482  18.274  69.929  1.00                 C  
ATOM    681  CD2 TYR   133      37.032  17.497  70.664  1.00                 C  
ATOM    682  CE2 TYR   133      36.456  16.959  69.529  1.00                 C  
ATOM    683  N   CYS   134      37.872  16.413  74.319  1.00                 N  
ATOM    684  CA  CYS   134      38.265  15.054  73.997  1.00                 C  
ATOM    685  C   CYS   134      37.938  14.084  75.110  1.00                 C  
ATOM    686  O   CYS   134      38.278  12.899  75.055  1.00                 O  
ATOM    687  CB  CYS   134      39.762  14.988  73.687  1.00                 C  
ATOM    688  SG  CYS   134      40.262  15.918  72.220  1.00                 S  
ATOM    689  N   GLU   135      37.265  14.571  76.152  1.00                 N  
ATOM    690  CA  GLU   135      36.838  13.687  77.236  1.00                 C  
ATOM    691  C   GLU   135      35.396  13.949  77.707  1.00                 C  
ATOM    692  O   GLU   135      34.510  13.098  77.592  1.00                 O  
ATOM    693  CB  GLU   135      37.780  13.816  78.435  1.00                 C  
ATOM    694  CD  GLU   135      39.248  11.833  77.893  1.00                 C  
ATOM    695  CG  GLU   135      39.193  13.323  78.169  1.00                 C  
ATOM    696  OE1 GLU   135      38.665  11.060  78.682  1.00                 O  
ATOM    697  OE2 GLU   135      39.874  11.438  76.887  1.00                 O  
ATOM    698  N   ILE   136      35.102  15.065  78.167  1.00                 N  
ATOM    699  CA  ILE   136      33.925  15.468  78.927  1.00                 C  
ATOM    700  C   ILE   136      32.782  15.884  78.007  1.00                 C  
ATOM    701  O   ILE   136      31.648  15.436  78.178  1.00                 O  
ATOM    702  CB  ILE   136      34.248  16.615  79.902  1.00                 C  
ATOM    703  CD1 ILE   136      36.354  15.480  80.784  1.00                 C  
ATOM    704  CG1 ILE   136      35.007  16.083  81.119  1.00                 C  
ATOM    705  CG2 ILE   136      32.977  17.348  80.303  1.00                 C  
ATOM    706  N   LEU   137      33.081  16.747  77.040  1.00                 N  
ATOM    707  CA  LEU   137      32.071  17.204  76.089  1.00                 C  
ATOM    708  C   LEU   137      31.519  15.976  75.376  1.00                 C  
ATOM    709  O   LEU   137      30.334  15.906  75.041  1.00                 O  
ATOM    710  CB  LEU   137      32.675  18.211  75.108  1.00                 C  
ATOM    711  CG  LEU   137      33.065  19.572  75.688  1.00                 C  
ATOM    712  CD1 LEU   137      33.813  20.402  74.656  1.00                 C  
ATOM    713  CD2 LEU   137      31.834  20.320  76.177  1.00                 C  
ATOM    714  N   PRO   138      32.402  15.009  75.149  1.00                 N  
ATOM    715  CA  PRO   138      32.034  13.773  74.479  1.00                 C  
ATOM    716  C   PRO   138      31.042  13.035  75.366  1.00                 C  
ATOM    717  O   PRO   138      29.958  12.655  74.921  1.00                 O  
ATOM    718  CB  PRO   138      33.361  13.027  74.323  1.00                 C  
ATOM    719  CD  PRO   138      33.952  15.164  75.226  1.00                 C  
ATOM    720  CG  PRO   138      34.389  14.105  74.252  1.00                 C  
ATOM    721  N   VAL   139      31.418  12.854  76.629  1.00                 N  
ATOM    722  CA  VAL   139      30.567  12.174  77.600  1.00                 C  
ATOM    723  C   VAL   139      29.246  12.919  77.761  1.00                 C  
ATOM    724  O   VAL   139      28.196  12.300  77.937  1.00                 O  
ATOM    725  CB  VAL   139      31.268  12.034  78.964  1.00                 C  
ATOM    726  CG1 VAL   139      30.294  11.518  80.013  1.00                 C  
ATOM    727  CG2 VAL   139      32.473  11.112  78.852  1.00                 C  
ATOM    728  N   ILE   140      29.305  14.248  77.697  1.00                 N  
ATOM    729  CA  ILE   140      28.110  15.072  77.839  1.00                 C  
ATOM    730  C   ILE   140      27.137  14.850  76.687  1.00                 C  
ATOM    731  O   ILE   140      25.920  14.859  76.892  1.00                 O  
ATOM    732  CB  ILE   140      28.464  16.568  77.935  1.00                 C  
ATOM    733  CD1 ILE   140      29.829  18.236  79.296  1.00                 C  
ATOM    734  CG1 ILE   140      29.212  16.856  79.238  1.00                 C  
ATOM    735  CG2 ILE   140      27.212  17.421  77.800  1.00                 C  
ATOM    736  N   GLN   141      27.661  14.650  75.479  1.00                 N  
ATOM    737  CA  GLN   141      26.784  14.417  74.337  1.00                 C  
ATOM    738  C   GLN   141      26.107  13.070  74.555  1.00                 C  
ATOM    739  O   GLN   141      24.898  12.929  74.352  1.00                 O  
ATOM    740  CB  GLN   141      27.582  14.457  73.032  1.00                 C  
ATOM    741  CD  GLN   141      25.771  15.504  71.617  1.00                 C  
ATOM    742  CG  GLN   141      26.728  14.340  71.779  1.00                 C  
ATOM    743  OE1 GLN   141      26.151  16.571  71.135  1.00                 O  
ATOM    744  NE2 GLN   141      24.521  15.301  72.019  1.00                 N  
ATOM    745  N   SER   142      26.895  12.087  74.986  1.00                 N  
ATOM    746  CA  SER   142      26.360  10.762  75.239  1.00                 C  
ATOM    747  C   SER   142      25.188  10.847  76.192  1.00                 C  
ATOM    748  O   SER   142      24.228  10.081  76.102  1.00                 O  
ATOM    749  CB  SER   142      27.447   9.844  75.802  1.00                 C  
ATOM    750  OG  SER   142      28.464   9.610  74.844  1.00                 O  
ATOM    751  N   LEU   143      25.274  11.800  77.110  1.00                 N  
ATOM    752  CA  LEU   143      24.231  12.023  78.095  1.00                 C  
ATOM    753  C   LEU   143      23.006  12.683  77.445  1.00                 C  
ATOM    754  O   LEU   143      21.888  12.173  77.546  1.00                 O  
ATOM    755  CB  LEU   143      24.755  12.888  79.244  1.00                 C  
ATOM    756  CG  LEU   143      23.837  13.028  80.459  1.00                 C  
ATOM    757  CD1 LEU   143      24.619  13.515  81.670  1.00                 C  
ATOM    758  CD2 LEU   143      22.685  13.975  80.158  1.00                 C  
ATOM    759  N   LEU   144      23.224  13.807  76.765  1.00                 N  
ATOM    760  CA  LEU   144      22.138  14.543  76.149  1.00                 C  
ATOM    761  C   LEU   144      21.586  13.834  74.988  1.00                 C  
ATOM    762  O   LEU   144      20.885  14.412  74.168  1.00                 O  
ATOM    763  CB  LEU   144      22.607  15.936  75.726  1.00                 C  
ATOM    764  CG  LEU   144      22.513  17.035  76.787  1.00                 C  
ATOM    765  CD1 LEU   144      23.280  16.639  78.040  1.00                 C  
ATOM    766  CD2 LEU   144      23.035  18.355  76.242  1.00                 C  
ATOM    767  N   TYR   145      21.887  12.589  74.901  1.00                 N  
ATOM    768  CA  TYR   145      21.519  11.894  73.688  1.00                 C  
ATOM    769  C   TYR   145      20.066  12.036  73.324  1.00                 C  
ATOM    770  O   TYR   145      19.740  12.296  72.176  1.00                 O  
ATOM    771  CB  TYR   145      21.851  10.405  73.802  1.00                 C  
ATOM    772  CG  TYR   145      21.472   9.597  72.581  1.00                 C  
ATOM    773  OH  TYR   145      20.443   7.383  69.215  1.00                 O  
ATOM    774  CZ  TYR   145      20.782   8.115  70.330  1.00                 C  
ATOM    775  CD1 TYR   145      22.272   9.606  71.446  1.00                 C  
ATOM    776  CE1 TYR   145      21.933   8.872  70.325  1.00                 C  
ATOM    777  CD2 TYR   145      20.315   8.829  72.568  1.00                 C  
ATOM    778  CE2 TYR   145      19.960   8.088  71.456  1.00                 C  
ATOM    779  N   PRO   146      19.216  11.888  74.284  1.00                 N  
ATOM    780  CA  PRO   146      17.797  11.966  73.980  1.00                 C  
ATOM    781  C   PRO   146      17.490  13.326  73.366  1.00                 C  
ATOM    782  O   PRO   146      16.685  13.436  72.436  1.00                 O  
ATOM    783  CB  PRO   146      17.117  11.774  75.337  1.00                 C  
ATOM    784  CD  PRO   146      19.468  11.576  75.738  1.00                 C  
ATOM    785  CG  PRO   146      18.126  11.047  76.161  1.00                 C  
ATOM    786  N   ILE   147      18.422  14.261  73.479  1.00                 N  
ATOM    787  CA  ILE   147      18.236  15.593  72.914  1.00                 C  
ATOM    788  C   ILE   147      19.091  15.797  71.668  1.00                 C  
ATOM    789  O   ILE   147      20.324  15.779  71.718  1.00                 O  
ATOM    790  CB  ILE   147      18.554  16.693  73.944  1.00                 C  
ATOM    791  CD1 ILE   147      18.018  17.466  76.314  1.00                 C  
ATOM    792  CG1 ILE   147      17.631  16.569  75.158  1.00                 C  
ATOM    793  CG2 ILE   147      18.463  18.068  73.301  1.00                 C  
ATOM    794  N   LYS   148      18.443  15.994  70.528  1.00                 N  
ATOM    795  CA  LYS   148      19.165  16.250  69.285  1.00                 C  
ATOM    796  C   LYS   148      18.691  17.555  68.685  1.00                 C  
ATOM    797  O   LYS   148      17.496  17.781  68.473  1.00                 O  
ATOM    798  CB  LYS   148      18.968  15.093  68.303  1.00                 C  
ATOM    799  CD  LYS   148      19.376  12.685  67.728  1.00                 C  
ATOM    800  CE  LYS   148      19.921  11.353  68.217  1.00                 C  
ATOM    801  CG  LYS   148      19.557  13.773  68.773  1.00                 C  
ATOM    802  NZ  LYS   148      19.733  10.272  67.211  1.00                 N  
ATOM    803  N   THR   149      19.634  18.441  68.402  1.00                 N  
ATOM    804  CA  THR   149      19.322  19.734  67.812  1.00                 C  
ATOM    805  C   THR   149      19.660  19.635  66.326  1.00                 C  
ATOM    806  O   THR   149      20.796  19.359  65.934  1.00                 O  
ATOM    807  CB  THR   149      20.102  20.871  68.499  1.00                 C  
ATOM    808  OG1 THR   149      19.738  20.934  69.884  1.00                 O  
ATOM    809  CG2 THR   149      19.778  22.207  67.849  1.00                 C  
ATOM    810  N   LYS   150      18.656  19.863  65.475  1.00                 N  
ATOM    811  CA  LYS   150      18.798  19.773  64.016  1.00                 C  
ATOM    812  C   LYS   150      20.030  20.444  63.448  1.00                 C  
ATOM    813  O   LYS   150      20.212  21.664  63.501  1.00                 O  
ATOM    814  CB  LYS   150      17.574  20.372  63.321  1.00                 C  
ATOM    815  CD  LYS   150      16.318  20.788  61.188  1.00                 C  
ATOM    816  CE  LYS   150      16.335  20.651  59.674  1.00                 C  
ATOM    817  CG  LYS   150      17.592  20.237  61.807  1.00                 C  
ATOM    818  NZ  LYS   150      15.100  21.202  59.052  1.00                 N  
ATOM    819  N   SER   151      20.898  19.611  62.888  1.00                 N  
ATOM    820  CA  SER   151      22.129  20.073  62.275  1.00                 C  
ATOM    821  C   SER   151      23.129  20.639  63.252  1.00                 C  
ATOM    822  O   SER   151      24.146  21.224  62.870  1.00                 O  
ATOM    823  CB  SER   151      21.834  21.136  61.215  1.00                 C  
ATOM    824  OG  SER   151      20.998  20.619  60.194  1.00                 O  
ATOM    825  N   TYR   152      22.863  20.478  64.541  1.00                 N  
ATOM    826  CA  TYR   152      23.741  21.034  65.550  1.00                 C  
ATOM    827  C   TYR   152      24.302  19.996  66.524  1.00                 C  
ATOM    828  O   TYR   152      25.452  19.561  66.418  1.00                 O  
ATOM    829  CB  TYR   152      23.016  22.115  66.355  1.00                 C  
ATOM    830  CG  TYR   152      22.628  23.328  65.540  1.00                 C  
ATOM    831  OH  TYR   152      21.545  26.662  63.304  1.00                 O  
ATOM    832  CZ  TYR   152      21.905  25.559  64.043  1.00                 C  
ATOM    833  CD1 TYR   152      21.295  23.693  65.399  1.00                 C  
ATOM    834  CE1 TYR   152      20.931  24.801  64.657  1.00                 C  
ATOM    835  CD2 TYR   152      23.596  24.104  64.915  1.00                 C  
ATOM    836  CE2 TYR   152      23.250  25.215  64.169  1.00                 C  
ATOM    837  N   SER   153      23.527  19.505  67.445  1.00                 N  
ATOM    838  CA  SER   153      23.919  18.604  68.526  1.00                 C  
ATOM    839  C   SER   153      24.562  19.361  69.679  1.00                 C  
ATOM    840  O   SER   153      24.857  20.556  69.576  1.00                 O  
ATOM    841  CB  SER   153      24.880  17.532  68.008  1.00                 C  
ATOM    842  OG  SER   153      26.217  18.002  68.010  1.00                 O  
ATOM    843  N   ILE   154      24.779  18.647  70.778  1.00                 N  
ATOM    844  CA  ILE   154      25.392  19.228  71.962  1.00                 C  
ATOM    845  C   ILE   154      26.917  19.181  71.856  1.00                 C  
ATOM    846  O   ILE   154      27.576  20.209  72.006  1.00                 O  
ATOM    847  CB  ILE   154      24.928  18.515  73.246  1.00                 C  
ATOM    848  CD1 ILE   154      22.895  20.040  73.453  1.00                 C  
ATOM    849  CG1 ILE   154      23.408  18.618  73.393  1.00                 C  
ATOM    850  CG2 ILE   154      25.654  19.076  74.459  1.00                 C  
ATOM    851  N   ARG   155      27.486  18.011  71.579  1.00                 N  
ATOM    852  CA  ARG   155      28.939  17.926  71.466  1.00                 C  
ATOM    853  C   ARG   155      29.431  19.022  70.551  1.00                 C  
ATOM    854  O   ARG   155      30.391  19.721  70.866  1.00                 O  
ATOM    855  CB  ARG   155      29.357  16.548  70.949  1.00                 C  
ATOM    856  CD  ARG   155      31.203  14.968  70.324  1.00                 C  
ATOM    857  NE  ARG   155      32.643  14.786  70.154  1.00                 N  
ATOM    858  CG  ARG   155      30.860  16.361  70.825  1.00                 C  
ATOM    859  CZ  ARG   155      33.209  13.666  69.717  1.00                 C  
ATOM    860  NH1 ARG   155      34.527  13.593  69.594  1.00                 N  
ATOM    861  NH2 ARG   155      32.455  12.621  69.404  1.00                 N  
ATOM    862  N   GLU   156      28.780  19.152  69.401  1.00                 N  
ATOM    863  CA  GLU   156      29.147  20.187  68.452  1.00                 C  
ATOM    864  C   GLU   156      29.135  21.475  69.258  1.00                 C  
ATOM    865  O   GLU   156      30.125  22.206  69.293  1.00                 O  
ATOM    866  CB  GLU   156      28.174  20.200  67.271  1.00                 C  
ATOM    867  CD  GLU   156      27.549  21.185  65.031  1.00                 C  
ATOM    868  CG  GLU   156      28.512  21.225  66.201  1.00                 C  
ATOM    869  OE1 GLU   156      27.424  20.114  64.401  1.00                 O  
ATOM    870  OE2 GLU   156      26.918  22.224  64.744  1.00                 O  
ATOM    871  N   VAL   157      28.012  21.729  69.928  1.00                 N  
ATOM    872  CA  VAL   157      27.870  22.921  70.752  1.00                 C  
ATOM    873  C   VAL   157      29.094  23.037  71.654  1.00                 C  
ATOM    874  O   VAL   157      29.610  24.131  71.881  1.00                 O  
ATOM    875  CB  VAL   157      26.572  22.884  71.579  1.00                 C  
ATOM    876  CG1 VAL   157      26.549  24.024  72.586  1.00                 C  
ATOM    877  CG2 VAL   157      25.357  22.950  70.667  1.00                 C  
ATOM    878  N   THR   158      29.571  21.905  72.155  1.00                 N  
ATOM    879  CA  THR   158      30.733  21.914  73.028  1.00                 C  
ATOM    880  C   THR   158      31.937  22.526  72.330  1.00                 C  
ATOM    881  O   THR   158      32.649  23.329  72.926  1.00                 O  
ATOM    882  CB  THR   158      31.088  20.495  73.510  1.00                 C  
ATOM    883  OG1 THR   158      31.353  19.656  72.379  1.00                 O  
ATOM    884  CG2 THR   158      29.934  19.897  74.300  1.00                 C  
ATOM    885  N   LEU   159      32.156  22.143  71.071  1.00                 N  
ATOM    886  CA  LEU   159      33.285  22.632  70.268  1.00                 C  
ATOM    887  C   LEU   159      33.150  24.103  69.909  1.00                 C  
ATOM    888  O   LEU   159      34.075  24.895  70.117  1.00                 O  
ATOM    889  CB  LEU   159      33.427  21.809  68.986  1.00                 C  
ATOM    890  CG  LEU   159      34.687  22.061  68.155  1.00                 C  
ATOM    891  CD1 LEU   159      34.929  20.914  67.186  1.00                 C  
ATOM    892  CD2 LEU   159      34.579  23.377  67.400  1.00                 C  
ATOM    893  N   LEU   160      31.997  24.444  69.338  1.00                 N  
ATOM    894  CA  LEU   160      31.677  25.814  68.964  1.00                 C  
ATOM    895  C   LEU   160      31.996  26.652  70.195  1.00                 C  
ATOM    896  O   LEU   160      32.732  27.638  70.140  1.00                 O  
ATOM    897  CB  LEU   160      30.215  25.922  68.525  1.00                 C  
ATOM    898  CG  LEU   160      29.727  27.318  68.131  1.00                 C  
ATOM    899  CD1 LEU   160      30.505  27.841  66.933  1.00                 C  
ATOM    900  CD2 LEU   160      28.237  27.300  67.828  1.00                 C  
ATOM    901  N   GLU   161      31.429  26.214  71.310  1.00                 N  
ATOM    902  CA  GLU   161      31.617  26.832  72.608  1.00                 C  
ATOM    903  C   GLU   161      33.103  26.940  72.957  1.00                 C  
ATOM    904  O   GLU   161      33.491  27.747  73.797  1.00                 O  
ATOM    905  CB  GLU   161      30.879  26.041  73.690  1.00                 C  
ATOM    906  CD  GLU   161      32.132  26.428  75.849  1.00                 C  
ATOM    907  CG  GLU   161      30.873  26.712  75.054  1.00                 C  
ATOM    908  OE1 GLU   161      32.782  25.395  75.584  1.00                 O  
ATOM    909  OE2 GLU   161      32.469  27.239  76.737  1.00                 O  
ATOM    910  N   PHE   162      33.938  26.130  72.318  1.00                 N  
ATOM    911  CA  PHE   162      35.357  26.186  72.609  1.00                 C  
ATOM    912  C   PHE   162      36.075  27.149  71.692  1.00                 C  
ATOM    913  O   PHE   162      37.070  27.746  72.091  1.00                 O  
ATOM    914  CB  PHE   162      35.983  24.795  72.493  1.00                 C  
ATOM    915  CG  PHE   162      37.448  24.760  72.822  1.00                 C  
ATOM    916  CZ  PHE   162      40.161  24.695  73.425  1.00                 C  
ATOM    917  CD1 PHE   162      37.880  24.843  74.135  1.00                 C  
ATOM    918  CE1 PHE   162      39.228  24.811  74.438  1.00                 C  
ATOM    919  CD2 PHE   162      38.395  24.644  71.820  1.00                 C  
ATOM    920  CE2 PHE   162      39.743  24.612  72.123  1.00                 C  
ATOM    921  N   ARG   163      35.597  27.312  70.462  1.00                 N  
ATOM    922  CA  ARG   163      36.257  28.261  69.575  1.00                 C  
ATOM    923  C   ARG   163      35.907  29.656  70.109  1.00                 C  
ATOM    924  O   ARG   163      36.039  30.667  69.423  1.00                 O  
ATOM    925  CB  ARG   163      35.802  28.050  68.130  1.00                 C  
ATOM    926  CD  ARG   163      36.009  28.677  65.708  1.00                 C  
ATOM    927  NE  ARG   163      34.596  29.008  65.542  1.00                 N  
ATOM    928  CG  ARG   163      36.495  28.952  67.122  1.00                 C  
ATOM    929  CZ  ARG   163      33.857  28.629  64.504  1.00                 C  
ATOM    930  NH1 ARG   163      32.579  28.976  64.438  1.00                 N  
ATOM    931  NH2 ARG   163      34.398  27.903  63.535  1.00                 N  
ATOM    932  N   ASN   164      35.458  29.666  71.365  1.00                 N  
ATOM    933  CA  ASN   164      35.106  30.868  72.127  1.00                 C  
ATOM    934  C   ASN   164      35.984  30.814  73.376  1.00                 C  
ATOM    935  O   ASN   164      35.594  31.160  74.496  1.00                 O  
ATOM    936  CB  ASN   164      33.605  30.893  72.425  1.00                 C  
ATOM    937  CG  ASN   164      32.767  31.091  71.177  1.00                 C  
ATOM    938  OD1 ASN   164      33.051  31.967  70.360  1.00                 O  
ATOM    939  ND2 ASN   164      31.730  30.276  71.027  1.00                 N  
ATOM    940  N   THR   165      37.094  30.090  73.313  1.00                 N  
ATOM    941  CA  THR   165      38.004  30.054  74.433  1.00                 C  
ATOM    942  C   THR   165      38.661  31.416  74.568  1.00                 C  
ATOM    943  O   THR   165      38.382  32.328  73.785  1.00                 O  
ATOM    944  CB  THR   165      39.065  28.951  74.263  1.00                 C  
ATOM    945  OG1 THR   165      39.769  28.767  75.497  1.00                 O  
ATOM    946  CG2 THR   165      40.067  29.337  73.185  1.00                 C  
ATOM    947  N   VAL   166      39.533  31.605  75.534  1.00                 N  
ATOM    948  CA  VAL   166      40.182  32.924  75.604  1.00                 C  
ATOM    949  C   VAL   166      41.390  32.969  74.695  1.00                 C  
ATOM    950  O   VAL   166      42.450  32.428  75.022  1.00                 O  
ATOM    951  CB  VAL   166      40.591  33.276  77.046  1.00                 C  
ATOM    952  CG1 VAL   166      41.277  34.633  77.090  1.00                 C  
ATOM    953  CG2 VAL   166      39.379  33.258  77.964  1.00                 C  
ATOM    954  N   LEU   167      41.280  33.613  73.521  1.00                 N  
ATOM    955  CA  LEU   167      42.460  33.895  72.685  1.00                 C  
ATOM    956  C   LEU   167      43.138  32.766  71.911  1.00                 C  
ATOM    957  O   LEU   167      43.685  32.975  70.824  1.00                 O  
ATOM    958  CB  LEU   167      43.573  34.526  73.524  1.00                 C  
ATOM    959  CG  LEU   167      43.290  35.920  74.087  1.00                 C  
ATOM    960  CD1 LEU   167      44.410  36.362  75.016  1.00                 C  
ATOM    961  CD2 LEU   167      43.107  36.927  72.962  1.00                 C  
ATOM    962  N   LEU   168      43.177  31.594  72.457  1.00                 N  
ATOM    963  CA  LEU   168      43.746  30.464  71.804  1.00                 C  
ATOM    964  C   LEU   168      43.514  30.233  70.389  1.00                 C  
ATOM    965  O   LEU   168      42.836  29.311  69.937  1.00                 O  
ATOM    966  CB  LEU   168      43.302  29.170  72.488  1.00                 C  
ATOM    967  CG  LEU   168      44.008  27.889  72.040  1.00                 C  
ATOM    968  CD1 LEU   168      43.808  26.779  73.061  1.00                 C  
ATOM    969  CD2 LEU   168      43.506  27.448  70.674  1.00                 C  
ATOM    970  N   LYS   169      44.109  31.129  69.738  1.00                 N  
ATOM    971  CA  LYS   169      44.096  31.261  68.349  1.00                 C  
ATOM    972  C   LYS   169      45.344  32.070  68.033  1.00                 C  
ATOM    973  O   LYS   169      45.949  31.965  66.953  1.00                 O  
ATOM    974  CB  LYS   169      42.800  31.930  67.886  1.00                 C  
ATOM    975  CD  LYS   169      40.309  31.801  67.605  1.00                 C  
ATOM    976  CE  LYS   169      39.066  30.950  67.805  1.00                 C  
ATOM    977  CG  LYS   169      41.556  31.082  68.095  1.00                 C  
ATOM    978  NZ  LYS   169      37.832  31.655  67.360  1.00                 N  
ATOM    979  N   LEU   170      45.688  32.888  69.048  1.00                 N  
ATOM    980  CA  LEU   170      46.646  34.012  68.781  1.00                 C  
ATOM    981  C   LEU   170      47.858  33.624  69.575  1.00                 C  
ATOM    982  O   LEU   170      48.706  32.917  69.029  1.00                 O  
ATOM    983  CB  LEU   170      46.029  35.351  69.191  1.00                 C  
ATOM    984  CG  LEU   170      44.826  35.822  68.371  1.00                 C  
ATOM    985  CD1 LEU   170      44.220  37.077  68.980  1.00                 C  
ATOM    986  CD2 LEU   170      45.227  36.076  66.926  1.00                 C  
ATOM    987  N   PRO   171      48.020  33.994  70.750  1.00                 N  
ATOM    988  CA  PRO   171      49.285  33.620  71.265  1.00                 C  
ATOM    989  C   PRO   171      49.552  32.076  71.334  1.00                 C  
ATOM    990  O   PRO   171      50.711  31.693  71.464  1.00                 O  
ATOM    991  CB  PRO   171      49.298  34.208  72.677  1.00                 C  
ATOM    992  CD  PRO   171      47.150  34.710  71.749  1.00                 C  
ATOM    993  CG  PRO   171      47.857  34.365  73.030  1.00                 C  
ATOM    994  N   VAL   172      48.613  31.213  71.255  1.00                 N  
ATOM    995  CA  VAL   172      49.055  29.824  71.450  1.00                 C  
ATOM    996  C   VAL   172      49.813  29.272  70.264  1.00                 C  
ATOM    997  O   VAL   172      50.854  28.612  70.365  1.00                 O  
ATOM    998  CB  VAL   172      47.868  28.891  71.754  1.00                 C  
ATOM    999  CG1 VAL   172      47.006  28.705  70.515  1.00                 C  
ATOM   1000  CG2 VAL   172      48.364  27.549  72.270  1.00                 C  
ATOM   1001  N   ALA   173      49.252  29.597  69.131  1.00                 N  
ATOM   1002  CA  ALA   173      49.819  29.214  67.854  1.00                 C  
ATOM   1003  C   ALA   173      51.238  29.770  67.844  1.00                 C  
ATOM   1004  O   ALA   173      52.198  29.048  67.582  1.00                 O  
ATOM   1005  CB  ALA   173      48.966  29.748  66.714  1.00                 C  
ATOM   1006  N   ASP   174      51.356  31.057  68.165  1.00                 N  
ATOM   1007  CA  ASP   174      52.647  31.738  68.192  1.00                 C  
ATOM   1008  C   ASP   174      53.601  31.094  69.186  1.00                 C  
ATOM   1009  O   ASP   174      54.792  30.934  68.909  1.00                 O  
ATOM   1010  CB  ASP   174      52.465  33.218  68.534  1.00                 C  
ATOM   1011  CG  ASP   174      51.839  34.005  67.399  1.00                 C  
ATOM   1012  OD1 ASP   174      51.798  33.483  66.266  1.00                 O  
ATOM   1013  OD2 ASP   174      51.389  35.144  67.644  1.00                 O  
ATOM   1014  N   ALA   175      53.068  30.732  70.346  1.00                 N  
ATOM   1015  CA  ALA   175      53.895  29.395  70.898  1.00                 C  
ATOM   1016  C   ALA   175      54.337  28.113  70.213  1.00                 C  
ATOM   1017  O   ALA   175      55.423  27.593  70.470  1.00                 O  
ATOM   1018  CB  ALA   175      53.161  28.765  72.071  1.00                 C  
ATOM   1019  N   LEU   176      53.475  27.611  69.335  1.00                 N  
ATOM   1020  CA  LEU   176      53.766  26.399  68.585  1.00                 C  
ATOM   1021  C   LEU   176      54.963  26.697  67.705  1.00                 C  
ATOM   1022  O   LEU   176      55.926  25.935  67.669  1.00                 O  
ATOM   1023  CB  LEU   176      52.544  25.965  67.773  1.00                 C  
ATOM   1024  CG  LEU   176      52.639  24.604  67.080  1.00                 C  
ATOM   1025  CD1 LEU   176      51.255  24.086  66.721  1.00                 C  
ATOM   1026  CD2 LEU   176      53.509  24.694  65.836  1.00                 C  
ATOM   1027  N   GLN   177      54.885  27.820  66.998  1.00                 N  
ATOM   1028  CA  GLN   177      55.960  28.252  66.117  1.00                 C  
ATOM   1029  C   GLN   177      57.253  28.358  66.911  1.00                 C  
ATOM   1030  O   GLN   177      58.325  28.047  66.405  1.00                 O  
ATOM   1031  CB  GLN   177      55.610  29.588  65.459  1.00                 C  
ATOM   1032  CD  GLN   177      56.720  29.147  63.234  1.00                 C  
ATOM   1033  CG  GLN   177      56.630  30.064  64.438  1.00                 C  
ATOM   1034  OE1 GLN   177      55.715  28.859  62.585  1.00                 O  
ATOM   1035  NE2 GLN   177      57.929  28.686  62.933  1.00                 N  
ATOM   1036  N   SER   178      57.146  28.795  68.161  1.00                 N  
ATOM   1037  CA  SER   178      58.317  28.922  69.019  1.00                 C  
ATOM   1038  C   SER   178      58.959  27.554  69.226  1.00                 C  
ATOM   1039  O   SER   178      60.184  27.434  69.293  1.00                 O  
ATOM   1040  CB  SER   178      57.933  29.549  70.361  1.00                 C  
ATOM   1041  OG  SER   178      57.505  30.890  70.194  1.00                 O  
ATOM   1042  N   LEU   179      58.121  26.526  69.332  1.00                 N  
ATOM   1043  CA  LEU   179      58.602  25.159  69.508  1.00                 C  
ATOM   1044  C   LEU   179      59.108  24.647  68.168  1.00                 C  
ATOM   1045  O   LEU   179      60.202  24.087  68.070  1.00                 O  
ATOM   1046  CB  LEU   179      57.490  24.267  70.064  1.00                 C  
ATOM   1047  CG  LEU   179      57.042  24.557  71.498  1.00                 C  
ATOM   1048  CD1 LEU   179      55.825  23.719  71.860  1.00                 C  
ATOM   1049  CD2 LEU   179      58.174  24.295  72.478  1.00                 C  
ATOM   1050  N   SER   180      58.294  24.846  67.136  1.00                 N  
ATOM   1051  CA  SER   180      58.649  24.423  65.795  1.00                 C  
ATOM   1052  C   SER   180      59.991  25.026  65.419  1.00                 C  
ATOM   1053  O   SER   180      60.797  24.380  64.759  1.00                 O  
ATOM   1054  CB  SER   180      57.563  24.833  64.799  1.00                 C  
ATOM   1055  OG  SER   180      57.489  26.243  64.675  1.00                 O  
ATOM   1056  N   ASP   181      60.396  26.149  66.027  1.00                 N  
ATOM   1057  CA  ASP   181      61.686  26.768  65.754  1.00                 C  
ATOM   1058  C   ASP   181      62.797  26.169  66.610  1.00                 C  
ATOM   1059  O   ASP   181      63.972  26.264  66.247  1.00                 O  
ATOM   1060  CB  ASP   181      61.615  28.279  65.986  1.00                 C  
ATOM   1061  CG  ASP   181      60.703  28.978  64.997  1.00                 C  
ATOM   1062  OD1 ASP   181      60.480  28.424  63.901  1.00                 O  
ATOM   1063  OD2 ASP   181      60.212  30.080  65.319  1.00                 O  
ATOM   1064  N   ASP   182      62.501  25.541  67.751  1.00                 N  
ATOM   1065  CA  ASP   182      63.554  24.945  68.574  1.00                 C  
ATOM   1066  C   ASP   182      63.517  23.419  68.570  1.00                 C  
ATOM   1067  O   ASP   182      63.957  22.755  69.512  1.00                 O  
ATOM   1068  CB  ASP   182      63.454  25.445  70.016  1.00                 C  
ATOM   1069  CG  ASP   182      63.752  26.927  70.141  1.00                 C  
ATOM   1070  OD1 ASP   182      64.675  27.407  69.450  1.00                 O  
ATOM   1071  OD2 ASP   182      63.063  27.607  70.930  1.00                 O  
ATOM   1072  N   GLU   183      62.987  22.845  67.500  1.00                 N  
ATOM   1073  CA  GLU   183      62.912  21.407  67.285  1.00                 C  
ATOM   1074  C   GLU   183      62.100  20.631  68.300  1.00                 C  
ATOM   1075  O   GLU   183      62.441  19.505  68.673  1.00                 O  
ATOM   1076  CB  GLU   183      64.314  20.796  67.253  1.00                 C  
ATOM   1077  CD  GLU   183      66.559  20.661  66.103  1.00                 C  
ATOM   1078  CG  GLU   183      65.201  21.334  66.142  1.00                 C  
ATOM   1079  OE1 GLU   183      66.825  19.809  66.976  1.00                 O  
ATOM   1080  OE2 GLU   183      67.357  20.987  65.198  1.00                 O  
ATOM   1081  N   ARG   184      61.006  21.217  68.771  1.00                 N  
ATOM   1082  CA  ARG   184      60.076  20.618  69.719  1.00                 C  
ATOM   1083  C   ARG   184      58.758  20.391  68.975  1.00                 C  
ATOM   1084  O   ARG   184      58.189  21.288  68.345  1.00                 O  
ATOM   1085  CB  ARG   184      59.902  21.521  70.942  1.00                 C  
ATOM   1086  CD  ARG   184      60.900  22.542  73.006  1.00                 C  
ATOM   1087  NE  ARG   184      62.109  22.739  73.802  1.00                 N  
ATOM   1088  CG  ARG   184      61.155  21.668  71.789  1.00                 C  
ATOM   1089  CZ  ARG   184      62.500  21.930  74.781  1.00                 C  
ATOM   1090  NH1 ARG   184      63.614  22.189  75.450  1.00                 N  
ATOM   1091  NH2 ARG   184      61.774  20.863  75.088  1.00                 N  
ATOM   1092  N   ALA   185      58.272  19.158  69.058  1.00                 N  
ATOM   1093  CA  ALA   185      57.067  18.710  68.388  1.00                 C  
ATOM   1094  C   ALA   185      55.769  18.957  69.104  1.00                 C  
ATOM   1095  O   ALA   185      55.733  19.066  70.333  1.00                 O  
ATOM   1096  CB  ALA   185      57.144  17.218  68.101  1.00                 C  
ATOM   1097  N   PRO   186      54.649  19.055  68.367  1.00                 N  
ATOM   1098  CA  PRO   186      53.334  19.241  68.971  1.00                 C  
ATOM   1099  C   PRO   186      52.290  18.375  68.277  1.00                 C  
ATOM   1100  O   PRO   186      52.567  17.725  67.265  1.00                 O  
ATOM   1101  CB  PRO   186      53.047  20.732  68.781  1.00                 C  
ATOM   1102  CD  PRO   186      55.070  20.275  67.585  1.00                 C  
ATOM   1103  CG  PRO   186      53.819  21.108  67.560  1.00                 C  
ATOM   1104  N   PRO   187      50.988  18.433  68.814  1.00                 N  
ATOM   1105  CA  PRO   187      49.979  17.549  68.244  1.00                 C  
ATOM   1106  C   PRO   187      48.596  17.945  68.745  1.00                 C  
ATOM   1107  O   PRO   187      47.694  18.212  67.949  1.00                 O  
ATOM   1108  CB  PRO   187      50.388  16.158  68.731  1.00                 C  
ATOM   1109  CD  PRO   187      51.846  17.711  69.822  1.00                 C  
ATOM   1110  CG  PRO   187      51.119  16.409  70.008  1.00                 C  
ATOM   1111  N   SER   188      48.437  17.982  70.069  1.00                 N  
ATOM   1112  CA  SER   188      47.160  18.347  70.659  1.00                 C  
ATOM   1113  C   SER   188      46.712  19.693  70.143  1.00                 C  
ATOM   1114  O   SER   188      45.581  19.858  69.695  1.00                 O  
ATOM   1115  CB  SER   188      47.260  18.363  72.186  1.00                 C  
ATOM   1116  OG  SER   188      46.027  18.740  72.774  1.00                 O  
ATOM   1117  N   VAL   189      47.615  20.661  70.211  1.00                 N  
ATOM   1118  CA  VAL   189      47.336  22.005  69.730  1.00                 C  
ATOM   1119  C   VAL   189      46.739  21.891  68.323  1.00                 C  
ATOM   1120  O   VAL   189      45.591  22.280  68.088  1.00                 O  
ATOM   1121  CB  VAL   189      48.603  22.881  69.735  1.00                 C  
ATOM   1122  CG1 VAL   189      48.337  24.206  69.038  1.00                 C  
ATOM   1123  CG2 VAL   189      49.085  23.111  71.159  1.00                 C  
ATOM   1124  N   GLN   190      47.529  21.332  67.405  1.00                 N  
ATOM   1125  CA  GLN   190      47.120  21.140  66.013  1.00                 C  
ATOM   1126  C   GLN   190      45.756  20.473  65.895  1.00                 C  
ATOM   1127  O   GLN   190      44.872  20.971  65.197  1.00                 O  
ATOM   1128  CB  GLN   190      48.159  20.307  65.259  1.00                 C  
ATOM   1129  CD  GLN   190      47.946  21.442  63.013  1.00                 C  
ATOM   1130  CG  GLN   190      47.862  20.136  63.778  1.00                 C  
ATOM   1131  OE1 GLN   190      48.960  22.138  63.065  1.00                 O  
ATOM   1132  NE2 GLN   190      46.879  21.777  62.298  1.00                 N  
ATOM   1133  N   GLN   191      45.604  19.341  66.577  1.00                 N  
ATOM   1134  CA  GLN   191      44.478  18.404  66.176  1.00                 C  
ATOM   1135  C   GLN   191      43.295  19.242  66.660  1.00                 C  
ATOM   1136  O   GLN   191      42.162  19.078  66.199  1.00                 O  
ATOM   1137  CB  GLN   191      44.658  17.036  66.838  1.00                 C  
ATOM   1138  CD  GLN   191      46.017  14.915  67.023  1.00                 C  
ATOM   1139  CG  GLN   191      45.856  16.252  66.327  1.00                 C  
ATOM   1140  OE1 GLN   191      45.645  14.762  68.186  1.00                 O  
ATOM   1141  NE2 GLN   191      46.574  13.942  66.311  1.00                 N  
ATOM   1142  N   MET   192      43.562  20.146  67.593  1.00                 N  
ATOM   1143  CA  MET   192      42.508  20.991  68.111  1.00                 C  
ATOM   1144  C   MET   192      41.964  21.845  66.976  1.00                 C  
ATOM   1145  O   MET   192      40.762  21.829  66.706  1.00                 O  
ATOM   1146  CB  MET   192      43.031  21.857  69.259  1.00                 C  
ATOM   1147  SD  MET   192      42.671  23.864  71.135  1.00                 S  
ATOM   1148  CE  MET   192      43.661  24.983  70.147  1.00                 C  
ATOM   1149  CG  MET   192      41.990  22.790  69.856  1.00                 C  
ATOM   1150  N   LEU   193      42.856  22.572  66.301  1.00                 N  
ATOM   1151  CA  LEU   193      42.336  23.742  65.476  1.00                 C  
ATOM   1152  C   LEU   193      41.639  22.963  64.374  1.00                 C  
ATOM   1153  O   LEU   193      40.582  23.360  63.881  1.00                 O  
ATOM   1154  CB  LEU   193      43.491  24.646  65.040  1.00                 C  
ATOM   1155  CG  LEU   193      44.195  25.429  66.150  1.00                 C  
ATOM   1156  CD1 LEU   193      45.423  26.144  65.607  1.00                 C  
ATOM   1157  CD2 LEU   193      43.243  26.426  66.791  1.00                 C  
ATOM   1158  N   LEU   194      42.254  21.850  63.991  1.00                 N  
ATOM   1159  CA  LEU   194      41.703  20.999  62.955  1.00                 C  
ATOM   1160  C   LEU   194      40.262  20.720  63.346  1.00                 C  
ATOM   1161  O   LEU   194      39.331  21.120  62.649  1.00                 O  
ATOM   1162  CB  LEU   194      42.530  19.720  62.816  1.00                 C  
ATOM   1163  CG  LEU   194      42.048  18.710  61.773  1.00                 C  
ATOM   1164  CD1 LEU   194      42.075  19.322  60.380  1.00                 C  
ATOM   1165  CD2 LEU   194      42.896  17.448  61.813  1.00                 C  
ATOM   1166  N   MET   195      40.099  20.056  64.489  1.00                 N  
ATOM   1167  CA  MET   195      38.789  19.686  65.016  1.00                 C  
ATOM   1168  C   MET   195      37.819  20.863  65.148  1.00                 C  
ATOM   1169  O   MET   195      36.644  20.742  64.798  1.00                 O  
ATOM   1170  CB  MET   195      38.932  19.016  66.384  1.00                 C  
ATOM   1171  SD  MET   195      38.591  16.459  65.375  1.00                 S  
ATOM   1172  CE  MET   195      37.134  16.302  66.404  1.00                 C  
ATOM   1173  CG  MET   195      39.563  17.635  66.336  1.00                 C  
ATOM   1174  N   LEU   196      38.299  21.997  65.650  1.00                 N  
ATOM   1175  CA  LEU   196      37.436  23.166  65.795  1.00                 C  
ATOM   1176  C   LEU   196      37.079  23.723  64.415  1.00                 C  
ATOM   1177  O   LEU   196      36.602  24.854  64.299  1.00                 O  
ATOM   1178  CB  LEU   196      38.120  24.234  66.650  1.00                 C  
ATOM   1179  CG  LEU   196      38.467  23.833  68.086  1.00                 C  
ATOM   1180  CD1 LEU   196      39.218  24.953  68.790  1.00                 C  
ATOM   1181  CD2 LEU   196      37.210  23.470  68.861  1.00                 C  
TER
