# Supplementary material for: Comparative Single-Cell Transcriptomics Reveals Novel Genes Involved in Bivalve Embryonic Shell Formation and Questions Ontogenetic Homology of Molluscan Shell Types
Source: Front Cell Dev Biol. 2022 Jun 9;10:883755. doi: 10.3389/fcell.2022.883755 (PMC9261976; doi:10.3389/fcell.2022.883755)
Supplement: Supplementary file 1 [file DataSheet1.ZIP › Supplementary_File1/s_f_1/846b35b58d1a70ee.final.pdb]

ATOM      1  N   ASP     1      58.244  12.913 106.741  1.00                 N  
ATOM      2  CA  ASP     1      56.888  12.907 106.207  1.00                 C  
ATOM      3  C   ASP     1      56.608  11.592 105.488  1.00                 C  
ATOM      4  O   ASP     1      57.423  11.128 104.689  1.00                 O  
ATOM      5  CB  ASP     1      56.680  14.091 105.260  1.00                 C  
ATOM      6  CG  ASP     1      55.243  14.218 104.793  1.00                 C  
ATOM      7  OD1 ASP     1      54.428  14.807 105.534  1.00                 O  
ATOM      8  OD2 ASP     1      54.932  13.728 103.687  1.00                 O  
ATOM      9  N   PHE     2      55.444  11.010 105.767  1.00                 N  
ATOM     10  CA  PHE     2      55.149   9.633 105.394  1.00                 C  
ATOM     11  C   PHE     2      53.729   9.310 105.836  1.00                 C  
ATOM     12  O   PHE     2      53.262   9.809 106.863  1.00                 O  
ATOM     13  CB  PHE     2      56.165   8.678 106.024  1.00                 C  
ATOM     14  CG  PHE     2      56.149   8.681 107.526  1.00                 C  
ATOM     15  CZ  PHE     2      56.123   8.691 110.306  1.00                 C  
ATOM     16  CD1 PHE     2      55.362   7.783 108.226  1.00                 C  
ATOM     17  CE1 PHE     2      55.347   7.785 109.608  1.00                 C  
ATOM     18  CD2 PHE     2      56.920   9.582 108.239  1.00                 C  
ATOM     19  CE2 PHE     2      56.905   9.584 109.621  1.00                 C  
ATOM     20  N   VAL     3      53.037   8.512 105.025  1.00                 N  
ATOM     21  CA  VAL     3      51.761   7.946 105.437  1.00                 C  
ATOM     22  C   VAL     3      52.013   6.709 106.286  1.00                 C  
ATOM     23  O   VAL     3      52.954   5.953 106.051  1.00                 O  
ATOM     24  CB  VAL     3      50.876   7.606 104.223  1.00                 C  
ATOM     25  CG1 VAL     3      50.581   8.858 103.412  1.00                 C  
ATOM     26  CG2 VAL     3      51.545   6.550 103.356  1.00                 C  
ATOM     27  N   GLY     4      51.149   6.493 107.265  1.00                 N  
ATOM     28  CA  GLY     4      51.554   5.748 108.432  1.00                 C  
ATOM     29  C   GLY     4      52.030   6.648 109.543  1.00                 C  
ATOM     30  O   GLY     4      52.427   6.152 110.606  1.00                 O  
ATOM     31  N   GLN     5      52.042   7.960 109.302  1.00                 N  
ATOM     32  CA  GLN     5      52.013   8.963 110.353  1.00                 C  
ATOM     33  C   GLN     5      50.684   8.959 111.094  1.00                 C  
ATOM     34  O   GLN     5      50.548   9.662 112.101  1.00                 O  
ATOM     35  CB  GLN     5      52.280  10.354 109.774  1.00                 C  
ATOM     36  CD  GLN     5      51.506  12.218 108.256  1.00                 C  
ATOM     37  CG  GLN     5      51.173  10.874 108.872  1.00                 C  
ATOM     38  OE1 GLN     5      51.667  13.213 108.963  1.00                 O  
ATOM     39  NE2 GLN     5      51.611  12.252 106.932  1.00                 N  
ATOM     40  N   LYS     6      49.699   8.197 110.607  1.00                 N  
ATOM     41  CA  LYS     6      48.504   7.940 111.398  1.00                 C  
ATOM     42  C   LYS     6      48.860   7.284 112.723  1.00                 C  
ATOM     43  O   LYS     6      48.188   7.523 113.732  1.00                 O  
ATOM     44  CB  LYS     6      47.525   7.059 110.619  1.00                 C  
ATOM     45  CD  LYS     6      45.914   6.823 108.709  1.00                 C  
ATOM     46  CE  LYS     6      45.248   7.523 107.536  1.00                 C  
ATOM     47  CG  LYS     6      46.868   7.755 109.438  1.00                 C  
ATOM     48  NZ  LYS     6      44.341   6.610 106.787  1.00                 N  
ATOM     49  N   LYS     7      49.916   6.465 112.739  1.00                 N  
ATOM     50  CA  LYS     7      50.398   5.880 113.986  1.00                 C  
ATOM     51  C   LYS     7      50.821   6.956 114.976  1.00                 C  
ATOM     52  O   LYS     7      50.607   6.814 116.186  1.00                 O  
ATOM     53  CB  LYS     7      51.567   4.931 113.716  1.00                 C  
ATOM     54  CD  LYS     7      52.380   2.757 112.760  1.00                 C  
ATOM     55  CE  LYS     7      51.986   1.475 112.045  1.00                 C  
ATOM     56  CG  LYS     7      51.171   3.642 113.014  1.00                 C  
ATOM     57  NZ  LYS     7      53.167   0.617 111.751  1.00                 N  
ATOM     58  N   ALA     8      51.426   8.039 114.479  1.00                 N  
ATOM     59  CA  ALA     8      51.910   9.098 115.359  1.00                 C  
ATOM     60  C   ALA     8      50.784   9.656 116.219  1.00                 C  
ATOM     61  O   ALA     8      50.897   9.718 117.449  1.00                 O  
ATOM     62  CB  ALA     8      52.548  10.213 114.545  1.00                 C  
ATOM     63  N   GLU     9      49.680  10.054 115.592  1.00                 N  
ATOM     64  CA  GLU     9      48.570  10.618 116.341  1.00                 C  
ATOM     65  C   GLU     9      47.518   9.586 116.731  1.00                 C  
ATOM     66  O   GLU     9      46.654   9.897 117.555  1.00                 O  
ATOM     67  CB  GLU     9      47.895  11.734 115.540  1.00                 C  
ATOM     68  CD  GLU     9      48.089  14.017 114.478  1.00                 C  
ATOM     69  CG  GLU     9      48.779  12.947 115.301  1.00                 C  
ATOM     70  OE1 GLU     9      46.955  13.771 114.014  1.00                 O  
ATOM     71  OE2 GLU     9      48.681  15.102 114.298  1.00                 O  
ATOM     72  N   LYS    10      47.574   8.365 116.188  1.00                 N  
ATOM     73  CA  LYS    10      46.884   7.258 116.844  1.00                 C  
ATOM     74  C   LYS    10      47.458   7.035 118.235  1.00                 C  
ATOM     75  O   LYS    10      46.715   6.824 119.201  1.00                 O  
ATOM     76  CB  LYS    10      46.996   5.984 116.004  1.00                 C  
ATOM     77  CD  LYS    10      46.348   3.583 115.668  1.00                 C  
ATOM     78  CE  LYS    10      45.631   2.381 116.263  1.00                 C  
ATOM     79  CG  LYS    10      46.261   4.789 116.589  1.00                 C  
ATOM     80  NZ  LYS    10      45.710   1.191 115.372  1.00                 N  
ATOM     81  N   MET    11      48.788   7.083 118.348  1.00                 N  
ATOM     82  CA  MET    11      49.448   7.033 119.648  1.00                 C  
ATOM     83  C   MET    11      49.088   8.261 120.473  1.00                 C  
ATOM     84  O   MET    11      48.800   8.158 121.673  1.00                 O  
ATOM     85  CB  MET    11      50.965   6.930 119.475  1.00                 C  
ATOM     86  SD  MET    11      53.207   5.575 118.574  1.00                 S  
ATOM     87  CE  MET    11      53.871   5.610 120.237  1.00                 C  
ATOM     88  CG  MET    11      51.436   5.599 118.913  1.00                 C  
ATOM     89  N   PHE    12      49.105   9.441 119.844  1.00                 N  
ATOM     90  CA  PHE    12      48.652  10.660 120.510  1.00                 C  
ATOM     91  C   PHE    12      47.254  10.470 121.090  1.00                 C  
ATOM     92  O   PHE    12      47.038  10.697 122.284  1.00                 O  
ATOM     93  CB  PHE    12      48.667  11.840 119.536  1.00                 C  
ATOM     94  CG  PHE    12      48.157  13.122 120.129  1.00                 C  
ATOM     95  CZ  PHE    12      47.207  15.494 121.224  1.00                 C  
ATOM     96  CD1 PHE    12      48.970  13.901 120.934  1.00                 C  
ATOM     97  CE1 PHE    12      48.501  15.081 121.480  1.00                 C  
ATOM     98  CD2 PHE    12      46.864  13.549 119.883  1.00                 C  
ATOM     99  CE2 PHE    12      46.395  14.729 120.429  1.00                 C  
ATOM    100  N   GLN    13      46.297  10.032 120.261  1.00                 N  
ATOM    101  CA  GLN    13      44.950   9.743 120.755  1.00                 C  
ATOM    102  C   GLN    13      44.982   8.729 121.889  1.00                 C  
ATOM    103  O   GLN    13      44.300   8.896 122.907  1.00                 O  
ATOM    104  CB  GLN    13      44.062   9.229 119.620  1.00                 C  
ATOM    105  CD  GLN    13      42.919   9.715 117.420  1.00                 C  
ATOM    106  CG  GLN    13      43.703  10.285 118.587  1.00                 C  
ATOM    107  OE1 GLN    13      42.895   8.503 117.209  1.00                 O  
ATOM    108  NE2 GLN    13      42.274  10.591 116.659  1.00                 N  
ATOM    109  N   MET    14      45.759   7.662 121.720  1.00                 N  
ATOM    110  CA  MET    14      45.892   6.645 122.741  1.00                 C  
ATOM    111  C   MET    14      46.187   7.235 124.103  1.00                 C  
ATOM    112  O   MET    14      45.359   7.133 125.014  1.00                 O  
ATOM    113  CB  MET    14      46.993   5.651 122.367  1.00                 C  
ATOM    114  SD  MET    14      48.566   3.446 122.952  1.00                 S  
ATOM    115  CE  MET    14      49.973   4.515 123.243  1.00                 C  
ATOM    116  CG  MET    14      47.206   4.547 123.389  1.00                 C  
ATOM    117  N   ILE    15      47.344   7.892 124.232  1.00                 N  
ATOM    118  CA  ILE    15      47.757   8.450 125.518  1.00                 C  
ATOM    119  C   ILE    15      46.726   9.453 126.028  1.00                 C  
ATOM    120  O   ILE    15      46.300   9.391 127.187  1.00                 O  
ATOM    121  CB  ILE    15      49.142   9.117 125.425  1.00                 C  
ATOM    122  CD1 ILE    15      51.564   8.648 124.785  1.00                 C  
ATOM    123  CG1 ILE    15      50.226   8.065 125.183  1.00                 C  
ATOM    124  CG2 ILE    15      49.421   9.941 126.673  1.00                 C  
ATOM    125  N   ILE    16      46.304  10.389 125.169  1.00                 N  
ATOM    126  CA  ILE    16      45.372  11.437 125.588  1.00                 C  
ATOM    127  C   ILE    16      44.016  10.888 126.010  1.00                 C  
ATOM    128  O   ILE    16      43.273  11.579 126.709  1.00                 O  
ATOM    129  CB  ILE    16      45.162  12.483 124.477  1.00                 C  
ATOM    130  CD1 ILE    16      44.552  14.929 124.102  1.00                 C  
ATOM    131  CG1 ILE    16      44.531  13.752 125.052  1.00                 C  
ATOM    132  CG2 ILE    16      44.330  11.899 123.346  1.00                 C  
ATOM    133  N   ILE    17      43.675   9.656 125.639  1.00                 N  
ATOM    134  CA  ILE    17      42.406   9.086 126.080  1.00                 C  
ATOM    135  C   ILE    17      42.562   8.044 127.180  1.00                 C  
ATOM    136  O   ILE    17      41.694   7.946 128.054  1.00                 O  
ATOM    137  CB  ILE    17      41.635   8.451 124.908  1.00                 C  
ATOM    138  CD1 ILE    17      40.680   8.965 122.601  1.00                 C  
ATOM    139  CG1 ILE    17      41.217   9.524 123.901  1.00                 C  
ATOM    140  CG2 ILE    17      40.442   7.660 125.422  1.00                 C  
ATOM    141  N   SER    18      43.643   7.259 127.169  1.00                 N  
ATOM    142  CA  SER    18      43.885   6.388 128.313  1.00                 C  
ATOM    143  C   SER    18      44.192   7.238 129.542  1.00                 C  
ATOM    144  O   SER    18      43.871   6.849 130.672  1.00                 O  
ATOM    145  CB  SER    18      45.032   5.420 128.016  1.00                 C  
ATOM    146  OG  SER    18      46.258   6.113 127.865  1.00                 O  
ATOM    147  N   PHE    19      44.794   8.419 129.347  1.00                 N  
ATOM    148  CA  PHE    19      44.864   9.404 130.422  1.00                 C  
ATOM    149  C   PHE    19      43.470   9.733 130.930  1.00                 C  
ATOM    150  O   PHE    19      43.236   9.817 132.140  1.00                 O  
ATOM    151  CB  PHE    19      45.572  10.672 129.941  1.00                 C  
ATOM    152  CG  PHE    19      47.060  10.521 129.804  1.00                 C  
ATOM    153  CZ  PHE    19      49.814  10.238 129.555  1.00                 C  
ATOM    154  CD1 PHE    19      47.742  11.153 128.779  1.00                 C  
ATOM    155  CE1 PHE    19      49.112  11.014 128.653  1.00                 C  
ATOM    156  CD2 PHE    19      47.777   9.748 130.699  1.00                 C  
ATOM    157  CE2 PHE    19      49.146   9.609 130.573  1.00                 C  
ATOM    158  N   ALA    20      42.523   9.915 130.007  1.00                 N  
ATOM    159  CA  ALA    20      41.153  10.220 130.397  1.00                 C  
ATOM    160  C   ALA    20      40.529   9.061 131.162  1.00                 C  
ATOM    161  O   ALA    20      40.069   9.233 132.293  1.00                 O  
ATOM    162  CB  ALA    20      40.314  10.550 129.172  1.00                 C  
ATOM    163  N   THR    21      40.525   7.864 130.570  1.00                 N  
ATOM    164  CA  THR    21      39.762   6.764 131.153  1.00                 C  
ATOM    165  C   THR    21      40.429   6.242 132.424  1.00                 C  
ATOM    166  O   THR    21      39.751   5.972 133.423  1.00                 O  
ATOM    167  CB  THR    21      39.590   5.604 130.154  1.00                 C  
ATOM    168  OG1 THR    21      38.872   6.064 129.003  1.00                 O  
ATOM    169  CG2 THR    21      38.810   4.464 130.791  1.00                 C  
ATOM    170  N   VAL    22      41.759   6.106 132.425  1.00                 N  
ATOM    171  CA  VAL    22      42.443   5.653 133.634  1.00                 C  
ATOM    172  C   VAL    22      42.469   6.769 134.670  1.00                 C  
ATOM    173  O   VAL    22      42.399   6.518 135.880  1.00                 O  
ATOM    174  CB  VAL    22      43.874   5.175 133.327  1.00                 C  
ATOM    175  CG1 VAL    22      44.626   4.881 134.616  1.00                 C  
ATOM    176  CG2 VAL    22      43.845   3.945 132.432  1.00                 C  
ATOM    177  N   GLY    23      42.551   8.019 134.214  1.00                 N  
ATOM    178  CA  GLY    23      42.431   9.132 135.138  1.00                 C  
ATOM    179  C   GLY    23      41.017   9.300 135.659  1.00                 C  
ATOM    180  O   GLY    23      40.816   9.676 136.817  1.00                 O  
ATOM    181  N   PHE    24      40.019   9.014 134.817  1.00                 N  
ATOM    182  CA  PHE    24      38.628   9.174 135.233  1.00                 C  
ATOM    183  C   PHE    24      38.283   8.246 136.387  1.00                 C  
ATOM    184  O   PHE    24      37.598   8.649 137.335  1.00                 O  
ATOM    185  CB  PHE    24      37.684   8.916 134.057  1.00                 C  
ATOM    186  CG  PHE    24      36.230   9.075 134.400  1.00                 C  
ATOM    187  CZ  PHE    24      33.540   9.363 135.036  1.00                 C  
ATOM    188  CD1 PHE    24      35.660  10.333 134.492  1.00                 C  
ATOM    189  CE1 PHE    24      34.322  10.479 134.808  1.00                 C  
ATOM    190  CD2 PHE    24      35.434   7.968 134.632  1.00                 C  
ATOM    191  CE2 PHE    24      34.097   8.114 134.948  1.00                 C  
ATOM    192  N   ILE    25      38.741   6.995 136.324  1.00                 N  
ATOM    193  CA  ILE    25      38.471   6.076 137.422  1.00                 C  
ATOM    194  C   ILE    25      39.272   6.477 138.654  1.00                 C  
ATOM    195  O   ILE    25      38.798   6.339 139.788  1.00                 O  
ATOM    196  CB  ILE    25      38.786   4.620 137.030  1.00                 C  
ATOM    197  CD1 ILE    25      36.668   3.689 138.102  1.00                 C  
ATOM    198  CG1 ILE    25      38.180   3.651 138.047  1.00                 C  
ATOM    199  CG2 ILE    25      40.286   4.421 136.881  1.00                 C  
ATOM    200  N   TRP    26      40.488   6.992 138.457  1.00                 N  
ATOM    201  CA  TRP    26      41.251   7.533 139.576  1.00                 C  
ATOM    202  C   TRP    26      40.484   8.659 140.258  1.00                 C  
ATOM    203  O   TRP    26      40.275   8.639 141.476  1.00                 O  
ATOM    204  CB  TRP    26      42.617   8.033 139.101  1.00                 C  
ATOM    205  CG  TRP    26      43.462   8.603 140.199  1.00                 C  
ATOM    206  CD1 TRP    26      43.564   9.916 140.557  1.00                 C  
ATOM    207  NE1 TRP    26      44.436  10.055 141.610  1.00                 N  
ATOM    208  CD2 TRP    26      44.324   7.877 141.084  1.00                 C  
ATOM    209  CE2 TRP    26      44.916   8.814 141.950  1.00                 C  
ATOM    210  CH2 TRP    26      46.121   7.117 143.064  1.00                 C  
ATOM    211  CZ2 TRP    26      45.818   8.444 142.946  1.00                 C  
ATOM    212  CE3 TRP    26      44.652   6.525 141.227  1.00                 C  
ATOM    213  CZ3 TRP    26      45.547   6.164 142.216  1.00                 C  
ATOM    214  N   GLY    27      40.064   9.660 139.480  1.00                 N  
ATOM    215  CA  GLY    27      39.344  10.784 140.056  1.00                 C  
ATOM    216  C   GLY    27      38.098  10.362 140.808  1.00                 C  
ATOM    217  O   GLY    27      37.721  10.985 141.802  1.00                 O  
ATOM    218  N   TYR    28      37.450   9.285 140.359  1.00                 N  
ATOM    219  CA  TYR    28      36.227   8.852 141.023  1.00                 C  
ATOM    220  C   TYR    28      36.501   7.995 142.255  1.00                 C  
ATOM    221  O   TYR    28      35.729   8.047 143.219  1.00                 O  
ATOM    222  CB  TYR    28      35.338   8.072 140.053  1.00                 C  
ATOM    223  CG  TYR    28      34.028   7.615 140.654  1.00                 C  
ATOM    224  OH  TYR    28      30.419   6.376 142.306  1.00                 O  
ATOM    225  CZ  TYR    28      31.614   6.784 141.760  1.00                 C  
ATOM    226  CD1 TYR    28      32.970   8.502 140.811  1.00                 C  
ATOM    227  CE1 TYR    28      31.769   8.094 141.360  1.00                 C  
ATOM    228  CD2 TYR    28      33.853   6.300 141.063  1.00                 C  
ATOM    229  CE2 TYR    28      32.659   5.873 141.614  1.00                 C  
ATOM    230  N   ILE    29      37.575   7.202 142.250  1.00                 N  
ATOM    231  CA  ILE    29      37.822   6.332 143.395  1.00                 C  
ATOM    232  C   ILE    29      38.393   7.131 144.567  1.00                 C  
ATOM    233  O   ILE    29      38.120   6.810 145.732  1.00                 O  
ATOM    234  CB  ILE    29      38.772   5.176 143.031  1.00                 C  
ATOM    235  CD1 ILE    29      39.044   3.218 141.421  1.00                 C  
ATOM    236  CG1 ILE    29      38.099   4.227 142.037  1.00                 C  
ATOM    237  CG2 ILE    29      39.232   4.449 144.285  1.00                 C  
ATOM    238  N   CYS    30      39.167   8.183 144.300  1.00                 N  
ATOM    239  CA  CYS    30      39.378   9.196 145.319  1.00                 C  
ATOM    240  C   CYS    30      38.180  10.145 145.324  1.00                 C  
ATOM    241  O   CYS    30      37.230   9.991 144.551  1.00                 O  
ATOM    242  CB  CYS    30      40.684   9.950 145.063  1.00                 C  
ATOM    243  SG  CYS    30      42.171   8.928 145.177  1.00                 S  
ATOM    244  N   GLN    31      38.215  11.142 146.202  1.00                 N  
ATOM    245  CA  GLN    31      37.079  12.040 146.356  1.00                 C  
ATOM    246  C   GLN    31      37.141  13.263 145.451  1.00                 C  
ATOM    247  O   GLN    31      36.144  13.987 145.350  1.00                 O  
ATOM    248  CB  GLN    31      36.960  12.509 147.807  1.00                 C  
ATOM    249  CD  GLN    31      35.457  10.616 148.541  1.00                 C  
ATOM    250  CG  GLN    31      36.736  11.385 148.806  1.00                 C  
ATOM    251  OE1 GLN    31      34.373  11.197 148.483  1.00                 O  
ATOM    252  NE2 GLN    31      35.579   9.304 148.380  1.00                 N  
ATOM    253  N   GLN    32      38.266  13.510 144.787  1.00                 N  
ATOM    254  CA  GLN    32      38.472  14.736 144.029  1.00                 C  
ATOM    255  C   GLN    32      38.532  14.439 142.538  1.00                 C  
ATOM    256  O   GLN    32      39.281  13.557 142.104  1.00                 O  
ATOM    257  CB  GLN    32      39.753  15.439 144.484  1.00                 C  
ATOM    258  CD  GLN    32      41.006  16.601 146.343  1.00                 C  
ATOM    259  CG  GLN    32      39.719  15.917 145.926  1.00                 C  
ATOM    260  OE1 GLN    32      42.092  16.223 145.904  1.00                 O  
ATOM    261  NE2 GLN    32      40.888  17.613 147.195  1.00                 N  
ATOM    262  N   PHE    33      37.747  15.183 141.761  1.00                 N  
ATOM    263  CA  PHE    33      37.823  15.130 140.309  1.00                 C  
ATOM    264  C   PHE    33      38.782  16.166 139.737  1.00                 C  
ATOM    265  O   PHE    33      39.129  16.079 138.556  1.00                 O  
ATOM    266  CB  PHE    33      36.437  15.328 139.692  1.00                 C  
ATOM    267  CG  PHE    33      35.484  14.201 139.969  1.00                 C  
ATOM    268  CZ  PHE    33      33.722  12.111 140.475  1.00                 C  
ATOM    269  CD1 PHE    33      34.538  14.306 140.974  1.00                 C  
ATOM    270  CE1 PHE    33      33.661  13.268 141.228  1.00                 C  
ATOM    271  CD2 PHE    33      35.532  13.036 139.224  1.00                 C  
ATOM    272  CE2 PHE    33      34.655  11.999 139.478  1.00                 C  
ATOM    273  N   SER    34      39.216  17.141 140.539  1.00                 N  
ATOM    274  CA  SER    34      40.316  17.987 140.114  1.00                 C  
ATOM    275  C   SER    34      41.542  17.182 139.742  1.00                 C  
ATOM    276  O   SER    34      42.338  17.604 138.899  1.00                 O  
ATOM    277  CB  SER    34      40.676  18.990 141.212  1.00                 C  
ATOM    278  OG  SER    34      41.203  18.332 142.351  1.00                 O  
ATOM    279  N   GLN    35      41.703  16.009 140.357  1.00                 N  
ATOM    280  CA  GLN    35      42.736  15.077 139.928  1.00                 C  
ATOM    281  C   GLN    35      42.490  14.598 138.502  1.00                 C  
ATOM    282  O   GLN    35      43.422  14.537 137.692  1.00                 O  
ATOM    283  CB  GLN    35      42.805  13.880 140.878  1.00                 C  
ATOM    284  CD  GLN    35      43.304  13.030 143.203  1.00                 C  
ATOM    285  CG  GLN    35      43.359  14.211 142.254  1.00                 C  
ATOM    286  OE1 GLN    35      43.375  11.876 142.779  1.00                 O  
ATOM    287  NE2 GLN    35      43.179  13.315 144.494  1.00                 N  
ATOM    288  N   THR    36      41.240  14.264 138.167  1.00                 N  
ATOM    289  CA  THR    36      40.982  13.702 136.845  1.00                 C  
ATOM    290  C   THR    36      41.186  14.734 135.741  1.00                 C  
ATOM    291  O   THR    36      41.451  14.361 134.591  1.00                 O  
ATOM    292  CB  THR    36      39.554  13.134 136.742  1.00                 C  
ATOM    293  OG1 THR    36      38.603  14.178 136.981  1.00                 O  
ATOM    294  CG2 THR    36      39.342  12.037 137.775  1.00                 C  
ATOM    295  N   MET    37      41.078  16.026 136.062  1.00                 N  
ATOM    296  CA  MET    37      41.334  17.051 135.055  1.00                 C  
ATOM    297  C   MET    37      42.831  17.312 134.927  1.00                 C  
ATOM    298  O   MET    37      43.340  17.539 133.824  1.00                 O  
ATOM    299  CB  MET    37      40.595  18.344 135.407  1.00                 C  
ATOM    300  SD  MET    37      38.437  17.794 133.759  1.00                 S  
ATOM    301  CE  MET    37      38.276  16.016 133.910  1.00                 C  
ATOM    302  CG  MET    37      39.081  18.218 135.389  1.00                 C  
ATOM    303  N   TYR    38      43.568  17.285 136.043  1.00                 N  
ATOM    304  CA  TYR    38      45.018  17.422 135.950  1.00                 C  
ATOM    305  C   TYR    38      45.623  16.265 135.169  1.00                 C  
ATOM    306  O   TYR    38      46.584  16.451 134.414  1.00                 O  
ATOM    307  CB  TYR    38      45.640  17.500 137.346  1.00                 C  
ATOM    308  CG  TYR    38      47.144  17.648 137.339  1.00                 C  
ATOM    309  OH  TYR    38      51.281  18.071 137.317  1.00                 O  
ATOM    310  CZ  TYR    38      49.912  17.930 137.325  1.00                 C  
ATOM    311  CD1 TYR    38      47.737  18.878 137.082  1.00                 C  
ATOM    312  CE1 TYR    38      49.111  19.022 137.074  1.00                 C  
ATOM    313  CD2 TYR    38      47.967  16.557 137.590  1.00                 C  
ATOM    314  CE2 TYR    38      49.344  16.683 137.585  1.00                 C  
ATOM    315  N   ILE    39      45.074  15.061 135.339  1.00                 N  
ATOM    316  CA  ILE    39      45.641  13.885 134.688  1.00                 C  
ATOM    317  C   ILE    39      45.451  13.960 133.177  1.00                 C  
ATOM    318  O   ILE    39      46.352  13.602 132.409  1.00                 O  
ATOM    319  CB  ILE    39      45.023  12.585 135.234  1.00                 C  
ATOM    320  CD1 ILE    39      44.659  11.270 137.388  1.00                 C  
ATOM    321  CG1 ILE    39      45.428  12.373 136.694  1.00                 C  
ATOM    322  CG2 ILE    39      45.413  11.402 134.361  1.00                 C  
ATOM    323  N   LEU    40      44.289  14.439 132.720  1.00                 N  
ATOM    324  CA  LEU    40      44.049  14.502 131.281  1.00                 C  
ATOM    325  C   LEU    40      44.889  15.604 130.643  1.00                 C  
ATOM    326  O   LEU    40      45.419  15.433 129.538  1.00                 O  
ATOM    327  CB  LEU    40      42.564  14.733 130.995  1.00                 C  
ATOM    328  CG  LEU    40      42.157  14.783 129.521  1.00                 C  
ATOM    329  CD1 LEU    40      42.513  13.481 128.820  1.00                 C  
ATOM    330  CD2 LEU    40      40.669  15.069 129.383  1.00                 C  
ATOM    331  N   ILE    41      45.036  16.746 131.323  1.00                 N  
ATOM    332  CA  ILE    41      45.945  17.773 130.823  1.00                 C  
ATOM    333  C   ILE    41      47.386  17.288 130.855  1.00                 C  
ATOM    334  O   ILE    41      48.151  17.557 129.922  1.00                 O  
ATOM    335  CB  ILE    41      45.814  19.081 131.625  1.00                 C  
ATOM    336  CD1 ILE    41      44.127  20.857 132.331  1.00                 C  
ATOM    337  CG1 ILE    41      44.444  19.718 131.386  1.00                 C  
ATOM    338  CG2 ILE    41      46.949  20.033 131.280  1.00                 C  
ATOM    339  N   THR    42      47.766  16.559 131.907  1.00                 N  
ATOM    340  CA  THR    42      49.090  15.948 131.946  1.00                 C  
ATOM    341  C   THR    42      49.269  14.957 130.803  1.00                 C  
ATOM    342  O   THR    42      50.351  14.875 130.211  1.00                 O  
ATOM    343  CB  THR    42      49.343  15.234 133.287  1.00                 C  
ATOM    344  OG1 THR    42      49.291  16.187 134.356  1.00                 O  
ATOM    345  CG2 THR    42      50.713  14.575 133.289  1.00                 C  
ATOM    346  N   GLY    43      48.220  14.198 130.477  1.00                 N  
ATOM    347  CA  GLY    43      48.282  13.335 129.309  1.00                 C  
ATOM    348  C   GLY    43      48.420  14.124 128.020  1.00                 C  
ATOM    349  O   GLY    43      49.068  13.673 127.071  1.00                 O  
ATOM    350  N   PHE    44      47.818  15.315 127.969  1.00                 N  
ATOM    351  CA  PHE    44      47.975  16.183 126.806  1.00                 C  
ATOM    352  C   PHE    44      49.416  16.654 126.675  1.00                 C  
ATOM    353  O   PHE    44      50.000  16.617 125.586  1.00                 O  
ATOM    354  CB  PHE    44      47.032  17.384 126.902  1.00                 C  
ATOM    355  CG  PHE    44      47.138  18.332 125.743  1.00                 C  
ATOM    356  CZ  PHE    44      47.337  20.092 123.600  1.00                 C  
ATOM    357  CD1 PHE    44      46.537  18.037 124.531  1.00                 C  
ATOM    358  CE1 PHE    44      46.634  18.910 123.464  1.00                 C  
ATOM    359  CD2 PHE    44      47.838  19.520 125.863  1.00                 C  
ATOM    360  CE2 PHE    44      47.935  20.392 124.796  1.00                 C  
ATOM    361  N   VAL    45      50.005  17.110 127.784  1.00                 N  
ATOM    362  CA  VAL    45      51.382  17.585 127.754  1.00                 C  
ATOM    363  C   VAL    45      52.344  16.472 127.363  1.00                 C  
ATOM    364  O   VAL    45      53.265  16.692 126.569  1.00                 O  
ATOM    365  CB  VAL    45      51.803  18.180 129.110  1.00                 C  
ATOM    366  CG1 VAL    45      53.296  18.473 129.123  1.00                 C  
ATOM    367  CG2 VAL    45      51.007  19.441 129.409  1.00                 C  
ATOM    368  N   LEU    46      52.153  15.271 127.913  1.00                 N  
ATOM    369  CA  LEU    46      53.027  14.158 127.556  1.00                 C  
ATOM    370  C   LEU    46      52.814  13.759 126.100  1.00                 C  
ATOM    371  O   LEU    46      53.778  13.508 125.365  1.00                 O  
ATOM    372  CB  LEU    46      52.778  12.964 128.479  1.00                 C  
ATOM    373  CG  LEU    46      53.196  13.137 129.941  1.00                 C  
ATOM    374  CD1 LEU    46      52.736  11.953 130.776  1.00                 C  
ATOM    375  CD2 LEU    46      54.703  13.310 130.052  1.00                 C  
ATOM    376  N   SER    47      51.555  13.702 125.656  1.00                 N  
ATOM    377  CA  SER    47      51.274  13.400 124.255  1.00                 C  
ATOM    378  C   SER    47      51.900  14.441 123.336  1.00                 C  
ATOM    379  O   SER    47      52.500  14.099 122.310  1.00                 O  
ATOM    380  CB  SER    47      49.765  13.325 124.015  1.00                 C  
ATOM    381  OG  SER    47      49.153  14.587 124.219  1.00                 O  
ATOM    382  N   CYS    48      51.768  15.722 123.691  1.00                 N  
ATOM    383  CA  CYS    48      52.350  16.776 122.868  1.00                 C  
ATOM    384  C   CYS    48      53.868  16.665 122.833  1.00                 C  
ATOM    385  O   CYS    48      54.484  16.825 121.777  1.00                 O  
ATOM    386  CB  CYS    48      51.934  18.153 123.388  1.00                 C  
ATOM    387  SG  CYS    48      50.189  18.553 123.133  1.00                 S  
ATOM    388  N   LEU    49      54.490  16.367 123.973  1.00                 N  
ATOM    389  CA  LEU    49      55.942  16.236 123.987  1.00                 C  
ATOM    390  C   LEU    49      56.402  15.031 123.175  1.00                 C  
ATOM    391  O   LEU    49      57.477  15.062 122.564  1.00                 O  
ATOM    392  CB  LEU    49      56.456  16.122 125.424  1.00                 C  
ATOM    393  CG  LEU    49      56.311  17.370 126.297  1.00                 C  
ATOM    394  CD1 LEU    49      56.718  17.073 127.732  1.00                 C  
ATOM    395  CD2 LEU    49      57.141  18.516 125.738  1.00                 C  
ATOM    396  N   LEU    50      55.600  13.965 123.140  1.00                 N  
ATOM    397  CA  LEU    50      56.052  12.730 122.508  1.00                 C  
ATOM    398  C   LEU    50      55.856  12.758 120.994  1.00                 C  
ATOM    399  O   LEU    50      56.758  12.373 120.242  1.00                 O  
ATOM    400  CB  LEU    50      55.317  11.525 123.099  1.00                 C  
ATOM    401  CG  LEU    50      55.634  11.186 124.557  1.00                 C  
ATOM    402  CD1 LEU    50      54.715  10.085 125.064  1.00                 C  
ATOM    403  CD2 LEU    50      57.089  10.772 124.708  1.00                 C  
ATOM    404  N   THR    51      54.690  13.210 120.523  1.00                 N  
ATOM    405  CA  THR    51      54.339  13.098 119.110  1.00                 C  
ATOM    406  C   THR    51      54.160  14.448 118.421  1.00                 C  
ATOM    407  O   THR    51      53.517  14.517 117.370  1.00                 O  
ATOM    408  CB  THR    51      53.046  12.285 118.912  1.00                 C  
ATOM    409  OG1 THR    51      51.973  12.905 119.632  1.00                 O  
ATOM    410  CG2 THR    51      53.224  10.867 119.432  1.00                 C  
ATOM    411  N   LEU    52      54.705  15.521 118.984  1.00                 N  
ATOM    412  CA  LEU    52      54.824  16.762 118.224  1.00                 C  
ATOM    413  C   LEU    52      56.193  16.961 117.566  1.00                 C  
ATOM    414  O   LEU    52      56.254  17.629 116.526  1.00                 O  
ATOM    415  CB  LEU    52      54.536  17.969 119.120  1.00                 C  
ATOM    416  CG  LEU    52      53.129  18.050 119.716  1.00                 C  
ATOM    417  CD1 LEU    52      53.010  19.242 120.652  1.00                 C  
ATOM    418  CD2 LEU    52      52.083  18.135 118.615  1.00                 C  
ATOM    419  N   PRO    53      57.306  16.446 118.098  1.00                 N  
ATOM    420  CA  PRO    53      58.598  16.713 117.454  1.00                 C  
ATOM    421  C   PRO    53      58.759  15.888 116.191  1.00                 C  
ATOM    422  O   PRO    53      58.141  14.821 116.051  1.00                 O  
ATOM    423  CB  PRO    53      59.628  16.322 118.515  1.00                 C  
ATOM    424  CD  PRO    53      57.513  15.583 119.355  1.00                 C  
ATOM    425  CG  PRO    53      58.972  15.228 119.288  1.00                 C  
ATOM    426  N   PRO    54      59.587  16.346 115.246  1.00                 N  
ATOM    427  CA  PRO    54      59.792  15.612 113.978  1.00                 C  
ATOM    428  C   PRO    54      60.866  14.529 114.084  1.00                 C  
ATOM    429  O   PRO    54      62.028  14.697 113.708  1.00                 O  
ATOM    430  CB  PRO    54      60.214  16.698 112.986  1.00                 C  
ATOM    431  CD  PRO    54      60.249  17.719 115.150  1.00                 C  
ATOM    432  CG  PRO    54      60.942  17.700 113.817  1.00                 C  
ATOM    433  N   TRP    55      60.464  13.381 114.611  1.00                 N  
ATOM    434  CA  TRP    55      61.387  12.264 114.759  1.00                 C  
ATOM    435  C   TRP    55      61.766  11.717 113.388  1.00                 C  
ATOM    436  O   TRP    55      60.883  11.487 112.552  1.00                 O  
ATOM    437  CB  TRP    55      60.766  11.167 115.626  1.00                 C  
ATOM    438  CG  TRP    55      60.606  11.557 117.063  1.00                 C  
ATOM    439  CD1 TRP    55      59.451  11.934 117.686  1.00                 C  
ATOM    440  NE1 TRP    55      59.696  12.218 119.008  1.00                 N  
ATOM    441  CD2 TRP    55      61.635  11.609 118.059  1.00                 C  
ATOM    442  CE2 TRP    55      61.032  12.025 119.260  1.00                 C  
ATOM    443  CH2 TRP    55      63.093  11.918 120.406  1.00                 C  
ATOM    444  CZ2 TRP    55      61.753  12.183 120.442  1.00                 C  
ATOM    445  CE3 TRP    55      63.008  11.345 118.051  1.00                 C  
ATOM    446  CZ3 TRP    55      63.719  11.502 119.225  1.00                 C  
ATOM    447  N   SER    56      63.052  11.503 113.114  1.00                 N  
ATOM    448  CA  SER    56      63.443  10.927 111.823  1.00                 C  
ATOM    449  C   SER    56      62.886   9.520 111.665  1.00                 C  
ATOM    450  O   SER    56      63.004   8.682 112.562  1.00                 O  
ATOM    451  CB  SER    56      64.966  10.911 111.683  1.00                 C  
ATOM    452  OG  SER    56      65.361  10.278 110.478  1.00                 O  
ATOM    453  N   MET    57      62.267   9.269 110.517  1.00                 N  
ATOM    454  CA  MET    57      61.705   7.960 110.229  1.00                 C  
ATOM    455  C   MET    57      62.783   7.076 109.619  1.00                 C  
ATOM    456  O   MET    57      63.423   7.455 108.635  1.00                 O  
ATOM    457  CB  MET    57      60.502   8.088 109.292  1.00                 C  
ATOM    458  SD  MET    57      59.044   6.014 110.410  1.00                 S  
ATOM    459  CE  MET    57      58.655   4.386 109.772  1.00                 C  
ATOM    460  CG  MET    57      59.824   6.766 108.969  1.00                 C  
ATOM    461  N   PHE    58      62.986   5.905 110.208  1.00                 N  
ATOM    462  CA  PHE    58      64.069   5.012 109.815  1.00                 C  
ATOM    463  C   PHE    58      63.476   3.835 109.051  1.00                 C  
ATOM    464  O   PHE    58      62.973   2.876 109.645  1.00                 O  
ATOM    465  CB  PHE    58      64.850   4.543 111.044  1.00                 C  
ATOM    466  CG  PHE    58      65.556   5.651 111.772  1.00                 C  
ATOM    467  CZ  PHE    58      66.870   7.700 113.115  1.00                 C  
ATOM    468  CD1 PHE    58      64.900   6.393 112.739  1.00                 C  
ATOM    469  CE1 PHE    58      65.550   7.412 113.409  1.00                 C  
ATOM    470  CD2 PHE    58      66.877   5.952 111.490  1.00                 C  
ATOM    471  CE2 PHE    58      67.527   6.971 112.160  1.00                 C  
ATOM    472  N   ARG    59      63.550   3.922 107.723  1.00                 N  
ATOM    473  CA  ARG    59      62.993   2.924 106.825  1.00                 C  
ATOM    474  C   ARG    59      64.088   2.397 105.914  1.00                 C  
ATOM    475  O   ARG    59      65.052   3.109 105.606  1.00                 O  
ATOM    476  CB  ARG    59      61.842   3.518 106.011  1.00                 C  
ATOM    477  CD  ARG    59      59.526   4.486 105.973  1.00                 C  
ATOM    478  NE  ARG    59      58.368   4.900 106.761  1.00                 N  
ATOM    479  CG  ARG    59      60.644   3.940 106.846  1.00                 C  
ATOM    480  CZ  ARG    59      57.226   5.335 106.239  1.00                 C  
ATOM    481  NH1 ARG    59      56.226   5.691 107.034  1.00                 N  
ATOM    482  NH2 ARG    59      57.086   5.415 104.923  1.00                 N  
ATOM    483  N   ASN    60      63.924   1.152 105.474  1.00                 N  
ATOM    484  CA  ASN    60      64.781   0.610 104.430  1.00                 C  
ATOM    485  C   ASN    60      64.124   0.842 103.079  1.00                 C  
ATOM    486  O   ASN    60      62.946   0.520 102.895  1.00                 O  
ATOM    487  CB  ASN    60      65.056  -0.874 104.679  1.00                 C  
ATOM    488  CG  ASN    60      65.882  -1.112 105.928  1.00                 C  
ATOM    489  OD1 ASN    60      66.903  -0.458 106.143  1.00                 O  
ATOM    490  ND2 ASN    60      65.442  -2.051 106.757  1.00                 N  
ATOM    491  N   ASN    61      64.872   1.427 102.158  1.00                 N  
ATOM    492  CA  ASN    61      64.386   1.567 100.799  1.00                 C  
ATOM    493  C   ASN    61      64.142   0.183 100.204  1.00                 C  
ATOM    494  O   ASN    61      64.946  -0.728 100.414  1.00                 O  
ATOM    495  CB  ASN    61      65.375   2.375  99.957  1.00                 C  
ATOM    496  CG  ASN    61      65.427   3.835 100.361  1.00                 C  
ATOM    497  OD1 ASN    61      64.506   4.346 100.998  1.00                 O  
ATOM    498  ND2 ASN    61      66.508   4.513  99.991  1.00                 N  
ATOM    499  N   PRO    62      63.032  -0.022  99.491  1.00                 N  
ATOM    500  CA  PRO    62      62.798  -1.348  98.892  1.00                 C  
ATOM    501  C   PRO    62      63.761  -1.673  97.760  1.00                 C  
ATOM    502  O   PRO    62      64.101  -2.848  97.567  1.00                 O  
ATOM    503  CB  PRO    62      61.361  -1.271  98.371  1.00                 C  
ATOM    504  CD  PRO    62      61.889   0.878  99.284  1.00                 C  
ATOM    505  CG  PRO    62      61.103   0.189  98.204  1.00                 C  
ATOM    506  N   LEU    63      64.232  -0.667  97.024  1.00                 N  
ATOM    507  CA  LEU    63      65.046  -0.882  95.835  1.00                 C  
ATOM    508  C   LEU    63      66.519  -0.550  96.029  1.00                 C  
ATOM    509  O   LEU    63      67.368  -1.167  95.378  1.00                 O  
ATOM    510  CB  LEU    63      64.511  -0.057  94.663  1.00                 C  
ATOM    511  CG  LEU    63      63.090  -0.383  94.197  1.00                 C  
ATOM    512  CD1 LEU    63      62.657   0.564  93.089  1.00                 C  
ATOM    513  CD2 LEU    63      62.997  -1.826  93.726  1.00                 C  
ATOM    514  N   PRO    64      66.845   0.406  96.897  1.00                 N  
ATOM    515  CA  PRO    64      68.199   0.935  97.029  1.00                 C  
ATOM    516  C   PRO    64      68.742   0.576  98.406  1.00                 C  
ATOM    517  O   PRO    64      68.191   1.003  99.426  1.00                 O  
ATOM    518  CB  PRO    64      68.026   2.444  96.846  1.00                 C  
ATOM    519  CD  PRO    64      65.851   1.486  96.563  1.00                 C  
ATOM    520  CG  PRO    64      66.755   2.584  96.078  1.00                 C  
ATOM    521  N   TRP    65      69.841  -0.181  98.430  1.00                 N  
ATOM    522  CA  TRP    65      70.292  -0.800  99.674  1.00                 C  
ATOM    523  C   TRP    65      70.938   0.209 100.617  1.00                 C  
ATOM    524  O   TRP    65      70.816   0.078 101.840  1.00                 O  
ATOM    525  CB  TRP    65      71.279  -1.932  99.382  1.00                 C  
ATOM    526  CG  TRP    65      70.641  -3.143  98.776  1.00                 C  
ATOM    527  CD1 TRP    65      70.742  -3.562  97.481  1.00                 C  
ATOM    528  NE1 TRP    65      70.018  -4.715  97.296  1.00                 N  
ATOM    529  CD2 TRP    65      69.800  -4.095  99.441  1.00                 C  
ATOM    530  CE2 TRP    65      69.430  -5.061  98.488  1.00                 C  
ATOM    531  CH2 TRP    65      68.157  -6.242 100.088  1.00                 C  
ATOM    532  CZ2 TRP    65      68.607  -6.142  98.801  1.00                 C  
ATOM    533  CE3 TRP    65      69.326  -4.223 100.750  1.00                 C  
ATOM    534  CZ3 TRP    65      68.510  -5.296 101.056  1.00                 C  
ATOM    535  N   GLN    66      71.638   1.207 100.074  1.00                 N  
ATOM    536  CA  GLN    66      72.357   2.209 100.863  1.00                 C  
ATOM    537  C   GLN    66      73.432   1.580 101.750  1.00                 C  
ATOM    538  O   GLN    66      73.732   2.094 102.829  1.00                 O  
ATOM    539  CB  GLN    66      71.382   3.009 101.729  1.00                 C  
ATOM    540  CD  GLN    66      70.972   4.924 100.134  1.00                 C  
ATOM    541  CG  GLN    66      70.352   3.798 100.938  1.00                 C  
ATOM    542  OE1 GLN    66      71.572   5.841 100.694  1.00                 O  
ATOM    543  NE2 GLN    66      70.828   4.857  98.816  1.00                 N  
ATOM    544  N   LYS    67      74.037   0.480 101.295  1.00                 N  
ATOM    545  CA  LYS    67      74.879  -0.326 102.174  1.00                 C  
ATOM    546  C   LYS    67      76.179   0.392 102.528  1.00                 C  
ATOM    547  O   LYS    67      76.508   0.552 103.709  1.00                 O  
ATOM    548  CB  LYS    67      75.195  -1.675 101.525  1.00                 C  
ATOM    549  CD  LYS    67      76.245  -3.946 101.719  1.00                 C  
ATOM    550  CE  LYS    67      77.099  -4.865 102.578  1.00                 C  
ATOM    551  CG  LYS    67      76.038  -2.598 102.389  1.00                 C  
ATOM    552  NZ  LYS    67      77.310  -6.190 101.933  1.00                 N  
ATOM    553  N   ALA    68      76.936   0.826 101.521  1.00                 N  
ATOM    554  CA  ALA    68      78.225   1.466 101.767  1.00                 C  
ATOM    555  C   ALA    68      77.989   2.847 102.364  1.00                 C  
ATOM    556  O   ALA    68      77.341   3.700 101.749  1.00                 O  
ATOM    557  CB  ALA    68      79.028   1.553 100.478  1.00                 C  
ATOM    558  N   ARG    69      78.521   3.078 103.563  1.00                 N  
ATOM    559  CA  ARG    69      78.410   4.366 104.242  1.00                 C  
ATOM    560  C   ARG    69      79.781   5.031 104.252  1.00                 C  
ATOM    561  O   ARG    69      80.688   4.581 104.956  1.00                 O  
ATOM    562  CB  ARG    69      77.870   4.179 105.661  1.00                 C  
ATOM    563  CD  ARG    69      77.055   5.223 107.793  1.00                 C  
ATOM    564  NE  ARG    69      76.923   6.453 108.570  1.00                 N  
ATOM    565  CG  ARG    69      77.656   5.478 106.420  1.00                 C  
ATOM    566  CZ  ARG    69      75.867   7.258 108.520  1.00                 C  
ATOM    567  NH1 ARG    69      75.834   8.357 109.262  1.00                 N  
ATOM    568  NH2 ARG    69      74.845   6.964 107.728  1.00                 N  
ATOM    569  N   PRO    70      79.921   6.111 103.490  1.00                 N  
ATOM    570  CA  PRO    70      81.196   6.795 103.309  1.00                 C  
ATOM    571  C   PRO    70      81.233   8.022 104.209  1.00                 C  
ATOM    572  O   PRO    70      80.268   8.795 104.260  1.00                 O  
ATOM    573  CB  PRO    70      81.212   7.161 101.823  1.00                 C  
ATOM    574  CD  PRO    70      79.020   6.326 102.300  1.00                 C  
ATOM    575  CG  PRO    70      79.773   7.321 101.463  1.00                 C  
ATOM    576  N   GLU    71      82.344   8.203 104.919  1.00                 N  
ATOM    577  CA  GLU    71      82.588   9.409 105.694  1.00                 C  
ATOM    578  C   GLU    71      84.007   9.896 105.432  1.00                 C  
ATOM    579  O   GLU    71      84.899   9.111 105.097  1.00                 O  
ATOM    580  CB  GLU    71      82.364   9.143 107.184  1.00                 C  
ATOM    581  CD  GLU    71      80.749   8.521 109.023  1.00                 C  
ATOM    582  CG  GLU    71      80.936   8.760 107.538  1.00                 C  
ATOM    583  OE1 GLU    71      81.626   8.938 109.808  1.00                 O  
ATOM    584  OE2 GLU    71      79.724   7.915 109.403  1.00                 O  
ATOM    585  N   ALA    72      84.204  11.204 105.568  1.00                 N  
ATOM    586  CA  ALA    72      85.511  11.788 105.314  1.00                 C  
ATOM    587  C   ALA    72      86.481  11.455 106.441  1.00                 C  
ATOM    588  O   ALA    72      86.093  11.285 107.600  1.00                 O  
ATOM    589  CB  ALA    72      85.395  13.295 105.146  1.00                 C  
ATOM    590  N   GLU    73      87.762  11.360 106.084  1.00                 N  
ATOM    591  CA  GLU    73      88.849  11.120 107.033  1.00                 C  
ATOM    592  C   GLU    73      89.882  12.215 106.790  1.00                 C  
ATOM    593  O   GLU    73      90.828  12.033 106.018  1.00                 O  
ATOM    594  CB  GLU    73      89.426   9.716 106.843  1.00                 C  
ATOM    595  CD  GLU    73      89.052   7.220 106.953  1.00                 C  
ATOM    596  CG  GLU    73      88.446   8.595 107.152  1.00                 C  
ATOM    597  OE1 GLU    73      90.201   7.142 106.470  1.00                 O  
ATOM    598  OE2 GLU    73      88.377   6.221 107.279  1.00                 O  
ATOM    599  N   GLU    74      89.697  13.356 107.457  1.00                 N  
ATOM    600  CA  GLU    74      90.500  14.536 107.159  1.00                 C  
ATOM    601  C   GLU    74      91.947  14.405 107.619  1.00                 C  
ATOM    602  O   GLU    74      92.805  15.144 107.125  1.00                 O  
ATOM    603  CB  GLU    74      89.883  15.780 107.801  1.00                 C  
ATOM    604  CD  GLU    74      87.969  17.427 107.861  1.00                 C  
ATOM    605  CG  GLU    74      88.551  16.194 107.199  1.00                 C  
ATOM    606  OE1 GLU    74      88.582  17.927 108.829  1.00                 O  
ATOM    607  OE2 GLU    74      86.901  17.895 107.413  1.00                 O  
ATOM    608  N   ILE    75      92.245  13.491 108.546  1.00                 N  
ATOM    609  CA  ILE    75      93.625  13.357 109.000  1.00                 C  
ATOM    610  C   ILE    75      94.486  12.604 107.993  1.00                 C  
ATOM    611  O   ILE    75      95.681  12.898 107.865  1.00                 O  
ATOM    612  CB  ILE    75      93.704  12.652 110.367  1.00                 C  
ATOM    613  CD1 ILE    75      92.875  12.814 112.772  1.00                 C  
ATOM    614  CG1 ILE    75      93.084  13.530 111.456  1.00                 C  
ATOM    615  CG2 ILE    75      95.142  12.277 110.691  1.00                 C  
ATOM    616  N   GLY    76      93.908  11.648 107.265  1.00                 N  
ATOM    617  CA  GLY    76      94.606  10.959 106.190  1.00                 C  
ATOM    618  C   GLY    76      94.207  11.480 104.816  1.00                 C  
ATOM    619  O   GLY    76      94.532  10.846 103.807  1.00                 O  
TER
