# Supplementary material for: Comparative Single-Cell Transcriptomics Reveals Novel Genes Involved in Bivalve Embryonic Shell Formation and Questions Ontogenetic Homology of Molluscan Shell Types
Source: Front Cell Dev Biol. 2022 Jun 9;10:883755. doi: 10.3389/fcell.2022.883755 (PMC9261976; doi:10.3389/fcell.2022.883755)
Supplement: Supplementary file 1 [file DataSheet1.ZIP › Supplementary_File1/s_f_1/84b9dbfeacda5a07.final.pdb]

ATOM      1  N   ILE   171       5.522 -38.370 -22.006  1.00                 N  
ATOM      2  CA  ILE   171       5.380 -39.184 -20.811  1.00                 C  
ATOM      3  C   ILE   171       5.219 -38.339 -19.565  1.00                 C  
ATOM      4  O   ILE   171       4.299 -38.548 -18.770  1.00                 O  
ATOM      5  CB  ILE   171       6.577 -40.136 -20.631  1.00                 C  
ATOM      6  CD1 ILE   171       7.871 -41.989 -21.810  1.00                 C  
ATOM      7  CG1 ILE   171       6.583 -41.200 -21.730  1.00                 C  
ATOM      8  CG2 ILE   171       6.561 -40.756 -19.242  1.00                 C  
ATOM      9  N   GLU   172       6.109 -37.359 -19.391  1.00                 N  
ATOM     10  CA  GLU   172       5.997 -36.438 -18.271  1.00                 C  
ATOM     11  C   GLU   172       4.644 -35.737 -18.268  1.00                 C  
ATOM     12  O   GLU   172       4.074 -35.497 -17.194  1.00                 O  
ATOM     13  CB  GLU   172       7.124 -35.404 -18.313  1.00                 C  
ATOM     14  CD  GLU   172       9.596 -34.930 -18.111  1.00                 C  
ATOM     15  CG  GLU   172       8.501 -35.973 -18.016  1.00                 C  
ATOM     16  OE1 GLU   172       9.370 -33.889 -18.764  1.00                 O  
ATOM     17  OE2 GLU   172      10.681 -35.153 -17.534  1.00                 O  
ATOM     18  N   ALA   173       4.095 -35.454 -19.458  1.00                 N  
ATOM     19  CA  ALA   173       2.772 -34.840 -19.546  1.00                 C  
ATOM     20  C   ALA   173       1.676 -35.794 -19.095  1.00                 C  
ATOM     21  O   ALA   173       0.738 -35.379 -18.402  1.00                 O  
ATOM     22  CB  ALA   173       2.497 -34.375 -20.968  1.00                 C  
ATOM     23  N   LEU   174       1.755 -37.067 -19.498  1.00                 N  
ATOM     24  CA  LEU   174       0.757 -38.041 -19.058  1.00                 C  
ATOM     25  C   LEU   174       0.820 -38.220 -17.549  1.00                 C  
ATOM     26  O   LEU   174      -0.212 -38.284 -16.872  1.00                 O  
ATOM     27  CB  LEU   174       0.968 -39.381 -19.765  1.00                 C  
ATOM     28  CG  LEU   174       0.662 -39.413 -21.264  1.00                 C  
ATOM     29  CD1 LEU   174       1.085 -40.742 -21.871  1.00                 C  
ATOM     30  CD2 LEU   174      -0.817 -39.163 -21.516  1.00                 C  
ATOM     31  N   THR   175       2.032 -38.278 -16.996  1.00                 N  
ATOM     32  CA  THR   175       2.187 -38.320 -15.547  1.00                 C  
ATOM     33  C   THR   175       1.605 -37.070 -14.882  1.00                 C  
ATOM     34  O   THR   175       0.946 -37.160 -13.838  1.00                 O  
ATOM     35  CB  THR   175       3.666 -38.465 -15.141  1.00                 C  
ATOM     36  OG1 THR   175       4.185 -39.699 -15.653  1.00                 O  
ATOM     37  CG2 THR   175       3.805 -38.469 -13.627  1.00                 C  
ATOM     38  N   ALA   176       1.852 -35.893 -15.460  1.00                 N  
ATOM     39  CA  ALA   176       1.230 -34.686 -14.938  1.00                 C  
ATOM     40  C   ALA   176      -0.282 -34.766 -14.975  1.00                 C  
ATOM     41  O   ALA   176      -0.953 -34.514 -13.974  1.00                 O  
ATOM     42  CB  ALA   176       1.697 -33.468 -15.720  1.00                 C  
ATOM     43  N   THR   177      -0.838 -35.153 -16.126  1.00                 N  
ATOM     44  CA  THR   177      -2.274 -35.330 -16.212  1.00                 C  
ATOM     45  C   THR   177      -2.789 -36.349 -15.214  1.00                 C  
ATOM     46  O   THR   177      -3.863 -36.175 -14.636  1.00                 O  
ATOM     47  CB  THR   177      -2.706 -35.761 -17.626  1.00                 C  
ATOM     48  OG1 THR   177      -2.057 -36.990 -17.973  1.00                 O  
ATOM     49  CG2 THR   177      -2.320 -34.702 -18.647  1.00                 C  
ATOM     50  N   ALA   178      -2.020 -37.419 -14.984  1.00                 N  
ATOM     51  CA  ALA   178      -2.443 -38.440 -14.033  1.00                 C  
ATOM     52  C   ALA   178      -2.476 -37.889 -12.613  1.00                 C  
ATOM     53  O   ALA   178      -3.385 -38.209 -11.839  1.00                 O  
ATOM     54  CB  ALA   178      -1.519 -39.646 -14.105  1.00                 C  
ATOM     55  N   ILE   179      -1.485 -37.072 -12.246  1.00                 N  
ATOM     56  CA  ILE   179      -1.502 -36.466 -10.923  1.00                 C  
ATOM     57  C   ILE   179      -2.691 -35.533 -10.769  1.00                 C  
ATOM     58  O   ILE   179      -3.240 -35.402  -9.665  1.00                 O  
ATOM     59  CB  ILE   179      -0.195 -35.704 -10.634  1.00                 C  
ATOM     60  CD1 ILE   179       1.290 -34.899  -8.726  1.00                 C  
ATOM     61  CG1 ILE   179      -0.078 -35.392  -9.141  1.00                 C  
ATOM     62  CG2 ILE   179      -0.114 -34.445 -11.484  1.00                 C  
ATOM     63  N   ILE   180      -3.119 -34.906 -11.868  1.00                 N  
ATOM     64  CA  ILE   180      -4.292 -34.052 -11.816  1.00                 C  
ATOM     65  C   ILE   180      -5.562 -34.842 -11.583  1.00                 C  
ATOM     66  O   ILE   180      -6.401 -34.456 -10.764  1.00                 O  
ATOM     67  CB  ILE   180      -4.440 -33.218 -13.102  1.00                 C  
ATOM     68  CD1 ILE   180      -3.082 -31.297 -12.121  1.00                 C  
ATOM     69  CG1 ILE   180      -3.249 -32.272 -13.265  1.00                 C  
ATOM     70  CG2 ILE   180      -5.764 -32.468 -13.101  1.00                 C  
ATOM     71  N   SER   181      -5.714 -35.970 -12.286  1.00                 N  
ATOM     72  CA  SER   181      -6.851 -36.847 -12.038  1.00                 C  
ATOM     73  C   SER   181      -6.853 -37.391 -10.614  1.00                 C  
ATOM     74  O   SER   181      -7.917 -37.492  -9.990  1.00                 O  
ATOM     75  CB  SER   181      -6.857 -38.010 -13.032  1.00                 C  
ATOM     76  OG  SER   181      -7.083 -37.551 -14.353  1.00                 O  
ATOM     77  N   VAL   182      -5.680 -37.786 -10.096  1.00                 N  
ATOM     78  CA  VAL   182      -5.619 -38.386  -8.760  1.00                 C  
ATOM     79  C   VAL   182      -5.859 -37.350  -7.662  1.00                 C  
ATOM     80  O   VAL   182      -6.499 -37.651  -6.641  1.00                 O  
ATOM     81  CB  VAL   182      -4.269 -39.086  -8.517  1.00                 C  
ATOM     82  CG1 VAL   182      -4.160 -39.545  -7.071  1.00                 C  
ATOM     83  CG2 VAL   182      -4.100 -40.262  -9.467  1.00                 C  
ATOM     84  N   SER   183      -5.343 -36.129  -7.847  1.00                 N  
ATOM     85  CA  SER   183      -5.602 -35.068  -6.878  1.00                 C  
ATOM     86  C   SER   183      -7.087 -34.749  -6.803  1.00                 C  
ATOM     87  O   SER   183      -7.667 -34.719  -5.715  1.00                 O  
ATOM     88  CB  SER   183      -4.810 -33.809  -7.237  1.00                 C  
ATOM     89  OG  SER   183      -5.070 -32.763  -6.317  1.00                 O  
ATOM     90  N   PRO   184      -7.720 -34.512  -7.955  1.00                 N  
ATOM     91  CA  PRO   184      -9.167 -34.321  -7.997  1.00                 C  
ATOM     92  C   PRO   184      -9.896 -35.421  -7.246  1.00                 C  
ATOM     93  O   PRO   184     -10.852 -35.157  -6.506  1.00                 O  
ATOM     94  CB  PRO   184      -9.501 -34.350  -9.490  1.00                 C  
ATOM     95  CD  PRO   184      -7.110 -34.397  -9.397  1.00                 C  
ATOM     96  CG  PRO   184      -8.274 -33.826 -10.157  1.00                 C  
ATOM     97  N   VAL   185      -9.461 -36.667  -7.441  1.00                 N  
ATOM     98  CA  VAL   185     -10.148 -37.804  -6.849  1.00                 C  
ATOM     99  C   VAL   185      -9.999 -37.788  -5.337  1.00                 C  
ATOM    100  O   VAL   185     -10.964 -38.061  -4.608  1.00                 O  
ATOM    101  CB  VAL   185      -9.627 -39.137  -7.418  1.00                 C  
ATOM    102  CG1 VAL   185     -10.230 -40.311  -6.661  1.00                 C  
ATOM    103  CG2 VAL   185      -9.938 -39.240  -8.903  1.00                 C  
ATOM    104  N   PHE   186      -8.804 -37.437  -4.849  1.00                 N  
ATOM    105  CA  PHE   186      -8.604 -37.339  -3.406  1.00                 C  
ATOM    106  C   PHE   186      -9.542 -36.301  -2.802  1.00                 C  
ATOM    107  O   PHE   186     -10.197 -36.558  -1.785  1.00                 O  
ATOM    108  CB  PHE   186      -7.149 -36.988  -3.089  1.00                 C  
ATOM    109  CG  PHE   186      -6.873 -36.812  -1.623  1.00                 C  
ATOM    110  CZ  PHE   186      -6.362 -36.481   1.089  1.00                 C  
ATOM    111  CD1 PHE   186      -6.702 -37.912  -0.800  1.00                 C  
ATOM    112  CE1 PHE   186      -6.448 -37.750   0.549  1.00                 C  
ATOM    113  CD2 PHE   186      -6.784 -35.548  -1.068  1.00                 C  
ATOM    114  CE2 PHE   186      -6.531 -35.387   0.281  1.00                 C  
ATOM    115  N   ILE   187      -9.610 -35.112  -3.411  1.00                 N  
ATOM    116  CA  ILE   187     -10.580 -34.122  -2.974  1.00                 C  
ATOM    117  C   ILE   187     -12.007 -34.634  -3.069  1.00                 C  
ATOM    118  O   ILE   187     -12.815 -34.433  -2.151  1.00                 O  
ATOM    119  CB  ILE   187     -10.456 -32.816  -3.780  1.00                 C  
ATOM    120  CD1 ILE   187      -8.873 -31.770  -2.077  1.00                 C  
ATOM    121  CG1 ILE   187      -9.099 -32.157  -3.522  1.00                 C  
ATOM    122  CG2 ILE   187     -11.611 -31.880  -3.459  1.00                 C  
ATOM    123  N   LEU   188     -12.330 -35.324  -4.169  1.00                 N  
ATOM    124  CA  LEU   188     -13.672 -35.892  -4.319  1.00                 C  
ATOM    125  C   LEU   188     -13.993 -36.915  -3.226  1.00                 C  
ATOM    126  O   LEU   188     -15.123 -36.959  -2.726  1.00                 O  
ATOM    127  CB  LEU   188     -13.826 -36.548  -5.693  1.00                 C  
ATOM    128  CG  LEU   188     -15.189 -37.172  -5.997  1.00                 C  
ATOM    129  CD1 LEU   188     -16.286 -36.120  -5.942  1.00                 C  
ATOM    130  CD2 LEU   188     -15.177 -37.853  -7.357  1.00                 C  
ATOM    131  N   LEU   189     -13.029 -37.779  -2.876  1.00                 N  
ATOM    132  CA  LEU   189     -13.274 -38.792  -1.849  1.00                 C  
ATOM    133  C   LEU   189     -13.376 -38.186  -0.461  1.00                 C  
ATOM    134  O   LEU   189     -14.024 -38.773   0.402  1.00                 O  
ATOM    135  CB  LEU   189     -12.169 -39.850  -1.865  1.00                 C  
ATOM    136  CG  LEU   189     -12.099 -40.739  -3.109  1.00                 C  
ATOM    137  CD1 LEU   189     -10.880 -41.646  -3.054  1.00                 C  
ATOM    138  CD2 LEU   189     -13.368 -41.566  -3.249  1.00                 C  
ATOM    139  N   PHE   190     -12.774 -37.020  -0.228  1.00                 N  
ATOM    140  CA  PHE   190     -12.986 -36.335   1.042  1.00                 C  
ATOM    141  C   PHE   190     -14.434 -35.913   1.241  1.00                 C  
ATOM    142  O   PHE   190     -14.860 -35.741   2.383  1.00                 O  
ATOM    143  CB  PHE   190     -12.081 -35.105   1.145  1.00                 C  
ATOM    144  CG  PHE   190     -12.204 -34.371   2.449  1.00                 C  
ATOM    145  CZ  PHE   190     -12.434 -33.006   4.860  1.00                 C  
ATOM    146  CD1 PHE   190     -11.634 -34.880   3.603  1.00                 C  
ATOM    147  CE1 PHE   190     -11.747 -34.204   4.803  1.00                 C  
ATOM    148  CD2 PHE   190     -12.888 -33.170   2.522  1.00                 C  
ATOM    149  CE2 PHE   190     -13.001 -32.494   3.722  1.00                 C  
ATOM    150  N   ILE   191     -15.203 -35.729   0.171  1.00                 N  
ATOM    151  CA  ILE   191     -16.591 -35.329   0.359  1.00                 C  
ATOM    152  C   ILE   191     -17.435 -36.463   0.916  1.00                 C  
ATOM    153  O   ILE   191     -18.449 -36.197   1.571  1.00                 O  
ATOM    154  CB  ILE   191     -17.215 -34.823  -0.955  1.00                 C  
ATOM    155  CD1 ILE   191     -16.525 -32.419  -0.459  1.00                 C  
ATOM    156  CG1 ILE   191     -16.487 -33.568  -1.442  1.00                 C  
ATOM    157  CG2 ILE   191     -18.706 -34.579  -0.777  1.00                 C  
ATOM    158  N   PRO   192     -17.048 -37.723   0.658  1.00                 N  
ATOM    159  CA  PRO   192     -17.752 -38.858   1.260  1.00                 C  
ATOM    160  C   PRO   192     -17.854 -38.706   2.767  1.00                 C  
ATOM    161  O   PRO   192     -18.891 -39.020   3.362  1.00                 O  
ATOM    162  CB  PRO   192     -16.899 -40.069   0.876  1.00                 C  
ATOM    163  CD  PRO   192     -15.875 -38.186  -0.190  1.00                 C  
ATOM    164  CG  PRO   192     -16.187 -39.645  -0.365  1.00                 C  
ATOM    165  N   LEU   193     -18.095 -37.493   3.258  1.00                 N  
ATOM    166  CA  LEU   193     -18.181 -37.274   4.705  1.00                 C  
ATOM    167  C   LEU   193     -19.430 -37.844   5.368  1.00                 C  
ATOM    168  O   LEU   193     -20.429 -38.158   4.716  1.00                 O  
ATOM    169  CB  LEU   193     -18.116 -35.779   5.025  1.00                 C  
ATOM    170  CG  LEU   193     -16.820 -35.061   4.647  1.00                 C  
ATOM    171  CD1 LEU   193     -16.938 -33.567   4.907  1.00                 C  
ATOM    172  CD2 LEU   193     -15.641 -35.639   5.415  1.00                 C  
ATOM    173  N   ASP   194     -19.381 -37.984   6.691  1.00                 N  
ATOM    174  CA  ASP   194     -20.520 -38.514   7.426  1.00                 C  
ATOM    175  C   ASP   194     -21.629 -37.477   7.609  1.00                 C  
ATOM    176  O   ASP   194     -22.747 -37.795   8.024  1.00                 O  
ATOM    177  CB  ASP   194     -20.079 -39.033   8.796  1.00                 C  
ATOM    178  CG  ASP   194     -19.218 -40.277   8.698  1.00                 C  
ATOM    179  OD1 ASP   194     -19.320 -40.992   7.679  1.00                 O  
ATOM    180  OD2 ASP   194     -18.441 -40.538   9.641  1.00                 O  
ATOM    181  N   ASN   195     -21.334 -36.214   7.302  1.00                 N  
ATOM    182  CA  ASN   195     -22.336 -35.154   7.424  1.00                 C  
ATOM    183  C   ASN   195     -22.554 -34.481   6.065  1.00                 C  
ATOM    184  O   ASN   195     -23.392 -33.591   5.896  1.00                 O  
ATOM    185  CB  ASN   195     -21.913 -34.136   8.485  1.00                 C  
ATOM    186  CG  ASN   195     -21.903 -34.722   9.883  1.00                 C  
ATOM    187  OD1 ASN   195     -22.956 -34.927  10.488  1.00                 O  
ATOM    188  ND2 ASN   195     -20.711 -34.995  10.401  1.00                 N  
ATOM    189  N   THR   196     -21.775 -34.922   5.080  1.00                 N  
ATOM    190  CA  THR   196     -21.860 -34.456   3.699  1.00                 C  
ATOM    191  C   THR   196     -22.256 -33.006   3.422  1.00                 C  
ATOM    192  O   THR   196     -23.384 -32.706   3.025  1.00                 O  
ATOM    193  CB  THR   196     -22.856 -35.297   2.880  1.00                 C  
ATOM    194  OG1 THR   196     -24.172 -35.155   3.430  1.00                 O  
ATOM    195  CG2 THR   196     -22.470 -36.768   2.919  1.00                 C  
ATOM    196  N   ASP   197     -21.306 -32.084   3.524  1.00                 N  
ATOM    197  CA  ASP   197     -21.618 -30.669   3.389  1.00                 C  
ATOM    198  C   ASP   197     -20.558 -29.881   4.137  1.00                 C  
ATOM    199  O   ASP   197     -19.926 -30.385   5.070  1.00                 O  
ATOM    200  CB  ASP   197     -23.022 -30.377   3.922  1.00                 C  
ATOM    201  CG  ASP   197     -24.111 -30.973   3.051  1.00                 C  
ATOM    202  OD1 ASP   197     -23.805 -31.375   1.909  1.00                 O  
ATOM    203  OD2 ASP   197     -25.270 -31.039   3.512  1.00                 O  
ATOM    204  N   GLN   198     -20.344 -28.644   3.694  1.00                 N  
ATOM    205  CA  GLN   198     -19.391 -27.734   4.311  1.00                 C  
ATOM    206  C   GLN   198     -20.036 -26.359   4.379  1.00                 C  
ATOM    207  O   GLN   198     -21.054 -26.096   3.740  1.00                 O  
ATOM    208  CB  GLN   198     -18.083 -27.710   3.518  1.00                 C  
ATOM    209  CD  GLN   198     -16.070 -28.984   2.678  1.00                 C  
ATOM    210  CG  GLN   198     -17.363 -29.047   3.467  1.00                 C  
ATOM    211  OE1 GLN   198     -16.015 -28.381   1.606  1.00                 O  
ATOM    212  NE2 GLN   198     -15.024 -29.607   3.208  1.00                 N  
ATOM    213  N   HIS   199     -19.419 -25.474   5.156  1.00                 N  
ATOM    214  CA  HIS   199     -19.924 -24.113   5.266  1.00                 C  
ATOM    215  C   HIS   199     -19.683 -23.337   3.974  1.00                 C  
ATOM    216  O   HIS   199     -18.790 -23.652   3.171  1.00                 O  
ATOM    217  CB  HIS   199     -19.268 -23.392   6.446  1.00                 C  
ATOM    218  CG  HIS   199     -19.644 -23.954   7.781  1.00                 C  
ATOM    219  ND1 HIS   199     -20.941 -23.963   8.247  1.00                 N  
ATOM    220  CE1 HIS   199     -20.964 -24.527   9.468  1.00                 C  
ATOM    221  CD2 HIS   199     -18.928 -24.581   8.883  1.00                 C  
ATOM    222  NE2 HIS   199     -19.760 -24.900   9.855  1.00                 N  
ATOM    223  N   GLN   200     -20.503 -22.309   3.771  1.00                 N  
ATOM    224  CA  GLN   200     -20.236 -21.375   2.684  1.00                 C  
ATOM    225  C   GLN   200     -18.887 -20.683   2.864  1.00                 C  
ATOM    226  O   GLN   200     -18.210 -20.381   1.873  1.00                 O  
ATOM    227  CB  GLN   200     -21.350 -20.330   2.589  1.00                 C  
ATOM    228  CD  GLN   200     -23.776 -19.836   2.089  1.00                 C  
ATOM    229  CG  GLN   200     -22.680 -20.884   2.106  1.00                 C  
ATOM    230  OE1 GLN   200     -23.750 -18.885   2.870  1.00                 O  
ATOM    231  NE2 GLN   200     -24.744 -20.008   1.196  1.00                 N  
ATOM    232  N   PRO   201     -18.465 -20.447   4.113  1.00                 N  
ATOM    233  CA  PRO   201     -17.143 -19.866   4.341  1.00                 C  
ATOM    234  C   PRO   201     -16.039 -20.778   3.812  1.00                 C  
ATOM    235  O   PRO   201     -15.059 -20.301   3.226  1.00                 O  
ATOM    236  CB  PRO   201     -17.063 -19.714   5.861  1.00                 C  
ATOM    237  CD  PRO   201     -19.284 -20.486   5.416  1.00                 C  
ATOM    238  CG  PRO   201     -18.482 -19.570   6.298  1.00                 C  
ATOM    239  N   LEU   202     -16.173 -22.093   4.011  1.00                 N  
ATOM    240  CA  LEU   202     -15.131 -22.997   3.549  1.00                 C  
ATOM    241  C   LEU   202     -15.142 -23.129   2.034  1.00                 C  
ATOM    242  O   LEU   202     -14.077 -23.104   1.411  1.00                 O  
ATOM    243  CB  LEU   202     -15.293 -24.375   4.193  1.00                 C  
ATOM    244  CG  LEU   202     -15.029 -24.455   5.698  1.00                 C  
ATOM    245  CD1 LEU   202     -15.393 -25.831   6.236  1.00                 C  
ATOM    246  CD2 LEU   202     -13.575 -24.134   6.008  1.00                 C  
ATOM    247  N   LEU   203     -16.329 -23.237   1.424  1.00                 N  
ATOM    248  CA  LEU   203     -16.410 -23.362  -0.029  1.00                 C  
ATOM    249  C   LEU   203     -15.839 -22.132  -0.711  1.00                 C  
ATOM    250  O   LEU   203     -14.986 -22.241  -1.599  1.00                 O  
ATOM    251  CB  LEU   203     -17.859 -23.585  -0.468  1.00                 C  
ATOM    252  CG  LEU   203     -18.102 -23.689  -1.975  1.00                 C  
ATOM    253  CD1 LEU   203     -17.352 -24.875  -2.560  1.00                 C  
ATOM    254  CD2 LEU   203     -19.589 -23.805  -2.272  1.00                 C  
ATOM    255  N   LYS   204     -16.279 -20.946  -0.290  1.00                 N  
ATOM    256  CA  LYS   204     -15.822 -19.723  -0.941  1.00                 C  
ATOM    257  C   LYS   204     -14.311 -19.540  -0.815  1.00                 C  
ATOM    258  O   LYS   204     -13.676 -19.038  -1.748  1.00                 O  
ATOM    259  CB  LYS   204     -16.538 -18.504  -0.355  1.00                 C  
ATOM    260  CD  LYS   204     -18.661 -17.190  -0.099  1.00                 C  
ATOM    261  CE  LYS   204     -20.134 -17.103  -0.460  1.00                 C  
ATOM    262  CG  LYS   204     -18.008 -18.410  -0.729  1.00                 C  
ATOM    263  NZ  LYS   204     -20.797 -15.936   0.185  1.00                 N  
ATOM    264  N   ILE   205     -13.716 -19.932   0.318  1.00                 N  
ATOM    265  CA  ILE   205     -12.268 -19.796   0.456  1.00                 C  
ATOM    266  C   ILE   205     -11.539 -20.744  -0.496  1.00                 C  
ATOM    267  O   ILE   205     -10.579 -20.347  -1.167  1.00                 O  
ATOM    268  CB  ILE   205     -11.813 -20.052   1.905  1.00                 C  
ATOM    269  CD1 ILE   205     -12.176 -19.266   4.302  1.00                 C  
ATOM    270  CG1 ILE   205     -12.337 -18.953   2.831  1.00                 C  
ATOM    271  CG2 ILE   205     -10.298 -20.176   1.973  1.00                 C  
ATOM    272  N   LEU   206     -11.985 -22.004  -0.557  1.00                 N  
ATOM    273  CA  LEU   206     -11.344 -22.997  -1.409  1.00                 C  
ATOM    274  C   LEU   206     -11.353 -22.564  -2.857  1.00                 C  
ATOM    275  O   LEU   206     -10.337 -22.659  -3.555  1.00                 O  
ATOM    276  CB  LEU   206     -12.036 -24.354  -1.264  1.00                 C  
ATOM    277  CG  LEU   206     -11.847 -25.072   0.074  1.00                 C  
ATOM    278  CD1 LEU   206     -12.744 -26.297   0.158  1.00                 C  
ATOM    279  CD2 LEU   206     -10.392 -25.467   0.272  1.00                 C  
ATOM    280  N   LEU   207     -12.517 -22.149  -3.343  1.00                 N  
ATOM    281  CA  LEU   207     -12.635 -21.763  -4.734  1.00                 C  
ATOM    282  C   LEU   207     -11.800 -20.525  -5.028  1.00                 C  
ATOM    283  O   LEU   207     -11.213 -20.425  -6.110  1.00                 O  
ATOM    284  CB  LEU   207     -14.100 -21.510  -5.097  1.00                 C  
ATOM    285  CG  LEU   207     -15.016 -22.735  -5.110  1.00                 C  
ATOM    286  CD1 LEU   207     -16.465 -22.320  -5.313  1.00                 C  
ATOM    287  CD2 LEU   207     -14.590 -23.714  -6.193  1.00                 C  
ATOM    288  N   SER   208     -11.713 -19.596  -4.068  1.00                 N  
ATOM    289  CA  SER   208     -10.849 -18.440  -4.229  1.00                 C  
ATOM    290  C   SER   208      -9.390 -18.822  -4.225  1.00                 C  
ATOM    291  O   SER   208      -8.591 -18.248  -4.968  1.00                 O  
ATOM    292  CB  SER   208     -11.115 -17.414  -3.125  1.00                 C  
ATOM    293  OG  SER   208     -10.765 -17.932  -1.853  1.00                 O  
ATOM    294  N   PHE   209      -9.030 -19.824  -3.427  1.00                 N  
ATOM    295  CA  PHE   209      -7.677 -20.357  -3.476  1.00                 C  
ATOM    296  C   PHE   209      -7.391 -21.015  -4.825  1.00                 C  
ATOM    297  O   PHE   209      -6.318 -20.804  -5.404  1.00                 O  
ATOM    298  CB  PHE   209      -7.456 -21.363  -2.345  1.00                 C  
ATOM    299  CG  PHE   209      -6.062 -21.920  -2.293  1.00                 C  
ATOM    300  CZ  PHE   209      -3.485 -22.957  -2.199  1.00                 C  
ATOM    301  CD1 PHE   209      -5.010 -21.150  -1.828  1.00                 C  
ATOM    302  CE1 PHE   209      -3.728 -21.663  -1.780  1.00                 C  
ATOM    303  CD2 PHE   209      -5.803 -23.214  -2.708  1.00                 C  
ATOM    304  CE2 PHE   209      -4.520 -23.727  -2.660  1.00                 C  
ATOM    305  N   ALA   210      -8.344 -21.800  -5.353  1.00                 N  
ATOM    306  CA  ALA   210      -8.119 -22.450  -6.643  1.00                 C  
ATOM    307  C   ALA   210      -7.948 -21.419  -7.753  1.00                 C  
ATOM    308  O   ALA   210      -7.031 -21.527  -8.577  1.00                 O  
ATOM    309  CB  ALA   210      -9.270 -23.389  -6.972  1.00                 C  
ATOM    310  N   SER   211      -8.817 -20.403  -7.773  1.00                 N  
ATOM    311  CA  SER   211      -8.738 -19.344  -8.772  1.00                 C  
ATOM    312  C   SER   211      -7.409 -18.605  -8.683  1.00                 C  
ATOM    313  O   SER   211      -6.758 -18.345  -9.700  1.00                 O  
ATOM    314  CB  SER   211      -9.898 -18.361  -8.604  1.00                 C  
ATOM    315  OG  SER   211     -11.140 -18.984  -8.885  1.00                 O  
ATOM    316  N   GLY   212      -6.991 -18.251  -7.462  1.00                 N  
ATOM    317  CA  GLY   212      -5.756 -17.508  -7.293  1.00                 C  
ATOM    318  C   GLY   212      -4.544 -18.268  -7.788  1.00                 C  
ATOM    319  O   GLY   212      -3.611 -17.671  -8.329  1.00                 O  
ATOM    320  N   GLY   213      -4.547 -19.591  -7.619  1.00                 N  
ATOM    321  CA  GLY   213      -3.436 -20.417  -8.077  1.00                 C  
ATOM    322  C   GLY   213      -3.336 -20.429  -9.600  1.00                 C  
ATOM    323  O   GLY   213      -2.233 -20.409 -10.164  1.00                 O  
ATOM    324  N   LEU   214      -4.477 -20.507 -10.277  1.00                 N  
ATOM    325  CA  LEU   214      -4.463 -20.599 -11.720  1.00                 C  
ATOM    326  C   LEU   214      -4.235 -19.237 -12.360  1.00                 C  
ATOM    327  O   LEU   214      -3.629 -19.160 -13.430  1.00                 O  
ATOM    328  CB  LEU   214      -5.772 -21.203 -12.231  1.00                 C  
ATOM    329  CG  LEU   214      -6.031 -22.667 -11.867  1.00                 C  
ATOM    330  CD1 LEU   214      -7.421 -23.094 -12.312  1.00                 C  
ATOM    331  CD2 LEU   214      -4.976 -23.570 -12.487  1.00                 C  
ATOM    332  N   LEU   215      -4.674 -18.162 -11.702  1.00                 N  
ATOM    333  CA  LEU   215      -4.406 -16.823 -12.207  1.00                 C  
ATOM    334  C   LEU   215      -2.912 -16.535 -12.234  1.00                 C  
ATOM    335  O   LEU   215      -2.370 -16.094 -13.255  1.00                 O  
ATOM    336  CB  LEU   215      -5.127 -15.775 -11.357  1.00                 C  
ATOM    337  CG  LEU   215      -4.899 -14.313 -11.745  1.00                 C  
ATOM    338  CD1 LEU   215      -5.396 -14.049 -13.158  1.00                 C  
ATOM    339  CD2 LEU   215      -5.588 -13.381 -10.759  1.00                 C  
ATOM    340  N   GLY   216      -2.225 -16.760 -11.121  1.00                 N  
ATOM    341  CA  GLY   216      -0.789 -16.546 -11.146  1.00                 C  
ATOM    342  C   GLY   216      -0.117 -17.546 -12.071  1.00                 C  
ATOM    343  O   GLY   216       0.828 -17.191 -12.788  1.00                 O  
ATOM    344  N   ASP   217      -0.617 -18.790 -12.107  1.00                 N  
ATOM    345  CA  ASP   217      -0.024 -19.790 -12.996  1.00                 C  
ATOM    346  C   ASP   217      -0.048 -19.319 -14.450  1.00                 C  
ATOM    347  O   ASP   217       0.951 -19.443 -15.168  1.00                 O  
ATOM    348  CB  ASP   217      -0.758 -21.126 -12.865  1.00                 C  
ATOM    349  CG  ASP   217      -0.088 -22.238 -13.648  1.00                 C  
ATOM    350  OD1 ASP   217       0.835 -22.876 -13.101  1.00                 O  
ATOM    351  OD2 ASP   217      -0.487 -22.471 -14.808  1.00                 O  
ATOM    352  N   ALA   218      -1.178 -18.766 -14.894  1.00                 N  
ATOM    353  CA  ALA   218      -1.265 -18.182 -16.230  1.00                 C  
ATOM    354  C   ALA   218      -0.154 -17.171 -16.468  1.00                 C  
ATOM    355  O   ALA   218       0.473 -17.157 -17.535  1.00                 O  
ATOM    356  CB  ALA   218      -2.620 -17.522 -16.433  1.00                 C  
ATOM    357  N   PHE   219       0.103 -16.308 -15.481  1.00                 N  
ATOM    358  CA  PHE   219       1.112 -15.268 -15.655  1.00                 C  
ATOM    359  C   PHE   219       2.523 -15.848 -15.601  1.00                 C  
ATOM    360  O   PHE   219       3.305 -15.667 -16.539  1.00                 O  
ATOM    361  CB  PHE   219       0.952 -14.183 -14.588  1.00                 C  
ATOM    362  CG  PHE   219       1.962 -13.075 -14.695  1.00                 C  
ATOM    363  CZ  PHE   219       3.833 -11.029 -14.886  1.00                 C  
ATOM    364  CD1 PHE   219       1.818 -12.077 -15.642  1.00                 C  
ATOM    365  CE1 PHE   219       2.746 -11.058 -15.740  1.00                 C  
ATOM    366  CD2 PHE   219       3.054 -13.032 -13.847  1.00                 C  
ATOM    367  CE2 PHE   219       3.983 -12.013 -13.945  1.00                 C  
ATOM    368  N   LEU   220       2.848 -16.582 -14.532  1.00                 N  
ATOM    369  CA  LEU   220       4.220 -16.969 -14.224  1.00                 C  
ATOM    370  C   LEU   220       4.625 -18.302 -14.817  1.00                 C  
ATOM    371  O   LEU   220       5.825 -18.540 -15.024  1.00                 O  
ATOM    372  CB  LEU   220       4.435 -17.022 -12.710  1.00                 C  
ATOM    373  CG  LEU   220       4.305 -15.694 -11.961  1.00                 C  
ATOM    374  CD1 LEU   220       4.425 -15.910 -10.460  1.00                 C  
ATOM    375  CD2 LEU   220       5.356 -14.703 -12.438  1.00                 C  
ATOM    376  N   HIS   221       3.668 -19.190 -15.071  1.00                 N  
ATOM    377  CA  HIS   221       3.988 -20.514 -15.587  1.00                 C  
ATOM    378  C   HIS   221       3.705 -20.668 -17.072  1.00                 C  
ATOM    379  O   HIS   221       4.269 -21.566 -17.704  1.00                 O  
ATOM    380  CB  HIS   221       3.213 -21.589 -14.823  1.00                 C  
ATOM    381  CG  HIS   221       3.572 -21.677 -13.372  1.00                 C  
ATOM    382  ND1 HIS   221       2.838 -22.411 -12.466  1.00                 N  
ATOM    383  CE1 HIS   221       3.403 -22.298 -11.251  1.00                 C  
ATOM    384  CD2 HIS   221       4.625 -21.130 -12.529  1.00                 C  
ATOM    385  NE2 HIS   221       4.476 -21.531 -11.281  1.00                 N  
ATOM    386  N   LEU   222       2.854 -19.822 -17.645  1.00                 N  
ATOM    387  CA  LEU   222       2.485 -19.938 -19.049  1.00                 C  
ATOM    388  C   LEU   222       2.917 -18.717 -19.855  1.00                 C  
ATOM    389  O   LEU   222       3.751 -18.861 -20.762  1.00                 O  
ATOM    390  CB  LEU   222       0.975 -20.140 -19.191  1.00                 C  
ATOM    391  CG  LEU   222       0.409 -21.445 -18.628  1.00                 C  
ATOM    392  CD1 LEU   222      -1.109 -21.455 -18.717  1.00                 C  
ATOM    393  CD2 LEU   222       0.990 -22.644 -19.363  1.00                 C  
ATOM    394  N   ILE   223       2.420 -17.514 -19.550  1.00                 N  
ATOM    395  CA  ILE   223       2.716 -16.372 -20.423  1.00                 C  
ATOM    396  C   ILE   223       4.206 -16.042 -20.396  1.00                 C  
ATOM    397  O   ILE   223       4.842 -15.900 -21.447  1.00                 O  
ATOM    398  CB  ILE   223       1.894 -15.131 -20.028  1.00                 C  
ATOM    399  CD1 ILE   223      -0.499 -14.324 -19.681  1.00                 C  
ATOM    400  CG1 ILE   223       0.406 -15.372 -20.291  1.00                 C  
ATOM    401  CG2 ILE   223       2.406 -13.898 -20.756  1.00                 C  
ATOM    402  N   PRO   224       4.786 -15.916 -19.196  1.00                 N  
ATOM    403  CA  PRO   224       6.179 -15.501 -19.062  1.00                 C  
ATOM    404  C   PRO   224       7.144 -16.552 -19.608  1.00                 C  
ATOM    405  O   PRO   224       8.104 -16.180 -20.293  1.00                 O  
ATOM    406  CB  PRO   224       6.365 -15.311 -17.555  1.00                 C  
ATOM    407  CD  PRO   224       4.049 -15.833 -17.858  1.00                 C  
ATOM    408  CG  PRO   224       4.998 -14.996 -17.047  1.00                 C  
ATOM    409  N   HIS   225       6.955 -17.858 -19.351  1.00                 N  
ATOM    410  CA  HIS   225       7.820 -18.834 -20.040  1.00                 C  
ATOM    411  C   HIS   225       7.545 -18.915 -21.527  1.00                 C  
ATOM    412  O   HIS   225       8.465 -19.199 -22.304  1.00                 O  
ATOM    413  CB  HIS   225       7.657 -20.224 -19.423  1.00                 C  
ATOM    414  CG  HIS   225       8.230 -20.345 -18.045  1.00                 C  
ATOM    415  ND1 HIS   225       9.586 -20.338 -17.800  1.00                 N  
ATOM    416  CE1 HIS   225       9.793 -20.462 -16.477  1.00                 C  
ATOM    417  CD2 HIS   225       7.686 -20.487 -16.702  1.00                 C  
ATOM    418  NE2 HIS   225       8.657 -20.552 -15.812  1.00                 N  
ATOM    419  N   ALA   226       6.304 -18.699 -21.957  1.00                 N  
ATOM    420  CA  ALA   226       6.029 -18.748 -23.382  1.00                 C  
ATOM    421  C   ALA   226       6.716 -17.621 -24.127  1.00                 C  
ATOM    422  O   ALA   226       7.222 -17.822 -25.228  1.00                 O  
ATOM    423  CB  ALA   226       4.530 -18.693 -23.635  1.00                 C  
ATOM    424  N   VAL   227       6.746 -16.424 -23.526  1.00                 N  
ATOM    425  CA  VAL   227       7.462 -15.283 -24.095  1.00                 C  
ATOM    426  C   VAL   227       8.950 -15.575 -24.232  1.00                 C  
ATOM    427  O   VAL   227       9.579 -15.200 -25.236  1.00                 O  
ATOM    428  CB  VAL   227       7.260 -14.011 -23.250  1.00                 C  
ATOM    429  CG1 VAL   227       8.176 -12.898 -23.735  1.00                 C  
ATOM    430  CG2 VAL   227       5.806 -13.568 -23.295  1.00                 C  
ATOM    431  N   ALA   228       9.534 -16.225 -23.219  1.00                 N  
ATOM    432  CA  ALA   228      10.943 -16.591 -23.301  1.00                 C  
ATOM    433  C   ALA   228      11.182 -17.621 -24.394  1.00                 C  
ATOM    434  O   ALA   228      12.135 -17.504 -25.169  1.00                 O  
ATOM    435  CB  ALA   228      11.430 -17.127 -21.963  1.00                 C  
ATOM    436  N   HIS   252      10.331 -18.639 -24.471  1.00                 N  
ATOM    437  CA  HIS   252      10.426 -19.609 -25.552  1.00                 C  
ATOM    438  C   HIS   252      10.307 -18.929 -26.906  1.00                 C  
ATOM    439  O   HIS   252      11.067 -19.235 -27.831  1.00                 O  
ATOM    440  CB  HIS   252       9.346 -20.683 -25.405  1.00                 C  
ATOM    441  CG  HIS   252       9.378 -21.723 -26.481  1.00                 C  
ATOM    442  ND1 HIS   252      10.347 -22.700 -26.543  1.00                 N  
ATOM    443  CE1 HIS   252      10.113 -23.482 -27.612  1.00                 C  
ATOM    444  CD2 HIS   252       8.561 -22.040 -27.643  1.00                 C  
ATOM    445  NE2 HIS   252       9.043 -23.092 -28.277  1.00                 N  
ATOM    446  N   ALA   253       9.335 -18.015 -27.048  1.00                 N  
ATOM    447  CA  ALA   253       9.176 -17.283 -28.306  1.00                 C  
ATOM    448  C   ALA   253      10.384 -16.396 -28.584  1.00                 C  
ATOM    449  O   ALA   253      10.815 -16.264 -29.735  1.00                 O  
ATOM    450  CB  ALA   253       7.908 -16.444 -28.274  1.00                 C  
ATOM    451  N   HIS   254      10.950 -15.793 -27.534  1.00                 N  
ATOM    452  CA  HIS   254      12.090 -14.911 -27.707  1.00                 C  
ATOM    453  C   HIS   254      13.331 -15.602 -28.239  1.00                 C  
ATOM    454  O   HIS   254      14.171 -14.962 -28.868  1.00                 O  
ATOM    455  CB  HIS   254      12.445 -14.228 -26.385  1.00                 C  
ATOM    456  CG  HIS   254      13.556 -13.232 -26.498  1.00                 C  
ATOM    457  ND1 HIS   254      13.835 -12.311 -25.511  1.00                 N  
ATOM    458  CE1 HIS   254      14.880 -11.558 -25.897  1.00                 C  
ATOM    459  CD2 HIS   254      14.568 -12.914 -27.496  1.00                 C  
ATOM    460  NE2 HIS   254      15.325 -11.914 -27.087  1.00                 N  
ATOM    461  N   ASP   255      13.473 -16.906 -27.998  1.00                 N  
ATOM    462  CA  ASP   255      14.603 -17.634 -28.566  1.00                 C  
ATOM    463  C   ASP   255      14.270 -18.311 -29.893  1.00                 C  
ATOM    464  O   ASP   255      15.184 -18.602 -30.668  1.00                 O  
ATOM    465  CB  ASP   255      15.111 -18.689 -27.581  1.00                 C  
ATOM    466  CG  ASP   255      15.713 -18.077 -26.331  1.00                 C  
ATOM    467  OD1 ASP   255      16.143 -16.906 -26.392  1.00                 O  
ATOM    468  OD2 ASP   255      15.755 -18.768 -25.292  1.00                 O  
ATOM    469  N   MET   256      12.995 -18.573 -30.179  1.00                 N  
ATOM    470  CA  MET   256      12.625 -19.080 -31.498  1.00                 C  
ATOM    471  C   MET   256      12.577 -17.951 -32.519  1.00                 C  
ATOM    472  O   MET   256      12.971 -18.129 -33.673  1.00                 O  
ATOM    473  CB  MET   256      11.274 -19.796 -31.437  1.00                 C  
ATOM    474  SD  MET   256      12.396 -22.318 -31.194  1.00                 S  
ATOM    475  CE  MET   256      13.848 -22.002 -30.194  1.00                 C  
ATOM    476  CG  MET   256      11.274 -21.049 -30.577  1.00                 C  
ATOM    477  N   SER   257      12.098 -16.778 -32.117  1.00                 N  
ATOM    478  CA  SER   257      11.802 -15.689 -33.036  1.00                 C  
ATOM    479  C   SER   257      12.774 -14.530 -32.867  1.00                 C  
ATOM    480  O   SER   257      13.189 -13.920 -33.853  1.00                 O  
ATOM    481  CB  SER   257      10.368 -15.195 -32.837  1.00                 C  
ATOM    482  OG  SER   257       9.430 -16.204 -33.167  1.00                 O  
ATOM    483  N   VAL   258      13.163 -14.225 -31.630  1.00                 N  
ATOM    484  CA  VAL   258      14.070 -13.138 -31.344  1.00                 C  
ATOM    485  C   VAL   258      13.526 -12.251 -30.241  1.00                 C  
ATOM    486  O   VAL   258      12.371 -12.381 -29.827  1.00                 O  
ATOM    487  CB  VAL   258      14.353 -12.294 -32.600  1.00                 C  
ATOM    488  CG1 VAL   258      15.238 -11.106 -32.256  1.00                 C  
ATOM    489  CG2 VAL   258      14.998 -13.148 -33.681  1.00                 C  
ATOM    490  N   GLY   259      14.345 -11.308 -29.763  1.00                 N  
ATOM    491  CA  GLY   259      13.955 -10.498 -28.594  1.00                 C  
ATOM    492  C   GLY   259      12.902  -9.435 -28.869  1.00                 C  
ATOM    493  O   GLY   259      12.386  -8.846 -27.906  1.00                 O  
ATOM    494  N   LEU   260      12.570  -9.157 -30.126  1.00                 N  
ATOM    495  CA  LEU   260      11.643  -8.093 -30.448  1.00                 C  
ATOM    496  C   LEU   260      10.217  -8.367 -30.008  1.00                 C  
ATOM    497  O   LEU   260       9.932  -9.301 -29.248  1.00                 O  
ATOM    498  CB  LEU   260      11.644  -7.818 -31.953  1.00                 C  
ATOM    499  CG  LEU   260      12.971  -7.353 -32.556  1.00                 C  
ATOM    500  CD1 LEU   260      12.859  -7.223 -34.067  1.00                 C  
ATOM    501  CD2 LEU   260      13.407  -6.032 -31.942  1.00                 C  
ATOM    502  N   TRP   261       9.287  -7.527 -30.475  1.00                 N  
ATOM    503  CA  TRP   261       7.864  -7.731 -30.159  1.00                 C  
ATOM    504  C   TRP   261       7.200  -8.858 -30.934  1.00                 C  
ATOM    505  O   TRP   261       6.052  -9.208 -30.613  1.00                 O  
ATOM    506  CB  TRP   261       7.070  -6.447 -30.409  1.00                 C  
ATOM    507  CG  TRP   261       7.252  -5.888 -31.786  1.00                 C  
ATOM    508  CD1 TRP   261       8.117  -4.901 -32.163  1.00                 C  
ATOM    509  NE1 TRP   261       8.000  -4.656 -33.510  1.00                 N  
ATOM    510  CD2 TRP   261       6.553  -6.283 -32.973  1.00                 C  
ATOM    511  CE2 TRP   261       7.045  -5.494 -34.028  1.00                 C  
ATOM    512  CH2 TRP   261       5.605  -6.551 -35.573  1.00                 C  
ATOM    513  CZ2 TRP   261       6.577  -5.620 -35.336  1.00                 C  
ATOM    514  CE3 TRP   261       5.559  -7.228 -33.245  1.00                 C  
ATOM    515  CZ3 TRP   261       5.098  -7.349 -34.542  1.00                 C  
ATOM    516  N   VAL   262       7.862  -9.418 -31.949  1.00                 N  
ATOM    517  CA  VAL   262       7.288 -10.558 -32.655  1.00                 C  
ATOM    518  C   VAL   262       7.154 -11.762 -31.735  1.00                 C  
ATOM    519  O   VAL   262       6.206 -12.546 -31.864  1.00                 O  
ATOM    520  CB  VAL   262       8.126 -10.937 -33.890  1.00                 C  
ATOM    521  CG1 VAL   262       9.455 -11.544 -33.466  1.00                 C  
ATOM    522  CG2 VAL   262       7.357 -11.901 -34.781  1.00                 C  
ATOM    523  N   LEU   263       8.089 -11.933 -30.806  1.00                 N  
ATOM    524  CA  LEU   263       7.927 -12.985 -29.813  1.00                 C  
ATOM    525  C   LEU   263       6.674 -12.743 -28.979  1.00                 C  
ATOM    526  O   LEU   263       5.773 -13.589 -28.936  1.00                 O  
ATOM    527  CB  LEU   263       9.161 -13.066 -28.912  1.00                 C  
ATOM    528  CG  LEU   263       9.219 -14.252 -27.947  1.00                 C  
ATOM    529  CD1 LEU   263      10.643 -14.482 -27.464  1.00                 C  
ATOM    530  CD2 LEU   263       8.288 -14.030 -26.765  1.00                 C  
ATOM    531  N   ALA   264       6.578 -11.567 -28.342  1.00                 N  
ATOM    532  CA  ALA   264       5.400 -11.262 -27.528  1.00                 C  
ATOM    533  C   ALA   264       4.125 -11.352 -28.347  1.00                 C  
ATOM    534  O   ALA   264       3.081 -11.767 -27.840  1.00                 O  
ATOM    535  CB  ALA   264       5.526  -9.878 -26.911  1.00                 C  
ATOM    536  N   GLY   265       4.191 -10.957 -29.617  1.00                 N  
ATOM    537  CA  GLY   265       3.019 -11.008 -30.482  1.00                 C  
ATOM    538  C   GLY   265       2.530 -12.438 -30.646  1.00                 C  
ATOM    539  O   GLY   265       1.322 -12.691 -30.702  1.00                 O  
ATOM    540  N   ILE   266       3.461 -13.382 -30.750  1.00                 N  
ATOM    541  CA  ILE   266       3.095 -14.779 -30.917  1.00                 C  
ATOM    542  C   ILE   266       2.303 -15.255 -29.712  1.00                 C  
ATOM    543  O   ILE   266       1.263 -15.914 -29.848  1.00                 O  
ATOM    544  CB  ILE   266       4.336 -15.666 -31.131  1.00                 C  
ATOM    545  CD1 ILE   266       6.356 -15.973 -32.655  1.00                 C  
ATOM    546  CG1 ILE   266       4.984 -15.359 -32.483  1.00                 C  
ATOM    547  CG2 ILE   266       3.969 -17.136 -30.998  1.00                 C  
ATOM    548  N   ILE   267       2.744 -14.870 -28.514  1.00                 N  
ATOM    549  CA  ILE   267       2.110 -15.348 -27.289  1.00                 C  
ATOM    550  C   ILE   267       0.770 -14.660 -27.076  1.00                 C  
ATOM    551  O   ILE   267      -0.241 -15.311 -26.768  1.00                 O  
ATOM    552  CB  ILE   267       3.017 -15.133 -26.063  1.00                 C  
ATOM    553  CD1 ILE   267       5.334 -15.674 -25.148  1.00                 C  
ATOM    554  CG1 ILE   267       4.261 -16.018 -26.158  1.00                 C  
ATOM    555  CG2 ILE   267       2.242 -15.380 -24.778  1.00                 C  
ATOM    556  N   THR   268       0.747 -13.333 -27.221  1.00                 N  
ATOM    557  CA  THR   268      -0.499 -12.588 -27.094  1.00                 C  
ATOM    558  C   THR   268      -1.553 -13.128 -28.046  1.00                 C  
ATOM    559  O   THR   268      -2.715 -13.279 -27.665  1.00                 O  
ATOM    560  CB  THR   268      -0.288 -11.086 -27.360  1.00                 C  
ATOM    561  OG1 THR   268       0.620 -10.549 -26.389  1.00                 O  
ATOM    562  CG2 THR   268      -1.608 -10.336 -27.257  1.00                 C  
ATOM    563  N   PHE   269      -1.165 -13.449 -29.285  1.00                 N  
ATOM    564  CA  PHE   269      -2.138 -13.990 -30.230  1.00                 C  
ATOM    565  C   PHE   269      -2.618 -15.381 -29.800  1.00                 C  
ATOM    566  O   PHE   269      -3.820 -15.683 -29.866  1.00                 O  
ATOM    567  CB  PHE   269      -1.540 -14.055 -31.637  1.00                 C  
ATOM    568  CG  PHE   269      -2.499 -14.551 -32.681  1.00                 C  
ATOM    569  CZ  PHE   269      -4.270 -15.475 -34.613  1.00                 C  
ATOM    570  CD1 PHE   269      -3.523 -13.742 -33.141  1.00                 C  
ATOM    571  CE1 PHE   269      -4.405 -14.198 -34.102  1.00                 C  
ATOM    572  CD2 PHE   269      -2.377 -15.827 -33.202  1.00                 C  
ATOM    573  CE2 PHE   269      -3.260 -16.283 -34.163  1.00                 C  
ATOM    574  N   LEU   270      -1.697 -16.240 -29.353  1.00                 N  
ATOM    575  CA  LEU   270      -2.115 -17.471 -28.695  1.00                 C  
ATOM    576  C   LEU   270      -3.097 -17.204 -27.574  1.00                 C  
ATOM    577  O   LEU   270      -4.159 -17.834 -27.488  1.00                 O  
ATOM    578  CB  LEU   270      -0.901 -18.225 -28.149  1.00                 C  
ATOM    579  CG  LEU   270      -0.277 -19.268 -29.078  1.00                 C  
ATOM    580  CD1 LEU   270       0.062 -18.652 -30.427  1.00                 C  
ATOM    581  CD2 LEU   270       0.967 -19.875 -28.447  1.00                 C  
ATOM    582  N   ILE   271      -2.778 -16.230 -26.720  1.00                 N  
ATOM    583  CA  ILE   271      -3.668 -15.925 -25.605  1.00                 C  
ATOM    584  C   ILE   271      -5.063 -15.541 -26.092  1.00                 C  
ATOM    585  O   ILE   271      -6.063 -16.068 -25.595  1.00                 O  
ATOM    586  CB  ILE   271      -3.100 -14.799 -24.721  1.00                 C  
ATOM    587  CD1 ILE   271      -1.055 -14.161 -23.339  1.00                 C  
ATOM    588  CG1 ILE   271      -1.843 -15.276 -23.991  1.00                 C  
ATOM    589  CG2 ILE   271      -4.160 -14.295 -23.754  1.00                 C  
ATOM    590  N   VAL   272      -5.154 -14.652 -27.085  1.00                 N  
ATOM    591  CA  VAL   272      -6.464 -14.236 -27.560  1.00                 C  
ATOM    592  C   VAL   272      -7.230 -15.359 -28.222  1.00                 C  
ATOM    593  O   VAL   272      -8.455 -15.415 -28.134  1.00                 O  
ATOM    594  CB  VAL   272      -6.359 -13.057 -28.545  1.00                 C  
ATOM    595  CG1 VAL   272      -7.715 -12.759 -29.166  1.00                 C  
ATOM    596  CG2 VAL   272      -5.807 -11.825 -27.845  1.00                 C  
ATOM    597  N   GLU   273      -6.529 -16.254 -28.910  1.00                 N  
ATOM    598  CA  GLU   273      -7.193 -17.433 -29.449  1.00                 C  
ATOM    599  C   GLU   273      -7.670 -18.372 -28.334  1.00                 C  
ATOM    600  O   GLU   273      -8.687 -19.057 -28.491  1.00                 O  
ATOM    601  CB  GLU   273      -6.259 -18.187 -30.398  1.00                 C  
ATOM    602  CD  GLU   273      -7.185 -17.202 -32.531  1.00                 C  
ATOM    603  CG  GLU   273      -5.950 -17.442 -31.686  1.00                 C  
ATOM    604  OE1 GLU   273      -7.951 -18.164 -32.751  1.00                 O  
ATOM    605  OE2 GLU   273      -7.387 -16.052 -32.974  1.00                 O  
ATOM    606  N   LYS   274      -6.963 -18.406 -27.199  1.00                 N  
ATOM    607  CA  LYS   274      -7.395 -19.258 -26.103  1.00                 C  
ATOM    608  C   LYS   274      -8.653 -18.735 -25.441  1.00                 C  
ATOM    609  O   LYS   274      -9.561 -19.502 -25.108  1.00                 O  
ATOM    610  CB  LYS   274      -6.284 -19.394 -25.060  1.00                 C  
ATOM    611  CD  LYS   274      -6.794 -21.745 -24.344  1.00                 C  
ATOM    612  CE  LYS   274      -7.037 -22.669 -23.162  1.00                 C  
ATOM    613  CG  LYS   274      -6.636 -20.302 -23.893  1.00                 C  
ATOM    614  NZ  LYS   274      -7.251 -24.078 -23.594  1.00                 N  
ATOM    615  N   PHE   275      -8.728 -17.424 -25.250  1.00                 N  
ATOM    616  CA  PHE   275      -9.951 -16.829 -24.735  1.00                 C  
ATOM    617  C   PHE   275     -11.117 -17.162 -25.658  1.00                 C  
ATOM    618  O   PHE   275     -12.161 -17.662 -25.223  1.00                 O  
ATOM    619  CB  PHE   275      -9.790 -15.314 -24.589  1.00                 C  
ATOM    620  CG  PHE   275      -8.942 -14.905 -23.420  1.00                 C  
ATOM    621  CZ  PHE   275      -7.376 -14.149 -21.251  1.00                 C  
ATOM    622  CD1 PHE   275      -7.677 -14.376 -23.614  1.00                 C  
ATOM    623  CE1 PHE   275      -6.897 -13.999 -22.538  1.00                 C  
ATOM    624  CD2 PHE   275      -9.407 -15.048 -22.125  1.00                 C  
ATOM    625  CE2 PHE   275      -8.626 -14.671 -21.048  1.00                 C  
ATOM    626  N   VAL   276     -10.925 -16.945 -26.958  1.00                 N  
ATOM    627  CA  VAL   276     -12.014 -17.053 -27.919  1.00                 C  
ATOM    628  C   VAL   276     -12.468 -18.501 -28.105  1.00                 C  
ATOM    629  O   VAL   276     -13.644 -18.760 -28.380  1.00                 O  
ATOM    630  CB  VAL   276     -11.621 -16.462 -29.286  1.00                 C  
ATOM    631  CG1 VAL   276     -12.700 -16.748 -30.319  1.00                 C  
ATOM    632  CG2 VAL   276     -11.374 -14.966 -29.168  1.00                 C  
ATOM    633  N   ARG   277     -11.552 -19.462 -27.985  1.00                 N  
ATOM    634  CA  ARG   277     -11.964 -20.864 -27.967  1.00                 C  
ATOM    635  C   ARG   277     -12.893 -21.154 -26.788  1.00                 C  
ATOM    636  O   ARG   277     -13.891 -21.870 -26.940  1.00                 O  
ATOM    637  CB  ARG   277     -10.741 -21.781 -27.907  1.00                 C  
ATOM    638  CD  ARG   277     -11.743 -23.692 -29.189  1.00                 C  
ATOM    639  NE  ARG   277     -12.046 -25.121 -29.204  1.00                 N  
ATOM    640  CG  ARG   277     -11.077 -23.264 -27.892  1.00                 C  
ATOM    641  CZ  ARG   277     -12.777 -25.721 -30.137  1.00                 C  
ATOM    642  NH1 ARG   277     -13.000 -27.026 -30.068  1.00                 N  
ATOM    643  NH2 ARG   277     -13.285 -25.014 -31.137  1.00                 N  
ATOM    644  N   ILE   278     -12.574 -20.603 -25.603  1.00                 N  
ATOM    645  CA  ILE   278     -13.385 -20.814 -24.402  1.00                 C  
ATOM    646  C   ILE   278     -14.609 -19.919 -24.360  1.00                 C  
ATOM    647  O   ILE   278     -15.632 -20.321 -23.799  1.00                 O  
ATOM    648  CB  ILE   278     -12.561 -20.597 -23.119  1.00                 C  
ATOM    649  CD1 ILE   278     -11.858 -23.047 -23.063  1.00                 C  
ATOM    650  CG1 ILE   278     -11.409 -21.602 -23.049  1.00                 C  
ATOM    651  CG2 ILE   278     -13.456 -20.674 -21.892  1.00                 C  
ATOM    652  N   VAL   279     -14.515 -18.699 -24.893  1.00                 N  
ATOM    653  CA  VAL   279     -15.720 -17.911 -25.129  1.00                 C  
ATOM    654  C   VAL   279     -16.698 -18.670 -26.026  1.00                 C  
ATOM    655  O   VAL   279     -17.907 -18.689 -25.765  1.00                 O  
ATOM    656  CB  VAL   279     -15.387 -16.544 -25.754  1.00                 C  
ATOM    657  CG1 VAL   279     -16.659 -15.830 -26.185  1.00                 C  
ATOM    658  CG2 VAL   279     -14.598 -15.688 -24.775  1.00                 C  
ATOM    659  N   LYS   280     -16.188 -19.329 -27.066  1.00                 N  
ATOM    660  CA  LYS   280     -16.996 -20.164 -27.929  1.00                 C  
ATOM    661  C   LYS   280     -17.707 -21.297 -27.214  1.00                 C  
ATOM    662  O   LYS   280     -18.936 -21.380 -27.270  1.00                 O  
ATOM    663  CB  LYS   280     -16.142 -20.762 -29.049  1.00                 C  
ATOM    664  CD  LYS   280     -17.078 -22.943 -29.865  1.00                 C  
ATOM    665  CE  LYS   280     -17.722 -23.664 -31.038  1.00                 C  
ATOM    666  CG  LYS   280     -16.944 -21.454 -30.139  1.00                 C  
ATOM    667  NZ  LYS   280     -17.913 -25.115 -30.761  1.00                 N  
ATOM    668  N   GLY   281     -16.946 -22.174 -26.543  1.00                 N  
ATOM    669  CA  GLY   281     -17.531 -23.304 -25.818  1.00                 C  
ATOM    670  C   GLY   281     -18.560 -22.851 -24.779  1.00                 C  
ATOM    671  O   GLY   281     -19.617 -23.475 -24.634  1.00                 O  
ATOM    672  N   GLY   282     -18.269 -21.766 -24.048  1.00                 N  
ATOM    673  CA  GLY   282     -19.206 -21.208 -23.072  1.00                 C  
ATOM    674  C   GLY   282     -20.532 -20.798 -23.700  1.00                 C  
ATOM    675  O   GLY   282     -21.531 -20.668 -22.973  1.00                 O  
ATOM    676  N   HIS   283     -20.557 -20.572 -25.025  1.00                 N  
ATOM    677  CA  HIS   283     -21.731 -20.086 -25.754  1.00                 C  
ATOM    678  C   HIS   283     -22.456 -21.207 -26.493  1.00                 C  
ATOM    679  O   HIS   283     -23.664 -21.383 -26.297  1.00                 O  
ATOM    680  CB  HIS   283     -21.330 -18.995 -26.749  1.00                 C  
ATOM    681  CG  HIS   283     -22.486 -18.403 -27.494  1.00                 C  
ATOM    682  ND1 HIS   283     -23.508 -17.725 -26.866  1.00                 N  
ATOM    683  CE1 HIS   283     -24.393 -17.313 -27.791  1.00                 C  
ATOM    684  CD2 HIS   283     -22.893 -18.329 -28.890  1.00                 C  
ATOM    685  NE2 HIS   283     -24.031 -17.672 -29.007  1.00                 N  
ATOM    686  N   SER   284     -21.757 -21.983 -27.331  1.00                 N  
ATOM    687  CA  SER   284     -22.428 -23.057 -28.058  1.00                 C  
ATOM    688  C   SER   284     -22.898 -24.200 -27.158  1.00                 C  
ATOM    689  O   SER   284     -23.442 -25.180 -27.680  1.00                 O  
ATOM    690  CB  SER   284     -21.509 -23.627 -29.140  1.00                 C  
ATOM    691  OG  SER   284     -20.389 -24.279 -28.566  1.00                 O  
ATOM    692  N   HIS   285     -22.702 -24.118 -25.838  1.00                 N  
ATOM    693  CA  HIS   285     -23.138 -25.180 -24.927  1.00                 C  
ATOM    694  C   HIS   285     -23.686 -24.598 -23.636  1.00                 C  
ATOM    695  O   HIS   285     -23.020 -23.791 -22.989  1.00                 O  
ATOM    696  CB  HIS   285     -21.982 -26.135 -24.625  1.00                 C  
ATOM    697  CG  HIS   285     -21.405 -26.789 -25.842  1.00                 C  
ATOM    698  ND1 HIS   285     -22.037 -27.817 -26.506  1.00                 N  
ATOM    699  CE1 HIS   285     -21.281 -28.194 -27.553  1.00                 C  
ATOM    700  CD2 HIS   285     -20.195 -26.622 -26.635  1.00                 C  
ATOM    701  NE2 HIS   285     -20.174 -27.481 -27.636  1.00                 N  
ATOM    702  N   LYS   342     -35.067 -33.323 -13.541  1.00                 N  
ATOM    703  CA  LYS   342     -34.214 -32.145 -13.651  1.00                 C  
ATOM    704  C   LYS   342     -33.461 -32.151 -14.984  1.00                 C  
ATOM    705  O   LYS   342     -33.843 -31.426 -15.909  1.00                 O  
ATOM    706  CB  LYS   342     -33.229 -32.086 -12.482  1.00                 C  
ATOM    707  CD  LYS   342     -34.550 -30.505 -11.048  1.00                 C  
ATOM    708  CE  LYS   342     -35.119 -30.249  -9.662  1.00                 C  
ATOM    709  CG  LYS   342     -33.885 -31.870 -11.128  1.00                 C  
ATOM    710  NZ  LYS   342     -35.806 -28.930  -9.579  1.00                 N  
ATOM    711  N   VAL   343     -32.418 -32.990 -15.077  1.00                 N  
ATOM    712  CA  VAL   343     -31.408 -32.975 -16.138  1.00                 C  
ATOM    713  C   VAL   343     -30.625 -31.669 -16.166  1.00                 C  
ATOM    714  O   VAL   343     -29.946 -31.373 -17.158  1.00                 O  
ATOM    715  CB  VAL   343     -32.039 -33.217 -17.522  1.00                 C  
ATOM    716  CG1 VAL   343     -30.999 -33.051 -18.618  1.00                 C  
ATOM    717  CG2 VAL   343     -32.669 -34.600 -17.585  1.00                 C  
ATOM    718  N   ALA   344     -30.747 -30.857 -15.112  1.00                 N  
ATOM    719  CA  ALA   344     -29.868 -29.714 -14.907  1.00                 C  
ATOM    720  C   ALA   344     -28.488 -30.156 -14.440  1.00                 C  
ATOM    721  O   ALA   344     -27.511 -29.425 -14.646  1.00                 O  
ATOM    722  CB  ALA   344     -30.476 -28.751 -13.899  1.00                 C  
ATOM    723  N   GLY   345     -28.399 -31.338 -13.813  1.00                 N  
ATOM    724  CA  GLY   345     -27.109 -31.879 -13.393  1.00                 C  
ATOM    725  C   GLY   345     -26.164 -31.926 -14.574  1.00                 C  
ATOM    726  O   GLY   345     -24.994 -31.537 -14.469  1.00                 O  
ATOM    727  N   TYR   346     -26.670 -32.384 -15.723  1.00                 N  
ATOM    728  CA  TYR   346     -25.824 -32.564 -16.895  1.00                 C  
ATOM    729  C   TYR   346     -25.218 -31.245 -17.354  1.00                 C  
ATOM    730  O   TYR   346     -24.054 -31.202 -17.780  1.00                 O  
ATOM    731  CB  TYR   346     -26.620 -33.196 -18.038  1.00                 C  
ATOM    732  CG  TYR   346     -25.811 -33.423 -19.296  1.00                 C  
ATOM    733  OH  TYR   346     -23.581 -34.058 -22.747  1.00                 O  
ATOM    734  CZ  TYR   346     -24.320 -33.847 -21.606  1.00                 C  
ATOM    735  CD1 TYR   346     -24.941 -34.501 -19.398  1.00                 C  
ATOM    736  CE1 TYR   346     -24.198 -34.715 -20.543  1.00                 C  
ATOM    737  CD2 TYR   346     -25.921 -32.557 -20.377  1.00                 C  
ATOM    738  CE2 TYR   346     -25.186 -32.756 -21.530  1.00                 C  
ATOM    739  N   LEU   347     -25.998 -30.158 -17.278  1.00                 N  
ATOM    740  CA  LEU   347     -25.490 -28.844 -17.650  1.00                 C  
ATOM    741  C   LEU   347     -24.460 -28.343 -16.652  1.00                 C  
ATOM    742  O   LEU   347     -23.500 -27.671 -17.044  1.00                 O  
ATOM    743  CB  LEU   347     -26.637 -27.838 -17.763  1.00                 C  
ATOM    744  CG  LEU   347     -27.621 -28.059 -18.914  1.00                 C  
ATOM    745  CD1 LEU   347     -28.787 -27.087 -18.818  1.00                 C  
ATOM    746  CD2 LEU   347     -26.920 -27.913 -20.256  1.00                 C  
ATOM    747  N   ASN   348     -24.608 -28.683 -15.370  1.00                 N  
ATOM    748  CA  ASN   348     -23.552 -28.351 -14.421  1.00                 C  
ATOM    749  C   ASN   348     -22.306 -29.198 -14.669  1.00                 C  
ATOM    750  O   ASN   348     -21.178 -28.692 -14.604  1.00                 O  
ATOM    751  CB  ASN   348     -24.048 -28.527 -12.984  1.00                 C  
ATOM    752  CG  ASN   348     -25.013 -27.437 -12.563  1.00                 C  
ATOM    753  OD1 ASN   348     -25.045 -26.359 -13.157  1.00                 O  
ATOM    754  ND2 ASN   348     -25.806 -27.715 -11.534  1.00                 N  
ATOM    755  N   LEU   349     -22.493 -30.478 -15.002  1.00                 N  
ATOM    756  CA  LEU   349     -21.368 -31.366 -15.288  1.00                 C  
ATOM    757  C   LEU   349     -20.581 -30.875 -16.499  1.00                 C  
ATOM    758  O   LEU   349     -19.344 -30.952 -16.530  1.00                 O  
ATOM    759  CB  LEU   349     -21.860 -32.796 -15.522  1.00                 C  
ATOM    760  CG  LEU   349     -22.416 -33.530 -14.301  1.00                 C  
ATOM    761  CD1 LEU   349     -23.032 -34.860 -14.707  1.00                 C  
ATOM    762  CD2 LEU   349     -21.326 -33.747 -13.262  1.00                 C  
ATOM    763  N   ALA   350     -21.278 -30.369 -17.519  1.00                 N  
ATOM    764  CA  ALA   350     -20.577 -29.820 -18.676  1.00                 C  
ATOM    765  C   ALA   350     -19.658 -28.671 -18.274  1.00                 C  
ATOM    766  O   ALA   350     -18.514 -28.593 -18.734  1.00                 O  
ATOM    767  CB  ALA   350     -21.573 -29.348 -19.724  1.00                 C  
ATOM    768  N   ALA   351     -20.126 -27.788 -17.395  1.00                 N  
ATOM    769  CA  ALA   351     -19.275 -26.707 -16.906  1.00                 C  
ATOM    770  C   ALA   351     -18.028 -27.252 -16.221  1.00                 C  
ATOM    771  O   ALA   351     -16.912 -26.755 -16.435  1.00                 O  
ATOM    772  CB  ALA   351     -20.049 -25.815 -15.947  1.00                 C  
ATOM    773  N   ASP   352     -18.209 -28.249 -15.354  1.00                 N  
ATOM    774  CA  ASP   352     -17.068 -28.818 -14.653  1.00                 C  
ATOM    775  C   ASP   352     -16.074 -29.368 -15.658  1.00                 C  
ATOM    776  O   ASP   352     -14.864 -29.140 -15.545  1.00                 O  
ATOM    777  CB  ASP   352     -17.525 -29.911 -13.684  1.00                 C  
ATOM    778  CG  ASP   352     -18.253 -29.353 -12.477  1.00                 C  
ATOM    779  OD1 ASP   352     -18.168 -28.128 -12.246  1.00                 O  
ATOM    780  OD2 ASP   352     -18.908 -30.139 -11.763  1.00                 O  
ATOM    781  N   PHE   353     -16.580 -30.057 -16.685  1.00                 N  
ATOM    782  CA  PHE   353     -15.726 -30.579 -17.751  1.00                 C  
ATOM    783  C   PHE   353     -14.986 -29.436 -18.443  1.00                 C  
ATOM    784  O   PHE   353     -13.751 -29.426 -18.513  1.00                 O  
ATOM    785  CB  PHE   353     -16.556 -31.372 -18.763  1.00                 C  
ATOM    786  CG  PHE   353     -17.002 -32.715 -18.261  1.00                 C  
ATOM    787  CZ  PHE   353     -17.832 -35.202 -17.337  1.00                 C  
ATOM    788  CD1 PHE   353     -16.412 -33.284 -17.146  1.00                 C  
ATOM    789  CE1 PHE   353     -16.823 -34.521 -16.684  1.00                 C  
ATOM    790  CD2 PHE   353     -18.011 -33.410 -18.903  1.00                 C  
ATOM    791  CE2 PHE   353     -18.422 -34.646 -18.441  1.00                 C  
ATOM    792  N   ALA   354     -15.735 -28.443 -18.948  1.00                 N  
ATOM    793  CA  ALA   354     -15.122 -27.322 -19.664  1.00                 C  
ATOM    794  C   ALA   354     -14.056 -26.631 -18.831  1.00                 C  
ATOM    795  O   ALA   354     -13.085 -26.099 -19.380  1.00                 O  
ATOM    796  CB  ALA   354     -16.183 -26.313 -20.077  1.00                 C  
ATOM    797  N   HIS   355     -14.221 -26.615 -17.512  1.00                 N  
ATOM    798  CA  HIS   355     -13.294 -25.864 -16.687  1.00                 C  
ATOM    799  C   HIS   355     -12.041 -26.665 -16.373  1.00                 C  
ATOM    800  O   HIS   355     -11.005 -26.070 -16.067  1.00                 O  
ATOM    801  CB  HIS   355     -13.968 -25.429 -15.384  1.00                 C  
ATOM    802  CG  HIS   355     -15.051 -24.413 -15.575  1.00                 C  
ATOM    803  ND1 HIS   355     -15.799 -23.917 -14.529  1.00                 N  
ATOM    804  CE1 HIS   355     -16.687 -23.029 -15.008  1.00                 C  
ATOM    805  CD2 HIS   355     -15.620 -23.702 -16.710  1.00                 C  
ATOM    806  NE2 HIS   355     -16.586 -22.895 -16.316  1.00                 N  
ATOM    807  N   ASN   356     -12.103 -27.992 -16.480  1.00                 N  
ATOM    808  CA  ASN   356     -10.912 -28.830 -16.382  1.00                 C  
ATOM    809  C   ASN   356     -10.069 -28.819 -17.649  1.00                 C  
ATOM    810  O   ASN   356      -8.873 -29.111 -17.571  1.00                 O  
ATOM    811  CB  ASN   356     -11.297 -30.270 -16.036  1.00                 C  
ATOM    812  CG  ASN   356     -11.789 -30.414 -14.609  1.00                 C  
ATOM    813  OD1 ASN   356     -11.862 -29.436 -13.865  1.00                 O  
ATOM    814  ND2 ASN   356     -12.128 -31.639 -14.223  1.00                 N  
ATOM    815  N   PHE   357     -10.666 -28.510 -18.808  1.00                 N  
ATOM    816  CA  PHE   357      -9.929 -28.567 -20.071  1.00                 C  
ATOM    817  C   PHE   357      -8.697 -27.667 -20.094  1.00                 C  
ATOM    818  O   PHE   357      -7.632 -28.138 -20.535  1.00                 O  
ATOM    819  CB  PHE   357     -10.840 -28.188 -21.240  1.00                 C  
ATOM    820  CG  PHE   357     -11.824 -29.259 -21.614  1.00                 C  
ATOM    821  CZ  PHE   357     -13.641 -31.247 -22.304  1.00                 C  
ATOM    822  CD1 PHE   357     -13.133 -28.938 -21.929  1.00                 C  
ATOM    823  CE1 PHE   357     -14.039 -29.923 -22.272  1.00                 C  
ATOM    824  CD2 PHE   357     -11.442 -30.588 -21.651  1.00                 C  
ATOM    825  CE2 PHE   357     -12.347 -31.574 -21.994  1.00                 C  
ATOM    826  N   THR   358      -8.748 -26.397 -19.662  1.00                 N  
ATOM    827  CA  THR   358      -7.523 -25.577 -19.720  1.00                 C  
ATOM    828  C   THR   358      -6.419 -26.077 -18.799  1.00                 C  
ATOM    829  O   THR   358      -5.233 -25.979 -19.144  1.00                 O  
ATOM    830  CB  THR   358      -7.811 -24.106 -19.368  1.00                 C  
ATOM    831  OG1 THR   358      -8.354 -24.025 -18.044  1.00                 O  
ATOM    832  CG2 THR   358      -8.818 -23.513 -20.342  1.00                 C  
ATOM    833  N   ASP   359      -6.776 -26.638 -17.648  1.00                 N  
ATOM    834  CA  ASP   359      -5.760 -27.124 -16.722  1.00                 C  
ATOM    835  C   ASP   359      -5.052 -28.357 -17.271  1.00                 C  
ATOM    836  O   ASP   359      -3.822 -28.459 -17.191  1.00                 O  
ATOM    837  CB  ASP   359      -6.383 -27.443 -15.362  1.00                 C  
ATOM    838  CG  ASP   359      -6.793 -26.197 -14.602  1.00                 C  
ATOM    839  OD1 ASP   359      -6.356 -25.093 -14.991  1.00                 O  
ATOM    840  OD2 ASP   359      -7.551 -26.323 -13.617  1.00                 O  
ATOM    841  N   GLY   360      -5.808 -29.284 -17.857  1.00                 N  
ATOM    842  CA  GLY   360      -5.188 -30.391 -18.570  1.00                 C  
ATOM    843  C   GLY   360      -4.282 -29.926 -19.695  1.00                 C  
ATOM    844  O   GLY   360      -3.109 -30.304 -19.757  1.00                 O  
ATOM    845  N   LEU   361      -4.807 -29.076 -20.589  1.00                 N  
ATOM    846  CA  LEU   361      -3.996 -28.559 -21.695  1.00                 C  
ATOM    847  C   LEU   361      -2.720 -27.894 -21.203  1.00                 C  
ATOM    848  O   LEU   361      -1.648 -28.104 -21.776  1.00                 O  
ATOM    849  CB  LEU   361      -4.803 -27.565 -22.532  1.00                 C  
ATOM    850  CG  LEU   361      -5.955 -28.148 -23.354  1.00                 C  
ATOM    851  CD1 LEU   361      -6.779 -27.038 -23.988  1.00                 C  
ATOM    852  CD2 LEU   361      -5.428 -29.093 -24.423  1.00                 C  
ATOM    853  N   ALA   362      -2.812 -27.098 -20.134  1.00                 N  
ATOM    854  CA  ALA   362      -1.636 -26.391 -19.640  1.00                 C  
ATOM    855  C   ALA   362      -0.554 -27.362 -19.165  1.00                 C  
ATOM    856  O   ALA   362       0.643 -27.112 -19.363  1.00                 O  
ATOM    857  CB  ALA   362      -2.020 -25.450 -18.508  1.00                 C  
ATOM    858  N   ILE   363      -0.951 -28.461 -18.510  1.00                 N  
ATOM    859  CA  ILE   363       0.023 -29.483 -18.131  1.00                 C  
ATOM    860  C   ILE   363       0.744 -30.007 -19.375  1.00                 C  
ATOM    861  O   ILE   363       1.980 -30.061 -19.424  1.00                 O  
ATOM    862  CB  ILE   363      -0.644 -30.642 -17.367  1.00                 C  
ATOM    863  CD1 ILE   363      -2.060 -31.146 -15.309  1.00                 C  
ATOM    864  CG1 ILE   363      -1.139 -30.166 -16.000  1.00                 C  
ATOM    865  CG2 ILE   363       0.312 -31.819 -17.245  1.00                 C  
ATOM    866  N   GLY   364      -0.021 -30.377 -20.408  1.00                 N  
ATOM    867  CA  GLY   364       0.588 -30.929 -21.612  1.00                 C  
ATOM    868  C   GLY   364       1.434 -29.921 -22.372  1.00                 C  
ATOM    869  O   GLY   364       2.536 -30.239 -22.824  1.00                 O  
ATOM    870  N   ALA   365       0.933 -28.693 -22.522  1.00                 N  
ATOM    871  CA  ALA   365       1.720 -27.643 -23.163  1.00                 C  
ATOM    872  C   ALA   365       3.025 -27.412 -22.409  1.00                 C  
ATOM    873  O   ALA   365       4.113 -27.413 -23.000  1.00                 O  
ATOM    874  CB  ALA   365       0.918 -26.353 -23.242  1.00                 C  
ATOM    875  N   SER   366       2.942 -27.237 -21.089  1.00                 N  
ATOM    876  CA  SER   366       4.088 -26.792 -20.298  1.00                 C  
ATOM    877  C   SER   366       5.243 -27.784 -20.289  1.00                 C  
ATOM    878  O   SER   366       6.341 -27.418 -19.853  1.00                 O  
ATOM    879  CB  SER   366       3.667 -26.515 -18.854  1.00                 C  
ATOM    880  OG  SER   366       3.280 -27.709 -18.197  1.00                 O  
ATOM    881  N   PHE   367       5.022 -29.020 -20.727  1.00                 N  
ATOM    882  CA  PHE   367       6.055 -30.044 -20.780  1.00                 C  
ATOM    883  C   PHE   367       6.578 -30.298 -22.199  1.00                 C  
ATOM    884  O   PHE   367       7.338 -31.250 -22.402  1.00                 O  
ATOM    885  CB  PHE   367       5.535 -31.360 -20.198  1.00                 C  
ATOM    886  CG  PHE   367       5.213 -31.289 -18.732  1.00                 C  
ATOM    887  CZ  PHE   367       4.624 -31.158 -16.019  1.00                 C  
ATOM    888  CD1 PHE   367       3.901 -31.207 -18.300  1.00                 C  
ATOM    889  CE1 PHE   367       3.605 -31.142 -16.952  1.00                 C  
ATOM    890  CD2 PHE   367       6.222 -31.305 -17.786  1.00                 C  
ATOM    891  CE2 PHE   367       5.926 -31.239 -16.438  1.00                 C  
ATOM    892  N   MET   368       6.190 -29.474 -23.178  1.00                 N  
ATOM    893  CA  MET   368       6.519 -29.759 -24.577  1.00                 C  
ATOM    894  C   MET   368       8.026 -29.777 -24.814  1.00                 C  
ATOM    895  O   MET   368       8.549 -30.667 -25.492  1.00                 O  
ATOM    896  CB  MET   368       5.864 -28.731 -25.502  1.00                 C  
ATOM    897  SD  MET   368       5.043 -30.563 -27.410  1.00                 S  
ATOM    898  CE  MET   368       5.590 -30.823 -29.096  1.00                 C  
ATOM    899  CG  MET   368       5.962 -29.073 -26.979  1.00                 C  
ATOM    900  N   MET   369       8.754 -29.204 -23.860  1.00                 N  
ATOM    901  CA  MET   369      10.212 -29.192 -23.830  1.00                 C  
ATOM    902  C   MET   369      10.667 -28.110 -22.874  1.00                 C  
ATOM    903  O   MET   369      10.846 -26.946 -23.241  1.00                 O  
ATOM    904  CB  MET   369      10.775 -28.969 -25.235  1.00                 C  
ATOM    905  SD  MET   369      12.914 -28.774 -26.985  1.00                 S  
ATOM    906  CE  MET   369      12.574 -27.035 -27.246  1.00                 C  
ATOM    907  CG  MET   369      12.293 -28.994 -25.307  1.00                 C  
ATOM    908  N   GLY   370      10.862 -28.488 -21.616  1.00                 N  
ATOM    909  CA  GLY   370      11.277 -27.539 -20.589  1.00                 C  
ATOM    910  C   GLY   370      11.102 -28.081 -19.183  1.00                 C  
ATOM    911  O   GLY   370       9.998 -28.363 -18.708  1.00                 O  
ATOM    912  N   GLN   371      12.230 -28.226 -18.509  1.00                 N  
ATOM    913  CA  GLN   371      12.273 -28.641 -17.120  1.00                 C  
ATOM    914  C   GLN   371      12.170 -27.282 -16.460  1.00                 C  
ATOM    915  O   GLN   371      12.524 -26.249 -17.036  1.00                 O  
ATOM    916  CB  GLN   371      13.550 -29.434 -16.837  1.00                 C  
ATOM    917  CD  GLN   371      12.590 -31.693 -17.432  1.00                 C  
ATOM    918  CG  GLN   371      13.700 -30.691 -17.679  1.00                 C  
ATOM    919  OE1 GLN   371      12.359 -32.111 -16.298  1.00                 O  
ATOM    920  NE2 GLN   371      11.898 -32.081 -18.497  1.00                 N  
ATOM    921  N   SER   372      11.672 -27.316 -15.147  1.00                 N  
ATOM    922  CA  SER   372      11.562 -25.978 -14.567  1.00                 C  
ATOM    923  C   SER   372      10.284 -25.260 -15.004  1.00                 C  
ATOM    924  O   SER   372       9.835 -24.350 -14.305  1.00                 O  
ATOM    925  CB  SER   372      12.778 -25.129 -14.944  1.00                 C  
ATOM    926  OG  SER   372      13.976 -25.710 -14.459  1.00                 O  
ATOM    927  N   ILE   373       9.674 -25.670 -16.113  1.00                 N  
ATOM    928  CA  ILE   373       8.386 -25.139 -16.560  1.00                 C  
ATOM    929  C   ILE   373       7.223 -26.017 -16.104  1.00                 C  
ATOM    930  O   ILE   373       6.284 -25.533 -15.471  1.00                 O  
ATOM    931  CB  ILE   373       8.341 -24.982 -18.091  1.00                 C  
ATOM    932  CD1 ILE   373       9.563 -23.904 -20.052  1.00                 C  
ATOM    933  CG1 ILE   373       9.372 -23.948 -18.552  1.00                 C  
ATOM    934  CG2 ILE   373       6.936 -24.623 -18.549  1.00                 C  
ATOM    935  N   GLY   374       7.278 -27.317 -16.413  1.00                 N  
ATOM    936  CA  GLY   374       6.128 -28.178 -16.181  1.00                 C  
ATOM    937  C   GLY   374       5.896 -28.504 -14.716  1.00                 C  
ATOM    938  O   GLY   374       4.748 -28.583 -14.267  1.00                 O  
ATOM    939  N   ILE   375       6.973 -28.686 -13.949  1.00                 N  
ATOM    940  CA  ILE   375       6.814 -29.122 -12.561  1.00                 C  
ATOM    941  C   ILE   375       6.104 -28.097 -11.681  1.00                 C  
ATOM    942  O   ILE   375       5.184 -28.488 -10.945  1.00                 O  
ATOM    943  CB  ILE   375       8.171 -29.464 -11.918  1.00                 C  
ATOM    944  CD1 ILE   375      10.227 -30.942 -12.211  1.00                 C  
ATOM    945  CG1 ILE   375       8.781 -30.699 -12.584  1.00                 C  
ATOM    946  CG2 ILE   375       8.017 -29.648 -10.416  1.00                 C  
ATOM    947  N   ILE   376       6.462 -26.808 -11.685  1.00                 N  
ATOM    948  CA  ILE   376       5.712 -25.858 -10.839  1.00                 C  
ATOM    949  C   ILE   376       4.231 -25.803 -11.174  1.00                 C  
ATOM    950  O   ILE   376       3.381 -25.747 -10.266  1.00                 O  
ATOM    951  CB  ILE   376       6.294 -24.436 -10.935  1.00                 C  
ATOM    952  CD1 ILE   376       8.443 -23.108 -10.587  1.00                 C  
ATOM    953  CG1 ILE   376       7.681 -24.382 -10.292  1.00                 C  
ATOM    954  CG2 ILE   376       5.342 -23.427 -10.312  1.00                 C  
ATOM    955  N   THR   377       3.911 -25.827 -12.475  1.00                 N  
ATOM    956  CA  THR   377       2.527 -25.735 -12.939  1.00                 C  
ATOM    957  C   THR   377       1.744 -27.006 -12.632  1.00                 C  
ATOM    958  O   THR   377       0.585 -26.953 -12.195  1.00                 O  
ATOM    959  CB  THR   377       2.456 -25.454 -14.451  1.00                 C  
ATOM    960  OG1 THR   377       3.085 -24.198 -14.737  1.00                 O  
ATOM    961  CG2 THR   377       1.009 -25.390 -14.914  1.00                 C  
ATOM    962  N   THR   378       2.342 -28.161 -12.902  1.00                 N  
ATOM    963  CA  THR   378       1.643 -29.402 -12.648  1.00                 C  
ATOM    964  C   THR   378       1.357 -29.547 -11.168  1.00                 C  
ATOM    965  O   THR   378       0.241 -29.895 -10.774  1.00                 O  
ATOM    966  CB  THR   378       2.448 -30.616 -13.147  1.00                 C  
ATOM    967  OG1 THR   378       2.630 -30.522 -14.566  1.00                 O  
ATOM    968  CG2 THR   378       1.711 -31.909 -12.836  1.00                 C  
ATOM    969  N   ILE   379       2.338 -29.229 -10.327  1.00                 N  
ATOM    970  CA  ILE   379       2.130 -29.411  -8.900  1.00                 C  
ATOM    971  C   ILE   379       1.196 -28.339  -8.327  1.00                 C  
ATOM    972  O   ILE   379       0.418 -28.638  -7.415  1.00                 O  
ATOM    973  CB  ILE   379       3.463 -29.401  -8.129  1.00                 C  
ATOM    974  CD1 ILE   379       2.828 -31.380  -6.654  1.00                 C  
ATOM    975  CG1 ILE   379       3.262 -29.932  -6.709  1.00                 C  
ATOM    976  CG2 ILE   379       4.070 -28.006  -8.133  1.00                 C  
ATOM    977  N   THR   380       1.182 -27.129  -8.899  1.00                 N  
ATOM    978  CA  THR   380       0.165 -26.145  -8.524  1.00                 C  
ATOM    979  C   THR   380      -1.236 -26.600  -8.932  1.00                 C  
ATOM    980  O   THR   380      -2.207 -26.378  -8.199  1.00                 O  
ATOM    981  CB  THR   380       0.451 -24.769  -9.154  1.00                 C  
ATOM    982  OG1 THR   380       1.716 -24.281  -8.688  1.00                 O  
ATOM    983  CG2 THR   380      -0.628 -23.771  -8.766  1.00                 C  
ATOM    984  N   ILE   381      -1.364 -27.232 -10.101  1.00                 N  
ATOM    985  CA  ILE   381      -2.678 -27.653 -10.577  1.00                 C  
ATOM    986  C   ILE   381      -3.198 -28.805  -9.728  1.00                 C  
ATOM    987  O   ILE   381      -4.377 -28.833  -9.346  1.00                 O  
ATOM    988  CB  ILE   381      -2.637 -28.057 -12.063  1.00                 C  
ATOM    989  CD1 ILE   381      -2.032 -27.179 -14.378  1.00                 C  
ATOM    990  CG1 ILE   381      -2.351 -26.836 -12.939  1.00                 C  
ATOM    991  CG2 ILE   381      -3.931 -28.751 -12.462  1.00                 C  
ATOM    992  N   PHE   382      -2.319 -29.742  -9.370  1.00                 N  
ATOM    993  CA  PHE   382      -2.721 -30.814  -8.469  1.00                 C  
ATOM    994  C   PHE   382      -3.116 -30.261  -7.113  1.00                 C  
ATOM    995  O   PHE   382      -4.085 -30.726  -6.496  1.00                 O  
ATOM    996  CB  PHE   382      -1.593 -31.836  -8.315  1.00                 C  
ATOM    997  CG  PHE   382      -1.935 -32.984  -7.409  1.00                 C  
ATOM    998  CZ  PHE   382      -2.566 -35.106  -5.728  1.00                 C  
ATOM    999  CD1 PHE   382      -2.345 -34.198  -7.932  1.00                 C  
ATOM   1000  CE1 PHE   382      -2.659 -35.255  -7.099  1.00                 C  
ATOM   1001  CD2 PHE   382      -1.846 -32.851  -6.035  1.00                 C  
ATOM   1002  CE2 PHE   382      -2.161 -33.908  -5.202  1.00                 C  
ATOM   1003  N   LEU   383      -2.386 -29.261  -6.630  1.00                 N  
ATOM   1004  CA  LEU   383      -2.710 -28.724  -5.316  1.00                 C  
ATOM   1005  C   LEU   383      -4.124 -28.134  -5.308  1.00                 C  
ATOM   1006  O   LEU   383      -4.933 -28.462  -4.432  1.00                 O  
ATOM   1007  CB  LEU   383      -1.688 -27.662  -4.904  1.00                 C  
ATOM   1008  CG  LEU   383      -1.929 -26.976  -3.558  1.00                 C  
ATOM   1009  CD1 LEU   383      -1.889 -27.988  -2.424  1.00                 C  
ATOM   1010  CD2 LEU   383      -0.903 -25.878  -3.324  1.00                 C  
ATOM   1011  N   HIS   384      -4.471 -27.303  -6.303  1.00                 N  
ATOM   1012  CA  HIS   384      -5.829 -26.762  -6.283  1.00                 C  
ATOM   1013  C   HIS   384      -6.882 -27.756  -6.772  1.00                 C  
ATOM   1014  O   HIS   384      -8.079 -27.489  -6.601  1.00                 O  
ATOM   1015  CB  HIS   384      -5.913 -25.493  -7.133  1.00                 C  
ATOM   1016  CG  HIS   384      -5.664 -25.725  -8.591  1.00                 C  
ATOM   1017  ND1 HIS   384      -4.413 -26.002  -9.098  1.00                 N  
ATOM   1018  CE1 HIS   384      -4.506 -26.160 -10.431  1.00                 C  
ATOM   1019  CD2 HIS   384      -6.484 -25.743  -9.794  1.00                 C  
ATOM   1020  NE2 HIS   384      -5.745 -26.006 -10.855  1.00                 N  
ATOM   1021  N   GLU   385      -6.472 -28.890  -7.359  1.00                 N  
ATOM   1022  CA  GLU   385      -7.422 -29.942  -7.720  1.00                 C  
ATOM   1023  C   GLU   385      -8.076 -30.588  -6.506  1.00                 C  
ATOM   1024  O   GLU   385      -9.221 -31.053  -6.597  1.00                 O  
ATOM   1025  CB  GLU   385      -6.732 -31.023  -8.554  1.00                 C  
ATOM   1026  CD  GLU   385      -7.481 -30.152 -10.803  1.00                 C  
ATOM   1027  CG  GLU   385      -6.306 -30.562  -9.938  1.00                 C  
ATOM   1028  OE1 GLU   385      -8.620 -30.555 -10.489  1.00                 O  
ATOM   1029  OE2 GLU   385      -7.263 -29.426 -11.796  1.00                 O  
ATOM   1030  N   ILE   386      -7.369 -30.665  -5.382  1.00                 N  
ATOM   1031  CA  ILE   386      -7.956 -31.283  -4.194  1.00                 C  
ATOM   1032  C   ILE   386      -9.148 -30.434  -3.753  1.00                 C  
ATOM   1033  O   ILE   386     -10.275 -30.963  -3.767  1.00                 O  
ATOM   1034  CB  ILE   386      -6.920 -31.429  -3.064  1.00                 C  
ATOM   1035  CD1 ILE   386      -4.643 -32.447  -2.536  1.00                 C  
ATOM   1036  CG1 ILE   386      -5.848 -32.449  -3.452  1.00                 C  
ATOM   1037  CG2 ILE   386      -7.606 -31.798  -1.757  1.00                 C  
ATOM   1038  N   PRO   387      -8.990 -29.128  -3.396  1.00                 N  
ATOM   1039  CA  PRO   387     -10.194 -28.310  -3.104  1.00                 C  
ATOM   1040  C   PRO   387     -11.247 -28.380  -4.196  1.00                 C  
ATOM   1041  O   PRO   387     -12.450 -28.370  -3.899  1.00                 O  
ATOM   1042  CB  PRO   387      -9.651 -26.886  -2.972  1.00                 C  
ATOM   1043  CD  PRO   387      -7.706 -28.265  -3.181  1.00                 C  
ATOM   1044  CG  PRO   387      -8.258 -27.063  -2.468  1.00                 C  
ATOM   1045  N   HIS   388     -10.825 -28.467  -5.465  1.00                 N  
ATOM   1046  CA  HIS   388     -11.790 -28.404  -6.554  1.00                 C  
ATOM   1047  C   HIS   388     -12.561 -29.697  -6.678  1.00                 C  
ATOM   1048  O   HIS   388     -13.773 -29.667  -6.911  1.00                 O  
ATOM   1049  CB  HIS   388     -11.087 -28.085  -7.875  1.00                 C  
ATOM   1050  CG  HIS   388     -12.022 -27.928  -9.034  1.00                 C  
ATOM   1051  ND1 HIS   388     -12.860 -26.843  -9.172  1.00                 N  
ATOM   1052  CE1 HIS   388     -13.573 -26.982 -10.304  1.00                 C  
ATOM   1053  CD2 HIS   388     -12.341 -28.704 -10.223  1.00                 C  
ATOM   1054  NE2 HIS   388     -13.266 -28.097 -10.940  1.00                 N  
ATOM   1055  N   GLU   389     -11.884 -30.836  -6.524  1.00                 N  
ATOM   1056  CA  GLU   389     -12.604 -32.103  -6.465  1.00                 C  
ATOM   1057  C   GLU   389     -13.587 -32.159  -5.309  1.00                 C  
ATOM   1058  O   GLU   389     -14.735 -32.587  -5.466  1.00                 O  
ATOM   1059  CB  GLU   389     -11.623 -33.272  -6.353  1.00                 C  
ATOM   1060  CD  GLU   389     -11.673 -33.969  -8.780  1.00                 C  
ATOM   1061  CG  GLU   389     -10.813 -33.525  -7.614  1.00                 C  
ATOM   1062  OE1 GLU   389     -12.052 -35.158  -8.821  1.00                 O  
ATOM   1063  OE2 GLU   389     -11.969 -33.127  -9.654  1.00                 O  
ATOM   1064  N   ILE   390     -13.154 -31.725  -4.127  1.00                 N  
ATOM   1065  CA  ILE   390     -14.098 -31.617  -3.018  1.00                 C  
ATOM   1066  C   ILE   390     -15.258 -30.696  -3.376  1.00                 C  
ATOM   1067  O   ILE   390     -16.426 -31.085  -3.282  1.00                 O  
ATOM   1068  CB  ILE   390     -13.407 -31.116  -1.736  1.00                 C  
ATOM   1069  CD1 ILE   390     -11.499 -31.657  -0.135  1.00                 C  
ATOM   1070  CG1 ILE   390     -12.432 -32.171  -1.209  1.00                 C  
ATOM   1071  CG2 ILE   390     -14.442 -30.729  -0.690  1.00                 C  
ATOM   1072  N   GLY   391     -14.955 -29.473  -3.805  1.00                 N  
ATOM   1073  CA  GLY   391     -16.009 -28.522  -4.151  1.00                 C  
ATOM   1074  C   GLY   391     -16.991 -29.099  -5.169  1.00                 C  
ATOM   1075  O   GLY   391     -18.210 -28.958  -5.023  1.00                 O  
ATOM   1076  N   ASP   392     -16.474 -29.756  -6.209  1.00                 N  
ATOM   1077  CA  ASP   392     -17.332 -30.276  -7.274  1.00                 C  
ATOM   1078  C   ASP   392     -18.281 -31.336  -6.731  1.00                 C  
ATOM   1079  O   ASP   392     -19.494 -31.278  -6.964  1.00                 O  
ATOM   1080  CB  ASP   392     -16.485 -30.853  -8.410  1.00                 C  
ATOM   1081  CG  ASP   392     -15.778 -29.779  -9.213  1.00                 C  
ATOM   1082  OD1 ASP   392     -16.145 -28.593  -9.072  1.00                 O  
ATOM   1083  OD2 ASP   392     -14.858 -30.123  -9.984  1.00                 O  
ATOM   1084  N   PHE   393     -17.748 -32.304  -5.967  1.00                 N  
ATOM   1085  CA  PHE   393     -18.591 -33.359  -5.395  1.00                 C  
ATOM   1086  C   PHE   393     -19.669 -32.791  -4.465  1.00                 C  
ATOM   1087  O   PHE   393     -20.839 -33.187  -4.543  1.00                 O  
ATOM   1088  CB  PHE   393     -17.736 -34.373  -4.632  1.00                 C  
ATOM   1089  CG  PHE   393     -18.527 -35.497  -4.025  1.00                 C  
ATOM   1090  CZ  PHE   393     -19.991 -37.574  -2.898  1.00                 C  
ATOM   1091  CD1 PHE   393     -18.605 -36.726  -4.657  1.00                 C  
ATOM   1092  CE1 PHE   393     -19.332 -37.761  -4.099  1.00                 C  
ATOM   1093  CD2 PHE   393     -19.191 -35.326  -2.824  1.00                 C  
ATOM   1094  CE2 PHE   393     -19.918 -36.360  -2.266  1.00                 C  
ATOM   1095  N   ALA   394     -19.303 -31.841  -3.599  1.00                 N  
ATOM   1096  CA  ALA   394     -20.286 -31.263  -2.678  1.00                 C  
ATOM   1097  C   ALA   394     -21.384 -30.506  -3.427  1.00                 C  
ATOM   1098  O   ALA   394     -22.568 -30.575  -3.053  1.00                 O  
ATOM   1099  CB  ALA   394     -19.602 -30.334  -1.687  1.00                 C  
ATOM   1100  N   ILE   395     -21.010 -29.802  -4.502  1.00                 N  
ATOM   1101  CA  ILE   395     -21.976 -29.059  -5.307  1.00                 C  
ATOM   1102  C   ILE   395     -22.906 -29.986  -6.079  1.00                 C  
ATOM   1103  O   ILE   395     -24.103 -29.701  -6.205  1.00                 O  
ATOM   1104  CB  ILE   395     -21.275 -28.104  -6.290  1.00                 C  
ATOM   1105  CD1 ILE   395     -19.630 -26.158  -6.390  1.00                 C  
ATOM   1106  CG1 ILE   395     -20.560 -26.985  -5.529  1.00                 C  
ATOM   1107  CG2 ILE   395     -22.270 -27.555  -7.301  1.00                 C  
ATOM   1108  N   LEU   396     -22.377 -31.084  -6.631  1.00                 N  
ATOM   1109  CA  LEU   396     -23.247 -32.073  -7.269  1.00                 C  
ATOM   1110  C   LEU   396     -24.193 -32.687  -6.254  1.00                 C  
ATOM   1111  O   LEU   396     -25.347 -33.013  -6.571  1.00                 O  
ATOM   1112  CB  LEU   396     -22.413 -33.163  -7.946  1.00                 C  
ATOM   1113  CG  LEU   396     -21.618 -32.738  -9.182  1.00                 C  
ATOM   1114  CD1 LEU   396     -20.700 -33.860  -9.643  1.00                 C  
ATOM   1115  CD2 LEU   396     -22.554 -32.324 -10.307  1.00                 C  
ATOM   1116  N   VAL   397     -23.713 -32.870  -5.024  1.00                 N  
ATOM   1117  CA  VAL   397     -24.599 -33.359  -3.976  1.00                 C  
ATOM   1118  C   VAL   397     -25.629 -32.300  -3.617  1.00                 C  
ATOM   1119  O   VAL   397     -26.821 -32.610  -3.476  1.00                 O  
ATOM   1120  CB  VAL   397     -23.811 -33.780  -2.722  1.00                 C  
ATOM   1121  CG1 VAL   397     -24.762 -34.118  -1.584  1.00                 C  
ATOM   1122  CG2 VAL   397     -22.906 -34.963  -3.033  1.00                 C  
ATOM   1123  N   GLN   398     -25.192 -31.038  -3.504  1.00                 N  
ATOM   1124  CA  GLN   398     -26.122 -29.966  -3.159  1.00                 C  
ATOM   1125  C   GLN   398     -27.222 -29.818  -4.192  1.00                 C  
ATOM   1126  O   GLN   398     -28.324 -29.388  -3.859  1.00                 O  
ATOM   1127  CB  GLN   398     -25.377 -28.638  -3.007  1.00                 C  
ATOM   1128  CD  GLN   398     -23.700 -27.269  -1.706  1.00                 C  
ATOM   1129  CG  GLN   398     -24.473 -28.571  -1.787  1.00                 C  
ATOM   1130  OE1 GLN   398     -23.409 -26.644  -2.726  1.00                 O  
ATOM   1131  NE2 GLN   398     -23.366 -26.855  -0.489  1.00                 N  
ATOM   1132  N   SER   399     -26.961 -30.166  -5.453  1.00                 N  
ATOM   1133  CA  SER   399     -28.005 -30.030  -6.461  1.00                 C  
ATOM   1134  C   SER   399     -28.894 -31.269  -6.524  1.00                 C  
ATOM   1135  O   SER   399     -29.896 -31.269  -7.251  1.00                 O  
ATOM   1136  CB  SER   399     -27.390 -29.764  -7.837  1.00                 C  
ATOM   1137  OG  SER   399     -26.647 -30.883  -8.288  1.00                 O  
ATOM   1138  N   GLY   400     -28.596 -32.305  -5.743  1.00                 N  
ATOM   1139  CA  GLY   400     -29.540 -33.390  -5.576  1.00                 C  
ATOM   1140  C   GLY   400     -28.996 -34.776  -5.860  1.00                 C  
ATOM   1141  O   GLY   400     -29.761 -35.743  -5.873  1.00                 O  
ATOM   1142  N   CYS   401     -27.638 -34.902  -6.116  1.00                 N  
ATOM   1143  CA  CYS   401     -27.197 -36.289  -6.205  1.00                 C  
ATOM   1144  C   CYS   401     -26.833 -36.827  -4.822  1.00                 C  
ATOM   1145  O   CYS   401     -26.284 -36.090  -3.992  1.00                 O  
ATOM   1146  CB  CYS   401     -26.004 -36.412  -7.155  1.00                 C  
ATOM   1147  SG  CYS   401     -26.367 -35.974  -8.871  1.00                 S  
ATOM   1148  N   THR   402     -27.096 -38.102  -4.551  1.00                 N  
ATOM   1149  CA  THR   402     -26.560 -38.706  -3.327  1.00                 C  
ATOM   1150  C   THR   402     -25.043 -38.671  -3.366  1.00                 C  
ATOM   1151  O   THR   402     -24.426 -38.793  -4.427  1.00                 O  
ATOM   1152  CB  THR   402     -27.055 -40.153  -3.148  1.00                 C  
ATOM   1153  OG1 THR   402     -26.667 -40.938  -4.283  1.00                 O  
ATOM   1154  CG2 THR   402     -28.571 -40.187  -3.029  1.00                 C  
ATOM   1155  N   LYS   403     -24.440 -38.531  -2.185  1.00                 N  
ATOM   1156  CA  LYS   403     -23.012 -38.251  -2.119  1.00                 C  
ATOM   1157  C   LYS   403     -22.224 -39.263  -2.953  1.00                 C  
ATOM   1158  O   LYS   403     -21.248 -38.908  -3.615  1.00                 O  
ATOM   1159  CB  LYS   403     -22.529 -38.268  -0.667  1.00                 C  
ATOM   1160  CD  LYS   403     -22.142 -39.573   1.441  1.00                 C  
ATOM   1161  CE  LYS   403     -22.161 -40.949   2.087  1.00                 C  
ATOM   1162  CG  LYS   403     -22.576 -39.640  -0.014  1.00                 C  
ATOM   1163  NZ  LYS   403     -21.779 -40.894   3.525  1.00                 N  
ATOM   1164  N   ARG   404     -22.668 -40.519  -2.983  1.00                 N  
ATOM   1165  CA  ARG   404     -21.893 -41.546  -3.670  1.00                 C  
ATOM   1166  C   ARG   404     -21.812 -41.313  -5.169  1.00                 C  
ATOM   1167  O   ARG   404     -20.726 -41.321  -5.751  1.00                 O  
ATOM   1168  CB  ARG   404     -22.487 -42.931  -3.406  1.00                 C  
ATOM   1169  CD  ARG   404     -22.386 -45.409  -3.791  1.00                 C  
ATOM   1170  NE  ARG   404     -23.723 -45.487  -4.375  1.00                 N  
ATOM   1171  CG  ARG   404     -21.722 -44.069  -4.063  1.00                 C  
ATOM   1172  CZ  ARG   404     -23.964 -45.719  -5.661  1.00                 C  
ATOM   1173  NH1 ARG   404     -25.213 -45.772  -6.102  1.00                 N  
ATOM   1174  NH2 ARG   404     -22.956 -45.898  -6.503  1.00                 N  
ATOM   1175  N   LYS   405     -22.971 -41.107  -5.806  1.00                 N  
ATOM   1176  CA  LYS   405     -23.030 -40.691  -7.202  1.00                 C  
ATOM   1177  C   LYS   405     -22.262 -39.392  -7.443  1.00                 C  
ATOM   1178  O   LYS   405     -21.568 -39.254  -8.457  1.00                 O  
ATOM   1179  CB  LYS   405     -24.483 -40.520  -7.649  1.00                 C  
ATOM   1180  CD  LYS   405     -26.687 -41.581  -8.210  1.00                 C  
ATOM   1181  CE  LYS   405     -27.458 -42.886  -8.328  1.00                 C  
ATOM   1182  CG  LYS   405     -25.249 -41.826  -7.782  1.00                 C  
ATOM   1183  NZ  LYS   405     -28.880 -42.659  -8.705  1.00                 N  
ATOM   1184  N   ALA   406     -22.409 -38.408  -6.547  1.00                 N  
ATOM   1185  CA  ALA   406     -21.740 -37.123  -6.744  1.00                 C  
ATOM   1186  C   ALA   406     -20.229 -37.291  -6.737  1.00                 C  
ATOM   1187  O   ALA   406     -19.526 -36.673  -7.546  1.00                 O  
ATOM   1188  CB  ALA   406     -22.164 -36.134  -5.669  1.00                 C  
ATOM   1189  N   MET   407     -19.712 -38.125  -5.828  1.00                 N  
ATOM   1190  CA  MET   407     -18.274 -38.361  -5.753  1.00                 C  
ATOM   1191  C   MET   407     -17.786 -39.055  -7.014  1.00                 C  
ATOM   1192  O   MET   407     -16.749 -38.697  -7.572  1.00                 O  
ATOM   1193  CB  MET   407     -17.932 -39.194  -4.516  1.00                 C  
ATOM   1194  SD  MET   407     -15.890 -40.901  -5.289  1.00                 S  
ATOM   1195  CE  MET   407     -16.625 -42.234  -4.346  1.00                 C  
ATOM   1196  CG  MET   407     -16.446 -39.469  -4.345  1.00                 C  
ATOM   1197  N   MET   408     -18.540 -40.051  -7.483  1.00                 N  
ATOM   1198  CA  MET   408     -18.224 -40.754  -8.719  1.00                 C  
ATOM   1199  C   MET   408     -18.128 -39.793  -9.907  1.00                 C  
ATOM   1200  O   MET   408     -17.145 -39.805 -10.656  1.00                 O  
ATOM   1201  CB  MET   408     -19.273 -41.830  -9.007  1.00                 C  
ATOM   1202  SD  MET   408     -20.609 -44.148  -8.289  1.00                 S  
ATOM   1203  CE  MET   408     -20.197 -44.838  -9.890  1.00                 C  
ATOM   1204  CG  MET   408     -19.235 -43.007  -8.045  1.00                 C  
ATOM   1205  N   LEU   409     -19.142 -38.949 -10.094  1.00                 N  
ATOM   1206  CA  LEU   409     -19.107 -37.984 -11.186  1.00                 C  
ATOM   1207  C   LEU   409     -17.899 -37.055 -11.041  1.00                 C  
ATOM   1208  O   LEU   409     -17.162 -36.812 -12.012  1.00                 O  
ATOM   1209  CB  LEU   409     -20.403 -37.172 -11.225  1.00                 C  
ATOM   1210  CG  LEU   409     -21.666 -37.930 -11.641  1.00                 C  
ATOM   1211  CD1 LEU   409     -22.899 -37.059 -11.463  1.00                 C  
ATOM   1212  CD2 LEU   409     -21.557 -38.406 -13.082  1.00                 C  
ATOM   1213  N   GLN   410     -17.649 -36.562  -9.819  1.00                 N  
ATOM   1214  CA  GLN   410     -16.480 -35.717  -9.573  1.00                 C  
ATOM   1215  C   GLN   410     -15.187 -36.414  -9.974  1.00                 C  
ATOM   1216  O   GLN   410     -14.320 -35.804 -10.615  1.00                 O  
ATOM   1217  CB  GLN   410     -16.413 -35.311  -8.099  1.00                 C  
ATOM   1218  CD  GLN   410     -15.445 -33.001  -8.426  1.00                 C  
ATOM   1219  CG  GLN   410     -15.277 -34.357  -7.770  1.00                 C  
ATOM   1220  OE1 GLN   410     -16.565 -32.564  -8.692  1.00                 O  
ATOM   1221  NE2 GLN   410     -14.329 -32.330  -8.691  1.00                 N  
ATOM   1222  N   PHE   411     -15.029 -37.689  -9.592  1.00                 N  
ATOM   1223  CA  PHE   411     -13.817 -38.425  -9.952  1.00                 C  
ATOM   1224  C   PHE   411     -13.700 -38.553 -11.465  1.00                 C  
ATOM   1225  O   PHE   411     -12.620 -38.355 -12.034  1.00                 O  
ATOM   1226  CB  PHE   411     -13.816 -39.808  -9.298  1.00                 C  
ATOM   1227  CG  PHE   411     -12.594 -40.624  -9.608  1.00                 C  
ATOM   1228  CZ  PHE   411     -10.336 -42.140 -10.184  1.00                 C  
ATOM   1229  CD1 PHE   411     -11.328 -40.123  -9.359  1.00                 C  
ATOM   1230  CE1 PHE   411     -10.203 -40.874  -9.644  1.00                 C  
ATOM   1231  CD2 PHE   411     -12.710 -41.893 -10.148  1.00                 C  
ATOM   1232  CE2 PHE   411     -11.585 -42.644 -10.434  1.00                 C  
ATOM   1233  N   SER   412     -14.807 -38.862 -12.142  1.00                 N  
ATOM   1234  CA  SER   412     -14.768 -38.943 -13.596  1.00                 C  
ATOM   1235  C   SER   412     -14.448 -37.581 -14.210  1.00                 C  
ATOM   1236  O   SER   412     -13.726 -37.505 -15.213  1.00                 O  
ATOM   1237  CB  SER   412     -16.099 -39.467 -14.139  1.00                 C  
ATOM   1238  OG  SER   412     -16.317 -40.811 -13.745  1.00                 O  
ATOM   1239  N   THR   413     -14.954 -36.495 -13.603  1.00                 N  
ATOM   1240  CA  THR   413     -14.644 -35.144 -14.074  1.00                 C  
ATOM   1241  C   THR   413     -13.155 -34.949 -14.249  1.00                 C  
ATOM   1242  O   THR   413     -12.713 -34.250 -15.170  1.00                 O  
ATOM   1243  CB  THR   413     -15.186 -34.072 -13.110  1.00                 C  
ATOM   1244  OG1 THR   413     -16.613 -34.174 -13.032  1.00                 O  
ATOM   1245  CG2 THR   413     -14.824 -32.680 -13.604  1.00                 C  
ATOM   1246  N   ALA   414     -12.371 -35.509 -13.335  1.00                 N  
ATOM   1247  CA  ALA   414     -10.935 -35.345 -13.355  1.00                 C  
ATOM   1248  C   ALA   414     -10.250 -36.050 -14.499  1.00                 C  
ATOM   1249  O   ALA   414      -9.084 -35.753 -14.769  1.00                 O  
ATOM   1250  CB  ALA   414     -10.327 -35.838 -12.051  1.00                 C  
ATOM   1251  N   ILE   415     -10.940 -36.966 -15.185  1.00                 N  
ATOM   1252  CA  ILE   415     -10.350 -37.569 -16.371  1.00                 C  
ATOM   1253  C   ILE   415     -10.060 -36.531 -17.448  1.00                 C  
ATOM   1254  O   ILE   415      -9.299 -36.820 -18.374  1.00                 O  
ATOM   1255  CB  ILE   415     -11.253 -38.673 -16.952  1.00                 C  
ATOM   1256  CD1 ILE   415     -12.392 -40.872 -16.349  1.00                 C  
ATOM   1257  CG1 ILE   415     -11.319 -39.866 -15.996  1.00                 C  
ATOM   1258  CG2 ILE   415     -10.773 -39.081 -18.336  1.00                 C  
ATOM   1259  N   GLY   416     -10.641 -35.328 -17.342  1.00                 N  
ATOM   1260  CA  GLY   416     -10.425 -34.297 -18.353  1.00                 C  
ATOM   1261  C   GLY   416      -9.015 -33.717 -18.281  1.00                 C  
ATOM   1262  O   GLY   416      -8.538 -33.138 -19.269  1.00                 O  
ATOM   1263  N   ALA   417      -8.314 -33.892 -17.158  1.00                 N  
ATOM   1264  CA  ALA   417      -6.941 -33.392 -17.120  1.00                 C  
ATOM   1265  C   ALA   417      -5.985 -34.321 -17.865  1.00                 C  
ATOM   1266  O   ALA   417      -5.149 -33.822 -18.626  1.00                 O  
ATOM   1267  CB  ALA   417      -6.479 -33.220 -15.681  1.00                 C  
ATOM   1268  N   MET   418      -6.053 -35.655 -17.697  1.00                 N  
ATOM   1269  CA  MET   418      -5.256 -36.506 -18.598  1.00                 C  
ATOM   1270  C   MET   418      -5.588 -36.240 -20.051  1.00                 C  
ATOM   1271  O   MET   418      -4.681 -36.099 -20.875  1.00                 O  
ATOM   1272  CB  MET   418      -5.480 -37.985 -18.276  1.00                 C  
ATOM   1273  SD  MET   418      -5.316 -40.128 -16.528  1.00                 S  
ATOM   1274  CE  MET   418      -4.359 -41.023 -17.749  1.00                 C  
ATOM   1275  CG  MET   418      -4.894 -38.426 -16.945  1.00                 C  
ATOM   1276  N   LEU   419      -6.881 -36.142 -20.378  1.00                 N  
ATOM   1277  CA  LEU   419      -7.283 -35.937 -21.762  1.00                 C  
ATOM   1278  C   LEU   419      -6.845 -34.564 -22.271  1.00                 C  
ATOM   1279  O   LEU   419      -6.327 -34.450 -23.387  1.00                 O  
ATOM   1280  CB  LEU   419      -8.798 -36.089 -21.908  1.00                 C  
ATOM   1281  CG  LEU   419      -9.362 -37.496 -21.701  1.00                 C  
ATOM   1282  CD1 LEU   419     -10.883 -37.472 -21.701  1.00                 C  
ATOM   1283  CD2 LEU   419      -8.847 -38.445 -22.773  1.00                 C  
ATOM   1284  N   GLY   420      -7.043 -33.514 -21.471  1.00                 N  
ATOM   1285  CA  GLY   420      -6.549 -32.202 -21.852  1.00                 C  
ATOM   1286  C   GLY   420      -5.042 -32.169 -22.001  1.00                 C  
ATOM   1287  O   GLY   420      -4.518 -31.468 -22.872  1.00                 O  
ATOM   1288  N   THR   421      -4.324 -32.944 -21.174  1.00                 N  
ATOM   1289  CA  THR   421      -2.871 -32.981 -21.283  1.00                 C  
ATOM   1290  C   THR   421      -2.446 -33.562 -22.626  1.00                 C  
ATOM   1291  O   THR   421      -1.545 -33.028 -23.286  1.00                 O  
ATOM   1292  CB  THR   421      -2.240 -33.801 -20.142  1.00                 C  
ATOM   1293  OG1 THR   421      -2.549 -33.190 -18.883  1.00                 O  
ATOM   1294  CG2 THR   421      -0.728 -33.856 -20.299  1.00                 C  
ATOM   1295  N   VAL   422      -3.091 -34.656 -23.047  1.00                 N  
ATOM   1296  CA  VAL   422      -2.842 -35.191 -24.376  1.00                 C  
ATOM   1297  C   VAL   422      -3.086 -34.131 -25.436  1.00                 C  
ATOM   1298  O   VAL   422      -2.263 -33.937 -26.329  1.00                 O  
ATOM   1299  CB  VAL   422      -3.714 -36.429 -24.659  1.00                 C  
ATOM   1300  CG1 VAL   422      -3.598 -36.839 -26.119  1.00                 C  
ATOM   1301  CG2 VAL   422      -3.318 -37.579 -23.745  1.00                 C  
ATOM   1302  N   CYS   423      -4.217 -33.427 -25.353  1.00                 N  
ATOM   1303  CA  CYS   423      -4.476 -32.332 -26.289  1.00                 C  
ATOM   1304  C   CYS   423      -3.354 -31.295 -26.230  1.00                 C  
ATOM   1305  O   CYS   423      -2.896 -30.792 -27.266  1.00                 O  
ATOM   1306  CB  CYS   423      -5.824 -31.675 -25.985  1.00                 C  
ATOM   1307  SG  CYS   423      -7.260 -32.701 -26.376  1.00                 S  
ATOM   1308  N   SER   424      -2.885 -30.973 -25.020  1.00                 N  
ATOM   1309  CA  SER   424      -1.841 -29.972 -24.874  1.00                 C  
ATOM   1310  C   SER   424      -0.542 -30.340 -25.570  1.00                 C  
ATOM   1311  O   SER   424       0.101 -29.483 -26.179  1.00                 O  
ATOM   1312  CB  SER   424      -1.549 -29.715 -23.394  1.00                 C  
ATOM   1313  OG  SER   424      -1.003 -30.866 -22.774  1.00                 O  
ATOM   1314  N   LEU   425      -0.121 -31.609 -25.480  1.00                 N  
ATOM   1315  CA  LEU   425       1.126 -31.987 -26.151  1.00                 C  
ATOM   1316  C   LEU   425       0.948 -31.941 -27.663  1.00                 C  
ATOM   1317  O   LEU   425       1.850 -31.513 -28.393  1.00                 O  
ATOM   1318  CB  LEU   425       1.573 -33.381 -25.706  1.00                 C  
ATOM   1319  CG  LEU   425       2.886 -33.894 -26.299  1.00                 C  
ATOM   1320  CD1 LEU   425       4.035 -32.962 -25.947  1.00                 C  
ATOM   1321  CD2 LEU   425       3.181 -35.305 -25.814  1.00                 C  
ATOM   1322  N   LEU   426      -0.222 -32.346 -28.150  1.00                 N  
ATOM   1323  CA  LEU   426      -0.526 -32.285 -29.561  1.00                 C  
ATOM   1324  C   LEU   426      -0.365 -30.906 -30.164  1.00                 C  
ATOM   1325  O   LEU   426       0.353 -30.739 -31.150  1.00                 O  
ATOM   1326  CB  LEU   426      -1.954 -32.767 -29.823  1.00                 C  
ATOM   1327  CG  LEU   426      -2.432 -32.715 -31.275  1.00                 C  
ATOM   1328  CD1 LEU   426      -1.572 -33.608 -32.156  1.00                 C  
ATOM   1329  CD2 LEU   426      -3.894 -33.122 -31.376  1.00                 C  
ATOM   1330  N   ALA   427      -1.014 -29.898 -29.584  1.00                 N  
ATOM   1331  CA  ALA   427      -0.999 -28.570 -30.185  1.00                 C  
ATOM   1332  C   ALA   427       0.319 -27.834 -29.990  1.00                 C  
ATOM   1333  O   ALA   427       0.546 -26.813 -30.656  1.00                 O  
ATOM   1334  CB  ALA   427      -2.127 -27.720 -29.620  1.00                 C  
ATOM   1335  N   GLU   428       1.197 -28.310 -29.104  1.00                 N  
ATOM   1336  CA  GLU   428       2.435 -27.591 -28.832  1.00                 C  
ATOM   1337  C   GLU   428       3.661 -28.206 -29.504  1.00                 C  
ATOM   1338  O   GLU   428       4.745 -27.616 -29.440  1.00                 O  
ATOM   1339  CB  GLU   428       2.689 -27.513 -27.325  1.00                 C  
ATOM   1340  CD  GLU   428       0.380 -27.517 -26.302  1.00                 C  
ATOM   1341  CG  GLU   428       1.643 -26.719 -26.560  1.00                 C  
ATOM   1342  OE1 GLU   428       0.116 -28.473 -27.062  1.00                 O  
ATOM   1343  OE2 GLU   428      -0.346 -27.186 -25.341  1.00                 O  
ATOM   1344  N   GLY   429       3.527 -29.351 -30.169  1.00                 N  
ATOM   1345  CA  GLY   429       4.697 -30.036 -30.705  1.00                 C  
ATOM   1346  C   GLY   429       4.691 -30.178 -32.225  1.00                 C  
ATOM   1347  O   GLY   429       5.521 -30.920 -32.760  1.00                 O  
ATOM   1348  N   VAL   430       3.795 -29.491 -32.938  1.00                 N  
ATOM   1349  CA  VAL   430       3.781 -29.614 -34.390  1.00                 C  
ATOM   1350  C   VAL   430       4.955 -28.910 -35.052  1.00                 C  
ATOM   1351  O   VAL   430       5.631 -29.473 -35.919  1.00                 O  
ATOM   1352  CB  VAL   430       2.472 -29.069 -34.990  1.00                 C  
ATOM   1353  CG1 VAL   430       2.555 -29.037 -36.508  1.00                 C  
ATOM   1354  CG2 VAL   430       1.287 -29.907 -34.535  1.00                 C  
ATOM   1355  N   GLY   431       5.212 -27.669 -34.650  1.00                 N  
ATOM   1356  CA  GLY   431       6.293 -26.873 -35.200  1.00                 C  
ATOM   1357  C   GLY   431       6.896 -26.045 -34.070  1.00                 C  
ATOM   1358  O   GLY   431       6.459 -26.118 -32.915  1.00                 O  
ATOM   1359  N   SER   432       7.927 -25.264 -34.404  1.00                 N  
ATOM   1360  CA  SER   432       8.662 -24.529 -33.380  1.00                 C  
ATOM   1361  C   SER   432       7.763 -23.519 -32.677  1.00                 C  
ATOM   1362  O   SER   432       7.716 -23.468 -31.443  1.00                 O  
ATOM   1363  CB  SER   432       9.870 -23.819 -33.994  1.00                 C  
ATOM   1364  OG  SER   432      10.822 -24.753 -34.472  1.00                 O  
ATOM   1365  N   GLU   433       7.027 -22.716 -33.454  1.00                 N  
ATOM   1366  CA  GLU   433       6.120 -21.723 -32.889  1.00                 C  
ATOM   1367  C   GLU   433       4.912 -22.338 -32.188  1.00                 C  
ATOM   1368  O   GLU   433       4.224 -21.619 -31.460  1.00                 O  
ATOM   1369  CB  GLU   433       5.627 -20.767 -33.977  1.00                 C  
ATOM   1370  CD  GLU   433       5.527 -22.063 -36.143  1.00                 C  
ATOM   1371  CG  GLU   433       4.736 -21.420 -35.020  1.00                 C  
ATOM   1372  OE1 GLU   433       6.737 -22.305 -35.953  1.00                 O  
ATOM   1373  OE2 GLU   433       4.936 -22.324 -37.212  1.00                 O  
ATOM   1374  N   ALA   434       4.627 -23.630 -32.394  1.00                 N  
ATOM   1375  CA  ALA   434       3.477 -24.238 -31.736  1.00                 C  
ATOM   1376  C   ALA   434       3.591 -24.115 -30.223  1.00                 C  
ATOM   1377  O   ALA   434       2.594 -23.877 -29.540  1.00                 O  
ATOM   1378  CB  ALA   434       3.348 -25.699 -32.138  1.00                 C  
ATOM   1379  N   THR   435       4.811 -24.204 -29.698  1.00                 N  
ATOM   1380  CA  THR   435       5.002 -24.176 -28.251  1.00                 C  
ATOM   1381  C   THR   435       4.655 -22.816 -27.657  1.00                 C  
ATOM   1382  O   THR   435       3.745 -22.745 -26.806  1.00                 O  
ATOM   1383  CB  THR   435       6.449 -24.535 -27.866  1.00                 C  
ATOM   1384  OG1 THR   435       6.748 -25.865 -28.306  1.00                 O  
ATOM   1385  CG2 THR   435       6.630 -24.470 -26.357  1.00                 C  
ATOM   1386  N   LEU   436       5.290 -21.702 -28.055  1.00                 N  
ATOM   1387  CA  LEU   436       4.883 -20.406 -27.482  1.00                 C  
ATOM   1388  C   LEU   436       3.426 -20.054 -27.750  1.00                 C  
ATOM   1389  O   LEU   436       2.762 -19.488 -26.874  1.00                 O  
ATOM   1390  CB  LEU   436       5.768 -19.280 -28.020  1.00                 C  
ATOM   1391  CG  LEU   436       5.601 -17.911 -27.359  1.00                 C  
ATOM   1392  CD1 LEU   436       6.804 -17.025 -27.645  1.00                 C  
ATOM   1393  CD2 LEU   436       4.323 -17.237 -27.833  1.00                 C  
ATOM   1394  N   TRP   437       2.911 -20.373 -28.944  1.00                 N  
ATOM   1395  CA  TRP   437       1.502 -20.118 -29.234  1.00                 C  
ATOM   1396  C   TRP   437       0.620 -20.891 -28.271  1.00                 C  
ATOM   1397  O   TRP   437      -0.356 -20.356 -27.733  1.00                 O  
ATOM   1398  CB  TRP   437       1.176 -20.494 -30.681  1.00                 C  
ATOM   1399  CG  TRP   437       1.719 -19.528 -31.688  1.00                 C  
ATOM   1400  CD1 TRP   437       2.292 -18.315 -31.435  1.00                 C  
ATOM   1401  NE1 TRP   437       2.669 -17.713 -32.611  1.00                 N  
ATOM   1402  CD2 TRP   437       1.741 -19.693 -33.112  1.00                 C  
ATOM   1403  CE2 TRP   437       2.341 -18.542 -33.655  1.00                 C  
ATOM   1404  CH2 TRP   437       2.094 -19.374 -35.851  1.00                 C  
ATOM   1405  CZ2 TRP   437       2.523 -18.372 -35.026  1.00                 C  
ATOM   1406  CE3 TRP   437       1.312 -20.703 -33.979  1.00                 C  
ATOM   1407  CZ3 TRP   437       1.495 -20.529 -35.338  1.00                 C  
ATOM   1408  N   ILE   438       0.952 -22.165 -28.046  1.00                 N  
ATOM   1409  CA  ILE   438       0.137 -23.024 -27.194  1.00                 C  
ATOM   1410  C   ILE   438       0.235 -22.622 -25.732  1.00                 C  
ATOM   1411  O   ILE   438      -0.694 -22.878 -24.970  1.00                 O  
ATOM   1412  CB  ILE   438       0.528 -24.506 -27.347  1.00                 C  
ATOM   1413  CD1 ILE   438      -1.174 -24.853 -29.213  1.00                 C  
ATOM   1414  CG1 ILE   438       0.270 -24.980 -28.779  1.00                 C  
ATOM   1415  CG2 ILE   438      -0.208 -25.359 -26.326  1.00                 C  
ATOM   1416  N   LEU   439       1.365 -22.035 -25.320  1.00                 N  
ATOM   1417  CA  LEU   439       1.479 -21.477 -23.972  1.00                 C  
ATOM   1418  C   LEU   439       0.536 -20.291 -23.792  1.00                 C  
ATOM   1419  O   LEU   439      -0.143 -20.176 -22.760  1.00                 O  
ATOM   1420  CB  LEU   439       2.921 -21.053 -23.688  1.00                 C  
ATOM   1421  CG  LEU   439       3.949 -22.180 -23.568  1.00                 C  
ATOM   1422  CD1 LEU   439       5.357 -21.615 -23.461  1.00                 C  
ATOM   1423  CD2 LEU   439       3.640 -23.063 -22.369  1.00                 C  
ATOM   1424  N   PRO   440       0.493 -19.384 -24.785  1.00                 N  
ATOM   1425  CA  PRO   440      -0.464 -18.286 -24.729  1.00                 C  
ATOM   1426  C   PRO   440      -1.899 -18.778 -24.730  1.00                 C  
ATOM   1427  O   PRO   440      -2.723 -18.341 -23.920  1.00                 O  
ATOM   1428  CB  PRO   440      -0.162 -17.467 -25.986  1.00                 C  
ATOM   1429  CD  PRO   440       1.531 -19.158 -25.925  1.00                 C  
ATOM   1430  CG  PRO   440       1.285 -17.712 -26.252  1.00                 C  
ATOM   1431  N   PHE   441      -2.200 -19.735 -25.618  1.00                 N  
ATOM   1432  CA  PHE   441      -3.549 -20.289 -25.737  1.00                 C  
ATOM   1433  C   PHE   441      -4.041 -20.884 -24.415  1.00                 C  
ATOM   1434  O   PHE   441      -5.170 -20.619 -23.987  1.00                 O  
ATOM   1435  CB  PHE   441      -3.595 -21.358 -26.831  1.00                 C  
ATOM   1436  CG  PHE   441      -4.936 -22.018 -26.977  1.00                 C  
ATOM   1437  CZ  PHE   441      -7.416 -23.245 -27.245  1.00                 C  
ATOM   1438  CD1 PHE   441      -5.962 -21.390 -27.662  1.00                 C  
ATOM   1439  CE1 PHE   441      -7.196 -21.997 -27.797  1.00                 C  
ATOM   1440  CD2 PHE   441      -5.172 -23.267 -26.431  1.00                 C  
ATOM   1441  CE2 PHE   441      -6.406 -23.874 -26.566  1.00                 C  
ATOM   1442  N   THR   442      -3.214 -21.711 -23.763  1.00                 N  
ATOM   1443  CA  THR   442      -3.607 -22.299 -22.481  1.00                 C  
ATOM   1444  C   THR   442      -3.787 -21.227 -21.402  1.00                 C  
ATOM   1445  O   THR   442      -4.724 -21.292 -20.601  1.00                 O  
ATOM   1446  CB  THR   442      -2.576 -23.335 -21.996  1.00                 C  
ATOM   1447  OG1 THR   442      -1.295 -22.710 -21.856  1.00                 O  
ATOM   1448  CG2 THR   442      -2.455 -24.474 -22.997  1.00                 C  
ATOM   1449  N   ALA   443      -2.908 -20.228 -21.369  1.00                 N  
ATOM   1450  CA  ALA   443      -3.093 -19.118 -20.440  1.00                 C  
ATOM   1451  C   ALA   443      -4.435 -18.436 -20.665  1.00                 C  
ATOM   1452  O   ALA   443      -5.184 -18.169 -19.711  1.00                 O  
ATOM   1453  CB  ALA   443      -1.962 -18.112 -20.585  1.00                 C  
ATOM   1454  N   GLY   444      -4.746 -18.130 -21.930  1.00                 N  
ATOM   1455  CA  GLY   444      -6.005 -17.470 -22.246  1.00                 C  
ATOM   1456  C   GLY   444      -7.202 -18.305 -21.847  1.00                 C  
ATOM   1457  O   GLY   444      -8.111 -17.827 -21.168  1.00                 O  
ATOM   1458  N   GLY   445      -7.222 -19.565 -22.272  1.00                 N  
ATOM   1459  CA  GLY   445      -8.278 -20.468 -21.842  1.00                 C  
ATOM   1460  C   GLY   445      -8.370 -20.485 -20.319  1.00                 C  
ATOM   1461  O   GLY   445      -9.449 -20.317 -19.742  1.00                 O  
ATOM   1462  N   PHE   446      -7.221 -20.608 -19.656  1.00                 N  
ATOM   1463  CA  PHE   446      -7.174 -20.616 -18.198  1.00                 C  
ATOM   1464  C   PHE   446      -7.759 -19.332 -17.606  1.00                 C  
ATOM   1465  O   PHE   446      -8.477 -19.374 -16.597  1.00                 O  
ATOM   1466  CB  PHE   446      -5.736 -20.803 -17.709  1.00                 C  
ATOM   1467  CG  PHE   446      -5.220 -22.205 -17.865  1.00                 C  
ATOM   1468  CZ  PHE   446      -4.264 -24.799 -18.148  1.00                 C  
ATOM   1469  CD1 PHE   446      -5.225 -22.826 -19.102  1.00                 C  
ATOM   1470  CE1 PHE   446      -4.750 -24.116 -19.246  1.00                 C  
ATOM   1471  CD2 PHE   446      -4.730 -22.902 -16.776  1.00                 C  
ATOM   1472  CE2 PHE   446      -4.255 -24.192 -16.919  1.00                 C  
ATOM   1473  N   ILE   447      -7.442 -18.176 -18.199  1.00                 N  
ATOM   1474  CA  ILE   447      -7.926 -16.931 -17.614  1.00                 C  
ATOM   1475  C   ILE   447      -9.429 -16.808 -17.824  1.00                 C  
ATOM   1476  O   ILE   447     -10.149 -16.279 -16.968  1.00                 O  
ATOM   1477  CB  ILE   447      -7.198 -15.709 -18.204  1.00                 C  
ATOM   1478  CD1 ILE   447      -4.877 -14.704 -18.527  1.00                 C  
ATOM   1479  CG1 ILE   447      -5.728 -15.709 -17.780  1.00                 C  
ATOM   1480  CG2 ILE   447      -7.904 -14.423 -17.804  1.00                 C  
ATOM   1481  N   TYR   448      -9.941 -17.320 -18.940  1.00                 N  
ATOM   1482  CA  TYR   448     -11.377 -17.241 -19.154  1.00                 C  
ATOM   1483  C   TYR   448     -12.114 -18.069 -18.118  1.00                 C  
ATOM   1484  O   TYR   448     -13.100 -17.615 -17.528  1.00                 O  
ATOM   1485  CB  TYR   448     -11.735 -17.710 -20.566  1.00                 C  
ATOM   1486  CG  TYR   448     -13.216 -17.668 -20.868  1.00                 C  
ATOM   1487  OH  TYR   448     -17.288 -17.537 -21.702  1.00                 O  
ATOM   1488  CZ  TYR   448     -15.940 -17.582 -21.426  1.00                 C  
ATOM   1489  CD1 TYR   448     -13.845 -16.469 -21.175  1.00                 C  
ATOM   1490  CE1 TYR   448     -15.198 -16.421 -21.453  1.00                 C  
ATOM   1491  CD2 TYR   448     -13.979 -18.828 -20.845  1.00                 C  
ATOM   1492  CE2 TYR   448     -15.334 -18.800 -21.120  1.00                 C  
ATOM   1493  N   ILE   449     -11.649 -19.295 -17.884  1.00                 N  
ATOM   1494  CA  ILE   449     -12.311 -20.155 -16.908  1.00                 C  
ATOM   1495  C   ILE   449     -12.312 -19.496 -15.531  1.00                 C  
ATOM   1496  O   ILE   449     -13.343 -19.442 -14.856  1.00                 O  
ATOM   1497  CB  ILE   449     -11.645 -21.542 -16.834  1.00                 C  
ATOM   1498  CD1 ILE   449     -13.249 -22.568 -18.529  1.00                 C  
ATOM   1499  CG1 ILE   449     -11.809 -22.283 -18.162  1.00                 C  
ATOM   1500  CG2 ILE   449     -12.205 -22.340 -15.666  1.00                 C  
ATOM   1501  N   ALA   450     -11.173 -18.930 -15.108  1.00                 N  
ATOM   1502  CA  ALA   450     -11.106 -18.422 -13.741  1.00                 C  
ATOM   1503  C   ALA   450     -11.881 -17.110 -13.589  1.00                 C  
ATOM   1504  O   ALA   450     -12.462 -16.856 -12.527  1.00                 O  
ATOM   1505  CB  ALA   450      -9.658 -18.219 -13.321  1.00                 C  
ATOM   1506  N   THR   451     -11.939 -16.273 -14.625  1.00                 N  
ATOM   1507  CA  THR   451     -12.877 -15.150 -14.605  1.00                 C  
ATOM   1508  C   THR   451     -14.301 -15.632 -14.356  1.00                 C  
ATOM   1509  O   THR   451     -15.078 -14.964 -13.671  1.00                 O  
ATOM   1510  CB  THR   451     -12.829 -14.351 -15.921  1.00                 C  
ATOM   1511  OG1 THR   451     -11.519 -13.798 -16.100  1.00                 O  
ATOM   1512  CG2 THR   451     -13.838 -13.213 -15.890  1.00                 C  
ATOM   1513  N   VAL   452     -14.659 -16.795 -14.903  1.00                 N  
ATOM   1514  CA  VAL   452     -16.005 -17.333 -14.777  1.00                 C  
ATOM   1515  C   VAL   452     -16.248 -18.002 -13.432  1.00                 C  
ATOM   1516  O   VAL   452     -17.389 -18.364 -13.134  1.00                 O  
ATOM   1517  CB  VAL   452     -16.317 -18.342 -15.898  1.00                 C  
ATOM   1518  CG1 VAL   452     -17.652 -19.024 -15.644  1.00                 C  
ATOM   1519  CG2 VAL   452     -16.317 -17.650 -17.252  1.00                 C  
ATOM   1520  N   SER   453     -15.207 -18.176 -12.627  1.00                 N  
ATOM   1521  CA  SER   453     -15.310 -18.740 -11.293  1.00                 C  
ATOM   1522  C   SER   453     -15.027 -17.702 -10.212  1.00                 C  
ATOM   1523  O   SER   453     -15.100 -18.024  -9.021  1.00                 O  
ATOM   1524  CB  SER   453     -14.351 -19.921 -11.135  1.00                 C  
ATOM   1525  OG  SER   453     -13.002 -19.504 -11.264  1.00                 O  
ATOM   1526  N   VAL   454     -14.680 -16.475 -10.603  1.00                 N  
ATOM   1527  CA  VAL   454     -14.541 -15.339  -9.698  1.00                 C  
ATOM   1528  C   VAL   454     -15.729 -14.404  -9.920  1.00                 C  
ATOM   1529  O   VAL   454     -16.559 -14.214  -9.035  1.00                 O  
ATOM   1530  CB  VAL   454     -13.203 -14.607  -9.912  1.00                 C  
ATOM   1531  CG1 VAL   454     -12.036 -15.521  -9.573  1.00                 C  
ATOM   1532  CG2 VAL   454     -13.094 -14.106 -11.344  1.00                 C  
ATOM   1533  N   ILE   455     -16.928 -14.979 -10.044  1.00                 N  
ATOM   1534  CA  ILE   455     -18.187 -14.229 -10.126  1.00                 C  
ATOM   1535  C   ILE   455     -18.563 -13.464  -8.861  1.00                 C  
ATOM   1536  O   ILE   455     -19.079 -12.345  -8.924  1.00                 O  
ATOM   1537  CB  ILE   455     -19.369 -15.148 -10.486  1.00                 C  
ATOM   1538  CD1 ILE   455     -20.183 -16.792 -12.256  1.00                 C  
ATOM   1539  CG1 ILE   455     -19.216 -15.680 -11.912  1.00                 C  
ATOM   1540  CG2 ILE   455     -20.689 -14.418 -10.292  1.00                 C  
ATOM   1541  N   PRO   456     -18.317 -14.044  -7.684  1.00                 N  
ATOM   1542  CA  PRO   456     -18.538 -13.335  -6.400  1.00                 C  
ATOM   1543  C   PRO   456     -17.722 -12.023  -6.374  1.00                 C  
ATOM   1544  O   PRO   456     -18.223 -10.956  -6.008  1.00                 O  
ATOM   1545  CB  PRO   456     -18.058 -14.329  -5.341  1.00                 C  
ATOM   1546  CD  PRO   456     -17.923 -15.518  -7.414  1.00                 C  
ATOM   1547  CG  PRO   456     -18.275 -15.669  -5.961  1.00                 C  
ATOM   1548  N   GLU   457     -16.455 -12.099  -6.766  1.00                 N  
ATOM   1549  CA  GLU   457     -15.586 -10.927  -6.828  1.00                 C  
ATOM   1550  C   GLU   457     -16.174  -9.828  -7.724  1.00                 C  
ATOM   1551  O   GLU   457     -16.523  -8.736  -7.266  1.00                 O  
ATOM   1552  CB  GLU   457     -14.196 -11.317  -7.335  1.00                 C  
ATOM   1553  CD  GLU   457     -11.824 -10.601  -7.825  1.00                 C  
ATOM   1554  CG  GLU   457     -13.205 -10.165  -7.377  1.00                 C  
ATOM   1555  OE1 GLU   457     -11.647 -11.801  -8.122  1.00                 O  
ATOM   1556  OE2 GLU   457     -10.919  -9.742  -7.881  1.00                 O  
ATOM   1557  N   LEU   458     -16.289 -10.108  -9.008  1.00                 N  
ATOM   1558  CA  LEU   458     -16.841  -9.144  -9.937  1.00                 C  
ATOM   1559  C   LEU   458     -18.281  -8.736  -9.590  1.00                 C  
ATOM   1560  O   LEU   458     -18.657  -7.563  -9.656  1.00                 O  
ATOM   1561  CB  LEU   458     -16.807  -9.695 -11.364  1.00                 C  
ATOM   1562  CG  LEU   458     -15.423  -9.846 -11.999  1.00                 C  
ATOM   1563  CD1 LEU   458     -15.520 -10.567 -13.335  1.00                 C  
ATOM   1564  CD2 LEU   458     -14.762  -8.488 -12.178  1.00                 C  
ATOM   1565  N   LEU   459     -19.103  -9.716  -9.215  1.00                 N  
ATOM   1566  CA  LEU   459     -20.511  -9.487  -8.897  1.00                 C  
ATOM   1567  C   LEU   459     -20.676  -8.605  -7.657  1.00                 C  
ATOM   1568  O   LEU   459     -21.530  -7.716  -7.597  1.00                 O  
ATOM   1569  CB  LEU   459     -21.236 -10.818  -8.685  1.00                 C  
ATOM   1570  CG  LEU   459     -22.733 -10.733  -8.381  1.00                 C  
ATOM   1571  CD1 LEU   459     -23.473 -10.038  -9.513  1.00                 C  
ATOM   1572  CD2 LEU   459     -23.312 -12.119  -8.143  1.00                 C  
ATOM   1573  N   GLU   460     -19.844  -8.852  -6.650  1.00                 N  
ATOM   1574  CA  GLU   460     -19.897  -8.089  -5.411  1.00                 C  
ATOM   1575  C   GLU   460     -19.632  -6.608  -5.656  1.00                 C  
ATOM   1576  O   GLU   460     -20.287  -5.726  -5.094  1.00                 O  
ATOM   1577  CB  GLU   460     -18.888  -8.638  -4.400  1.00                 C  
ATOM   1578  CD  GLU   460     -20.525  -9.994  -3.036  1.00                 C  
ATOM   1579  CG  GLU   460     -19.246 -10.008  -3.848  1.00                 C  
ATOM   1580  OE1 GLU   460     -21.167  -8.925  -2.958  1.00                 O  
ATOM   1581  OE2 GLU   460     -20.886 -11.051  -2.477  1.00                 O  
ATOM   1582  N   ASP   461     -18.655  -6.322  -6.509  1.00                 N  
ATOM   1583  CA  ASP   461     -18.330  -4.938  -6.850  1.00                 C  
ATOM   1584  C   ASP   461     -19.504  -4.223  -7.527  1.00                 C  
ATOM   1585  O   ASP   461     -19.929  -3.144  -7.103  1.00                 O  
ATOM   1586  CB  ASP   461     -17.102  -4.885  -7.761  1.00                 C  
ATOM   1587  CG  ASP   461     -15.819  -5.230  -7.031  1.00                 C  
ATOM   1588  OD1 ASP   461     -15.833  -5.246  -5.782  1.00                 O  
ATOM   1589  OD2 ASP   461     -14.801  -5.484  -7.708  1.00                 O  
ATOM   1590  N   THR   462     -20.049  -4.814  -8.593  1.00                 N  
ATOM   1591  CA  THR   462     -21.152  -4.198  -9.315  1.00                 C  
ATOM   1592  C   THR   462     -22.343  -3.962  -8.391  1.00                 C  
ATOM   1593  O   THR   462     -22.993  -2.913  -8.405  1.00                 O  
ATOM   1594  CB  THR   462     -21.594  -5.059 -10.513  1.00                 C  
ATOM   1595  OG1 THR   462     -20.508  -5.187 -11.439  1.00                 O  
ATOM   1596  CG2 THR   462     -22.770  -4.413 -11.228  1.00                 C  
ATOM   1597  N   LYS   463     -22.631  -4.971  -7.566  1.00                 N  
ATOM   1598  CA  LYS   463     -23.859  -4.998  -6.761  1.00                 C  
ATOM   1599  C   LYS   463     -23.669  -4.481  -5.346  1.00                 C  
ATOM   1600  O   LYS   463     -24.592  -4.497  -4.527  1.00                 O  
ATOM   1601  CB  LYS   463     -24.424  -6.418  -6.694  1.00                 C  
ATOM   1602  CD  LYS   463     -25.893  -6.231  -8.720  1.00                 C  
ATOM   1603  CE  LYS   463     -26.306  -6.876 -10.033  1.00                 C  
ATOM   1604  CG  LYS   463     -24.775  -7.011  -8.048  1.00                 C  
ATOM   1605  NZ  LYS   463     -27.347  -6.081 -10.740  1.00                 N  
ATOM   1606  N   LEU   464     -22.460  -4.008  -5.021  1.00                 N  
ATOM   1607  CA  LEU   464     -22.165  -3.433  -3.711  1.00                 C  
ATOM   1608  C   LEU   464     -22.461  -4.478  -2.632  1.00                 C  
ATOM   1609  O   LEU   464     -23.282  -4.296  -1.729  1.00                 O  
ATOM   1610  CB  LEU   464     -22.983  -2.159  -3.489  1.00                 C  
ATOM   1611  CG  LEU   464     -22.785  -1.039  -4.512  1.00                 C  
ATOM   1612  CD1 LEU   464     -23.707   0.133  -4.212  1.00                 C  
ATOM   1613  CD2 LEU   464     -21.336  -0.580  -4.534  1.00                 C  
ATOM   1614  N   GLY   465     -21.755  -5.600  -2.751  1.00                 N  
ATOM   1615  CA  GLY   465     -21.881  -6.725  -1.856  1.00                 C  
ATOM   1616  C   GLY   465     -20.467  -7.029  -1.325  1.00                 C  
ATOM   1617  O   GLY   465     -19.479  -6.980  -2.062  1.00                 O  
ATOM   1618  N   GLN   466     -20.356  -7.348  -0.039  1.00                 N  
ATOM   1619  CA  GLN   466     -19.037  -7.635   0.536  1.00                 C  
ATOM   1620  C   GLN   466     -18.697  -9.134   0.433  1.00                 C  
ATOM   1621  O   GLN   466     -19.348  -9.998   1.027  1.00                 O  
ATOM   1622  CB  GLN   466     -18.980  -7.185   1.997  1.00                 C  
ATOM   1623  CD  GLN   466     -18.107  -4.852   1.575  1.00                 C  
ATOM   1624  CG  GLN   466     -19.204  -5.694   2.196  1.00                 C  
ATOM   1625  OE1 GLN   466     -16.937  -4.974   1.938  1.00                 O  
ATOM   1626  NE2 GLN   466     -18.483  -3.993   0.635  1.00                 N  
ATOM   1627  N   SER   467     -17.655  -9.437  -0.338  1.00                 N  
ATOM   1628  CA  SER   467     -17.096 -10.777  -0.443  1.00                 C  
ATOM   1629  C   SER   467     -15.924 -10.884   0.557  1.00                 C  
ATOM   1630  O   SER   467     -14.776 -10.542   0.261  1.00                 O  
ATOM   1631  CB  SER   467     -16.645 -11.059  -1.878  1.00                 C  
ATOM   1632  OG  SER   467     -16.075 -12.351  -1.989  1.00                 O  
ATOM   1633  N   ILE   468     -16.230 -11.370   1.764  1.00                 N  
ATOM   1634  CA  ILE   468     -15.206 -11.623   2.770  1.00                 C  
ATOM   1635  C   ILE   468     -14.992 -13.126   2.881  1.00                 C  
ATOM   1636  O   ILE   468     -15.855 -13.871   3.353  1.00                 O  
ATOM   1637  CB  ILE   468     -15.589 -11.014   4.131  1.00                 C  
ATOM   1638  CD1 ILE   468     -16.362  -8.852   5.240  1.00                 C  
ATOM   1639  CG1 ILE   468     -15.779  -9.501   4.004  1.00                 C  
ATOM   1640  CG2 ILE   468     -14.551 -11.368   5.185  1.00                 C  
ATOM   1641  N   LYS   469     -13.906 -13.616   2.397  1.00                 N  
ATOM   1642  CA  LYS   469     -13.347 -14.960   2.539  1.00                 C  
ATOM   1643  C   LYS   469     -12.768 -15.457   1.221  1.00                 C  
ATOM   1644  O   LYS   469     -11.751 -16.159   1.200  1.00                 O  
ATOM   1645  CB  LYS   469     -14.414 -15.934   3.043  1.00                 C  
ATOM   1646  CD  LYS   469     -15.903 -16.691   4.917  1.00                 C  
ATOM   1647  CE  LYS   469     -16.413 -16.385   6.315  1.00                 C  
ATOM   1648  CG  LYS   469     -14.886 -15.657   4.462  1.00                 C  
ATOM   1649  NZ  LYS   469     -15.332 -16.483   7.335  1.00                 N  
ATOM   1650  N   GLU   470     -13.397 -15.102   0.108  1.00                 N  
ATOM   1651  CA  GLU   470     -12.852 -15.531  -1.160  1.00                 C  
ATOM   1652  C   GLU   470     -11.551 -14.803  -1.462  1.00                 C  
ATOM   1653  O   GLU   470     -10.668 -15.370  -2.112  1.00                 O  
ATOM   1654  CB  GLU   470     -13.863 -15.298  -2.284  1.00                 C  
ATOM   1655  CD  GLU   470     -16.077 -15.919  -3.329  1.00                 C  
ATOM   1656  CG  GLU   470     -15.089 -16.194  -2.213  1.00                 C  
ATOM   1657  OE1 GLU   470     -15.889 -14.922  -4.057  1.00                 O  
ATOM   1658  OE2 GLU   470     -17.040 -16.702  -3.476  1.00                 O  
ATOM   1659  N   ILE   471     -11.398 -13.571  -0.971  1.00                 N  
ATOM   1660  CA  ILE   471     -10.180 -12.812  -1.252  1.00                 C  
ATOM   1661  C   ILE   471      -8.988 -13.411  -0.531  1.00                 C  
ATOM   1662  O   ILE   471      -7.873 -13.416  -1.067  1.00                 O  
ATOM   1663  CB  ILE   471     -10.337 -11.330  -0.865  1.00                 C  
ATOM   1664  CD1 ILE   471     -11.773  -9.269  -1.301  1.00                 C  
ATOM   1665  CG1 ILE   471     -11.361 -10.646  -1.773  1.00                 C  
ATOM   1666  CG2 ILE   471      -8.989 -10.625  -0.899  1.00                 C  
ATOM   1667  N   CYS   472      -9.207 -13.887   0.684  1.00                 N  
ATOM   1668  CA  CYS   472      -8.158 -14.558   1.448  1.00                 C  
ATOM   1669  C   CYS   472      -7.688 -15.810   0.714  1.00                 C  
ATOM   1670  O   CYS   472      -6.483 -16.067   0.592  1.00                 O  
ATOM   1671  CB  CYS   472      -8.660 -14.914   2.849  1.00                 C  
ATOM   1672  SG  CYS   472      -8.914 -13.491   3.935  1.00                 S  
ATOM   1673  N   ALA   473      -8.632 -16.615   0.223  1.00                 N  
ATOM   1674  CA  ALA   473      -8.251 -17.733  -0.627  1.00                 C  
ATOM   1675  C   ALA   473      -7.558 -17.265  -1.895  1.00                 C  
ATOM   1676  O   ALA   473      -6.503 -17.783  -2.281  1.00                 O  
ATOM   1677  CB  ALA   473      -9.472 -18.567  -0.985  1.00                 C  
ATOM   1678  N   LEU   474      -8.127 -16.249  -2.544  1.00                 N  
ATOM   1679  CA  LEU   474      -7.533 -15.739  -3.769  1.00                 C  
ATOM   1680  C   LEU   474      -6.090 -15.310  -3.533  1.00                 C  
ATOM   1681  O   LEU   474      -5.183 -15.714  -4.276  1.00                 O  
ATOM   1682  CB  LEU   474      -8.352 -14.567  -4.314  1.00                 C  
ATOM   1683  CG  LEU   474      -7.817 -13.898  -5.582  1.00                 C  
ATOM   1684  CD1 LEU   474      -7.775 -14.888  -6.735  1.00                 C  
ATOM   1685  CD2 LEU   474      -8.665 -12.691  -5.951  1.00                 C  
ATOM   1686  N   LEU   475      -5.851 -14.523  -2.472  1.00                 N  
ATOM   1687  CA  LEU   475      -4.489 -14.073  -2.194  1.00                 C  
ATOM   1688  C   LEU   475      -3.584 -15.238  -1.815  1.00                 C  
ATOM   1689  O   LEU   475      -2.409 -15.269  -2.210  1.00                 O  
ATOM   1690  CB  LEU   475      -4.488 -13.028  -1.077  1.00                 C  
ATOM   1691  CG  LEU   475      -5.123 -11.677  -1.412  1.00                 C  
ATOM   1692  CD1 LEU   475      -5.211 -10.801  -0.171  1.00                 C  
ATOM   1693  CD2 LEU   475      -4.336 -10.969  -2.504  1.00                 C  
ATOM   1694  N   VAL   476      -4.109 -16.219  -1.075  1.00                 N  
ATOM   1695  CA  VAL   476      -3.262 -17.338  -0.675  1.00                 C  
ATOM   1696  C   VAL   476      -2.870 -18.197  -1.874  1.00                 C  
ATOM   1697  O   VAL   476      -1.724 -18.654  -1.967  1.00                 O  
ATOM   1698  CB  VAL   476      -3.951 -18.216   0.386  1.00                 C  
ATOM   1699  CG1 VAL   476      -3.130 -19.468   0.657  1.00                 C  
ATOM   1700  CG2 VAL   476      -4.168 -17.429   1.670  1.00                 C  
ATOM   1701  N   GLY   477      -3.808 -18.435  -2.792  1.00                 N  
ATOM   1702  CA  GLY   477      -3.494 -19.234  -3.962  1.00                 C  
ATOM   1703  C   GLY   477      -2.513 -18.524  -4.869  1.00                 C  
ATOM   1704  O   GLY   477      -1.617 -19.146  -5.450  1.00                 O  
ATOM   1705  N   VAL   478      -2.651 -17.205  -4.972  1.00                 N  
ATOM   1706  CA  VAL   478      -1.739 -16.426  -5.793  1.00                 C  
ATOM   1707  C   VAL   478      -0.336 -16.434  -5.196  1.00                 C  
ATOM   1708  O   VAL   478       0.650 -16.697  -5.897  1.00                 O  
ATOM   1709  CB  VAL   478      -2.231 -14.977  -5.963  1.00                 C  
ATOM   1710  CG1 VAL   478      -1.176 -14.135  -6.666  1.00                 C  
ATOM   1711  CG2 VAL   478      -3.542 -14.946  -6.733  1.00                 C  
ATOM   1712  N   TYR   479      -0.232 -16.145  -3.896  1.00                 N  
ATOM   1713  CA  TYR   479       1.064 -16.121  -3.230  1.00                 C  
ATOM   1714  C   TYR   479       1.727 -17.488  -3.267  1.00                 C  
ATOM   1715  O   TYR   479       2.944 -17.585  -3.437  1.00                 O  
ATOM   1716  CB  TYR   479       0.914 -15.651  -1.782  1.00                 C  
ATOM   1717  CG  TYR   479       2.217 -15.593  -1.018  1.00                 C  
ATOM   1718  OH  TYR   479       5.806 -15.418   1.074  1.00                 O  
ATOM   1719  CZ  TYR   479       4.618 -15.477   0.383  1.00                 C  
ATOM   1720  CD1 TYR   479       3.100 -14.535  -1.197  1.00                 C  
ATOM   1721  CE1 TYR   479       4.293 -14.473  -0.504  1.00                 C  
ATOM   1722  CD2 TYR   479       2.561 -16.595  -0.121  1.00                 C  
ATOM   1723  CE2 TYR   479       3.751 -16.550   0.582  1.00                 C  
ATOM   1724  N   MET   480       0.943 -18.561  -3.115  1.00                 N  
ATOM   1725  CA  MET   480       1.513 -19.906  -3.119  1.00                 C  
ATOM   1726  C   MET   480       1.988 -20.299  -4.501  1.00                 C  
ATOM   1727  O   MET   480       2.994 -21.010  -4.638  1.00                 O  
ATOM   1728  CB  MET   480       0.490 -20.923  -2.610  1.00                 C  
ATOM   1729  SD  MET   480       1.602 -20.856  -0.073  1.00                 S  
ATOM   1730  CE  MET   480       2.127 -22.546  -0.346  1.00                 C  
ATOM   1731  CG  MET   480       0.148 -20.775  -1.136  1.00                 C  
ATOM   1732  N   MET   481       1.281 -19.842  -5.535  1.00                 N  
ATOM   1733  CA  MET   481       1.753 -20.048  -6.896  1.00                 C  
ATOM   1734  C   MET   481       3.094 -19.358  -7.130  1.00                 C  
ATOM   1735  O   MET   481       3.995 -19.939  -7.753  1.00                 O  
ATOM   1736  CB  MET   481       0.721 -19.538  -7.904  1.00                 C  
ATOM   1737  SD  MET   481       2.177 -18.386  -9.960  1.00                 S  
ATOM   1738  CE  MET   481       0.995 -17.043 -10.049  1.00                 C  
ATOM   1739  CG  MET   481       1.129 -19.723  -9.357  1.00                 C  
ATOM   1740  N   VAL   482       3.251 -18.118  -6.631  1.00                 N  
ATOM   1741  CA  VAL   482       4.542 -17.437  -6.747  1.00                 C  
ATOM   1742  C   VAL   482       5.638 -18.191  -6.010  1.00                 C  
ATOM   1743  O   VAL   482       6.766 -18.301  -6.503  1.00                 O  
ATOM   1744  CB  VAL   482       4.467 -15.992  -6.220  1.00                 C  
ATOM   1745  CG1 VAL   482       5.857 -15.377  -6.153  1.00                 C  
ATOM   1746  CG2 VAL   482       3.551 -15.152  -7.097  1.00                 C  
ATOM   1747  N   LEU   483       5.334 -18.714  -4.824  1.00                 N  
ATOM   1748  CA  LEU   483       6.332 -19.507  -4.113  1.00                 C  
ATOM   1749  C   LEU   483       6.744 -20.747  -4.917  1.00                 C  
ATOM   1750  O   LEU   483       7.934 -21.028  -5.078  1.00                 O  
ATOM   1751  CB  LEU   483       5.802 -19.930  -2.741  1.00                 C  
ATOM   1752  CG  LEU   483       6.729 -20.809  -1.898  1.00                 C  
ATOM   1753  CD1 LEU   483       8.025 -20.078  -1.586  1.00                 C  
ATOM   1754  CD2 LEU   483       6.040 -21.238  -0.612  1.00                 C  
ATOM   1755  N   ILE   484       5.763 -21.505  -5.422  1.00                 N  
ATOM   1756  CA  ILE   484       6.048 -22.725  -6.174  1.00                 C  
ATOM   1757  C   ILE   484       6.889 -22.441  -7.405  1.00                 C  
ATOM   1758  O   ILE   484       7.822 -23.194  -7.719  1.00                 O  
ATOM   1759  CB  ILE   484       4.753 -23.447  -6.591  1.00                 C  
ATOM   1760  CD1 ILE   484       2.628 -24.484  -5.639  1.00                 C  
ATOM   1761  CG1 ILE   484       4.037 -24.010  -5.361  1.00                 C  
ATOM   1762  CG2 ILE   484       5.053 -24.529  -7.617  1.00                 C  
ATOM   1763  N   GLY   485       6.555 -21.373  -8.132  1.00                 N  
ATOM   1764  CA  GLY   485       7.313 -21.022  -9.333  1.00                 C  
ATOM   1765  C   GLY   485       8.751 -20.635  -8.986  1.00                 C  
ATOM   1766  O   GLY   485       9.692 -20.959  -9.726  1.00                 O  
ATOM   1767  N   GLN   486       8.944 -19.961  -7.847  1.00                 N  
ATOM   1768  CA  GLN   486      10.285 -19.574  -7.415  1.00                 C  
ATOM   1769  C   GLN   486      11.094 -20.767  -6.921  1.00                 C  
ATOM   1770  O   GLN   486      12.308 -20.818  -7.122  1.00                 O  
ATOM   1771  CB  GLN   486      10.208 -18.515  -6.313  1.00                 C  
ATOM   1772  CD  GLN   486       9.562 -16.165  -5.653  1.00                 C  
ATOM   1773  CG  GLN   486       9.700 -17.163  -6.785  1.00                 C  
ATOM   1774  OE1 GLN   486       9.380 -16.544  -4.496  1.00                 O  
ATOM   1775  NE2 GLN   486       9.648 -14.881  -5.984  1.00                 N  
ATOM   1776  N   TYR   487      10.451 -21.733  -6.264  1.00                 N  
ATOM   1777  CA  TYR   487      11.187 -22.861  -5.705  1.00                 C  
ATOM   1778  C   TYR   487      11.448 -23.991  -6.708  1.00                 C  
ATOM   1779  O   TYR   487      12.431 -24.728  -6.541  1.00                 O  
ATOM   1780  CB  TYR   487      10.444 -23.441  -4.500  1.00                 C  
ATOM   1781  CG  TYR   487      11.232 -24.482  -3.737  1.00                 C  
ATOM   1782  OH  TYR   487      13.411 -27.331  -1.633  1.00                 O  
ATOM   1783  CZ  TYR   487      12.689 -26.389  -2.330  1.00                 C  
ATOM   1784  CD1 TYR   487      12.338 -24.120  -2.978  1.00                 C  
ATOM   1785  CE1 TYR   487      13.065 -25.064  -2.277  1.00                 C  
ATOM   1786  CD2 TYR   487      10.869 -25.822  -3.779  1.00                 C  
ATOM   1787  CE2 TYR   487      11.584 -26.779  -3.084  1.00                 C  
TER
