# Supplementary material for: Comparative Single-Cell Transcriptomics Reveals Novel Genes Involved in Bivalve Embryonic Shell Formation and Questions Ontogenetic Homology of Molluscan Shell Types
Source: Front Cell Dev Biol. 2022 Jun 9;10:883755. doi: 10.3389/fcell.2022.883755 (PMC9261976; doi:10.3389/fcell.2022.883755)
Supplement: Supplementary file 1 [file DataSheet1.ZIP › Supplementary_File1/s_f_1/8743bd5e53559771.final.pdb]

ATOM      1  N   TYR   133      51.404-111.706 -40.310  1.00                 N  
ATOM      2  CA  TYR   133      50.403-112.708 -39.957  1.00                 C  
ATOM      3  C   TYR   133      49.963-113.290 -41.286  1.00                 C  
ATOM      4  O   TYR   133      49.279-112.612 -42.055  1.00                 O  
ATOM      5  CB  TYR   133      49.263-112.069 -39.162  1.00                 C  
ATOM      6  CG  TYR   133      49.666-111.598 -37.783  1.00                 C  
ATOM      7  OH  TYR   133      50.777-110.288 -33.996  1.00                 O  
ATOM      8  CZ  TYR   133      50.409-110.723 -35.249  1.00                 C  
ATOM      9  CD1 TYR   133      49.998-110.269 -37.554  1.00                 C  
ATOM     10  CE1 TYR   133      50.367-109.830 -36.297  1.00                 C  
ATOM     11  CD2 TYR   133      49.714-112.485 -36.714  1.00                 C  
ATOM     12  CE2 TYR   133      50.081-112.063 -35.451  1.00                 C  
ATOM     13  N   PHE   134      50.468-114.486 -41.620  1.00                 N  
ATOM     14  CA  PHE   134      50.160-115.093 -42.908  1.00                 C  
ATOM     15  C   PHE   134      48.782-115.756 -42.821  1.00                 C  
ATOM     16  O   PHE   134      48.477-116.504 -41.884  1.00                 O  
ATOM     17  CB  PHE   134      51.241-116.103 -43.297  1.00                 C  
ATOM     18  CG  PHE   134      52.558-115.474 -43.655  1.00                 C  
ATOM     19  CZ  PHE   134      54.991-114.310 -44.324  1.00                 C  
ATOM     20  CD1 PHE   134      53.550-115.322 -42.702  1.00                 C  
ATOM     21  CE1 PHE   134      54.761-114.743 -43.032  1.00                 C  
ATOM     22  CD2 PHE   134      52.803-115.035 -44.943  1.00                 C  
ATOM     23  CE2 PHE   134      54.014-114.457 -45.273  1.00                 C  
ATOM     24  N   ASN   135      47.937-115.396 -43.794  1.00                 N  
ATOM     25  CA  ASN   135      46.551-115.789 -43.854  1.00                 C  
ATOM     26  C   ASN   135      46.121-116.300 -45.203  1.00                 C  
ATOM     27  O   ASN   135      46.432-115.704 -46.228  1.00                 O  
ATOM     28  CB  ASN   135      45.646-114.624 -43.448  1.00                 C  
ATOM     29  CG  ASN   135      45.839-114.213 -42.001  1.00                 C  
ATOM     30  OD1 ASN   135      45.277-114.824 -41.092  1.00                 O  
ATOM     31  ND2 ASN   135      46.638-113.174 -41.784  1.00                 N  
ATOM     32  N   THR   136      45.335-117.376 -45.190  1.00                 N  
ATOM     33  CA  THR   136      44.693-117.938 -46.377  1.00                 C  
ATOM     34  C   THR   136      43.548-116.975 -46.703  1.00                 C  
ATOM     35  O   THR   136      43.055-116.339 -45.763  1.00                 O  
ATOM     36  CB  THR   136      44.205-119.377 -46.127  1.00                 C  
ATOM     37  OG1 THR   136      45.320-120.212 -45.792  1.00                 O  
ATOM     38  CG2 THR   136      43.535-119.936 -47.372  1.00                 C  
ATOM     39  N   GLN   137      43.161-116.804 -48.002  1.00                 N  
ATOM     40  CA  GLN   137      42.060-115.890 -48.385  1.00                 C  
ATOM     41  C   GLN   137      40.749-116.344 -47.732  1.00                 C  
ATOM     42  O   GLN   137      40.368-117.512 -47.841  1.00                 O  
ATOM     43  CB  GLN   137      41.914-115.835 -49.907  1.00                 C  
ATOM     44  CD  GLN   137      41.038-113.475 -50.105  1.00                 C  
ATOM     45  CG  GLN   137      40.783-114.942 -50.390  1.00                 C  
ATOM     46  OE1 GLN   137      42.071-112.927 -50.490  1.00                 O  
ATOM     47  NE2 GLN   137      40.093-112.832 -49.428  1.00                 N  
ATOM     48  N   PHE   138      40.142-115.442 -46.959  1.00                 N  
ATOM     49  CA  PHE   138      38.916-115.661 -46.197  1.00                 C  
ATOM     50  C   PHE   138      38.061-114.433 -46.326  1.00                 C  
ATOM     51  O   PHE   138      38.558-113.412 -46.805  1.00                 O  
ATOM     52  CB  PHE   138      39.242-115.972 -44.735  1.00                 C  
ATOM     53  CG  PHE   138      40.086-117.201 -44.550  1.00                 C  
ATOM     54  CZ  PHE   138      41.641-119.479 -44.211  1.00                 C  
ATOM     55  CD1 PHE   138      41.364-117.109 -44.029  1.00                 C  
ATOM     56  CE1 PHE   138      42.140-118.240 -43.859  1.00                 C  
ATOM     57  CD2 PHE   138      39.601-118.449 -44.898  1.00                 C  
ATOM     58  CE2 PHE   138      40.377-119.580 -44.728  1.00                 C  
ATOM     59  N   ASN   139      36.803-114.497 -45.867  1.00                 N  
ATOM     60  CA  ASN   139      35.879-113.368 -45.942  1.00                 C  
ATOM     61  C   ASN   139      36.422-112.151 -45.144  1.00                 C  
ATOM     62  O   ASN   139      36.306-111.023 -45.639  1.00                 O  
ATOM     63  CB  ASN   139      34.494-113.774 -45.433  1.00                 C  
ATOM     64  CG  ASN   139      33.755-114.670 -46.408  1.00                 C  
ATOM     65  OD1 ASN   139      34.083-114.717 -47.594  1.00                 O  
ATOM     66  ND2 ASN   139      32.754-115.385 -45.909  1.00                 N  
ATOM     67  N   TYR   140      37.069-112.381 -43.971  1.00                 N  
ATOM     68  CA  TYR   140      37.614-111.284 -43.175  1.00                 C  
ATOM     69  C   TYR   140      38.931-110.751 -43.740  1.00                 C  
ATOM     70  O   TYR   140      39.168-109.549 -43.620  1.00                 O  
ATOM     71  CB  TYR   140      37.826-111.727 -41.726  1.00                 C  
ATOM     72  CG  TYR   140      36.542-111.964 -40.963  1.00                 C  
ATOM     73  OH  TYR   140      33.012-112.630 -38.869  1.00                 O  
ATOM     74  CZ  TYR   140      34.180-112.408 -39.562  1.00                 C  
ATOM     75  CD1 TYR   140      36.035-113.247 -40.805  1.00                 C  
ATOM     76  CE1 TYR   140      34.862-113.473 -40.110  1.00                 C  
ATOM     77  CD2 TYR   140      35.841-110.903 -40.404  1.00                 C  
ATOM     78  CE2 TYR   140      34.667-111.109 -39.706  1.00                 C  
ATOM     79  N   SER   141      39.774-111.614 -44.360  1.00                 N  
ATOM     80  CA  SER   141      41.034-111.183 -44.989  1.00                 C  
ATOM     81  C   SER   141      40.682-110.224 -46.115  1.00                 C  
ATOM     82  O   SER   141      41.299-109.163 -46.205  1.00                 O  
ATOM     83  CB  SER   141      41.822-112.393 -45.494  1.00                 C  
ATOM     84  OG  SER   141      41.129-113.052 -46.540  1.00                 O  
ATOM     85  N   ARG   142      39.650-110.579 -46.933  1.00                 N  
ATOM     86  CA  ARG   142      39.120-109.768 -48.040  1.00                 C  
ATOM     87  C   ARG   142      38.730-108.385 -47.524  1.00                 C  
ATOM     88  O   ARG   142      39.096-107.388 -48.140  1.00                 O  
ATOM     89  CB  ARG   142      37.922-110.465 -48.689  1.00                 C  
ATOM     90  CD  ARG   142      36.237-110.531 -50.548  1.00                 C  
ATOM     91  NE  ARG   142      36.656-111.849 -51.019  1.00                 N  
ATOM     92  CG  ARG   142      37.387-109.757 -49.923  1.00                 C  
ATOM     93  CZ  ARG   142      36.348-112.991 -50.414  1.00                 C  
ATOM     94  NH1 ARG   142      36.774-114.143 -50.916  1.00                 N  
ATOM     95  NH2 ARG   142      35.616-112.980 -49.309  1.00                 N  
ATOM     96  N   HIS   143      38.038-108.332 -46.362  1.00                 N  
ATOM     97  CA  HIS   143      37.601-107.097 -45.716  1.00                 C  
ATOM     98  C   HIS   143      38.793-106.249 -45.279  1.00                 C  
ATOM     99  O   HIS   143      38.734-105.036 -45.437  1.00                 O  
ATOM    100  CB  HIS   143      36.711-107.408 -44.511  1.00                 C  
ATOM    101  CG  HIS   143      36.185-106.190 -43.818  1.00                 C  
ATOM    102  ND1 HIS   143      35.217-105.379 -44.369  1.00                 N  
ATOM    103  CE1 HIS   143      34.952-104.372 -43.517  1.00                 C  
ATOM    104  CD2 HIS   143      36.442-105.527 -42.548  1.00                 C  
ATOM    105  NE2 HIS   143      35.684-104.455 -42.423  1.00                 N  
ATOM    106  N   VAL   144      39.891-106.883 -44.814  1.00                 N  
ATOM    107  CA  VAL   144      41.137-106.211 -44.440  1.00                 C  
ATOM    108  C   VAL   144      41.750-105.606 -45.706  1.00                 C  
ATOM    109  O   VAL   144      42.005-104.406 -45.733  1.00                 O  
ATOM    110  CB  VAL   144      42.115-107.179 -43.749  1.00                 C  
ATOM    111  CG1 VAL   144      43.465-106.511 -43.537  1.00                 C  
ATOM    112  CG2 VAL   144      41.541-107.661 -42.425  1.00                 C  
ATOM    113  N   ARG   145      41.933-106.425 -46.762  1.00                 N  
ATOM    114  CA  ARG   145      42.493-105.999 -48.056  1.00                 C  
ATOM    115  C   ARG   145      41.785-104.745 -48.562  1.00                 C  
ATOM    116  O   ARG   145      42.426-103.730 -48.820  1.00                 O  
ATOM    117  CB  ARG   145      42.380-107.125 -49.085  1.00                 C  
ATOM    118  CD  ARG   145      42.678-107.882 -51.460  1.00                 C  
ATOM    119  NE  ARG   145      41.251-108.056 -51.717  1.00                 N  
ATOM    120  CG  ARG   145      42.945-106.775 -50.453  1.00                 C  
ATOM    121  CZ  ARG   145      40.721-109.129 -52.295  1.00                 C  
ATOM    122  NH1 ARG   145      39.411-109.199 -52.488  1.00                 N  
ATOM    123  NH2 ARG   145      41.502-110.130 -52.677  1.00                 N  
ATOM    124  N   ASN   146      40.458-104.830 -48.657  1.00                 N  
ATOM    125  CA  ASN   146      39.538-103.815 -49.135  1.00                 C  
ATOM    126  C   ASN   146      39.679-102.534 -48.303  1.00                 C  
ATOM    127  O   ASN   146      39.736-101.448 -48.878  1.00                 O  
ATOM    128  CB  ASN   146      38.100-104.337 -49.102  1.00                 C  
ATOM    129  CG  ASN   146      37.823-105.352 -50.193  1.00                 C  
ATOM    130  OD1 ASN   146      38.548-105.423 -51.186  1.00                 O  
ATOM    131  ND2 ASN   146      36.771-106.141 -50.012  1.00                 N  
ATOM    132  N   ARG   147      39.846-102.670 -46.978  1.00                 N  
ATOM    133  CA  ARG   147      40.058-101.536 -46.089  1.00                 C  
ATOM    134  C   ARG   147      41.416-100.905 -46.356  1.00                 C  
ATOM    135  O   ARG   147      41.506 -99.692 -46.473  1.00                 O  
ATOM    136  CB  ARG   147      39.947-101.973 -44.627  1.00                 C  
ATOM    137  CD  ARG   147      40.042-101.353 -42.197  1.00                 C  
ATOM    138  NE  ARG   147      41.148-102.254 -41.883  1.00                 N  
ATOM    139  CG  ARG   147      40.112-100.841 -43.626  1.00                 C  
ATOM    140  CZ  ARG   147      41.164-103.085 -40.846  1.00                 C  
ATOM    141  NH1 ARG   147      42.214-103.868 -40.640  1.00                 N  
ATOM    142  NH2 ARG   147      40.129-103.131 -40.018  1.00                 N  
ATOM    143  N   ILE   148      42.476-101.713 -46.418  1.00                 N  
ATOM    144  CA  ILE   148      43.828-101.177 -46.575  1.00                 C  
ATOM    145  C   ILE   148      44.059-100.525 -47.939  1.00                 C  
ATOM    146  O   ILE   148      44.800 -99.535 -48.010  1.00                 O  
ATOM    147  CB  ILE   148      44.895-102.266 -46.360  1.00                 C  
ATOM    148  CD1 ILE   148      45.724-103.971 -44.655  1.00                 C  
ATOM    149  CG1 ILE   148      44.903-102.724 -44.900  1.00                 C  
ATOM    150  CG2 ILE   148      46.262-101.768 -46.805  1.00                 C  
ATOM    151  N   SER   149      43.377-101.042 -48.993  1.00                 N  
ATOM    152  CA  SER   149      43.426-100.565 -50.380  1.00                 C  
ATOM    153  C   SER   149      43.075 -99.088 -50.493  1.00                 C  
ATOM    154  O   SER   149      43.759 -98.345 -51.201  1.00                 O  
ATOM    155  CB  SER   149      42.481-101.383 -51.262  1.00                 C  
ATOM    156  OG  SER   149      42.501-100.918 -52.600  1.00                 O  
ATOM    157  N   SER   150      42.010 -98.687 -49.803  1.00                 N  
ATOM    158  CA  SER   150      41.514 -97.322 -49.839  1.00                 C  
ATOM    159  C   SER   150      42.036 -96.394 -48.768  1.00                 C  
ATOM    160  O   SER   150      42.039 -95.187 -48.987  1.00                 O  
ATOM    161  CB  SER   150      39.987 -97.304 -49.750  1.00                 C  
ATOM    162  OG  SER   150      39.544 -97.767 -48.486  1.00                 O  
ATOM    163  N   ARG   151      42.470 -96.934 -47.607  1.00                 N  
ATOM    164  CA  ARG   151      42.963 -96.173 -46.454  1.00                 C  
ATOM    165  C   ARG   151      43.741 -94.890 -46.861  1.00                 C  
ATOM    166  O   ARG   151      43.310 -93.800 -46.469  1.00                 O  
ATOM    167  CB  ARG   151      43.864 -97.048 -45.580  1.00                 C  
ATOM    168  CD  ARG   151      45.287 -97.268 -43.524  1.00                 C  
ATOM    169  NE  ARG   151      44.595 -98.456 -43.029  1.00                 N  
ATOM    170  CG  ARG   151      44.362 -96.361 -44.319  1.00                 C  
ATOM    171  CZ  ARG   151      45.207 -99.569 -42.639  1.00                 C  
ATOM    172  NH1 ARG   151      44.496-100.600 -42.203  1.00                 N  
ATOM    173  NH2 ARG   151      46.530 -99.650 -42.686  1.00                 N  
ATOM    174  N   HIS   152      44.807 -94.996 -47.685  1.00                 N  
ATOM    175  CA  HIS   152      45.558 -93.784 -48.044  1.00                 C  
ATOM    176  C   HIS   152      45.315 -93.293 -49.532  1.00                 C  
ATOM    177  O   HIS   152      46.214 -92.703 -50.147  1.00                 O  
ATOM    178  CB  HIS   152      47.059 -94.005 -47.844  1.00                 C  
ATOM    179  CG  HIS   152      47.447 -94.262 -46.421  1.00                 C  
ATOM    180  ND1 HIS   152      47.387 -93.290 -45.446  1.00                 N  
ATOM    181  CE1 HIS   152      47.796 -93.816 -44.278  1.00                 C  
ATOM    182  CD2 HIS   152      47.939 -95.408 -45.670  1.00                 C  
ATOM    183  NE2 HIS   152      48.128 -95.087 -44.405  1.00                 N  
ATOM    184  N   LEU   153      44.066 -93.409 -50.046  1.00                 N  
ATOM    185  CA  LEU   153      43.716 -92.878 -51.377  1.00                 C  
ATOM    186  C   LEU   153      43.863 -91.341 -51.403  1.00                 C  
ATOM    187  O   LEU   153      43.674 -90.685 -50.377  1.00                 O  
ATOM    188  CB  LEU   153      42.291 -93.284 -51.758  1.00                 C  
ATOM    189  CG  LEU   153      42.043 -94.780 -51.960  1.00                 C  
ATOM    190  CD1 LEU   153      40.565 -95.054 -52.190  1.00                 C  
ATOM    191  CD2 LEU   153      42.866 -95.309 -53.124  1.00                 C  
ATOM    192  N   GLY   154      44.240 -90.781 -52.559  1.00                 N  
ATOM    193  CA  GLY   154      44.571 -89.354 -52.676  1.00                 C  
ATOM    194  C   GLY   154      43.467 -88.408 -52.193  1.00                 C  
ATOM    195  O   GLY   154      43.769 -87.517 -51.399  1.00                 O  
ATOM    196  N   CYS   155      42.213 -88.609 -52.615  1.00                 N  
ATOM    197  CA  CYS   155      41.121 -87.709 -52.255  1.00                 C  
ATOM    198  C   CYS   155      40.942 -87.685 -50.702  1.00                 C  
ATOM    199  O   CYS   155      40.669 -86.620 -50.145  1.00                 O  
ATOM    200  CB  CYS   155      39.824 -88.138 -52.944  1.00                 C  
ATOM    201  SG  CYS   155      39.820 -87.910 -54.737  1.00                 S  
ATOM    202  N   LEU   156      41.237 -88.801 -50.020  1.00                 N  
ATOM    203  CA  LEU   156      41.195 -88.895 -48.560  1.00                 C  
ATOM    204  C   LEU   156      42.326 -88.088 -47.901  1.00                 C  
ATOM    205  O   LEU   156      42.104 -87.502 -46.842  1.00                 O  
ATOM    206  CB  LEU   156      41.278 -90.356 -48.115  1.00                 C  
ATOM    207  CG  LEU   156      40.071 -91.236 -48.446  1.00                 C  
ATOM    208  CD1 LEU   156      40.356 -92.691 -48.107  1.00                 C  
ATOM    209  CD2 LEU   156      38.834 -90.753 -47.705  1.00                 C  
ATOM    210  N   GLY   157      43.525 -88.051 -48.523  1.00                 N  
ATOM    211  CA  GLY   157      44.666 -87.294 -48.000  1.00                 C  
ATOM    212  C   GLY   157      44.438 -85.784 -48.117  1.00                 C  
ATOM    213  O   GLY   157      44.625 -85.071 -47.133  1.00                 O  
ATOM    214  N   THR   158      44.080 -85.289 -49.325  1.00                 N  
ATOM    215  CA  THR   158      43.937 -83.846 -49.544  1.00                 C  
ATOM    216  C   THR   158      42.558 -83.272 -49.122  1.00                 C  
ATOM    217  O   THR   158      42.439 -82.045 -49.098  1.00                 O  
ATOM    218  CB  THR   158      44.166 -83.474 -51.021  1.00                 C  
ATOM    219  OG1 THR   158      43.198 -84.142 -51.840  1.00                 O  
ATOM    220  CG2 THR   158      45.557 -83.897 -51.468  1.00                 C  
ATOM    221  N   PHE   159      41.562 -84.097 -48.719  1.00                 N  
ATOM    222  CA  PHE   159      40.283 -83.514 -48.293  1.00                 C  
ATOM    223  C   PHE   159      40.425 -82.662 -47.008  1.00                 C  
ATOM    224  O   PHE   159      39.982 -81.517 -47.074  1.00                 O  
ATOM    225  CB  PHE   159      39.243 -84.613 -48.063  1.00                 C  
ATOM    226  CG  PHE   159      37.905 -84.097 -47.617  1.00                 C  
ATOM    227  CZ  PHE   159      35.430 -83.145 -46.785  1.00                 C  
ATOM    228  CD1 PHE   159      37.023 -83.540 -48.527  1.00                 C  
ATOM    229  CE1 PHE   159      35.792 -83.066 -48.116  1.00                 C  
ATOM    230  CD2 PHE   159      37.528 -84.169 -46.288  1.00                 C  
ATOM    231  CE2 PHE   159      36.296 -83.695 -45.877  1.00                 C  
ATOM    232  N   ILE   160      41.084 -83.101 -45.892  1.00                 N  
ATOM    233  CA  ILE   160      41.195 -82.220 -44.711  1.00                 C  
ATOM    234  C   ILE   160      41.939 -80.900 -44.956  1.00                 C  
ATOM    235  O   ILE   160      41.462 -79.858 -44.503  1.00                 O  
ATOM    236  CB  ILE   160      41.887 -82.936 -43.536  1.00                 C  
ATOM    237  CD1 ILE   160      41.702 -84.988 -42.035  1.00                 C  
ATOM    238  CG1 ILE   160      40.996 -84.056 -42.995  1.00                 C  
ATOM    239  CG2 ILE   160      42.264 -81.938 -42.452  1.00                 C  
ATOM    240  N   LEU   161      43.083 -80.935 -45.672  1.00                 N  
ATOM    241  CA  LEU   161      43.906 -79.758 -45.982  1.00                 C  
ATOM    242  C   LEU   161      43.138 -78.717 -46.842  1.00                 C  
ATOM    243  O   LEU   161      43.412 -77.526 -46.706  1.00                 O  
ATOM    244  CB  LEU   161      45.187 -80.176 -46.707  1.00                 C  
ATOM    245  CG  LEU   161      46.207 -80.963 -45.883  1.00                 C  
ATOM    246  CD1 LEU   161      47.345 -81.455 -46.763  1.00                 C  
ATOM    247  CD2 LEU   161      46.748 -80.113 -44.744  1.00                 C  
ATOM    248  N   TYR   162      42.163 -79.166 -47.680  1.00                 N  
ATOM    249  CA  TYR   162      41.322 -78.353 -48.577  1.00                 C  
ATOM    250  C   TYR   162      40.350 -77.445 -47.780  1.00                 C  
ATOM    251  O   TYR   162      40.003 -76.358 -48.249  1.00                 O  
ATOM    252  CB  TYR   162      40.530 -79.251 -49.529  1.00                 C  
ATOM    253  CG  TYR   162      41.376 -79.911 -50.594  1.00                 C  
ATOM    254  OH  TYR   162      43.716 -81.724 -53.515  1.00                 O  
ATOM    255  CZ  TYR   162      42.940 -81.124 -52.550  1.00                 C  
ATOM    256  CD1 TYR   162      42.755 -79.997 -50.456  1.00                 C  
ATOM    257  CE1 TYR   162      43.536 -80.598 -51.424  1.00                 C  
ATOM    258  CD2 TYR   162      40.792 -80.447 -51.735  1.00                 C  
ATOM    259  CE2 TYR   162      41.558 -81.052 -52.714  1.00                 C  
ATOM    260  N   ALA   163      39.929 -77.877 -46.588  1.00                 N  
ATOM    261  CA  ALA   163      39.044 -77.083 -45.737  1.00                 C  
ATOM    262  C   ALA   163      39.833 -75.966 -45.053  1.00                 C  
ATOM    263  O   ALA   163      39.356 -74.832 -44.982  1.00                 O  
ATOM    264  CB  ALA   163      38.365 -77.970 -44.704  1.00                 C  
ATOM    265  N   PHE   164      41.059 -76.290 -44.592  1.00                 N  
ATOM    266  CA  PHE   164      42.012 -75.387 -43.938  1.00                 C  
ATOM    267  C   PHE   164      42.574 -74.354 -44.922  1.00                 C  
ATOM    268  O   PHE   164      42.937 -73.251 -44.509  1.00                 O  
ATOM    269  CB  PHE   164      43.158 -76.182 -43.308  1.00                 C  
ATOM    270  CG  PHE   164      42.762 -76.940 -42.073  1.00                 C  
ATOM    271  CZ  PHE   164      42.030 -78.336 -39.784  1.00                 C  
ATOM    272  CD1 PHE   164      42.734 -78.323 -42.072  1.00                 C  
ATOM    273  CE1 PHE   164      42.370 -79.021 -40.935  1.00                 C  
ATOM    274  CD2 PHE   164      42.419 -76.269 -40.913  1.00                 C  
ATOM    275  CE2 PHE   164      42.055 -76.966 -39.776  1.00                 C  
ATOM    276  N   ILE   165      42.664 -74.717 -46.208  1.00                 N  
ATOM    277  CA  ILE   165      43.164 -73.835 -47.253  1.00                 C  
ATOM    278  C   ILE   165      41.976 -73.047 -47.833  1.00                 C  
ATOM    279  O   ILE   165      41.053 -73.646 -48.395  1.00                 O  
ATOM    280  CB  ILE   165      43.903 -74.623 -48.350  1.00                 C  
ATOM    281  CD1 ILE   165      45.749 -76.342 -48.716  1.00                 C  
ATOM    282  CG1 ILE   165      45.101 -75.368 -47.757  1.00                 C  
ATOM    283  CG2 ILE   165      44.317 -73.697 -49.484  1.00                 C  
ATOM    284  N   LYS   166      41.956 -71.705 -47.636  1.00                 N  
ATOM    285  CA  LYS   166      40.805 -70.913 -48.100  1.00                 C  
ATOM    286  C   LYS   166      40.692 -70.805 -49.626  1.00                 C  
ATOM    287  O   LYS   166      40.057 -71.669 -50.232  1.00                 O  
ATOM    288  CB  LYS   166      40.858 -69.499 -47.518  1.00                 C  
ATOM    289  CD  LYS   166      40.471 -67.997 -45.545  1.00                 C  
ATOM    290  CE  LYS   166      41.812 -67.282 -45.569  1.00                 C  
ATOM    291  CG  LYS   166      40.603 -69.434 -46.021  1.00                 C  
ATOM    292  NZ  LYS   166      41.725 -65.918 -44.978  1.00                 N  
ATOM    293  N   SER   167      41.273 -69.745 -50.235  1.00                 N  
ATOM    294  CA  SER   167      41.246 -69.453 -51.668  1.00                 C  
ATOM    295  C   SER   167      41.831 -70.616 -52.498  1.00                 C  
ATOM    296  O   SER   167      41.105 -71.157 -53.341  1.00                 O  
ATOM    297  CB  SER   167      42.016 -68.165 -51.967  1.00                 C  
ATOM    298  OG  SER   167      42.009 -67.877 -53.354  1.00                 O  
ATOM    299  N   ASP   168      43.109 -71.027 -52.233  1.00                 N  
ATOM    300  CA  ASP   168      43.760 -72.147 -52.933  1.00                 C  
ATOM    301  C   ASP   168      43.181 -73.444 -52.383  1.00                 C  
ATOM    302  O   ASP   168      43.772 -74.098 -51.521  1.00                 O  
ATOM    303  CB  ASP   168      45.278 -72.082 -52.753  1.00                 C  
ATOM    304  CG  ASP   168      46.009 -73.115 -53.588  1.00                 C  
ATOM    305  OD1 ASP   168      45.336 -73.990 -54.172  1.00                 O  
ATOM    306  OD2 ASP   168      47.254 -73.050 -53.657  1.00                 O  
ATOM    307  N   ARG   169      42.010 -73.783 -52.886  1.00                 N  
ATOM    308  CA  ARG   169      41.311 -74.986 -52.494  1.00                 C  
ATOM    309  C   ARG   169      41.492 -76.083 -53.509  1.00                 C  
ATOM    310  O   ARG   169      41.876 -77.197 -53.139  1.00                 O  
ATOM    311  CB  ARG   169      39.821 -74.700 -52.296  1.00                 C  
ATOM    312  CD  ARG   169      37.541 -75.555 -51.688  1.00                 C  
ATOM    313  NE  ARG   169      36.929 -75.230 -52.974  1.00                 N  
ATOM    314  CG  ARG   169      39.015 -75.901 -51.831  1.00                 C  
ATOM    315  CZ  ARG   169      35.772 -74.589 -53.109  1.00                 C  
ATOM    316  NH1 ARG   169      35.292 -74.336 -54.319  1.00                 N  
ATOM    317  NH2 ARG   169      35.098 -74.203 -52.035  1.00                 N  
ATOM    318  N   THR   170      41.255 -75.769 -54.799  1.00                 N  
ATOM    319  CA  THR   170      41.321 -76.821 -55.789  1.00                 C  
ATOM    320  C   THR   170      42.500 -76.769 -56.746  1.00                 C  
ATOM    321  O   THR   170      42.930 -75.747 -57.288  1.00                 O  
ATOM    322  CB  THR   170      40.052 -76.857 -56.660  1.00                 C  
ATOM    323  OG1 THR   170      38.909 -77.111 -55.834  1.00                 O  
ATOM    324  CG2 THR   170      40.152 -77.959 -57.703  1.00                 C  
ATOM    325  N   PHE   193      43.049 -77.968 -56.805  1.00                 N  
ATOM    326  CA  PHE   193      43.958 -78.699 -57.666  1.00                 C  
ATOM    327  C   PHE   193      43.088 -79.923 -57.928  1.00                 C  
ATOM    328  O   PHE   193      42.748 -80.667 -56.998  1.00                 O  
ATOM    329  CB  PHE   193      45.288 -78.948 -56.952  1.00                 C  
ATOM    330  CG  PHE   193      46.315 -79.636 -57.806  1.00                 C  
ATOM    331  CZ  PHE   193      48.214 -80.914 -59.383  1.00                 C  
ATOM    332  CD1 PHE   193      46.923 -78.969 -58.855  1.00                 C  
ATOM    333  CE1 PHE   193      47.868 -79.601 -59.641  1.00                 C  
ATOM    334  CD2 PHE   193      46.672 -80.950 -57.561  1.00                 C  
ATOM    335  CE2 PHE   193      47.617 -81.582 -58.347  1.00                 C  
ATOM    336  N   ASN   194      42.612 -80.047 -59.151  1.00                 N  
ATOM    337  CA  ASN   194      41.631 -81.040 -59.530  1.00                 C  
ATOM    338  C   ASN   194      42.127 -82.481 -59.315  1.00                 C  
ATOM    339  O   ASN   194      43.330 -82.717 -59.180  1.00                 O  
ATOM    340  CB  ASN   194      41.213 -80.851 -60.990  1.00                 C  
ATOM    341  CG  ASN   194      40.395 -79.593 -61.203  1.00                 C  
ATOM    342  OD1 ASN   194      39.480 -79.298 -60.435  1.00                 O  
ATOM    343  ND2 ASN   194      40.724 -78.845 -62.251  1.00                 N  
ATOM    344  N   GLU   195      41.171 -83.400 -59.095  1.00                 N  
ATOM    345  CA  GLU   195      41.455 -84.812 -58.834  1.00                 C  
ATOM    346  C   GLU   195      41.068 -85.640 -60.066  1.00                 C  
ATOM    347  O   GLU   195      40.401 -85.126 -60.965  1.00                 O  
ATOM    348  CB  GLU   195      40.702 -85.289 -57.590  1.00                 C  
ATOM    349  CD  GLU   195      42.490 -84.841 -55.863  1.00                 C  
ATOM    350  CG  GLU   195      41.074 -84.547 -56.317  1.00                 C  
ATOM    351  OE1 GLU   195      43.034 -85.893 -56.260  1.00                 O  
ATOM    352  OE2 GLU   195      43.056 -84.020 -55.111  1.00                 O  
ATOM    353  N   SER   196      41.514 -86.901 -60.134  1.00                 N  
ATOM    354  CA  SER   196      41.189 -87.723 -61.287  1.00                 C  
ATOM    355  C   SER   196      39.829 -88.376 -61.097  1.00                 C  
ATOM    356  O   SER   196      39.334 -88.454 -59.971  1.00                 O  
ATOM    357  CB  SER   196      42.269 -88.783 -61.511  1.00                 C  
ATOM    358  OG  SER   196      42.278 -89.733 -60.459  1.00                 O  
ATOM    359  N   TYR   197      39.219 -88.843 -62.194  1.00                 N  
ATOM    360  CA  TYR   197      37.925 -89.521 -62.105  1.00                 C  
ATOM    361  C   TYR   197      38.145 -90.948 -61.538  1.00                 C  
ATOM    362  O   TYR   197      37.198 -91.530 -61.006  1.00                 O  
ATOM    363  CB  TYR   197      37.248 -89.566 -63.476  1.00                 C  
ATOM    364  CG  TYR   197      36.784 -88.216 -63.975  1.00                 C  
ATOM    365  OH  TYR   197      35.521 -84.503 -65.357  1.00                 O  
ATOM    366  CZ  TYR   197      35.938 -85.732 -64.899  1.00                 C  
ATOM    367  CD1 TYR   197      37.545 -87.495 -64.886  1.00                 C  
ATOM    368  CE1 TYR   197      37.129 -86.261 -65.348  1.00                 C  
ATOM    369  CD2 TYR   197      35.587 -87.668 -63.534  1.00                 C  
ATOM    370  CE2 TYR   197      35.155 -86.435 -63.984  1.00                 C  
ATOM    371  N   GLU   198      39.392 -91.490 -61.633  1.00                 N  
ATOM    372  CA  GLU   198      39.759 -92.816 -61.110  1.00                 C  
ATOM    373  C   GLU   198      39.660 -92.794 -59.617  1.00                 C  
ATOM    374  O   GLU   198      39.161 -93.749 -59.037  1.00                 O  
ATOM    375  CB  GLU   198      41.168 -93.201 -61.566  1.00                 C  
ATOM    376  CD  GLU   198      42.703 -93.800 -63.481  1.00                 C  
ATOM    377  CG  GLU   198      41.283 -93.481 -63.056  1.00                 C  
ATOM    378  OE1 GLU   198      43.624 -93.616 -62.658  1.00                 O  
ATOM    379  OE2 GLU   198      42.894 -94.233 -64.637  1.00                 O  
ATOM    380  N   ASP   199      40.108 -91.674 -59.004  1.00                 N  
ATOM    381  CA  ASP   199      40.072 -91.408 -57.569  1.00                 C  
ATOM    382  C   ASP   199      38.638 -91.157 -57.114  1.00                 C  
ATOM    383  O   ASP   199      38.238 -91.651 -56.054  1.00                 O  
ATOM    384  CB  ASP   199      40.962 -90.212 -57.223  1.00                 C  
ATOM    385  CG  ASP   199      42.439 -90.530 -57.350  1.00                 C  
ATOM    386  OD1 ASP   199      42.784 -91.727 -57.435  1.00                 O  
ATOM    387  OD2 ASP   199      43.251 -89.581 -57.363  1.00                 O  
ATOM    388  N   LYS   200      37.862 -90.399 -57.930  1.00                 N  
ATOM    389  CA  LYS   200      36.449 -90.103 -57.681  1.00                 C  
ATOM    390  C   LYS   200      35.652 -91.396 -57.558  1.00                 C  
ATOM    391  O   LYS   200      34.839 -91.519 -56.645  1.00                 O  
ATOM    392  CB  LYS   200      35.880 -89.226 -58.799  1.00                 C  
ATOM    393  CD  LYS   200      35.812 -86.992 -59.939  1.00                 C  
ATOM    394  CE  LYS   200      36.346 -85.569 -59.944  1.00                 C  
ATOM    395  CG  LYS   200      36.402 -87.799 -58.794  1.00                 C  
ATOM    396  NZ  LYS   200      35.809 -84.778 -61.086  1.00                 N  
ATOM    397  N   LYS   201      35.932 -92.382 -58.432  1.00                 N  
ATOM    398  CA  LYS   201      35.265 -93.682 -58.412  1.00                 C  
ATOM    399  C   LYS   201      35.737 -94.554 -57.236  1.00                 C  
ATOM    400  O   LYS   201      34.932 -95.348 -56.748  1.00                 O  
ATOM    401  CB  LYS   201      35.500 -94.425 -59.729  1.00                 C  
ATOM    402  CD  LYS   201      35.058 -94.603 -62.193  1.00                 C  
ATOM    403  CE  LYS   201      34.325 -94.005 -63.382  1.00                 C  
ATOM    404  CG  LYS   201      34.785 -93.814 -60.922  1.00                 C  
ATOM    405  NZ  LYS   201      34.622 -94.738 -64.644  1.00                 N  
ATOM    406  N   ALA   202      36.998 -94.386 -56.757  1.00                 N  
ATOM    407  CA  ALA   202      37.534 -95.134 -55.613  1.00                 C  
ATOM    408  C   ALA   202      36.812 -94.678 -54.346  1.00                 C  
ATOM    409  O   ALA   202      36.379 -95.518 -53.566  1.00                 O  
ATOM    410  CB  ALA   202      39.037 -94.926 -55.501  1.00                 C  
ATOM    411  N   ILE   203      36.649 -93.357 -54.170  1.00                 N  
ATOM    412  CA  ILE   203      35.900 -92.742 -53.070  1.00                 C  
ATOM    413  C   ILE   203      34.473 -93.307 -53.076  1.00                 C  
ATOM    414  O   ILE   203      33.977 -93.732 -52.034  1.00                 O  
ATOM    415  CB  ILE   203      35.893 -91.206 -53.181  1.00                 C  
ATOM    416  CD1 ILE   203      37.934 -90.939 -51.677  1.00                 C  
ATOM    417  CG1 ILE   203      37.312 -90.654 -53.026  1.00                 C  
ATOM    418  CG2 ILE   203      34.936 -90.603 -52.165  1.00                 C  
ATOM    419  N   MET   204      33.877 -93.362 -54.275  1.00                 N  
ATOM    420  CA  MET   204      32.541 -93.882 -54.539  1.00                 C  
ATOM    421  C   MET   204      32.339 -95.276 -54.004  1.00                 C  
ATOM    422  O   MET   204      31.417 -95.505 -53.216  1.00                 O  
ATOM    423  CB  MET   204      32.250 -93.875 -56.041  1.00                 C  
ATOM    424  SD  MET   204      30.613 -94.481 -58.193  1.00                 S  
ATOM    425  CE  MET   204      31.693 -95.836 -58.647  1.00                 C  
ATOM    426  CG  MET   204      30.879 -94.416 -56.411  1.00                 C  
ATOM    427  N   ASP   205      33.239 -96.194 -54.379  1.00                 N  
ATOM    428  CA  ASP   205      33.211 -97.586 -53.945  1.00                 C  
ATOM    429  C   ASP   205      33.274 -97.716 -52.420  1.00                 C  
ATOM    430  O   ASP   205      32.405 -98.362 -51.828  1.00                 O  
ATOM    431  CB  ASP   205      34.367 -98.366 -54.573  1.00                 C  
ATOM    432  CG  ASP   205      34.172 -98.603 -56.058  1.00                 C  
ATOM    433  OD1 ASP   205      33.039 -98.408 -56.546  1.00                 O  
ATOM    434  OD2 ASP   205      35.151 -98.984 -56.733  1.00                 O  
ATOM    435  N   LEU   206      34.280 -97.072 -51.794  1.00                 N  
ATOM    436  CA  LEU   206      34.559 -97.119 -50.360  1.00                 C  
ATOM    437  C   LEU   206      33.514 -96.437 -49.484  1.00                 C  
ATOM    438  O   LEU   206      33.074 -97.039 -48.505  1.00                 O  
ATOM    439  CB  LEU   206      35.919 -96.486 -50.058  1.00                 C  
ATOM    440  CG  LEU   206      36.339 -96.452 -48.587  1.00                 C  
ATOM    441  CD1 LEU   206      36.428 -97.861 -48.020  1.00                 C  
ATOM    442  CD2 LEU   206      37.668 -95.731 -48.424  1.00                 C  
ATOM    443  N   ILE   207      33.146 -95.191 -49.809  1.00                 N  
ATOM    444  CA  ILE   207      32.241 -94.390 -48.996  1.00                 C  
ATOM    445  C   ILE   207      30.763 -94.660 -49.234  1.00                 C  
ATOM    446  O   ILE   207      30.225 -94.499 -50.334  1.00                 O  
ATOM    447  CB  ILE   207      32.483 -92.883 -49.201  1.00                 C  
ATOM    448  CD1 ILE   207      34.371 -92.856 -47.488  1.00                 C  
ATOM    449  CG1 ILE   207      33.942 -92.532 -48.902  1.00                 C  
ATOM    450  CG2 ILE   207      31.519 -92.069 -48.351  1.00                 C  
TER
