# Supplementary material for: Comparative Single-Cell Transcriptomics Reveals Novel Genes Involved in Bivalve Embryonic Shell Formation and Questions Ontogenetic Homology of Molluscan Shell Types
Source: Front Cell Dev Biol. 2022 Jun 9;10:883755. doi: 10.3389/fcell.2022.883755 (PMC9261976; doi:10.3389/fcell.2022.883755)
Supplement: Supplementary file 1 [file DataSheet1.ZIP › Supplementary_File1/s_f_1/881d8ab5a85b6e60.final.pdb]

ATOM      1  N   VAL    88      -9.769  28.700  56.422  1.00                 N  
ATOM      2  CA  VAL    88      -9.351  29.176  57.743  1.00                 C  
ATOM      3  C   VAL    88      -8.127  30.035  57.674  1.00                 C  
ATOM      4  O   VAL    88      -7.346  29.990  58.602  1.00                 O  
ATOM      5  CB  VAL    88      -9.092  28.005  58.709  1.00                 C  
ATOM      6  CG1 VAL    88     -10.363  27.196  58.918  1.00                 C  
ATOM      7  CG2 VAL    88      -7.973  27.119  58.185  1.00                 C  
ATOM      8  N   ASP    89      -8.020  30.905  56.650  1.00                 N  
ATOM      9  CA  ASP    89      -6.826  31.747  56.456  1.00                 C  
ATOM     10  C   ASP    89      -6.647  32.923  57.413  1.00                 C  
ATOM     11  O   ASP    89      -5.560  33.507  57.480  1.00                 O  
ATOM     12  CB  ASP    89      -6.799  32.320  55.038  1.00                 C  
ATOM     13  CG  ASP    89      -6.514  31.265  53.988  1.00                 C  
ATOM     14  OD1 ASP    89      -6.058  30.163  54.361  1.00                 O  
ATOM     15  OD2 ASP    89      -6.746  31.539  52.792  1.00                 O  
ATOM     16  N   LYS    90      -7.712  33.284  58.130  1.00                 N  
ATOM     17  CA  LYS    90      -7.714  34.469  58.952  1.00                 C  
ATOM     18  C   LYS    90      -8.074  35.733  58.156  1.00                 C  
ATOM     19  O   LYS    90      -8.014  36.828  58.691  1.00                 O  
ATOM     20  CB  LYS    90      -6.351  34.660  59.620  1.00                 C  
ATOM     21  CD  LYS    90      -4.597  33.783  61.187  1.00                 C  
ATOM     22  CE  LYS    90      -4.122  32.585  61.991  1.00                 C  
ATOM     23  CG  LYS    90      -5.916  33.492  60.489  1.00                 C  
ATOM     24  NZ  LYS    90      -2.792  32.828  62.617  1.00                 N  
ATOM     25  N   PRO    91      -8.477  35.593  56.898  1.00                 N  
ATOM     26  CA  PRO    91      -8.727  36.759  56.039  1.00                 C  
ATOM     27  C   PRO    91     -10.095  36.855  55.401  1.00                 C  
ATOM     28  O   PRO    91     -10.548  37.974  55.118  1.00                 O  
ATOM     29  CB  PRO    91      -7.671  36.641  54.938  1.00                 C  
ATOM     30  CD  PRO    91      -7.223  34.848  56.460  1.00                 C  
ATOM     31  CG  PRO    91      -6.565  35.860  55.564  1.00                 C  
ATOM     32  N   PHE    92     -10.736  35.705  55.172  1.00                 N  
ATOM     33  CA  PHE    92     -12.045  35.614  54.507  1.00                 C  
ATOM     34  C   PHE    92     -13.235  35.278  55.398  1.00                 C  
ATOM     35  O   PHE    92     -13.132  34.502  56.319  1.00                 O  
ATOM     36  CB  PHE    92     -12.007  34.569  53.390  1.00                 C  
ATOM     37  CG  PHE    92     -11.106  34.937  52.246  1.00                 C  
ATOM     38  CZ  PHE    92      -9.444  35.620  50.125  1.00                 C  
ATOM     39  CD1 PHE    92      -9.758  34.626  52.280  1.00                 C  
ATOM     40  CE1 PHE    92      -8.929  34.964  51.228  1.00                 C  
ATOM     41  CD2 PHE    92     -11.607  35.593  51.136  1.00                 C  
ATOM     42  CE2 PHE    92     -10.778  35.931  50.083  1.00                 C  
ATOM     43  N   LYS    93     -14.375  35.874  55.074  1.00                 N  
ATOM     44  CA  LYS    93     -15.638  35.612  55.733  1.00                 C  
ATOM     45  C   LYS    93     -16.522  34.814  54.752  1.00                 C  
ATOM     46  O   LYS    93     -16.742  35.245  53.621  1.00                 O  
ATOM     47  CB  LYS    93     -16.301  36.923  56.162  1.00                 C  
ATOM     48  CD  LYS    93     -16.248  38.972  57.609  1.00                 C  
ATOM     49  CE  LYS    93     -15.448  39.770  58.626  1.00                 C  
ATOM     50  CG  LYS    93     -15.525  37.694  57.217  1.00                 C  
ATOM     51  NZ  LYS    93     -16.124  41.046  58.988  1.00                 N  
ATOM     52  N   PRO    94     -17.055  33.691  55.200  1.00                 N  
ATOM     53  CA  PRO    94     -17.946  32.910  54.400  1.00                 C  
ATOM     54  C   PRO    94     -19.350  33.057  55.005  1.00                 C  
ATOM     55  O   PRO    94     -19.520  33.008  56.222  1.00                 O  
ATOM     56  CB  PRO    94     -17.391  31.488  54.508  1.00                 C  
ATOM     57  CD  PRO    94     -16.161  32.815  56.076  1.00                 C  
ATOM     58  CG  PRO    94     -16.735  31.444  55.847  1.00                 C  
ATOM     59  N   LYS    95     -20.353  33.234  54.144  1.00                 N  
ATOM     60  CA  LYS    95     -21.714  33.346  54.574  1.00                 C  
ATOM     61  C   LYS    95     -22.337  31.955  54.498  1.00                 C  
ATOM     62  O   LYS    95     -21.664  30.956  54.230  1.00                 O  
ATOM     63  CB  LYS    95     -22.468  34.359  53.709  1.00                 C  
ATOM     64  CD  LYS    95     -22.770  36.741  52.979  1.00                 C  
ATOM     65  CE  LYS    95     -22.268  38.169  53.117  1.00                 C  
ATOM     66  CG  LYS    95     -21.957  35.785  53.836  1.00                 C  
ATOM     67  NZ  LYS    95     -23.035  39.112  52.256  1.00                 N  
ATOM     68  N   ALA    96     -23.627  31.871  54.819  1.00                 N  
ATOM     69  CA  ALA    96     -24.367  30.599  54.834  1.00                 C  
ATOM     70  C   ALA    96     -24.765  29.960  53.495  1.00                 C  
ATOM     71  O   ALA    96     -24.761  28.735  53.340  1.00                 O  
ATOM     72  CB  ALA    96     -25.658  30.746  55.625  1.00                 C  
ATOM     73  N   PRO    97     -25.115  30.782  52.511  1.00                 N  
ATOM     74  CA  PRO    97     -25.590  30.274  51.229  1.00                 C  
ATOM     75  C   PRO    97     -24.682  30.332  49.999  1.00                 C  
ATOM     76  O   PRO    97     -24.871  29.591  49.030  1.00                 O  
ATOM     77  CB  PRO    97     -26.826  31.125  50.929  1.00                 C  
ATOM     78  CD  PRO    97     -25.815  32.084  52.875  1.00                 C  
ATOM     79  CG  PRO    97     -26.561  32.423  51.615  1.00                 C  
ATOM     80  N   CYS    98     -23.682  31.208  50.011  1.00                 N  
ATOM     81  CA  CYS    98     -22.786  31.350  48.865  1.00                 C  
ATOM     82  C   CYS    98     -21.953  30.110  48.567  1.00                 C  
ATOM     83  O   CYS    98     -21.630  29.309  49.449  1.00                 O  
ATOM     84  CB  CYS    98     -21.836  32.532  49.071  1.00                 C  
ATOM     85  SG  CYS    98     -22.654  34.143  49.141  1.00                 S  
ATOM     86  N   ILE    99     -21.596  29.945  47.297  1.00                 N  
ATOM     87  CA  ILE    99     -20.774  28.822  46.839  1.00                 C  
ATOM     88  C   ILE    99     -19.467  29.302  46.210  1.00                 C  
ATOM     89  O   ILE    99     -19.273  30.490  45.937  1.00                 O  
ATOM     90  CB  ILE    99     -21.536  27.938  45.835  1.00                 C  
ATOM     91  CD1 ILE    99     -20.866  28.838  43.546  1.00                 C  
ATOM     92  CG1 ILE    99     -21.942  28.754  44.606  1.00                 C  
ATOM     93  CG2 ILE    99     -22.736  27.285  46.503  1.00                 C  
ATOM     94  N   VAL   100     -18.551  28.367  45.972  1.00                 N  
ATOM     95  CA  VAL   100     -17.271  28.700  45.370  1.00                 C  
ATOM     96  C   VAL   100     -16.860  27.715  44.287  1.00                 C  
ATOM     97  O   VAL   100     -16.717  26.510  44.508  1.00                 O  
ATOM     98  CB  VAL   100     -16.153  28.776  46.426  1.00                 C  
ATOM     99  CG1 VAL   100     -16.013  27.445  47.150  1.00                 C  
ATOM    100  CG2 VAL   100     -14.836  29.176  45.780  1.00                 C  
ATOM    101  N   TYR   101     -16.745  28.179  43.081  1.00                 N  
ATOM    102  CA  TYR   101     -16.112  27.530  41.943  1.00                 C  
ATOM    103  C   TYR   101     -14.881  26.852  42.568  1.00                 C  
ATOM    104  O   TYR   101     -13.956  27.502  43.103  1.00                 O  
ATOM    105  CB  TYR   101     -15.781  28.556  40.857  1.00                 C  
ATOM    106  CG  TYR   101     -15.153  27.956  39.619  1.00                 C  
ATOM    107  OH  TYR   101     -13.441  26.302  36.210  1.00                 O  
ATOM    108  CZ  TYR   101     -14.006  26.850  37.339  1.00                 C  
ATOM    109  CD1 TYR   101     -15.928  27.283  38.684  1.00                 C  
ATOM    110  CE1 TYR   101     -15.362  26.732  37.549  1.00                 C  
ATOM    111  CD2 TYR   101     -13.787  28.066  39.390  1.00                 C  
ATOM    112  CE2 TYR   101     -13.205  27.521  38.262  1.00                 C  
ATOM    113  N   SER   102     -14.918  25.526  42.555  1.00                 N  
ATOM    114  CA  SER   102     -13.829  24.695  43.080  1.00                 C  
ATOM    115  C   SER   102     -13.018  24.253  41.855  1.00                 C  
ATOM    116  O   SER   102     -13.256  23.205  41.244  1.00                 O  
ATOM    117  CB  SER   102     -14.391  23.518  43.880  1.00                 C  
ATOM    118  OG  SER   102     -15.059  23.967  45.046  1.00                 O  
ATOM    119  N   PHE   103     -12.037  25.082  41.513  1.00                 N  
ATOM    120  CA  PHE   103     -11.236  24.894  40.327  1.00                 C  
ATOM    121  C   PHE   103     -10.000  24.075  40.704  1.00                 C  
ATOM    122  O   PHE   103      -9.144  24.540  41.471  1.00                 O  
ATOM    123  CB  PHE   103     -10.851  26.245  39.721  1.00                 C  
ATOM    124  CG  PHE   103     -10.066  26.135  38.445  1.00                 C  
ATOM    125  CZ  PHE   103      -8.609  25.937  36.086  1.00                 C  
ATOM    126  CD1 PHE   103     -10.474  25.280  37.436  1.00                 C  
ATOM    127  CE1 PHE   103      -9.752  25.179  36.262  1.00                 C  
ATOM    128  CD2 PHE   103      -8.920  26.886  38.254  1.00                 C  
ATOM    129  CE2 PHE   103      -8.198  26.785  37.080  1.00                 C  
ATOM    130  N   GLY   104      -9.934  22.858  40.158  1.00                 N  
ATOM    131  CA  GLY   104      -8.922  21.848  40.494  1.00                 C  
ATOM    132  C   GLY   104      -9.459  21.115  41.727  1.00                 C  
ATOM    133  O   GLY   104      -8.823  21.094  42.772  1.00                 O  
ATOM    134  N   ILE   105     -10.649  20.528  41.604  1.00                 N  
ATOM    135  CA  ILE   105     -11.355  19.889  42.739  1.00                 C  
ATOM    136  C   ILE   105     -10.711  18.624  43.314  1.00                 C  
ATOM    137  O   ILE   105     -11.027  18.272  44.437  1.00                 O  
ATOM    138  CB  ILE   105     -12.805  19.524  42.369  1.00                 C  
ATOM    139  CD1 ILE   105     -13.681  21.774  43.187  1.00                 C  
ATOM    140  CG1 ILE   105     -13.606  20.786  42.043  1.00                 C  
ATOM    141  CG2 ILE   105     -13.451  18.714  43.482  1.00                 C  
ATOM    142  N   ASN   106      -9.795  18.009  42.551  1.00                 N  
ATOM    143  CA  ASN   106      -9.026  16.804  42.901  1.00                 C  
ATOM    144  C   ASN   106      -9.846  15.683  43.519  1.00                 C  
ATOM    145  O   ASN   106     -10.606  15.022  42.826  1.00                 O  
ATOM    146  CB  ASN   106      -7.883  17.156  43.855  1.00                 C  
ATOM    147  CG  ASN   106      -6.841  18.049  43.211  1.00                 C  
ATOM    148  OD1 ASN   106      -6.614  17.983  42.003  1.00                 O  
ATOM    149  ND2 ASN   106      -6.203  18.889  44.018  1.00                 N  
ATOM    150  N   TYR   107      -9.733  15.540  44.840  1.00                 N  
ATOM    151  CA  TYR   107     -10.347  14.464  45.566  1.00                 C  
ATOM    152  C   TYR   107     -11.466  14.966  46.488  1.00                 C  
ATOM    153  O   TYR   107     -11.971  14.209  47.313  1.00                 O  
ATOM    154  CB  TYR   107      -9.302  13.707  46.387  1.00                 C  
ATOM    155  CG  TYR   107      -8.238  13.031  45.552  1.00                 C  
ATOM    156  OH  TYR   107      -5.302  11.186  43.257  1.00                 O  
ATOM    157  CZ  TYR   107      -6.275  11.795  44.016  1.00                 C  
ATOM    158  CD1 TYR   107      -6.972  13.588  45.427  1.00                 C  
ATOM    159  CE1 TYR   107      -5.993  12.978  44.665  1.00                 C  
ATOM    160  CD2 TYR   107      -8.503  11.839  44.890  1.00                 C  
ATOM    161  CE2 TYR   107      -7.537  11.214  44.124  1.00                 C  
ATOM    162  N   GLN   108     -11.852  16.244  46.320  1.00                 N  
ATOM    163  CA  GLN   108     -13.011  16.800  47.019  1.00                 C  
ATOM    164  C   GLN   108     -12.812  17.449  48.360  1.00                 C  
ATOM    165  O   GLN   108     -13.797  17.768  49.014  1.00                 O  
ATOM    166  CB  GLN   108     -14.074  15.721  47.236  1.00                 C  
ATOM    167  CD  GLN   108     -16.412  15.152  48.004  1.00                 C  
ATOM    168  CG  GLN   108     -15.360  16.235  47.863  1.00                 C  
ATOM    169  OE1 GLN   108     -16.353  14.124  47.329  1.00                 O  
ATOM    170  NE2 GLN   108     -17.380  15.380  48.885  1.00                 N  
ATOM    171  N   PHE   109     -11.564  17.680  48.752  1.00                 N  
ATOM    172  CA  PHE   109     -11.237  18.265  50.032  1.00                 C  
ATOM    173  C   PHE   109     -11.769  19.661  50.176  1.00                 C  
ATOM    174  O   PHE   109     -12.188  20.017  51.255  1.00                 O  
ATOM    175  CB  PHE   109      -9.722  18.275  50.245  1.00                 C  
ATOM    176  CG  PHE   109      -9.299  18.856  51.564  1.00                 C  
ATOM    177  CZ  PHE   109      -8.515  19.939  54.001  1.00                 C  
ATOM    178  CD1 PHE   109      -9.387  18.110  52.726  1.00                 C  
ATOM    179  CE1 PHE   109      -8.999  18.645  53.940  1.00                 C  
ATOM    180  CD2 PHE   109      -8.814  20.150  51.643  1.00                 C  
ATOM    181  CE2 PHE   109      -8.425  20.685  52.856  1.00                 C  
ATOM    182  N   ASP   110     -11.753  20.477  49.122  1.00                 N  
ATOM    183  CA  ASP   110     -12.275  21.847  49.276  1.00                 C  
ATOM    184  C   ASP   110     -13.794  21.842  49.494  1.00                 C  
ATOM    185  O   ASP   110     -14.314  22.740  50.120  1.00                 O  
ATOM    186  CB  ASP   110     -11.925  22.695  48.051  1.00                 C  
ATOM    187  CG  ASP   110     -10.448  23.030  47.978  1.00                 C  
ATOM    188  OD1 ASP   110      -9.747  22.851  48.996  1.00                 O  
ATOM    189  OD2 ASP   110      -9.992  23.473  46.903  1.00                 O  
ATOM    190  N   PHE   111     -14.495  20.850  48.955  1.00                 N  
ATOM    191  CA  PHE   111     -15.930  20.732  49.165  1.00                 C  
ATOM    192  C   PHE   111     -16.146  20.365  50.624  1.00                 C  
ATOM    193  O   PHE   111     -17.027  20.930  51.309  1.00                 O  
ATOM    194  CB  PHE   111     -16.527  19.691  48.216  1.00                 C  
ATOM    195  CG  PHE   111     -18.017  19.548  48.332  1.00                 C  
ATOM    196  CZ  PHE   111     -20.775  19.278  48.551  1.00                 C  
ATOM    197  CD1 PHE   111     -18.862  20.517  47.819  1.00                 C  
ATOM    198  CE1 PHE   111     -20.234  20.386  47.926  1.00                 C  
ATOM    199  CD2 PHE   111     -18.575  18.446  48.955  1.00                 C  
ATOM    200  CE2 PHE   111     -19.947  18.314  49.062  1.00                 C  
ATOM    201  N   ASP   112     -15.346  19.419  51.119  1.00                 N  
ATOM    202  CA  ASP   112     -15.427  19.043  52.526  1.00                 C  
ATOM    203  C   ASP   112     -15.144  20.214  53.432  1.00                 C  
ATOM    204  O   ASP   112     -15.797  20.360  54.460  1.00                 O  
ATOM    205  CB  ASP   112     -14.453  17.903  52.833  1.00                 C  
ATOM    206  CG  ASP   112     -14.898  16.581  52.239  1.00                 C  
ATOM    207  OD1 ASP   112     -16.074  16.479  51.832  1.00                 O  
ATOM    208  OD2 ASP   112     -14.070  15.648  52.180  1.00                 O  
ATOM    209  N   HIS   113     -14.191  21.076  53.047  1.00                 N  
ATOM    210  CA  HIS   113     -13.848  22.243  53.870  1.00                 C  
ATOM    211  C   HIS   113     -14.934  23.303  53.843  1.00                 C  
ATOM    212  O   HIS   113     -15.227  23.912  54.869  1.00                 O  
ATOM    213  CB  HIS   113     -12.525  22.856  53.406  1.00                 C  
ATOM    214  CG  HIS   113     -12.061  24.002  54.250  1.00                 C  
ATOM    215  ND1 HIS   113     -11.602  23.839  55.539  1.00                 N  
ATOM    216  CE1 HIS   113     -11.259  25.040  56.037  1.00                 C  
ATOM    217  CD2 HIS   113     -11.940  25.441  54.071  1.00                 C  
ATOM    218  NE2 HIS   113     -11.460  26.006  55.162  1.00                 N  
ATOM    219  N   ALA   114     -15.538  23.542  52.679  1.00                 N  
ATOM    220  CA  ALA   114     -16.647  24.508  52.626  1.00                 C  
ATOM    221  C   ALA   114     -17.801  23.981  53.502  1.00                 C  
ATOM    222  O   ALA   114     -18.382  24.716  54.305  1.00                 O  
ATOM    223  CB  ALA   114     -17.094  24.724  51.188  1.00                 C  
ATOM    224  N   THR   115     -17.776  22.720  53.924  1.00                 N  
ATOM    225  CA  THR   115     -18.852  22.148  54.708  1.00                 C  
ATOM    226  C   THR   115     -19.045  22.889  56.014  1.00                 C  
ATOM    227  O   THR   115     -20.172  23.074  56.483  1.00                 O  
ATOM    228  CB  THR   115     -18.603  20.658  55.006  1.00                 C  
ATOM    229  OG1 THR   115     -18.547  19.924  53.776  1.00                 O  
ATOM    230  CG2 THR   115     -19.726  20.090  55.860  1.00                 C  
ATOM    231  N   VAL   116     -17.950  23.338  56.644  1.00                 N  
ATOM    232  CA  VAL   116     -17.953  24.119  57.869  1.00                 C  
ATOM    233  C   VAL   116     -18.210  25.612  57.716  1.00                 C  
ATOM    234  O   VAL   116     -19.015  26.222  58.425  1.00                 O  
ATOM    235  CB  VAL   116     -16.626  23.971  58.636  1.00                 C  
ATOM    236  CG1 VAL   116     -16.589  24.919  59.825  1.00                 C  
ATOM    237  CG2 VAL   116     -16.431  22.533  59.091  1.00                 C  
ATOM    238  N   ASP   117     -17.494  26.217  56.752  1.00                 N  
ATOM    239  CA  ASP   117     -17.519  27.649  56.636  1.00                 C  
ATOM    240  C   ASP   117     -18.520  28.261  55.711  1.00                 C  
ATOM    241  O   ASP   117     -18.916  29.412  55.912  1.00                 O  
ATOM    242  CB  ASP   117     -16.151  28.175  56.195  1.00                 C  
ATOM    243  CG  ASP   117     -15.074  27.939  57.235  1.00                 C  
ATOM    244  OD1 ASP   117     -15.253  28.385  58.388  1.00                 O  
ATOM    245  OD2 ASP   117     -14.050  27.308  56.897  1.00                 O  
ATOM    246  N   LEU   118     -18.983  27.576  54.677  1.00                 N  
ATOM    247  CA  LEU   118     -20.107  28.050  53.883  1.00                 C  
ATOM    248  C   LEU   118     -20.930  26.846  53.448  1.00                 C  
ATOM    249  O   LEU   118     -20.951  26.517  52.259  1.00                 O  
ATOM    250  CB  LEU   118     -19.612  28.855  52.680  1.00                 C  
ATOM    251  CG  LEU   118     -19.081  30.259  52.977  1.00                 C  
ATOM    252  CD1 LEU   118     -17.721  30.188  53.655  1.00                 C  
ATOM    253  CD2 LEU   118     -18.992  31.082  51.700  1.00                 C  
ATOM    254  N   PHE   119     -21.639  26.134  54.353  1.00                 N  
ATOM    255  CA  PHE   119     -22.376  24.926  54.020  1.00                 C  
ATOM    256  C   PHE   119     -23.573  25.170  53.094  1.00                 C  
ATOM    257  O   PHE   119     -24.058  24.274  52.397  1.00                 O  
ATOM    258  CB  PHE   119     -22.873  24.234  55.291  1.00                 C  
ATOM    259  CG  PHE   119     -23.930  25.006  56.027  1.00                 C  
ATOM    260  CZ  PHE   119     -25.882  26.437  57.394  1.00                 C  
ATOM    261  CD1 PHE   119     -25.267  24.869  55.693  1.00                 C  
ATOM    262  CE1 PHE   119     -26.239  25.580  56.371  1.00                 C  
ATOM    263  CD2 PHE   119     -23.589  25.869  57.054  1.00                 C  
ATOM    264  CE2 PHE   119     -24.562  26.579  57.731  1.00                 C  
ATOM    265  N   GLY   120     -24.054  26.406  53.091  1.00                 N  
ATOM    266  CA  GLY   120     -25.181  26.690  52.266  1.00                 C  
ATOM    267  C   GLY   120     -24.809  27.185  50.903  1.00                 C  
ATOM    268  O   GLY   120     -25.688  27.464  50.082  1.00                 O  
ATOM    269  N   CYS   121     -23.529  27.320  50.582  1.00                 N  
ATOM    270  CA  CYS   121     -23.151  27.801  49.264  1.00                 C  
ATOM    271  C   CYS   121     -23.313  26.730  48.186  1.00                 C  
ATOM    272  O   CYS   121     -23.274  25.531  48.476  1.00                 O  
ATOM    273  CB  CYS   121     -21.705  28.301  49.271  1.00                 C  
ATOM    274  SG  CYS   121     -20.465  27.000  49.466  1.00                 S  
ATOM    275  N   ASP   122     -23.495  27.121  46.930  1.00                 N  
ATOM    276  CA  ASP   122     -23.483  26.174  45.811  1.00                 C  
ATOM    277  C   ASP   122     -22.002  25.824  45.573  1.00                 C  
ATOM    278  O   ASP   122     -21.166  26.727  45.489  1.00                 O  
ATOM    279  CB  ASP   122     -24.154  26.789  44.581  1.00                 C  
ATOM    280  CG  ASP   122     -25.651  26.953  44.755  1.00                 C  
ATOM    281  OD1 ASP   122     -26.207  26.361  45.704  1.00                 O  
ATOM    282  OD2 ASP   122     -26.268  27.674  43.943  1.00                 O  
ATOM    283  N   VAL   123     -21.618  24.559  45.457  1.00                 N  
ATOM    284  CA  VAL   123     -20.223  24.170  45.309  1.00                 C  
ATOM    285  C   VAL   123     -20.036  23.641  43.887  1.00                 C  
ATOM    286  O   VAL   123     -20.628  22.623  43.518  1.00                 O  
ATOM    287  CB  VAL   123     -19.814  23.124  46.362  1.00                 C  
ATOM    288  CG1 VAL   123     -18.365  22.706  46.164  1.00                 C  
ATOM    289  CG2 VAL   123     -20.028  23.669  47.766  1.00                 C  
ATOM    290  N   PHE   124     -19.227  24.289  43.051  1.00                 N  
ATOM    291  CA  PHE   124     -19.027  23.862  41.674  1.00                 C  
ATOM    292  C   PHE   124     -17.615  23.357  41.523  1.00                 C  
ATOM    293  O   PHE   124     -16.643  24.098  41.693  1.00                 O  
ATOM    294  CB  PHE   124     -19.312  25.014  40.709  1.00                 C  
ATOM    295  CG  PHE   124     -20.746  25.460  40.704  1.00                 C  
ATOM    296  CZ  PHE   124     -23.402  26.282  40.690  1.00                 C  
ATOM    297  CD1 PHE   124     -21.208  26.366  41.644  1.00                 C  
ATOM    298  CE1 PHE   124     -22.528  26.776  41.640  1.00                 C  
ATOM    299  CD2 PHE   124     -21.634  24.975  39.761  1.00                 C  
ATOM    300  CE2 PHE   124     -22.954  25.385  39.756  1.00                 C  
ATOM    301  N   ALA   125     -17.465  22.096  41.203  1.00                 N  
ATOM    302  CA  ALA   125     -16.193  21.447  41.065  1.00                 C  
ATOM    303  C   ALA   125     -15.769  21.231  39.618  1.00                 C  
ATOM    304  O   ALA   125     -16.487  20.654  38.797  1.00                 O  
ATOM    305  CB  ALA   125     -16.204  20.103  41.776  1.00                 C  
ATOM    306  N   PHE   126     -14.651  21.679  39.250  1.00                 N  
ATOM    307  CA  PHE   126     -13.971  21.550  37.943  1.00                 C  
ATOM    308  C   PHE   126     -12.699  20.742  38.099  1.00                 C  
ATOM    309  O   PHE   126     -11.794  21.150  38.824  1.00                 O  
ATOM    310  CB  PHE   126     -13.666  22.931  37.359  1.00                 C  
ATOM    311  CG  PHE   126     -14.891  23.750  37.069  1.00                 C  
ATOM    312  CZ  PHE   126     -17.157  25.266  36.525  1.00                 C  
ATOM    313  CD1 PHE   126     -15.713  24.181  38.096  1.00                 C  
ATOM    314  CE1 PHE   126     -16.840  24.935  37.829  1.00                 C  
ATOM    315  CD2 PHE   126     -15.222  24.089  35.769  1.00                 C  
ATOM    316  CE2 PHE   126     -16.349  24.843  35.502  1.00                 C  
ATOM    317  N   ASP   127     -12.785  19.452  37.769  1.00                 N  
ATOM    318  CA  ASP   127     -11.689  18.472  37.865  1.00                 C  
ATOM    319  C   ASP   127     -12.054  17.520  38.998  1.00                 C  
ATOM    320  O   ASP   127     -11.338  17.385  39.994  1.00                 O  
ATOM    321  CB  ASP   127     -10.355  19.182  38.104  1.00                 C  
ATOM    322  CG  ASP   127      -9.900  19.988  36.904  1.00                 C  
ATOM    323  OD1 ASP   127     -10.022  19.483  35.768  1.00                 O  
ATOM    324  OD2 ASP   127      -9.422  21.126  37.099  1.00                 O  
ATOM    325  N   PRO   128     -13.193  16.841  38.852  1.00                 N  
ATOM    326  CA  PRO   128     -13.719  15.907  39.855  1.00                 C  
ATOM    327  C   PRO   128     -15.114  16.325  40.333  1.00                 C  
ATOM    328  O   PRO   128     -15.777  17.182  39.742  1.00                 O  
ATOM    329  CB  PRO   128     -12.697  15.971  40.992  1.00                 C  
ATOM    330  CD  PRO   128     -11.834  17.377  39.259  1.00                 C  
ATOM    331  CG  PRO   128     -11.432  16.407  40.333  1.00                 C  
ATOM    332  N   SER   129     -15.569  15.711  41.419  1.00                 N  
ATOM    333  CA  SER   129     -16.877  16.020  41.985  1.00                 C  
ATOM    334  C   SER   129     -16.922  15.623  43.466  1.00                 C  
ATOM    335  O   SER   129     -15.900  15.338  44.097  1.00                 O  
ATOM    336  CB  SER   129     -17.981  15.305  41.204  1.00                 C  
ATOM    337  OG  SER   129     -17.922  13.904  41.403  1.00                 O  
ATOM    338  N   MET   130     -18.127  15.603  44.029  1.00                 N  
ATOM    339  CA  MET   130     -18.316  15.274  45.440  1.00                 C  
ATOM    340  C   MET   130     -18.733  13.829  45.721  1.00                 C  
ATOM    341  O   MET   130     -18.729  12.959  44.846  1.00                 O  
ATOM    342  CB  MET   130     -19.363  16.195  46.069  1.00                 C  
ATOM    343  SD  MET   130     -21.753  14.794  46.022  1.00                 S  
ATOM    344  CE  MET   130     -22.427  15.544  47.502  1.00                 C  
ATOM    345  CG  MET   130     -20.725  16.137  45.397  1.00                 C  
ATOM    346  N   ASN   131     -19.099  13.578  46.972  1.00                 N  
ATOM    347  CA  ASN   131     -19.520  12.256  47.422  1.00                 C  
ATOM    348  C   ASN   131     -20.549  12.313  48.559  1.00                 C  
ATOM    349  O   ASN   131     -20.280  11.898  49.689  1.00                 O  
ATOM    350  CB  ASN   131     -18.310  11.430  47.863  1.00                 C  
ATOM    351  CG  ASN   131     -18.656   9.974  48.106  1.00                 C  
ATOM    352  OD1 ASN   131     -19.696   9.490  47.659  1.00                 O  
ATOM    353  ND2 ASN   131     -17.782   9.270  48.816  1.00                 N  
ATOM    354  N   ARG   132     -21.743  12.829  48.277  1.00                 N  
ATOM    355  CA  ARG   132     -22.802  12.882  49.288  1.00                 C  
ATOM    356  C   ARG   132     -24.120  12.570  48.577  1.00                 C  
ATOM    357  O   ARG   132     -24.233  12.684  47.353  1.00                 O  
ATOM    358  CB  ARG   132     -22.823  14.251  49.970  1.00                 C  
ATOM    359  CD  ARG   132     -21.676  15.916  51.457  1.00                 C  
ATOM    360  NE  ARG   132     -20.466  16.247  52.206  1.00                 N  
ATOM    361  CG  ARG   132     -21.558  14.578  50.747  1.00                 C  
ATOM    362  CZ  ARG   132     -20.296  17.373  52.892  1.00                 C  
ATOM    363  NH1 ARG   132     -19.161  17.588  53.542  1.00                 N  
ATOM    364  NH2 ARG   132     -21.262  18.281  52.926  1.00                 N  
ATOM    365  N   SER   133     -25.139  12.130  49.417  1.00                 N  
ATOM    366  CA  SER   133     -26.381  11.902  48.713  1.00                 C  
ATOM    367  C   SER   133     -27.689  12.206  49.508  1.00                 C  
ATOM    368  O   SER   133     -28.658  12.672  48.944  1.00                 O  
ATOM    369  CB  SER   133     -26.467  10.451  48.234  1.00                 C  
ATOM    370  OG  SER   133     -26.462   9.552  49.329  1.00                 O  
ATOM    371  N   THR   134     -27.697  11.987  50.814  1.00                 N  
ATOM    372  CA  THR   134     -28.887  12.221  51.620  1.00                 C  
ATOM    373  C   THR   134     -28.904  13.591  52.279  1.00                 C  
ATOM    374  O   THR   134     -29.777  13.845  53.078  1.00                 O  
ATOM    375  CB  THR   134     -29.042  11.155  52.721  1.00                 C  
ATOM    376  OG1 THR   134     -27.910  11.203  53.599  1.00                 O  
ATOM    377  CG2 THR   134     -29.123   9.765  52.109  1.00                 C  
ATOM    378  N   SER   135     -27.905  14.440  52.023  1.00                 N  
ATOM    379  CA  SER   135     -27.866  15.785  52.622  1.00                 C  
ATOM    380  C   SER   135     -28.858  16.672  51.878  1.00                 C  
ATOM    381  O   SER   135     -29.297  16.314  50.782  1.00                 O  
ATOM    382  CB  SER   135     -26.448  16.357  52.564  1.00                 C  
ATOM    383  OG  SER   135     -26.056  16.613  51.226  1.00                 O  
ATOM    384  N   ARG   136     -29.232  17.820  52.444  1.00                 N  
ATOM    385  CA  ARG   136     -30.146  18.721  51.694  1.00                 C  
ATOM    386  C   ARG   136     -29.425  19.600  50.644  1.00                 C  
ATOM    387  O   ARG   136     -30.085  20.326  49.918  1.00                 O  
ATOM    388  CB  ARG   136     -30.909  19.633  52.657  1.00                 C  
ATOM    389  CD  ARG   136     -32.608  19.864  54.490  1.00                 C  
ATOM    390  NE  ARG   136     -33.524  19.171  55.394  1.00                 N  
ATOM    391  CG  ARG   136     -31.891  18.901  53.558  1.00                 C  
ATOM    392  CZ  ARG   136     -34.289  19.780  56.293  1.00                 C  
ATOM    393  NH1 ARG   136     -35.091  19.068  57.073  1.00                 N  
ATOM    394  NH2 ARG   136     -34.250  21.100  56.412  1.00                 N  
ATOM    395  N   ILE   137     -28.090  19.510  50.563  1.00                 N  
ATOM    396  CA  ILE   137     -27.255  20.280  49.610  1.00                 C  
ATOM    397  C   ILE   137     -26.653  19.481  48.439  1.00                 C  
ATOM    398  O   ILE   137     -25.938  20.044  47.621  1.00                 O  
ATOM    399  CB  ILE   137     -26.086  20.983  50.324  1.00                 C  
ATOM    400  CD1 ILE   137     -23.843  20.540  51.453  1.00                 C  
ATOM    401  CG1 ILE   137     -25.141  19.952  50.944  1.00                 C  
ATOM    402  CG2 ILE   137     -26.609  21.967  51.360  1.00                 C  
ATOM    403  N   THR   138     -26.941  18.188  48.353  1.00                 N  
ATOM    404  CA  THR   138     -26.446  17.330  47.261  1.00                 C  
ATOM    405  C   THR   138     -26.777  17.845  45.859  1.00                 C  
ATOM    406  O   THR   138     -25.970  17.711  44.922  1.00                 O  
ATOM    407  CB  THR   138     -26.999  15.897  47.374  1.00                 C  
ATOM    408  OG1 THR   138     -26.559  15.308  48.605  1.00                 O  
ATOM    409  CG2 THR   138     -26.500  15.041  46.220  1.00                 C  
ATOM    410  N   GLU   139     -27.966  18.428  45.716  1.00                 N  
ATOM    411  CA  GLU   139     -28.462  18.911  44.425  1.00                 C  
ATOM    412  C   GLU   139     -27.800  20.200  43.992  1.00                 C  
ATOM    413  O   GLU   139     -27.908  20.582  42.839  1.00                 O  
ATOM    414  CB  GLU   139     -29.978  19.115  44.475  1.00                 C  
ATOM    415  CD  GLU   139     -32.266  18.074  44.723  1.00                 C  
ATOM    416  CG  GLU   139     -30.771  17.831  44.655  1.00                 C  
ATOM    417  OE1 GLU   139     -32.678  19.252  44.695  1.00                 O  
ATOM    418  OE2 GLU   139     -33.025  17.085  44.803  1.00                 O  
ATOM    419  N   HIS   140     -27.108  20.858  44.912  1.00                 N  
ATOM    420  CA  HIS   140     -26.442  22.127  44.645  1.00                 C  
ATOM    421  C   HIS   140     -25.008  21.966  44.153  1.00                 C  
ATOM    422  O   HIS   140     -24.363  22.952  43.833  1.00                 O  
ATOM    423  CB  HIS   140     -26.439  23.005  45.898  1.00                 C  
ATOM    424  CG  HIS   140     -27.800  23.465  46.317  1.00                 C  
ATOM    425  ND1 HIS   140     -28.529  24.386  45.596  1.00                 N  
ATOM    426  CE1 HIS   140     -29.704  24.597  46.217  1.00                 C  
ATOM    427  CD2 HIS   140     -28.699  23.176  47.425  1.00                 C  
ATOM    428  NE2 HIS   140     -29.812  23.875  47.315  1.00                 N  
ATOM    429  N   ILE   141     -24.533  20.727  44.066  1.00                 N  
ATOM    430  CA  ILE   141     -23.174  20.453  43.665  1.00                 C  
ATOM    431  C   ILE   141     -23.157  19.812  42.307  1.00                 C  
ATOM    432  O   ILE   141     -23.862  18.834  42.101  1.00                 O  
ATOM    433  CB  ILE   141     -22.452  19.559  44.690  1.00                 C  
ATOM    434  CD1 ILE   141     -21.817  21.553  46.146  1.00                 C  
ATOM    435  CG1 ILE   141     -22.492  20.201  46.079  1.00                 C  
ATOM    436  CG2 ILE   141     -21.028  19.273  44.239  1.00                 C  
ATOM    437  N   LYS   142     -22.344  20.342  41.390  1.00                 N  
ATOM    438  CA  LYS   142     -22.110  19.686  40.095  1.00                 C  
ATOM    439  C   LYS   142     -20.619  19.508  39.833  1.00                 C  
ATOM    440  O   LYS   142     -19.770  20.291  40.284  1.00                 O  
ATOM    441  CB  LYS   142     -22.751  20.491  38.963  1.00                 C  
ATOM    442  CD  LYS   142     -24.840  21.331  37.854  1.00                 C  
ATOM    443  CE  LYS   142     -26.353  21.443  37.949  1.00                 C  
ATOM    444  CG  LYS   142     -24.266  20.578  39.043  1.00                 C  
ATOM    445  NZ  LYS   142     -26.931  22.163  36.781  1.00                 N  
ATOM    446  N   PHE   143     -20.311  18.471  39.082  1.00                 N  
ATOM    447  CA  PHE   143     -18.943  18.147  38.697  1.00                 C  
ATOM    448  C   PHE   143     -18.788  18.354  37.187  1.00                 C  
ATOM    449  O   PHE   143     -19.640  17.944  36.404  1.00                 O  
ATOM    450  CB  PHE   143     -18.600  16.711  39.097  1.00                 C  
ATOM    451  CG  PHE   143     -17.206  16.294  38.723  1.00                 C  
ATOM    452  CZ  PHE   143     -14.629  15.516  38.031  1.00                 C  
ATOM    453  CD1 PHE   143     -16.193  17.231  38.615  1.00                 C  
ATOM    454  CE1 PHE   143     -14.911  16.848  38.271  1.00                 C  
ATOM    455  CD2 PHE   143     -16.907  14.965  38.479  1.00                 C  
ATOM    456  CE2 PHE   143     -15.625  14.582  38.135  1.00                 C  
ATOM    457  N   TYR   144     -17.702  19.030  36.804  1.00                 N  
ATOM    458  CA  TYR   144     -17.428  19.361  35.413  1.00                 C  
ATOM    459  C   TYR   144     -16.084  18.795  35.083  1.00                 C  
ATOM    460  O   TYR   144     -15.094  19.320  35.556  1.00                 O  
ATOM    461  CB  TYR   144     -17.486  20.875  35.201  1.00                 C  
ATOM    462  CG  TYR   144     -18.848  21.478  35.461  1.00                 C  
ATOM    463  OH  TYR   144     -22.587  23.144  36.189  1.00                 O  
ATOM    464  CZ  TYR   144     -21.351  22.592  35.946  1.00                 C  
ATOM    465  CD1 TYR   144     -19.072  22.276  36.576  1.00                 C  
ATOM    466  CE1 TYR   144     -20.313  22.831  36.821  1.00                 C  
ATOM    467  CD2 TYR   144     -19.905  21.248  34.590  1.00                 C  
ATOM    468  CE2 TYR   144     -21.153  21.796  34.819  1.00                 C  
ATOM    469  N   LYS   145     -16.087  17.710  34.306  1.00                 N  
ATOM    470  CA  LYS   145     -14.888  16.964  33.890  1.00                 C  
ATOM    471  C   LYS   145     -14.137  17.626  32.751  1.00                 C  
ATOM    472  O   LYS   145     -14.105  17.142  31.646  1.00                 O  
ATOM    473  CB  LYS   145     -15.260  15.539  33.477  1.00                 C  
ATOM    474  CD  LYS   145     -14.505  13.246  32.788  1.00                 C  
ATOM    475  CE  LYS   145     -13.313  12.368  32.445  1.00                 C  
ATOM    476  CG  LYS   145     -14.068  14.661  33.132  1.00                 C  
ATOM    477  NZ  LYS   145     -13.725  10.977  32.111  1.00                 N  
ATOM    478  N   TRP   146     -13.532  18.759  33.056  1.00                 N  
ATOM    479  CA  TRP   146     -12.769  19.548  32.114  1.00                 C  
ATOM    480  C   TRP   146     -11.754  20.302  32.930  1.00                 C  
ATOM    481  O   TRP   146     -11.808  20.337  34.180  1.00                 O  
ATOM    482  CB  TRP   146     -13.692  20.472  31.317  1.00                 C  
ATOM    483  CG  TRP   146     -14.418  21.471  32.165  1.00                 C  
ATOM    484  CD1 TRP   146     -13.879  22.552  32.800  1.00                 C  
ATOM    485  NE1 TRP   146     -14.855  23.237  33.483  1.00                 N  
ATOM    486  CD2 TRP   146     -15.818  21.482  32.470  1.00                 C  
ATOM    487  CE2 TRP   146     -16.055  22.597  33.294  1.00                 C  
ATOM    488  CH2 TRP   146     -18.357  22.088  33.428  1.00                 C  
ATOM    489  CZ2 TRP   146     -17.324  22.910  33.780  1.00                 C  
ATOM    490  CE3 TRP   146     -16.894  20.658  32.126  1.00                 C  
ATOM    491  CZ3 TRP   146     -18.149  20.972  32.610  1.00                 C  
ATOM    492  N   GLY   147     -10.843  20.919  32.198  1.00                 N  
ATOM    493  CA  GLY   147      -9.876  21.818  32.764  1.00                 C  
ATOM    494  C   GLY   147     -10.358  23.245  32.579  1.00                 C  
ATOM    495  O   GLY   147     -11.166  23.536  31.699  1.00                 O  
ATOM    496  N   LEU   148      -9.904  24.128  33.451  1.00                 N  
ATOM    497  CA  LEU   148     -10.239  25.539  33.393  1.00                 C  
ATOM    498  C   LEU   148      -9.135  26.237  32.585  1.00                 C  
ATOM    499  O   LEU   148      -7.950  26.103  32.901  1.00                 O  
ATOM    500  CB  LEU   148     -10.373  26.116  34.804  1.00                 C  
ATOM    501  CG  LEU   148     -10.735  27.600  34.897  1.00                 C  
ATOM    502  CD1 LEU   148     -12.077  27.869  34.234  1.00                 C  
ATOM    503  CD2 LEU   148     -10.760  28.057  36.348  1.00                 C  
ATOM    504  N   GLY   149      -7.898  26.036  33.026  1.00                 N  
ATOM    505  CA  GLY   149      -6.729  26.580  32.351  1.00                 C  
ATOM    506  C   GLY   149      -6.829  26.268  30.861  1.00                 C  
ATOM    507  O   GLY   149      -6.933  25.109  30.449  1.00                 O  
ATOM    508  N   GLY   150      -6.800  27.302  30.029  1.00                 N  
ATOM    509  CA  GLY   150      -6.805  27.110  28.587  1.00                 C  
ATOM    510  C   GLY   150      -5.403  26.705  28.152  1.00                 C  
ATOM    511  O   GLY   150      -4.456  27.496  28.196  1.00                 O  
ATOM    512  N   GLU   151      -5.252  25.459  27.723  1.00                 N  
ATOM    513  CA  GLU   151      -3.963  24.938  27.289  1.00                 C  
ATOM    514  C   GLU   151      -4.044  24.576  25.806  1.00                 C  
ATOM    515  O   GLU   151      -4.278  23.425  25.427  1.00                 O  
ATOM    516  CB  GLU   151      -3.563  23.726  28.133  1.00                 C  
ATOM    517  CD  GLU   151      -2.034  24.851  29.798  1.00                 C  
ATOM    518  CG  GLU   151      -3.302  24.046  29.595  1.00                 C  
ATOM    519  OE1 GLU   151      -1.230  24.943  28.846  1.00                 O  
ATOM    520  OE2 GLU   151      -1.843  25.391  30.908  1.00                 O  
ATOM    521  N   ASP   152      -3.846  25.576  24.946  1.00                 N  
ATOM    522  CA  ASP   152      -4.065  25.428  23.501  1.00                 C  
ATOM    523  C   ASP   152      -3.205  24.355  22.813  1.00                 C  
ATOM    524  O   ASP   152      -3.191  24.233  21.586  1.00                 O  
ATOM    525  CB  ASP   152      -3.818  26.756  22.783  1.00                 C  
ATOM    526  CG  ASP   152      -2.381  27.225  22.902  1.00                 C  
ATOM    527  OD1 ASP   152      -1.573  26.509  23.531  1.00                 O  
ATOM    528  OD2 ASP   152      -2.063  28.308  22.367  1.00                 O  
ATOM    529  N   THR   153      -2.478  23.565  23.596  1.00                 N  
ATOM    530  CA  THR   153      -1.707  22.455  23.061  1.00                 C  
ATOM    531  C   THR   153      -2.484  21.145  23.000  1.00                 C  
ATOM    532  O   THR   153      -2.135  20.217  22.267  1.00                 O  
ATOM    533  CB  THR   153      -0.426  22.210  23.881  1.00                 C  
ATOM    534  OG1 THR   153      -0.776  21.872  25.229  1.00                 O  
ATOM    535  CG2 THR   153       0.440  23.461  23.902  1.00                 C  
ATOM    536  N   VAL   154      -3.558  21.055  23.779  1.00                 N  
ATOM    537  CA  VAL   154      -4.402  19.874  23.796  1.00                 C  
ATOM    538  C   VAL   154      -3.834  18.761  24.663  1.00                 C  
ATOM    539  O   VAL   154      -2.957  18.972  25.505  1.00                 O  
ATOM    540  CB  VAL   154      -4.638  19.329  22.375  1.00                 C  
ATOM    541  CG1 VAL   154      -5.446  18.041  22.427  1.00                 C  
ATOM    542  CG2 VAL   154      -5.341  20.368  21.516  1.00                 C  
ATOM    543  N   ASN   155      -4.423  17.492  24.446  1.00                 N  
ATOM    544  CA  ASN   155      -3.810  16.393  25.221  1.00                 C  
ATOM    545  C   ASN   155      -3.562  16.809  26.663  1.00                 C  
ATOM    546  O   ASN   155      -3.177  17.954  26.913  1.00                 O  
ATOM    547  CB  ASN   155      -2.508  15.934  24.562  1.00                 C  
ATOM    548  CG  ASN   155      -2.730  15.334  23.188  1.00                 C  
ATOM    549  OD1 ASN   155      -3.682  14.582  22.975  1.00                 O  
ATOM    550  ND2 ASN   155      -1.851  15.665  22.249  1.00                 N  
ATOM    551  N   ASN   156      -4.250  17.785  27.207  1.00                 N  
ATOM    552  CA  ASN   156      -4.152  18.043  28.640  1.00                 C  
ATOM    553  C   ASN   156      -4.971  17.009  29.411  1.00                 C  
ATOM    554  O   ASN   156      -5.498  16.076  28.799  1.00                 O  
ATOM    555  CB  ASN   156      -4.611  19.467  28.961  1.00                 C  
ATOM    556  CG  ASN   156      -3.667  20.520  28.414  1.00                 C  
ATOM    557  OD1 ASN   156      -2.585  20.740  28.958  1.00                 O  
ATOM    558  ND2 ASN   156      -4.075  21.175  27.334  1.00                 N  
ATOM    559  N   TYR   157      -5.127  17.097  30.733  1.00                 N  
ATOM    560  CA  TYR   157      -5.878  16.072  31.485  1.00                 C  
ATOM    561  C   TYR   157      -7.294  15.743  30.974  1.00                 C  
ATOM    562  O   TYR   157      -8.235  16.142  31.664  1.00                 O  
ATOM    563  CB  TYR   157      -6.013  16.477  32.954  1.00                 C  
ATOM    564  CG  TYR   157      -6.739  15.460  33.806  1.00                 C  
ATOM    565  OH  TYR   157      -8.721  12.654  36.148  1.00                 O  
ATOM    566  CZ  TYR   157      -8.067  13.583  35.373  1.00                 C  
ATOM    567  CD1 TYR   157      -6.096  14.309  34.242  1.00                 C  
ATOM    568  CE1 TYR   157      -6.751  13.374  35.021  1.00                 C  
ATOM    569  CD2 TYR   157      -8.065  15.654  34.170  1.00                 C  
ATOM    570  CE2 TYR   157      -8.736  14.730  34.948  1.00                 C  
ATOM    571  N   GLY   158      -7.600  15.096  29.905  1.00                 N  
ATOM    572  CA  GLY   158      -7.357  14.435  28.673  1.00                 C  
ATOM    573  C   GLY   158      -7.344  15.238  27.364  1.00                 C  
ATOM    574  O   GLY   158      -6.428  15.030  26.563  1.00                 O  
ATOM    575  N   TRP   159      -8.285  16.081  26.960  1.00                 N  
ATOM    576  CA  TRP   159      -9.264  16.690  27.862  1.00                 C  
ATOM    577  C   TRP   159      -9.945  17.885  27.205  1.00                 C  
ATOM    578  O   TRP   159      -9.396  18.499  26.295  1.00                 O  
ATOM    579  CB  TRP   159      -8.594  17.119  29.169  1.00                 C  
ATOM    580  CG  TRP   159      -7.505  18.131  28.981  1.00                 C  
ATOM    581  CD1 TRP   159      -6.731  18.305  27.870  1.00                 C  
ATOM    582  NE1 TRP   159      -5.839  19.331  28.069  1.00                 N  
ATOM    583  CD2 TRP   159      -7.070  19.110  29.932  1.00                 C  
ATOM    584  CE2 TRP   159      -6.029  19.841  29.330  1.00                 C  
ATOM    585  CH2 TRP   159      -5.772  21.182  31.255  1.00                 C  
ATOM    586  CZ2 TRP   159      -5.372  20.881  29.984  1.00                 C  
ATOM    587  CE3 TRP   159      -7.458  19.440  31.234  1.00                 C  
ATOM    588  CZ3 TRP   159      -6.804  20.472  31.878  1.00                 C  
ATOM    589  N   PRO   160     -11.145  18.202  27.688  1.00                 N  
ATOM    590  CA  PRO   160     -11.819  19.428  27.300  1.00                 C  
ATOM    591  C   PRO   160     -11.343  20.496  28.276  1.00                 C  
ATOM    592  O   PRO   160     -11.191  20.216  29.465  1.00                 O  
ATOM    593  CB  PRO   160     -13.305  19.092  27.435  1.00                 C  
ATOM    594  CD  PRO   160     -12.107  17.261  28.403  1.00                 C  
ATOM    595  CG  PRO   160     -13.361  18.078  28.529  1.00                 C  
ATOM    596  N   ILE   161     -11.081  21.686  27.753  1.00                 N  
ATOM    597  CA  ILE   161     -10.679  22.860  28.505  1.00                 C  
ATOM    598  C   ILE   161     -11.757  23.893  28.142  1.00                 C  
ATOM    599  O   ILE   161     -12.132  24.030  26.971  1.00                 O  
ATOM    600  CB  ILE   161      -9.245  23.295  28.149  1.00                 C  
ATOM    601  CD1 ILE   161      -8.009  21.271  27.214  1.00                 C  
ATOM    602  CG1 ILE   161      -8.261  22.154  28.416  1.00                 C  
ATOM    603  CG2 ILE   161      -8.868  24.558  28.907  1.00                 C  
ATOM    604  N   LYS   162     -12.301  24.552  29.159  1.00                 N  
ATOM    605  CA  LYS   162     -13.346  25.526  28.990  1.00                 C  
ATOM    606  C   LYS   162     -13.073  26.666  29.941  1.00                 C  
ATOM    607  O   LYS   162     -12.411  26.441  30.963  1.00                 O  
ATOM    608  CB  LYS   162     -14.716  24.891  29.240  1.00                 C  
ATOM    609  CD  LYS   162     -16.476  23.254  28.520  1.00                 C  
ATOM    610  CE  LYS   162     -16.832  22.140  27.550  1.00                 C  
ATOM    611  CG  LYS   162     -15.079  23.792  28.256  1.00                 C  
ATOM    612  NZ  LYS   162     -18.211  21.626  27.776  1.00                 N  
ATOM    613  N   THR   163     -13.562  27.883  29.618  1.00                 N  
ATOM    614  CA  THR   163     -13.441  28.974  30.566  1.00                 C  
ATOM    615  C   THR   163     -14.506  28.872  31.667  1.00                 C  
ATOM    616  O   THR   163     -15.619  28.438  31.393  1.00                 O  
ATOM    617  CB  THR   163     -13.557  30.343  29.869  1.00                 C  
ATOM    618  OG1 THR   163     -14.840  30.455  29.241  1.00                 O  
ATOM    619  CG2 THR   163     -12.480  30.491  28.806  1.00                 C  
ATOM    620  N   LEU   164     -14.132  29.274  32.879  1.00                 N  
ATOM    621  CA  LEU   164     -15.029  29.287  34.059  1.00                 C  
ATOM    622  C   LEU   164     -16.355  30.019  33.812  1.00                 C  
ATOM    623  O   LEU   164     -17.398  29.530  34.223  1.00                 O  
ATOM    624  CB  LEU   164     -14.328  29.929  35.258  1.00                 C  
ATOM    625  CG  LEU   164     -15.060  29.840  36.599  1.00                 C  
ATOM    626  CD1 LEU   164     -14.099  30.084  37.753  1.00                 C  
ATOM    627  CD2 LEU   164     -16.211  30.833  36.650  1.00                 C  
ATOM    628  N   SER   165     -16.287  31.179  33.158  1.00                 N  
ATOM    629  CA  SER   165     -17.447  31.984  32.821  1.00                 C  
ATOM    630  C   SER   165     -18.466  31.189  31.990  1.00                 C  
ATOM    631  O   SER   165     -19.644  31.448  32.059  1.00                 O  
ATOM    632  CB  SER   165     -17.024  33.241  32.058  1.00                 C  
ATOM    633  OG  SER   165     -16.487  32.910  30.789  1.00                 O  
ATOM    634  N   THR   166     -18.013  30.248  31.181  1.00                 N  
ATOM    635  CA  THR   166     -18.955  29.382  30.385  1.00                 C  
ATOM    636  C   THR   166     -19.408  28.137  31.161  1.00                 C  
ATOM    637  O   THR   166     -20.508  27.659  30.972  1.00                 O  
ATOM    638  CB  THR   166     -18.319  28.929  29.058  1.00                 C  
ATOM    639  OG1 THR   166     -17.138  28.163  29.327  1.00                 O  
ATOM    640  CG2 THR   166     -17.935  30.133  28.212  1.00                 C  
ATOM    641  N   ILE   167     -18.563  27.623  32.039  1.00                 N  
ATOM    642  CA  ILE   167     -18.880  26.405  32.829  1.00                 C  
ATOM    643  C   ILE   167     -19.997  26.648  33.839  1.00                 C  
ATOM    644  O   ILE   167     -20.908  25.820  33.990  1.00                 O  
ATOM    645  CB  ILE   167     -17.637  25.871  33.565  1.00                 C  
ATOM    646  CD1 ILE   167     -17.018  24.323  31.637  1.00                 C  
ATOM    647  CG1 ILE   167     -16.569  25.434  32.561  1.00                 C  
ATOM    648  CG2 ILE   167     -18.022  24.742  34.510  1.00                 C  
ATOM    649  N   ARG   168     -19.897  27.766  34.555  1.00                 N  
ATOM    650  CA  ARG   168     -20.864  28.135  35.593  1.00                 C  
ATOM    651  C   ARG   168     -22.083  28.824  35.005  1.00                 C  
ATOM    652  O   ARG   168     -22.044  29.273  33.849  1.00                 O  
ATOM    653  CB  ARG   168     -20.210  29.043  36.637  1.00                 C  
ATOM    654  CD  ARG   168     -18.469  29.342  38.420  1.00                 C  
ATOM    655  NE  ARG   168     -19.393  29.711  39.489  1.00                 N  
ATOM    656  CG  ARG   168     -19.099  28.375  37.431  1.00                 C  
ATOM    657  CZ  ARG   168     -19.141  30.638  40.408  1.00                 C  
ATOM    658  NH1 ARG   168     -20.041  30.907  41.343  1.00                 N  
ATOM    659  NH2 ARG   168     -17.989  31.294  40.389  1.00                 N  
ATOM    660  N   LYS   169     -23.163  28.884  35.797  1.00                 N  
ATOM    661  CA  LYS   169     -24.425  29.455  35.347  1.00                 C  
ATOM    662  C   LYS   169     -24.990  30.472  36.330  1.00                 C  
ATOM    663  O   LYS   169     -26.177  30.728  36.324  1.00                 O  
ATOM    664  CB  LYS   169     -25.459  28.352  35.111  1.00                 C  
ATOM    665  CD  LYS   169     -26.187  26.355  33.777  1.00                 C  
ATOM    666  CE  LYS   169     -25.828  25.399  32.651  1.00                 C  
ATOM    667  CG  LYS   169     -25.093  27.387  33.995  1.00                 C  
ATOM    668  NZ  LYS   169     -26.879  24.365  32.444  1.00                 N  
ATOM    669  N   GLU   170     -24.125  31.055  37.150  1.00                 N  
ATOM    670  CA  GLU   170     -24.538  32.020  38.132  1.00                 C  
ATOM    671  C   GLU   170     -23.286  32.760  38.579  1.00                 C  
ATOM    672  O   GLU   170     -22.150  32.334  38.316  1.00                 O  
ATOM    673  CB  GLU   170     -25.251  31.329  39.296  1.00                 C  
ATOM    674  CD  GLU   170     -25.157  29.599  41.134  1.00                 C  
ATOM    675  CG  GLU   170     -24.413  30.272  39.997  1.00                 C  
ATOM    676  OE1 GLU   170     -26.360  29.884  41.308  1.00                 O  
ATOM    677  OE2 GLU   170     -24.536  28.786  41.851  1.00                 O  
ATOM    678  N   LEU   171     -22.292  32.741  37.712  1.00                 N  
ATOM    679  CA  LEU   171     -21.033  33.377  37.991  1.00                 C  
ATOM    680  C   LEU   171     -21.262  34.754  38.559  1.00                 C  
ATOM    681  O   LEU   171     -20.850  35.071  39.678  1.00                 O  
ATOM    682  CB  LEU   171     -20.178  33.452  36.724  1.00                 C  
ATOM    683  CG  LEU   171     -19.229  32.279  36.476  1.00                 C  
ATOM    684  CD1 LEU   171     -19.988  30.961  36.486  1.00                 C  
ATOM    685  CD2 LEU   171     -18.490  32.454  35.158  1.00                 C  
ATOM    686  N   GLY   172     -21.930  35.606  37.795  1.00                 N  
ATOM    687  CA  GLY   172     -22.171  36.956  38.261  1.00                 C  
ATOM    688  C   GLY   172     -22.868  37.028  39.598  1.00                 C  
ATOM    689  O   GLY   172     -22.548  37.874  40.438  1.00                 O  
ATOM    690  N   HIS   173     -23.830  36.160  39.840  1.00                 N  
ATOM    691  CA  HIS   173     -24.504  36.178  41.122  1.00                 C  
ATOM    692  C   HIS   173     -23.509  35.819  42.225  1.00                 C  
ATOM    693  O   HIS   173     -23.454  36.452  43.282  1.00                 O  
ATOM    694  CB  HIS   173     -25.689  35.211  41.118  1.00                 C  
ATOM    695  CG  HIS   173     -26.467  35.202  42.397  1.00                 C  
ATOM    696  ND1 HIS   173     -27.275  36.249  42.784  1.00                 N  
ATOM    697  CE1 HIS   173     -27.838  35.953  43.969  1.00                 C  
ATOM    698  CD2 HIS   173     -26.634  34.271  43.504  1.00                 C  
ATOM    699  NE2 HIS   173     -27.458  34.768  44.407  1.00                 N  
ATOM    700  N   THR   174     -22.706  34.789  41.985  1.00                 N  
ATOM    701  CA  THR   174     -21.721  34.349  42.964  1.00                 C  
ATOM    702  C   THR   174     -20.685  35.433  43.166  1.00                 C  
ATOM    703  O   THR   174     -20.177  35.659  44.267  1.00                 O  
ATOM    704  CB  THR   174     -21.040  33.038  42.530  1.00                 C  
ATOM    705  OG1 THR   174     -20.396  33.227  41.263  1.00                 O  
ATOM    706  CG2 THR   174     -22.067  31.925  42.391  1.00                 C  
ATOM    707  N   ASP   175     -20.359  36.125  42.084  1.00                 N  
ATOM    708  CA  ASP   175     -19.365  37.199  42.091  1.00                 C  
ATOM    709  C   ASP   175     -19.849  38.313  43.030  1.00                 C  
ATOM    710  O   ASP   175     -19.085  38.889  43.809  1.00                 O  
ATOM    711  CB  ASP   175     -19.136  37.726  40.673  1.00                 C  
ATOM    712  CG  ASP   175     -18.004  38.733  40.602  1.00                 C  
ATOM    713  OD1 ASP   175     -17.010  38.562  41.338  1.00                 O  
ATOM    714  OD2 ASP   175     -18.112  39.692  39.809  1.00                 O  
ATOM    715  N   THR   176     -21.138  38.620  42.953  1.00                 N  
ATOM    716  CA  THR   176     -21.747  39.636  43.796  1.00                 C  
ATOM    717  C   THR   176     -21.845  39.164  45.251  1.00                 C  
ATOM    718  O   THR   176     -21.854  39.971  46.184  1.00                 O  
ATOM    719  CB  THR   176     -23.149  40.023  43.290  1.00                 C  
ATOM    720  OG1 THR   176     -23.051  40.563  41.967  1.00                 O  
ATOM    721  CG2 THR   176     -23.773  41.071  44.199  1.00                 C  
ATOM    722  N   PRO   177     -21.921  37.855  45.473  1.00                 N  
ATOM    723  CA  PRO   177     -21.997  37.356  46.839  1.00                 C  
ATOM    724  C   PRO   177     -20.626  37.224  47.490  1.00                 C  
ATOM    725  O   PRO   177     -20.501  36.889  48.670  1.00                 O  
ATOM    726  CB  PRO   177     -22.667  35.988  46.697  1.00                 C  
ATOM    727  CD  PRO   177     -22.513  36.907  44.492  1.00                 C  
ATOM    728  CG  PRO   177     -23.370  36.052  45.382  1.00                 C  
ATOM    729  N   ILE   178     -19.567  37.488  46.723  1.00                 N  
ATOM    730  CA  ILE   178     -18.194  37.413  47.212  1.00                 C  
ATOM    731  C   ILE   178     -17.780  35.980  47.544  1.00                 C  
ATOM    732  O   ILE   178     -17.017  35.710  48.476  1.00                 O  
ATOM    733  CB  ILE   178     -17.987  38.303  48.452  1.00                 C  
ATOM    734  CD1 ILE   178     -18.565  38.492  50.927  1.00                 C  
ATOM    735  CG1 ILE   178     -18.875  37.828  49.604  1.00                 C  
ATOM    736  CG2 ILE   178     -18.239  39.763  48.107  1.00                 C  
ATOM    737  N   ASP   179     -18.301  35.045  46.758  1.00                 N  
ATOM    738  CA  ASP   179     -18.007  33.635  46.917  1.00                 C  
ATOM    739  C   ASP   179     -16.528  33.418  46.742  1.00                 C  
ATOM    740  O   ASP   179     -15.916  33.876  45.773  1.00                 O  
ATOM    741  CB  ASP   179     -18.810  32.804  45.914  1.00                 C  
ATOM    742  CG  ASP   179     -20.291  32.772  46.238  1.00                 C  
ATOM    743  OD1 ASP   179     -20.732  33.581  47.080  1.00                 O  
ATOM    744  OD2 ASP   179     -21.009  31.937  45.648  1.00                 O  
ATOM    745  N   LEU   180     -15.915  32.710  47.680  1.00                 N  
ATOM    746  CA  LEU   180     -14.500  32.407  47.590  1.00                 C  
ATOM    747  C   LEU   180     -14.310  31.122  46.777  1.00                 C  
ATOM    748  O   LEU   180     -14.985  30.117  47.014  1.00                 O  
ATOM    749  CB  LEU   180     -13.891  32.270  48.987  1.00                 C  
ATOM    750  CG  LEU   180     -12.399  31.937  49.047  1.00                 C  
ATOM    751  CD1 LEU   180     -11.571  33.078  48.475  1.00                 C  
ATOM    752  CD2 LEU   180     -11.972  31.638  50.476  1.00                 C  
ATOM    753  N   LEU   181     -13.400  31.118  45.809  1.00                 N  
ATOM    754  CA  LEU   181     -13.109  29.916  45.020  1.00                 C  
ATOM    755  C   LEU   181     -11.698  29.490  45.365  1.00                 C  
ATOM    756  O   LEU   181     -10.743  30.257  45.213  1.00                 O  
ATOM    757  CB  LEU   181     -13.279  30.201  43.526  1.00                 C  
ATOM    758  CG  LEU   181     -14.717  30.243  43.004  1.00                 C  
ATOM    759  CD1 LEU   181     -15.457  31.448  43.564  1.00                 C  
ATOM    760  CD2 LEU   181     -14.735  30.271  41.483  1.00                 C  
ATOM    761  N   LYS   182     -11.524  28.254  45.838  1.00                 N  
ATOM    762  CA  LYS   182     -10.204  27.718  46.206  1.00                 C  
ATOM    763  C   LYS   182      -9.581  27.060  44.978  1.00                 C  
ATOM    764  O   LYS   182      -9.752  25.868  44.711  1.00                 O  
ATOM    765  CB  LYS   182     -10.332  26.726  47.364  1.00                 C  
ATOM    766  CD  LYS   182     -10.830  26.330  49.792  1.00                 C  
ATOM    767  CE  LYS   182     -11.979  25.348  49.633  1.00                 C  
ATOM    768  CG  LYS   182     -10.814  27.349  48.664  1.00                 C  
ATOM    769  NZ  LYS   182     -12.097  24.437  50.805  1.00                 N  
ATOM    770  N   ILE   183      -8.842  27.858  44.217  1.00                 N  
ATOM    771  CA  ILE   183      -8.219  27.403  42.986  1.00                 C  
ATOM    772  C   ILE   183      -6.829  26.818  43.184  1.00                 C  
ATOM    773  O   ILE   183      -6.039  27.275  44.015  1.00                 O  
ATOM    774  CB  ILE   183      -8.125  28.537  41.948  1.00                 C  
ATOM    775  CD1 ILE   183      -9.525  30.292  40.739  1.00                 C  
ATOM    776  CG1 ILE   183      -9.524  29.018  41.556  1.00                 C  
ATOM    777  CG2 ILE   183      -7.321  28.086  40.738  1.00                 C  
ATOM    778  N   ASP   184      -6.525  25.827  42.343  1.00                 N  
ATOM    779  CA  ASP   184      -5.280  25.102  42.464  1.00                 C  
ATOM    780  C   ASP   184      -5.240  24.096  41.315  1.00                 C  
ATOM    781  O   ASP   184      -5.741  22.984  41.462  1.00                 O  
ATOM    782  CB  ASP   184      -5.185  24.425  43.833  1.00                 C  
ATOM    783  CG  ASP   184      -3.839  23.766  44.065  1.00                 C  
ATOM    784  OD1 ASP   184      -3.011  23.762  43.130  1.00                 O  
ATOM    785  OD2 ASP   184      -3.614  23.253  45.181  1.00                 O  
ATOM    786  N   ILE   185      -4.619  24.482  40.198  1.00                 N  
ATOM    787  CA  ILE   185      -4.593  23.626  38.995  1.00                 C  
ATOM    788  C   ILE   185      -3.210  23.327  38.457  1.00                 C  
ATOM    789  O   ILE   185      -2.254  24.029  38.762  1.00                 O  
ATOM    790  CB  ILE   185      -5.420  24.238  37.849  1.00                 C  
ATOM    791  CD1 ILE   185      -6.602  23.619  35.677  1.00                 C  
ATOM    792  CG1 ILE   185      -5.543  23.245  36.691  1.00                 C  
ATOM    793  CG2 ILE   185      -4.814  25.559  37.401  1.00                 C  
ATOM    794  N   GLU   186      -3.095  22.251  37.680  1.00                 N  
ATOM    795  CA  GLU   186      -1.783  21.894  37.067  1.00                 C  
ATOM    796  C   GLU   186      -1.399  22.833  35.886  1.00                 C  
ATOM    797  O   GLU   186      -0.218  23.184  35.689  1.00                 O  
ATOM    798  CB  GLU   186      -1.798  20.445  36.576  1.00                 C  
ATOM    799  CD  GLU   186      -1.887  17.991  37.165  1.00                 C  
ATOM    800  CG  GLU   186      -1.852  19.413  37.690  1.00                 C  
ATOM    801  OE1 GLU   186      -2.039  17.814  35.938  1.00                 O  
ATOM    802  OE2 GLU   186      -1.763  17.053  37.981  1.00                 O  
ATOM    803  N   GLY   187      -2.418  23.267  35.149  1.00                 N  
ATOM    804  CA  GLY   187      -2.260  24.136  33.993  1.00                 C  
ATOM    805  C   GLY   187      -2.055  25.587  34.380  1.00                 C  
ATOM    806  O   GLY   187      -1.860  25.892  35.538  1.00                 O  
ATOM    807  N   ASP   188      -2.078  26.470  33.392  1.00                 N  
ATOM    808  CA  ASP   188      -1.832  27.876  33.602  1.00                 C  
ATOM    809  C   ASP   188      -2.943  28.509  34.414  1.00                 C  
ATOM    810  O   ASP   188      -4.102  28.490  33.999  1.00                 O  
ATOM    811  CB  ASP   188      -1.683  28.600  32.262  1.00                 C  
ATOM    812  CG  ASP   188      -1.312  30.061  32.427  1.00                 C  
ATOM    813  OD1 ASP   188      -1.327  30.551  33.576  1.00                 O  
ATOM    814  OD2 ASP   188      -1.007  30.715  31.408  1.00                 O  
ATOM    815  N   GLU   189      -2.601  29.023  35.588  1.00                 N  
ATOM    816  CA  GLU   189      -3.594  29.733  36.429  1.00                 C  
ATOM    817  C   GLU   189      -3.901  31.098  35.874  1.00                 C  
ATOM    818  O   GLU   189      -4.957  31.638  36.148  1.00                 O  
ATOM    819  CB  GLU   189      -3.089  29.854  37.868  1.00                 C  
ATOM    820  CD  GLU   189      -1.641  27.822  38.259  1.00                 C  
ATOM    821  CG  GLU   189      -2.943  28.524  38.589  1.00                 C  
ATOM    822  OE1 GLU   189      -0.898  28.325  37.390  1.00                 O  
ATOM    823  OE2 GLU   189      -1.362  26.768  38.870  1.00                 O  
ATOM    824  N   TRP   190      -3.001  31.649  35.075  1.00                 N  
ATOM    825  CA  TRP   190      -3.257  32.922  34.420  1.00                 C  
ATOM    826  C   TRP   190      -4.321  32.710  33.342  1.00                 C  
ATOM    827  O   TRP   190      -5.245  33.493  33.283  1.00                 O  
ATOM    828  CB  TRP   190      -1.965  33.489  33.827  1.00                 C  
ATOM    829  CG  TRP   190      -2.147  34.813  33.150  1.00                 C  
ATOM    830  CD1 TRP   190      -2.093  36.046  33.733  1.00                 C  
ATOM    831  NE1 TRP   190      -2.308  37.025  32.794  1.00                 N  
ATOM    832  CD2 TRP   190      -2.411  35.037  31.760  1.00                 C  
ATOM    833  CE2 TRP   190      -2.506  36.428  31.573  1.00                 C  
ATOM    834  CH2 TRP   190      -2.916  36.154  29.264  1.00                 C  
ATOM    835  CZ2 TRP   190      -2.759  36.999  30.327  1.00                 C  
ATOM    836  CE3 TRP   190      -2.577  34.196  30.655  1.00                 C  
ATOM    837  CZ3 TRP   190      -2.828  34.766  29.421  1.00                 C  
ATOM    838  N   HIS   191      -4.212  31.654  32.516  1.00                 N  
ATOM    839  CA  HIS   191      -5.250  31.371  31.514  1.00                 C  
ATOM    840  C   HIS   191      -6.614  31.072  32.153  1.00                 C  
ATOM    841  O   HIS   191      -7.679  31.469  31.640  1.00                 O  
ATOM    842  CB  HIS   191      -4.834  30.194  30.630  1.00                 C  
ATOM    843  CG  HIS   191      -3.721  30.513  29.682  1.00                 C  
ATOM    844  ND1 HIS   191      -2.829  29.563  29.233  1.00                 N  
ATOM    845  CE1 HIS   191      -1.950  30.147  28.399  1.00                 C  
ATOM    846  CD2 HIS   191      -3.245  31.711  29.005  1.00                 C  
ATOM    847  NE2 HIS   191      -2.194  31.436  28.258  1.00                 N  
ATOM    848  N   ALA   192      -6.579  30.368  33.267  1.00                 N  
ATOM    849  CA  ALA   192      -7.784  30.036  33.973  1.00                 C  
ATOM    850  C   ALA   192      -8.499  31.242  34.523  1.00                 C  
ATOM    851  O   ALA   192      -9.702  31.286  34.476  1.00                 O  
ATOM    852  CB  ALA   192      -7.483  29.075  35.113  1.00                 C  
ATOM    853  N   ILE   193      -7.753  32.216  35.046  1.00                 N  
ATOM    854  CA  ILE   193      -8.302  33.444  35.546  1.00                 C  
ATOM    855  C   ILE   193      -8.882  34.313  34.434  1.00                 C  
ATOM    856  O   ILE   193      -9.907  34.969  34.630  1.00                 O  
ATOM    857  CB  ILE   193      -7.251  34.255  36.327  1.00                 C  
ATOM    858  CD1 ILE   193      -5.654  34.112  38.308  1.00                 C  
ATOM    859  CG1 ILE   193      -6.864  33.526  37.615  1.00                 C  
ATOM    860  CG2 ILE   193      -7.762  35.661  36.603  1.00                 C  
ATOM    861  N   PRO   194      -8.248  34.307  33.271  1.00                 N  
ATOM    862  CA  PRO   194      -8.752  35.061  32.126  1.00                 C  
ATOM    863  C   PRO   194     -10.068  34.461  31.676  1.00                 C  
ATOM    864  O   PRO   194     -10.936  35.174  31.234  1.00                 O  
ATOM    865  CB  PRO   194      -7.653  34.911  31.072  1.00                 C  
ATOM    866  CD  PRO   194      -6.848  33.800  33.033  1.00                 C  
ATOM    867  CG  PRO   194      -6.416  34.633  31.858  1.00                 C  
ATOM    868  N   GLN   195     -10.208  33.149  31.801  1.00                 N  
ATOM    869  CA  GLN   195     -11.481  32.475  31.507  1.00                 C  
ATOM    870  C   GLN   195     -12.587  32.724  32.544  1.00                 C  
ATOM    871  O   GLN   195     -13.722  32.298  32.349  1.00                 O  
ATOM    872  CB  GLN   195     -11.271  30.964  31.383  1.00                 C  
ATOM    873  CD  GLN   195     -10.249  29.049  30.093  1.00                 C  
ATOM    874  CG  GLN   195     -10.473  30.547  30.159  1.00                 C  
ATOM    875  OE1 GLN   195     -10.244  28.367  31.118  1.00                 O  
ATOM    876  NE2 GLN   195     -10.062  28.532  28.884  1.00                 N  
ATOM    877  N   MET   196     -12.188  33.011  33.784  1.00                 N  
ATOM    878  CA  MET   196     -13.137  33.315  34.852  1.00                 C  
ATOM    879  C   MET   196     -13.584  34.760  34.613  1.00                 C  
ATOM    880  O   MET   196     -14.764  35.112  34.691  1.00                 O  
ATOM    881  CB  MET   196     -12.486  33.112  36.221  1.00                 C  
ATOM    882  SD  MET   196     -11.300  31.477  38.118  1.00                 S  
ATOM    883  CE  MET   196     -12.603  31.878  39.280  1.00                 C  
ATOM    884  CG  MET   196     -12.171  31.662  36.551  1.00                 C  
ATOM    885  N   ILE   197     -12.600  35.607  34.314  1.00                 N  
ATOM    886  CA  ILE   197     -12.845  37.008  34.033  1.00                 C  
ATOM    887  C   ILE   197     -13.366  37.121  32.600  1.00                 C  
ATOM    888  O   ILE   197     -14.074  38.067  32.243  1.00                 O  
ATOM    889  CB  ILE   197     -11.576  37.856  34.241  1.00                 C  
ATOM    890  CD1 ILE   197      -9.815  38.461  35.982  1.00                 C  
ATOM    891  CG1 ILE   197     -11.188  37.881  35.720  1.00                 C  
ATOM    892  CG2 ILE   197     -11.774  39.257  33.683  1.00                 C  
ATOM    893  N   PHE   198     -13.021  36.153  31.754  1.00                 N  
ATOM    894  CA  PHE   198     -13.461  36.151  30.359  1.00                 C  
ATOM    895  C   PHE   198     -14.979  36.119  30.274  1.00                 C  
ATOM    896  O   PHE   198     -15.608  36.841  29.495  1.00                 O  
ATOM    897  CB  PHE   198     -12.862  34.959  29.610  1.00                 C  
ATOM    898  CG  PHE   198     -13.256  34.893  28.162  1.00                 C  
ATOM    899  CZ  PHE   198     -13.989  34.766  25.484  1.00                 C  
ATOM    900  CD1 PHE   198     -12.639  35.702  27.224  1.00                 C  
ATOM    901  CE1 PHE   198     -13.001  35.642  25.892  1.00                 C  
ATOM    902  CD2 PHE   198     -14.243  34.022  27.737  1.00                 C  
ATOM    903  CE2 PHE   198     -14.606  33.961  26.405  1.00                 C  
ATOM    904  N   SER   199     -15.590  35.261  31.096  1.00                 N  
ATOM    905  CA  SER   199     -17.043  35.122  31.147  1.00                 C  
ATOM    906  C   SER   199     -17.656  36.326  31.842  1.00                 C  
ATOM    907  O   SER   199     -18.757  36.781  31.519  1.00                 O  
ATOM    908  CB  SER   199     -17.433  33.828  31.864  1.00                 C  
ATOM    909  OG  SER   199     -17.058  33.869  33.230  1.00                 O  
ATOM    910  N   GLY   200     -16.928  36.861  32.824  1.00                 N  
ATOM    911  CA  GLY   200     -17.387  38.024  33.557  1.00                 C  
ATOM    912  C   GLY   200     -17.684  37.756  35.015  1.00                 C  
ATOM    913  O   GLY   200     -18.645  38.285  35.580  1.00                 O  
ATOM    914  N   ALA   201     -16.759  36.905  35.669  1.00                 N  
ATOM    915  CA  ALA   201     -17.153  36.626  37.043  1.00                 C  
ATOM    916  C   ALA   201     -16.364  37.515  38.032  1.00                 C  
ATOM    917  O   ALA   201     -16.924  38.091  38.976  1.00                 O  
ATOM    918  CB  ALA   201     -16.938  35.156  37.368  1.00                 C  
ATOM    919  N   LEU   202     -15.059  37.588  37.818  1.00                 N  
ATOM    920  CA  LEU   202     -14.166  38.347  38.694  1.00                 C  
ATOM    921  C   LEU   202     -14.460  39.836  38.577  1.00                 C  
ATOM    922  O   LEU   202     -14.734  40.487  39.584  1.00                 O  
ATOM    923  CB  LEU   202     -12.704  38.057  38.349  1.00                 C  
ATOM    924  CG  LEU   202     -12.049  36.893  39.095  1.00                 C  
ATOM    925  CD1 LEU   202     -12.838  35.609  38.886  1.00                 C  
ATOM    926  CD2 LEU   202     -10.608  36.708  38.644  1.00                 C  
ATOM    927  N   ASP   203     -14.447  40.369  37.360  1.00                 N  
ATOM    928  CA  ASP   203     -14.660  41.809  37.142  1.00                 C  
ATOM    929  C   ASP   203     -16.056  42.285  37.497  1.00                 C  
ATOM    930  O   ASP   203     -16.213  43.331  38.076  1.00                 O  
ATOM    931  CB  ASP   203     -14.376  42.178  35.685  1.00                 C  
ATOM    932  CG  ASP   203     -14.494  43.667  35.427  1.00                 C  
ATOM    933  OD1 ASP   203     -15.037  44.380  36.298  1.00                 O  
ATOM    934  OD2 ASP   203     -14.044  44.122  34.355  1.00                 O  
ATOM    935  N   ASP   204     -16.263  42.748  38.735  1.00                 N  
ATOM    936  CA  ASP   204     -15.297  42.847  39.827  1.00                 C  
ATOM    937  C   ASP   204     -15.086  41.538  40.565  1.00                 C  
ATOM    938  O   ASP   204     -15.999  40.725  40.730  1.00                 O  
ATOM    939  CB  ASP   204     -15.732  43.916  40.832  1.00                 C  
ATOM    940  CG  ASP   204     -15.622  45.321  40.272  1.00                 C  
ATOM    941  OD1 ASP   204     -14.977  45.490  39.215  1.00                 O  
ATOM    942  OD2 ASP   204     -16.180  46.252  40.889  1.00                 O  
ATOM    943  N   VAL   205     -13.859  41.320  41.023  1.00                 N  
ATOM    944  CA  VAL   205     -13.524  40.131  41.777  1.00                 C  
ATOM    945  C   VAL   205     -13.128  40.690  43.119  1.00                 C  
ATOM    946  O   VAL   205     -12.239  41.537  43.240  1.00                 O  
ATOM    947  CB  VAL   205     -12.420  39.314  41.081  1.00                 C  
ATOM    948  CG1 VAL   205     -12.067  38.085  41.905  1.00                 C  
ATOM    949  CG2 VAL   205     -12.857  38.913  39.680  1.00                 C  
ATOM    950  N   LYS   206     -13.797  40.211  44.166  1.00                 N  
ATOM    951  CA  LYS   206     -13.586  40.690  45.534  1.00                 C  
ATOM    952  C   LYS   206     -12.582  39.950  46.430  1.00                 C  
ATOM    953  O   LYS   206     -11.818  40.558  47.186  1.00                 O  
ATOM    954  CB  LYS   206     -14.906  40.701  46.308  1.00                 C  
ATOM    955  CD  LYS   206     -15.477  43.101  45.849  1.00                 C  
ATOM    956  CE  LYS   206     -16.548  44.065  45.365  1.00                 C  
ATOM    957  CG  LYS   206     -15.945  41.659  45.749  1.00                 C  
ATOM    958  NZ  LYS   206     -16.092  45.481  45.430  1.00                 N  
ATOM    959  N   GLN   207     -12.576  38.636  46.353  1.00                 N  
ATOM    960  CA  GLN   207     -11.619  37.852  47.122  1.00                 C  
ATOM    961  C   GLN   207     -11.574  36.489  46.443  1.00                 C  
ATOM    962  O   GLN   207     -12.606  35.909  46.095  1.00                 O  
ATOM    963  CB  GLN   207     -12.044  37.777  48.590  1.00                 C  
ATOM    964  CD  GLN   207     -13.803  37.100  50.271  1.00                 C  
ATOM    965  CG  GLN   207     -13.386  37.100  48.814  1.00                 C  
ATOM    966  OE1 GLN   207     -13.087  37.613  51.131  1.00                 O  
ATOM    967  NE2 GLN   207     -14.966  36.524  50.553  1.00                 N  
ATOM    968  N   ILE   208     -10.380  35.952  46.240  1.00                 N  
ATOM    969  CA  ILE   208     -10.226  34.647  45.618  1.00                 C  
ATOM    970  C   ILE   208      -9.117  33.958  46.348  1.00                 C  
ATOM    971  O   ILE   208      -8.187  34.577  46.872  1.00                 O  
ATOM    972  CB  ILE   208      -9.947  34.771  44.109  1.00                 C  
ATOM    973  CD1 ILE   208     -10.060  33.448  41.933  1.00                 C  
ATOM    974  CG1 ILE   208      -9.993  33.394  43.443  1.00                 C  
ATOM    975  CG2 ILE   208      -8.619  35.472  43.868  1.00                 C  
ATOM    976  N   SER   209      -9.233  32.532  46.374  1.00                 N  
ATOM    977  CA  SER   209      -8.112  31.833  47.029  1.00                 C  
ATOM    978  C   SER   209      -7.364  31.188  45.882  1.00                 C  
ATOM    979  O   SER   209      -7.835  30.183  45.311  1.00                 O  
ATOM    980  CB  SER   209      -8.634  30.836  48.065  1.00                 C  
ATOM    981  OG  SER   209      -7.572  30.098  48.644  1.00                 O  
ATOM    982  N   MET   210      -6.207  31.765  45.525  1.00                 N  
ATOM    983  CA  MET   210      -5.468  31.342  44.318  1.00                 C  
ATOM    984  C   MET   210      -4.111  30.765  44.703  1.00                 C  
ATOM    985  O   MET   210      -3.273  31.485  45.271  1.00                 O  
ATOM    986  CB  MET   210      -5.296  32.519  43.355  1.00                 C  
ATOM    987  SD  MET   210      -5.537  31.062  41.010  1.00                 S  
ATOM    988  CE  MET   210      -6.767  32.195  40.369  1.00                 C  
ATOM    989  CG  MET   210      -4.575  32.164  42.065  1.00                 C  
ATOM    990  N   GLU   211      -3.661  29.746  43.984  1.00                 N  
ATOM    991  CA  GLU   211      -2.412  29.071  44.314  1.00                 C  
ATOM    992  C   GLU   211      -1.147  29.479  43.547  1.00                 C  
ATOM    993  O   GLU   211      -1.094  29.453  42.314  1.00                 O  
ATOM    994  CB  GLU   211      -2.555  27.559  44.129  1.00                 C  
ATOM    995  CD  GLU   211      -1.008  26.812  45.981  1.00                 C  
ATOM    996  CG  GLU   211      -1.310  26.768  44.496  1.00                 C  
ATOM    997  OE1 GLU   211      -1.892  27.235  46.755  1.00                 O  
ATOM    998  OE2 GLU   211       0.114  26.425  46.371  1.00                 O  
ATOM    999  N   THR   212      -0.103  29.865  44.292  1.00                 N  
ATOM   1000  CA  THR   212       1.194  30.252  43.714  1.00                 C  
ATOM   1001  C   THR   212       2.303  29.241  44.067  1.00                 C  
ATOM   1002  O   THR   212       2.271  28.571  45.102  1.00                 O  
ATOM   1003  CB  THR   212       1.626  31.654  44.184  1.00                 C  
ATOM   1004  OG1 THR   212       1.779  31.657  45.609  1.00                 O  
ATOM   1005  CG2 THR   212       0.577  32.689  43.806  1.00                 C  
ATOM   1006  N   HIS   213       3.298  29.135  43.189  1.00                 N  
ATOM   1007  CA  HIS   213       4.427  28.226  43.384  1.00                 C  
ATOM   1008  C   HIS   213       5.775  28.928  43.146  1.00                 C  
ATOM   1009  O   HIS   213       6.830  28.442  43.563  1.00                 O  
ATOM   1010  CB  HIS   213       4.306  27.015  42.457  1.00                 C  
ATOM   1011  CG  HIS   213       3.082  26.188  42.700  1.00                 C  
ATOM   1012  ND1 HIS   213       2.906  25.435  43.841  1.00                 N  
ATOM   1013  CE1 HIS   213       1.719  24.807  43.773  1.00                 C  
ATOM   1014  CD2 HIS   213       1.852  25.915  41.971  1.00                 C  
ATOM   1015  NE2 HIS   213       1.081  25.091  42.653  1.00                 N  
ATOM   1016  N   PHE   214       5.763  30.083  42.471  1.00                 N  
ATOM   1017  CA  PHE   214       6.998  30.831  42.170  1.00                 C  
ATOM   1018  C   PHE   214       6.786  32.358  42.209  1.00                 C  
ATOM   1019  O   PHE   214       5.661  32.843  42.358  1.00                 O  
ATOM   1020  CB  PHE   214       7.547  30.430  40.799  1.00                 C  
ATOM   1021  CG  PHE   214       7.892  28.973  40.687  1.00                 C  
ATOM   1022  CZ  PHE   214       8.536  26.277  40.482  1.00                 C  
ATOM   1023  CD1 PHE   214       6.961  28.060  40.221  1.00                 C  
ATOM   1024  CE1 PHE   214       7.279  26.719  40.117  1.00                 C  
ATOM   1025  CD2 PHE   214       9.146  28.514  41.047  1.00                 C  
ATOM   1026  CE2 PHE   214       9.463  27.173  40.944  1.00                 C  
ATOM   1027  N   LEU   215       7.869  33.140  42.074  1.00                 N  
ATOM   1028  CA  LEU   215       7.717  34.603  42.079  1.00                 C  
ATOM   1029  C   LEU   215       7.008  35.039  40.797  1.00                 C  
ATOM   1030  O   LEU   215       6.392  36.105  40.720  1.00                 O  
ATOM   1031  CB  LEU   215       9.081  35.283  42.213  1.00                 C  
ATOM   1032  CG  LEU   215       9.810  35.084  43.543  1.00                 C  
ATOM   1033  CD1 LEU   215      11.203  35.693  43.490  1.00                 C  
ATOM   1034  CD2 LEU   215       9.012  35.687  44.689  1.00                 C  
ATOM   1035  N   SER   216       7.095  34.197  39.766  1.00                 N  
ATOM   1036  CA  SER   216       6.398  34.452  38.508  1.00                 C  
ATOM   1037  C   SER   216       4.889  34.531  38.789  1.00                 C  
ATOM   1038  O   SER   216       4.208  35.492  38.421  1.00                 O  
ATOM   1039  CB  SER   216       6.719  33.359  37.487  1.00                 C  
ATOM   1040  OG  SER   216       6.038  33.587  36.265  1.00                 O  
ATOM   1041  N   GLU   217       4.353  33.397  39.447  1.00                 N  
ATOM   1042  CA  GLU   217       2.941  33.493  39.760  1.00                 C  
ATOM   1043  C   GLU   217       2.494  34.547  40.791  1.00                 C  
ATOM   1044  O   GLU   217       1.464  35.135  40.583  1.00                 O  
ATOM   1045  CB  GLU   217       2.412  32.150  40.268  1.00                 C  
ATOM   1046  CD  GLU   217       1.887  29.732  39.759  1.00                 C  
ATOM   1047  CG  GLU   217       2.358  31.063  39.207  1.00                 C  
ATOM   1048  OE1 GLU   217       1.787  29.606  40.998  1.00                 O  
ATOM   1049  OE2 GLU   217       1.618  28.816  38.954  1.00                 O  
ATOM   1050  N   ARG   218       3.273  34.822  41.826  1.00                 N  
ATOM   1051  CA  ARG   218       2.894  35.826  42.812  1.00                 C  
ATOM   1052  C   ARG   218       2.707  37.179  42.152  1.00                 C  
ATOM   1053  O   ARG   218       1.760  37.911  42.464  1.00                 O  
ATOM   1054  CB  ARG   218       3.947  35.915  43.918  1.00                 C  
ATOM   1055  CD  ARG   218       5.088  34.834  45.875  1.00                 C  
ATOM   1056  NE  ARG   218       5.124  33.688  46.781  1.00                 N  
ATOM   1057  CG  ARG   218       3.976  34.711  44.845  1.00                 C  
ATOM   1058  CZ  ARG   218       6.095  33.460  47.659  1.00                 C  
ATOM   1059  NH1 ARG   218       6.044  32.391  48.442  1.00                 N  
ATOM   1060  NH2 ARG   218       7.116  34.301  47.752  1.00                 N  
ATOM   1061  N   LEU   234       3.568  37.493  41.190  1.00                 N  
ATOM   1062  CA  LEU   234       3.462  38.761  40.487  1.00                 C  
ATOM   1063  C   LEU   234       2.454  38.684  39.359  1.00                 C  
ATOM   1064  O   LEU   234       1.574  39.506  39.261  1.00                 O  
ATOM   1065  CB  LEU   234       4.826  39.186  39.940  1.00                 C  
ATOM   1066  CG  LEU   234       5.884  39.568  40.977  1.00                 C  
ATOM   1067  CD1 LEU   234       7.231  39.800  40.311  1.00                 C  
ATOM   1068  CD2 LEU   234       5.456  40.805  41.751  1.00                 C  
ATOM   1069  N   GLN   235       2.559  37.669  38.522  1.00                 N  
ATOM   1070  CA  GLN   235       1.696  37.555  37.335  1.00                 C  
ATOM   1071  C   GLN   235       0.202  37.424  37.588  1.00                 C  
ATOM   1072  O   GLN   235      -0.585  38.061  36.933  1.00                 O  
ATOM   1073  CB  GLN   235       2.113  36.355  36.483  1.00                 C  
ATOM   1074  CD  GLN   235       1.734  34.981  34.398  1.00                 C  
ATOM   1075  CG  GLN   235       1.294  36.180  35.214  1.00                 C  
ATOM   1076  OE1 GLN   235       2.482  34.130  34.879  1.00                 O  
ATOM   1077  NE2 GLN   235       1.268  34.909  33.156  1.00                 N  
ATOM   1078  N   LEU   236      -0.169  36.577  38.530  1.00                 N  
ATOM   1079  CA  LEU   236      -1.555  36.369  38.861  1.00                 C  
ATOM   1080  C   LEU   236      -2.144  37.606  39.526  1.00                 C  
ATOM   1081  O   LEU   236      -3.231  38.014  39.178  1.00                 O  
ATOM   1082  CB  LEU   236      -1.711  35.152  39.775  1.00                 C  
ATOM   1083  CG  LEU   236      -1.407  33.790  39.147  1.00                 C  
ATOM   1084  CD1 LEU   236      -1.431  32.694  40.202  1.00                 C  
ATOM   1085  CD2 LEU   236      -2.398  33.476  38.037  1.00                 C  
ATOM   1086  N   SER   237      -1.420  38.205  40.470  1.00                 N  
ATOM   1087  CA  SER   237      -1.875  39.412  41.165  1.00                 C  
ATOM   1088  C   SER   237      -2.064  40.562  40.169  1.00                 C  
ATOM   1089  O   SER   237      -3.111  41.244  40.177  1.00                 O  
ATOM   1090  CB  SER   237      -0.880  39.808  42.258  1.00                 C  
ATOM   1091  OG  SER   237      -1.297  40.988  42.923  1.00                 O  
ATOM   1092  N   ALA   238      -1.074  40.752  39.301  1.00                 N  
ATOM   1093  CA  ALA   238      -1.130  41.816  38.317  1.00                 C  
ATOM   1094  C   ALA   238      -2.330  41.645  37.403  1.00                 C  
ATOM   1095  O   ALA   238      -2.977  42.619  37.043  1.00                 O  
ATOM   1096  CB  ALA   238       0.153  41.851  37.501  1.00                 C  
ATOM   1097  N   LEU   239      -2.618  40.395  37.017  1.00                 N  
ATOM   1098  CA  LEU   239      -3.754  40.139  36.146  1.00                 C  
ATOM   1099  C   LEU   239      -5.079  40.470  36.844  1.00                 C  
ATOM   1100  O   LEU   239      -5.929  41.162  36.277  1.00                 O  
ATOM   1101  CB  LEU   239      -3.757  38.680  35.685  1.00                 C  
ATOM   1102  CG  LEU   239      -4.910  38.261  34.769  1.00                 C  
ATOM   1103  CD1 LEU   239      -4.901  39.078  33.486  1.00                 C  
ATOM   1104  CD2 LEU   239      -4.831  36.776  34.451  1.00                 C  
ATOM   1105  N   ARG   240      -5.272  39.927  38.038  1.00                 N  
ATOM   1106  CA  ARG   240      -6.511  40.132  38.774  1.00                 C  
ATOM   1107  C   ARG   240      -6.798  41.598  39.027  1.00                 C  
ATOM   1108  O   ARG   240      -7.931  42.022  38.878  1.00                 O  
ATOM   1109  CB  ARG   240      -6.471  39.385  40.109  1.00                 C  
ATOM   1110  CD  ARG   240      -6.822  37.218  41.324  1.00                 C  
ATOM   1111  NE  ARG   240      -5.726  37.444  42.264  1.00                 N  
ATOM   1112  CG  ARG   240      -6.562  37.874  39.978  1.00                 C  
ATOM   1113  CZ  ARG   240      -4.655  36.664  42.364  1.00                 C  
ATOM   1114  NH1 ARG   240      -3.708  36.948  43.248  1.00                 N  
ATOM   1115  NH2 ARG   240      -4.532  35.602  41.579  1.00                 N  
ATOM   1116  N   GLN   241      -5.782  42.366  39.419  1.00                 N  
ATOM   1117  CA  GLN   241      -5.971  43.794  39.706  1.00                 C  
ATOM   1118  C   GLN   241      -6.264  44.631  38.472  1.00                 C  
ATOM   1119  O   GLN   241      -6.882  45.673  38.563  1.00                 O  
ATOM   1120  CB  GLN   241      -4.737  44.368  40.406  1.00                 C  
ATOM   1121  CD  GLN   241      -2.278  44.927  40.276  1.00                 C  
ATOM   1122  CG  GLN   241      -3.499  44.431  39.527  1.00                 C  
ATOM   1123  OE1 GLN   241      -2.050  44.555  41.427  1.00                 O  
ATOM   1124  NE2 GLN   241      -1.487  45.771  39.623  1.00                 N  
ATOM   1125  N   LEU   242      -5.847  44.160  37.307  1.00                 N  
ATOM   1126  CA  LEU   242      -6.098  44.866  36.065  1.00                 C  
ATOM   1127  C   LEU   242      -7.583  44.738  35.682  1.00                 C  
ATOM   1128  O   LEU   242      -8.107  45.553  34.939  1.00                 O  
ATOM   1129  CB  LEU   242      -5.202  44.324  34.950  1.00                 C  
ATOM   1130  CG  LEU   242      -3.700  44.576  35.104  1.00                 C  
ATOM   1131  CD1 LEU   242      -2.921  43.870  34.005  1.00                 C  
ATOM   1132  CD2 LEU   242      -3.402  46.067  35.089  1.00                 C  
ATOM   1133  N   TYR   243      -8.265  43.712  36.176  1.00                 N  
ATOM   1134  CA  TYR   243      -9.670  43.526  35.853  1.00                 C  
ATOM   1135  C   TYR   243     -10.617  43.874  37.008  1.00                 C  
ATOM   1136  O   TYR   243     -11.808  44.066  36.794  1.00                 O  
ATOM   1137  CB  TYR   243      -9.934  42.082  35.420  1.00                 C  
ATOM   1138  CG  TYR   243      -9.178  41.668  34.178  1.00                 C  
ATOM   1139  OH  TYR   243      -7.089  40.519  30.770  1.00                 O  
ATOM   1140  CZ  TYR   243      -7.782  40.900  31.897  1.00                 C  
ATOM   1141  CD1 TYR   243      -8.071  40.833  34.264  1.00                 C  
ATOM   1142  CE1 TYR   243      -7.374  40.449  33.134  1.00                 C  
ATOM   1143  CD2 TYR   243      -9.574  42.113  32.923  1.00                 C  
ATOM   1144  CE2 TYR   243      -8.889  41.739  31.782  1.00                 C  
ATOM   1145  N   ASP   244     -10.082  43.932  38.221  1.00                 N  
ATOM   1146  CA  ASP   244     -10.855  44.266  39.407  1.00                 C  
ATOM   1147  C   ASP   244      -9.883  44.915  40.396  1.00                 C  
ATOM   1148  O   ASP   244      -9.394  44.247  41.340  1.00                 O  
ATOM   1149  CB  ASP   244     -11.524  43.015  39.981  1.00                 C  
ATOM   1150  CG  ASP   244     -12.482  43.333  41.111  1.00                 C  
ATOM   1151  OD1 ASP   244     -13.299  44.264  40.953  1.00                 O  
ATOM   1152  OD2 ASP   244     -12.416  42.652  42.156  1.00                 O  
ATOM   1153  N   ALA   245      -9.559  46.203  40.171  1.00                 N  
ATOM   1154  CA  ALA   245      -8.523  46.882  40.982  1.00                 C  
ATOM   1155  C   ALA   245      -8.824  47.196  42.455  1.00                 C  
ATOM   1156  O   ALA   245      -7.891  47.488  43.181  1.00                 O  
ATOM   1157  CB  ALA   245      -8.136  48.208  40.345  1.00                 C  
ATOM   1158  N   GLY   246     -10.081  47.083  42.896  1.00                 N  
ATOM   1159  CA  GLY   246     -10.469  47.390  44.284  1.00                 C  
ATOM   1160  C   GLY   246     -10.305  46.220  45.279  1.00                 C  
ATOM   1161  O   GLY   246     -10.742  46.322  46.420  1.00                 O  
ATOM   1162  N   TYR   247      -9.705  45.107  44.846  1.00                 N  
ATOM   1163  CA  TYR   247      -9.480  43.990  45.761  1.00                 C  
ATOM   1164  C   TYR   247      -8.409  44.300  46.803  1.00                 C  
ATOM   1165  O   TYR   247      -7.446  45.005  46.526  1.00                 O  
ATOM   1166  CB  TYR   247      -9.085  42.732  44.984  1.00                 C  
ATOM   1167  CG  TYR   247      -7.796  42.872  44.207  1.00                 C  
ATOM   1168  OH  TYR   247      -4.241  43.253  42.082  1.00                 O  
ATOM   1169  CZ  TYR   247      -5.418  43.128  42.784  1.00                 C  
ATOM   1170  CD1 TYR   247      -6.569  42.636  44.815  1.00                 C  
ATOM   1171  CE1 TYR   247      -5.386  42.762  44.112  1.00                 C  
ATOM   1172  CD2 TYR   247      -7.809  43.241  42.868  1.00                 C  
ATOM   1173  CE2 TYR   247      -6.636  43.371  42.149  1.00                 C  
ATOM   1174  N   ARG   248      -8.599  43.762  48.000  1.00                 N  
ATOM   1175  CA  ARG   248      -7.561  43.755  49.018  1.00                 C  
ATOM   1176  C   ARG   248      -6.851  42.407  48.797  1.00                 C  
ATOM   1177  O   ARG   248      -7.477  41.457  48.319  1.00                 O  
ATOM   1178  CB  ARG   248      -8.175  43.916  50.410  1.00                 C  
ATOM   1179  CD  ARG   248      -9.434  45.352  52.039  1.00                 C  
ATOM   1180  NE  ARG   248     -10.526  44.408  52.268  1.00                 N  
ATOM   1181  CG  ARG   248      -8.877  45.246  50.629  1.00                 C  
ATOM   1182  CZ  ARG   248     -11.136  44.241  53.436  1.00                 C  
ATOM   1183  NH1 ARG   248     -12.120  43.360  53.550  1.00                 N  
ATOM   1184  NH2 ARG   248     -10.761  44.956  54.488  1.00                 N  
ATOM   1185  N   ILE   249      -5.568  42.323  49.150  1.00                 N  
ATOM   1186  CA  ILE   249      -4.784  41.135  48.895  1.00                 C  
ATOM   1187  C   ILE   249      -4.047  40.659  50.156  1.00                 C  
ATOM   1188  O   ILE   249      -3.478  41.457  50.916  1.00                 O  
ATOM   1189  CB  ILE   249      -3.768  41.362  47.760  1.00                 C  
ATOM   1190  CD1 ILE   249      -2.277  40.105  46.118  1.00                 C  
ATOM   1191  CG1 ILE   249      -3.048  40.056  47.419  1.00                 C  
ATOM   1192  CG2 ILE   249      -2.791  42.466  48.133  1.00                 C  
ATOM   1193  N   PHE   250      -4.068  39.352  50.369  1.00                 N  
ATOM   1194  CA  PHE   250      -3.320  38.723  51.472  1.00                 C  
ATOM   1195  C   PHE   250      -2.563  37.527  50.934  1.00                 C  
ATOM   1196  O   PHE   250      -2.750  37.138  49.765  1.00                 O  
ATOM   1197  CB  PHE   250      -4.270  38.316  52.600  1.00                 C  
ATOM   1198  CG  PHE   250      -5.016  39.468  53.210  1.00                 C  
ATOM   1199  CZ  PHE   250      -6.391  41.602  54.343  1.00                 C  
ATOM   1200  CD1 PHE   250      -6.269  39.826  52.743  1.00                 C  
ATOM   1201  CE1 PHE   250      -6.955  40.886  53.304  1.00                 C  
ATOM   1202  CD2 PHE   250      -4.465  40.194  54.251  1.00                 C  
ATOM   1203  CE2 PHE   250      -5.151  41.255  54.812  1.00                 C  
ATOM   1204  N   MET   251      -1.716  36.931  51.787  1.00                 N  
ATOM   1205  CA  MET   251      -0.947  35.773  51.395  1.00                 C  
ATOM   1206  C   MET   251      -0.647  34.929  52.614  1.00                 C  
ATOM   1207  O   MET   251      -0.178  35.445  53.606  1.00                 O  
ATOM   1208  CB  MET   251       0.344  36.200  50.694  1.00                 C  
ATOM   1209  SD  MET   251       2.699  35.585  49.370  1.00                 S  
ATOM   1210  CE  MET   251       3.670  36.188  50.749  1.00                 C  
ATOM   1211  CG  MET   251       1.204  35.040  50.218  1.00                 C  
ATOM   1212  N   ARG   252      -0.921  33.636  52.539  1.00                 N  
ATOM   1213  CA  ARG   252      -0.551  32.700  53.622  1.00                 C  
ATOM   1214  C   ARG   252       0.159  31.498  53.005  1.00                 C  
ATOM   1215  O   ARG   252      -0.098  31.156  51.862  1.00                 O  
ATOM   1216  CB  ARG   252      -1.792  32.273  54.408  1.00                 C  
ATOM   1217  CD  ARG   252      -1.534  33.889  56.311  1.00                 C  
ATOM   1218  NE  ARG   252      -1.157  32.813  57.225  1.00                 N  
ATOM   1219  CG  ARG   252      -2.444  33.397  55.197  1.00                 C  
ATOM   1220  CZ  ARG   252      -1.904  32.402  58.244  1.00                 C  
ATOM   1221  NH1 ARG   252      -1.479  31.416  59.022  1.00                 N  
ATOM   1222  NH2 ARG   252      -3.075  32.977  58.482  1.00                 N  
TER
