# Supplementary material for: Comparative Single-Cell Transcriptomics Reveals Novel Genes Involved in Bivalve Embryonic Shell Formation and Questions Ontogenetic Homology of Molluscan Shell Types
Source: Front Cell Dev Biol. 2022 Jun 9;10:883755. doi: 10.3389/fcell.2022.883755 (PMC9261976; doi:10.3389/fcell.2022.883755)
Supplement: Supplementary file 1 [file DataSheet1.ZIP › Supplementary_File1/s_f_1/8a9bd43459184f8d.final.pdb]

ATOM      1  N   GLY   106       5.725  -4.8142322.375  1.00                 N  
ATOM      2  CA  GLY   106       6.573  -4.4222323.459  1.00                 C  
ATOM      3  C   GLY   106       7.831  -5.1762323.895  1.00                 C  
ATOM      4  O   GLY   106       7.880  -6.4042324.052  1.00                 O  
ATOM      5  N   LEU   107       8.895  -4.3952324.009  1.00                 N  
ATOM      6  CA  LEU   107      10.219  -4.8312324.456  1.00                 C  
ATOM      7  C   LEU   107      10.495  -4.8882325.819  1.00                 C  
ATOM      8  O   LEU   107      10.234  -3.7802326.300  1.00                 O  
ATOM      9  CB  LEU   107      11.308  -3.9392323.856  1.00                 C  
ATOM     10  CG  LEU   107      12.751  -4.2932324.220  1.00                 C  
ATOM     11  CD1 LEU   107      13.133  -5.6492323.644  1.00                 C  
ATOM     12  CD2 LEU   107      13.709  -3.2202323.726  1.00                 C  
ATOM     13  N   GLN   108      11.016  -5.8872326.524  1.00                 N  
ATOM     14  CA  GLN   108      11.266  -6.0882327.890  1.00                 C  
ATOM     15  C   GLN   108      10.878  -5.3332329.015  1.00                 C  
ATOM     16  O   GLN   108      11.164  -4.1462329.026  1.00                 O  
ATOM     17  CB  GLN   108      12.771  -6.1502328.156  1.00                 C  
ATOM     18  CD  GLN   108      12.705  -7.8222330.048  1.00                 C  
ATOM     19  CG  GLN   108      13.135  -6.4382329.603  1.00                 C  
ATOM     20  OE1 GLN   108      13.047  -8.8212329.415  1.00                 O  
ATOM     21  NE2 GLN   108      11.953  -7.8842331.140  1.00                 N  
ATOM     22  N   GLY   109      10.186  -5.9062330.018  1.00                 N  
ATOM     23  CA  GLY   109       9.601  -5.3302331.236  1.00                 C  
ATOM     24  C   GLY   109      10.555  -4.3562332.023  1.00                 C  
ATOM     25  O   GLY   109      11.096  -3.4572331.370  1.00                 O  
ATOM     26  N   LEU   110      10.597  -4.3232333.366  1.00                 N  
ATOM     27  CA  LEU   110      11.119  -3.2112334.034  1.00                 C  
ATOM     28  C   LEU   110      11.435  -3.4932335.504  1.00                 C  
ATOM     29  O   LEU   110      11.304  -4.6462335.898  1.00                 O  
ATOM     30  CB  LEU   110      10.149  -2.0312333.948  1.00                 C  
ATOM     31  CG  LEU   110       8.735  -2.2752334.477  1.00                 C  
ATOM     32  CD1 LEU   110       8.704  -2.1772335.995  1.00                 C  
ATOM     33  CD2 LEU   110       7.753  -1.2892333.863  1.00                 C  
ATOM     34  N   ALA   111      11.867  -2.5882336.377  1.00                 N  
ATOM     35  CA  ALA   111      12.386  -2.8012337.639  1.00                 C  
ATOM     36  C   ALA   111      11.802  -2.3042338.959  1.00                 C  
ATOM     37  O   ALA   111      10.772  -1.6462338.867  1.00                 O  
ATOM     38  CB  ALA   111      13.809  -2.2712337.723  1.00                 C  
ATOM     39  N   GLU   112      12.392  -2.3652340.149  1.00                 N  
ATOM     40  CA  GLU   112      11.810  -1.6762341.264  1.00                 C  
ATOM     41  C   GLU   112      12.785  -1.2012342.327  1.00                 C  
ATOM     42  O   GLU   112      13.990  -1.3682342.158  1.00                 O  
ATOM     43  CB  GLU   112      10.768  -2.5582341.955  1.00                 C  
ATOM     44  CD  GLU   112      10.260  -4.7282343.144  1.00                 C  
ATOM     45  CG  GLU   112      11.332  -3.8462342.534  1.00                 C  
ATOM     46  OE1 GLU   112       9.089  -4.6182342.723  1.00                 O  
ATOM     47  OE2 GLU   112      10.591  -5.5312344.042  1.00                 O  
ATOM     48  N   PRO   113      12.265  -0.5112343.349  1.00                 N  
ATOM     49  CA  PRO   113      12.940   0.1042344.472  1.00                 C  
ATOM     50  C   PRO   113      12.008  -0.1832345.743  1.00                 C  
ATOM     51  O   PRO   113      10.922  -0.7472345.776  1.00                 O  
ATOM     52  CB  PRO   113      13.024   1.5832344.088  1.00                 C  
ATOM     53  CD  PRO   113      11.679   0.5262342.414  1.00                 C  
ATOM     54  CG  PRO   113      11.855   1.8022343.188  1.00                 C  
ATOM     55  N   LEU   114      12.779  -0.0592346.849  1.00                 N  
ATOM     56  CA  LEU   114      12.466  -0.0302348.264  1.00                 C  
ATOM     57  C   LEU   114      10.900  -0.0112348.729  1.00                 C  
ATOM     58  O   LEU   114       9.967   0.5382348.145  1.00                 O  
ATOM     59  CB  LEU   114      13.110   1.1872348.930  1.00                 C  
ATOM     60  CG  LEU   114      12.493   2.5482348.598  1.00                 C  
ATOM     61  CD1 LEU   114      13.001   3.6162349.553  1.00                 C  
ATOM     62  CD2 LEU   114      12.794   2.9372347.159  1.00                 C  
ATOM     63  N   GLY   115      10.764  -0.6472349.886  1.00                 N  
ATOM     64  CA  GLY   115       9.474  -0.7782350.506  1.00                 C  
ATOM     65  C   GLY   115       9.515   0.3812351.619  1.00                 C  
ATOM     66  O   GLY   115      10.581   0.8092352.098  1.00                 O  
ATOM     67  N   HIS   116       8.319   0.8582351.956  1.00                 N  
ATOM     68  CA  HIS   116       8.258   1.8592352.965  1.00                 C  
ATOM     69  C   HIS   116       8.820   2.3312354.277  1.00                 C  
ATOM     70  O   HIS   116       8.898   3.4922354.680  1.00                 O  
ATOM     71  CB  HIS   116       6.844   1.9522353.543  1.00                 C  
ATOM     72  CG  HIS   116       6.425   0.7372354.311  1.00                 C  
ATOM     73  ND1 HIS   116       6.557   0.6392355.679  1.00                 N  
ATOM     74  CE1 HIS   116       6.097  -0.5602356.079  1.00                 C  
ATOM     75  CD2 HIS   116       5.834  -0.5512353.976  1.00                 C  
ATOM     76  NE2 HIS   116       5.662  -1.2792355.062  1.00                 N  
ATOM     77  N   PRO   117       9.223   1.3072355.011  1.00                 N  
ATOM     78  CA  PRO   117       9.926   1.6732356.394  1.00                 C  
ATOM     79  C   PRO   117       9.054   1.0982357.538  1.00                 C  
ATOM     80  O   PRO   117       7.934   0.9132357.290  1.00                 O  
ATOM     81  CB  PRO   117       9.972   3.2022356.393  1.00                 C  
ATOM     82  CD  PRO   117       9.042   2.5752354.278  1.00                 C  
ATOM     83  CG  PRO   117       9.941   3.5762354.948  1.00                 C  
ATOM     84  N   GLY   118       9.428   0.6612358.727  1.00                 N  
ATOM     85  CA  GLY   118       9.054  -0.1432359.647  1.00                 C  
ATOM     86  C   GLY   118       8.231   0.1102360.898  1.00                 C  
ATOM     87  O   GLY   118       8.020   1.2982361.117  1.00                 O  
ATOM     88  N   ILE   119       7.922  -0.7582361.856  1.00                 N  
ATOM     89  CA  ILE   119       7.313  -0.2702363.089  1.00                 C  
ATOM     90  C   ILE   119       7.761  -0.5472364.549  1.00                 C  
ATOM     91  O   ILE   119       8.510  -1.5162364.590  1.00                 O  
ATOM     92  CB  ILE   119       5.830  -0.6732363.184  1.00                 C  
ATOM     93  CD1 ILE   119       4.290  -2.6772363.514  1.00                 C  
ATOM     94  CG1 ILE   119       5.692  -2.1972363.211  1.00                 C  
ATOM     95  CG2 ILE   119       5.035  -0.0522362.045  1.00                 C  
ATOM     96  N   CYS   120       7.174  -0.1722365.681  1.00                 N  
ATOM     97  CA  CYS   120       7.370  -1.2422366.808  1.00                 C  
ATOM     98  C   CYS   120       6.293  -0.7852367.901  1.00                 C  
ATOM     99  O   CYS   120       5.252  -0.2112367.594  1.00                 O  
ATOM    100  CB  CYS   120       8.819  -1.2432367.300  1.00                 C  
ATOM    101  SG  CYS   120       9.338   0.2952368.097  1.00                 S  
ATOM    102  N   GLU   121       6.493  -1.3882369.080  1.00                 N  
ATOM    103  CA  GLU   121       5.702  -1.5552370.267  1.00                 C  
ATOM    104  C   GLU   121       6.223  -1.1122371.576  1.00                 C  
ATOM    105  O   GLU   121       7.439  -0.9392371.633  1.00                 O  
ATOM    106  CB  GLU   121       5.336  -3.0272370.465  1.00                 C  
ATOM    107  CD  GLU   121       4.118  -5.0612369.593  1.00                 C  
ATOM    108  CG  GLU   121       4.474  -3.6072369.355  1.00                 C  
ATOM    109  OE1 GLU   121       4.622  -5.6432370.577  1.00                 O  
ATOM    110  OE2 GLU   121       3.336  -5.6202368.796  1.00                 O  
ATOM    111  N   PRO   122       5.439  -0.9822372.650  1.00                 N  
ATOM    112  CA  PRO   122       6.026  -0.5302373.937  1.00                 C  
ATOM    113  C   PRO   122       6.884  -1.4652374.642  1.00                 C  
ATOM    114  O   PRO   122       7.161  -2.5252374.075  1.00                 O  
ATOM    115  CB  PRO   122       4.809  -0.2242374.812  1.00                 C  
ATOM    116  CD  PRO   122       3.953  -1.2742372.838  1.00                 C  
ATOM    117  CG  PRO   122       3.753  -1.1592374.324  1.00                 C  
ATOM    118  N   GLY   123       7.230  -1.2282375.906  1.00                 N  
ATOM    119  CA  GLY   123       8.080  -2.2402376.668  1.00                 C  
ATOM    120  C   GLY   123       7.255  -2.8422377.840  1.00                 C  
ATOM    121  O   GLY   123       6.041  -2.6462377.912  1.00                 O  
ATOM    122  N   ARG   124       7.905  -3.6212378.693  1.00                 N  
ATOM    123  CA  ARG   124       7.277  -4.2842379.791  1.00                 C  
ATOM    124  C   ARG   124       7.317  -3.8322381.315  1.00                 C  
ATOM    125  O   ARG   124       7.214  -2.6362381.602  1.00                 O  
ATOM    126  CB  ARG   124       7.764  -5.7312379.893  1.00                 C  
ATOM    127  CD  ARG   124       7.985  -7.9922378.827  1.00                 C  
ATOM    128  NE  ARG   124       7.685  -8.8222377.663  1.00                 N  
ATOM    129  CG  ARG   124       7.424  -6.5872378.684  1.00                 C  
ATOM    130  CZ  ARG   124       8.110 -10.0722377.507  1.00                 C  
ATOM    131  NH1 ARG   124       7.787 -10.7512376.414  1.00                 N  
ATOM    132  NH2 ARG   124       8.857 -10.6402378.444  1.00                 N  
ATOM    133  N   GLN   125       7.691  -4.5352382.485  1.00                 N  
ATOM    134  CA  GLN   125       7.191  -3.7202383.594  1.00                 C  
ATOM    135  C   GLN   125       8.209  -3.1772384.629  1.00                 C  
ATOM    136  O   GLN   125       9.292  -2.7982384.199  1.00                 O  
ATOM    137  CB  GLN   125       6.144  -4.4942384.398  1.00                 C  
ATOM    138  CD  GLN   125       3.871  -5.5942384.445  1.00                 C  
ATOM    139  CG  GLN   125       4.884  -4.8292383.616  1.00                 C  
ATOM    140  OE1 GLN   125       4.226  -6.5152385.181  1.00                 O  
ATOM    141  NE2 GLN   125       2.604  -5.2152384.326  1.00                 N  
ATOM    142  N   GLN   126       8.007  -3.1062385.941  1.00                 N  
ATOM    143  CA  GLN   126       8.869  -2.5272386.855  1.00                 C  
ATOM    144  C   GLN   126       9.437  -3.0942388.117  1.00                 C  
ATOM    145  O   GLN   126       8.946  -4.1802388.404  1.00                 O  
ATOM    146  CB  GLN   126       8.274  -1.2292387.405  1.00                 C  
ATOM    147  CD  GLN   126       9.283   0.3852385.744  1.00                 C  
ATOM    148  CG  GLN   126       8.007  -0.1712386.346  1.00                 C  
ATOM    149  OE1 GLN   126      10.256   0.6392386.454  1.00                 O  
ATOM    150  NE2 GLN   126       9.281   0.5762384.430  1.00                 N  
ATOM    151  N   CYS   127      10.166  -2.4822389.045  1.00                 N  
ATOM    152  CA  CYS   127      10.527  -3.1962390.310  1.00                 C  
ATOM    153  C   CYS   127      10.159  -2.6152391.772  1.00                 C  
ATOM    154  O   CYS   127       9.624  -1.5132391.821  1.00                 O  
ATOM    155  CB  CYS   127      12.038  -3.4262390.383  1.00                 C  
ATOM    156  SG  CYS   127      12.709  -4.4202389.031  1.00                 S  
ATOM    157  N   THR   128      10.639  -3.1192392.904  1.00                 N  
ATOM    158  CA  THR   128      10.754  -2.0142393.995  1.00                 C  
ATOM    159  C   THR   128      11.283  -2.4912395.249  1.00                 C  
ATOM    160  O   THR   128      11.308  -3.7162395.336  1.00                 O  
ATOM    161  CB  THR   128       9.391  -1.3542394.275  1.00                 C  
ATOM    162  OG1 THR   128       9.573  -0.2242395.139  1.00                 O  
ATOM    163  CG2 THR   128       8.452  -2.3392394.954  1.00                 C  
ATOM    164  N   SER   129      11.714  -1.6672396.212  1.00                 N  
ATOM    165  CA  SER   129      12.241  -2.0772397.579  1.00                 C  
ATOM    166  C   SER   129      11.567  -1.8882398.955  1.00                 C  
ATOM    167  O   SER   129      10.806  -2.6872399.458  1.00                 O  
ATOM    168  CB  SER   129      13.600  -1.4272397.846  1.00                 C  
ATOM    169  OG  SER   129      13.498  -0.0142397.848  1.00                 O  
ATOM    170  N   GLY   130      11.949  -0.7802399.614  1.00                 N  
ATOM    171  CA  GLY   130      11.401  -0.6532401.068  1.00                 C  
ATOM    172  C   GLY   130      10.738   0.7192401.478  1.00                 C  
ATOM    173  O   GLY   130      11.240   1.6702400.890  1.00                 O  
ATOM    174  N   ILE   131      10.109   0.9642402.623  1.00                 N  
ATOM    175  CA  ILE   131      10.293   2.5032403.001  1.00                 C  
ATOM    176  C   ILE   131      10.330   2.3782404.671  1.00                 C  
ATOM    177  O   ILE   131      11.048   1.5832405.280  1.00                 O  
ATOM    178  CB  ILE   131       9.161   3.3672402.416  1.00                 C  
ATOM    179  CD1 ILE   131       6.668   3.8582402.625  1.00                 C  
ATOM    180  CG1 ILE   131       7.809   2.9322402.984  1.00                 C  
ATOM    181  CG2 ILE   131       9.181   3.3122400.896  1.00                 C  
ATOM    182  N   THR   132       9.842   3.5062405.253  1.00                 N  
ATOM    183  CA  THR   132       9.651   4.0032406.505  1.00                 C  
ATOM    184  C   THR   132       9.550   3.4522407.982  1.00                 C  
ATOM    185  O   THR   132       9.010   2.3522408.024  1.00                 O  
ATOM    186  CB  THR   132       8.329   4.7862406.605  1.00                 C  
ATOM    187  OG1 THR   132       8.353   5.8892405.691  1.00                 O  
ATOM    188  CG2 THR   132       8.136   5.3272408.014  1.00                 C  
ATOM    189  N   PHE   133       9.656   4.1302409.120  1.00                 N  
ATOM    190  CA  PHE   133       8.876   3.4942410.286  1.00                 C  
ATOM    191  C   PHE   133       8.352   4.2772411.502  1.00                 C  
ATOM    192  O   PHE   133       8.552   5.4822411.391  1.00                 O  
ATOM    193  CB  PHE   133       9.696   2.3762410.933  1.00                 C  
ATOM    194  CG  PHE   133      10.980   2.8482411.554  1.00                 C  
ATOM    195  CZ  PHE   133      13.358   3.7202412.699  1.00                 C  
ATOM    196  CD1 PHE   133      11.028   3.2042412.891  1.00                 C  
ATOM    197  CE1 PHE   133      12.209   3.6382413.463  1.00                 C  
ATOM    198  CD2 PHE   133      12.138   2.9352410.803  1.00                 C  
ATOM    199  CE2 PHE   133      13.319   3.3692411.375  1.00                 C  
ATOM    200  N   ASN   134       7.956   3.8242412.687  1.00                 N  
ATOM    201  CA  ASN   134       7.794   4.7782413.803  1.00                 C  
ATOM    202  C   ASN   134       8.235   4.3562415.266  1.00                 C  
ATOM    203  O   ASN   134       9.293   3.7442415.362  1.00                 O  
ATOM    204  CB  ASN   134       6.335   5.2232413.920  1.00                 C  
ATOM    205  CG  ASN   134       5.923   6.1672412.807  1.00                 C  
ATOM    206  OD1 ASN   134       6.315   7.3342412.793  1.00                 O  
ATOM    207  ND2 ASN   134       5.129   5.6642411.869  1.00                 N  
ATOM    208  N   GLU   135       7.633   4.7292416.391  1.00                 N  
ATOM    209  CA  GLU   135       8.038   4.7682417.721  1.00                 C  
ATOM    210  C   GLU   135       7.517   3.8702418.890  1.00                 C  
ATOM    211  O   GLU   135       6.825   2.9142418.558  1.00                 O  
ATOM    212  CB  GLU   135       7.821   6.1652418.306  1.00                 C  
ATOM    213  CD  GLU   135       8.425   8.6172418.261  1.00                 C  
ATOM    214  CG  GLU   135       8.651   7.2522417.643  1.00                 C  
ATOM    215  OE1 GLU   135       7.546   8.7332419.141  1.00                 O  
ATOM    216  OE2 GLU   135       9.127   9.5722417.866  1.00                 O  
ATOM    217  N   CYS   136       7.713   4.0682420.190  1.00                 N  
ATOM    218  CA  CYS   136       7.246   3.2232421.233  1.00                 C  
ATOM    219  C   CYS   136       7.154   3.4992422.771  1.00                 C  
ATOM    220  O   CYS   136       7.958   4.1272423.421  1.00                 O  
ATOM    221  CB  CYS   136       8.037   1.9142421.257  1.00                 C  
ATOM    222  SG  CYS   136       7.445   0.7052422.464  1.00                 S  
ATOM    223  N   PRO   137       5.979   3.0962423.317  1.00                 N  
ATOM    224  CA  PRO   137       5.551   3.2152424.782  1.00                 C  
ATOM    225  C   PRO   137       5.580   2.2392425.967  1.00                 C  
ATOM    226  O   PRO   137       6.734   1.9212426.324  1.00                 O  
ATOM    227  CB  PRO   137       4.057   3.5352424.706  1.00                 C  
ATOM    228  CD  PRO   137       4.766   3.0882422.465  1.00                 C  
ATOM    229  CG  PRO   137       3.611   2.9362423.414  1.00                 C  
ATOM    230  N   ASN   138       5.312   1.4252426.826  1.00                 N  
ATOM    231  CA  ASN   138       4.758   0.9202427.856  1.00                 C  
ATOM    232  C   ASN   138       4.336   1.2342429.330  1.00                 C  
ATOM    233  O   ASN   138       3.718   2.2842429.464  1.00                 O  
ATOM    234  CB  ASN   138       5.492  -0.3502428.291  1.00                 C  
ATOM    235  CG  ASN   138       5.311  -1.4922427.310  1.00                 C  
ATOM    236  OD1 ASN   138       4.366  -1.5012426.520  1.00                 O  
ATOM    237  ND2 ASN   138       6.218  -2.4612427.357  1.00                 N  
ATOM    238  N   PRO   139       4.372   0.4032430.367  1.00                 N  
ATOM    239  CA  PRO   139       3.739   0.2432431.579  1.00                 C  
ATOM    240  C   PRO   139       4.207   0.1992432.849  1.00                 C  
ATOM    241  O   PRO   139       5.332   0.4392432.679  1.00                 O  
ATOM    242  CB  PRO   139       3.052  -1.1192431.461  1.00                 C  
ATOM    243  CD  PRO   139       4.441  -0.9002429.524  1.00                 C  
ATOM    244  CG  PRO   139       3.916  -1.8932430.523  1.00                 C  
ATOM    245  N   LEU   140       3.830   0.2212434.115  1.00                 N  
ATOM    246  CA  LEU   140       4.171   0.6372435.439  1.00                 C  
ATOM    247  C   LEU   140       5.032  -0.0602436.537  1.00                 C  
ATOM    248  O   LEU   140       5.643  -1.0652436.194  1.00                 O  
ATOM    249  CB  LEU   140       2.907   0.8932436.262  1.00                 C  
ATOM    250  CG  LEU   140       1.961   1.9732435.734  1.00                 C  
ATOM    251  CD1 LEU   140       0.705   2.0522436.588  1.00                 C  
ATOM    252  CD2 LEU   140       2.657   3.3242435.691  1.00                 C  
ATOM    253  N   ALA   141       5.067   0.2752437.823  1.00                 N  
ATOM    254  CA  ALA   141       5.828  -0.4742438.780  1.00                 C  
ATOM    255  C   ALA   141       5.363  -0.9202440.188  1.00                 C  
ATOM    256  O   ALA   141       4.154  -0.8572440.385  1.00                 O  
ATOM    257  CB  ALA   141       7.124   0.2502439.111  1.00                 C  
ATOM    258  N   SER   142       6.136  -1.2812441.208  1.00                 N  
ATOM    259  CA  SER   142       5.650  -1.6832442.497  1.00                 C  
ATOM    260  C   SER   142       5.879  -1.1222443.912  1.00                 C  
ATOM    261  O   SER   142       6.989  -0.6032443.906  1.00                 O  
ATOM    262  CB  SER   142       6.032  -3.1362442.784  1.00                 C  
ATOM    263  OG  SER   142       7.434  -3.2752442.937  1.00                 O  
ATOM    264  N   GLY   143       5.360  -1.4562445.089  1.00                 N  
ATOM    265  CA  GLY   143       6.337  -1.2462446.298  1.00                 C  
ATOM    266  C   GLY   143       6.395  -2.1602447.550  1.00                 C  
ATOM    267  O   GLY   143       5.467  -2.9602447.535  1.00                 O  
ATOM    268  N   SER   144       7.012  -1.9532448.709  1.00                 N  
ATOM    269  CA  SER   144       6.307  -2.6432449.927  1.00                 C  
ATOM    270  C   SER   144       6.450  -1.9102451.213  1.00                 C  
ATOM    271  O   SER   144       6.434  -0.6782451.237  1.00                 O  
ATOM    272  CB  SER   144       6.841  -4.0642450.121  1.00                 C  
ATOM    273  OG  SER   144       6.058  -4.7792451.061  1.00                 O  
ATOM    274  N   SER   145       6.526  -2.6712452.304  1.00                 N  
ATOM    275  CA  SER   145       6.642  -2.1842453.723  1.00                 C  
ATOM    276  C   SER   145       6.839  -0.7112453.759  1.00                 C  
ATOM    277  O   SER   145       7.655  -0.2222453.009  1.00                 O  
ATOM    278  CB  SER   145       7.794  -2.8912454.440  1.00                 C  
ATOM    279  OG  SER   145       7.951  -2.4012455.760  1.00                 O  
ATOM    280  N   GLY   146       6.164   0.0162454.636  1.00                 N  
ATOM    281  CA  GLY   146       6.651   1.5152454.638  1.00                 C  
ATOM    282  C   GLY   146       7.287   1.9962455.983  1.00                 C  
ATOM    283  O   GLY   146       8.309   1.5602456.468  1.00                 O  
ATOM    284  N   PRO   147       6.587   2.9052456.601  1.00                 N  
ATOM    285  CA  PRO   147       7.215   3.4252457.881  1.00                 C  
ATOM    286  C   PRO   147       6.187   2.7072458.984  1.00                 C  
ATOM    287  O   PRO   147       5.103   2.1962458.690  1.00                 O  
ATOM    288  CB  PRO   147       7.115   4.9462457.751  1.00                 C  
ATOM    289  CD  PRO   147       5.821   4.0422455.952  1.00                 C  
ATOM    290  CG  PRO   147       5.882   5.1722456.941  1.00                 C  
ATOM    291  N   ARG   148       6.714   2.6432460.204  1.00                 N  
ATOM    292  CA  ARG   148       6.285   2.1552461.387  1.00                 C  
ATOM    293  C   ARG   148       6.090   3.3932462.535  1.00                 C  
ATOM    294  O   ARG   148       6.511   4.5532462.409  1.00                 O  
ATOM    295  CB  ARG   148       7.260   1.1012461.917  1.00                 C  
ATOM    296  CD  ARG   148       8.318  -1.1592461.650  1.00                 C  
ATOM    297  NE  ARG   148       8.431  -2.3592460.825  1.00                 N  
ATOM    298  CG  ARG   148       7.373  -0.1362461.041  1.00                 C  
ATOM    299  CZ  ARG   148       9.139  -3.4332461.161  1.00                 C  
ATOM    300  NH1 ARG   148       9.184  -4.4782460.346  1.00                 N  
ATOM    301  NH2 ARG   148       9.800  -3.4582462.310  1.00                 N  
ATOM    302  N   ILE   149       5.264   3.0312463.524  1.00                 N  
ATOM    303  CA  ILE   149       4.432   3.1542464.602  1.00                 C  
ATOM    304  C   ILE   149       4.752   3.8162465.974  1.00                 C  
ATOM    305  O   ILE   149       5.944   3.8002466.263  1.00                 O  
ATOM    306  CB  ILE   149       3.912   1.7832465.073  1.00                 C  
ATOM    307  CD1 ILE   149       4.641  -0.3652466.236  1.00                 C  
ATOM    308  CG1 ILE   149       5.075   0.8992465.528  1.00                 C  
ATOM    309  CG2 ILE   149       3.091   1.1202463.978  1.00                 C  
ATOM    310  N   THR   150       3.896   4.2082466.912  1.00                 N  
ATOM    311  CA  THR   150       4.386   4.6192468.236  1.00                 C  
ATOM    312  C   THR   150       3.356   4.9142469.458  1.00                 C  
ATOM    313  O   THR   150       2.333   5.5512469.349  1.00                 O  
ATOM    314  CB  THR   150       5.229   5.9052468.152  1.00                 C  
ATOM    315  OG1 THR   150       5.744   6.2282469.449  1.00                 O  
ATOM    316  CG2 THR   150       4.379   7.0682467.663  1.00                 C  
ATOM    317  N   VAL   151       3.683   4.3172470.630  1.00                 N  
ATOM    318  CA  VAL   151       3.226   4.5302471.934  1.00                 C  
ATOM    319  C   VAL   151       3.398   5.3592473.244  1.00                 C  
ATOM    320  O   VAL   151       4.540   5.7992473.322  1.00                 O  
ATOM    321  CB  VAL   151       3.304   3.2432472.777  1.00                 C  
ATOM    322  CG1 VAL   151       2.431   2.1562472.171  1.00                 C  
ATOM    323  CG2 VAL   151       4.745   2.7712472.895  1.00                 C  
ATOM    324  N   PRO   152       2.658   5.3682474.348  1.00                 N  
ATOM    325  CA  PRO   152       3.364   5.8422475.637  1.00                 C  
ATOM    326  C   PRO   152       2.648   4.9962476.682  1.00                 C  
ATOM    327  O   PRO   152       2.608   3.7852476.432  1.00                 O  
ATOM    328  CB  PRO   152       3.073   7.3432475.688  1.00                 C  
ATOM    329  CD  PRO   152       2.110   6.5592473.642  1.00                 C  
ATOM    330  CG  PRO   152       2.824   7.7242474.267  1.00                 C  
ATOM    331  N   PRO   153       2.736   5.4812477.932  1.00                 N  
ATOM    332  CA  PRO   153       2.745   5.3892479.428  1.00                 C  
ATOM    333  C   PRO   153       1.707   5.0062480.251  1.00                 C  
ATOM    334  O   PRO   153       0.736   5.1922479.640  1.00                 O  
ATOM    335  CB  PRO   153       3.067   6.8132479.885  1.00                 C  
ATOM    336  CD  PRO   153       3.124   6.8492477.492  1.00                 C  
ATOM    337  CG  PRO   153       3.768   7.4292478.720  1.00                 C  
ATOM    338  N   GLY   154       1.508   4.4662481.440  1.00                 N  
ATOM    339  CA  GLY   154      -0.108   4.2572481.804  1.00                 C  
ATOM    340  C   GLY   154      -0.130   4.2432483.273  1.00                 C  
ATOM    341  O   GLY   154       0.597   5.0892483.794  1.00                 O  
ATOM    342  N   ALA   155      -1.120   3.6842483.975  1.00                 N  
ATOM    343  CA  ALA   155      -1.697   3.8572485.288  1.00                 C  
ATOM    344  C   ALA   155      -1.193   2.6562486.237  1.00                 C  
ATOM    345  O   ALA   155      -1.058   1.5072485.782  1.00                 O  
ATOM    346  CB  ALA   155      -3.215   3.8952485.199  1.00                 C  
ATOM    347  N   ASN   156      -0.865   2.9702487.492  1.00                 N  
ATOM    348  CA  ASN   156      -0.428   2.0262488.431  1.00                 C  
ATOM    349  C   ASN   156      -0.944   1.9082489.860  1.00                 C  
ATOM    350  O   ASN   156      -2.078   2.3202490.073  1.00                 O  
ATOM    351  CB  ASN   156       1.086   2.1292488.630  1.00                 C  
ATOM    352  CG  ASN   156       1.866   1.5792487.452  1.00                 C  
ATOM    353  OD1 ASN   156       1.929   0.3672487.248  1.00                 O  
ATOM    354  ND2 ASN   156       2.466   2.4722486.673  1.00                 N  
ATOM    355  N   ASP   157      -0.292   1.3422490.871  1.00                 N  
ATOM    356  CA  ASP   157      -0.750   0.9502492.108  1.00                 C  
ATOM    357  C   ASP   157      -0.196   1.5892493.403  1.00                 C  
ATOM    358  O   ASP   157       0.203   2.7462493.342  1.00                 O  
ATOM    359  CB  ASP   157      -0.544  -0.5532492.304  1.00                 C  
ATOM    360  CG  ASP   157       0.920  -0.9482492.290  1.00                 C  
ATOM    361  OD1 ASP   157       1.777  -0.0562492.465  1.00                 O  
ATOM    362  OD2 ASP   157       1.210  -2.1482492.105  1.00                 O  
ATOM    363  N   HIS   158      -0.227   1.0092494.598  1.00                 N  
ATOM    364  CA  HIS   158      -0.086   1.5282495.857  1.00                 C  
ATOM    365  C   HIS   158       1.036   1.2732496.833  1.00                 C  
ATOM    366  O   HIS   158       1.896   0.4912496.445  1.00                 O  
ATOM    367  CB  HIS   158      -1.301   1.1792496.719  1.00                 C  
ATOM    368  CG  HIS   158      -2.582   1.7772496.229  1.00                 C  
ATOM    369  ND1 HIS   158      -2.858   3.1242496.318  1.00                 N  
ATOM    370  CE1 HIS   158      -4.076   3.3582495.798  1.00                 C  
ATOM    371  CD2 HIS   158      -3.789   1.2682495.594  1.00                 C  
ATOM    372  NE2 HIS   158      -4.640   2.2492495.361  1.00                 N  
ATOM    373  N   PRO   159       1.090   1.6692498.101  1.00                 N  
ATOM    374  CA  PRO   159       2.159   1.2372498.958  1.00                 C  
ATOM    375  C   PRO   159       1.812   1.2832500.263  1.00                 C  
ATOM    376  O   PRO   159       0.591   1.3462500.434  1.00                 O  
ATOM    377  CB  PRO   159       3.295   2.2162498.655  1.00                 C  
ATOM    378  CD  PRO   159       1.380   3.0122497.460  1.00                 C  
ATOM    379  CG  PRO   159       2.606   3.4602498.206  1.00                 C  
ATOM    380  N   GLN   160       2.665   0.9692501.241  1.00                 N  
ATOM    381  CA  GLN   160       2.661   0.2742502.644  1.00                 C  
ATOM    382  C   GLN   160       3.401   1.0282503.696  1.00                 C  
ATOM    383  O   GLN   160       4.435   1.6182503.347  1.00                 O  
ATOM    384  CB  GLN   160       3.254  -1.1332502.547  1.00                 C  
ATOM    385  CD  GLN   160       1.940  -2.2352504.401  1.00                 C  
ATOM    386  CG  GLN   160       3.314  -1.8742503.872  1.00                 C  
ATOM    387  OE1 GLN   160       1.162  -2.9082503.725  1.00                 O  
ATOM    388  NE2 GLN   160       1.638  -1.7882505.614  1.00                 N  
ATOM    389  N   THR   161       2.929   1.0852504.947  1.00                 N  
ATOM    390  CA  THR   161       3.578   1.8222506.027  1.00                 C  
ATOM    391  C   THR   161       3.676   1.1542507.385  1.00                 C  
ATOM    392  O   THR   161       3.382  -0.0362507.511  1.00                 O  
ATOM    393  CB  THR   161       2.887   3.1742506.282  1.00                 C  
ATOM    394  OG1 THR   161       1.566   2.9512506.792  1.00                 O  
ATOM    395  CG2 THR   161       2.781   3.9712504.991  1.00                 C  
ATOM    396  N   ASN   162       4.204   1.8802508.406  1.00                 N  
ATOM    397  CA  ASN   162       4.354   1.5152509.764  1.00                 C  
ATOM    398  C   ASN   162       3.149   1.3432510.873  1.00                 C  
ATOM    399  O   ASN   162       1.962   1.0212510.693  1.00                 O  
ATOM    400  CB  ASN   162       5.298   2.4852510.478  1.00                 C  
ATOM    401  CG  ASN   162       4.721   3.8822510.590  1.00                 C  
ATOM    402  OD1 ASN   162       3.528   4.0922510.372  1.00                 O  
ATOM    403  ND2 ASN   162       5.570   4.8452510.932  1.00                 N  
ATOM    404  N   LEU   163       3.734   1.2322512.054  1.00                 N  
ATOM    405  CA  LEU   163       3.028   0.9412513.293  1.00                 C  
ATOM    406  C   LEU   163       3.265   2.2222514.244  1.00                 C  
ATOM    407  O   LEU   163       4.333   2.7982514.441  1.00                 O  
ATOM    408  CB  LEU   163       3.542  -0.3612513.909  1.00                 C  
ATOM    409  CG  LEU   163       2.931  -0.7632515.253  1.00                 C  
ATOM    410  CD1 LEU   163       1.445  -1.0482515.104  1.00                 C  
ATOM    411  CD2 LEU   163       3.647  -1.9752515.829  1.00                 C  
ATOM    412  N   VAL   164       2.103   2.7372514.665  1.00                 N  
ATOM    413  CA  VAL   164       1.954   3.7822515.593  1.00                 C  
ATOM    414  C   VAL   164       2.484   3.4432517.068  1.00                 C  
ATOM    415  O   VAL   164       2.505   2.3512517.616  1.00                 O  
ATOM    416  CB  VAL   164       0.484   4.2272515.710  1.00                 C  
ATOM    417  CG1 VAL   164       0.324   5.2442516.831  1.00                 C  
ATOM    418  CG2 VAL   164      -0.005   4.8032514.390  1.00                 C  
ATOM    419  N   LYS   165       3.058   4.5272517.623  1.00                 N  
ATOM    420  CA  LYS   165       3.573   4.8222518.884  1.00                 C  
ATOM    421  C   LYS   165       2.655   4.2782520.081  1.00                 C  
ATOM    422  O   LYS   165       1.513   3.8332519.946  1.00                 O  
ATOM    423  CB  LYS   165       3.761   6.3322519.046  1.00                 C  
ATOM    424  CD  LYS   165       2.681   8.5902519.230  1.00                 C  
ATOM    425  CE  LYS   165       3.649   9.3232518.316  1.00                 C  
ATOM    426  CG  LYS   165       2.500   7.1442518.798  1.00                 C  
ATOM    427  NZ  LYS   165       3.205   9.2882516.895  1.00                 N  
ATOM    428  N   GLY   166       3.371   4.1122521.200  1.00                 N  
ATOM    429  CA  GLY   166       3.189   3.5402522.478  1.00                 C  
ATOM    430  C   GLY   166       2.147   4.4192523.275  1.00                 C  
ATOM    431  O   GLY   166       1.457   5.2042522.644  1.00                 O  
ATOM    432  N   THR   167       1.956   4.2312524.567  1.00                 N  
ATOM    433  CA  THR   167       0.985   4.8042525.374  1.00                 C  
ATOM    434  C   THR   167       1.162   5.1912526.857  1.00                 C  
ATOM    435  O   THR   167       2.280   4.9842527.317  1.00                 O  
ATOM    436  CB  THR   167      -0.277   3.9252525.449  1.00                 C  
ATOM    437  OG1 THR   167      -1.334   4.6552526.084  1.00                 O  
ATOM    438  CG2 THR   167      -0.002   2.6662526.257  1.00                 C  
ATOM    439  N   GLY   168       0.225   5.6352527.689  1.00                 N  
ATOM    440  CA  GLY   168       0.468   6.0052529.051  1.00                 C  
ATOM    441  C   GLY   168      -0.203   5.4692530.357  1.00                 C  
ATOM    442  O   GLY   168      -1.142   4.7112530.136  1.00                 O  
ATOM    443  N   GLN   169      -0.056   5.9252531.597  1.00                 N  
ATOM    444  CA  GLN   169      -1.126   5.5572532.576  1.00                 C  
ATOM    445  C   GLN   169      -1.642   6.3842533.761  1.00                 C  
ATOM    446  O   GLN   169      -1.079   7.4722533.825  1.00                 O  
ATOM    447  CB  GLN   169      -0.779   4.2442533.281  1.00                 C  
ATOM    448  CD  GLN   169       1.746   4.2482533.364  1.00                 C  
ATOM    449  CG  GLN   169       0.458   4.3212534.161  1.00                 C  
ATOM    450  OE1 GLN   169       1.962   3.3072532.600  1.00                 O  
ATOM    451  NE2 GLN   169       2.606   5.2442533.539  1.00                 N  
ATOM    452  N   PHE   170      -2.377   6.0072534.802  1.00                 N  
ATOM    453  CA  PHE   170      -2.484   6.9102535.997  1.00                 C  
ATOM    454  C   PHE   170      -2.470   6.2892537.425  1.00                 C  
ATOM    455  O   PHE   170      -1.707   5.3522537.629  1.00                 O  
ATOM    456  CB  PHE   170      -3.765   7.7442535.926  1.00                 C  
ATOM    457  CG  PHE   170      -5.024   6.9252535.962  1.00                 C  
ATOM    458  CZ  PHE   170      -7.353   5.4092536.021  1.00                 C  
ATOM    459  CD1 PHE   170      -5.657   6.6552537.162  1.00                 C  
ATOM    460  CE1 PHE   170      -6.815   5.9012537.195  1.00                 C  
ATOM    461  CD2 PHE   170      -5.575   6.4252534.795  1.00                 C  
ATOM    462  CE2 PHE   170      -6.733   5.6722534.828  1.00                 C  
ATOM    463  N   THR   171      -3.136   6.7802538.465  1.00                 N  
ATOM    464  CA  THR   171      -3.005   6.5732539.832  1.00                 C  
ATOM    465  C   THR   171      -3.954   5.8742540.789  1.00                 C  
ATOM    466  O   THR   171      -5.012   5.5262540.278  1.00                 O  
ATOM    467  CB  THR   171      -2.837   7.9032540.591  1.00                 C  
ATOM    468  OG1 THR   171      -4.037   8.6772540.475  1.00                 O  
ATOM    469  CG2 THR   171      -1.683   8.7052540.010  1.00                 C  
ATOM    470  N   GLY   172      -3.847   5.7812542.111  1.00                 N  
ATOM    471  CA  GLY   172      -4.952   5.2512542.919  1.00                 C  
ATOM    472  C   GLY   172      -5.185   5.8282544.201  1.00                 C  
ATOM    473  O   GLY   172      -4.839   7.0012544.338  1.00                 O  
ATOM    474  N   GLY   173      -5.905   5.2242545.150  1.00                 N  
ATOM    475  CA  GLY   173      -6.522   5.7772546.380  1.00                 C  
ATOM    476  C   GLY   173      -5.468   5.1802547.399  1.00                 C  
ATOM    477  O   GLY   173      -4.530   4.4132547.106  1.00                 O  
ATOM    478  N   GLU   174      -5.556   5.7662548.605  1.00                 N  
ATOM    479  CA  GLU   174      -4.796   5.4562549.769  1.00                 C  
ATOM    480  C   GLU   174      -4.713   3.8182550.173  1.00                 C  
ATOM    481  O   GLU   174      -5.606   2.9732550.174  1.00                 O  
ATOM    482  CB  GLU   174      -5.348   6.2042550.984  1.00                 C  
ATOM    483  CD  GLU   174      -3.180   6.5332552.239  1.00                 C  
ATOM    484  CG  GLU   174      -4.579   5.9512552.271  1.00                 C  
ATOM    485  OE1 GLU   174      -3.055   7.7762552.216  1.00                 O  
ATOM    486  OE2 GLU   174      -2.209   5.7482552.236  1.00                 O  
ATOM    487  N   SER   175      -3.426   3.4762550.313  1.00                 N  
ATOM    488  CA  SER   175      -2.985   2.2772550.809  1.00                 C  
ATOM    489  C   SER   175      -3.622   1.5702551.951  1.00                 C  
ATOM    490  O   SER   175      -4.505   2.1592552.558  1.00                 O  
ATOM    491  CB  SER   175      -1.522   2.3832551.246  1.00                 C  
ATOM    492  OG  SER   175      -1.385   3.2412552.365  1.00                 O  
ATOM    493  N   PHE   176      -3.249   0.3412552.283  1.00                 N  
ATOM    494  CA  PHE   176      -3.887  -0.3602553.395  1.00                 C  
ATOM    495  C   PHE   176      -3.273   0.1102554.784  1.00                 C  
ATOM    496  O   PHE   176      -2.164   0.5902554.965  1.00                 O  
ATOM    497  CB  PHE   176      -3.734  -1.8742553.233  1.00                 C  
ATOM    498  CG  PHE   176      -4.557  -2.4502552.117  1.00                 C  
ATOM    499  CZ  PHE   176      -6.087  -3.5172550.056  1.00                 C  
ATOM    500  CD1 PHE   176      -3.977  -2.7672550.901  1.00                 C  
ATOM    501  CE1 PHE   176      -4.735  -3.2972549.874  1.00                 C  
ATOM    502  CD2 PHE   176      -5.912  -2.6762552.282  1.00                 C  
ATOM    503  CE2 PHE   176      -6.670  -3.2062551.256  1.00                 C  
ATOM    504  N   PRO   177      -4.175   0.0092555.779  1.00                 N  
ATOM    505  CA  PRO   177      -4.093   0.2162557.146  1.00                 C  
ATOM    506  C   PRO   177      -2.820  -0.1402557.840  1.00                 C  
ATOM    507  O   PRO   177      -1.946  -0.7312557.201  1.00                 O  
ATOM    508  CB  PRO   177      -5.213  -0.6542557.720  1.00                 C  
ATOM    509  CD  PRO   177      -5.359  -0.8772555.341  1.00                 C  
ATOM    510  CG  PRO   177      -6.183  -0.8042556.596  1.00                 C  
ATOM    511  N   MET   178      -2.678   0.2302559.106  1.00                 N  
ATOM    512  CA  MET   178      -1.504  -0.0462559.916  1.00                 C  
ATOM    513  C   MET   178      -1.957  -1.0222560.994  1.00                 C  
ATOM    514  O   MET   178      -3.122  -1.4042561.117  1.00                 O  
ATOM    515  CB  MET   178      -0.934   1.2512560.493  1.00                 C  
ATOM    516  SD  MET   178       0.135   3.7862560.162  1.00                 S  
ATOM    517  CE  MET   178       1.715   3.2502560.813  1.00                 C  
ATOM    518  CG  MET   178      -0.476   2.2492559.443  1.00                 C  
ATOM    519  N   ALA   179      -0.935  -1.5862561.650  1.00                 N  
ATOM    520  CA  ALA   179      -0.802  -2.6402562.602  1.00                 C  
ATOM    521  C   ALA   179      -0.975  -1.9872564.046  1.00                 C  
ATOM    522  O   ALA   179      -0.858  -0.7962564.308  1.00                 O  
ATOM    523  CB  ALA   179       0.541  -3.3352562.439  1.00                 C  
ATOM    524  N   PRO   180      -1.409  -2.8702564.943  1.00                 N  
ATOM    525  CA  PRO   180      -1.642  -2.5452566.307  1.00                 C  
ATOM    526  C   PRO   180      -0.434  -2.0172567.060  1.00                 C  
ATOM    527  O   PRO   180       0.694  -2.4862566.874  1.00                 O  
ATOM    528  CB  PRO   180      -2.102  -3.8652566.929  1.00                 C  
ATOM    529  CD  PRO   180      -1.800  -4.3102564.596  1.00                 C  
ATOM    530  CG  PRO   180      -2.659  -4.6432565.784  1.00                 C  
ATOM    531  N   PRO   181      -0.671  -0.9702567.856  1.00                 N  
ATOM    532  CA  PRO   181       0.283  -0.2402568.634  1.00                 C  
ATOM    533  C   PRO   181       0.661  -0.8982569.940  1.00                 C  
ATOM    534  O   PRO   181      -0.048  -1.7412570.465  1.00                 O  
ATOM    535  CB  PRO   181      -0.406   1.1002568.902  1.00                 C  
ATOM    536  CD  PRO   181      -2.060  -0.3062567.893  1.00                 C  
ATOM    537  CG  PRO   181      -1.862   0.7742568.919  1.00                 C  
ATOM    538  N   ASN   182       1.854  -0.5602570.410  1.00                 N  
ATOM    539  CA  ASN   182       2.453  -1.0292571.652  1.00                 C  
ATOM    540  C   ASN   182       2.122  -0.7722573.131  1.00                 C  
ATOM    541  O   ASN   182       2.493  -1.5432574.016  1.00                 O  
ATOM    542  CB  ASN   182       3.939  -0.6682571.700  1.00                 C  
ATOM    543  CG  ASN   182       4.772  -1.5022570.748  1.00                 C  
ATOM    544  OD1 ASN   182       4.364  -2.5902570.339  1.00                 O  
ATOM    545  ND2 ASN   182       5.946  -0.9952570.390  1.00                 N  
ATOM    546  N   PHE   183       1.366   0.2832573.393  1.00                 N  
ATOM    547  CA  PHE   183       0.988   0.5642574.776  1.00                 C  
ATOM    548  C   PHE   183       1.530   1.6432575.604  1.00                 C  
ATOM    549  O   PHE   183       2.759   1.8162575.626  1.00                 O  
ATOM    550  CB  PHE   183       1.231  -0.6622575.658  1.00                 C  
ATOM    551  CG  PHE   183       0.824  -0.4692577.091  1.00                 C  
ATOM    552  CZ  PHE   183       0.078  -0.1102579.744  1.00                 C  
ATOM    553  CD1 PHE   183      -0.505  -0.5572577.466  1.00                 C  
ATOM    554  CE1 PHE   183      -0.880  -0.3802578.784  1.00                 C  
ATOM    555  CD2 PHE   183       1.770  -0.1992578.063  1.00                 C  
ATOM    556  CE2 PHE   183       1.396  -0.0212579.382  1.00                 C  
ATOM    557  N   ARG   184       0.675   2.4842576.198  1.00                 N  
ATOM    558  CA  ARG   184       0.910   3.7542576.840  1.00                 C  
ATOM    559  C   ARG   184       0.312   4.0762578.156  1.00                 C  
ATOM    560  O   ARG   184      -0.749   3.5042578.388  1.00                 O  
ATOM    561  CB  ARG   184       0.467   4.9032575.932  1.00                 C  
ATOM    562  CD  ARG   184       0.755   6.1602573.779  1.00                 C  
ATOM    563  NE  ARG   184       1.484   6.2572572.516  1.00                 N  
ATOM    564  CG  ARG   184       1.279   5.0322574.654  1.00                 C  
ATOM    565  CZ  ARG   184       2.576   6.9932572.339  1.00                 C  
ATOM    566  NH1 ARG   184       3.172   7.0202571.155  1.00                 N  
ATOM    567  NH2 ARG   184       3.069   7.7012573.346  1.00                 N  
ATOM    568  N   THR   185       0.837   5.0102578.947  1.00                 N  
ATOM    569  CA  THR   185       0.330   5.5152580.157  1.00                 C  
ATOM    570  C   THR   185      -0.382   4.5782581.065  1.00                 C  
ATOM    571  O   THR   185      -1.600   4.6762581.197  1.00                 O  
ATOM    572  CB  THR   185      -0.652   6.6762579.917  1.00                 C  
ATOM    573  OG1 THR   185      -1.785   6.2032579.177  1.00                 O  
ATOM    574  CG2 THR   185       0.019   7.7852579.120  1.00                 C  
ATOM    575  N   PRO   186       0.334   3.6182581.635  1.00                 N  
ATOM    576  CA  PRO   186      -0.363   2.6052582.501  1.00                 C  
ATOM    577  C   PRO   186      -1.300   3.2272583.555  1.00                 C  
ATOM    578  O   PRO   186      -2.459   3.4032583.172  1.00                 O  
ATOM    579  CB  PRO   186       0.781   1.8532583.184  1.00                 C  
ATOM    580  CD  PRO   186       1.829   3.3822581.670  1.00                 C  
ATOM    581  CG  PRO   186       1.935   1.9992582.250  1.00                 C  
ATOM    582  N   ASP   187      -0.900   3.4762584.799  1.00                 N  
ATOM    583  CA  ASP   187      -1.658   3.9082585.828  1.00                 C  
ATOM    584  C   ASP   187      -0.891   4.1432587.038  1.00                 C  
ATOM    585  O   ASP   187       0.201   3.6082587.225  1.00                 O  
ATOM    586  CB  ASP   187      -2.773   2.9052586.130  1.00                 C  
ATOM    587  CG  ASP   187      -3.881   3.5022586.975  1.00                 C  
ATOM    588  OD1 ASP   187      -3.772   4.6912587.344  1.00                 O  
ATOM    589  OD2 ASP   187      -4.858   2.7822587.269  1.00                 O  
ATOM    590  N   GLY   188      -1.411   5.0492587.857  1.00                 N  
ATOM    591  CA  GLY   188      -0.822   5.6392589.105  1.00                 C  
ATOM    592  C   GLY   188      -0.353   4.7802590.319  1.00                 C  
ATOM    593  O   GLY   188       0.787   4.3712590.576  1.00                 O  
ATOM    594  N   PHE   189      -1.399   4.5322591.099  1.00                 N  
ATOM    595  CA  PHE   189      -1.073   3.6412592.328  1.00                 C  
ATOM    596  C   PHE   189      -2.402   3.1922592.796  1.00                 C  
ATOM    597  O   PHE   189      -3.400   3.6632592.249  1.00                 O  
ATOM    598  CB  PHE   189      -0.282   4.4342593.370  1.00                 C  
ATOM    599  CG  PHE   189      -1.026   5.6152593.926  1.00                 C  
ATOM    600  CZ  PHE   189      -2.400   7.8042594.949  1.00                 C  
ATOM    601  CD1 PHE   189      -1.785   5.4942595.077  1.00                 C  
ATOM    602  CE1 PHE   189      -2.469   6.5802595.588  1.00                 C  
ATOM    603  CD2 PHE   189      -0.966   6.8462593.298  1.00                 C  
ATOM    604  CE2 PHE   189      -1.651   7.9332593.809  1.00                 C  
ATOM    605  N   GLY   190      -2.475   2.2972593.770  1.00                 N  
ATOM    606  CA  GLY   190      -3.744   1.7772594.285  1.00                 C  
ATOM    607  C   GLY   190      -4.448   2.5922595.475  1.00                 C  
ATOM    608  O   GLY   190      -4.549   3.8242595.495  1.00                 O  
ATOM    609  N   THR   191      -4.939   1.8042596.414  1.00                 N  
ATOM    610  CA  THR   191      -5.610   2.4322597.530  1.00                 C  
ATOM    611  C   THR   191      -4.683   2.7782598.688  1.00                 C  
ATOM    612  O   THR   191      -5.056   3.3272599.725  1.00                 O  
ATOM    613  CB  THR   191      -6.743   1.5452598.079  1.00                 C  
ATOM    614  OG1 THR   191      -6.197   0.3082598.555  1.00                 O  
ATOM    615  CG2 THR   191      -7.758   1.2412596.988  1.00                 C  
ATOM    616  N   PRO   192      -3.430   2.3892598.491  1.00                 N  
ATOM    617  CA  PRO   192      -2.369   2.5402599.510  1.00                 C  
ATOM    618  C   PRO   192      -2.311   1.3732600.547  1.00                 C  
ATOM    619  O   PRO   192      -1.217   0.8492600.780  1.00                 O  
ATOM    620  CB  PRO   192      -2.715   3.8552600.212  1.00                 C  
ATOM    621  CD  PRO   192      -4.519   3.3972598.708  1.00                 C  
ATOM    622  CG  PRO   192      -4.192   3.9872600.051  1.00                 C  
ATOM    623  N   GLY   193      -3.457   0.8942601.031  1.00                 N  
ATOM    624  CA  GLY   193      -3.460  -0.1222601.993  1.00                 C  
ATOM    625  C   GLY   193      -4.324   0.4242603.129  1.00                 C  
ATOM    626  O   GLY   193      -4.513   1.6532603.186  1.00                 O  
ATOM    627  N   GLY   194      -4.991  -0.4262603.901  1.00                 N  
ATOM    628  CA  GLY   194      -5.821  -0.0282604.969  1.00                 C  
ATOM    629  C   GLY   194      -5.540   0.2162606.417  1.00                 C  
ATOM    630  O   GLY   194      -4.361   0.0942606.742  1.00                 O  
ATOM    631  N   PHE   195      -6.491   0.5182607.305  1.00                 N  
ATOM    632  CA  PHE   195      -6.074   0.7042608.689  1.00                 C  
ATOM    633  C   PHE   195      -6.093  -0.6882609.703  1.00                 C  
ATOM    634  O   PHE   195      -6.615  -1.7842609.492  1.00                 O  
ATOM    635  CB  PHE   195      -6.942   1.7632609.372  1.00                 C  
ATOM    636  CG  PHE   195      -6.730   3.1532608.844  1.00                 C  
ATOM    637  CZ  PHE   195      -6.334   5.7262607.872  1.00                 C  
ATOM    638  CD1 PHE   195      -7.431   3.6032607.739  1.00                 C  
ATOM    639  CE1 PHE   195      -7.236   4.8822607.252  1.00                 C  
ATOM    640  CD2 PHE   195      -5.831   4.0112609.452  1.00                 C  
ATOM    641  CE2 PHE   195      -5.636   5.2902608.967  1.00                 C  
ATOM    642  N   GLN   196      -5.303  -0.4592610.745  1.00                 N  
ATOM    643  CA  GLN   196      -5.202  -1.3342611.776  1.00                 C  
ATOM    644  C   GLN   196      -6.260  -1.1482612.882  1.00                 C  
ATOM    645  O   GLN   196      -7.094  -0.2402612.876  1.00                 O  
ATOM    646  CB  GLN   196      -3.817  -1.2452612.420  1.00                 C  
ATOM    647  CD  GLN   196      -2.715  -2.9562610.926  1.00                 C  
ATOM    648  CG  GLN   196      -2.670  -1.5422611.469  1.00                 C  
ATOM    649  OE1 GLN   196      -2.716  -3.9242611.686  1.00                 O  
ATOM    650  NE2 GLN   196      -2.752  -3.0802609.604  1.00                 N  
ATOM    651  N   GLN   197      -6.336  -2.1982613.709  1.00                 N  
ATOM    652  CA  GLN   197      -7.195  -2.5822614.761  1.00                 C  
ATOM    653  C   GLN   197      -6.780  -2.0062616.053  1.00                 C  
ATOM    654  O   GLN   197      -5.590  -1.7632616.270  1.00                 O  
ATOM    655  CB  GLN   197      -7.254  -4.1072614.875  1.00                 C  
ATOM    656  CD  GLN   197      -9.186  -4.4152613.277  1.00                 C  
ATOM    657  CG  GLN   197      -7.762  -4.8032613.623  1.00                 C  
ATOM    658  OE1 GLN   197     -10.095  -4.5592614.094  1.00                 O  
ATOM    659  NE2 GLN   197      -9.384  -3.9202612.061  1.00                 N  
ATOM    660  N   ALA   198      -7.726  -1.8152616.963  1.00                 N  
ATOM    661  CA  ALA   198      -7.479  -1.2652618.314  1.00                 C  
ATOM    662  C   ALA   198      -6.416  -2.1342618.999  1.00                 C  
ATOM    663  O   ALA   198      -6.572  -3.3462619.153  1.00                 O  
ATOM    664  CB  ALA   198      -8.772  -1.2242619.114  1.00                 C  
ATOM    665  N   GLN   199      -5.354  -1.4712619.450  1.00                 N  
ATOM    666  CA  GLN   199      -4.216  -2.0382620.100  1.00                 C  
ATOM    667  C   GLN   199      -4.695  -2.2462621.586  1.00                 C  
ATOM    668  O   GLN   199      -5.824  -1.9632622.015  1.00                 O  
ATOM    669  CB  GLN   199      -3.005  -1.1132619.964  1.00                 C  
ATOM    670  CD  GLN   199      -2.127  -2.1182617.819  1.00                 C  
ATOM    671  CG  GLN   199      -2.579  -0.8562618.527  1.00                 C  
ATOM    672  OE1 GLN   199      -1.234  -2.8202618.291  1.00                 O  
ATOM    673  NE2 GLN   199      -2.746  -2.4092616.680  1.00                 N  
ATOM    674  N   ASN   200      -3.848  -2.9842622.288  1.00                 N  
ATOM    675  CA  ASN   200      -3.906  -3.2712623.681  1.00                 C  
ATOM    676  C   ASN   200      -4.737  -2.3592624.573  1.00                 C  
ATOM    677  O   ASN   200      -4.455  -1.1532624.447  1.00                 O  
ATOM    678  CB  ASN   200      -2.499  -3.3032624.280  1.00                 C  
ATOM    679  CG  ASN   200      -2.492  -3.7592625.726  1.00                 C  
ATOM    680  OD1 ASN   200      -2.630  -2.9492626.643  1.00                 O  
ATOM    681  ND2 ASN   200      -2.330  -5.0612625.934  1.00                 N  
ATOM    682  N   GLU   201      -5.582  -2.8202625.493  1.00                 N  
ATOM    683  CA  GLU   201      -6.213  -1.7292626.278  1.00                 C  
ATOM    684  C   GLU   201      -5.412  -1.4532627.365  1.00                 C  
ATOM    685  O   GLU   201      -5.148  -2.5292627.932  1.00                 O  
ATOM    686  CB  GLU   201      -7.626  -2.1282626.710  1.00                 C  
ATOM    687  CD  GLU   201      -9.990  -2.6922626.023  1.00                 C  
ATOM    688  CG  GLU   201      -8.597  -2.3192625.556  1.00                 C  
ATOM    689  OE1 GLU   201     -10.151  -3.0042627.222  1.00                 O  
ATOM    690  OE2 GLU   201     -10.921  -2.6712625.190  1.00                 O  
ATOM    691  N   GLY   202      -5.368  -0.2702627.949  1.00                 N  
ATOM    692  CA  GLY   202      -4.154   0.4412628.622  1.00                 C  
ATOM    693  C   GLY   202      -3.768  -0.2552629.891  1.00                 C  
ATOM    694  O   GLY   202      -4.473  -1.1022630.456  1.00                 O  
ATOM    695  N   GLN   203      -2.991   0.4242630.697  1.00                 N  
ATOM    696  CA  GLN   203      -2.547  -0.2092631.929  1.00                 C  
ATOM    697  C   GLN   203      -3.536  -0.0752633.083  1.00                 C  
ATOM    698  O   GLN   203      -3.297  -0.5242634.207  1.00                 O  
ATOM    699  CB  GLN   203      -1.200   0.3662632.372  1.00                 C  
ATOM    700  CD  GLN   203       0.199  -1.3172631.111  1.00                 C  
ATOM    701  CG  GLN   203      -0.075   0.1512631.373  1.00                 C  
ATOM    702  OE1 GLN   203       0.407  -2.0952632.041  1.00                 O  
ATOM    703  NE2 GLN   203       0.198  -1.6992629.839  1.00                 N  
ATOM    704  N   PRO   204      -4.674   0.5572632.802  1.00                 N  
ATOM    705  CA  PRO   204      -5.724   0.7192633.798  1.00                 C  
ATOM    706  C   PRO   204      -5.279   1.1172635.193  1.00                 C  
ATOM    707  O   PRO   204      -4.590   2.1222635.391  1.00                 O  
ATOM    708  CB  PRO   204      -6.392  -0.6562633.859  1.00                 C  
ATOM    709  CD  PRO   204      -4.490  -0.8902632.425  1.00                 C  
ATOM    710  CG  PRO   204      -5.321  -1.6102633.450  1.00                 C  
ATOM    711  N   SER   205      -5.667   0.3312636.191  1.00                 N  
ATOM    712  CA  SER   205      -5.334   0.6602637.572  1.00                 C  
ATOM    713  C   SER   205      -3.848   0.6782637.891  1.00                 C  
ATOM    714  O   SER   205      -3.432   1.1212638.965  1.00                 O  
ATOM    715  CB  SER   205      -6.009  -0.3202638.534  1.00                 C  
ATOM    716  OG  SER   205      -5.478  -1.6252638.388  1.00                 O  
ATOM    717  N   SER   206      -3.009   0.2002636.972  1.00                 N  
ATOM    718  CA  SER   206      -1.568   0.2082637.231  1.00                 C  
ATOM    719  C   SER   206      -1.066   1.6312637.451  1.00                 C  
ATOM    720  O   SER   206      -0.101   1.8722638.181  1.00                 O  
ATOM    721  CB  SER   206      -0.812  -0.4482636.074  1.00                 C  
ATOM    722  OG  SER   206      -1.123  -1.8272635.977  1.00                 O  
ATOM    723  N   GLY   207      -1.719   2.6022636.816  1.00                 N  
ATOM    724  CA  GLY   207      -1.325   4.0072636.973  1.00                 C  
ATOM    725  C   GLY   207      -1.428   4.4122638.447  1.00                 C  
ATOM    726  O   GLY   207      -0.710   5.2872638.937  1.00                 O  
ATOM    727  N   SER   208      -2.302   3.8222639.127  1.00                 N  
ATOM    728  CA  SER   208      -2.602   3.9822640.518  1.00                 C  
ATOM    729  C   SER   208      -3.577   3.0982641.219  1.00                 C  
ATOM    730  O   SER   208      -4.751   3.0352640.887  1.00                 O  
ATOM    731  CB  SER   208      -3.116   5.3962640.796  1.00                 C  
ATOM    732  OG  SER   208      -3.443   5.5602642.165  1.00                 O  
ATOM    733  N   GLY   209      -3.085   2.3632642.233  1.00                 N  
ATOM    734  CA  GLY   209      -3.694   1.4152643.099  1.00                 C  
ATOM    735  C   GLY   209      -4.871   1.8892643.986  1.00                 C  
ATOM    736  O   GLY   209      -4.910   3.0482644.382  1.00                 O  
ATOM    737  N   GLY   210      -5.809   1.0002644.305  1.00                 N  
ATOM    738  CA  GLY   210      -6.904   1.4532645.133  1.00                 C  
ATOM    739  C   GLY   210      -6.459   1.6972646.683  1.00                 C  
ATOM    740  O   GLY   210      -5.589   1.0722647.292  1.00                 O  
ATOM    741  N   SER   211      -7.055   2.7782647.213  1.00                 N  
ATOM    742  CA  SER   211      -6.838   3.0752648.569  1.00                 C  
ATOM    743  C   SER   211      -7.720   2.1012649.582  1.00                 C  
ATOM    744  O   SER   211      -8.880   1.6972649.473  1.00                 O  
ATOM    745  CB  SER   211      -7.173   4.5402648.857  1.00                 C  
ATOM    746  OG  SER   211      -7.053   4.8282650.239  1.00                 O  
ATOM    747  N   PRO   212      -6.889   1.6822650.528  1.00                 N  
ATOM    748  CA  PRO   212      -7.077   1.0192651.756  1.00                 C  
ATOM    749  C   PRO   212      -8.035   1.7432652.666  1.00                 C  
ATOM    750  O   PRO   212      -8.488   2.8092652.302  1.00                 O  
ATOM    751  CB  PRO   212      -5.676   0.9702652.369  1.00                 C  
ATOM    752  CD  PRO   212      -5.460   2.0552650.246  1.00                 C  
ATOM    753  CG  PRO   212      -4.754   1.1402651.208  1.00                 C  
ATOM    754  N   SER   213      -8.413   1.2002653.797  1.00                 N  
ATOM    755  CA  SER   213      -9.628   1.0962654.572  1.00                 C  
ATOM    756  C   SER   213      -9.396   1.3412656.013  1.00                 C  
ATOM    757  O   SER   213      -8.245   1.5242656.412  1.00                 O  
ATOM    758  CB  SER   213     -10.266  -0.2822654.385  1.00                 C  
ATOM    759  OG  SER   213      -9.446  -1.3022654.928  1.00                 O  
ATOM    760  N   GLY   214     -10.470   1.5172656.786  1.00                 N  
ATOM    761  CA  GLY   214     -10.509   1.8262658.195  1.00                 C  
ATOM    762  C   GLY   214      -9.695   0.9062659.119  1.00                 C  
ATOM    763  O   GLY   214      -9.515  -0.2962658.882  1.00                 O  
ATOM    764  N   PHE   215      -9.167   1.5172660.169  1.00                 N  
ATOM    765  CA  PHE   215      -8.401   0.8242661.194  1.00                 C  
ATOM    766  C   PHE   215      -9.212   0.1942662.183  1.00                 C  
ATOM    767  O   PHE   215     -10.417   0.4632662.155  1.00                 O  
ATOM    768  CB  PHE   215      -7.439   1.7902661.889  1.00                 C  
ATOM    769  CG  PHE   215      -6.303   2.2452661.019  1.00                 C  
ATOM    770  CZ  PHE   215      -4.198   3.0832659.409  1.00                 C  
ATOM    771  CD1 PHE   215      -6.369   3.4532660.346  1.00                 C  
ATOM    772  CE1 PHE   215      -5.323   3.8722659.545  1.00                 C  
ATOM    773  CD2 PHE   215      -5.169   1.4662660.872  1.00                 C  
ATOM    774  CE2 PHE   215      -4.124   1.8852660.071  1.00                 C  
ATOM    775  N   ARG   216      -8.788  -0.7792662.986  1.00                 N  
ATOM    776  CA  ARG   216      -9.715  -1.5822663.825  1.00                 C  
ATOM    777  C   ARG   216     -10.284  -1.2792665.155  1.00                 C  
ATOM    778  O   ARG   216      -9.823  -0.3392665.826  1.00                 O  
ATOM    779  CB  ARG   216      -9.118  -2.9602664.115  1.00                 C  
ATOM    780  CD  ARG   216      -8.274  -5.1522663.230  1.00                 C  
ATOM    781  NE  ARG   216      -6.899  -4.9622663.686  1.00                 N  
ATOM    782  CG  ARG   216      -8.947  -3.8342662.883  1.00                 C  
ATOM    783  CZ  ARG   216      -6.106  -5.9442664.100  1.00                 C  
ATOM    784  NH1 ARG   216      -4.869  -5.6762664.496  1.00                 N  
ATOM    785  NH2 ARG   216      -6.551  -7.1932664.116  1.00                 N  
ATOM    786  N   ALA   217     -11.411  -1.9202665.490  1.00                 N  
ATOM    787  CA  ALA   217     -12.105  -1.7022666.777  1.00                 C  
ATOM    788  C   ALA   217     -11.692  -1.8162668.247  1.00                 C  
ATOM    789  O   ALA   217     -12.499  -1.5692669.142  1.00                 O  
ATOM    790  CB  ALA   217     -13.340  -2.5852666.870  1.00                 C  
ATOM    791  N   PRO   218     -10.430  -2.1422668.493  1.00                 N  
ATOM    792  CA  PRO   218      -9.979  -2.2632669.875  1.00                 C  
ATOM    793  C   PRO   218     -10.296  -3.5162670.743  1.00                 C  
ATOM    794  O   PRO   218     -11.308  -4.1822670.499  1.00                 O  
ATOM    795  CB  PRO   218     -10.627  -1.0712670.582  1.00                 C  
ATOM    796  CD  PRO   218     -11.511  -1.1022668.358  1.00                 C  
ATOM    797  CG  PRO   218     -11.858  -0.7892669.786  1.00                 C  
ATOM    798  N   ALA   219      -9.338  -3.9262671.593  1.00                 N  
ATOM    799  CA  ALA   219      -9.373  -4.9362672.508  1.00                 C  
ATOM    800  C   ALA   219      -8.965  -4.9412673.922  1.00                 C  
ATOM    801  O   ALA   219      -7.968  -4.2882674.248  1.00                 O  
ATOM    802  CB  ALA   219      -8.569  -6.1282672.013  1.00                 C  
ATOM    803  N   PHE   220      -9.736  -5.6182674.767  1.00                 N  
ATOM    804  CA  PHE   220      -9.485  -5.6612676.236  1.00                 C  
ATOM    805  C   PHE   220      -8.649  -4.3612677.029  1.00                 C  
ATOM    806  O   PHE   220      -7.627  -3.7192676.789  1.00                 O  
ATOM    807  CB  PHE   220      -8.695  -6.9172676.608  1.00                 C  
ATOM    808  CG  PHE   220      -8.433  -7.0552678.081  1.00                 C  
ATOM    809  CZ  PHE   220      -7.942  -7.3072680.805  1.00                 C  
ATOM    810  CD1 PHE   220      -9.422  -7.5092678.935  1.00                 C  
ATOM    811  CE1 PHE   220      -9.181  -7.6362680.290  1.00                 C  
ATOM    812  CD2 PHE   220      -7.197  -6.7292678.612  1.00                 C  
ATOM    813  CE2 PHE   220      -6.956  -6.8562679.967  1.00                 C  
ATOM    814  N   SER   221      -9.507  -4.0132677.984  1.00                 N  
ATOM    815  CA  SER   221      -9.442  -3.0542679.001  1.00                 C  
ATOM    816  C   SER   221      -8.172  -2.8232679.885  1.00                 C  
ATOM    817  O   SER   221      -7.160  -2.1592679.625  1.00                 O  
ATOM    818  CB  SER   221     -10.547  -3.2912680.033  1.00                 C  
ATOM    819  OG  SER   221     -10.484  -2.3352681.076  1.00                 O  
ATOM    820  N   GLY   222      -8.321  -3.4912681.024  1.00                 N  
ATOM    821  CA  GLY   222      -7.102  -3.5072681.961  1.00                 C  
ATOM    822  C   GLY   222      -7.458  -4.3542683.139  1.00                 C  
ATOM    823  O   GLY   222      -8.622  -4.6542683.410  1.00                 O  
ATOM    824  N   GLN   223      -6.407  -4.8492683.784  1.00                 N  
ATOM    825  CA  GLN   223      -6.460  -5.8012684.922  1.00                 C  
ATOM    826  C   GLN   223      -7.166  -5.2972686.203  1.00                 C  
ATOM    827  O   GLN   223      -7.556  -6.1152687.028  1.00                 O  
ATOM    828  CB  GLN   223      -5.049  -6.2362685.323  1.00                 C  
ATOM    829  CD  GLN   223      -2.786  -5.5702686.226  1.00                 C  
ATOM    830  CG  GLN   223      -4.201  -5.1222685.915  1.00                 C  
ATOM    831  OE1 GLN   223      -2.575  -6.6362686.804  1.00                 O  
ATOM    832  NE2 GLN   223      -1.811  -4.7542685.843  1.00                 N  
ATOM    833  N   ASP   224      -7.239  -3.9912686.405  1.00                 N  
ATOM    834  CA  ASP   224      -7.839  -3.4372687.559  1.00                 C  
ATOM    835  C   ASP   224      -7.322  -2.1862688.172  1.00                 C  
ATOM    836  O   ASP   224      -6.121  -2.0092687.980  1.00                 O  
ATOM    837  CB  ASP   224      -7.835  -4.4512688.705  1.00                 C  
ATOM    838  CG  ASP   224      -8.770  -5.6182688.453  1.00                 C  
ATOM    839  OD1 ASP   224      -9.613  -5.5172687.537  1.00                 O  
ATOM    840  OD2 ASP   224      -8.660  -6.6332689.171  1.00                 O  
ATOM    841  N   SER   225      -8.062  -1.3212688.870  1.00                 N  
ATOM    842  CA  SER   225      -7.379  -0.1622689.430  1.00                 C  
ATOM    843  C   SER   225      -6.777  -0.2262690.958  1.00                 C  
ATOM    844  O   SER   225      -6.887  -1.1532691.761  1.00                 O  
ATOM    845  CB  SER   225      -8.297   1.0622689.412  1.00                 C  
ATOM    846  OG  SER   225      -9.376   0.9042690.317  1.00                 O  
ATOM    847  N   PHE   226      -5.983   0.8162691.190  1.00                 N  
ATOM    848  CA  PHE   226      -5.187   0.9412692.332  1.00                 C  
ATOM    849  C   PHE   226      -5.992   2.2582692.784  1.00                 C  
ATOM    850  O   PHE   226      -6.266   3.2202692.051  1.00                 O  
ATOM    851  CB  PHE   226      -3.710   1.0472691.947  1.00                 C  
ATOM    852  CG  PHE   226      -3.168  -0.1832691.278  1.00                 C  
ATOM    853  CZ  PHE   226      -2.163  -2.4632690.046  1.00                 C  
ATOM    854  CD1 PHE   226      -3.297  -0.3602689.911  1.00                 C  
ATOM    855  CE1 PHE   226      -2.798  -1.4922689.296  1.00                 C  
ATOM    856  CD2 PHE   226      -2.529  -1.1652692.015  1.00                 C  
ATOM    857  CE2 PHE   226      -2.030  -2.2972691.399  1.00                 C  
ATOM    858  N   ARG   227      -6.424   2.1362694.025  1.00                 N  
ATOM    859  CA  ARG   227      -6.981   3.1812694.823  1.00                 C  
ATOM    860  C   ARG   227      -6.952   4.6792694.879  1.00                 C  
ATOM    861  O   ARG   227      -6.070   5.2642694.230  1.00                 O  
ATOM    862  CB  ARG   227      -6.586   3.0032696.290  1.00                 C  
ATOM    863  CD  ARG   227      -8.627   1.7802697.089  1.00                 C  
ATOM    864  NE  ARG   227      -9.141   0.6102697.798  1.00                 N  
ATOM    865  CG  ARG   227      -7.116   1.7292696.926  1.00                 C  
ATOM    866  CZ  ARG   227      -9.505  -0.5222697.205  1.00                 C  
ATOM    867  NH1 ARG   227      -9.962  -1.5332697.931  1.00                 N  
ATOM    868  NH2 ARG   227      -9.412  -0.6402695.888  1.00                 N  
ATOM    869  N   GLY   228      -7.914   5.3582695.498  1.00                 N  
ATOM    870  CA  GLY   228      -7.814   6.8022695.645  1.00                 C  
ATOM    871  C   GLY   228      -7.085   7.8182696.462  1.00                 C  
ATOM    872  O   GLY   228      -7.370   8.9912696.404  1.00                 O  
ATOM    873  N   GLN   229      -6.148   7.3862697.234  1.00                 N  
ATOM    874  CA  GLN   229      -5.338   8.4772698.000  1.00                 C  
ATOM    875  C   GLN   229      -6.047   8.6352699.470  1.00                 C  
ATOM    876  O   GLN   229      -7.138   9.1782699.439  1.00                 O  
ATOM    877  CB  GLN   229      -5.325   9.7882697.211  1.00                 C  
ATOM    878  CD  GLN   229      -3.166   9.4322695.950  1.00                 C  
ATOM    879  CG  GLN   229      -4.657   9.6862695.849  1.00                 C  
ATOM    880  OE1 GLN   229      -2.420  10.2562696.479  1.00                 O  
ATOM    881  NE2 GLN   229      -2.726   8.2862695.441  1.00                 N  
ATOM    882  N   ARG   230      -6.636   7.5462699.986  1.00                 N  
ATOM    883  CA  ARG   230      -7.222   7.5942701.339  1.00                 C  
ATOM    884  C   ARG   230      -6.338   8.2192702.416  1.00                 C  
ATOM    885  O   ARG   230      -5.139   7.9512702.525  1.00                 O  
ATOM    886  CB  ARG   230      -7.602   6.1882701.808  1.00                 C  
ATOM    887  CD  ARG   230      -9.107   4.1922701.583  1.00                 C  
ATOM    888  NE  ARG   230     -10.238   3.5952700.876  1.00                 N  
ATOM    889  CG  ARG   230      -8.788   5.5872701.071  1.00                 C  
ATOM    890  CZ  ARG   230     -10.756   2.4062701.165  1.00                 C  
ATOM    891  NH1 ARG   230     -11.785   1.9442700.468  1.00                 N  
ATOM    892  NH2 ARG   230     -10.245   1.6822702.152  1.00                 N  
ATOM    893  N   PRO   231      -6.955   9.0742703.227  1.00                 N  
ATOM    894  CA  PRO   231      -6.386   9.5392704.477  1.00                 C  
ATOM    895  C   PRO   231      -7.488   9.3712705.522  1.00                 C  
ATOM    896  O   PRO   231      -8.612   9.8602705.383  1.00                 O  
ATOM    897  CB  PRO   231      -6.020  10.9982704.197  1.00                 C  
ATOM    898  CD  PRO   231      -7.233  10.2252702.284  1.00                 C  
ATOM    899  CG  PRO   231      -6.987  11.4312703.147  1.00                 C  
ATOM    900  N   ARG   232      -7.146   8.6592706.592  1.00                 N  
ATOM    901  CA  ARG   232      -8.097   8.2322707.635  1.00                 C  
ATOM    902  C   ARG   232      -7.513   8.5682709.007  1.00                 C  
ATOM    903  O   ARG   232      -6.334   8.3332709.288  1.00                 O  
ATOM    904  CB  ARG   232      -8.393   6.7362707.510  1.00                 C  
ATOM    905  CD  ARG   232     -10.527   6.8582706.194  1.00                 C  
ATOM    906  NE  ARG   232     -11.234   6.4452704.984  1.00                 N  
ATOM    907  CG  ARG   232      -9.095   6.3482706.219  1.00                 C  
ATOM    908  CZ  ARG   232     -11.222   7.1272703.843  1.00                 C  
ATOM    909  NH1 ARG   232     -11.895   6.6752702.793  1.00                 N  
ATOM    910  NH2 ARG   232     -10.537   8.2582703.754  1.00                 N  
ATOM    911  N   PHE   233      -8.346   9.1302709.887  1.00                 N  
ATOM    912  CA  PHE   233      -7.916   9.5382711.232  1.00                 C  
ATOM    913  C   PHE   233      -8.437   8.5512712.285  1.00                 C  
ATOM    914  O   PHE   233      -9.386   7.7942712.060  1.00                 O  
ATOM    915  CB  PHE   233      -8.401  10.9552711.543  1.00                 C  
ATOM    916  CG  PHE   233      -7.779  12.0132710.676  1.00                 C  
ATOM    917  CZ  PHE   233      -6.623  13.9702709.077  1.00                 C  
ATOM    918  CD1 PHE   233      -8.323  12.3252709.442  1.00                 C  
ATOM    919  CE1 PHE   233      -7.750  13.2982708.645  1.00                 C  
ATOM    920  CD2 PHE   233      -6.650  12.6952711.094  1.00                 C  
ATOM    921  CE2 PHE   233      -6.078  13.6682710.297  1.00                 C  
ATOM    922  N   VAL   234      -7.807   8.5612713.449  1.00                 N  
ATOM    923  CA  VAL   234      -8.166   7.6592714.542  1.00                 C  
ATOM    924  C   VAL   234      -9.292   8.2622715.391  1.00                 C  
ATOM    925  O   VAL   234      -9.306   9.4632715.676  1.00                 O  
ATOM    926  CB  VAL   234      -6.950   7.3362715.430  1.00                 C  
ATOM    927  CG1 VAL   234      -7.368   6.4782716.614  1.00                 C  
ATOM    928  CG2 VAL   234      -5.868   6.6412714.618  1.00                 C  
ATOM    929  N   SER   235     -10.263   7.4352715.811  1.00                 N  
ATOM    930  CA  SER   235     -11.279   7.9282716.752  1.00                 C  
ATOM    931  C   SER   235     -10.743   7.9882718.173  1.00                 C  
ATOM    932  O   SER   235     -10.265   6.9922718.723  1.00                 O  
ATOM    933  CB  SER   235     -12.527   7.0442716.705  1.00                 C  
ATOM    934  OG  SER   235     -13.471   7.4412717.684  1.00                 O  
ATOM    935  N   GLN   236     -10.729   9.1402718.762  1.00                 N  
ATOM    936  CA  GLN   236     -10.249   9.3672720.118  1.00                 C  
ATOM    937  C   GLN   236     -10.863   8.3742721.230  1.00                 C  
ATOM    938  O   GLN   236     -11.323   7.2812720.919  1.00                 O  
ATOM    939  CB  GLN   236     -10.539  10.8042720.555  1.00                 C  
ATOM    940  CD  GLN   236      -8.489  11.1342721.995  1.00                 C  
ATOM    941  CG  GLN   236     -10.004  11.1532721.935  1.00                 C  
ATOM    942  OE1 GLN   236      -7.819  11.7942721.201  1.00                 O  
ATOM    943  NE2 GLN   236      -7.945  10.3742722.939  1.00                 N  
ATOM    944  N   SER   237     -10.821   8.6802722.523  1.00                 N  
ATOM    945  CA  SER   237     -11.094   7.8512723.594  1.00                 C  
ATOM    946  C   SER   237     -12.048   8.5172724.655  1.00                 C  
ATOM    947  O   SER   237     -12.767   9.4782724.394  1.00                 O  
ATOM    948  CB  SER   237      -9.797   7.4232724.284  1.00                 C  
ATOM    949  OG  SER   237      -9.158   8.5282724.899  1.00                 O  
ATOM    950  N   GLN   238     -12.235   7.7102725.706  1.00                 N  
ATOM    951  CA  GLN   238     -13.236   7.6462726.770  1.00                 C  
ATOM    952  C   GLN   238     -12.577   7.7002728.121  1.00                 C  
ATOM    953  O   GLN   238     -11.353   7.8312728.160  1.00                 O  
ATOM    954  CB  GLN   238     -14.077   6.3752726.639  1.00                 C  
ATOM    955  CD  GLN   238     -15.690   5.0142725.250  1.00                 C  
ATOM    956  CG  GLN   238     -14.872   6.2872725.346  1.00                 C  
ATOM    957  OE1 GLN   238     -15.218   3.9332725.603  1.00                 O  
ATOM    958  NE2 GLN   238     -16.922   5.1392724.771  1.00                 N  
ATOM    959  N   PRO   239     -13.338   7.7772729.203  1.00                 N  
ATOM    960  CA  PRO   239     -12.962   7.9422730.579  1.00                 C  
ATOM    961  C   PRO   239     -12.894   6.7402731.427  1.00                 C  
ATOM    962  O   PRO   239     -13.298   5.6822731.003  1.00                 O  
ATOM    963  CB  PRO   239     -14.035   8.8742731.147  1.00                 C  
ATOM    964  CD  PRO   239     -14.832   8.2122728.989  1.00                 C  
ATOM    965  CG  PRO   239     -15.273   8.5212730.392  1.00                 C  
ATOM    966  N   SER   240     -12.505   6.9152732.674  1.00                 N  
ATOM    967  CA  SER   240     -12.214   5.7472733.599  1.00                 C  
ATOM    968  C   SER   240     -13.412   5.9612734.387  1.00                 C  
ATOM    969  O   SER   240     -13.746   7.1052734.668  1.00                 O  
ATOM    970  CB  SER   240     -10.850   5.9222734.270  1.00                 C  
ATOM    971  OG  SER   240      -9.803   5.8822733.315  1.00                 O  
ATOM    972  N   PHE   241     -14.080   4.8952734.801  1.00                 N  
ATOM    973  CA  PHE   241     -15.382   4.9722735.554  1.00                 C  
ATOM    974  C   PHE   241     -14.729   5.2302737.074  1.00                 C  
ATOM    975  O   PHE   241     -13.539   5.3772737.343  1.00                 O  
ATOM    976  CB  PHE   241     -16.194   3.6912735.352  1.00                 C  
ATOM    977  CG  PHE   241     -16.717   3.5192733.955  1.00                 C  
ATOM    978  CZ  PHE   241     -17.690   3.2042731.370  1.00                 C  
ATOM    979  CD1 PHE   241     -16.029   2.7492733.033  1.00                 C  
ATOM    980  CE1 PHE   241     -16.511   2.5912731.747  1.00                 C  
ATOM    981  CD2 PHE   241     -17.897   4.1262733.562  1.00                 C  
ATOM    982  CE2 PHE   241     -18.378   3.9682732.276  1.00                 C  
ATOM    983  N   GLY   242     -15.678   5.4642737.988  1.00                 N  
ATOM    984  CA  GLY   242     -15.352   5.6462739.294  1.00                 C  
ATOM    985  C   GLY   242     -14.542   4.4602740.225  1.00                 C  
ATOM    986  O   GLY   242     -14.428   3.2492740.032  1.00                 O  
ATOM    987  N   GLY   243     -13.855   5.1052741.161  1.00                 N  
ATOM    988  CA  GLY   243     -13.126   4.5172742.159  1.00                 C  
ATOM    989  C   GLY   243     -13.842   4.0892743.335  1.00                 C  
ATOM    990  O   GLY   243     -14.965   4.5372743.578  1.00                 O  
ATOM    991  N   PRO   244     -13.268   3.1312744.073  1.00                 N  
ATOM    992  CA  PRO   244     -13.788   2.3732745.226  1.00                 C  
ATOM    993  C   PRO   244     -13.541   3.2642746.443  1.00                 C  
ATOM    994  O   PRO   244     -13.088   4.4002746.282  1.00                 O  
ATOM    995  CB  PRO   244     -12.963   1.0842745.224  1.00                 C  
ATOM    996  CD  PRO   244     -11.916   2.5262743.626  1.00                 C  
ATOM    997  CG  PRO   244     -11.635   1.4922744.680  1.00                 C  
ATOM    998  N   SER   245     -13.795   2.7692747.653  1.00                 N  
ATOM    999  CA  SER   245     -13.495   3.5662748.823  1.00                 C  
ATOM   1000  C   SER   245     -12.827   2.6592749.918  1.00                 C  
ATOM   1001  O   SER   245     -12.821   1.4282750.023  1.00                 O  
ATOM   1002  CB  SER   245     -14.765   4.2272749.361  1.00                 C  
ATOM   1003  OG  SER   245     -15.687   3.2572749.827  1.00                 O  
ATOM   1004  N   GLY   246     -12.097   3.4612750.704  1.00                 N  
ATOM   1005  CA  GLY   246     -11.295   3.3622751.914  1.00                 C  
ATOM   1006  C   GLY   246     -12.047   3.3222753.366  1.00                 C  
ATOM   1007  O   GLY   246     -13.034   3.9592753.751  1.00                 O  
ATOM   1008  N   PHE   247     -11.439   2.3972754.119  1.00                 N  
ATOM   1009  CA  PHE   247     -11.518   2.0322755.466  1.00                 C  
ATOM   1010  C   PHE   247     -10.823   2.9442756.605  1.00                 C  
ATOM   1011  O   PHE   247     -10.070   3.9132756.475  1.00                 O  
ATOM   1012  CB  PHE   247     -10.937   0.6322755.677  1.00                 C  
ATOM   1013  CG  PHE   247     -11.776  -0.4672755.089  1.00                 C  
ATOM   1014  CZ  PHE   247     -13.331  -2.5002754.007  1.00                 C  
ATOM   1015  CD1 PHE   247     -11.483  -0.9882753.841  1.00                 C  
ATOM   1016  CE1 PHE   247     -12.254  -1.9992753.300  1.00                 C  
ATOM   1017  CD2 PHE   247     -12.857  -0.9792755.784  1.00                 C  
ATOM   1018  CE2 PHE   247     -13.628  -1.9902755.243  1.00                 C  
ATOM   1019  N   ASP   248     -11.468   2.6692757.733  1.00                 N  
ATOM   1020  CA  ASP   248     -11.240   3.1752759.080  1.00                 C  
ATOM   1021  C   ASP   248      -9.900   3.2682759.653  1.00                 C  
ATOM   1022  O   ASP   248      -9.158   2.2912759.778  1.00                 O  
ATOM   1023  CB  ASP   248     -12.024   2.3492760.102  1.00                 C  
ATOM   1024  CG  ASP   248     -11.933   2.9192761.504  1.00                 C  
ATOM   1025  OD1 ASP   248     -12.661   3.8912761.799  1.00                 O  
ATOM   1026  OD2 ASP   248     -11.134   2.3952762.308  1.00                 O  
ATOM   1027  N   GLY   249      -9.511   4.5132759.896  1.00                 N  
ATOM   1028  CA  GLY   249      -8.197   4.9772760.470  1.00                 C  
ATOM   1029  C   GLY   249      -7.993   4.5252761.933  1.00                 C  
ATOM   1030  O   GLY   249      -8.885   3.9292762.518  1.00                 O  
ATOM   1031  N   ARG   250      -6.854   4.8412762.535  1.00                 N  
ATOM   1032  CA  ARG   250      -6.686   4.3932763.908  1.00                 C  
ATOM   1033  C   ARG   250      -7.173   5.3252764.938  1.00                 C  
ATOM   1034  O   ARG   250      -7.148   6.5312764.744  1.00                 O  
ATOM   1035  CB  ARG   250      -5.213   4.1022764.200  1.00                 C  
ATOM   1036  CD  ARG   250      -3.177   2.7072763.744  1.00                 C  
ATOM   1037  NE  ARG   250      -2.312   3.8162763.349  1.00                 N  
ATOM   1038  CG  ARG   250      -4.631   2.9612763.382  1.00                 C  
ATOM   1039  CZ  ARG   250      -1.012   3.8812763.617  1.00                 C  
ATOM   1040  NH1 ARG   250      -0.305   4.9292763.218  1.00                 N  
ATOM   1041  NH2 ARG   250      -0.422   2.8992764.284  1.00                 N  
ATOM   1042  N   SER   251      -7.669   4.7992766.074  1.00                 N  
ATOM   1043  CA  SER   251      -8.235   5.4592767.210  1.00                 C  
ATOM   1044  C   SER   251      -7.127   6.1992768.070  1.00                 C  
ATOM   1045  O   SER   251      -5.940   5.9232768.152  1.00                 O  
ATOM   1046  CB  SER   251      -8.991   4.4602768.089  1.00                 C  
ATOM   1047  OG  SER   251      -8.103   3.5272768.679  1.00                 O  
ATOM   1048  N   GLU   252      -7.634   7.3242768.610  1.00                 N  
ATOM   1049  CA  GLU   252      -7.164   8.2732769.528  1.00                 C  
ATOM   1050  C   GLU   252      -6.230   7.7192770.623  1.00                 C  
ATOM   1051  O   GLU   252      -6.020   6.5052770.806  1.00                 O  
ATOM   1052  CB  GLU   252      -8.334   8.9742770.220  1.00                 C  
ATOM   1053  CD  GLU   252     -10.324   8.7892771.766  1.00                 C  
ATOM   1054  CG  GLU   252      -9.162   8.0652771.115  1.00                 C  
ATOM   1055  OE1 GLU   252     -10.452  10.0142771.558  1.00                 O  
ATOM   1056  OE2 GLU   252     -11.106   8.1322772.484  1.00                 O  
ATOM   1057  N   MET   253      -5.416   8.6642771.125  1.00                 N  
ATOM   1058  CA  MET   253      -4.454   8.5322772.180  1.00                 C  
ATOM   1059  C   MET   253      -4.886   7.5042773.172  1.00                 C  
ATOM   1060  O   MET   253      -6.063   7.1742773.306  1.00                 O  
ATOM   1061  CB  MET   253      -4.234   9.8772772.876  1.00                 C  
ATOM   1062  SD  MET   253      -1.525   9.5002773.316  1.00                 S  
ATOM   1063  CE  MET   253      -1.169  11.0312772.458  1.00                 C  
ATOM   1064  CG  MET   253      -3.172   9.8472773.963  1.00                 C  
ATOM   1065  N   GLY   254      -3.871   6.8762773.778  1.00                 N  
ATOM   1066  CA  GLY   254      -3.831   5.8182774.766  1.00                 C  
ATOM   1067  C   GLY   254      -4.524   6.4612776.055  1.00                 C  
ATOM   1068  O   GLY   254      -4.930   7.6302776.148  1.00                 O  
ATOM   1069  N   GLY   255      -4.860   5.5342776.940  1.00                 N  
ATOM   1070  CA  GLY   255      -5.377   5.7572778.236  1.00                 C  
ATOM   1071  C   GLY   255      -5.006   6.8722778.982  1.00                 C  
ATOM   1072  O   GLY   255      -3.832   7.0062779.264  1.00                 O  
ATOM   1073  N   GLN   256      -5.939   7.7482779.327  1.00                 N  
ATOM   1074  CA  GLN   256      -5.759   9.0332780.124  1.00                 C  
ATOM   1075  C   GLN   256      -4.797   9.0452781.374  1.00                 C  
ATOM   1076  O   GLN   256      -3.616   9.4172781.281  1.00                 O  
ATOM   1077  CB  GLN   256      -7.108   9.5332780.646  1.00                 C  
ATOM   1078  CD  GLN   256      -8.393  11.3442781.849  1.00                 C  
ATOM   1079  CG  GLN   256      -7.032  10.8542781.394  1.00                 C  
ATOM   1080  OE1 GLN   256      -9.416  10.7242781.559  1.00                 O  
ATOM   1081  NE2 GLN   256      -8.408  12.4632782.565  1.00                 N  
ATOM   1082  N   MET   257      -5.353   8.6852782.530  1.00                 N  
ATOM   1083  CA  MET   257      -4.603   8.5022783.704  1.00                 C  
ATOM   1084  C   MET   257      -5.522   7.8242784.805  1.00                 C  
ATOM   1085  O   MET   257      -6.700   7.5572784.579  1.00                 O  
ATOM   1086  CB  MET   257      -4.044   9.8382784.197  1.00                 C  
ATOM   1087  SD  MET   257      -4.424  12.4602785.008  1.00                 S  
ATOM   1088  CE  MET   257      -4.005  13.0532783.371  1.00                 C  
ATOM   1089  CG  MET   257      -5.108  10.8392784.618  1.00                 C  
ATOM   1090  N   SER   258      -4.905   7.4732785.927  1.00                 N  
ATOM   1091  CA  SER   258      -5.615   6.8382786.967  1.00                 C  
ATOM   1092  C   SER   258      -5.858   7.7052788.281  1.00                 C  
ATOM   1093  O   SER   258      -5.098   8.5992788.654  1.00                 O  
ATOM   1094  CB  SER   258      -4.904   5.5532787.394  1.00                 C  
ATOM   1095  OG  SER   258      -5.557   4.9512788.498  1.00                 O  
ATOM   1096  N   GLY   259      -7.001   7.4302788.901  1.00                 N  
ATOM   1097  CA  GLY   259      -7.351   8.0742790.114  1.00                 C  
ATOM   1098  C   GLY   259      -6.715   7.3942791.319  1.00                 C  
ATOM   1099  O   GLY   259      -6.023   6.3892791.185  1.00                 O  
ATOM   1100  N   SER   260      -6.936   7.9712792.496  1.00                 N  
ATOM   1101  CA  SER   260      -6.346   7.4612793.727  1.00                 C  
ATOM   1102  C   SER   260      -7.164   6.4172794.614  1.00                 C  
ATOM   1103  O   SER   260      -8.326   6.6822794.939  1.00                 O  
ATOM   1104  CB  SER   260      -5.997   8.6132794.671  1.00                 C  
ATOM   1105  OG  SER   260      -5.520   8.1272795.914  1.00                 O  
ATOM   1106  N   PRO   261      -6.572   5.2812794.966  1.00                 N  
ATOM   1107  CA  PRO   261      -7.131   4.3462795.757  1.00                 C  
ATOM   1108  C   PRO   261      -6.466   4.2292797.029  1.00                 C  
ATOM   1109  O   PRO   261      -5.353   4.7612797.049  1.00                 O  
ATOM   1110  CB  PRO   261      -6.999   3.0522794.951  1.00                 C  
ATOM   1111  CD  PRO   261      -5.720   4.6972793.773  1.00                 C  
ATOM   1112  CG  PRO   261      -5.759   3.2412794.143  1.00                 C  
ATOM   1113  N   GLN   262      -6.836   3.2572797.858  1.00                 N  
ATOM   1114  CA  GLN   262      -6.494   2.5792799.060  1.00                 C  
ATOM   1115  C   GLN   262      -5.271   3.3432799.994  1.00                 C  
ATOM   1116  O   GLN   262      -4.198   3.8072799.606  1.00                 O  
ATOM   1117  CB  GLN   262      -6.038   1.1502798.758  1.00                 C  
ATOM   1118  CD  GLN   262      -5.353  -1.1082799.660  1.00                 C  
ATOM   1119  CG  GLN   262      -5.736   0.3202799.996  1.00                 C  
ATOM   1120  OE1 GLN   262      -5.148  -1.4482798.495  1.00                 O  
ATOM   1121  NE2 GLN   262      -5.256  -1.9492800.684  1.00                 N  
ATOM   1122  N   PRO   263      -5.679   3.4382801.254  1.00                 N  
ATOM   1123  CA  PRO   263      -4.852   3.9162802.216  1.00                 C  
ATOM   1124  C   PRO   263      -3.944   2.8382802.756  1.00                 C  
ATOM   1125  O   PRO   263      -3.919   1.7282802.245  1.00                 O  
ATOM   1126  CB  PRO   263      -5.803   4.4342803.297  1.00                 C  
ATOM   1127  CD  PRO   263      -7.180   3.2382801.748  1.00                 C  
ATOM   1128  CG  PRO   263      -6.993   3.5392803.208  1.00                 C  
ATOM   1129  N   GLY   264      -2.982   3.2512803.570  1.00                 N  
ATOM   1130  CA  GLY   264      -1.952   2.5542804.260  1.00                 C  
ATOM   1131  C   GLY   264      -2.218   1.3942805.094  1.00                 C  
ATOM   1132  O   GLY   264      -3.174   1.5112805.843  1.00                 O  
ATOM   1133  N   PHE   265      -1.379   0.3552805.115  1.00                 N  
ATOM   1134  CA  PHE   265      -1.568  -0.8032805.998  1.00                 C  
ATOM   1135  C   PHE   265      -1.078  -0.2512807.344  1.00                 C  
ATOM   1136  O   PHE   265       0.027   0.2802807.396  1.00                 O  
ATOM   1137  CB  PHE   265      -0.788  -2.0102805.473  1.00                 C  
ATOM   1138  CG  PHE   265      -1.355  -2.5962804.211  1.00                 C  
ATOM   1139  CZ  PHE   265      -2.408  -3.6842801.880  1.00                 C  
ATOM   1140  CD1 PHE   265      -0.877  -2.2042802.973  1.00                 C  
ATOM   1141  CE1 PHE   265      -1.398  -2.7432801.812  1.00                 C  
ATOM   1142  CD2 PHE   265      -2.366  -3.5392804.263  1.00                 C  
ATOM   1143  CE2 PHE   265      -2.888  -4.0782803.102  1.00                 C  
ATOM   1144  N   ARG   266      -1.872  -0.3342808.397  1.00                 N  
ATOM   1145  CA  ARG   266      -1.355   0.2152809.653  1.00                 C  
ATOM   1146  C   ARG   266      -0.432  -0.5772810.482  1.00                 C  
ATOM   1147  O   ARG   266      -0.979  -1.5892810.919  1.00                 O  
ATOM   1148  CB  ARG   266      -2.507   0.5892810.589  1.00                 C  
ATOM   1149  CD  ARG   266      -3.255   1.6452812.739  1.00                 C  
ATOM   1150  NE  ARG   266      -2.846   2.2462814.006  1.00                 N  
ATOM   1151  CG  ARG   266      -2.062   1.2202811.898  1.00                 C  
ATOM   1152  CZ  ARG   266      -3.691   2.6622814.943  1.00                 C  
ATOM   1153  NH1 ARG   266      -3.227   3.1962816.065  1.00                 N  
ATOM   1154  NH2 ARG   266      -4.998   2.5442814.756  1.00                 N  
ATOM   1155  N   GLY   267       0.851  -0.2992810.727  1.00                 N  
ATOM   1156  CA  GLY   267       1.322  -1.6202811.630  1.00                 C  
ATOM   1157  C   GLY   267       1.616  -1.1812812.985  1.00                 C  
ATOM   1158  O   GLY   267       1.566   0.0092813.214  1.00                 O  
ATOM   1159  N   PRO   268       1.851  -2.0922813.927  1.00                 N  
ATOM   1160  CA  PRO   268       2.067  -1.6852815.355  1.00                 C  
ATOM   1161  C   PRO   268       0.797  -0.9972816.047  1.00                 C  
ATOM   1162  O   PRO   268       0.412   0.0852815.593  1.00                 O  
ATOM   1163  CB  PRO   268       3.229  -0.6922815.285  1.00                 C  
ATOM   1164  CD  PRO   268       2.910  -1.4822813.049  1.00                 C  
ATOM   1165  CG  PRO   268       3.960  -1.0592814.037  1.00                 C  
ATOM   1166  N   GLN   269       0.214  -1.5752817.090  1.00                 N  
ATOM   1167  CA  GLN   269      -0.823  -0.8142817.664  1.00                 C  
ATOM   1168  C   GLN   269      -0.264   0.3132818.610  1.00                 C  
ATOM   1169  O   GLN   269      -1.009   1.1402819.117  1.00                 O  
ATOM   1170  CB  GLN   269      -1.781  -1.7162818.445  1.00                 C  
ATOM   1171  CD  GLN   269      -3.350  -2.1972816.525  1.00                 C  
ATOM   1172  CG  GLN   269      -2.456  -2.7842817.599  1.00                 C  
ATOM   1173  OE1 GLN   269      -4.262  -1.4242816.817  1.00                 O  
ATOM   1174  NE2 GLN   269      -3.091  -2.5642815.275  1.00                 N  
ATOM   1175  N   GLY   270      -1.165   1.0272819.280  1.00                 N  
ATOM   1176  CA  GLY   270      -0.771   2.1092820.169  1.00                 C  
ATOM   1177  C   GLY   270      -1.083   1.7802821.621  1.00                 C  
ATOM   1178  O   GLY   270      -2.093   1.1492821.942  1.00                 O  
ATOM   1179  N   SER   271      -0.208   2.2092822.529  1.00                 N  
ATOM   1180  CA  SER   271      -0.402   1.9562823.953  1.00                 C  
ATOM   1181  C   SER   271      -0.753   3.2342824.703  1.00                 C  
ATOM   1182  O   SER   271      -0.093   4.2692824.572  1.00                 O  
ATOM   1183  CB  SER   271       0.852   1.3232824.560  1.00                 C  
ATOM   1184  OG  SER   271       0.714   1.1622825.961  1.00                 O  
ATOM   1185  N   GLY   272      -1.808   3.1732825.505  1.00                 N  
ATOM   1186  CA  GLY   272      -2.229   4.3222826.298  1.00                 C  
ATOM   1187  C   GLY   272      -1.148   4.7182827.296  1.00                 C  
ATOM   1188  O   GLY   272      -0.417   3.8802827.831  1.00                 O  
ATOM   1189  N   ALA   273      -1.036   6.0162827.559  1.00                 N  
ATOM   1190  CA  ALA   273      -0.039   6.5012828.505  1.00                 C  
ATOM   1191  C   ALA   273      -0.690   6.6682829.865  1.00                 C  
ATOM   1192  O   ALA   273      -0.732   7.7562830.447  1.00                 O  
ATOM   1193  CB  ALA   273       0.563   7.8102828.016  1.00                 C  
ATOM   1194  N   PRO   274      -1.210   5.5652830.385  1.00                 N  
ATOM   1195  CA  PRO   274      -1.870   5.5852831.676  1.00                 C  
ATOM   1196  C   PRO   274      -0.884   5.2892832.804  1.00                 C  
ATOM   1197  O   PRO   274      -1.262   4.8962833.911  1.00                 O  
ATOM   1198  CB  PRO   274      -2.937   4.4942831.563  1.00                 C  
ATOM   1199  CD  PRO   274      -1.470   4.1492829.704  1.00                 C  
ATOM   1200  CG  PRO   274      -2.299   3.4322830.732  1.00                 C  
ATOM   1201  N   GLY   275       0.406   5.4772832.531  1.00                 N  
ATOM   1202  CA  GLY   275       1.419   5.2242833.545  1.00                 C  
ATOM   1203  C   GLY   275       1.286   3.8542834.179  1.00                 C  
ATOM   1204  O   GLY   275       1.006   2.8532833.513  1.00                 O  
ATOM   1205  N   THR   276       1.487   3.7902835.492  1.00                 N  
ATOM   1206  CA  THR   276       1.361   2.5332836.216  1.00                 C  
ATOM   1207  C   THR   276       0.179   2.6642837.163  1.00                 C  
ATOM   1208  O   THR   276       0.234   2.2472838.323  1.00                 O  
ATOM   1209  CB  THR   276       2.654   2.1892836.979  1.00                 C  
ATOM   1210  OG1 THR   276       2.981   3.2592837.875  1.00                 O  
ATOM   1211  CG2 THR   276       3.809   1.9962836.010  1.00                 C  
ATOM   1212  N   GLY   277      -0.982   3.2682836.638  1.00                 N  
ATOM   1213  CA  GLY   277      -1.985   3.4602837.599  1.00                 C  
ATOM   1214  C   GLY   277      -1.861   4.2342838.806  1.00                 C  
ATOM   1215  O   GLY   277      -0.764   4.2102839.377  1.00                 O  
ATOM   1216  N   PHE   278      -2.877   4.9822839.230  1.00                 N  
ATOM   1217  CA  PHE   278      -2.807   5.8422840.443  1.00                 C  
ATOM   1218  C   PHE   278      -2.514   4.9772841.639  1.00                 C  
ATOM   1219  O   PHE   278      -2.832   3.7902841.610  1.00                 O  
ATOM   1220  CB  PHE   278      -4.113   6.6172840.626  1.00                 C  
ATOM   1221  CG  PHE   278      -4.314   7.7142839.620  1.00                 C  
ATOM   1222  CZ  PHE   278      -4.680   9.7472837.761  1.00                 C  
ATOM   1223  CD1 PHE   278      -5.121   7.5182838.513  1.00                 C  
ATOM   1224  CE1 PHE   278      -5.305   8.5272837.587  1.00                 C  
ATOM   1225  CD2 PHE   278      -3.695   8.9412839.780  1.00                 C  
ATOM   1226  CE2 PHE   278      -3.880   9.9502838.854  1.00                 C  
ATOM   1227  N   SER   279      -1.930   5.5592842.693  1.00                 N  
ATOM   1228  CA  SER   279      -1.641   4.7842843.901  1.00                 C  
ATOM   1229  C   SER   279      -2.822   4.8382844.857  1.00                 C  
ATOM   1230  O   SER   279      -3.646   5.7512844.762  1.00                 O  
ATOM   1231  CB  SER   279      -0.375   5.3062844.583  1.00                 C  
ATOM   1232  OG  SER   279      -0.573   6.6122845.095  1.00                 O  
ATOM   1233  N   HIS   280      -2.882   3.9032845.814  1.00                 N  
ATOM   1234  CA  HIS   280      -3.983   3.9142846.764  1.00                 C  
ATOM   1235  C   HIS   280      -4.198   4.9882848.027  1.00                 C  
ATOM   1236  O   HIS   280      -4.497   6.1772848.156  1.00                 O  
ATOM   1237  CB  HIS   280      -4.075   2.5722847.493  1.00                 C  
ATOM   1238  CG  HIS   280      -5.233   2.4762848.437  1.00                 C  
ATOM   1239  ND1 HIS   280      -6.537   2.3582848.006  1.00                 N  
ATOM   1240  CE1 HIS   280      -7.348   2.2932849.077  1.00                 C  
ATOM   1241  CD2 HIS   280      -5.396   2.4702849.884  1.00                 C  
ATOM   1242  NE2 HIS   280      -6.670   2.3592850.207  1.00                 N  
ATOM   1243  N   PHE   281      -3.916   4.2092849.067  1.00                 N  
ATOM   1244  CA  PHE   281      -3.697   5.1972850.330  1.00                 C  
ATOM   1245  C   PHE   281      -2.720   4.3372851.237  1.00                 C  
ATOM   1246  O   PHE   281      -2.152   3.3392850.791  1.00                 O  
ATOM   1247  CB  PHE   281      -5.039   5.5482850.975  1.00                 C  
ATOM   1248  CG  PHE   281      -5.977   6.2852850.061  1.00                 C  
ATOM   1249  CZ  PHE   281      -7.708   7.6542848.373  1.00                 C  
ATOM   1250  CD1 PHE   281      -6.845   5.5942849.234  1.00                 C  
ATOM   1251  CE1 PHE   281      -7.707   6.2722848.393  1.00                 C  
ATOM   1252  CD2 PHE   281      -5.990   7.6682850.029  1.00                 C  
ATOM   1253  CE2 PHE   281      -6.852   8.3462849.188  1.00                 C  
ATOM   1254  N   SER   282      -2.450   4.8392852.433  1.00                 N  
ATOM   1255  CA  SER   282      -1.601   4.2472853.354  1.00                 C  
ATOM   1256  C   SER   282      -2.175   3.5822854.568  1.00                 C  
ATOM   1257  O   SER   282      -3.388   3.5752854.798  1.00                 O  
ATOM   1258  CB  SER   282      -0.595   5.2682853.889  1.00                 C  
ATOM   1259  OG  SER   282      -1.241   6.2642854.662  1.00                 O  
ATOM   1260  N   GLY   283      -1.305   2.8872855.318  1.00                 N  
ATOM   1261  CA  GLY   283      -1.711   2.1692856.533  1.00                 C  
ATOM   1262  C   GLY   283      -2.564   2.7912857.574  1.00                 C  
ATOM   1263  O   GLY   283      -2.076   3.8012858.049  1.00                 O  
ATOM   1264  N   GLN   284      -3.733   2.3222857.970  1.00                 N  
ATOM   1265  CA  GLN   284      -4.438   3.1572858.989  1.00                 C  
ATOM   1266  C   GLN   284      -3.908   3.7092860.277  1.00                 C  
ATOM   1267  O   GLN   284      -4.104   4.8872860.579  1.00                 O  
ATOM   1268  CB  GLN   284      -5.686   2.4362859.502  1.00                 C  
ATOM   1269  CD  GLN   284      -7.150   4.4682859.826  1.00                 C  
ATOM   1270  CG  GLN   284      -6.519   3.2532860.477  1.00                 C  
ATOM   1271  OE1 GLN   284      -7.846   4.3532858.817  1.00                 O  
ATOM   1272  NE2 GLN   284      -6.909   5.6392860.404  1.00                 N  
ATOM   1273  N   ASP   285      -3.212   2.8522861.027  1.00                 N  
ATOM   1274  CA  ASP   285      -2.643   3.2342862.338  1.00                 C  
ATOM   1275  C   ASP   285      -2.262   2.0132863.142  1.00                 C  
ATOM   1276  O   ASP   285      -3.078   1.0952863.073  1.00                 O  
ATOM   1277  CB  ASP   285      -3.637   4.0922863.124  1.00                 C  
ATOM   1278  CG  ASP   285      -3.014   4.7282864.351  1.00                 C  
ATOM   1279  OD1 ASP   285      -1.829   4.4472864.629  1.00                 O  
ATOM   1280  OD2 ASP   285      -3.711   5.5072865.035  1.00                 O  
ATOM   1281  N   SER   286      -1.277   2.0182864.044  1.00                 N  
ATOM   1282  CA  SER   286      -1.215   0.7152864.799  1.00                 C  
ATOM   1283  C   SER   286      -1.843   0.8492866.256  1.00                 C  
ATOM   1284  O   SER   286      -2.047   1.9392866.803  1.00                 O  
ATOM   1285  CB  SER   286       0.230   0.2232864.902  1.00                 C  
ATOM   1286  OG  SER   286       1.016   1.1072865.682  1.00                 O  
ATOM   1287  N   PHE   287      -2.181  -0.3112866.814  1.00                 N  
ATOM   1288  CA  PHE   287      -2.750  -0.3102868.120  1.00                 C  
ATOM   1289  C   PHE   287      -1.822   0.3872869.120  1.00                 C  
ATOM   1290  O   PHE   287      -0.653   0.7812868.918  1.00                 O  
ATOM   1291  CB  PHE   287      -3.042  -1.7402868.579  1.00                 C  
ATOM   1292  CG  PHE   287      -4.183  -2.3902867.849  1.00                 C  
ATOM   1293  CZ  PHE   287      -6.299  -3.5882866.504  1.00                 C  
ATOM   1294  CD1 PHE   287      -3.948  -3.2422866.785  1.00                 C  
ATOM   1295  CE1 PHE   287      -4.998  -3.8402866.114  1.00                 C  
ATOM   1296  CD2 PHE   287      -5.492  -2.1482868.228  1.00                 C  
ATOM   1297  CE2 PHE   287      -6.542  -2.7462867.557  1.00                 C  
ATOM   1298  N   VAL   288      -2.396   0.6552870.326  1.00                 N  
ATOM   1299  CA  VAL   288      -1.662   1.2252871.421  1.00                 C  
ATOM   1300  C   VAL   288      -0.251   0.5962871.549  1.00                 C  
ATOM   1301  O   VAL   288      -0.112  -0.6132871.404  1.00                 O  
ATOM   1302  CB  VAL   288      -2.420   1.0652872.752  1.00                 C  
ATOM   1303  CG1 VAL   288      -1.565   1.5512873.913  1.00                 C  
ATOM   1304  CG2 VAL   288      -3.740   1.8182872.707  1.00                 C  
ATOM   1305  N   GLY   289       0.769   1.4222871.753  1.00                 N  
ATOM   1306  CA  GLY   289       2.091   0.8282871.866  1.00                 C  
ATOM   1307  C   GLY   289       2.280   0.3512873.349  1.00                 C  
ATOM   1308  O   GLY   289       1.440   0.2932874.263  1.00                 O  
ATOM   1309  N   GLN   290       3.456  -0.2512873.461  1.00                 N  
ATOM   1310  CA  GLN   290       4.064  -0.7782874.688  1.00                 C  
ATOM   1311  C   GLN   290       3.740   0.1012876.057  1.00                 C  
ATOM   1312  O   GLN   290       3.868   1.3122876.226  1.00                 O  
ATOM   1313  CB  GLN   290       5.583  -0.8752874.534  1.00                 C  
ATOM   1314  CD  GLN   290       5.985  -2.8442876.064  1.00                 C  
ATOM   1315  CG  GLN   290       6.300  -1.3912875.771  1.00                 C  
ATOM   1316  OE1 GLN   290       6.147  -3.7102875.205  1.00                 O  
ATOM   1317  NE2 GLN   290       5.531  -3.1162877.282  1.00                 N  
ATOM   1318  N   ARG   291       3.152  -0.6762876.975  1.00                 N  
ATOM   1319  CA  ARG   291       2.863  -0.3332878.266  1.00                 C  
ATOM   1320  C   ARG   291       3.959   0.3582879.106  1.00                 C  
ATOM   1321  O   ARG   291       5.128   0.3102878.735  1.00                 O  
ATOM   1322  CB  ARG   291       2.433  -1.5652879.065  1.00                 C  
ATOM   1323  CD  ARG   291       0.726  -3.3572879.478  1.00                 C  
ATOM   1324  NE  ARG   291      -0.565  -3.9212879.089  1.00                 N  
ATOM   1325  CG  ARG   291       1.089  -2.1382878.646  1.00                 C  
ATOM   1326  CZ  ARG   291      -1.139  -4.9582879.689  1.00                 C  
ATOM   1327  NH1 ARG   291      -2.315  -5.4022879.266  1.00                 N  
ATOM   1328  NH2 ARG   291      -0.536  -5.5492880.712  1.00                 N  
ATOM   1329  N   PRO   292       3.577   0.9602880.228  1.00                 N  
ATOM   1330  CA  PRO   292       4.652   1.5912881.011  1.00                 C  
ATOM   1331  C   PRO   292       5.239   0.7202882.091  1.00                 C  
ATOM   1332  O   PRO   292       4.635  -0.2892882.474  1.00                 O  
ATOM   1333  CB  PRO   292       3.984   2.8182881.635  1.00                 C  
ATOM   1334  CD  PRO   292       2.207   1.5202880.695  1.00                 C  
ATOM   1335  CG  PRO   292       2.569   2.4002881.858  1.00                 C  
ATOM   1336  N   SER   293       6.452   1.0442882.544  1.00                 N  
ATOM   1337  CA  SER   293       7.143   0.3142883.582  1.00                 C  
ATOM   1338  C   SER   293       6.510   0.6142884.901  1.00                 C  
ATOM   1339  O   SER   293       5.912   1.6582885.146  1.00                 O  
ATOM   1340  CB  SER   293       8.630   0.6742883.591  1.00                 C  
ATOM   1341  OG  SER   293       8.826   2.0242883.975  1.00                 O  
ATOM   1342  N   PHE   294       6.522  -0.4332885.730  1.00                 N  
ATOM   1343  CA  PHE   294       6.106  -0.3672887.174  1.00                 C  
ATOM   1344  C   PHE   294       6.800   0.9732887.956  1.00                 C  
ATOM   1345  O   PHE   294       7.943   1.0552888.396  1.00                 O  
ATOM   1346  CB  PHE   294       6.493  -1.6562887.903  1.00                 C  
ATOM   1347  CG  PHE   294       6.056  -1.6942889.339  1.00                 C  
ATOM   1348  CZ  PHE   294       5.254  -1.7652892.000  1.00                 C  
ATOM   1349  CD1 PHE   294       4.740  -1.9682889.670  1.00                 C  
ATOM   1350  CE1 PHE   294       4.338  -2.0032890.992  1.00                 C  
ATOM   1351  CD2 PHE   294       6.960  -1.4582890.359  1.00                 C  
ATOM   1352  CE2 PHE   294       6.558  -1.4932891.681  1.00                 C  
ATOM   1353  N   GLY   295       5.930   1.9712888.015  1.00                 N  
ATOM   1354  CA  GLY   295       6.057   3.0882888.754  1.00                 C  
ATOM   1355  C   GLY   295       6.447   2.7852890.331  1.00                 C  
ATOM   1356  O   GLY   295       6.356   1.6992890.928  1.00                 O  
ATOM   1357  N   SER   296       7.156   3.8052890.830  1.00                 N  
ATOM   1358  CA  SER   296       7.537   3.8162892.178  1.00                 C  
ATOM   1359  C   SER   296       6.655   3.4482893.360  1.00                 C  
ATOM   1360  O   SER   296       5.434   3.3922893.285  1.00                 O  
ATOM   1361  CB  SER   296       8.030   5.2062892.584  1.00                 C  
ATOM   1362  OG  SER   296       8.340   5.2542893.966  1.00                 O  
ATOM   1363  N   GLN   297       7.317   3.0452894.443  1.00                 N  
ATOM   1364  CA  GLN   297       6.694   2.6302895.688  1.00                 C  
ATOM   1365  C   GLN   297       5.999   3.7922896.442  1.00                 C  
ATOM   1366  O   GLN   297       6.514   4.8822896.682  1.00                 O  
ATOM   1367  CB  GLN   297       7.726   1.9852896.615  1.00                 C  
ATOM   1368  CD  GLN   297       6.204   0.3702897.821  1.00                 C  
ATOM   1369  CG  GLN   297       7.164   1.5362897.954  1.00                 C  
ATOM   1370  OE1 GLN   297       6.530  -0.6482897.211  1.00                 O  
ATOM   1371  NE2 GLN   297       5.015   0.5162898.394  1.00                 N  
ATOM   1372  N   PRO   298       4.751   3.4852896.780  1.00                 N  
ATOM   1373  CA  PRO   298       3.600   4.0652897.364  1.00                 C  
ATOM   1374  C   PRO   298       3.641   3.7282899.025  1.00                 C  
ATOM   1375  O   PRO   298       4.347   2.9502899.653  1.00                 O  
ATOM   1376  CB  PRO   298       2.435   3.3822896.645  1.00                 C  
ATOM   1377  CD  PRO   298       4.405   2.1852895.998  1.00                 C  
ATOM   1378  CG  PRO   298       2.946   2.0182896.319  1.00                 C  
ATOM   1379  N   GLN   299       2.972   4.7332899.636  1.00                 N  
ATOM   1380  CA  GLN   299       2.588   4.7832900.955  1.00                 C  
ATOM   1381  C   GLN   299       2.503   3.3552901.856  1.00                 C  
ATOM   1382  O   GLN   299       2.759   2.1992901.534  1.00                 O  
ATOM   1383  CB  GLN   299       1.206   5.4272901.087  1.00                 C  
ATOM   1384  CD  GLN   299       1.580   6.5632903.312  1.00                 C  
ATOM   1385  CG  GLN   299       0.731   5.5872902.521  1.00                 C  
ATOM   1386  OE1 GLN   299       1.776   7.7062902.898  1.00                 O  
ATOM   1387  NE2 GLN   299       2.087   6.1152904.454  1.00                 N  
ATOM   1388  N   THR   300       2.530   3.7872903.109  1.00                 N  
ATOM   1389  CA  THR   300       2.865   3.2562904.424  1.00                 C  
ATOM   1390  C   THR   300       1.738   3.5152905.336  1.00                 C  
ATOM   1391  O   THR   300       1.075   4.5612905.305  1.00                 O  
ATOM   1392  CB  THR   300       4.163   3.8792904.970  1.00                 C  
ATOM   1393  OG1 THR   300       5.245   3.6022904.072  1.00                 O  
ATOM   1394  CG2 THR   300       4.502   3.2952906.333  1.00                 C  
ATOM   1395  N   SER   301       1.384   2.4622906.057  1.00                 N  
ATOM   1396  CA  SER   301       0.311   2.3322907.082  1.00                 C  
ATOM   1397  C   SER   301       0.892   2.9572908.551  1.00                 C  
ATOM   1398  O   SER   301       2.007   2.8972909.065  1.00                 O  
ATOM   1399  CB  SER   301      -0.119   0.8712907.225  1.00                 C  
ATOM   1400  OG  SER   301      -1.069   0.7182908.266  1.00                 O  
ATOM   1401  N   PHE   302      -0.053   3.7822909.021  1.00                 N  
ATOM   1402  CA  PHE   302      -0.143   4.3582910.265  1.00                 C  
ATOM   1403  C   PHE   302       0.791   4.2112911.412  1.00                 C  
ATOM   1404  O   PHE   302       1.995   4.3652911.203  1.00                 O  
ATOM   1405  CB  PHE   302      -1.466   3.9812910.935  1.00                 C  
ATOM   1406  CG  PHE   302      -2.674   4.5762910.270  1.00                 C  
ATOM   1407  CZ  PHE   302      -4.908   5.6832909.042  1.00                 C  
ATOM   1408  CD1 PHE   302      -3.388   3.8562909.328  1.00                 C  
ATOM   1409  CE1 PHE   302      -4.499   4.4042908.716  1.00                 C  
ATOM   1410  CD2 PHE   302      -3.096   5.8552910.585  1.00                 C  
ATOM   1411  CE2 PHE   302      -4.207   6.4032909.973  1.00                 C  
ATOM   1412  N   GLY   303       0.306   3.8062912.579  1.00                 N  
ATOM   1413  CA  GLY   303       1.082   3.5962913.781  1.00                 C  
ATOM   1414  C   GLY   303       0.016   3.0862914.879  1.00                 C  
ATOM   1415  O   GLY   303      -1.168   3.4062915.039  1.00                 O  
ATOM   1416  N   GLY   304       0.609   2.1162915.586  1.00                 N  
ATOM   1417  CA  GLY   304       0.309   1.3522916.748  1.00                 C  
ATOM   1418  C   GLY   304       0.039   1.9812918.082  1.00                 C  
ATOM   1419  O   GLY   304       0.063   3.2102918.164  1.00                 O  
ATOM   1420  N   SER   305      -0.373   1.2072919.075  1.00                 N  
ATOM   1421  CA  SER   305      -0.799   1.5692920.378  1.00                 C  
ATOM   1422  C   SER   305       0.212   1.4082921.482  1.00                 C  
ATOM   1423  O   SER   305       1.296   0.8812921.251  1.00                 O  
ATOM   1424  CB  SER   305      -2.037   0.7652920.779  1.00                 C  
ATOM   1425  OG  SER   305      -1.719  -0.6032920.966  1.00                 O  
ATOM   1426  N   THR   306      -0.156   1.8282922.684  1.00                 N  
ATOM   1427  CA  THR   306       0.775   1.9152923.822  1.00                 C  
ATOM   1428  C   THR   306       0.954   0.4002924.558  1.00                 C  
ATOM   1429  O   THR   306       0.039  -0.4172924.657  1.00                 O  
ATOM   1430  CB  THR   306       0.300   2.9462924.863  1.00                 C  
ATOM   1431  OG1 THR   306       0.230   4.2432924.258  1.00                 O  
ATOM   1432  CG2 THR   306       1.269   3.0062926.033  1.00                 C  
ATOM   1433  N   GLY   307       2.206   0.1202924.898  1.00                 N  
ATOM   1434  CA  GLY   307       2.667  -0.8802925.589  1.00                 C  
ATOM   1435  C   GLY   307       2.608  -1.0662927.108  1.00                 C  
ATOM   1436  O   GLY   307       1.610  -0.5822927.721  1.00                 O  
ATOM   1437  N   PHE   308       3.517  -1.8342927.703  1.00                 N  
ATOM   1438  CA  PHE   308       3.705  -2.1682929.029  1.00                 C  
ATOM   1439  C   PHE   308       3.988  -1.0612930.198  1.00                 C  
ATOM   1440  O   PHE   308       4.280   0.1172930.053  1.00                 O  
ATOM   1441  CB  PHE   308       4.876  -3.1422929.176  1.00                 C  
ATOM   1442  CG  PHE   308       4.583  -4.5232928.665  1.00                 C  
ATOM   1443  CZ  PHE   308       4.038  -7.0822927.726  1.00                 C  
ATOM   1444  CD1 PHE   308       5.010  -4.9182927.409  1.00                 C  
ATOM   1445  CE1 PHE   308       4.740  -6.1892926.939  1.00                 C  
ATOM   1446  CD2 PHE   308       3.881  -5.4292929.440  1.00                 C  
ATOM   1447  CE2 PHE   308       3.611  -6.7002928.970  1.00                 C  
ATOM   1448  N   ASP   309       3.707  -1.6032931.386  1.00                 N  
ATOM   1449  CA  ASP   309       3.551  -1.0562932.715  1.00                 C  
ATOM   1450  C   ASP   309       4.813  -2.0852933.629  1.00                 C  
ATOM   1451  O   ASP   309       5.212  -3.2102933.291  1.00                 O  
ATOM   1452  CB  ASP   309       2.103  -1.2002933.187  1.00                 C  
ATOM   1453  CG  ASP   309       1.138  -0.3662932.368  1.00                 C  
ATOM   1454  OD1 ASP   309       1.589   0.6052931.724  1.00                 O  
ATOM   1455  OD2 ASP   309      -0.071  -0.6822932.370  1.00                 O  
ATOM   1456  N   GLY   310       5.315  -1.4302934.682  1.00                 N  
ATOM   1457  CA  GLY   310       5.967  -1.1562935.771  1.00                 C  
ATOM   1458  C   GLY   310       6.054  -1.7992937.087  1.00                 C  
ATOM   1459  O   GLY   310       5.065  -2.4372937.438  1.00                 O  
ATOM   1460  N   ARG   311       7.222  -1.8142937.742  1.00                 N  
ATOM   1461  CA  ARG   311       7.650  -2.7782939.011  1.00                 C  
ATOM   1462  C   ARG   311       8.296  -1.3792940.190  1.00                 C  
ATOM   1463  O   ARG   311       8.207  -0.1712939.971  1.00                 O  
ATOM   1464  CB  ARG   311       8.666  -3.8312938.565  1.00                 C  
ATOM   1465  CD  ARG   311       9.171  -5.8642937.182  1.00                 C  
ATOM   1466  NE  ARG   311       8.670  -6.8202936.197  1.00                 N  
ATOM   1467  CG  ARG   311       8.130  -4.8152937.538  1.00                 C  
ATOM   1468  CZ  ARG   311       9.360  -7.8652935.752  1.00                 C  
ATOM   1469  NH1 ARG   311       8.824  -8.6812934.855  1.00                 N  
ATOM   1470  NH2 ARG   311      10.585  -8.0922936.206  1.00                 N  
ATOM   1471  N   PRO   312       8.906  -1.8802941.261  1.00                 N  
ATOM   1472  CA  PRO   312       9.211  -1.1252942.310  1.00                 C  
ATOM   1473  C   PRO   312       9.870  -0.7332943.500  1.00                 C  
ATOM   1474  O   PRO   312       9.139  -1.4942943.989  1.00                 O  
ATOM   1475  CB  PRO   312       7.895  -1.0162943.083  1.00                 C  
ATOM   1476  CD  PRO   312       7.508  -2.5732941.306  1.00                 C  
ATOM   1477  CG  PRO   312       7.152  -2.2612942.733  1.00                 C  
ATOM   1478  N   GLU   313      10.771  -0.2362944.328  1.00                 N  
ATOM   1479  CA  GLU   313      10.856  -0.8942946.112  1.00                 C  
ATOM   1480  C   GLU   313      11.637  -0.0822947.274  1.00                 C  
ATOM   1481  O   GLU   313      12.797  -0.4212947.220  1.00                 O  
ATOM   1482  CB  GLU   313      11.483  -2.2892946.139  1.00                 C  
ATOM   1483  CD  GLU   313      12.075  -4.3372947.494  1.00                 C  
ATOM   1484  CG  GLU   313      11.519  -2.9272947.519  1.00                 C  
ATOM   1485  OE1 GLU   313      12.476  -4.7992946.406  1.00                 O  
ATOM   1486  OE2 GLU   313      12.109  -4.9812948.564  1.00                 O  
ATOM   1487  N   MET   314      11.240   0.9112948.110  1.00                 N  
ATOM   1488  CA  MET   314      12.021   1.2742949.354  1.00                 C  
ATOM   1489  C   MET   314      11.907   1.2882950.999  1.00                 C  
ATOM   1490  O   MET   314      11.874   0.1282951.392  1.00                 O  
ATOM   1491  CB  MET   314      12.435   2.7462949.316  1.00                 C  
ATOM   1492  SD  MET   314      14.945   2.3012948.231  1.00                 S  
ATOM   1493  CE  MET   314      15.720   3.2282949.553  1.00                 C  
ATOM   1494  CG  MET   314      13.335   3.1082948.146  1.00                 C  
ATOM   1495  N   GLY   315      12.075   2.2432951.909  1.00                 N  
ATOM   1496  CA  GLY   315      12.332   2.4622953.366  1.00                 C  
ATOM   1497  C   GLY   315      11.660   3.3502954.572  1.00                 C  
ATOM   1498  O   GLY   315      11.148   4.4372954.439  1.00                 O  
ATOM   1499  N   GLY   316      11.542   2.6622955.735  1.00                 N  
ATOM   1500  CA  GLY   316      11.155   3.1442957.151  1.00                 C  
ATOM   1501  C   GLY   316      11.976   3.4592958.475  1.00                 C  
ATOM   1502  O   GLY   316      13.121   3.8722958.329  1.00                 O  
ATOM   1503  N   THR   317      11.479   3.4442959.708  1.00                 N  
ATOM   1504  CA  THR   317      11.831   4.1572961.029  1.00                 C  
ATOM   1505  C   THR   317      11.892   3.5262962.447  1.00                 C  
ATOM   1506  O   THR   317      10.807   3.4992962.979  1.00                 O  
ATOM   1507  CB  THR   317      10.885   5.3412961.301  1.00                 C  
ATOM   1508  OG1 THR   317      10.967   6.2802960.221  1.00                 O  
ATOM   1509  CG2 THR   317      11.273   6.0482962.590  1.00                 C  
ATOM   1510  N   GLY   318      12.996   3.0672963.089  1.00                 N  
ATOM   1511  CA  GLY   318      13.148   2.9332964.505  1.00                 C  
ATOM   1512  C   GLY   318      14.074   3.2572965.427  1.00                 C  
ATOM   1513  O   GLY   318      15.165   3.6332964.979  1.00                 O  
ATOM   1514  N   GLY   319      13.713   3.2522966.716  1.00                 N  
ATOM   1515  CA  GLY   319      14.889   3.3962967.964  1.00                 C  
ATOM   1516  C   GLY   319      14.261   3.0232969.131  1.00                 C  
ATOM   1517  O   GLY   319      14.214   4.2252969.395  1.00                 O  
ATOM   1518  N   HIS   320      13.783   2.0772969.924  1.00                 N  
ATOM   1519  CA  HIS   320      13.317   2.5512971.352  1.00                 C  
ATOM   1520  C   HIS   320      14.102   1.7622972.435  1.00                 C  
ATOM   1521  O   HIS   320      13.532   1.5222973.499  1.00                 O  
ATOM   1522  CB  HIS   320      11.808   2.3572971.515  1.00                 C  
ATOM   1523  CG  HIS   320      10.988   3.1652970.559  1.00                 C  
ATOM   1524  ND1 HIS   320      10.863   4.5342970.658  1.00                 N  
ATOM   1525  CE1 HIS   320      10.069   4.9752969.666  1.00                 C  
ATOM   1526  CD2 HIS   320      10.170   2.8762969.390  1.00                 C  
ATOM   1527  NE2 HIS   320       9.650   3.9852968.901  1.00                 N  
ATOM   1528  N   THR   321      15.296   1.2722972.180  1.00                 N  
ATOM   1529  CA  THR   321      15.940   0.5042973.198  1.00                 C  
ATOM   1530  C   THR   321      16.678   1.1552974.366  1.00                 C  
ATOM   1531  O   THR   321      17.708   0.6802974.828  1.00                 O  
ATOM   1532  CB  THR   321      16.998  -0.4442972.605  1.00                 C  
ATOM   1533  OG1 THR   321      17.975   0.3162971.882  1.00                 O  
ATOM   1534  CG2 THR   321      16.350  -1.4362971.651  1.00                 C  
ATOM   1535  N   PHE   322      16.089   2.2752974.876  1.00                 N  
ATOM   1536  CA  PHE   322      16.682   3.0442975.926  1.00                 C  
ATOM   1537  C   PHE   322      16.264   2.7762977.350  1.00                 C  
ATOM   1538  O   PHE   322      16.217   3.6472978.209  1.00                 O  
ATOM   1539  CB  PHE   322      16.443   4.5382975.697  1.00                 C  
ATOM   1540  CG  PHE   322      17.116   5.0772974.467  1.00                 C  
ATOM   1541  CZ  PHE   322      18.366   6.0762972.195  1.00                 C  
ATOM   1542  CD1 PHE   322      16.382   5.3682973.330  1.00                 C  
ATOM   1543  CE1 PHE   322      17.001   5.8652972.199  1.00                 C  
ATOM   1544  CD2 PHE   322      18.482   5.2942974.447  1.00                 C  
ATOM   1545  CE2 PHE   322      19.101   5.7912973.315  1.00                 C  
ATOM   1546  N   SER   323      15.989   1.4662977.612  1.00                 N  
ATOM   1547  CA  SER   323      15.466   1.0352978.913  1.00                 C  
ATOM   1548  C   SER   323      16.547   0.7042979.941  1.00                 C  
ATOM   1549  O   SER   323      16.218   0.3402981.066  1.00                 O  
ATOM   1550  CB  SER   323      14.563  -0.1892978.749  1.00                 C  
ATOM   1551  OG  SER   323      13.401   0.1312978.003  1.00                 O  
TER
