# Supplementary material for: Comparative Single-Cell Transcriptomics Reveals Novel Genes Involved in Bivalve Embryonic Shell Formation and Questions Ontogenetic Homology of Molluscan Shell Types
Source: Front Cell Dev Biol. 2022 Jun 9;10:883755. doi: 10.3389/fcell.2022.883755 (PMC9261976; doi:10.3389/fcell.2022.883755)
Supplement: Supplementary file 1 [file DataSheet1.ZIP › Supplementary_File1/s_f_1/8cdc1c62467a7a5f.final.pdb]

ATOM      1  N   MET     1      -0.178 -15.872  -0.484  1.00                 N  
ATOM      2  CA  MET     1      -0.734 -14.518  -0.384  1.00                 C  
ATOM      3  C   MET     1       0.229 -13.472  -0.951  1.00                 C  
ATOM      4  O   MET     1       0.194 -12.303  -0.562  1.00                 O  
ATOM      5  CB  MET     1      -1.068 -14.182   1.071  1.00                 C  
ATOM      6  SD  MET     1      -3.750 -14.822   0.792  1.00                 S  
ATOM      7  CE  MET     1      -3.740 -16.266  -0.267  1.00                 C  
ATOM      8  CG  MET     1      -2.184 -15.028   1.662  1.00                 C  
ATOM      9  N   SER     2       1.091 -13.908  -1.862  1.00                 N  
ATOM     10  CA  SER     2       2.087 -13.028  -2.487  1.00                 C  
ATOM     11  C   SER     2       1.441 -11.817  -3.174  1.00                 C  
ATOM     12  O   SER     2       1.968 -10.708  -3.120  1.00                 O  
ATOM     13  CB  SER     2       2.925 -13.805  -3.504  1.00                 C  
ATOM     14  OG  SER     2       3.718 -14.791  -2.865  1.00                 O  
ATOM     15  N   LEU     3       0.292 -12.032  -3.807  1.00                 N  
ATOM     16  CA  LEU     3      -0.420 -10.954  -4.488  1.00                 C  
ATOM     17  C   LEU     3      -1.008  -9.957  -3.487  1.00                 C  
ATOM     18  O   LEU     3      -0.927  -8.745  -3.681  1.00                 O  
ATOM     19  CB  LEU     3      -1.531 -11.522  -5.374  1.00                 C  
ATOM     20  CG  LEU     3      -1.079 -12.321  -6.598  1.00                 C  
ATOM     21  CD1 LEU     3      -2.271 -12.969  -7.286  1.00                 C  
ATOM     22  CD2 LEU     3      -0.324 -11.431  -7.574  1.00                 C  
ATOM     23  N   CYS     4      -1.609 -10.477  -2.420  1.00                 N  
ATOM     24  CA  CYS     4      -2.225  -9.639  -1.395  1.00                 C  
ATOM     25  C   CYS     4      -1.216  -8.768  -0.670  1.00                 C  
ATOM     26  O   CYS     4      -1.418  -7.569  -0.542  1.00                 O  
ATOM     27  CB  CYS     4      -2.972 -10.501  -0.376  1.00                 C  
ATOM     28  SG  CYS     4      -4.470 -11.286  -1.017  1.00                 S  
ATOM     29  N   LEU     5      -0.129  -9.370  -0.183  1.00                 N  
ATOM     30  CA  LEU     5       0.895  -8.600   0.522  1.00                 C  
ATOM     31  C   LEU     5       1.446  -7.549  -0.415  1.00                 C  
ATOM     32  O   LEU     5       1.640  -6.404  -0.021  1.00                 O  
ATOM     33  CB  LEU     5       2.002  -9.524   1.034  1.00                 C  
ATOM     34  CG  LEU     5       1.620 -10.475   2.170  1.00                 C  
ATOM     35  CD1 LEU     5       2.749 -11.452   2.456  1.00                 C  
ATOM     36  CD2 LEU     5       1.264  -9.696   3.427  1.00                 C  
ATOM     37  N   SER     6       1.608  -7.925  -1.679  1.00                 N  
ATOM     38  CA  SER     6       2.052  -6.991  -2.692  1.00                 C  
ATOM     39  C   SER     6       1.032  -5.862  -2.806  1.00                 C  
ATOM     40  O   SER     6       1.370  -4.741  -3.176  1.00                 O  
ATOM     41  CB  SER     6       2.242  -7.704  -4.032  1.00                 C  
ATOM     42  OG  SER     6       3.298  -8.646  -3.964  1.00                 O  
ATOM     43  N   VAL     7      -0.227  -6.144  -2.467  1.00                 N  
ATOM     44  CA  VAL     7      -1.249  -5.129  -2.534  1.00                 C  
ATOM     45  C   VAL     7      -1.361  -4.339  -1.240  1.00                 C  
ATOM     46  O   VAL     7      -1.592  -3.133  -1.275  1.00                 O  
ATOM     47  CB  VAL     7      -2.623  -5.734  -2.877  1.00                 C  
ATOM     48  CG1 VAL     7      -3.710  -4.673  -2.785  1.00                 C  
ATOM     49  CG2 VAL     7      -2.599  -6.358  -4.264  1.00                 C  
ATOM     50  N   ILE     8      -1.147  -4.983  -0.101  1.00                 N  
ATOM     51  CA  ILE     8      -1.199  -4.260   1.158  1.00                 C  
ATOM     52  C   ILE     8      -0.023  -3.305   1.195  1.00                 C  
ATOM     53  O   ILE     8      -0.094  -2.210   1.768  1.00                 O  
ATOM     54  CB  ILE     8      -1.188  -5.221   2.361  1.00                 C  
ATOM     55  CD1 ILE     8      -2.368  -7.258   3.338  1.00                 C  
ATOM     56  CG1 ILE     8      -2.415  -6.134   2.326  1.00                 C  
ATOM     57  CG2 ILE     8      -1.099  -4.441   3.665  1.00                 C  
TER
