# Supplementary material for: Comparative Single-Cell Transcriptomics Reveals Novel Genes Involved in Bivalve Embryonic Shell Formation and Questions Ontogenetic Homology of Molluscan Shell Types
Source: Front Cell Dev Biol. 2022 Jun 9;10:883755. doi: 10.3389/fcell.2022.883755 (PMC9261976; doi:10.3389/fcell.2022.883755)
Supplement: Supplementary file 1 [file DataSheet1.ZIP › Supplementary_File1/s_f_1/8cff23fbb1f18476.final.pdb]

ATOM      1  N   LEU   436     143.067 157.619 123.345  1.00                 N  
ATOM      2  CA  LEU   436     143.760 158.814 123.789  1.00                 C  
ATOM      3  C   LEU   436     145.222 158.555 124.079  1.00                 C  
ATOM      4  O   LEU   436     145.681 158.689 125.213  1.00                 O  
ATOM      5  CB  LEU   436     143.088 159.391 125.036  1.00                 C  
ATOM      6  CG  LEU   436     141.653 159.892 124.863  1.00                 C  
ATOM      7  CD1 LEU   436     141.066 160.318 126.200  1.00                 C  
ATOM      8  CD2 LEU   436     141.602 161.045 123.872  1.00                 C  
ATOM      9  N   GLY   437     145.955 158.178 123.037  1.00                 N  
ATOM     10  CA  GLY   437     147.359 157.860 123.163  1.00                 C  
ATOM     11  C   GLY   437     147.614 156.516 123.794  1.00                 C  
ATOM     12  O   GLY   437     148.752 156.231 124.182  1.00                 O  
ATOM     13  N   GLY   438     146.582 155.681 123.904  1.00                 N  
ATOM     14  CA  GLY   438     146.742 154.367 124.505  1.00                 C  
ATOM     15  C   GLY   438     147.545 153.452 123.595  1.00                 C  
ATOM     16  O   GLY   438     148.189 152.510 124.068  1.00                 O  
ATOM     17  N   GLY   439     147.514 153.717 122.288  1.00                 N  
ATOM     18  CA  GLY   439     148.212 152.881 121.333  1.00                 C  
ATOM     19  C   GLY   439     149.702 152.815 121.573  1.00                 C  
ATOM     20  O   GLY   439     150.355 151.881 121.095  1.00                 O  
ATOM     21  N   GLY   440     150.259 153.798 122.279  1.00                 N  
ATOM     22  CA  GLY   440     151.689 153.829 122.551  1.00                 C  
ATOM     23  C   GLY   440     152.155 152.450 122.984  1.00                 C  
ATOM     24  O   GLY   440     151.552 151.827 123.861  1.00                 O  
ATOM     25  N   GLY   441     153.225 151.974 122.373  1.00                 N  
ATOM     26  CA  GLY   441     153.645 150.623 122.687  1.00                 C  
ATOM     27  C   GLY   441     152.555 149.655 122.276  1.00                 C  
ATOM     28  O   GLY   441     152.167 149.574 121.104  1.00                 O  
ATOM     29  N   ALA   442     152.048 148.912 123.256  1.00                 N  
ATOM     30  CA  ALA   442     150.957 147.965 123.048  1.00                 C  
ATOM     31  C   ALA   442     151.310 147.011 121.912  1.00                 C  
ATOM     32  O   ALA   442     150.555 146.816 120.957  1.00                 O  
ATOM     33  CB  ALA   442     149.662 148.705 122.750  1.00                 C  
ATOM     34  N   ILE   443     152.500 146.432 122.020  1.00                 N  
ATOM     35  CA  ILE   443     153.014 145.565 120.973  1.00                 C  
ATOM     36  C   ILE   443     152.052 144.414 120.725  1.00                 C  
ATOM     37  O   ILE   443     151.529 143.805 121.662  1.00                 O  
ATOM     38  CB  ILE   443     154.414 145.027 121.322  1.00                 C  
ATOM     39  CD1 ILE   443     156.770 145.770 121.951  1.00                 C  
ATOM     40  CG1 ILE   443     155.425 146.174 121.389  1.00                 C  
ATOM     41  CG2 ILE   443     154.837 143.956 120.328  1.00                 C  
ATOM     42  N   GLY   444     151.811 144.121 119.453  1.00                 N  
ATOM     43  CA  GLY   444     151.040 142.942 119.109  1.00                 C  
ATOM     44  C   GLY   444     151.908 141.706 119.298  1.00                 C  
ATOM     45  O   GLY   444     153.126 141.742 119.104  1.00                 O  
ATOM     46  N   GLY   445     151.273 140.608 119.679  1.00                 N  
ATOM     47  CA  GLY   445     152.011 139.402 119.977  1.00                 C  
ATOM     48  C   GLY   445     152.366 139.306 121.447  1.00                 C  
ATOM     49  O   GLY   445     151.954 140.114 122.286  1.00                 O  
ATOM     50  N   GLY   446     153.155 138.281 121.759  1.00                 N  
ATOM     51  CA  GLY   446     153.509 137.997 123.144  1.00                 C  
ATOM     52  C   GLY   446     154.196 139.199 123.782  1.00                 C  
ATOM     53  O   GLY   446     155.093 139.805 123.189  1.00                 O  
ATOM     54  N   PHE   447     153.769 139.542 124.995  1.00                 N  
ATOM     55  CA  PHE   447     154.297 140.679 125.738  1.00                 C  
ATOM     56  C   PHE   447     155.201 140.184 126.860  1.00                 C  
ATOM     57  O   PHE   447     154.782 139.364 127.683  1.00                 O  
ATOM     58  CB  PHE   447     153.155 141.532 126.295  1.00                 C  
ATOM     59  CG  PHE   447     153.618 142.722 127.087  1.00                 C  
ATOM     60  CZ  PHE   447     154.473 144.920 128.557  1.00                 C  
ATOM     61  CD1 PHE   447     154.032 143.878 126.448  1.00                 C  
ATOM     62  CE1 PHE   447     154.457 144.972 127.176  1.00                 C  
ATOM     63  CD2 PHE   447     153.640 142.685 128.469  1.00                 C  
ATOM     64  CE2 PHE   447     154.066 143.779 129.198  1.00                 C  
ATOM     65  N   GLY   448     156.436 140.682 126.886  1.00                 N  
ATOM     66  CA  GLY   448     157.393 140.332 127.927  1.00                 C  
ATOM     67  C   GLY   448     158.338 141.500 128.163  1.00                 C  
ATOM     68  O   GLY   448     158.510 142.370 127.305  1.00                 O  
ATOM     69  N   SER   449     158.950 141.507 129.342  1.00                 N  
ATOM     70  CA  SER   449     159.906 142.531 129.724  1.00                 C  
ATOM     71  C   SER   449     161.320 142.011 129.447  1.00                 C  
ATOM     72  O   SER   449     161.506 141.080 128.655  1.00                 O  
ATOM     73  CB  SER   449     159.729 142.907 131.196  1.00                 C  
ATOM     74  OG  SER   449     160.526 144.028 131.536  1.00                 O  
ATOM     75  N   PHE   450     162.324 142.603 130.092  1.00                 N  
ATOM     76  CA  PHE   450     163.711 142.226 129.853  1.00                 C  
ATOM     77  C   PHE   450     164.492 142.087 131.152  1.00                 C  
ATOM     78  O   PHE   450     164.469 142.988 131.996  1.00                 O  
ATOM     79  CB  PHE   450     164.396 143.251 128.947  1.00                 C  
ATOM     80  CG  PHE   450     165.824 142.914 128.622  1.00                 C  
ATOM     81  CZ  PHE   450     168.468 142.296 128.027  1.00                 C  
ATOM     82  CD1 PHE   450     166.125 141.974 127.653  1.00                 C  
ATOM     83  CE1 PHE   450     167.439 141.664 127.355  1.00                 C  
ATOM     84  CD2 PHE   450     166.865 143.538 129.287  1.00                 C  
ATOM     85  CE2 PHE   450     168.178 143.229 128.988  1.00                 C  
ATOM     86  N   GLY   451     165.179 140.954 131.301  1.00                 N  
ATOM     87  CA  GLY   451     166.129 140.750 132.379  1.00                 C  
ATOM     88  C   GLY   451     165.609 140.493 133.778  1.00                 C  
ATOM     89  O   GLY   451     165.687 141.370 134.644  1.00                 O  
ATOM     90  N   GLY   452     165.076 139.298 134.015  1.00                 N  
ATOM     91  CA  GLY   452     164.708 138.896 135.364  1.00                 C  
ATOM     92  C   GLY   452     165.957 138.519 136.159  1.00                 C  
ATOM     93  O   GLY   452     166.953 138.044 135.608  1.00                 O  
ATOM     94  N   ASP   453     165.890 138.741 137.472  1.00                 N  
ATOM     95  CA  ASP   453     167.080 138.644 138.317  1.00                 C  
ATOM     96  C   ASP   453     167.499 137.195 138.528  1.00                 C  
ATOM     97  O   ASP   453     168.684 136.857 138.427  1.00                 O  
ATOM     98  CB  ASP   453     166.833 139.316 139.669  1.00                 C  
ATOM     99  CG  ASP   453     166.762 140.827 139.565  1.00                 C  
ATOM    100  OD1 ASP   453     167.169 141.369 138.516  1.00                 O  
ATOM    101  OD2 ASP   453     166.299 141.468 140.532  1.00                 O  
ATOM    102  N   ALA   454     166.548 136.322 138.833  1.00                 N  
ATOM    103  CA  ALA   454     166.860 134.965 139.240  1.00                 C  
ATOM    104  C   ALA   454     166.422 133.926 138.218  1.00                 C  
ATOM    105  O   ALA   454     165.494 134.141 137.435  1.00                 O  
ATOM    106  CB  ALA   454     166.213 134.652 140.580  1.00                 C  
ATOM    107  N   GLY   455     167.122 132.795 138.243  1.00                 N  
ATOM    108  CA  GLY   455     166.745 131.672 137.407  1.00                 C  
ATOM    109  C   GLY   455     165.441 131.046 137.872  1.00                 C  
ATOM    110  O   GLY   455     165.150 130.979 139.068  1.00                 O  
ATOM    111  N   SER   456     164.655 130.579 136.911  1.00                 N  
ATOM    112  CA  SER   456     163.327 130.086 137.179  1.00                 C  
ATOM    113  C   SER   456     163.285 128.932 138.166  1.00                 C  
ATOM    114  O   SER   456     164.001 127.938 138.011  1.00                 O  
ATOM    115  CB  SER   456     162.649 129.641 135.882  1.00                 C  
ATOM    116  OG  SER   456     161.376 129.074 136.140  1.00                 O  
ATOM    117  N   PHE   457     162.448 129.033 139.201  1.00                 N  
ATOM    118  CA  PHE   457     162.251 127.883 140.087  1.00                 C  
ATOM    119  C   PHE   457     161.346 126.822 139.480  1.00                 C  
ATOM    120  O   PHE   457     160.404 127.112 138.740  1.00                 O  
ATOM    121  CB  PHE   457     161.669 128.334 141.428  1.00                 C  
ATOM    122  CG  PHE   457     162.639 129.098 142.284  1.00                 C  
ATOM    123  CZ  PHE   457     164.436 130.507 143.868  1.00                 C  
ATOM    124  CD1 PHE   457     162.575 130.478 142.363  1.00                 C  
ATOM    125  CE1 PHE   457     163.467 131.182 143.150  1.00                 C  
ATOM    126  CD2 PHE   457     163.614 128.437 143.009  1.00                 C  
ATOM    127  CE2 PHE   457     164.506 129.141 143.796  1.00                 C  
ATOM    128  N   GLY   458     161.636 125.570 139.837  1.00                 N  
ATOM    129  CA  GLY   458     160.848 124.450 139.330  1.00                 C  
ATOM    130  C   GLY   458     159.382 124.576 139.722  1.00                 C  
ATOM    131  O   GLY   458     158.489 124.289 138.915  1.00                 O  
ATOM    132  N   GLY   459     159.112 125.010 140.950  1.00                 N  
ATOM    133  CA  GLY   459     157.745 125.141 141.413  1.00                 C  
ATOM    134  C   GLY   459     157.638 125.643 142.838  1.00                 C  
ATOM    135  O   GLY   459     158.458 126.451 143.285  1.00                 O  
ATOM    136  N   GLY   460     156.631 125.163 143.560  1.00                 N  
ATOM    137  CA  GLY   460     156.437 125.489 144.965  1.00                 C  
ATOM    138  C   GLY   460     156.688 124.268 145.847  1.00                 C  
ATOM    139  O   GLY   460     156.210 124.206 146.977  1.00                 O  
ATOM    140  N   VAL   461     157.437 123.292 145.329  1.00                 N  
ATOM    141  CA  VAL   461     157.751 122.113 146.117  1.00                 C  
ATOM    142  C   VAL   461     158.444 122.462 147.418  1.00                 C  
ATOM    143  O   VAL   461     158.191 121.842 148.453  1.00                 O  
ATOM    144  CB  VAL   461     158.627 121.123 145.327  1.00                 C  
ATOM    145  CG1 VAL   461     159.117 120.005 146.234  1.00                 C  
ATOM    146  CG2 VAL   461     157.857 120.556 144.144  1.00                 C  
ATOM    147  N   ILE   462     159.333 123.452 147.383  1.00                 N  
ATOM    148  CA  ILE   462     159.972 123.974 148.585  1.00                 C  
ATOM    149  C   ILE   462     159.294 125.304 148.901  1.00                 C  
ATOM    150  O   ILE   462     159.590 126.336 148.291  1.00                 O  
ATOM    151  CB  ILE   462     161.493 124.126 148.395  1.00                 C  
ATOM    152  CD1 ILE   462     163.578 122.867 147.643  1.00                 C  
ATOM    153  CG1 ILE   462     162.125 122.775 148.054  1.00                 C  
ATOM    154  CG2 ILE   462     162.124 124.751 149.630  1.00                 C  
ATOM    155  N   GLY   463     158.392 125.270 149.880  1.00                 N  
ATOM    156  CA  GLY   463     157.505 126.374 150.233  1.00                 C  
ATOM    157  C   GLY   463     158.128 127.278 151.293  1.00                 C  
ATOM    158  O   GLY   463     158.148 128.503 151.135  1.00                 O  
ATOM    159  N   GLY   464     158.623 126.687 152.382  1.00                 N  
ATOM    160  CA  GLY   464     159.185 127.478 153.465  1.00                 C  
ATOM    161  C   GLY   464     160.358 128.341 153.029  1.00                 C  
ATOM    162  O   GLY   464     160.525 129.466 153.512  1.00                 O  
ATOM    163  N   GLY   465     161.186 127.830 152.126  1.00                 N  
ATOM    164  CA  GLY   465     162.352 128.557 151.642  1.00                 C  
ATOM    165  C   GLY   465     163.318 127.572 151.001  1.00                 C  
ATOM    166  O   GLY   465     162.917 126.483 150.594  1.00                 O  
ATOM    167  N   ILE   466     164.589 127.966 150.908  1.00                 N  
ATOM    168  CA  ILE   466     165.585 127.046 150.353  1.00                 C  
ATOM    169  C   ILE   466     165.971 126.143 151.532  1.00                 C  
ATOM    170  O   ILE   466     167.102 126.120 152.014  1.00                 O  
ATOM    171  CB  ILE   466     166.779 127.806 149.746  1.00                 C  
ATOM    172  CD1 ILE   466     168.845 129.164 150.369  1.00                 C  
ATOM    173  CG1 ILE   466     167.533 128.572 150.836  1.00                 C  
ATOM    174  CG2 ILE   466     166.313 128.724 148.627  1.00                 C  
ATOM    175  N   GLY   467     165.295 126.309 152.660  1.00                 N  
ATOM    176  CA  GLY   467     165.654 125.510 153.826  1.00                 C  
ATOM    177  C   GLY   467     164.454 124.826 154.455  1.00                 C  
ATOM    178  O   GLY   467     163.331 125.339 154.424  1.00                 O  
ATOM    179  N   SER   468     164.664 123.651 155.040  1.00                 N  
ATOM    180  CA  SER   468     163.572 122.982 155.765  1.00                 C  
ATOM    181  C   SER   468     163.824 123.407 157.211  1.00                 C  
ATOM    182  O   SER   468     164.797 123.003 157.853  1.00                 O  
ATOM    183  CB  SER   468     163.619 121.471 155.530  1.00                 C  
ATOM    184  OG  SER   468     162.627 120.805 156.291  1.00                 O  
ATOM    185  N   PHE   469     162.930 124.236 157.732  1.00                 N  
ATOM    186  CA  PHE   469     163.134 124.732 159.092  1.00                 C  
ATOM    187  C   PHE   469     161.817 124.878 159.850  1.00                 C  
ATOM    188  O   PHE   469     160.860 125.480 159.354  1.00                 O  
ATOM    189  CB  PHE   469     163.865 126.076 159.068  1.00                 C  
ATOM    190  CG  PHE   469     163.097 127.172 158.386  1.00                 C  
ATOM    191  CZ  PHE   469     161.678 129.197 157.117  1.00                 C  
ATOM    192  CD1 PHE   469     162.267 128.010 159.110  1.00                 C  
ATOM    193  CE1 PHE   469     161.560 129.018 158.483  1.00                 C  
ATOM    194  CD2 PHE   469     163.203 127.364 157.020  1.00                 C  
ATOM    195  CE2 PHE   469     162.496 128.372 156.392  1.00                 C  
ATOM    196  N   GLY   470     161.733 124.335 161.068  1.00                 N  
ATOM    197  CA  GLY   470     160.505 124.447 161.820  1.00                 C  
ATOM    198  C   GLY   470     160.529 125.413 162.996  1.00                 C  
ATOM    199  O   GLY   470     159.503 125.696 163.621  1.00                 O  
ATOM    200  N   GLY   471     161.719 125.942 163.320  1.00                 N  
ATOM    201  CA  GLY   471     161.895 126.837 164.472  1.00                 C  
ATOM    202  C   GLY   471     162.665 128.108 164.151  1.00                 C  
ATOM    203  O   GLY   471     163.344 128.213 163.126  1.00                 O  
ATOM    204  N   GLY   472     162.569 129.112 165.040  1.00                 N  
ATOM    205  CA  GLY   472     163.292 130.373 164.829  1.00                 C  
ATOM    206  C   GLY   472     164.805 130.141 164.750  1.00                 C  
ATOM    207  O   GLY   472     165.532 130.748 163.959  1.00                 O  
ATOM    208  N   ALA   473     165.267 129.241 165.593  1.00                 N  
ATOM    209  CA  ALA   473     166.681 128.900 165.647  1.00                 C  
ATOM    210  C   ALA   473     167.244 128.332 164.353  1.00                 C  
ATOM    211  O   ALA   473     168.354 128.669 163.934  1.00                 O  
ATOM    212  CB  ALA   473     166.943 127.898 166.761  1.00                 C  
ATOM    213  N   GLY   474     166.492 127.457 163.691  1.00                 N  
ATOM    214  CA  GLY   474     167.015 126.916 162.441  1.00                 C  
ATOM    215  C   GLY   474     166.920 127.940 161.354  1.00                 C  
ATOM    216  O   GLY   474     167.810 128.075 160.510  1.00                 O  
ATOM    217  N   SER   475     165.830 128.695 161.345  1.00                 N  
ATOM    218  CA  SER   475     165.684 129.747 160.342  1.00                 C  
ATOM    219  C   SER   475     166.828 130.751 160.434  1.00                 C  
ATOM    220  O   SER   475     167.396 131.193 159.431  1.00                 O  
ATOM    221  CB  SER   475     164.341 130.461 160.506  1.00                 C  
ATOM    222  OG  SER   475     164.281 131.158 161.739  1.00                 O  
ATOM    223  N   PHE   476     167.179 131.124 161.677  1.00                 N  
ATOM    224  CA  PHE   476     168.262 132.084 161.938  1.00                 C  
ATOM    225  C   PHE   476     169.634 131.538 161.490  1.00                 C  
ATOM    226  O   PHE   476     170.433 132.243 160.869  1.00                 O  
ATOM    227  CB  PHE   476     168.311 132.445 163.424  1.00                 C  
ATOM    228  CG  PHE   476     169.386 133.435 163.772  1.00                 C  
ATOM    229  CZ  PHE   476     171.378 135.263 164.418  1.00                 C  
ATOM    230  CD1 PHE   476     169.210 134.785 163.522  1.00                 C  
ATOM    231  CE1 PHE   476     170.199 135.697 163.842  1.00                 C  
ATOM    232  CD2 PHE   476     170.572 133.018 164.349  1.00                 C  
ATOM    233  CE2 PHE   476     171.560 133.929 164.669  1.00                 C  
ATOM    234  N   GLY   477     169.921 130.280 161.800  1.00                 N  
ATOM    235  CA  GLY   477     171.194 129.633 161.381  1.00                 C  
ATOM    236  C   GLY   477     171.357 129.664 159.853  1.00                 C  
ATOM    237  O   GLY   477     172.385 130.048 159.290  1.00                 O  
ATOM    238  N   GLN   478     170.280 129.235 159.195  1.00                 N  
ATOM    239  CA  GLN   478     170.224 129.149 157.765  1.00                 C  
ATOM    240  C   GLN   478     170.317 130.567 157.119  1.00                 C  
ATOM    241  O   GLN   478     171.402 131.132 156.957  1.00                 O  
ATOM    242  CB  GLN   478     168.939 128.449 157.320  1.00                 C  
ATOM    243  CD  GLN   478     167.568 126.327 157.278  1.00                 C  
ATOM    244  CG  GLN   478     168.881 126.972 157.677  1.00                 C  
ATOM    245  OE1 GLN   478     166.535 126.992 157.208  1.00                 O  
ATOM    246  NE2 GLN   478     167.606 125.026 157.014  1.00                 N  
ATOM    247  N   GLY   479     169.166 131.083 156.677  1.00                 N  
ATOM    248  CA  GLY   479     169.169 132.468 156.232  1.00                 C  
ATOM    249  C   GLY   479     167.989 133.260 156.764  1.00                 C  
ATOM    250  O   GLY   479     168.102 134.474 156.944  1.00                 O  
ATOM    251  N   GLY   480     166.866 132.594 157.017  1.00                 N  
ATOM    252  CA  GLY   480     165.638 133.264 157.384  1.00                 C  
ATOM    253  C   GLY   480     165.781 134.182 158.577  1.00                 C  
ATOM    254  O   GLY   480     166.429 133.839 159.571  1.00                 O  
ATOM    255  N   GLY   481     165.167 135.356 158.481  1.00                 N  
ATOM    256  CA  GLY   481     165.215 136.336 159.545  1.00                 C  
ATOM    257  C   GLY   481     163.913 137.102 159.629  1.00                 C  
ATOM    258  O   GLY   481     163.292 137.396 158.603  1.00                 O  
ATOM    259  N   ALA   482     163.491 137.431 160.845  1.00                 N  
ATOM    260  CA  ALA   482     162.234 138.122 161.048  1.00                 C  
ATOM    261  C   ALA   482     161.080 137.435 160.348  1.00                 C  
ATOM    262  O   ALA   482     160.401 138.034 159.508  1.00                 O  
ATOM    263  CB  ALA   482     162.336 139.561 160.565  1.00                 C  
ATOM    264  N   ILE   483     160.858 136.166 160.686  1.00                 N  
ATOM    265  CA  ILE   483     159.948 135.308 159.938  1.00                 C  
ATOM    266  C   ILE   483     158.526 135.849 160.011  1.00                 C  
ATOM    267  O   ILE   483     157.957 136.274 159.000  1.00                 O  
ATOM    268  CB  ILE   483     159.992 133.856 160.450  1.00                 C  
ATOM    269  CD1 ILE   483     161.795 133.192 158.775  1.00                 C  
ATOM    270  CG1 ILE   483     161.381 133.255 160.229  1.00                 C  
ATOM    271  CG2 ILE   483     158.903 133.025 159.789  1.00                 C  
ATOM    272  N   VAL   484     157.952 135.831 161.211  1.00                 N  
ATOM    273  CA  VAL   484     156.583 136.251 161.433  1.00                 C  
ATOM    274  C   VAL   484     156.430 136.992 162.745  1.00                 C  
ATOM    275  O   VAL   484     155.550 136.672 163.549  1.00                 O  
ATOM    276  CB  VAL   484     155.614 135.055 161.404  1.00                 C  
ATOM    277  CG1 VAL   484     155.572 134.436 160.015  1.00                 C  
ATOM    278  CG2 VAL   484     156.017 134.017 162.441  1.00                 C  
ATOM    279  N   GLN   485     157.292 137.988 162.972  1.00                 N  
ATOM    280  CA  GLN   485     157.232 138.750 164.216  1.00                 C  
ATOM    281  C   GLN   485     155.844 139.335 164.443  1.00                 C  
ATOM    282  O   GLN   485     155.351 139.357 165.577  1.00                 O  
ATOM    283  CB  GLN   485     158.275 139.869 164.210  1.00                 C  
ATOM    284  CD  GLN   485     158.843 139.809 166.670  1.00                 C  
ATOM    285  CG  GLN   485     158.353 140.653 165.510  1.00                 C  
ATOM    286  OE1 GLN   485     159.905 139.192 166.596  1.00                 O  
ATOM    287  NE2 GLN   485     158.068 139.781 167.748  1.00                 N  
ATOM    288  N   GLY   486     155.387 140.202 163.549  1.00                 N  
ATOM    289  CA  GLY   486     154.054 140.770 163.679  1.00                 C  
ATOM    290  C   GLY   486     153.195 140.313 162.496  1.00                 C  
ATOM    291  O   GLY   486     151.963 140.365 162.541  1.00                 O  
ATOM    292  N   VAL   487     153.827 139.858 161.416  1.00                 N  
ATOM    293  CA  VAL   487     153.100 139.343 160.251  1.00                 C  
ATOM    294  C   VAL   487     152.328 138.096 160.692  1.00                 C  
ATOM    295  O   VAL   487     152.875 137.206 161.349  1.00                 O  
ATOM    296  CB  VAL   487     154.054 139.034 159.082  1.00                 C  
ATOM    297  CG1 VAL   487     153.300 138.365 157.943  1.00                 C  
ATOM    298  CG2 VAL   487     154.736 140.305 158.601  1.00                 C  
ATOM    299  N   GLY   488     151.049 138.004 160.343  1.00                 N  
ATOM    300  CA  GLY   488     150.247 136.844 160.693  1.00                 C  
ATOM    301  C   GLY   488     149.401 136.458 159.486  1.00                 C  
ATOM    302  O   GLY   488     148.210 136.768 159.397  1.00                 O  
ATOM    303  N   ALA   489     150.022 135.767 158.532  1.00                 N  
ATOM    304  CA  ALA   489     149.352 135.324 157.312  1.00                 C  
ATOM    305  C   ALA   489     148.001 134.738 157.714  1.00                 C  
ATOM    306  O   ALA   489     147.806 134.296 158.850  1.00                 O  
ATOM    307  CB  ALA   489     150.214 134.313 156.571  1.00                 C  
ATOM    308  N   GLY   490     147.047 134.721 156.795  1.00                 N  
ATOM    309  CA  GLY   490     145.726 134.239 157.144  1.00                 C  
ATOM    310  C   GLY   490     145.023 133.462 156.045  1.00                 C  
ATOM    311  O   GLY   490     145.137 133.738 154.848  1.00                 O  
ATOM    312  N   GLY   491     144.359 132.429 156.465  1.00                 N  
ATOM    313  CA  GLY   491     143.426 131.671 155.657  1.00                 C  
ATOM    314  C   GLY   491     143.165 132.333 154.313  1.00                 C  
ATOM    315  O   GLY   491     143.514 133.488 154.066  1.00                 O  
ATOM    316  N   PHE   492     142.527 131.556 153.434  1.00                 N  
ATOM    317  CA  PHE   492     142.266 132.022 152.075  1.00                 C  
ATOM    318  C   PHE   492     141.392 133.271 152.067  1.00                 C  
ATOM    319  O   PHE   492     141.667 134.224 151.329  1.00                 O  
ATOM    320  CB  PHE   492     141.601 130.919 151.249  1.00                 C  
ATOM    321  CG  PHE   492     142.540 129.823 150.834  1.00                 C  
ATOM    322  CZ  PHE   492     144.282 127.798 150.062  1.00                 C  
ATOM    323  CD1 PHE   492     142.402 128.544 151.344  1.00                 C  
ATOM    324  CE1 PHE   492     143.266 127.535 150.962  1.00                 C  
ATOM    325  CD2 PHE   492     143.562 130.071 149.935  1.00                 C  
ATOM    326  CE2 PHE   492     144.426 129.062 149.553  1.00                 C  
ATOM    327  N   GLY   493     140.337 133.286 152.877  1.00                 N  
ATOM    328  CA  GLY   493     139.483 134.447 152.993  1.00                 C  
ATOM    329  C   GLY   493     138.418 134.583 151.927  1.00                 C  
ATOM    330  O   GLY   493     137.683 135.578 151.937  1.00                 O  
ATOM    331  N   LYS   494     138.303 133.622 151.009  1.00                 N  
ATOM    332  CA  LYS   494     137.273 133.657 149.970  1.00                 C  
ATOM    333  C   LYS   494     136.003 133.047 150.555  1.00                 C  
ATOM    334  O   LYS   494     135.664 131.884 150.327  1.00                 O  
ATOM    335  CB  LYS   494     137.744 132.907 148.723  1.00                 C  
ATOM    336  CD  LYS   494     139.335 132.763 146.787  1.00                 C  
ATOM    337  CE  LYS   494     140.492 133.431 146.062  1.00                 C  
ATOM    338  CG  LYS   494     138.931 133.549 148.024  1.00                 C  
ATOM    339  NZ  LYS   494     140.884 132.683 144.835  1.00                 N  
ATOM    340  N   GLY   495     135.289 133.866 151.329  1.00                 N  
ATOM    341  CA  GLY   495     134.201 133.339 152.137  1.00                 C  
ATOM    342  C   GLY   495     133.100 132.698 151.315  1.00                 C  
ATOM    343  O   GLY   495     132.662 131.583 151.606  1.00                 O  
ATOM    344  N   ALA   496     132.637 133.387 150.274  1.00                 N  
ATOM    345  CA  ALA   496     131.516 132.890 149.483  1.00                 C  
ATOM    346  C   ALA   496     131.877 132.721 148.014  1.00                 C  
ATOM    347  O   ALA   496     131.775 131.611 147.482  1.00                 O  
ATOM    348  CB  ALA   496     130.323 133.825 149.609  1.00                 C  
ATOM    349  N   ILE   497     132.292 133.779 147.350  1.00                 N  
ATOM    350  CA  ILE   497     132.604 133.745 145.936  1.00                 C  
ATOM    351  C   ILE   497     132.348 135.116 145.344  1.00                 C  
ATOM    352  O   ILE   497     131.452 135.851 145.748  1.00                 O  
ATOM    353  CB  ILE   497     131.787 132.664 145.204  1.00                 C  
ATOM    354  CD1 ILE   497     133.730 131.857 143.764  1.00                 C  
ATOM    355  CG1 ILE   497     132.336 132.445 143.792  1.00                 C  
ATOM    356  CG2 ILE   497     130.311 133.032 145.187  1.00                 C  
ATOM    357  N   GLY   498     133.160 135.473 144.355  1.00                 N  
ATOM    358  CA  GLY   498     132.974 136.742 143.685  1.00                 C  
ATOM    359  C   GLY   498     131.636 136.806 142.979  1.00                 C  
ATOM    360  O   GLY   498     131.241 135.851 142.303  1.00                 O  
ATOM    361  N   GLY   499     130.918 137.911 143.149  1.00                 N  
ATOM    362  CA  GLY   499     129.634 138.071 142.484  1.00                 C  
ATOM    363  C   GLY   499     128.632 136.986 142.814  1.00                 C  
ATOM    364  O   GLY   499     127.864 136.567 141.939  1.00                 O  
ATOM    365  N   SER   500     108.214 137.295 144.080  1.00                 N  
ATOM    366  CA  SER   500     107.060 137.379 143.193  1.00                 C  
ATOM    367  C   SER   500     105.879 136.598 143.760  1.00                 C  
ATOM    368  O   SER   500     105.313 135.737 143.086  1.00                 O  
ATOM    369  CB  SER   500     107.417 136.859 141.799  1.00                 C  
ATOM    370  OG  SER   500     107.742 135.480 141.837  1.00                 O  
TER
