# Supplementary material for: Comparative Single-Cell Transcriptomics Reveals Novel Genes Involved in Bivalve Embryonic Shell Formation and Questions Ontogenetic Homology of Molluscan Shell Types
Source: Front Cell Dev Biol. 2022 Jun 9;10:883755. doi: 10.3389/fcell.2022.883755 (PMC9261976; doi:10.3389/fcell.2022.883755)
Supplement: Supplementary file 1 [file DataSheet1.ZIP › Supplementary_File1/s_f_1/911ad959615c15b5.final.pdb]

SSBOND   1 CYS    127    CYS    157
ATOM      1  N   ALA    29       1.221 -31.900 -27.137  1.00                 N  
ATOM      2  CA  ALA    29       1.772 -33.030 -27.898  1.00                 C  
ATOM      3  C   ALA    29       0.815 -34.115 -28.376  1.00                 C  
ATOM      4  O   ALA    29      -0.254 -34.319 -27.792  1.00                 O  
ATOM      5  CB  ALA    29       2.846 -33.740 -27.089  1.00                 C  
ATOM      6  N   HIS    30       1.213 -34.785 -29.462  1.00                 N  
ATOM      7  CA  HIS    30       0.564 -36.004 -29.967  1.00                 C  
ATOM      8  C   HIS    30      -0.935 -35.795 -30.386  1.00                 C  
ATOM      9  O   HIS    30      -1.716 -36.756 -30.382  1.00                 O  
ATOM     10  CB  HIS    30       0.629 -37.118 -28.920  1.00                 C  
ATOM     11  CG  HIS    30       2.022 -37.507 -28.538  1.00                 C  
ATOM     12  ND1 HIS    30       2.878 -38.157 -29.401  1.00                 N  
ATOM     13  CE1 HIS    30       4.050 -38.371 -28.777  1.00                 C  
ATOM     14  CD2 HIS    30       2.847 -37.376 -27.345  1.00                 C  
ATOM     15  NE2 HIS    30       4.038 -37.906 -27.543  1.00                 N  
ATOM     16  N   GLY    31      -1.302 -34.560 -30.785  1.00                 N  
ATOM     17  CA  GLY    31      -2.722 -34.158 -31.035  1.00                 C  
ATOM     18  C   GLY    31      -2.988 -33.068 -32.110  1.00                 C  
ATOM     19  O   GLY    31      -4.056 -32.428 -32.083  1.00                 O  
ATOM     20  N   ASP    32      -2.056 -32.855 -33.047  1.00                 N  
ATOM     21  CA  ASP    32      -2.239 -31.839 -34.105  1.00                 C  
ATOM     22  C   ASP    32      -3.266 -32.312 -35.148  1.00                 C  
ATOM     23  O   ASP    32      -3.231 -33.450 -35.615  1.00                 O  
ATOM     24  CB  ASP    32      -0.904 -31.525 -34.783  1.00                 C  
ATOM     25  CG  ASP    32       0.043 -30.759 -33.879  1.00                 C  
ATOM     26  OD1 ASP    32      -0.412 -30.264 -32.826  1.00                 O  
ATOM     27  OD2 ASP    32       1.239 -30.655 -34.224  1.00                 O  
ATOM     28  N   HIS    33      -4.164 -31.400 -35.501  1.00                 N  
ATOM     29  CA  HIS    33      -5.335 -31.651 -36.352  1.00                 C  
ATOM     30  C   HIS    33      -6.350 -32.697 -35.831  1.00                 C  
ATOM     31  O   HIS    33      -7.196 -33.137 -36.620  1.00                 O  
ATOM     32  CB  HIS    33      -4.897 -32.101 -37.747  1.00                 C  
ATOM     33  CG  HIS    33      -4.026 -31.111 -38.456  1.00                 C  
ATOM     34  ND1 HIS    33      -4.493 -29.893 -38.900  1.00                 N  
ATOM     35  CE1 HIS    33      -3.485 -29.228 -39.493  1.00                 C  
ATOM     36  CD2 HIS    33      -2.630 -31.062 -38.866  1.00                 C  
ATOM     37  NE2 HIS    33      -2.365 -29.923 -39.476  1.00                 N  
ATOM     38  N   GLY    34      -6.317 -33.062 -34.534  1.00                 N  
ATOM     39  CA  GLY    34      -7.352 -33.987 -33.977  1.00                 C  
ATOM     40  C   GLY    34      -8.668 -33.248 -33.782  1.00                 C  
ATOM     41  O   GLY    34      -8.711 -32.289 -33.040  1.00                 O  
ATOM     42  N   ASP    35      -9.668 -33.633 -34.561  1.00                 N  
ATOM     43  CA  ASP    35     -10.950 -32.966 -34.577  1.00                 C  
ATOM     44  C   ASP    35     -11.903 -33.791 -33.718  1.00                 C  
ATOM     45  O   ASP    35     -11.656 -34.957 -33.413  1.00                 O  
ATOM     46  CB  ASP    35     -11.456 -32.813 -36.013  1.00                 C  
ATOM     47  CG  ASP    35     -12.611 -31.836 -36.122  1.00                 C  
ATOM     48  OD1 ASP    35     -13.047 -31.312 -35.076  1.00                 O  
ATOM     49  OD2 ASP    35     -13.080 -31.596 -37.254  1.00                 O  
ATOM     50  N   ALA    36     -13.022 -33.174 -33.359  1.00                 N  
ATOM     51  CA  ALA    36     -14.074 -33.824 -32.609  1.00                 C  
ATOM     52  C   ALA    36     -15.253 -34.108 -33.532  1.00                 C  
ATOM     53  O   ALA    36     -15.600 -33.271 -34.360  1.00                 O  
ATOM     54  CB  ALA    36     -14.498 -32.959 -31.432  1.00                 C  
ATOM     55  N   GLU    37     -15.879 -35.288 -33.395  1.00                 N  
ATOM     56  CA  GLU    37     -17.027 -35.566 -34.247  1.00                 C  
ATOM     57  C   GLU    37     -18.139 -34.503 -34.213  1.00                 C  
ATOM     58  O   GLU    37     -18.602 -34.066 -33.155  1.00                 O  
ATOM     59  CB  GLU    37     -17.653 -36.913 -33.879  1.00                 C  
ATOM     60  CD  GLU    37     -19.386 -38.675 -34.400  1.00                 C  
ATOM     61  CG  GLU    37     -18.817 -37.320 -34.769  1.00                 C  
ATOM     62  OE1 GLU    37     -18.904 -39.274 -33.415  1.00                 O  
ATOM     63  OE2 GLU    37     -20.314 -39.139 -35.095  1.00                 O  
ATOM     64  N   SER    38     -18.555 -34.124 -35.408  1.00                 N  
ATOM     65  CA  SER    38     -19.629 -33.179 -35.614  1.00                 C  
ATOM     66  C   SER    38     -20.966 -33.832 -35.335  1.00                 C  
ATOM     67  O   SER    38     -21.228 -34.931 -35.782  1.00                 O  
ATOM     68  CB  SER    38     -19.590 -32.626 -37.040  1.00                 C  
ATOM     69  OG  SER    38     -20.688 -31.765 -37.283  1.00                 O  
ATOM     70  N   LEU    39     -21.784 -33.113 -34.577  1.00                 N  
ATOM     71  CA  LEU    39     -23.156 -33.471 -34.259  1.00                 C  
ATOM     72  C   LEU    39     -24.113 -32.713 -35.189  1.00                 C  
ATOM     73  O   LEU    39     -25.104 -33.275 -35.637  1.00                 O  
ATOM     74  CB  LEU    39     -23.463 -33.165 -32.792  1.00                 C  
ATOM     75  CG  LEU    39     -24.872 -33.515 -32.307  1.00                 C  
ATOM     76  CD1 LEU    39     -25.140 -35.004 -32.463  1.00                 C  
ATOM     77  CD2 LEU    39     -25.062 -33.092 -30.858  1.00                 C  
ATOM     78  N   PHE    40     -23.829 -31.432 -35.448  1.00                 N  
ATOM     79  CA  PHE    40     -24.607 -30.605 -36.383  1.00                 C  
ATOM     80  C   PHE    40     -23.705 -29.578 -37.027  1.00                 C  
ATOM     81  O   PHE    40     -22.823 -29.020 -36.379  1.00                 O  
ATOM     82  CB  PHE    40     -25.772 -29.928 -35.658  1.00                 C  
ATOM     83  CG  PHE    40     -26.748 -30.892 -35.047  1.00                 C  
ATOM     84  CZ  PHE    40     -28.559 -32.676 -33.923  1.00                 C  
ATOM     85  CD1 PHE    40     -26.562 -31.366 -33.760  1.00                 C  
ATOM     86  CE1 PHE    40     -27.461 -32.253 -33.198  1.00                 C  
ATOM     87  CD2 PHE    40     -27.853 -31.325 -35.759  1.00                 C  
ATOM     88  CE2 PHE    40     -28.751 -32.212 -35.197  1.00                 C  
ATOM     89  N   GLN    41     -23.944 -29.336 -38.313  1.00                 N  
ATOM     90  CA  GLN    41     -23.201 -28.361 -39.091  1.00                 C  
ATOM     91  C   GLN    41     -24.168 -27.403 -39.734  1.00                 C  
ATOM     92  O   GLN    41     -25.327 -27.740 -39.972  1.00                 O  
ATOM     93  CB  GLN    41     -22.336 -29.060 -40.141  1.00                 C  
ATOM     94  CD  GLN    41     -20.412 -30.623 -40.628  1.00                 C  
ATOM     95  CG  GLN    41     -21.267 -29.971 -39.559  1.00                 C  
ATOM     96  OE1 GLN    41     -20.756 -30.604 -41.809  1.00                 O  
ATOM     97  NE2 GLN    41     -19.292 -31.205 -40.214  1.00                 N  
ATOM     98  N   TRP    42     -23.673 -26.206 -40.017  1.00                 N  
ATOM     99  CA  TRP    42     -24.420 -25.232 -40.775  1.00                 C  
ATOM    100  C   TRP    42     -23.503 -24.462 -41.694  1.00                 C  
ATOM    101  O   TRP    42     -22.362 -24.147 -41.341  1.00                 O  
ATOM    102  CB  TRP    42     -25.161 -24.277 -39.837  1.00                 C  
ATOM    103  CG  TRP    42     -26.192 -24.952 -38.986  1.00                 C  
ATOM    104  CD1 TRP    42     -27.530 -25.045 -39.237  1.00                 C  
ATOM    105  NE1 TRP    42     -28.156 -25.738 -38.229  1.00                 N  
ATOM    106  CD2 TRP    42     -25.969 -25.630 -37.743  1.00                 C  
ATOM    107  CE2 TRP    42     -27.215 -26.108 -37.300  1.00                 C  
ATOM    108  CH2 TRP    42     -26.239 -27.050 -35.368  1.00                 C  
ATOM    109  CZ2 TRP    42     -27.362 -26.821 -36.111  1.00                 C  
ATOM    110  CE3 TRP    42     -24.836 -25.880 -36.963  1.00                 C  
ATOM    111  CZ3 TRP    42     -24.986 -26.587 -35.785  1.00                 C  
ATOM    112  N   THR    43     -24.021 -24.185 -42.888  1.00                 N  
ATOM    113  CA  THR    43     -23.465 -23.163 -43.763  1.00                 C  
ATOM    114  C   THR    43     -24.050 -21.828 -43.322  1.00                 C  
ATOM    115  O   THR    43     -23.348 -20.825 -43.297  1.00                 O  
ATOM    116  CB  THR    43     -23.777 -23.456 -45.242  1.00                 C  
ATOM    117  OG1 THR    43     -25.196 -23.505 -45.434  1.00                 O  
ATOM    118  CG2 THR    43     -23.184 -24.794 -45.657  1.00                 C  
ATOM    119  N   THR    44     -25.328 -21.838 -42.968  1.00                 N  
ATOM    120  CA  THR    44     -25.991 -20.676 -42.412  1.00                 C  
ATOM    121  C   THR    44     -27.273 -21.121 -41.734  1.00                 C  
ATOM    122  O   THR    44     -27.823 -22.173 -42.054  1.00                 O  
ATOM    123  CB  THR    44     -26.288 -19.623 -43.496  1.00                 C  
ATOM    124  OG1 THR    44     -26.779 -18.425 -42.881  1.00                 O  
ATOM    125  CG2 THR    44     -27.341 -20.139 -44.465  1.00                 C  
ATOM    126  N   ILE    45     -27.759 -20.300 -40.820  1.00                 N  
ATOM    127  CA  ILE    45     -28.941 -20.652 -40.074  1.00                 C  
ATOM    128  C   ILE    45     -30.184 -20.262 -40.837  1.00                 C  
ATOM    129  O   ILE    45     -30.178 -19.310 -41.610  1.00                 O  
ATOM    130  CB  ILE    45     -28.945 -19.996 -38.681  1.00                 C  
ATOM    131  CD1 ILE    45     -27.542 -19.723 -36.570  1.00                 C  
ATOM    132  CG1 ILE    45     -27.762 -20.498 -37.851  1.00                 C  
ATOM    133  CG2 ILE    45     -30.273 -20.241 -37.981  1.00                 C  
ATOM    134  N   ASP    46     -31.235 -21.041 -40.606  1.00                 N  
ATOM    135  CA  ASP    46     -32.542 -20.853 -41.199  1.00                 C  
ATOM    136  C   ASP    46     -33.534 -21.403 -40.188  1.00                 C  
ATOM    137  O   ASP    46     -33.143 -22.156 -39.297  1.00                 O  
ATOM    138  CB  ASP    46     -32.621 -21.556 -42.556  1.00                 C  
ATOM    139  CG  ASP    46     -33.743 -21.022 -43.424  1.00                 C  
ATOM    140  OD1 ASP    46     -34.476 -20.123 -42.961  1.00                 O  
ATOM    141  OD2 ASP    46     -33.889 -21.502 -44.568  1.00                 O  
ATOM    142  N   TYR    47     -34.803 -21.024 -40.312  1.00                 N  
ATOM    143  CA  TYR    47     -35.812 -21.363 -39.315  1.00                 C  
ATOM    144  C   TYR    47     -37.019 -22.116 -39.906  1.00                 C  
ATOM    145  O   TYR    47     -37.253 -22.096 -41.108  1.00                 O  
ATOM    146  CB  TYR    47     -36.311 -20.102 -38.607  1.00                 C  
ATOM    147  CG  TYR    47     -37.048 -19.142 -39.514  1.00                 C  
ATOM    148  OH  TYR    47     -39.090 -16.509 -42.002  1.00                 O  
ATOM    149  CZ  TYR    47     -38.413 -17.380 -41.179  1.00                 C  
ATOM    150  CD1 TYR    47     -38.424 -19.233 -39.678  1.00                 C  
ATOM    151  CE1 TYR    47     -39.106 -18.360 -40.504  1.00                 C  
ATOM    152  CD2 TYR    47     -36.365 -18.147 -40.202  1.00                 C  
ATOM    153  CE2 TYR    47     -37.031 -17.266 -41.033  1.00                 C  
ATOM    154  N   ASN    48     -37.769 -22.783 -39.031  1.00                 N  
ATOM    155  CA  ASN    48     -39.065 -23.382 -39.349  1.00                 C  
ATOM    156  C   ASN    48     -40.147 -22.329 -39.093  1.00                 C  
ATOM    157  O   ASN    48     -40.770 -22.242 -38.016  1.00                 O  
ATOM    158  CB  ASN    48     -39.284 -24.653 -38.526  1.00                 C  
ATOM    159  CG  ASN    48     -40.562 -25.377 -38.901  1.00                 C  
ATOM    160  OD1 ASN    48     -41.331 -24.906 -39.740  1.00                 O  
ATOM    161  ND2 ASN    48     -40.793 -26.528 -38.280  1.00                 N  
ATOM    162  N   TRP    49     -40.378 -21.532 -40.131  1.00                 N  
ATOM    163  CA  TRP    49     -41.462 -20.556 -40.143  1.00                 C  
ATOM    164  C   TRP    49     -42.845 -21.217 -40.289  1.00                 C  
ATOM    165  O   TRP    49     -43.848 -20.648 -39.854  1.00                 O  
ATOM    166  CB  TRP    49     -41.260 -19.545 -41.274  1.00                 C  
ATOM    167  CG  TRP    49     -42.307 -18.474 -41.314  1.00                 C  
ATOM    168  CD1 TRP    49     -43.165 -18.205 -42.342  1.00                 C  
ATOM    169  NE1 TRP    49     -43.981 -17.150 -42.014  1.00                 N  
ATOM    170  CD2 TRP    49     -42.607 -17.527 -40.282  1.00                 C  
ATOM    171  CE2 TRP    49     -43.656 -16.717 -40.752  1.00                 C  
ATOM    172  CH2 TRP    49     -43.675 -15.469 -38.748  1.00                 C  
ATOM    173  CZ2 TRP    49     -44.199 -15.683 -39.992  1.00                 C  
ATOM    174  CE3 TRP    49     -42.090 -17.286 -39.005  1.00                 C  
ATOM    175  CZ3 TRP    49     -42.632 -16.260 -38.255  1.00                 C  
ATOM    176  N   ARG    50     -42.887 -22.419 -40.871  1.00                 N  
ATOM    177  CA  ARG    50     -44.134 -23.144 -41.179  1.00                 C  
ATOM    178  C   ARG    50     -44.022 -23.803 -42.548  1.00                 C  
ATOM    179  O   ARG    50     -43.756 -25.007 -42.675  1.00                 O  
ATOM    180  CB  ARG    50     -45.332 -22.194 -41.130  1.00                 C  
ATOM    181  CD  ARG    50     -46.813 -20.688 -39.773  1.00                 C  
ATOM    182  NE  ARG    50     -48.056 -21.348 -40.163  1.00                 N  
ATOM    183  CG  ARG    50     -45.640 -21.655 -39.742  1.00                 C  
ATOM    184  CZ  ARG    50     -48.859 -21.987 -39.319  1.00                 C  
ATOM    185  NH1 ARG    50     -49.970 -22.558 -39.764  1.00                 N  
ATOM    186  NH2 ARG    50     -48.550 -22.053 -38.031  1.00                 N  
ATOM    187  N   THR    51     -44.231 -22.993 -43.579  1.00                 N  
ATOM    188  CA  THR    51     -44.006 -23.388 -44.980  1.00                 C  
ATOM    189  C   THR    51     -43.120 -22.341 -45.640  1.00                 C  
ATOM    190  O   THR    51     -42.851 -21.292 -45.048  1.00                 O  
ATOM    191  CB  THR    51     -45.335 -23.541 -45.744  1.00                 C  
ATOM    192  OG1 THR    51     -45.986 -22.268 -45.834  1.00                 O  
ATOM    193  CG2 THR    51     -46.257 -24.509 -45.019  1.00                 C  
ATOM    194  N   LYS    52     -42.667 -22.625 -46.866  1.00                 N  
ATOM    195  CA  LYS    52     -41.872 -21.660 -47.654  1.00                 C  
ATOM    196  C   LYS    52     -42.673 -20.392 -48.006  1.00                 C  
ATOM    197  O   LYS    52     -42.077 -19.356 -48.332  1.00                 O  
ATOM    198  CB  LYS    52     -41.360 -22.312 -48.940  1.00                 C  
ATOM    199  CD  LYS    52     -39.839 -23.984 -50.031  1.00                 C  
ATOM    200  CE  LYS    52     -38.759 -25.030 -49.809  1.00                 C  
ATOM    201  CG  LYS    52     -40.297 -23.375 -48.716  1.00                 C  
ATOM    202  NZ  LYS    52     -38.328 -25.663 -51.086  1.00                 N  
ATOM    203  N   ALA    53     -44.008 -20.480 -47.947  1.00                 N  
ATOM    204  CA  ALA    53     -44.865 -19.295 -47.967  1.00                 C  
ATOM    205  C   ALA    53     -44.518 -18.345 -46.807  1.00                 C  
ATOM    206  O   ALA    53     -44.129 -17.188 -47.032  1.00                 O  
ATOM    207  CB  ALA    53     -46.330 -19.699 -47.896  1.00                 C  
ATOM    208  N   GLU    54     -44.620 -18.856 -45.575  1.00                 N  
ATOM    209  CA  GLU    54     -44.391 -18.044 -44.365  1.00                 C  
ATOM    210  C   GLU    54     -42.932 -17.517 -44.199  1.00                 C  
ATOM    211  O   GLU    54     -42.709 -16.459 -43.584  1.00                 O  
ATOM    212  CB  GLU    54     -44.755 -18.839 -43.109  1.00                 C  
ATOM    213  CD  GLU    54     -47.043 -17.825 -42.771  1.00                 C  
ATOM    214  CG  GLU    54     -46.244 -19.100 -42.950  1.00                 C  
ATOM    215  OE1 GLU    54     -46.670 -17.006 -41.905  1.00                 O  
ATOM    216  OE2 GLU    54     -48.043 -17.644 -43.498  1.00                 O  
ATOM    217  N   ARG    55     -41.955 -18.255 -44.742  1.00                 N  
ATOM    218  CA  ARG    55     -40.546 -17.828 -44.764  1.00                 C  
ATOM    219  C   ARG    55     -40.378 -16.574 -45.603  1.00                 C  
ATOM    220  O   ARG    55     -39.864 -15.561 -45.112  1.00                 O  
ATOM    221  CB  ARG    55     -39.655 -18.949 -45.301  1.00                 C  
ATOM    222  CD  ARG    55     -37.344 -19.785 -45.813  1.00                 C  
ATOM    223  NE  ARG    55     -35.913 -19.489 -45.799  1.00                 N  
ATOM    224  CG  ARG    55     -38.172 -18.614 -45.310  1.00                 C  
ATOM    225  CZ  ARG    55     -35.267 -18.877 -46.786  1.00                 C  
ATOM    226  NH1 ARG    55     -33.964 -18.650 -46.685  1.00                 N  
ATOM    227  NH2 ARG    55     -35.925 -18.493 -47.871  1.00                 N  
ATOM    228  N   GLU    56     -40.834 -16.655 -46.860  1.00                 N  
ATOM    229  CA  GLU    56     -40.723 -15.557 -47.837  1.00                 C  
ATOM    230  C   GLU    56     -41.363 -14.241 -47.383  1.00                 C  
ATOM    231  O   GLU    56     -40.873 -13.156 -47.718  1.00                 O  
ATOM    232  CB  GLU    56     -41.351 -15.962 -49.172  1.00                 C  
ATOM    233  CD  GLU    56     -41.251 -17.438 -51.219  1.00                 C  
ATOM    234  CG  GLU    56     -40.575 -17.030 -49.925  1.00                 C  
ATOM    235  OE1 GLU    56     -42.470 -17.201 -51.353  1.00                 O  
ATOM    236  OE2 GLU    56     -40.562 -17.995 -52.099  1.00                 O  
ATOM    237  N   ALA    57     -42.445 -14.357 -46.616  1.00                 N  
ATOM    238  CA  ALA    57     -43.093 -13.209 -45.965  1.00                 C  
ATOM    239  C   ALA    57     -42.146 -12.509 -44.980  1.00                 C  
ATOM    240  O   ALA    57     -42.169 -11.283 -44.851  1.00                 O  
ATOM    241  CB  ALA    57     -44.355 -13.653 -45.242  1.00                 C  
ATOM    242  N   ALA    58     -41.330 -13.300 -44.278  1.00                 N  
ATOM    243  CA  ALA    58     -40.312 -12.768 -43.361  1.00                 C  
ATOM    244  C   ALA    58     -39.032 -12.253 -44.058  1.00                 C  
ATOM    245  O   ALA    58     -38.461 -11.243 -43.625  1.00                 O  
ATOM    246  CB  ALA    58     -39.911 -13.825 -42.343  1.00                 C  
ATOM    247  N   LEU    59     -38.587 -12.914 -45.131  1.00                 N  
ATOM    248  CA  LEU    59     -37.392 -12.454 -45.871  1.00                 C  
ATOM    249  C   LEU    59     -37.644 -11.059 -46.443  1.00                 C  
ATOM    250  O   LEU    59     -36.829 -10.163 -46.246  1.00                 O  
ATOM    251  CB  LEU    59     -37.038 -13.442 -46.984  1.00                 C  
ATOM    252  CG  LEU    59     -35.844 -13.071 -47.865  1.00                 C  
ATOM    253  CD1 LEU    59     -34.572 -12.976 -47.036  1.00                 C  
ATOM    254  CD2 LEU    59     -35.669 -14.082 -48.988  1.00                 C  
ATOM    255  N   THR    60     -38.769 -10.883 -47.145  1.00                 N  
ATOM    256  CA  THR    60     -39.151  -9.572 -47.706  1.00                 C  
ATOM    257  C   THR    60     -39.247  -8.495 -46.612  1.00                 C  
ATOM    258  O   THR    60     -38.724  -7.394 -46.785  1.00                 O  
ATOM    259  CB  THR    60     -40.493  -9.649 -48.457  1.00                 C  
ATOM    260  OG1 THR    60     -40.375 -10.557 -49.560  1.00                 O  
ATOM    261  CG2 THR    60     -40.883  -8.280 -48.994  1.00                 C  
ATOM    262  N   SER    61     -39.871  -8.839 -45.482  1.00                 N  
ATOM    263  CA  SER    61     -40.014  -7.929 -44.333  1.00                 C  
ATOM    264  C   SER    61     -38.685  -7.438 -43.708  1.00                 C  
ATOM    265  O   SER    61     -38.638  -6.364 -43.102  1.00                 O  
ATOM    266  CB  SER    61     -40.835  -8.591 -43.224  1.00                 C  
ATOM    267  OG  SER    61     -40.145  -9.696 -42.669  1.00                 O  
ATOM    268  N   GLY    62     -37.618  -8.224 -43.847  1.00                 N  
ATOM    269  CA  GLY    62     -36.351  -7.961 -43.158  1.00                 C  
ATOM    270  C   GLY    62     -36.278  -8.553 -41.756  1.00                 C  
ATOM    271  O   GLY    62     -35.312  -8.289 -41.024  1.00                 O  
ATOM    272  N   LYS    63     -37.291  -9.344 -41.379  1.00                 N  
ATOM    273  CA  LYS    63     -37.289 -10.130 -40.140  1.00                 C  
ATOM    274  C   LYS    63     -36.226 -11.236 -40.153  1.00                 C  
ATOM    275  O   LYS    63     -35.776 -11.622 -39.085  1.00                 O  
ATOM    276  CB  LYS    63     -38.666 -10.751 -39.897  1.00                 C  
ATOM    277  CD  LYS    63     -39.482  -8.999 -38.296  1.00                 C  
ATOM    278  CE  LYS    63     -40.629  -8.070 -37.934  1.00                 C  
ATOM    279  CG  LYS    63     -39.759  -9.739 -39.595  1.00                 C  
ATOM    280  NZ  LYS    63     -40.367  -7.329 -36.670  1.00                 N  
ATOM    281  N   TYR    64     -35.853 -11.732 -41.343  1.00                 N  
ATOM    282  CA  TYR    64     -34.885 -12.830 -41.481  1.00                 C  
ATOM    283  C   TYR    64     -33.923 -12.671 -42.678  1.00                 C  
ATOM    284  O   TYR    64     -34.257 -13.024 -43.799  1.00                 O  
ATOM    285  CB  TYR    64     -35.611 -14.170 -41.615  1.00                 C  
ATOM    286  CG  TYR    64     -34.685 -15.364 -41.678  1.00                 C  
ATOM    287  OH  TYR    64     -32.137 -18.647 -41.835  1.00                 O  
ATOM    288  CZ  TYR    64     -32.981 -17.561 -41.785  1.00                 C  
ATOM    289  CD1 TYR    64     -34.075 -15.852 -40.530  1.00                 C  
ATOM    290  CE1 TYR    64     -33.227 -16.943 -40.578  1.00                 C  
ATOM    291  CD2 TYR    64     -34.425 -16.000 -42.886  1.00                 C  
ATOM    292  CE2 TYR    64     -33.580 -17.092 -42.953  1.00                 C  
ATOM    293  N   VAL    65     -32.728 -12.156 -42.406  1.00                 N  
ATOM    294  CA  VAL    65     -31.595 -12.181 -43.334  1.00                 C  
ATOM    295  C   VAL    65     -30.643 -13.254 -42.815  1.00                 C  
ATOM    296  O   VAL    65     -30.182 -13.194 -41.668  1.00                 O  
ATOM    297  CB  VAL    65     -30.922 -10.800 -43.441  1.00                 C  
ATOM    298  CG1 VAL    65     -29.726 -10.861 -44.378  1.00                 C  
ATOM    299  CG2 VAL    65     -31.922  -9.755 -43.913  1.00                 C  
ATOM    300  N   PRO    66     -30.355 -14.227 -43.671  1.00                 N  
ATOM    301  CA  PRO    66     -29.474 -15.342 -43.325  1.00                 C  
ATOM    302  C   PRO    66     -28.024 -14.909 -43.046  1.00                 C  
ATOM    303  O   PRO    66     -27.318 -15.568 -42.282  1.00                 O  
ATOM    304  CB  PRO    66     -29.535 -16.256 -44.550  1.00                 C  
ATOM    305  CD  PRO    66     -31.079 -14.478 -44.979  1.00                 C  
ATOM    306  CG  PRO    66     -30.853 -15.951 -45.179  1.00                 C  
ATOM    307  N   LEU    67     -27.593 -13.808 -43.658  1.00                 N  
ATOM    308  CA  LEU    67     -26.223 -13.306 -43.482  1.00                 C  
ATOM    309  C   LEU    67     -25.945 -12.696 -42.100  1.00                 C  
ATOM    310  O   LEU    67     -24.787 -12.455 -41.769  1.00                 O  
ATOM    311  CB  LEU    67     -25.896 -12.256 -44.546  1.00                 C  
ATOM    312  CG  LEU    67     -25.835 -12.752 -45.992  1.00                 C  
ATOM    313  CD1 LEU    67     -25.637 -11.588 -46.951  1.00                 C  
ATOM    314  CD2 LEU    67     -24.721 -13.774 -46.163  1.00                 C  
ATOM    315  N   GLN    68     -26.984 -12.443 -41.303  1.00                 N  
ATOM    316  CA  GLN    68     -26.828 -11.812 -39.987  1.00                 C  
ATOM    317  C   GLN    68     -27.155 -12.729 -38.806  1.00                 C  
ATOM    318  O   GLN    68     -27.434 -12.240 -37.710  1.00                 O  
ATOM    319  CB  GLN    68     -27.706 -10.563 -39.884  1.00                 C  
ATOM    320  CD  GLN    68     -25.963  -8.942 -40.728  1.00                 C  
ATOM    321  CG  GLN    68     -27.369  -9.482 -40.898  1.00                 C  
ATOM    322  OE1 GLN    68     -25.590  -8.485 -39.647  1.00                 O  
ATOM    323  NE2 GLN    68     -25.177  -8.992 -41.797  1.00                 N  
ATOM    324  N   ASN    69     -27.119 -14.046 -39.009  1.00                 N  
ATOM    325  CA  ASN    69     -27.448 -14.985 -37.936  1.00                 C  
ATOM    326  C   ASN    69     -26.181 -15.631 -37.411  1.00                 C  
ATOM    327  O   ASN    69     -25.505 -16.367 -38.130  1.00                 O  
ATOM    328  CB  ASN    69     -28.444 -16.036 -38.430  1.00                 C  
ATOM    329  CG  ASN    69     -29.787 -15.437 -38.801  1.00                 C  
ATOM    330  OD1 ASN    69     -30.447 -14.808 -37.973  1.00                 O  
ATOM    331  ND2 ASN    69     -30.196 -15.630 -40.049  1.00                 N  
ATOM    332  N   ALA    70     -25.851 -15.303 -36.166  1.00                 N  
ATOM    333  CA  ALA    70     -24.612 -15.726 -35.527  1.00                 C  
ATOM    334  C   ALA    70     -24.960 -16.364 -34.187  1.00                 C  
ATOM    335  O   ALA    70     -25.704 -15.767 -33.380  1.00                 O  
ATOM    336  CB  ALA    70     -23.672 -14.543 -35.358  1.00                 C  
ATOM    337  N   ILE    71     -24.444 -17.580 -33.943  1.00                 N  
ATOM    338  CA  ILE    71     -24.830 -18.275 -32.721  1.00                 C  
ATOM    339  C   ILE    71     -23.990 -17.834 -31.532  1.00                 C  
ATOM    340  O   ILE    71     -22.794 -17.639 -31.659  1.00                 O  
ATOM    341  CB  ILE    71     -24.727 -19.803 -32.884  1.00                 C  
ATOM    342  CD1 ILE    71     -25.503 -21.736 -34.354  1.00                 C  
ATOM    343  CG1 ILE    71     -25.711 -20.293 -33.948  1.00                 C  
ATOM    344  CG2 ILE    71     -24.944 -20.497 -31.548  1.00                 C  
ATOM    345  N   ASN    72     -24.634 -17.672 -30.395  1.00                 N  
ATOM    346  CA  ASN    72     -23.988 -17.237 -29.172  1.00                 C  
ATOM    347  C   ASN    72     -23.724 -18.421 -28.232  1.00                 C  
ATOM    348  O   ASN    72     -22.616 -18.568 -27.729  1.00                 O  
ATOM    349  CB  ASN    72     -24.832 -16.171 -28.470  1.00                 C  
ATOM    350  CG  ASN    72     -24.832 -14.848 -29.210  1.00                 C  
ATOM    351  OD1 ASN    72     -23.945 -14.579 -30.021  1.00                 O  
ATOM    352  ND2 ASN    72     -25.829 -14.016 -28.932  1.00                 N  
ATOM    353  N   GLY    73     -24.745 -19.241 -27.988  1.00                 N  
ATOM    354  CA  GLY    73     -24.648 -20.347 -27.038  1.00                 C  
ATOM    355  C   GLY    73     -25.410 -21.580 -27.528  1.00                 C  
ATOM    356  O   GLY    73     -26.280 -21.481 -28.381  1.00                 O  
ATOM    357  N   ILE    74     -25.034 -22.744 -27.001  1.00                 N  
ATOM    358  CA  ILE    74     -25.766 -23.994 -27.200  1.00                 C  
ATOM    359  C   ILE    74     -26.012 -24.607 -25.847  1.00                 C  
ATOM    360  O   ILE    74     -25.319 -24.291 -24.877  1.00                 O  
ATOM    361  CB  ILE    74     -24.999 -24.955 -28.127  1.00                 C  
ATOM    362  CD1 ILE    74     -22.929 -26.438 -28.250  1.00                 C  
ATOM    363  CG1 ILE    74     -23.658 -25.344 -27.502  1.00                 C  
ATOM    364  CG2 ILE    74     -24.824 -24.339 -29.507  1.00                 C  
ATOM    365  N   ARG    75     -27.008 -25.472 -25.781  1.00                 N  
ATOM    366  CA  ARG    75     -27.169 -26.361 -24.640  1.00                 C  
ATOM    367  C   ARG    75     -27.999 -27.571 -25.080  1.00                 C  
ATOM    368  O   ARG    75     -28.311 -27.709 -26.260  1.00                 O  
ATOM    369  CB  ARG    75     -27.830 -25.622 -23.474  1.00                 C  
ATOM    370  CD  ARG    75     -25.774 -24.956 -22.198  1.00                 C  
ATOM    371  NE  ARG    75     -25.030 -23.860 -21.581  1.00                 N  
ATOM    372  CG  ARG    75     -27.011 -24.463 -22.931  1.00                 C  
ATOM    373  CZ  ARG    75     -24.095 -23.149 -22.202  1.00                 C  
ATOM    374  NH1 ARG    75     -23.471 -22.170 -21.561  1.00                 N  
ATOM    375  NH2 ARG    75     -23.786 -23.418 -23.463  1.00                 N  
ATOM    376  N   VAL    76     -28.325 -28.460 -24.151  1.00                 N  
ATOM    377  CA  VAL    76     -28.928 -29.732 -24.493  1.00                 C  
ATOM    378  C   VAL    76     -29.718 -30.222 -23.310  1.00                 C  
ATOM    379  O   VAL    76     -29.212 -30.189 -22.186  1.00                 O  
ATOM    380  CB  VAL    76     -27.867 -30.764 -24.918  1.00                 C  
ATOM    381  CG1 VAL    76     -26.881 -31.012 -23.786  1.00                 C  
ATOM    382  CG2 VAL    76     -28.529 -32.064 -25.347  1.00                 C  
ATOM    383  N   TYR    77     -30.956 -30.659 -23.565  1.00                 N  
ATOM    384  CA  TYR    77     -31.785 -31.333 -22.558  1.00                 C  
ATOM    385  C   TYR    77     -32.693 -32.320 -23.266  1.00                 C  
ATOM    386  O   TYR    77     -33.435 -31.927 -24.175  1.00                 O  
ATOM    387  CB  TYR    77     -32.589 -30.309 -21.753  1.00                 C  
ATOM    388  CG  TYR    77     -33.441 -30.920 -20.664  1.00                 C  
ATOM    389  OH  TYR    77     -35.780 -32.587 -17.657  1.00                 O  
ATOM    390  CZ  TYR    77     -35.007 -32.036 -18.653  1.00                 C  
ATOM    391  CD1 TYR    77     -33.403 -30.421 -19.368  1.00                 C  
ATOM    392  CE1 TYR    77     -34.179 -30.973 -18.366  1.00                 C  
ATOM    393  CD2 TYR    77     -34.281 -31.992 -20.935  1.00                 C  
ATOM    394  CE2 TYR    77     -35.064 -32.556 -19.946  1.00                 C  
ATOM    395  N   ASP    78     -32.614 -33.589 -22.867  1.00                 N  
ATOM    396  CA  ASP    78     -33.360 -34.672 -23.515  1.00                 C  
ATOM    397  C   ASP    78     -33.180 -34.582 -25.042  1.00                 C  
ATOM    398  O   ASP    78     -32.044 -34.536 -25.506  1.00                 O  
ATOM    399  CB  ASP    78     -34.841 -34.605 -23.135  1.00                 C  
ATOM    400  CG  ASP    78     -35.605 -35.847 -23.548  1.00                 C  
ATOM    401  OD1 ASP    78     -35.259 -36.946 -23.064  1.00                 O  
ATOM    402  OD2 ASP    78     -36.550 -35.723 -24.354  1.00                 O  
ATOM    403  N   ASN    79     -34.261 -34.495 -25.814  1.00                 N  
ATOM    404  CA  ASN    79     -34.166 -34.462 -27.290  1.00                 C  
ATOM    405  C   ASN    79     -33.878 -33.077 -27.879  1.00                 C  
ATOM    406  O   ASN    79     -33.618 -32.964 -29.080  1.00                 O  
ATOM    407  CB  ASN    79     -35.448 -35.007 -27.922  1.00                 C  
ATOM    408  CG  ASN    79     -35.601 -36.503 -27.731  1.00                 C  
ATOM    409  OD1 ASN    79     -34.617 -37.219 -27.545  1.00                 O  
ATOM    410  ND2 ASN    79     -36.840 -36.981 -27.777  1.00                 N  
ATOM    411  N   LYS    80     -33.897 -32.047 -27.028  1.00                 N  
ATOM    412  CA  LYS    80     -33.705 -30.666 -27.452  1.00                 C  
ATOM    413  C   LYS    80     -32.224 -30.295 -27.442  1.00                 C  
ATOM    414  O   LYS    80     -31.510 -30.626 -26.506  1.00                 O  
ATOM    415  CB  LYS    80     -34.495 -29.714 -26.551  1.00                 C  
ATOM    416  CD  LYS    80     -36.607 -29.757 -27.906  1.00                 C  
ATOM    417  CE  LYS    80     -38.119 -29.904 -27.863  1.00                 C  
ATOM    418  CG  LYS    80     -35.992 -29.975 -26.533  1.00                 C  
ATOM    419  NZ  LYS    80     -38.741 -29.639 -29.190  1.00                 N  
ATOM    420  N   ILE    81     -31.775 -29.647 -28.513  1.00                 N  
ATOM    421  CA  ILE    81     -30.486 -28.977 -28.576  1.00                 C  
ATOM    422  C   ILE    81     -30.816 -27.499 -28.738  1.00                 C  
ATOM    423  O   ILE    81     -31.360 -27.113 -29.764  1.00                 O  
ATOM    424  CB  ILE    81     -29.617 -29.532 -29.720  1.00                 C  
ATOM    425  CD1 ILE    81     -28.709 -31.697 -30.713  1.00                 C  
ATOM    426  CG1 ILE    81     -29.383 -31.032 -29.532  1.00                 C  
ATOM    427  CG2 ILE    81     -28.309 -28.762 -29.817  1.00                 C  
ATOM    428  N   PHE    82     -30.493 -26.674 -27.742  1.00                 N  
ATOM    429  CA  PHE    82     -30.746 -25.228 -27.819  1.00                 C  
ATOM    430  C   PHE    82     -29.661 -24.535 -28.620  1.00                 C  
ATOM    431  O   PHE    82     -28.521 -24.949 -28.591  1.00                 O  
ATOM    432  CB  PHE    82     -30.837 -24.624 -26.416  1.00                 C  
ATOM    433  CG  PHE    82     -32.076 -25.020 -25.665  1.00                 C  
ATOM    434  CZ  PHE    82     -34.373 -25.748 -24.279  1.00                 C  
ATOM    435  CD1 PHE    82     -32.033 -26.016 -24.705  1.00                 C  
ATOM    436  CE1 PHE    82     -33.173 -26.380 -24.014  1.00                 C  
ATOM    437  CD2 PHE    82     -33.285 -24.397 -25.919  1.00                 C  
ATOM    438  CE2 PHE    82     -34.425 -24.761 -25.228  1.00                 C  
ATOM    439  N   VAL    83     -30.034 -23.522 -29.385  1.00                 N  
ATOM    440  CA  VAL    83     -29.081 -22.699 -30.130  1.00                 C  
ATOM    441  C   VAL    83     -29.554 -21.267 -30.010  1.00                 C  
ATOM    442  O   VAL    83     -30.674 -20.972 -30.413  1.00                 O  
ATOM    443  CB  VAL    83     -28.970 -23.153 -31.598  1.00                 C  
ATOM    444  CG1 VAL    83     -27.986 -22.274 -32.354  1.00                 C  
ATOM    445  CG2 VAL    83     -28.553 -24.613 -31.673  1.00                 C  
ATOM    446  N   THR    84     -28.734 -20.390 -29.428  1.00                 N  
ATOM    447  CA  THR    84     -29.122 -18.989 -29.241  1.00                 C  
ATOM    448  C   THR    84     -28.447 -18.123 -30.277  1.00                 C  
ATOM    449  O   THR    84     -27.287 -18.338 -30.608  1.00                 O  
ATOM    450  CB  THR    84     -28.770 -18.490 -27.827  1.00                 C  
ATOM    451  OG1 THR    84     -27.358 -18.608 -27.614  1.00                 O  
ATOM    452  CG2 THR    84     -29.492 -19.317 -26.775  1.00                 C  
ATOM    453  N   VAL    85     -29.191 -17.146 -30.781  1.00                 N  
ATOM    454  CA  VAL    85     -28.696 -16.288 -31.840  1.00                 C  
ATOM    455  C   VAL    85     -28.572 -14.842 -31.341  1.00                 C  
ATOM    456  O   VAL    85     -29.482 -14.309 -30.656  1.00                 O  
ATOM    457  CB  VAL    85     -29.603 -16.345 -33.083  1.00                 C  
ATOM    458  CG1 VAL    85     -29.092 -15.399 -34.159  1.00                 C  
ATOM    459  CG2 VAL    85     -29.688 -17.768 -33.616  1.00                 C  
ATOM    460  N   PRO    86     -27.423 -14.237 -31.665  1.00                 N  
ATOM    461  CA  PRO    86     -27.191 -12.816 -31.405  1.00                 C  
ATOM    462  C   PRO    86     -28.191 -12.036 -32.236  1.00                 C  
ATOM    463  O   PRO    86     -28.252 -12.213 -33.460  1.00                 O  
ATOM    464  CB  PRO    86     -25.742 -12.591 -31.842  1.00                 C  
ATOM    465  CD  PRO    86     -26.292 -14.862 -32.361  1.00                 C  
ATOM    466  CG  PRO    86     -25.471 -13.689 -32.816  1.00                 C  
ATOM    467  N   ARG    87     -28.962 -11.181 -31.571  1.00                 N  
ATOM    468  CA  ARG    87     -30.055 -10.452 -32.224  1.00                 C  
ATOM    469  C   ARG    87     -29.545  -9.257 -33.003  1.00                 C  
ATOM    470  O   ARG    87     -29.544  -8.140 -32.518  1.00                 O  
ATOM    471  CB  ARG    87     -31.086  -9.994 -31.191  1.00                 C  
ATOM    472  CD  ARG    87     -33.209 -10.132 -32.522  1.00                 C  
ATOM    473  NE  ARG    87     -33.874 -11.072 -31.624  1.00                 N  
ATOM    474  CG  ARG    87     -32.251  -9.215 -31.779  1.00                 C  
ATOM    475  CZ  ARG    87     -34.662 -12.063 -32.029  1.00                 C  
ATOM    476  NH1 ARG    87     -35.224 -12.869 -31.140  1.00                 N  
ATOM    477  NH2 ARG    87     -34.886 -12.244 -33.324  1.00                 N  
ATOM    478  N   PHE    88     -29.102  -9.523 -34.217  1.00                 N  
ATOM    479  CA  PHE    88     -28.861  -8.479 -35.191  1.00                 C  
ATOM    480  C   PHE    88     -30.163  -8.181 -35.957  1.00                 C  
ATOM    481  O   PHE    88     -31.221  -8.733 -35.641  1.00                 O  
ATOM    482  CB  PHE    88     -27.743  -8.890 -36.151  1.00                 C  
ATOM    483  CG  PHE    88     -27.332  -7.803 -37.103  1.00                 C  
ATOM    484  CZ  PHE    88     -26.576  -5.794 -38.869  1.00                 C  
ATOM    485  CD1 PHE    88     -26.208  -7.034 -36.855  1.00                 C  
ATOM    486  CE1 PHE    88     -25.830  -6.035 -37.731  1.00                 C  
ATOM    487  CD2 PHE    88     -28.069  -7.550 -38.246  1.00                 C  
ATOM    488  CE2 PHE    88     -27.690  -6.550 -39.122  1.00                 C  
ATOM    489  N   GLY    89     -31.254  -7.960 -35.230  1.00                 N  
ATOM    490  CA  GLY    89     -32.559  -7.675 -35.834  1.00                 C  
ATOM    491  C   GLY    89     -33.079  -8.833 -36.695  1.00                 C  
ATOM    492  O   GLY    89     -33.631  -8.645 -37.782  1.00                 O  
ATOM    493  N   ASP    90     -32.898 -10.050 -36.196  1.00                 N  
ATOM    494  CA  ASP    90     -33.353 -11.261 -36.880  1.00                 C  
ATOM    495  C   ASP    90     -34.589 -11.722 -36.113  1.00                 C  
ATOM    496  O   ASP    90     -34.737 -12.891 -35.747  1.00                 O  
ATOM    497  CB  ASP    90     -32.240 -12.310 -36.909  1.00                 C  
ATOM    498  CG  ASP    90     -31.818 -12.751 -35.521  1.00                 C  
ATOM    499  OD1 ASP    90     -32.290 -12.144 -34.536  1.00                 O  
ATOM    500  OD2 ASP    90     -31.016 -13.703 -35.418  1.00                 O  
ATOM    501  N   GLY    91     -35.496 -10.783 -35.864  1.00                 N  
ATOM    502  CA  GLY    91     -36.690 -11.075 -35.088  1.00                 C  
ATOM    503  C   GLY    91     -37.492 -12.307 -35.485  1.00                 C  
ATOM    504  O   GLY    91     -37.826 -13.141 -34.639  1.00                 O  
ATOM    505  N   VAL    92     -37.826 -12.463 -36.765  1.00                 N  
ATOM    506  CA  VAL    92     -38.605 -13.636 -37.153  1.00                 C  
ATOM    507  C   VAL    92     -37.811 -14.927 -36.947  1.00                 C  
ATOM    508  O   VAL    92     -38.364 -16.017 -36.772  1.00                 O  
ATOM    509  CB  VAL    92     -39.071 -13.545 -38.618  1.00                 C  
ATOM    510  CG1 VAL    92     -39.718 -14.851 -39.054  1.00                 C  
ATOM    511  CG2 VAL    92     -40.035 -12.382 -38.798  1.00                 C  
ATOM    512  N   PRO    93     -36.481 -14.802 -36.969  1.00                 N  
ATOM    513  CA  PRO    93     -35.583 -15.945 -36.784  1.00                 C  
ATOM    514  C   PRO    93     -35.550 -16.300 -35.287  1.00                 C  
ATOM    515  O   PRO    93     -35.304 -17.443 -34.893  1.00                 O  
ATOM    516  CB  PRO    93     -34.233 -15.443 -37.301  1.00                 C  
ATOM    517  CD  PRO    93     -35.790 -13.667 -37.691  1.00                 C  
ATOM    518  CG  PRO    93     -34.582 -14.356 -38.261  1.00                 C  
ATOM    519  N   SER    94     -35.791 -15.195 -34.424  1.00                 N  
ATOM    520  CA  SER    94     -35.820 -15.598 -33.016  1.00                 C  
ATOM    521  C   SER    94     -34.433 -15.734 -32.458  1.00                 C  
ATOM    522  O   SER    94     -33.487 -16.051 -33.194  1.00                 O  
ATOM    523  CB  SER    94     -36.581 -16.915 -32.851  1.00                 C  
ATOM    524  OG  SER    94     -36.618 -17.316 -31.493  1.00                 O  
ATOM    525  N   THR    95     -34.328 -15.489 -31.149  1.00                 N  
ATOM    526  CA  THR    95     -33.047 -15.560 -30.450  1.00                 C  
ATOM    527  C   THR    95     -32.881 -16.892 -29.739  1.00                 C  
ATOM    528  O   THR    95     -31.863 -17.540 -29.916  1.00                 O  
ATOM    529  CB  THR    95     -32.897 -14.416 -29.430  1.00                 C  
ATOM    530  OG1 THR    95     -32.956 -13.156 -30.109  1.00                 O  
ATOM    531  CG2 THR    95     -31.561 -14.517 -28.709  1.00                 C  
ATOM    532  N   LEU    96     -33.865 -17.267 -28.929  1.00                 N  
ATOM    533  CA  LEU    96     -33.860 -18.540 -28.235  1.00                 C  
ATOM    534  C   LEU    96     -34.515 -19.621 -29.103  1.00                 C  
ATOM    535  O   LEU    96     -35.722 -19.572 -29.352  1.00                 O  
ATOM    536  CB  LEU    96     -34.582 -18.421 -26.891  1.00                 C  
ATOM    537  CG  LEU    96     -34.665 -19.696 -26.051  1.00                 C  
ATOM    538  CD1 LEU    96     -33.276 -20.162 -25.642  1.00                 C  
ATOM    539  CD2 LEU    96     -35.531 -19.474 -24.820  1.00                 C  
ATOM    540  N   ASN    97     -33.720 -20.595 -29.557  1.00                 N  
ATOM    541  CA  ASN    97     -34.199 -21.667 -30.461  1.00                 C  
ATOM    542  C   ASN    97     -33.809 -23.079 -30.031  1.00                 C  
ATOM    543  O   ASN    97     -32.963 -23.253 -29.166  1.00                 O  
ATOM    544  CB  ASN    97     -33.696 -21.430 -31.886  1.00                 C  
ATOM    545  CG  ASN    97     -34.289 -20.184 -32.514  1.00                 C  
ATOM    546  OD1 ASN    97     -35.451 -20.175 -32.920  1.00                 O  
ATOM    547  ND2 ASN    97     -33.490 -19.127 -32.595  1.00                 N  
ATOM    548  N   THR    98     -34.461 -24.069 -30.651  1.00                 N  
ATOM    549  CA  THR    98     -34.025 -25.469 -30.624  1.00                 C  
ATOM    550  C   THR    98     -33.855 -25.944 -32.049  1.00                 C  
ATOM    551  O   THR    98     -34.396 -25.344 -32.963  1.00                 O  
ATOM    552  CB  THR    98     -35.028 -26.358 -29.866  1.00                 C  
ATOM    553  OG1 THR    98     -36.289 -26.349 -30.547  1.00                 O  
ATOM    554  CG2 THR    98     -35.236 -25.840 -28.451  1.00                 C  
ATOM    555  N   LEU    99     -33.095 -27.020 -32.228  1.00                 N  
ATOM    556  CA  LEU    99     -32.913 -27.616 -33.542  1.00                 C  
ATOM    557  C   LEU    99     -34.138 -28.468 -33.781  1.00                 C  
ATOM    558  O   LEU    99     -34.578 -29.182 -32.888  1.00                 O  
ATOM    559  CB  LEU    99     -31.611 -28.419 -33.591  1.00                 C  
ATOM    560  CG  LEU    99     -30.318 -27.626 -33.388  1.00                 C  
ATOM    561  CD1 LEU    99     -29.117 -28.558 -33.350  1.00                 C  
ATOM    562  CD2 LEU    99     -30.147 -26.587 -34.486  1.00                 C  
ATOM    563  N   ILE   100     -34.692 -28.355 -34.987  1.00                 N  
ATOM    564  CA  ILE   100     -35.903 -29.060 -35.384  1.00                 C  
ATOM    565  C   ILE   100     -35.577 -30.307 -36.190  1.00                 C  
ATOM    566  O   ILE   100     -34.420 -30.550 -36.582  1.00                 O  
ATOM    567  CB  ILE   100     -36.846 -28.150 -36.192  1.00                 C  
ATOM    568  CD1 ILE   100     -39.023 -28.928 -35.116  1.00                 C  
ATOM    569  CG1 ILE   100     -38.205 -28.827 -36.385  1.00                 C  
ATOM    570  CG2 ILE   100     -36.210 -27.768 -37.520  1.00                 C  
ATOM    571  N   ASN   101     -36.627 -31.077 -36.472  1.00                 N  
ATOM    572  CA  ASN   101     -36.516 -32.271 -37.313  1.00                 C  
ATOM    573  C   ASN   101     -36.235 -31.897 -38.789  1.00                 C  
ATOM    574  O   ASN   101     -35.552 -32.639 -39.493  1.00                 O  
ATOM    575  CB  ASN   101     -37.784 -33.120 -37.208  1.00                 C  
ATOM    576  CG  ASN   101     -37.889 -33.849 -35.882  1.00                 C  
ATOM    577  OD1 ASN   101     -36.887 -34.067 -35.202  1.00                 O  
ATOM    578  ND2 ASN   101     -39.107 -34.228 -35.512  1.00                 N  
ATOM    579  N   SER   102     -36.720 -30.733 -39.235  1.00                 N  
ATOM    580  CA  SER   102     -36.571 -30.303 -40.634  1.00                 C  
ATOM    581  C   SER   102     -35.134 -29.918 -40.972  1.00                 C  
ATOM    582  O   SER   102     -34.364 -29.564 -40.080  1.00                 O  
ATOM    583  CB  SER   102     -37.498 -29.123 -40.933  1.00                 C  
ATOM    584  OG  SER   102     -38.858 -29.495 -40.798  1.00                 O  
ATOM    585  N   ARG   103     -34.791 -29.991 -42.263  1.00                 N  
ATOM    586  CA  ARG   103     -33.438 -29.705 -42.760  1.00                 C  
ATOM    587  C   ARG   103     -33.478 -28.863 -44.042  1.00                 C  
ATOM    588  O   ARG   103     -34.316 -29.094 -44.905  1.00                 O  
ATOM    589  CB  ARG   103     -32.675 -31.006 -43.015  1.00                 C  
ATOM    590  CD  ARG   103     -31.401 -31.154 -40.857  1.00                 C  
ATOM    591  NE  ARG   103     -31.073 -31.976 -39.694  1.00                 N  
ATOM    592  CG  ARG   103     -32.417 -31.830 -41.764  1.00                 C  
ATOM    593  CZ  ARG   103     -31.777 -31.989 -38.567  1.00                 C  
ATOM    594  NH1 ARG   103     -31.403 -32.768 -37.561  1.00                 N  
ATOM    595  NH2 ARG   103     -32.852 -31.222 -38.448  1.00                 N  
ATOM    596  N   ARG   104     -32.554 -27.906 -44.164  1.00                 N  
ATOM    597  CA  ARG   104     -32.423 -27.056 -45.345  1.00                 C  
ATOM    598  C   ARG   104     -31.053 -27.200 -45.980  1.00                 C  
ATOM    599  O   ARG   104     -30.233 -28.004 -45.539  1.00                 O  
ATOM    600  CB  ARG   104     -32.679 -25.592 -44.982  1.00                 C  
ATOM    601  CD  ARG   104     -35.088 -25.501 -45.680  1.00                 C  
ATOM    602  NE  ARG   104     -36.455 -25.164 -45.289  1.00                 N  
ATOM    603  CG  ARG   104     -34.104 -25.302 -44.539  1.00                 C  
ATOM    604  CZ  ARG   104     -37.321 -26.032 -44.777  1.00                 C  
ATOM    605  NH1 ARG   104     -38.543 -25.634 -44.451  1.00                 N  
ATOM    606  NH2 ARG   104     -36.964 -27.295 -44.593  1.00                 N  
ATOM    607  N   PRO   105     -30.506 -28.369 -45.666  1.00                 N  
ATOM    608  CA  PRO   105     -29.236 -28.883 -46.094  1.00                 C  
ATOM    609  C   PRO   105     -29.111 -28.921 -47.612  1.00                 C  
ATOM    610  O   PRO   105     -28.281 -28.241 -48.220  1.00                 O  
ATOM    611  CB  PRO   105     -29.190 -30.294 -45.504  1.00                 C  
ATOM    612  CD  PRO   105     -31.318 -29.367 -44.919  1.00                 C  
ATOM    613  CG  PRO   105     -30.620 -30.650 -45.275  1.00                 C  
ATOM    614  N   PHE   106     -29.960 -29.739 -48.241  1.00                 N  
ATOM    615  CA  PHE   106     -29.945 -29.982 -49.657  1.00                 C  
ATOM    616  C   PHE   106     -30.188 -28.761 -50.515  1.00                 C  
ATOM    617  O   PHE   106     -31.167 -28.692 -51.263  1.00                 O  
ATOM    618  CB  PHE   106     -30.988 -31.038 -50.031  1.00                 C  
ATOM    619  CG  PHE   106     -30.992 -31.396 -51.489  1.00                 C  
ATOM    620  CZ  PHE   106     -31.004 -32.056 -54.189  1.00                 C  
ATOM    621  CD1 PHE   106     -30.027 -32.240 -52.012  1.00                 C  
ATOM    622  CE1 PHE   106     -30.031 -32.570 -53.354  1.00                 C  
ATOM    623  CD2 PHE   106     -31.959 -30.889 -52.339  1.00                 C  
ATOM    624  CE2 PHE   106     -31.962 -31.219 -53.681  1.00                 C  
ATOM    625  N   LEU   107     -29.323 -27.779 -50.438  1.00                 N  
ATOM    626  CA  LEU   107     -29.506 -26.561 -51.202  1.00                 C  
ATOM    627  C   LEU   107     -30.407 -25.799 -50.210  1.00                 C  
ATOM    628  O   LEU   107     -31.603 -25.516 -50.326  1.00                 O  
ATOM    629  CB  LEU   107     -30.113 -26.873 -52.571  1.00                 C  
ATOM    630  CG  LEU   107     -30.352 -25.678 -53.496  1.00                 C  
ATOM    631  CD1 LEU   107     -29.036 -25.008 -53.860  1.00                 C  
ATOM    632  CD2 LEU   107     -31.092 -26.110 -54.753  1.00                 C  
ATOM    633  N   SER   108     -29.585 -25.518 -49.193  1.00                 N  
ATOM    634  CA  SER   108     -30.007 -24.825 -48.000  1.00                 C  
ATOM    635  C   SER   108     -28.723 -24.430 -47.243  1.00                 C  
ATOM    636  O   SER   108     -27.761 -23.835 -47.737  1.00                 O  
ATOM    637  CB  SER   108     -30.930 -25.713 -47.163  1.00                 C  
ATOM    638  OG  SER   108     -32.131 -26.000 -47.859  1.00                 O  
ATOM    639  N   SER   109     -28.842 -24.908 -45.931  1.00                 N  
ATOM    640  CA  SER   109     -27.940 -24.372 -44.899  1.00                 C  
ATOM    641  C   SER   109     -27.545 -25.384 -43.836  1.00                 C  
ATOM    642  O   SER   109     -26.389 -25.430 -43.425  1.00                 O  
ATOM    643  CB  SER   109     -28.575 -23.164 -44.207  1.00                 C  
ATOM    644  OG  SER   109     -29.758 -23.534 -43.520  1.00                 O  
ATOM    645  N   SER   110     -28.511 -26.193 -43.404  1.00                 N  
ATOM    646  CA  SER   110     -28.332 -27.184 -42.333  1.00                 C  
ATOM    647  C   SER   110     -29.634 -27.309 -41.563  1.00                 C  
ATOM    648  O   SER   110     -30.677 -26.850 -42.021  1.00                 O  
ATOM    649  CB  SER   110     -27.178 -26.778 -41.414  1.00                 C  
ATOM    650  OG  SER   110     -26.998 -27.721 -40.373  1.00                 O  
ATOM    651  N   THR   111     -29.597 -27.922 -40.379  1.00                 N  
ATOM    652  CA  THR   111     -30.830 -28.068 -39.597  1.00                 C  
ATOM    653  C   THR   111     -31.540 -26.745 -39.348  1.00                 C  
ATOM    654  O   THR   111     -30.902 -25.777 -38.952  1.00                 O  
ATOM    655  CB  THR   111     -30.559 -28.734 -38.235  1.00                 C  
ATOM    656  OG1 THR   111     -29.980 -30.029 -38.440  1.00                 O  
ATOM    657  CG2 THR   111     -31.855 -28.899 -37.456  1.00                 C  
ATOM    658  N   VAL   112     -32.839 -26.700 -39.607  1.00                 N  
ATOM    659  CA  VAL   112     -33.598 -25.484 -39.352  1.00                 C  
ATOM    660  C   VAL   112     -33.775 -25.349 -37.857  1.00                 C  
ATOM    661  O   VAL   112     -33.852 -26.345 -37.147  1.00                 O  
ATOM    662  CB  VAL   112     -34.954 -25.502 -40.081  1.00                 C  
ATOM    663  CG1 VAL   112     -34.749 -25.599 -41.585  1.00                 C  
ATOM    664  CG2 VAL   112     -35.813 -26.654 -39.581  1.00                 C  
ATOM    665  N   LEU   113     -33.839 -24.106 -37.408  1.00                 N  
ATOM    666  CA  LEU   113     -34.135 -23.803 -36.023  1.00                 C  
ATOM    667  C   LEU   113     -35.598 -23.539 -35.861  1.00                 C  
ATOM    668  O   LEU   113     -36.284 -23.278 -36.814  1.00                 O  
ATOM    669  CB  LEU   113     -33.312 -22.603 -35.549  1.00                 C  
ATOM    670  CG  LEU   113     -31.791 -22.757 -35.610  1.00                 C  
ATOM    671  CD1 LEU   113     -31.103 -21.466 -35.196  1.00                 C  
ATOM    672  CD2 LEU   113     -31.332 -23.908 -34.727  1.00                 C  
ATOM    673  N   LYS   114     -36.051 -23.561 -34.624  1.00                 N  
ATOM    674  CA  LYS   114     -37.449 -23.439 -34.283  1.00                 C  
ATOM    675  C   LYS   114     -37.458 -22.716 -32.940  1.00                 C  
ATOM    676  O   LYS   114     -36.845 -23.195 -31.988  1.00                 O  
ATOM    677  CB  LYS   114     -38.112 -24.817 -34.237  1.00                 C  
ATOM    678  CD  LYS   114     -40.426 -24.202 -34.990  1.00                 C  
ATOM    679  CE  LYS   114     -41.903 -24.200 -34.631  1.00                 C  
ATOM    680  CG  LYS   114     -39.585 -24.786 -33.865  1.00                 C  
ATOM    681  NZ  LYS   114     -42.734 -23.585 -35.702  1.00                 N  
ATOM    682  N   PRO   115     -38.131 -21.559 -32.855  1.00                 N  
ATOM    683  CA  PRO   115     -38.130 -20.763 -31.614  1.00                 C  
ATOM    684  C   PRO   115     -38.653 -21.484 -30.387  1.00                 C  
ATOM    685  O   PRO   115     -39.633 -22.213 -30.485  1.00                 O  
ATOM    686  CB  PRO   115     -39.033 -19.571 -31.938  1.00                 C  
ATOM    687  CD  PRO   115     -38.894 -20.854 -33.954  1.00                 C  
ATOM    688  CG  PRO   115     -38.973 -19.450 -33.424  1.00                 C  
ATOM    689  N   TYR   116     -38.017 -21.266 -29.244  1.00                 N  
ATOM    690  CA  TYR   116     -38.449 -21.866 -27.972  1.00                 C  
ATOM    691  C   TYR   116     -38.924 -20.737 -27.035  1.00                 C  
ATOM    692  O   TYR   116     -38.271 -19.703 -26.968  1.00                 O  
ATOM    693  CB  TYR   116     -37.309 -22.672 -27.345  1.00                 C  
ATOM    694  CG  TYR   116     -37.662 -23.301 -26.016  1.00                 C  
ATOM    695  OH  TYR   116     -38.642 -25.041 -22.369  1.00                 O  
ATOM    696  CZ  TYR   116     -38.317 -24.464 -23.575  1.00                 C  
ATOM    697  CD1 TYR   116     -38.461 -24.436 -25.956  1.00                 C  
ATOM    698  CE1 TYR   116     -38.788 -25.017 -24.746  1.00                 C  
ATOM    699  CD2 TYR   116     -37.196 -22.757 -24.826  1.00                 C  
ATOM    700  CE2 TYR   116     -37.514 -23.325 -23.607  1.00                 C  
ATOM    701  N   PRO   117     -40.040 -20.903 -26.316  1.00                 N  
ATOM    702  CA  PRO   117     -40.959 -22.053 -26.408  1.00                 C  
ATOM    703  C   PRO   117     -41.779 -22.069 -27.704  1.00                 C  
ATOM    704  O   PRO   117     -41.866 -23.099 -28.367  1.00                 O  
ATOM    705  CB  PRO   117     -41.875 -21.893 -25.193  1.00                 C  
ATOM    706  CD  PRO   117     -40.240 -20.158 -24.987  1.00                 C  
ATOM    707  CG  PRO   117     -41.050 -21.148 -24.198  1.00                 C  
ATOM    708  N   SER   118     -42.357 -20.921 -28.044  1.00                 N  
ATOM    709  CA  SER   118     -43.115 -20.704 -29.285  1.00                 C  
ATOM    710  C   SER   118     -42.639 -19.355 -29.838  1.00                 C  
ATOM    711  O   SER   118     -41.756 -18.724 -29.239  1.00                 O  
ATOM    712  CB  SER   118     -44.619 -20.734 -29.006  1.00                 C  
ATOM    713  OG  SER   118     -45.013 -19.628 -28.213  1.00                 O  
ATOM    714  N   TRP   119     -43.213 -18.905 -30.954  1.00                 N  
ATOM    715  CA  TRP   119     -42.886 -17.567 -31.509  1.00                 C  
ATOM    716  C   TRP   119     -43.202 -16.346 -30.606  1.00                 C  
ATOM    717  O   TRP   119     -42.652 -15.265 -30.832  1.00                 O  
ATOM    718  CB  TRP   119     -43.614 -17.345 -32.836  1.00                 C  
ATOM    719  CG  TRP   119     -45.106 -17.316 -32.704  1.00                 C  
ATOM    720  CD1 TRP   119     -45.962 -18.370 -32.844  1.00                 C  
ATOM    721  NE1 TRP   119     -47.258 -17.957 -32.651  1.00                 N  
ATOM    722  CD2 TRP   119     -45.919 -16.174 -32.406  1.00                 C  
ATOM    723  CE2 TRP   119     -47.256 -16.611 -32.381  1.00                 C  
ATOM    724  CH2 TRP   119     -48.024 -14.436 -31.879  1.00                 C  
ATOM    725  CZ2 TRP   119     -48.319 -15.748 -32.118  1.00                 C  
ATOM    726  CE3 TRP   119     -45.647 -14.826 -32.158  1.00                 C  
ATOM    727  CZ3 TRP   119     -46.703 -13.974 -31.898  1.00                 C  
ATOM    728  N   GLU   120     -44.070 -16.522 -29.604  1.00                 N  
ATOM    729  CA  GLU   120     -44.400 -15.485 -28.598  1.00                 C  
ATOM    730  C   GLU   120     -43.184 -14.786 -27.973  1.00                 C  
ATOM    731  O   GLU   120     -43.210 -13.568 -27.743  1.00                 O  
ATOM    732  CB  GLU   120     -45.238 -16.084 -27.466  1.00                 C  
ATOM    733  CD  GLU   120     -46.549 -15.692 -25.343  1.00                 C  
ATOM    734  CG  GLU   120     -45.672 -15.075 -26.415  1.00                 C  
ATOM    735  OE1 GLU   120     -46.795 -16.915 -25.408  1.00                 O  
ATOM    736  OE2 GLU   120     -46.990 -14.953 -24.438  1.00                 O  
ATOM    737  N   MET   121     -42.119 -15.555 -27.717  1.00                 N  
ATOM    738  CA  MET   121     -40.886 -15.037 -27.088  1.00                 C  
ATOM    739  C   MET   121     -39.852 -14.517 -28.098  1.00                 C  
ATOM    740  O   MET   121     -38.866 -13.892 -27.699  1.00                 O  
ATOM    741  CB  MET   121     -40.230 -16.117 -26.226  1.00                 C  
ATOM    742  SD  MET   121     -41.462 -15.266 -23.894  1.00                 S  
ATOM    743  CE  MET   121     -42.815 -15.998 -22.977  1.00                 C  
ATOM    744  CG  MET   121     -41.087 -16.588 -25.062  1.00                 C  
ATOM    745  N   GLN   122     -40.095 -14.760 -29.389  1.00                 N  
ATOM    746  CA  GLN   122     -39.275 -14.203 -30.466  1.00                 C  
ATOM    747  C   GLN   122     -39.480 -12.700 -30.676  1.00                 C  
ATOM    748  O   GLN   122     -38.618 -12.058 -31.273  1.00                 O  
ATOM    749  CB  GLN   122     -39.558 -14.927 -31.784  1.00                 C  
ATOM    750  CD  GLN   122     -41.221 -15.471 -33.606  1.00                 C  
ATOM    751  CG  GLN   122     -40.948 -14.674 -32.345  1.00                 C  
ATOM    752  OE1 GLN   122     -40.481 -16.396 -33.939  1.00                 O  
ATOM    753  NE2 GLN   122     -42.287 -15.112 -34.311  1.00                 N  
ATOM    754  N   GLN   123     -40.613 -12.159 -30.205  1.00                 N  
ATOM    755  CA  GLN   123     -41.002 -10.758 -30.444  1.00                 C  
ATOM    756  C   GLN   123     -40.360  -9.795 -29.452  1.00                 C  
ATOM    757  O   GLN   123     -40.379 -10.040 -28.239  1.00                 O  
ATOM    758  CB  GLN   123     -42.523 -10.606 -30.383  1.00                 C  
ATOM    759  CD  GLN   123     -44.535  -9.125 -30.757  1.00                 C  
ATOM    760  CG  GLN   123     -43.022  -9.210 -30.718  1.00                 C  
ATOM    761  OE1 GLN   123     -45.228 -10.122 -30.549  1.00                 O  
ATOM    762  NE2 GLN   123     -45.053  -7.932 -31.023  1.00                 N  
ATOM    763  N   GLU   124     -39.803  -8.701 -29.980  1.00                 N  
ATOM    764  CA  GLU   124     -39.175  -7.653 -29.175  1.00                 C  
ATOM    765  C   GLU   124     -39.516  -6.227 -29.670  1.00                 C  
ATOM    766  O   GLU   124     -38.898  -5.267 -29.191  1.00                 O  
ATOM    767  CB  GLU   124     -37.655  -7.827 -29.160  1.00                 C  
ATOM    768  CD  GLU   124     -35.506  -7.950 -30.481  1.00                 C  
ATOM    769  CG  GLU   124     -37.006  -7.739 -30.532  1.00                 C  
ATOM    770  OE1 GLU   124     -35.057  -8.851 -29.743  1.00                 O  
ATOM    771  OE2 GLU   124     -34.779  -7.213 -31.181  1.00                 O  
ATOM    772  N   GLY   125     -40.436  -6.090 -30.644  1.00                 N  
ATOM    773  CA  GLY   125     -41.067  -4.796 -30.952  1.00                 C  
ATOM    774  C   GLY   125     -41.744  -4.340 -29.661  1.00                 C  
ATOM    775  O   GLY   125     -41.380  -3.298 -29.099  1.00                 O  
ATOM    776  N   ASN   126     -42.676  -5.176 -29.182  1.00                 N  
ATOM    777  CA  ASN   126     -43.282  -5.072 -27.834  1.00                 C  
ATOM    778  C   ASN   126     -42.275  -4.859 -26.676  1.00                 C  
ATOM    779  O   ASN   126     -42.584  -4.119 -25.727  1.00                 O  
ATOM    780  CB  ASN   126     -44.118  -6.315 -27.525  1.00                 C  
ATOM    781  CG  ASN   126     -45.420  -6.350 -28.302  1.00                 C  
ATOM    782  OD1 ASN   126     -45.879  -5.326 -28.808  1.00                 O  
ATOM    783  ND2 ASN   126     -46.018  -7.532 -28.399  1.00                 N  
ATOM    784  N   CYS   127     -41.099  -5.509 -26.772  1.00                 N  
ATOM    785  CA  CYS   127     -40.036  -5.478 -25.768  1.00                 C  
ATOM    786  C   CYS   127     -40.526  -6.322 -24.581  1.00                 C  
ATOM    787  O   CYS   127     -40.245  -6.010 -23.434  1.00                 O  
ATOM    788  CB  CYS   127     -39.719  -4.036 -25.368  1.00                 C  
ATOM    789  SG  CYS   127     -38.106  -3.816 -24.581  1.00                 S  
ATOM    790  N   SER   128     -41.266  -7.393 -24.882  1.00                 N  
ATOM    791  CA  SER   128     -42.035  -8.130 -23.875  1.00                 C  
ATOM    792  C   SER   128     -41.221  -9.287 -23.335  1.00                 C  
ATOM    793  O   SER   128     -41.119  -9.475 -22.111  1.00                 O  
ATOM    794  CB  SER   128     -43.352  -8.632 -24.469  1.00                 C  
ATOM    795  OG  SER   128     -44.202  -7.552 -24.814  1.00                 O  
ATOM    796  N   ALA   129     -40.670 -10.072 -24.266  1.00                 N  
ATOM    797  CA  ALA   129     -39.868 -11.252 -23.953  1.00                 C  
ATOM    798  C   ALA   129     -38.737 -11.461 -24.951  1.00                 C  
ATOM    799  O   ALA   129     -38.925 -11.330 -26.155  1.00                 O  
ATOM    800  CB  ALA   129     -40.745 -12.494 -23.911  1.00                 C  
ATOM    801  N   PHE   130     -37.565 -11.768 -24.407  1.00                 N  
ATOM    802  CA  PHE   130     -36.311 -12.160 -25.105  1.00                 C  
ATOM    803  C   PHE   130     -35.891 -11.367 -26.358  1.00                 C  
ATOM    804  O   PHE   130     -36.352 -11.614 -27.470  1.00                 O  
ATOM    805  CB  PHE   130     -36.373 -13.627 -25.535  1.00                 C  
ATOM    806  CG  PHE   130     -36.386 -14.595 -24.386  1.00                 C  
ATOM    807  CZ  PHE   130     -36.403 -16.386 -22.260  1.00                 C  
ATOM    808  CD1 PHE   130     -37.581 -15.078 -23.883  1.00                 C  
ATOM    809  CE1 PHE   130     -37.593 -15.969 -22.826  1.00                 C  
ATOM    810  CD2 PHE   130     -35.203 -15.022 -23.809  1.00                 C  
ATOM    811  CE2 PHE   130     -35.215 -15.913 -22.752  1.00                 C  
ATOM    812  N   GLN   131     -34.970 -10.435 -26.140  1.00                 N  
ATOM    813  CA  GLN   131     -34.342  -9.663 -27.199  1.00                 C  
ATOM    814  C   GLN   131     -33.177 -10.449 -27.749  1.00                 C  
ATOM    815  O   GLN   131     -33.135 -10.714 -28.933  1.00                 O  
ATOM    816  CB  GLN   131     -33.893  -8.298 -26.673  1.00                 C  
ATOM    817  CD  GLN   131     -32.896  -6.035 -27.186  1.00                 C  
ATOM    818  CG  GLN   131     -33.284  -7.394 -27.733  1.00                 C  
ATOM    819  OE1 GLN   131     -33.136  -5.734 -26.017  1.00                 O  
ATOM    820  NE2 GLN   131     -32.294  -5.208 -28.032  1.00                 N  
ATOM    821  N   LYS   132     -32.212 -10.775 -26.896  1.00                 N  
ATOM    822  CA  LYS   132     -30.994 -11.489 -27.315  1.00                 C  
ATOM    823  C   LYS   132     -30.498 -12.456 -26.230  1.00                 C  
ATOM    824  O   LYS   132     -29.778 -12.048 -25.308  1.00                 O  
ATOM    825  CB  LYS   132     -29.885 -10.496 -27.667  1.00                 C  
ATOM    826  CD  LYS   132     -27.586 -10.098 -28.593  1.00                 C  
ATOM    827  CE  LYS   132     -26.325 -10.745 -29.142  1.00                 C  
ATOM    828  CG  LYS   132     -28.620 -11.143 -28.207  1.00                 C  
ATOM    829  NZ  LYS   132     -25.316  -9.731 -29.555  1.00                 N  
ATOM    830  N   VAL   133     -30.913 -13.725 -26.345  1.00                 N  
ATOM    831  CA  VAL   133     -30.452 -14.807 -25.471  1.00                 C  
ATOM    832  C   VAL   133     -28.946 -14.999 -25.658  1.00                 C  
ATOM    833  O   VAL   133     -28.486 -15.684 -26.569  1.00                 O  
ATOM    834  CB  VAL   133     -31.209 -16.119 -25.749  1.00                 C  
ATOM    835  CG1 VAL   133     -30.671 -17.240 -24.874  1.00                 C  
ATOM    836  CG2 VAL   133     -32.702 -15.931 -25.523  1.00                 C  
ATOM    837  N   GLN   134     -28.183 -14.341 -24.801  1.00                 N  
ATOM    838  CA  GLN   134     -26.739 -14.327 -24.888  1.00                 C  
ATOM    839  C   GLN   134     -26.163 -15.682 -24.460  1.00                 C  
ATOM    840  O   GLN   134     -25.287 -16.215 -25.134  1.00                 O  
ATOM    841  CB  GLN   134     -26.161 -13.204 -24.024  1.00                 C  
ATOM    842  CD  GLN   134     -24.225 -12.637 -25.543  1.00                 C  
ATOM    843  CG  GLN   134     -24.655 -13.040 -24.147  1.00                 C  
ATOM    844  OE1 GLN   134     -24.983 -12.006 -26.280  1.00                 O  
ATOM    845  NE2 GLN   134     -23.002 -13.000 -25.912  1.00                 N  
ATOM    846  N   ASN   135     -26.687 -16.236 -23.361  1.00                 N  
ATOM    847  CA  ASN   135     -26.170 -17.465 -22.759  1.00                 C  
ATOM    848  C   ASN   135     -27.277 -18.275 -22.091  1.00                 C  
ATOM    849  O   ASN   135     -28.289 -17.720 -21.686  1.00                 O  
ATOM    850  CB  ASN   135     -25.065 -17.144 -21.751  1.00                 C  
ATOM    851  CG  ASN   135     -24.213 -18.353 -21.415  1.00                 C  
ATOM    852  OD1 ASN   135     -24.378 -19.422 -22.003  1.00                 O  
ATOM    853  ND2 ASN   135     -23.298 -18.186 -20.467  1.00                 N  
ATOM    854  N   ILE   136     -27.055 -19.579 -21.964  1.00                 N  
ATOM    855  CA  ILE   136     -28.005 -20.512 -21.366  1.00                 C  
ATOM    856  C   ILE   136     -27.339 -21.354 -20.287  1.00                 C  
ATOM    857  O   ILE   136     -26.124 -21.474 -20.226  1.00                 O  
ATOM    858  CB  ILE   136     -28.640 -21.429 -22.428  1.00                 C  
ATOM    859  CD1 ILE   136     -30.663 -22.926 -22.833  1.00                 C  
ATOM    860  CG1 ILE   136     -29.771 -22.255 -21.812  1.00                 C  
ATOM    861  CG2 ILE   136     -27.582 -22.310 -23.073  1.00                 C  
ATOM    862  N   GLU   137     -28.168 -21.927 -19.431  1.00                 N  
ATOM    863  CA  GLU   137     -27.713 -22.802 -18.365  1.00                 C  
ATOM    864  C   GLU   137     -28.859 -23.688 -17.915  1.00                 C  
ATOM    865  O   GLU   137     -29.984 -23.208 -17.769  1.00                 O  
ATOM    866  CB  GLU   137     -27.163 -21.982 -17.196  1.00                 C  
ATOM    867  CD  GLU   137     -25.360 -23.619 -16.527  1.00                 C  
ATOM    868  CG  GLU   137     -26.567 -22.819 -16.077  1.00                 C  
ATOM    869  OE1 GLU   137     -25.553 -24.717 -17.092  1.00                 O  
ATOM    870  OE2 GLU   137     -24.223 -23.149 -16.316  1.00                 O  
ATOM    871  N   ILE   138     -28.618 -24.880 -17.505  1.00                 N  
ATOM    872  CA  ILE   138     -29.746 -25.727 -17.171  1.00                 C  
ATOM    873  C   ILE   138     -29.552 -26.551 -15.916  1.00                 C  
ATOM    874  O   ILE   138     -28.437 -26.895 -15.513  1.00                 O  
ATOM    875  CB  ILE   138     -30.093 -26.686 -18.325  1.00                 C  
ATOM    876  CD1 ILE   138     -29.226 -28.706 -19.616  1.00                 C  
ATOM    877  CG1 ILE   138     -28.906 -27.601 -18.633  1.00                 C  
ATOM    878  CG2 ILE   138     -30.539 -25.905 -19.551  1.00                 C  
ATOM    879  N   ASP   139     -30.673 -26.875 -15.283  1.00                 N  
ATOM    880  CA  ASP   139     -30.700 -27.738 -14.110  1.00                 C  
ATOM    881  C   ASP   139     -31.540 -28.897 -14.637  1.00                 C  
ATOM    882  O   ASP   139     -32.771 -28.903 -14.545  1.00                 O  
ATOM    883  CB  ASP   139     -31.285 -26.992 -12.909  1.00                 C  
ATOM    884  CG  ASP   139     -31.269 -27.824 -11.642  1.00                 C  
ATOM    885  OD1 ASP   139     -30.580 -28.866 -11.624  1.00                 O  
ATOM    886  OD2 ASP   139     -31.944 -27.434 -10.666  1.00                 O  
ATOM    887  N   PRO   140     -30.876 -29.899 -15.200  1.00                 N  
ATOM    888  CA  PRO   140     -31.573 -31.042 -15.770  1.00                 C  
ATOM    889  C   PRO   140     -32.407 -31.819 -14.759  1.00                 C  
ATOM    890  O   PRO   140     -33.499 -32.306 -15.065  1.00                 O  
ATOM    891  CB  PRO   140     -30.450 -31.922 -16.323  1.00                 C  
ATOM    892  CD  PRO   140     -29.372 -29.934 -15.540  1.00                 C  
ATOM    893  CG  PRO   140     -29.345 -30.969 -16.630  1.00                 C  
ATOM    894  N   LYS   141     -31.909 -31.949 -13.534  1.00                 N  
ATOM    895  CA  LYS   141     -32.644 -32.677 -12.512  1.00                 C  
ATOM    896  C   LYS   141     -34.010 -32.053 -12.233  1.00                 C  
ATOM    897  O   LYS   141     -34.957 -32.733 -11.828  1.00                 O  
ATOM    898  CB  LYS   141     -31.836 -32.742 -11.214  1.00                 C  
ATOM    899  CD  LYS   141     -29.853 -33.651  -9.973  1.00                 C  
ATOM    900  CE  LYS   141     -28.634 -34.556 -10.045  1.00                 C  
ATOM    901  CG  LYS   141     -30.610 -33.637 -11.291  1.00                 C  
ATOM    902  NZ  LYS   141     -27.860 -34.548  -8.773  1.00                 N  
ATOM    903  N   ARG   142     -34.135 -30.745 -12.444  1.00                 N  
ATOM    904  CA  ARG   142     -35.397 -30.056 -12.186  1.00                 C  
ATOM    905  C   ARG   142     -36.071 -29.444 -13.410  1.00                 C  
ATOM    906  O   ARG   142     -37.033 -28.679 -13.302  1.00                 O  
ATOM    907  CB  ARG   142     -35.198 -28.941 -11.158  1.00                 C  
ATOM    908  CD  ARG   142     -35.752 -30.240  -9.083  1.00                 C  
ATOM    909  NE  ARG   142     -35.282 -30.719  -7.786  1.00                 N  
ATOM    910  CG  ARG   142     -34.694 -29.424  -9.807  1.00                 C  
ATOM    911  CZ  ARG   142     -36.048 -31.340  -6.895  1.00                 C  
ATOM    912  NH1 ARG   142     -35.533 -31.740  -5.741  1.00                 N  
ATOM    913  NH2 ARG   142     -37.329 -31.559  -7.162  1.00                 N  
ATOM    914  N   GLY   143     -35.575 -29.773 -14.595  1.00                 N  
ATOM    915  CA  GLY   143     -36.167 -29.272 -15.826  1.00                 C  
ATOM    916  C   GLY   143     -36.270 -27.741 -15.851  1.00                 C  
ATOM    917  O   GLY   143     -37.302 -27.163 -16.201  1.00                 O  
ATOM    918  N   ILE   144     -35.183 -27.073 -15.474  1.00                 N  
ATOM    919  CA  ILE   144     -35.124 -25.613 -15.455  1.00                 C  
ATOM    920  C   ILE   144     -34.084 -25.109 -16.456  1.00                 C  
ATOM    921  O   ILE   144     -32.939 -25.566 -16.489  1.00                 O  
ATOM    922  CB  ILE   144     -34.809 -25.079 -14.045  1.00                 C  
ATOM    923  CD1 ILE   144     -35.558 -25.218 -11.612  1.00                 C  
ATOM    924  CG1 ILE   144     -35.899 -25.504 -13.059  1.00                 C  
ATOM    925  CG2 ILE   144     -34.629 -23.569 -14.075  1.00                 C  
ATOM    926  N   MET   145     -34.433 -24.166 -17.296  1.00                 N  
ATOM    927  CA  MET   145     -33.554 -23.515 -18.270  1.00                 C  
ATOM    928  C   MET   145     -33.425 -22.026 -17.919  1.00                 C  
ATOM    929  O   MET   145     -34.398 -21.287 -17.998  1.00                 O  
ATOM    930  CB  MET   145     -34.095 -23.701 -19.689  1.00                 C  
ATOM    931  SD  MET   145     -33.880 -23.356 -22.429  1.00                 S  
ATOM    932  CE  MET   145     -35.266 -22.222 -22.414  1.00                 C  
ATOM    933  CG  MET   145     -33.214 -23.103 -20.773  1.00                 C  
ATOM    934  N   PHE   146     -32.217 -21.599 -17.554  1.00                 N  
ATOM    935  CA  PHE   146     -31.915 -20.196 -17.259  1.00                 C  
ATOM    936  C   PHE   146     -31.447 -19.523 -18.523  1.00                 C  
ATOM    937  O   PHE   146     -30.635 -20.096 -19.243  1.00                 O  
ATOM    938  CB  PHE   146     -30.862 -20.096 -16.153  1.00                 C  
ATOM    939  CG  PHE   146     -31.355 -20.537 -14.805  1.00                 C  
ATOM    940  CZ  PHE   146     -32.270 -21.349 -12.309  1.00                 C  
ATOM    941  CD1 PHE   146     -31.160 -21.838 -14.373  1.00                 C  
ATOM    942  CE1 PHE   146     -31.614 -22.244 -13.132  1.00                 C  
ATOM    943  CD2 PHE   146     -32.014 -19.653 -13.969  1.00                 C  
ATOM    944  CE2 PHE   146     -32.467 -20.060 -12.729  1.00                 C  
ATOM    945  N   VAL   147     -31.964 -18.325 -18.798  1.00                 N  
ATOM    946  CA  VAL   147     -31.589 -17.557 -20.001  1.00                 C  
ATOM    947  C   VAL   147     -31.126 -16.152 -19.644  1.00                 C  
ATOM    948  O   VAL   147     -31.825 -15.428 -18.956  1.00                 O  
ATOM    949  CB  VAL   147     -32.754 -17.476 -21.005  1.00                 C  
ATOM    950  CG1 VAL   147     -32.356 -16.650 -22.218  1.00                 C  
ATOM    951  CG2 VAL   147     -33.192 -18.870 -21.426  1.00                 C  
ATOM    952  N   ILE   148     -29.949 -15.776 -20.137  1.00                 N  
ATOM    953  CA  ILE   148     -29.408 -14.422 -19.982  1.00                 C  
ATOM    954  C   ILE   148     -29.738 -13.628 -21.235  1.00                 C  
ATOM    955  O   ILE   148     -29.036 -13.742 -22.229  1.00                 O  
ATOM    956  CB  ILE   148     -27.891 -14.447 -19.717  1.00                 C  
ATOM    957  CD1 ILE   148     -28.255 -14.899 -17.235  1.00                 C  
ATOM    958  CG1 ILE   148     -27.574 -15.337 -18.514  1.00                 C  
ATOM    959  CG2 ILE   148     -27.359 -13.034 -19.534  1.00                 C  
ATOM    960  N   ASP   149     -30.823 -12.856 -21.181  1.00                 N  
ATOM    961  CA  ASP   149     -31.167 -11.885 -22.226  1.00                 C  
ATOM    962  C   ASP   149     -30.403 -10.598 -21.938  1.00                 C  
ATOM    963  O   ASP   149     -30.597  -9.991 -20.885  1.00                 O  
ATOM    964  CB  ASP   149     -32.679 -11.652 -22.265  1.00                 C  
ATOM    965  CG  ASP   149     -33.097 -10.726 -23.389  1.00                 C  
ATOM    966  OD1 ASP   149     -32.249 -10.422 -24.255  1.00                 O  
ATOM    967  OD2 ASP   149     -34.272 -10.304 -23.405  1.00                 O  
ATOM    968  N   THR   150     -29.545 -10.197 -22.872  1.00                 N  
ATOM    969  CA  THR   150     -28.725  -9.004 -22.694  1.00                 C  
ATOM    970  C   THR   150     -29.538  -7.724 -22.898  1.00                 C  
ATOM    971  O   THR   150     -29.327  -6.713 -22.212  1.00                 O  
ATOM    972  CB  THR   150     -27.524  -8.996 -23.658  1.00                 C  
ATOM    973  OG1 THR   150     -26.651  -7.908 -23.328  1.00                 O  
ATOM    974  CG2 THR   150     -27.994  -8.824 -25.094  1.00                 C  
ATOM    975  N   GLY   151     -28.945  -6.744 -23.562  1.00                 N  
ATOM    976  CA  GLY   151     -29.713  -5.543 -23.844  1.00                 C  
ATOM    977  C   GLY   151     -29.372  -4.325 -23.033  1.00                 C  
ATOM    978  O   GLY   151     -28.224  -3.877 -22.968  1.00                 O  
ATOM    979  N   GLY   152     -30.391  -3.761 -22.389  1.00                 N  
ATOM    980  CA  GLY   152     -30.161  -2.540 -21.650  1.00                 C  
ATOM    981  C   GLY   152     -30.481  -1.400 -22.611  1.00                 C  
ATOM    982  O   GLY   152     -31.105  -1.584 -23.659  1.00                 O  
ATOM    983  N   LYS   153     -30.047  -0.199 -22.254  1.00                 N  
ATOM    984  CA  LYS   153     -30.310   0.974 -23.062  1.00                 C  
ATOM    985  C   LYS   153     -29.613   0.958 -24.420  1.00                 C  
ATOM    986  O   LYS   153     -30.225   1.218 -25.459  1.00                 O  
ATOM    987  CB  LYS   153     -29.894   2.243 -22.316  1.00                 C  
ATOM    988  CD  LYS   153     -29.808   4.751 -22.247  1.00                 C  
ATOM    989  CE  LYS   153     -30.073   6.037 -23.012  1.00                 C  
ATOM    990  CG  LYS   153     -30.170   3.530 -23.077  1.00                 C  
ATOM    991  NZ  LYS   153     -29.723   7.242 -22.211  1.00                 N  
ATOM    992  N   ASN   154     -28.325   0.653 -24.439  1.00                 N  
ATOM    993  CA  ASN   154     -27.596   0.654 -25.706  1.00                 C  
ATOM    994  C   ASN   154     -28.277  -0.179 -26.803  1.00                 C  
ATOM    995  O   ASN   154     -28.467   0.285 -27.931  1.00                 O  
ATOM    996  CB  ASN   154     -26.166   0.151 -25.502  1.00                 C  
ATOM    997  CG  ASN   154     -25.289   1.161 -24.787  1.00                 C  
ATOM    998  OD1 ASN   154     -25.613   2.347 -24.729  1.00                 O  
ATOM    999  ND2 ASN   154     -24.174   0.692 -24.240  1.00                 N  
ATOM   1000  N   TYR   155     -28.655  -1.421 -26.495  1.00                 N  
ATOM   1001  CA  TYR   155     -29.302  -2.278 -27.496  1.00                 C  
ATOM   1002  C   TYR   155     -30.775  -1.983 -27.812  1.00                 C  
ATOM   1003  O   TYR   155     -31.195  -1.961 -28.972  1.00                 O  
ATOM   1004  CB  TYR   155     -29.222  -3.747 -27.076  1.00                 C  
ATOM   1005  CG  TYR   155     -27.829  -4.330 -27.149  1.00                 C  
ATOM   1006  OH  TYR   155     -23.997  -5.935 -27.332  1.00                 O  
ATOM   1007  CZ  TYR   155     -25.265  -5.403 -27.273  1.00                 C  
ATOM   1008  CD1 TYR   155     -27.152  -4.701 -25.994  1.00                 C  
ATOM   1009  CE1 TYR   155     -25.878  -5.235 -26.051  1.00                 C  
ATOM   1010  CD2 TYR   155     -27.195  -4.507 -28.372  1.00                 C  
ATOM   1011  CE2 TYR   155     -25.922  -5.039 -28.448  1.00                 C  
ATOM   1012  N   GLY   156     -31.604  -1.823 -26.724  1.00                 N  
ATOM   1013  CA  GLY   156     -33.017  -1.532 -27.017  1.00                 C  
ATOM   1014  C   GLY   156     -33.951  -1.746 -25.821  1.00                 C  
ATOM   1015  O   GLY   156     -34.893  -0.975 -25.630  1.00                 O  
ATOM   1016  N   CYS   157     -33.698  -2.788 -25.033  1.00                 N  
ATOM   1017  CA  CYS   157     -34.447  -3.048 -23.798  1.00                 C  
ATOM   1018  C   CYS   157     -33.467  -3.346 -22.671  1.00                 C  
ATOM   1019  O   CYS   157     -32.269  -3.589 -22.918  1.00                 O  
ATOM   1020  CB  CYS   157     -35.425  -4.207 -23.998  1.00                 C  
ATOM   1021  SG  CYS   157     -36.635  -3.944 -25.316  1.00                 S  
ATOM   1022  N   PRO   158     -33.978  -3.322 -21.440  1.00                 N  
ATOM   1023  CA  PRO   158     -33.173  -3.651 -20.263  1.00                 C  
ATOM   1024  C   PRO   158     -32.895  -5.172 -20.234  1.00                 C  
ATOM   1025  O   PRO   158     -33.764  -5.952 -20.622  1.00                 O  
ATOM   1026  CB  PRO   158     -34.038  -3.200 -19.085  1.00                 C  
ATOM   1027  CD  PRO   158     -35.349  -2.892 -21.064  1.00                 C  
ATOM   1028  CG  PRO   158     -35.435  -3.250 -19.606  1.00                 C  
ATOM   1029  N   ALA   159     -31.677  -5.592 -19.818  1.00                 N  
ATOM   1030  CA  ALA   159     -31.388  -7.030 -19.669  1.00                 C  
ATOM   1031  C   ALA   159     -32.274  -7.738 -18.641  1.00                 C  
ATOM   1032  O   ALA   159     -32.771  -7.096 -17.703  1.00                 O  
ATOM   1033  CB  ALA   159     -29.932  -7.241 -19.282  1.00                 C  
ATOM   1034  N   LYS   160     -32.441  -9.048 -18.820  1.00                 N  
ATOM   1035  CA  LYS   160     -33.209  -9.870 -17.883  1.00                 C  
ATOM   1036  C   LYS   160     -32.783 -11.344 -17.850  1.00                 C  
ATOM   1037  O   LYS   160     -32.134 -11.848 -18.762  1.00                 O  
ATOM   1038  CB  LYS   160     -34.702  -9.804 -18.211  1.00                 C  
ATOM   1039  CD  LYS   160     -36.555 -10.258 -19.842  1.00                 C  
ATOM   1040  CE  LYS   160     -36.923 -10.864 -21.186  1.00                 C  
ATOM   1041  CG  LYS   160     -35.064 -10.378 -19.572  1.00                 C  
ATOM   1042  NZ  LYS   160     -38.383 -10.765 -21.460  1.00                 N  
ATOM   1043  N   LEU   161     -33.151 -12.003 -16.759  1.00                 N  
ATOM   1044  CA  LEU   161     -32.835 -13.391 -16.493  1.00                 C  
ATOM   1045  C   LEU   161     -34.146 -14.188 -16.435  1.00                 C  
ATOM   1046  O   LEU   161     -34.908 -14.064 -15.478  1.00                 O  
ATOM   1047  CB  LEU   161     -32.044 -13.520 -15.190  1.00                 C  
ATOM   1048  CG  LEU   161     -31.680 -14.941 -14.756  1.00                 C  
ATOM   1049  CD1 LEU   161     -30.760 -15.596 -15.775  1.00                 C  
ATOM   1050  CD2 LEU   161     -31.027 -14.933 -13.382  1.00                 C  
ATOM   1051  N   VAL   162     -34.405 -14.994 -17.463  1.00                 N  
ATOM   1052  CA  VAL   162     -35.588 -15.857 -17.511  1.00                 C  
ATOM   1053  C   VAL   162     -35.281 -17.270 -17.021  1.00                 C  
ATOM   1054  O   VAL   162     -34.144 -17.697 -17.029  1.00                 O  
ATOM   1055  CB  VAL   162     -36.179 -15.927 -18.932  1.00                 C  
ATOM   1056  CG1 VAL   162     -37.362 -16.881 -18.970  1.00                 C  
ATOM   1057  CG2 VAL   162     -36.591 -14.541 -19.405  1.00                 C  
ATOM   1058  N   ILE   163     -36.332 -17.979 -16.616  1.00                 N  
ATOM   1059  CA  ILE   163     -36.247 -19.303 -16.020  1.00                 C  
ATOM   1060  C   ILE   163     -37.457 -20.130 -16.435  1.00                 C  
ATOM   1061  O   ILE   163     -38.514 -20.004 -15.838  1.00                 O  
ATOM   1062  CB  ILE   163     -36.142 -19.226 -14.486  1.00                 C  
ATOM   1063  CD1 ILE   163     -34.836 -18.125 -12.593  1.00                 C  
ATOM   1064  CG1 ILE   163     -34.906 -18.423 -14.075  1.00                 C  
ATOM   1065  CG2 ILE   163     -36.139 -20.621 -13.881  1.00                 C  
ATOM   1066  N   TYR   164     -37.297 -20.968 -17.458  1.00                 N  
ATOM   1067  CA  TYR   164     -38.362 -21.851 -17.948  1.00                 C  
ATOM   1068  C   TYR   164     -38.317 -23.222 -17.282  1.00                 C  
ATOM   1069  O   TYR   164     -37.249 -23.702 -16.942  1.00                 O  
ATOM   1070  CB  TYR   164     -38.267 -22.014 -19.466  1.00                 C  
ATOM   1071  CG  TYR   164     -38.607 -20.760 -20.239  1.00                 C  
ATOM   1072  OH  TYR   164     -39.527 -17.306 -22.365  1.00                 O  
ATOM   1073  CZ  TYR   164     -39.224 -18.450 -21.662  1.00                 C  
ATOM   1074  CD1 TYR   164     -37.617 -19.852 -20.594  1.00                 C  
ATOM   1075  CE1 TYR   164     -37.919 -18.703 -21.300  1.00                 C  
ATOM   1076  CD2 TYR   164     -39.917 -20.487 -20.612  1.00                 C  
ATOM   1077  CE2 TYR   164     -40.238 -19.344 -21.319  1.00                 C  
ATOM   1078  N   ASP   165     -39.480 -23.847 -17.102  1.00                 N  
ATOM   1079  CA  ASP   165     -39.552 -25.247 -16.682  1.00                 C  
ATOM   1080  C   ASP   165     -39.504 -26.100 -17.944  1.00                 C  
ATOM   1081  O   ASP   165     -40.430 -26.056 -18.764  1.00                 O  
ATOM   1082  CB  ASP   165     -40.821 -25.497 -15.865  1.00                 C  
ATOM   1083  CG  ASP   165     -40.908 -26.917 -15.343  1.00                 C  
ATOM   1084  OD1 ASP   165     -40.072 -27.752 -15.750  1.00                 O  
ATOM   1085  OD2 ASP   165     -41.812 -27.197 -14.528  1.00                 O  
ATOM   1086  N   VAL   166     -38.417 -26.855 -18.094  1.00                 N  
ATOM   1087  CA  VAL   166     -38.195 -27.686 -19.281  1.00                 C  
ATOM   1088  C   VAL   166     -39.210 -28.798 -19.446  1.00                 C  
ATOM   1089  O   VAL   166     -39.483 -29.210 -20.576  1.00                 O  
ATOM   1090  CB  VAL   166     -36.788 -28.313 -19.276  1.00                 C  
ATOM   1091  CG1 VAL   166     -36.651 -29.323 -20.405  1.00                 C  
ATOM   1092  CG2 VAL   166     -35.723 -27.233 -19.390  1.00                 C  
ATOM   1093  N   LYS   167     -39.775 -29.265 -18.330  1.00                 N  
ATOM   1094  CA  LYS   167     -40.816 -30.306 -18.370  1.00                 C  
ATOM   1095  C   LYS   167     -42.085 -29.797 -19.074  1.00                 C  
ATOM   1096  O   LYS   167     -42.708 -30.544 -19.824  1.00                 O  
ATOM   1097  CB  LYS   167     -41.156 -30.779 -16.955  1.00                 C  
ATOM   1098  CD  LYS   167     -40.454 -32.017 -14.888  1.00                 C  
ATOM   1099  CE  LYS   167     -39.351 -32.824 -14.222  1.00                 C  
ATOM   1100  CG  LYS   167     -40.059 -31.598 -16.294  1.00                 C  
ATOM   1101  NZ  LYS   167     -39.707 -33.205 -12.827  1.00                 N  
ATOM   1102  N   THR   168     -42.443 -28.528 -18.844  1.00                 N  
ATOM   1103  CA  THR   168     -43.668 -27.930 -19.394  1.00                 C  
ATOM   1104  C   THR   168     -43.475 -26.983 -20.570  1.00                 C  
ATOM   1105  O   THR   168     -44.442 -26.681 -21.249  1.00                 O  
ATOM   1106  CB  THR   168     -44.446 -27.148 -18.319  1.00                 C  
ATOM   1107  OG1 THR   168     -43.636 -26.074 -17.825  1.00                 O  
ATOM   1108  CG2 THR   168     -44.809 -28.059 -17.156  1.00                 C  
ATOM   1109  N   ASP   169     -42.257 -26.487 -20.780  1.00                 N  
ATOM   1110  CA  ASP   169     -41.972 -25.412 -21.754  1.00                 C  
ATOM   1111  C   ASP   169     -42.599 -24.056 -21.377  1.00                 C  
ATOM   1112  O   ASP   169     -42.664 -23.147 -22.210  1.00                 O  
ATOM   1113  CB  ASP   169     -42.461 -25.809 -23.148  1.00                 C  
ATOM   1114  CG  ASP   169     -41.716 -27.004 -23.709  1.00                 C  
ATOM   1115  OD1 ASP   169     -40.536 -27.191 -23.347  1.00                 O  
ATOM   1116  OD2 ASP   169     -42.313 -27.754 -24.510  1.00                 O  
ATOM   1117  N   VAL   170     -43.035 -23.915 -20.124  1.00                 N  
ATOM   1118  CA  VAL   170     -43.636 -22.675 -19.651  1.00                 C  
ATOM   1119  C   VAL   170     -42.625 -21.913 -18.791  1.00                 C  
ATOM   1120  O   VAL   170     -41.684 -22.492 -18.253  1.00                 O  
ATOM   1121  CB  VAL   170     -44.931 -22.941 -18.860  1.00                 C  
ATOM   1122  CG1 VAL   170     -45.501 -21.639 -18.319  1.00                 C  
ATOM   1123  CG2 VAL   170     -45.952 -23.652 -19.735  1.00                 C  
ATOM   1124  N   GLU   171     -42.854 -20.606 -18.680  1.00                 N  
ATOM   1125  CA  GLU   171     -41.979 -19.678 -17.969  1.00                 C  
ATOM   1126  C   GLU   171     -42.318 -19.655 -16.480  1.00                 C  
ATOM   1127  O   GLU   171     -43.474 -19.474 -16.122  1.00                 O  
ATOM   1128  CB  GLU   171     -42.093 -18.273 -18.563  1.00                 C  
ATOM   1129  CD  GLU   171     -41.278 -15.882 -18.563  1.00                 C  
ATOM   1130  CG  GLU   171     -41.158 -17.254 -17.931  1.00                 C  
ATOM   1131  OE1 GLU   171     -42.248 -15.658 -19.318  1.00                 O  
ATOM   1132  OE2 GLU   171     -40.403 -15.030 -18.305  1.00                 O  
ATOM   1133  N   ILE   172     -41.318 -19.850 -15.621  1.00                 N  
ATOM   1134  CA  ILE   172     -41.500 -19.843 -14.157  1.00                 C  
ATOM   1135  C   ILE   172     -41.284 -18.467 -13.508  1.00                 C  
ATOM   1136  O   ILE   172     -41.971 -18.115 -12.539  1.00                 O  
ATOM   1137  CB  ILE   172     -40.565 -20.854 -13.467  1.00                 C  
ATOM   1138  CD1 ILE   172     -39.921 -23.320 -13.442  1.00                 C  
ATOM   1139  CG1 ILE   172     -40.939 -22.283 -13.863  1.00                 C  
ATOM   1140  CG2 ILE   172     -40.589 -20.658 -11.959  1.00                 C  
ATOM   1141  N   HIS   173     -40.303 -17.716 -14.006  1.00                 N  
ATOM   1142  CA  HIS   173     -39.939 -16.415 -13.429  1.00                 C  
ATOM   1143  C   HIS   173     -39.118 -15.604 -14.426  1.00                 C  
ATOM   1144  O   HIS   173     -38.400 -16.159 -15.247  1.00                 O  
ATOM   1145  CB  HIS   173     -39.162 -16.606 -12.125  1.00                 C  
ATOM   1146  CG  HIS   173     -38.967 -15.341 -11.347  1.00                 C  
ATOM   1147  ND1 HIS   173     -37.984 -14.425 -11.652  1.00                 N  
ATOM   1148  CE1 HIS   173     -38.057 -13.400 -10.783  1.00                 C  
ATOM   1149  CD2 HIS   173     -39.611 -14.718 -10.200  1.00                 C  
ATOM   1150  NE2 HIS   173     -39.031 -13.570  -9.910  1.00                 N  
ATOM   1151  N   ARG   174     -39.267 -14.288 -14.358  1.00                 N  
ATOM   1152  CA  ARG   174     -38.556 -13.332 -15.213  1.00                 C  
ATOM   1153  C   ARG   174     -38.133 -12.201 -14.292  1.00                 C  
ATOM   1154  O   ARG   174     -38.922 -11.773 -13.453  1.00                 O  
ATOM   1155  CB  ARG   174     -39.456 -12.866 -16.359  1.00                 C  
ATOM   1156  CD  ARG   174     -39.719 -11.508 -18.454  1.00                 C  
ATOM   1157  NE  ARG   174     -39.961 -12.639 -19.346  1.00                 N  
ATOM   1158  CG  ARG   174     -38.794 -11.877 -17.305  1.00                 C  
ATOM   1159  CZ  ARG   174     -40.882 -12.651 -20.304  1.00                 C  
ATOM   1160  NH1 ARG   174     -41.031 -13.725 -21.068  1.00                 N  
ATOM   1161  NH2 ARG   174     -41.653 -11.590 -20.496  1.00                 N  
ATOM   1162  N   HIS   175     -36.884 -11.753 -14.405  1.00                 N  
ATOM   1163  CA  HIS   175     -36.352 -10.719 -13.516  1.00                 C  
ATOM   1164  C   HIS   175     -35.497  -9.753 -14.314  1.00                 C  
ATOM   1165  O   HIS   175     -34.633 -10.185 -15.067  1.00                 O  
ATOM   1166  CB  HIS   175     -35.545 -11.352 -12.380  1.00                 C  
ATOM   1167  CG  HIS   175     -35.039 -10.364 -11.376  1.00                 C  
ATOM   1168  ND1 HIS   175     -35.856  -9.770 -10.439  1.00                 N  
ATOM   1169  CE1 HIS   175     -35.121  -8.936  -9.682  1.00                 C  
ATOM   1170  CD2 HIS   175     -33.747  -9.770 -11.064  1.00                 C  
ATOM   1171  NE2 HIS   175     -33.855  -8.931 -10.051  1.00                 N  
ATOM   1172  N   ILE   176     -35.744  -8.452 -14.153  1.00                 N  
ATOM   1173  CA  ILE   176     -34.936  -7.427 -14.811  1.00                 C  
ATOM   1174  C   ILE   176     -33.641  -7.274 -14.034  1.00                 C  
ATOM   1175  O   ILE   176     -33.636  -7.383 -12.800  1.00                 O  
ATOM   1176  CB  ILE   176     -35.694  -6.090 -14.912  1.00                 C  
ATOM   1177  CD1 ILE   176     -37.871  -5.058 -15.745  1.00                 C  
ATOM   1178  CG1 ILE   176     -36.934  -6.246 -15.794  1.00                 C  
ATOM   1179  CG2 ILE   176     -34.771  -4.992 -15.420  1.00                 C  
ATOM   1180  N   PHE   177     -32.555  -7.065 -14.773  1.00                 N  
ATOM   1181  CA  PHE   177     -31.248  -6.800 -14.194  1.00                 C  
ATOM   1182  C   PHE   177     -31.156  -5.275 -14.042  1.00                 C  
ATOM   1183  O   PHE   177     -31.088  -4.575 -15.058  1.00                 O  
ATOM   1184  CB  PHE   177     -30.142  -7.376 -15.081  1.00                 C  
ATOM   1185  CG  PHE   177     -30.113  -8.877 -15.116  1.00                 C  
ATOM   1186  CZ  PHE   177     -30.062 -11.656 -15.174  1.00                 C  
ATOM   1187  CD1 PHE   177     -29.673  -9.549 -16.243  1.00                 C  
ATOM   1188  CE1 PHE   177     -29.647 -10.931 -16.275  1.00                 C  
ATOM   1189  CD2 PHE   177     -30.526  -9.617 -14.022  1.00                 C  
ATOM   1190  CE2 PHE   177     -30.499 -10.999 -14.054  1.00                 C  
ATOM   1191  N   PRO   178     -31.183  -4.762 -12.792  1.00                 N  
ATOM   1192  CA  PRO   178     -31.263  -3.308 -12.624  1.00                 C  
ATOM   1193  C   PRO   178     -30.056  -2.582 -13.212  1.00                 C  
ATOM   1194  O   PRO   178     -28.926  -2.992 -12.981  1.00                 O  
ATOM   1195  CB  PRO   178     -31.330  -3.114 -11.108  1.00                 C  
ATOM   1196  CD  PRO   178     -31.315  -5.480 -11.464  1.00                 C  
ATOM   1197  CG  PRO   178     -31.885  -4.399 -10.591  1.00                 C  
ATOM   1198  N   ASP   179     -30.318  -1.499 -13.937  1.00                 N  
ATOM   1199  CA  ASP   179     -29.269  -0.636 -14.487  1.00                 C  
ATOM   1200  C   ASP   179     -28.150  -0.325 -13.474  1.00                 C  
ATOM   1201  O   ASP   179     -26.990  -0.200 -13.854  1.00                 O  
ATOM   1202  CB  ASP   179     -29.866   0.680 -14.989  1.00                 C  
ATOM   1203  CG  ASP   179     -30.688   0.503 -16.251  1.00                 C  
ATOM   1204  OD1 ASP   179     -30.574  -0.566 -16.889  1.00                 O  
ATOM   1205  OD2 ASP   179     -31.444   1.432 -16.603  1.00                 O  
ATOM   1206  N   ALA   180     -28.512  -0.212 -12.194  1.00                 N  
ATOM   1207  CA  ALA   180     -27.553  -0.157 -11.071  1.00                 C  
ATOM   1208  C   ALA   180     -26.359  -1.121 -11.232  1.00                 C  
ATOM   1209  O   ALA   180     -25.221  -0.722 -11.008  1.00                 O  
ATOM   1210  CB  ALA   180     -28.256  -0.463  -9.758  1.00                 C  
ATOM   1211  N   VAL   181     -26.240  -1.747 -12.404  1.00                 N  
ATOM   1212  CA  VAL   181     -25.164  -2.709 -12.641  1.00                 C  
ATOM   1213  C   VAL   181     -24.022  -2.143 -13.527  1.00                 C  
ATOM   1214  O   VAL   181     -22.841  -2.434 -13.318  1.00                 O  
ATOM   1215  CB  VAL   181     -25.695  -4.001 -13.290  1.00                 C  
ATOM   1216  CG1 VAL   181     -24.545  -4.935 -13.634  1.00                 C  
ATOM   1217  CG2 VAL   181     -26.689  -4.690 -12.368  1.00                 C  
ATOM   1218  N   VAL   182     -24.371  -1.326 -14.524  1.00                 N  
ATOM   1219  CA  VAL   182     -23.372  -0.826 -15.484  1.00                 C  
ATOM   1220  C   VAL   182     -22.930   0.626 -15.267  1.00                 C  
ATOM   1221  O   VAL   182     -22.250   1.225 -16.106  1.00                 O  
ATOM   1222  CB  VAL   182     -23.874  -0.945 -16.935  1.00                 C  
ATOM   1223  CG1 VAL   182     -24.152  -2.399 -17.285  1.00                 C  
ATOM   1224  CG2 VAL   182     -25.121  -0.097 -17.138  1.00                 C  
ATOM   1225  N   PRO   183     -23.310   1.211 -14.138  1.00                 N  
ATOM   1226  CA  PRO   183     -22.958   2.592 -13.852  1.00                 C  
ATOM   1227  C   PRO   183     -23.404   3.542 -14.957  1.00                 C  
ATOM   1228  O   PRO   183     -22.926   4.673 -15.081  1.00                 O  
ATOM   1229  CB  PRO   183     -21.433   2.568 -13.731  1.00                 C  
ATOM   1230  CD  PRO   183     -22.089   0.381 -14.449  1.00                 C  
ATOM   1231  CG  PRO   183     -21.009   1.418 -14.582  1.00                 C  
ATOM   1232  N   ARG   184     -24.338   3.078 -15.777  1.00                 N  
ATOM   1233  CA  ARG   184     -24.848   3.833 -16.935  1.00                 C  
ATOM   1234  C   ARG   184     -23.765   4.273 -17.947  1.00                 C  
ATOM   1235  O   ARG   184     -23.950   5.209 -18.730  1.00                 O  
ATOM   1236  CB  ARG   184     -25.601   5.081 -16.471  1.00                 C  
ATOM   1237  CD  ARG   184     -27.619   6.058 -15.343  1.00                 C  
ATOM   1238  NE  ARG   184     -28.834   5.789 -14.577  1.00                 N  
ATOM   1239  CG  ARG   184     -26.845   4.786 -15.649  1.00                 C  
ATOM   1240  CZ  ARG   184     -30.004   5.471 -15.120  1.00                 C  
ATOM   1241  NH1 ARG   184     -31.055   5.243 -14.344  1.00                 N  
ATOM   1242  NH2 ARG   184     -30.122   5.382 -16.438  1.00                 N  
ATOM   1243  N   ILE   185     -22.620   3.587 -17.930  1.00                 N  
ATOM   1244  CA  ILE   185     -21.509   3.924 -18.822  1.00                 C  
ATOM   1245  C   ILE   185     -21.319   2.910 -19.959  1.00                 C  
ATOM   1246  O   ILE   185     -21.304   3.267 -21.141  1.00                 O  
ATOM   1247  CB  ILE   185     -20.183   4.053 -18.049  1.00                 C  
ATOM   1248  CD1 ILE   185     -19.094   5.257 -16.084  1.00                 C  
ATOM   1249  CG1 ILE   185     -20.262   5.205 -17.044  1.00                 C  
ATOM   1250  CG2 ILE   185     -19.019   4.219 -19.012  1.00                 C  
ATOM   1251  N   ARG   186     -21.098   1.672 -19.688  1.00                 N  
ATOM   1252  CA  ARG   186     -21.058   0.595 -20.675  1.00                 C  
ATOM   1253  C   ARG   186     -21.483  -0.732 -20.048  1.00                 C  
ATOM   1254  O   ARG   186     -21.331  -0.943 -18.849  1.00                 O  
ATOM   1255  CB  ARG   186     -19.657   0.471 -21.277  1.00                 C  
ATOM   1256  CD  ARG   186     -17.206   0.072 -20.912  1.00                 C  
ATOM   1257  NE  ARG   186     -16.753   1.432 -21.195  1.00                 N  
ATOM   1258  CG  ARG   186     -18.588   0.051 -20.281  1.00                 C  
ATOM   1259  CZ  ARG   186     -15.710   1.727 -21.964  1.00                 C  
ATOM   1260  NH1 ARG   186     -15.372   2.994 -22.165  1.00                 N  
ATOM   1261  NH2 ARG   186     -15.007   0.756 -22.530  1.00                 N  
ATOM   1262  N   ASN   187     -22.059  -1.604 -20.874  1.00                 N  
ATOM   1263  CA  ASN   187     -22.438  -2.948 -20.442  1.00                 C  
ATOM   1264  C   ASN   187     -22.708  -3.937 -21.569  1.00                 C  
ATOM   1265  O   ASN   187     -23.386  -3.602 -22.567  1.00                 O  
ATOM   1266  CB  ASN   187     -23.673  -2.893 -19.541  1.00                 C  
ATOM   1267  CG  ASN   187     -24.904  -2.390 -20.270  1.00                 C  
ATOM   1268  OD1 ASN   187     -25.633  -3.168 -20.886  1.00                 O  
ATOM   1269  ND2 ASN   187     -25.139  -1.085 -20.202  1.00                 N  
ATOM   1270  N   TYR   188     -22.172  -5.153 -21.414  1.00                 N  
ATOM   1271  CA  TYR   188     -22.527  -6.289 -22.276  1.00                 C  
ATOM   1272  C   TYR   188     -22.441  -7.616 -21.525  1.00                 C  
ATOM   1273  O   TYR   188     -21.369  -8.197 -21.406  1.00                 O  
ATOM   1274  CB  TYR   188     -21.620  -6.331 -23.507  1.00                 C  
ATOM   1275  CG  TYR   188     -21.973  -7.424 -24.491  1.00                 C  
ATOM   1276  OH  TYR   188     -22.959 -10.430 -27.190  1.00                 O  
ATOM   1277  CZ  TYR   188     -22.631  -9.435 -26.297  1.00                 C  
ATOM   1278  CD1 TYR   188     -23.221  -8.033 -24.460  1.00                 C  
ATOM   1279  CE1 TYR   188     -23.552  -9.032 -25.355  1.00                 C  
ATOM   1280  CD2 TYR   188     -21.057  -7.843 -25.447  1.00                 C  
ATOM   1281  CE2 TYR   188     -21.371  -8.841 -26.350  1.00                 C  
ATOM   1282  N   LEU   189     -23.598  -8.102 -21.078  1.00                 N  
ATOM   1283  CA  LEU   189     -23.699  -9.335 -20.306  1.00                 C  
ATOM   1284  C   LEU   189     -23.491 -10.562 -21.216  1.00                 C  
ATOM   1285  O   LEU   189     -24.371 -10.931 -22.003  1.00                 O  
ATOM   1286  CB  LEU   189     -25.055  -9.417 -19.602  1.00                 C  
ATOM   1287  CG  LEU   189     -25.355  -8.321 -18.578  1.00                 C  
ATOM   1288  CD1 LEU   189     -26.770  -8.462 -18.039  1.00                 C  
ATOM   1289  CD2 LEU   189     -24.348  -8.360 -17.439  1.00                 C  
ATOM   1290  N   ASN   190     -22.319 -11.177 -21.114  1.00                 N  
ATOM   1291  CA  ASN   190     -21.800 -12.130 -22.114  1.00                 C  
ATOM   1292  C   ASN   190     -21.453 -13.547 -21.608  1.00                 C  
ATOM   1293  O   ASN   190     -20.813 -14.307 -22.329  1.00                 O  
ATOM   1294  CB  ASN   190     -20.551 -11.566 -22.794  1.00                 C  
ATOM   1295  CG  ASN   190     -20.855 -10.363 -23.665  1.00                 C  
ATOM   1296  OD1 ASN   190     -21.799 -10.380 -24.456  1.00                 O  
ATOM   1297  ND2 ASN   190     -20.055  -9.313 -23.523  1.00                 N  
ATOM   1298  N   ASP   191     -21.794 -13.862 -20.360  1.00                 N  
ATOM   1299  CA  ASP   191     -21.386 -15.126 -19.733  1.00                 C  
ATOM   1300  C   ASP   191     -22.275 -15.429 -18.529  1.00                 C  
ATOM   1301  O   ASP   191     -22.754 -14.517 -17.857  1.00                 O  
ATOM   1302  CB  ASP   191     -19.916 -15.066 -19.314  1.00                 C  
ATOM   1303  CG  ASP   191     -19.338 -16.436 -19.019  1.00                 C  
ATOM   1304  OD1 ASP   191     -19.773 -17.065 -18.032  1.00                 O  
ATOM   1305  OD2 ASP   191     -18.449 -16.881 -19.776  1.00                 O  
ATOM   1306  N   LEU   192     -22.504 -16.713 -18.285  1.00                 N  
ATOM   1307  CA  LEU   192     -23.520 -17.146 -17.333  1.00                 C  
ATOM   1308  C   LEU   192     -23.121 -18.470 -16.709  1.00                 C  
ATOM   1309  O   LEU   192     -22.552 -19.349 -17.374  1.00                 O  
ATOM   1310  CB  LEU   192     -24.882 -17.263 -18.020  1.00                 C  
ATOM   1311  CG  LEU   192     -26.047 -17.722 -17.140  1.00                 C  
ATOM   1312  CD1 LEU   192     -26.363 -16.679 -16.079  1.00                 C  
ATOM   1313  CD2 LEU   192     -27.279 -18.007 -17.986  1.00                 C  
ATOM   1314  N   VAL   193     -23.420 -18.606 -15.425  1.00                 N  
ATOM   1315  CA  VAL   193     -23.171 -19.839 -14.695  1.00                 C  
ATOM   1316  C   VAL   193     -24.150 -19.901 -13.549  1.00                 C  
ATOM   1317  O   VAL   193     -24.458 -18.879 -12.951  1.00                 O  
ATOM   1318  CB  VAL   193     -21.714 -19.918 -14.201  1.00                 C  
ATOM   1319  CG1 VAL   193     -21.415 -18.778 -13.241  1.00                 C  
ATOM   1320  CG2 VAL   193     -21.449 -21.262 -13.539  1.00                 C  
ATOM   1321  N   MET   194     -24.638 -21.100 -13.241  1.00                 N  
ATOM   1322  CA  MET   194     -25.691 -21.268 -12.258  1.00                 C  
ATOM   1323  C   MET   194     -25.323 -22.349 -11.247  1.00                 C  
ATOM   1324  O   MET   194     -24.832 -23.403 -11.615  1.00                 O  
ATOM   1325  CB  MET   194     -27.014 -21.614 -12.944  1.00                 C  
ATOM   1326  SD  MET   194     -28.319 -23.344 -11.218  1.00                 S  
ATOM   1327  CE  MET   194     -29.161 -24.270 -12.499  1.00                 C  
ATOM   1328  CG  MET   194     -28.196 -21.721 -11.994  1.00                 C  
ATOM   1329  N   ASP   195     -25.585 -22.072  -9.975  1.00                 N  
ATOM   1330  CA  ASP   195     -25.261 -22.962  -8.860  1.00                 C  
ATOM   1331  C   ASP   195     -26.559 -23.327  -8.126  1.00                 C  
ATOM   1332  O   ASP   195     -26.940 -22.677  -7.165  1.00                 O  
ATOM   1333  CB  ASP   195     -24.257 -22.296  -7.917  1.00                 C  
ATOM   1334  CG  ASP   195     -23.808 -23.217  -6.800  1.00                 C  
ATOM   1335  OD1 ASP   195     -24.292 -24.367  -6.747  1.00                 O  
ATOM   1336  OD2 ASP   195     -22.972 -22.788  -5.977  1.00                 O  
ATOM   1337  N   TYR   196     -27.265 -24.346  -8.606  1.00                 N  
ATOM   1338  CA  TYR   196     -28.460 -24.838  -7.910  1.00                 C  
ATOM   1339  C   TYR   196     -28.061 -25.553  -6.609  1.00                 C  
ATOM   1340  O   TYR   196     -27.713 -26.739  -6.626  1.00                 O  
ATOM   1341  CB  TYR   196     -29.259 -25.777  -8.816  1.00                 C  
ATOM   1342  CG  TYR   196     -30.549 -26.270  -8.201  1.00                 C  
ATOM   1343  OH  TYR   196     -34.106 -27.614  -6.518  1.00                 O  
ATOM   1344  CZ  TYR   196     -32.928 -27.171  -7.074  1.00                 C  
ATOM   1345  CD1 TYR   196     -31.754 -25.633  -8.469  1.00                 C  
ATOM   1346  CE1 TYR   196     -32.938 -26.076  -7.912  1.00                 C  
ATOM   1347  CD2 TYR   196     -30.559 -27.372  -7.355  1.00                 C  
ATOM   1348  CE2 TYR   196     -31.733 -27.829  -6.788  1.00                 C  
ATOM   1349  N   VAL   197     -28.088 -24.806  -5.500  1.00                 N  
ATOM   1350  CA  VAL   197     -27.771 -25.341  -4.170  1.00                 C  
ATOM   1351  C   VAL   197     -28.901 -26.240  -3.621  1.00                 C  
ATOM   1352  O   VAL   197     -28.629 -27.302  -3.059  1.00                 O  
ATOM   1353  CB  VAL   197     -27.485 -24.213  -3.161  1.00                 C  
ATOM   1354  CG1 VAL   197     -27.335 -24.779  -1.758  1.00                 C  
ATOM   1355  CG2 VAL   197     -26.238 -23.441  -3.565  1.00                 C  
ATOM   1356  N   ASP   198     -30.158 -25.821  -3.785  1.00                 N  
ATOM   1357  CA  ASP   198     -31.313 -26.627  -3.352  1.00                 C  
ATOM   1358  C   ASP   198     -32.532 -26.444  -4.264  1.00                 C  
ATOM   1359  O   ASP   198     -33.051 -25.326  -4.403  1.00                 O  
ATOM   1360  CB  ASP   198     -31.700 -26.279  -1.913  1.00                 C  
ATOM   1361  CG  ASP   198     -32.435 -27.408  -1.218  1.00                 C  
ATOM   1362  OD1 ASP   198     -32.953 -28.301  -1.921  1.00                 O  
ATOM   1363  OD2 ASP   198     -32.493 -27.399   0.029  1.00                 O  
ATOM   1364  N   GLY   199     -33.718 -26.463  -3.697  1.00                 N  
ATOM   1365  CA  GLY   199     -34.950 -26.211  -4.408  1.00                 C  
ATOM   1366  C   GLY   199     -35.378 -24.781  -4.110  1.00                 C  
ATOM   1367  O   GLY   199     -36.256 -24.526  -3.281  1.00                 O  
ATOM   1368  N   LYS   200     -34.757 -23.820  -4.789  1.00                 N  
ATOM   1369  CA  LYS   200     -35.175 -22.420  -4.697  1.00                 C  
ATOM   1370  C   LYS   200     -34.144 -21.462  -4.145  1.00                 C  
ATOM   1371  O   LYS   200     -34.303 -20.239  -4.193  1.00                 O  
ATOM   1372  CB  LYS   200     -36.432 -22.292  -3.834  1.00                 C  
ATOM   1373  CD  LYS   200     -38.883 -22.746  -3.545  1.00                 C  
ATOM   1374  CE  LYS   200     -40.122 -23.382  -4.155  1.00                 C  
ATOM   1375  CG  LYS   200     -37.671 -22.925  -4.445  1.00                 C  
ATOM   1376  NZ  LYS   200     -41.311 -23.244  -3.269  1.00                 N  
ATOM   1377  N   VAL   201     -33.080 -21.943  -3.634  1.00                 N  
ATOM   1378  CA  VAL   201     -31.882 -21.220  -3.176  1.00                 C  
ATOM   1379  C   VAL   201     -30.685 -21.475  -4.109  1.00                 C  
ATOM   1380  O   VAL   201     -29.724 -22.168  -3.747  1.00                 O  
ATOM   1381  CB  VAL   201     -31.506 -21.607  -1.733  1.00                 C  
ATOM   1382  CG1 VAL   201     -30.269 -20.846  -1.283  1.00                 C  
ATOM   1383  CG2 VAL   201     -32.671 -21.343  -0.791  1.00                 C  
ATOM   1384  N   GLU   202     -30.783 -20.931  -5.324  1.00                 N  
ATOM   1385  CA  GLU   202     -29.706 -20.974  -6.322  1.00                 C  
ATOM   1386  C   GLU   202     -29.030 -19.601  -6.480  1.00                 C  
ATOM   1387  O   GLU   202     -29.609 -18.564  -6.160  1.00                 O  
ATOM   1388  CB  GLU   202     -30.246 -21.447  -7.673  1.00                 C  
ATOM   1389  CD  GLU   202     -32.142 -23.028  -7.138  1.00                 C  
ATOM   1390  CG  GLU   202     -30.732 -22.887  -7.677  1.00                 C  
ATOM   1391  OE1 GLU   202     -32.847 -22.001  -7.044  1.00                 O  
ATOM   1392  OE2 GLU   202     -32.541 -24.165  -6.809  1.00                 O  
ATOM   1393  N   TYR   203     -27.801 -19.623  -6.986  1.00                 N  
ATOM   1394  CA  TYR   203     -26.996 -18.431  -7.207  1.00                 C  
ATOM   1395  C   TYR   203     -26.603 -18.388  -8.673  1.00                 C  
ATOM   1396  O   TYR   203     -26.059 -19.349  -9.181  1.00                 O  
ATOM   1397  CB  TYR   203     -25.768 -18.437  -6.294  1.00                 C  
ATOM   1398  CG  TYR   203     -26.099 -18.354  -4.821  1.00                 C  
ATOM   1399  OH  TYR   203     -27.012 -18.142  -0.770  1.00                 O  
ATOM   1400  CZ  TYR   203     -26.710 -18.210  -2.111  1.00                 C  
ATOM   1401  CD1 TYR   203     -26.398 -19.499  -4.094  1.00                 C  
ATOM   1402  CE1 TYR   203     -26.702 -19.432  -2.747  1.00                 C  
ATOM   1403  CD2 TYR   203     -26.112 -17.131  -4.163  1.00                 C  
ATOM   1404  CE2 TYR   203     -26.414 -17.045  -2.817  1.00                 C  
ATOM   1405  N   LEU   204     -26.895 -17.281  -9.353  1.00                 N  
ATOM   1406  CA  LEU   204     -26.450 -17.061 -10.740  1.00                 C  
ATOM   1407  C   LEU   204     -25.240 -16.123 -10.746  1.00                 C  
ATOM   1408  O   LEU   204     -25.066 -15.348  -9.824  1.00                 O  
ATOM   1409  CB  LEU   204     -27.590 -16.488 -11.584  1.00                 C  
ATOM   1410  CG  LEU   204     -28.687 -17.471 -11.998  1.00                 C  
ATOM   1411  CD1 LEU   204     -28.099 -18.636 -12.779  1.00                 C  
ATOM   1412  CD2 LEU   204     -29.442 -17.979 -10.779  1.00                 C  
ATOM   1413  N   TYR   205     -24.389 -16.247 -11.758  1.00                 N  
ATOM   1414  CA  TYR   205     -23.231 -15.372 -11.940  1.00                 C  
ATOM   1415  C   TYR   205     -23.194 -14.874 -13.373  1.00                 C  
ATOM   1416  O   TYR   205     -23.243 -15.684 -14.294  1.00                 O  
ATOM   1417  CB  TYR   205     -21.940 -16.111 -11.584  1.00                 C  
ATOM   1418  CG  TYR   205     -21.867 -16.557 -10.141  1.00                 C  
ATOM   1419  OH  TYR   205     -21.677 -17.799  -6.177  1.00                 O  
ATOM   1420  CZ  TYR   205     -21.739 -17.387  -7.488  1.00                 C  
ATOM   1421  CD1 TYR   205     -22.401 -17.778  -9.746  1.00                 C  
ATOM   1422  CE1 TYR   205     -22.340 -18.194  -8.430  1.00                 C  
ATOM   1423  CD2 TYR   205     -21.266 -15.757  -9.178  1.00                 C  
ATOM   1424  CE2 TYR   205     -21.195 -16.157  -7.857  1.00                 C  
ATOM   1425  N   ILE   206     -23.113 -13.555 -13.562  1.00                 N  
ATOM   1426  CA  ILE   206     -23.207 -12.959 -14.893  1.00                 C  
ATOM   1427  C   ILE   206     -22.021 -12.031 -15.153  1.00                 C  
ATOM   1428  O   ILE   206     -21.897 -10.990 -14.521  1.00                 O  
ATOM   1429  CB  ILE   206     -24.530 -12.191 -15.076  1.00                 C  
ATOM   1430  CD1 ILE   206     -26.209 -13.079 -13.375  1.00                 C  
ATOM   1431  CG1 ILE   206     -25.722 -13.112 -14.808  1.00                 C  
ATOM   1432  CG2 ILE   206     -24.596 -11.567 -16.461  1.00                 C  
ATOM   1433  N   THR   207     -21.154 -12.412 -16.090  1.00                 N  
ATOM   1434  CA  THR   207     -19.995 -11.584 -16.440  1.00                 C  
ATOM   1435  C   THR   207     -20.425 -10.507 -17.396  1.00                 C  
ATOM   1436  O   THR   207     -21.292 -10.753 -18.227  1.00                 O  
ATOM   1437  CB  THR   207     -18.864 -12.428 -17.056  1.00                 C  
ATOM   1438  OG1 THR   207     -19.330 -13.051 -18.260  1.00                 O  
ATOM   1439  CG2 THR   207     -18.420 -13.513 -16.087  1.00                 C  
ATOM   1440  N   ASN   208     -19.800  -9.333 -17.286  1.00                 N  
ATOM   1441  CA  ASN   208     -20.052  -8.174 -18.157  1.00                 C  
ATOM   1442  C   ASN   208     -18.728  -7.765 -18.818  1.00                 C  
ATOM   1443  O   ASN   208     -17.946  -7.020 -18.255  1.00                 O  
ATOM   1444  CB  ASN   208     -20.673  -7.027 -17.357  1.00                 C  
ATOM   1445  CG  ASN   208     -21.044  -5.843 -18.228  1.00                 C  
ATOM   1446  OD1 ASN   208     -20.430  -5.609 -19.268  1.00                 O  
ATOM   1447  ND2 ASN   208     -22.053  -5.092 -17.803  1.00                 N  
ATOM   1448  N   THR   209     -18.485  -8.258 -20.021  1.00                 N  
ATOM   1449  CA  THR   209     -17.183  -8.107 -20.656  1.00                 C  
ATOM   1450  C   THR   209     -16.845  -6.653 -20.991  1.00                 C  
ATOM   1451  O   THR   209     -15.682  -6.237 -20.826  1.00                 O  
ATOM   1452  CB  THR   209     -17.087  -8.936 -21.950  1.00                 C  
ATOM   1453  OG1 THR   209     -17.258 -10.326 -21.644  1.00                 O  
ATOM   1454  CG2 THR   209     -15.727  -8.747 -22.604  1.00                 C  
ATOM   1455  N   ARG   210     -17.842  -5.882 -21.430  1.00                 N  
ATOM   1456  CA  ARG   210     -17.607  -4.493 -21.845  1.00                 C  
ATOM   1457  C   ARG   210     -17.440  -3.620 -20.608  1.00                 C  
ATOM   1458  O   ARG   210     -16.453  -2.903 -20.492  1.00                 O  
ATOM   1459  CB  ARG   210     -18.758  -3.993 -22.720  1.00                 C  
ATOM   1460  CD  ARG   210     -19.682  -2.194 -24.206  1.00                 C  
ATOM   1461  NE  ARG   210     -19.545  -0.818 -24.678  1.00                 N  
ATOM   1462  CG  ARG   210     -18.575  -2.575 -23.236  1.00                 C  
ATOM   1463  CZ  ARG   210     -20.385  -0.232 -25.525  1.00                 C  
ATOM   1464  NH1 ARG   210     -20.181   1.024 -25.898  1.00                 N  
ATOM   1465  NH2 ARG   210     -21.427  -0.903 -25.997  1.00                 N  
ATOM   1466  N   ASP   211     -18.396  -3.708 -19.690  1.00                 N  
ATOM   1467  CA  ASP   211     -18.357  -2.947 -18.439  1.00                 C  
ATOM   1468  C   ASP   211     -17.379  -3.429 -17.366  1.00                 C  
ATOM   1469  O   ASP   211     -17.103  -2.701 -16.412  1.00                 O  
ATOM   1470  CB  ASP   211     -19.743  -2.908 -17.792  1.00                 C  
ATOM   1471  CG  ASP   211     -19.842  -1.873 -16.689  1.00                 C  
ATOM   1472  OD1 ASP   211     -19.597  -0.681 -16.970  1.00                 O  
ATOM   1473  OD2 ASP   211     -20.165  -2.253 -15.544  1.00                 O  
ATOM   1474  N   TYR   212     -16.883  -4.657 -17.507  1.00                 N  
ATOM   1475  CA  TYR   212     -15.841  -5.227 -16.641  1.00                 C  
ATOM   1476  C   TYR   212     -16.297  -5.371 -15.186  1.00                 C  
ATOM   1477  O   TYR   212     -15.869  -4.627 -14.285  1.00                 O  
ATOM   1478  CB  TYR   212     -14.575  -4.369 -16.690  1.00                 C  
ATOM   1479  CG  TYR   212     -14.819  -2.901 -16.422  1.00                 C  
ATOM   1480  OH  TYR   212     -15.487   1.133 -15.670  1.00                 O  
ATOM   1481  CZ  TYR   212     -15.266  -0.201 -15.921  1.00                 C  
ATOM   1482  CD1 TYR   212     -14.719  -2.387 -15.136  1.00                 C  
ATOM   1483  CE1 TYR   212     -14.940  -1.046 -14.882  1.00                 C  
ATOM   1484  CD2 TYR   212     -15.149  -2.035 -17.457  1.00                 C  
ATOM   1485  CE2 TYR   212     -15.373  -0.692 -17.221  1.00                 C  
ATOM   1486  N   THR   213     -17.195  -6.338 -14.982  1.00                 N  
ATOM   1487  CA  THR   213     -17.772  -6.614 -13.666  1.00                 C  
ATOM   1488  C   THR   213     -18.401  -7.992 -13.592  1.00                 C  
ATOM   1489  O   THR   213     -18.613  -8.651 -14.610  1.00                 O  
ATOM   1490  CB  THR   213     -18.832  -5.565 -13.283  1.00                 C  
ATOM   1491  OG1 THR   213     -19.193  -5.726 -11.906  1.00                 O  
ATOM   1492  CG2 THR   213     -20.081  -5.734 -14.136  1.00                 C  
ATOM   1493  N   ILE   214     -18.720  -8.409 -12.371  1.00                 N  
ATOM   1494  CA  ILE   214     -19.312  -9.711 -12.095  1.00                 C  
ATOM   1495  C   ILE   214     -20.593  -9.511 -11.274  1.00                 C  
ATOM   1496  O   ILE   214     -20.537  -9.202 -10.095  1.00                 O  
ATOM   1497  CB  ILE   214     -18.323 -10.636 -11.361  1.00                 C  
ATOM   1498  CD1 ILE   214     -17.942 -13.080 -10.745  1.00                 C  
ATOM   1499  CG1 ILE   214     -18.941 -12.021 -11.157  1.00                 C  
ATOM   1500  CG2 ILE   214     -17.885 -10.012 -10.046  1.00                 C  
ATOM   1501  N   VAL   215     -21.747  -9.697 -11.903  1.00                 N  
ATOM   1502  CA  VAL   215     -23.026  -9.642 -11.201  1.00                 C  
ATOM   1503  C   VAL   215     -23.254 -10.973 -10.466  1.00                 C  
ATOM   1504  O   VAL   215     -23.028 -12.034 -11.036  1.00                 O  
ATOM   1505  CB  VAL   215     -24.188  -9.342 -12.167  1.00                 C  
ATOM   1506  CG1 VAL   215     -25.518  -9.388 -11.430  1.00                 C  
ATOM   1507  CG2 VAL   215     -23.990  -7.990 -12.835  1.00                 C  
ATOM   1508  N   VAL   216     -23.693 -10.903  -9.201  1.00                 N  
ATOM   1509  CA  VAL   216     -24.029 -12.087  -8.395  1.00                 C  
ATOM   1510  C   VAL   216     -25.476 -11.993  -7.912  1.00                 C  
ATOM   1511  O   VAL   216     -25.787 -11.195  -7.038  1.00                 O  
ATOM   1512  CB  VAL   216     -23.072 -12.246  -7.199  1.00                 C  
ATOM   1513  CG1 VAL   216     -23.445 -13.470  -6.377  1.00                 C  
ATOM   1514  CG2 VAL   216     -21.631 -12.341  -7.679  1.00                 C  
ATOM   1515  N   TYR   217     -26.351 -12.819  -8.493  1.00                 N  
ATOM   1516  CA  TYR   217     -27.800 -12.825  -8.215  1.00                 C  
ATOM   1517  C   TYR   217     -28.151 -13.897  -7.192  1.00                 C  
ATOM   1518  O   TYR   217     -27.535 -14.954  -7.157  1.00                 O  
ATOM   1519  CB  TYR   217     -28.592 -13.045  -9.505  1.00                 C  
ATOM   1520  CG  TYR   217     -30.091 -13.058  -9.309  1.00                 C  
ATOM   1521  OH  TYR   217     -34.214 -13.076  -8.768  1.00                 O  
ATOM   1522  CZ  TYR   217     -32.850 -13.072  -8.947  1.00                 C  
ATOM   1523  CD1 TYR   217     -30.791 -11.877  -9.101  1.00                 C  
ATOM   1524  CE1 TYR   217     -32.162 -11.879  -8.921  1.00                 C  
ATOM   1525  CD2 TYR   217     -30.802 -14.252  -9.332  1.00                 C  
ATOM   1526  CE2 TYR   217     -32.172 -14.273  -9.154  1.00                 C  
ATOM   1527  N   ASP   218     -29.149 -13.598  -6.359  1.00                 N  
ATOM   1528  CA  ASP   218     -29.674 -14.535  -5.354  1.00                 C  
ATOM   1529  C   ASP   218     -31.151 -14.824  -5.629  1.00                 C  
ATOM   1530  O   ASP   218     -31.958 -13.909  -5.654  1.00                 O  
ATOM   1531  CB  ASP   218     -29.487 -13.969  -3.945  1.00                 C  
ATOM   1532  CG  ASP   218     -29.927 -14.938  -2.865  1.00                 C  
ATOM   1533  OD1 ASP   218     -30.693 -15.872  -3.181  1.00                 O  
ATOM   1534  OD2 ASP   218     -29.505 -14.764  -1.702  1.00                 O  
ATOM   1535  N   ILE   219     -31.469 -16.103  -5.833  1.00                 N  
ATOM   1536  CA  ILE   219     -32.830 -16.596  -6.069  1.00                 C  
ATOM   1537  C   ILE   219     -33.791 -16.310  -4.918  1.00                 C  
ATOM   1538  O   ILE   219     -34.948 -15.985  -5.158  1.00                 O  
ATOM   1539  CB  ILE   219     -32.841 -18.110  -6.349  1.00                 C  
ATOM   1540  CD1 ILE   219     -32.708 -17.770  -8.872  1.00                 C  
ATOM   1541  CG1 ILE   219     -32.096 -18.418  -7.649  1.00                 C  
ATOM   1542  CG2 ILE   219     -34.268 -18.637  -6.375  1.00                 C  
ATOM   1543  N   LYS   220     -33.310 -16.434  -3.681  1.00                 N  
ATOM   1544  CA  LYS   220     -34.140 -16.173  -2.503  1.00                 C  
ATOM   1545  C   LYS   220     -34.683 -14.739  -2.468  1.00                 C  
ATOM   1546  O   LYS   220     -35.901 -14.549  -2.403  1.00                 O  
ATOM   1547  CB  LYS   220     -33.351 -16.444  -1.221  1.00                 C  
ATOM   1548  CD  LYS   220     -33.316 -16.549   1.287  1.00                 C  
ATOM   1549  CE  LYS   220     -34.096 -16.286   2.564  1.00                 C  
ATOM   1550  CG  LYS   220     -34.143 -16.215   0.056  1.00                 C  
ATOM   1551  NZ  LYS   220     -33.298 -16.610   3.779  1.00                 N  
ATOM   1552  N   ALA   221     -33.789 -13.748  -2.553  1.00                 N  
ATOM   1553  CA  ALA   221     -34.164 -12.317  -2.456  1.00                 C  
ATOM   1554  C   ALA   221     -34.546 -11.641  -3.773  1.00                 C  
ATOM   1555  O   ALA   221     -35.182 -10.598  -3.749  1.00                 O  
ATOM   1556  CB  ALA   221     -33.031 -11.513  -1.837  1.00                 C  
ATOM   1557  N   ASP   222     -34.140 -12.211  -4.905  1.00                 N  
ATOM   1558  CA  ASP   222     -33.972 -11.463  -6.155  1.00                 C  
ATOM   1559  C   ASP   222     -32.985 -10.288  -6.038  1.00                 C  
ATOM   1560  O   ASP   222     -33.052  -9.352  -6.832  1.00                 O  
ATOM   1561  CB  ASP   222     -35.319 -10.928  -6.645  1.00                 C  
ATOM   1562  CG  ASP   222     -36.283 -12.036  -7.022  1.00                 C  
ATOM   1563  OD1 ASP   222     -35.909 -12.894  -7.848  1.00                 O  
ATOM   1564  OD2 ASP   222     -37.414 -12.046  -6.490  1.00                 O  
ATOM   1565  N   LYS   223     -32.031 -10.360  -5.100  1.00                 N  
ATOM   1566  CA  LYS   223     -31.018  -9.318  -4.927  1.00                 C  
ATOM   1567  C   LYS   223     -29.909  -9.477  -5.972  1.00                 C  
ATOM   1568  O   LYS   223     -29.639 -10.581  -6.436  1.00                 O  
ATOM   1569  CB  LYS   223     -30.434  -9.367  -3.514  1.00                 C  
ATOM   1570  CD  LYS   223     -30.773  -9.043  -1.048  1.00                 C  
ATOM   1571  CE  LYS   223     -31.767  -8.692   0.047  1.00                 C  
ATOM   1572  CG  LYS   223     -31.427  -9.010  -2.419  1.00                 C  
ATOM   1573  NZ  LYS   223     -31.145  -8.740   1.399  1.00                 N  
ATOM   1574  N   SER   224     -29.290  -8.361  -6.348  1.00                 N  
ATOM   1575  CA  SER   224     -28.138  -8.342  -7.254  1.00                 C  
ATOM   1576  C   SER   224     -26.991  -7.590  -6.580  1.00                 C  
ATOM   1577  O   SER   224     -27.213  -6.763  -5.715  1.00                 O  
ATOM   1578  CB  SER   224     -28.517  -7.697  -8.589  1.00                 C  
ATOM   1579  OG  SER   224     -29.529  -8.440  -9.246  1.00                 O  
ATOM   1580  N   TYR   225     -25.763  -7.898  -6.981  1.00                 N  
ATOM   1581  CA  TYR   225     -24.562  -7.239  -6.467  1.00                 C  
ATOM   1582  C   TYR   225     -23.464  -7.225  -7.532  1.00                 C  
ATOM   1583  O   TYR   225     -22.994  -8.286  -7.937  1.00                 O  
ATOM   1584  CB  TYR   225     -24.068  -7.938  -5.199  1.00                 C  
ATOM   1585  CG  TYR   225     -25.059  -7.909  -4.058  1.00                 C  
ATOM   1586  OH  TYR   225     -27.792  -7.841  -0.924  1.00                 O  
ATOM   1587  CZ  TYR   225     -26.887  -7.862  -1.961  1.00                 C  
ATOM   1588  CD1 TYR   225     -26.026  -8.898  -3.929  1.00                 C  
ATOM   1589  CE1 TYR   225     -26.936  -8.879  -2.889  1.00                 C  
ATOM   1590  CD2 TYR   225     -25.025  -6.892  -3.112  1.00                 C  
ATOM   1591  CE2 TYR   225     -25.927  -6.857  -2.065  1.00                 C  
ATOM   1592  N   SER   226     -23.059  -6.033  -7.978  1.00                 N  
ATOM   1593  CA  SER   226     -21.981  -5.896  -8.968  1.00                 C  
ATOM   1594  C   SER   226     -20.629  -5.817  -8.279  1.00                 C  
ATOM   1595  O   SER   226     -20.436  -4.994  -7.401  1.00                 O  
ATOM   1596  CB  SER   226     -22.207  -4.659  -9.839  1.00                 C  
ATOM   1597  OG  SER   226     -21.123  -4.455 -10.728  1.00                 O  
ATOM   1598  N   PHE   227     -19.697  -6.672  -8.692  1.00                 N  
ATOM   1599  CA  PHE   227     -18.339  -6.694  -8.159  1.00                 C  
ATOM   1600  C   PHE   227     -17.376  -6.134  -9.205  1.00                 C  
ATOM   1601  O   PHE   227     -17.701  -6.073 -10.393  1.00                 O  
ATOM   1602  CB  PHE   227     -17.945  -8.116  -7.755  1.00                 C  
ATOM   1603  CG  PHE   227     -18.745  -8.664  -6.608  1.00                 C  
ATOM   1604  CZ  PHE   227     -20.221  -9.676  -4.481  1.00                 C  
ATOM   1605  CD1 PHE   227     -19.959  -9.291  -6.829  1.00                 C  
ATOM   1606  CE1 PHE   227     -20.695  -9.795  -5.774  1.00                 C  
ATOM   1607  CD2 PHE   227     -18.284  -8.554  -5.308  1.00                 C  
ATOM   1608  CE2 PHE   227     -19.020  -9.058  -4.253  1.00                 C  
ATOM   1609  N   THR   228     -16.202  -5.696  -8.755  1.00                 N  
ATOM   1610  CA  THR   228     -15.133  -5.270  -9.660  1.00                 C  
ATOM   1611  C   THR   228     -13.774  -5.785  -9.173  1.00                 C  
ATOM   1612  O   THR   228     -13.589  -6.130  -8.001  1.00                 O  
ATOM   1613  CB  THR   228     -15.086  -3.737  -9.796  1.00                 C  
ATOM   1614  OG1 THR   228     -14.760  -3.152  -8.529  1.00                 O  
ATOM   1615  CG2 THR   228     -16.437  -3.200 -10.246  1.00                 C  
ATOM   1616  N   ASP   229     -12.834  -5.850 -10.109  1.00                 N  
ATOM   1617  CA  ASP   229     -11.479  -6.295  -9.850  1.00                 C  
ATOM   1618  C   ASP   229     -10.609  -5.960 -11.052  1.00                 C  
ATOM   1619  O   ASP   229     -11.111  -5.782 -12.166  1.00                 O  
ATOM   1620  CB  ASP   229     -11.456  -7.795  -9.551  1.00                 C  
ATOM   1621  CG  ASP   229     -10.202  -8.223  -8.814  1.00                 C  
ATOM   1622  OD1 ASP   229      -9.111  -8.174  -9.420  1.00                 O  
ATOM   1623  OD2 ASP   229     -10.310  -8.607  -7.631  1.00                 O  
ATOM   1624  N   ALA   230      -9.305  -5.869 -10.817  1.00                 N  
ATOM   1625  CA  ALA   230      -8.323  -5.721 -11.900  1.00                 C  
ATOM   1626  C   ALA   230      -8.230  -7.015 -12.726  1.00                 C  
ATOM   1627  O   ALA   230      -7.860  -6.979 -13.904  1.00                 O  
ATOM   1628  CB  ALA   230      -6.960  -5.354 -11.333  1.00                 C  
ATOM   1629  N   SER   231      -8.573  -8.145 -12.093  1.00                 N  
ATOM   1630  CA  SER   231      -8.724  -9.434 -12.766  1.00                 C  
ATOM   1631  C   SER   231      -9.891  -9.456 -13.760  1.00                 C  
ATOM   1632  O   SER   231      -9.852 -10.229 -14.714  1.00                 O  
ATOM   1633  CB  SER   231      -8.918 -10.554 -11.742  1.00                 C  
ATOM   1634  OG  SER   231     -10.143 -10.401 -11.045  1.00                 O  
ATOM   1635  N   MET   232     -10.909  -8.622 -13.532  1.00                 N  
ATOM   1636  CA  MET   232     -12.020  -8.417 -14.493  1.00                 C  
ATOM   1637  C   MET   232     -11.703  -7.452 -15.649  1.00                 C  
ATOM   1638  O   MET   232     -12.513  -7.336 -16.582  1.00                 O  
ATOM   1639  CB  MET   232     -13.265  -7.899 -13.770  1.00                 C  
ATOM   1640  SD  MET   232     -14.443 -10.398 -13.561  1.00                 S  
ATOM   1641  CE  MET   232     -14.674 -11.452 -12.132  1.00                 C  
ATOM   1642  CG  MET   232     -13.860  -8.883 -12.776  1.00                 C  
ATOM   1643  N   LYS   233     -10.576  -6.749 -15.587  1.00                 N  
ATOM   1644  CA  LYS   233     -10.263  -5.703 -16.566  1.00                 C  
ATOM   1645  C   LYS   233      -9.536  -6.280 -17.769  1.00                 C  
ATOM   1646  O   LYS   233      -8.823  -7.280 -17.649  1.00                 O  
ATOM   1647  CB  LYS   233      -9.420  -4.601 -15.921  1.00                 C  
ATOM   1648  CD  LYS   233      -9.262  -2.723 -14.263  1.00                 C  
ATOM   1649  CE  LYS   233      -9.984  -1.945 -13.176  1.00                 C  
ATOM   1650  CG  LYS   233     -10.143  -3.821 -14.835  1.00                 C  
ATOM   1651  NZ  LYS   233      -9.117  -0.895 -12.574  1.00                 N  
ATOM   1652  N   PRO   234      -9.709  -5.627 -18.923  1.00                 N  
ATOM   1653  CA  PRO   234      -9.056  -6.049 -20.158  1.00                 C  
ATOM   1654  C   PRO   234      -7.588  -5.638 -20.130  1.00                 C  
ATOM   1655  O   PRO   234      -7.241  -4.621 -19.529  1.00                 O  
ATOM   1656  CB  PRO   234      -9.836  -5.324 -21.256  1.00                 C  
ATOM   1657  CD  PRO   234     -10.625  -4.430 -19.181  1.00                 C  
ATOM   1658  CG  PRO   234     -10.316  -4.069 -20.606  1.00                 C  
ATOM   1659  N   GLU   235      -6.732  -6.438 -20.768  1.00                 N  
ATOM   1660  CA  GLU   235      -5.319  -6.133 -20.878  1.00                 C  
ATOM   1661  C   GLU   235      -5.047  -5.670 -22.308  1.00                 C  
ATOM   1662  O   GLU   235      -5.304  -6.424 -23.249  1.00                 O  
ATOM   1663  CB  GLU   235      -4.477  -7.355 -20.508  1.00                 C  
ATOM   1664  CD  GLU   235      -2.176  -8.332 -20.141  1.00                 C  
ATOM   1665  CG  GLU   235      -2.977  -7.112 -20.551  1.00                 C  
ATOM   1666  OE1 GLU   235      -2.789  -9.315 -19.674  1.00                 O  
ATOM   1667  OE2 GLU   235      -0.936  -8.306 -20.288  1.00                 O  
ATOM   1668  N   PRO   236      -4.528  -4.434 -22.486  1.00                 N  
ATOM   1669  CA  PRO   236      -4.226  -3.936 -23.845  1.00                 C  
ATOM   1670  C   PRO   236      -3.172  -4.756 -24.599  1.00                 C  
ATOM   1671  O   PRO   236      -3.220  -4.846 -25.833  1.00                 O  
ATOM   1672  CB  PRO   236      -3.717  -2.512 -23.613  1.00                 C  
ATOM   1673  CD  PRO   236      -4.376  -3.333 -21.463  1.00                 C  
ATOM   1674  CG  PRO   236      -4.338  -2.099 -22.320  1.00                 C  
ATOM   1675  N   GLY   237      -2.234  -5.326 -23.840  1.00                 N  
ATOM   1676  CA  GLY   237      -1.188  -6.234 -24.340  1.00                 C  
ATOM   1677  C   GLY   237      -1.717  -7.381 -25.227  1.00                 C  
ATOM   1678  O   GLY   237      -1.118  -7.668 -26.257  1.00                 O  
ATOM   1679  N   LYS   238      -2.828  -8.008 -24.826  1.00                 N  
ATOM   1680  CA  LYS   238      -3.423  -9.163 -25.541  1.00                 C  
ATOM   1681  C   LYS   238      -4.796  -8.839 -26.126  1.00                 C  
ATOM   1682  O   LYS   238      -5.726  -9.635 -26.032  1.00                 O  
ATOM   1683  CB  LYS   238      -3.540 -10.369 -24.607  1.00                 C  
ATOM   1684  CD  LYS   238      -1.352 -11.435 -25.218  1.00                 C  
ATOM   1685  CE  LYS   238      -0.024 -11.962 -24.699  1.00                 C  
ATOM   1686  CG  LYS   238      -2.207 -10.885 -24.089  1.00                 C  
ATOM   1687  NZ  LYS   238       0.830 -12.495 -25.797  1.00                 N  
ATOM   1688  N   THR   239      -4.899  -7.672 -26.755  1.00                 N  
ATOM   1689  CA  THR   239      -6.150  -7.229 -27.372  1.00                 C  
ATOM   1690  C   THR   239      -6.286  -7.730 -28.831  1.00                 C  
ATOM   1691  O   THR   239      -7.398  -7.923 -29.318  1.00                 O  
ATOM   1692  CB  THR   239      -6.274  -5.694 -27.358  1.00                 C  
ATOM   1693  OG1 THR   239      -5.190  -5.118 -28.098  1.00                 O  
ATOM   1694  CG2 THR   239      -6.223  -5.168 -25.932  1.00                 C  
ATOM   1695  N   GLY   240      -5.149  -7.955 -29.497  1.00                 N  
ATOM   1696  CA  GLY   240      -5.104  -8.550 -30.845  1.00                 C  
ATOM   1697  C   GLY   240      -5.154 -10.083 -30.800  1.00                 C  
ATOM   1698  O   GLY   240      -4.299 -10.699 -30.175  1.00                 O  
ATOM   1699  N   VAL   241      -6.138 -10.682 -31.471  1.00                 N  
ATOM   1700  CA  VAL   241      -6.320 -12.142 -31.507  1.00                 C  
ATOM   1701  C   VAL   241      -6.434 -12.575 -32.950  1.00                 C  
ATOM   1702  O   VAL   241      -7.402 -12.212 -33.615  1.00                 O  
ATOM   1703  CB  VAL   241      -7.554 -12.577 -30.695  1.00                 C  
ATOM   1704  CG1 VAL   241      -7.731 -14.086 -30.762  1.00                 C  
ATOM   1705  CG2 VAL   241      -7.433 -12.115 -29.252  1.00                 C  
ATOM   1706  N   LYS   242      -5.469 -13.367 -33.430  1.00                 N  
ATOM   1707  CA  LYS   242      -5.471 -13.890 -34.804  1.00                 C  
ATOM   1708  C   LYS   242      -6.028 -15.328 -34.892  1.00                 C  
ATOM   1709  O   LYS   242      -5.483 -16.241 -34.263  1.00                 O  
ATOM   1710  CB  LYS   242      -4.058 -13.859 -35.391  1.00                 C  
ATOM   1711  CD  LYS   242      -2.552 -14.247 -37.361  1.00                 C  
ATOM   1712  CE  LYS   242      -2.467 -14.727 -38.800  1.00                 C  
ATOM   1713  CG  LYS   242      -3.977 -14.319 -36.838  1.00                 C  
ATOM   1714  NZ  LYS   242      -1.076 -14.660 -39.327  1.00                 N  
ATOM   1715  N   VAL   243      -7.105 -15.524 -35.664  1.00                 N  
ATOM   1716  CA  VAL   243      -7.685 -16.865 -35.918  1.00                 C  
ATOM   1717  C   VAL   243      -7.654 -17.188 -37.420  1.00                 C  
ATOM   1718  O   VAL   243      -8.355 -16.545 -38.197  1.00                 O  
ATOM   1719  CB  VAL   243      -9.126 -16.967 -35.384  1.00                 C  
ATOM   1720  CG1 VAL   243      -9.701 -18.347 -35.665  1.00                 C  
ATOM   1721  CG2 VAL   243      -9.164 -16.663 -33.894  1.00                 C  
ATOM   1722  N   LEU   244      -6.838 -18.170 -37.819  1.00                 N  
ATOM   1723  CA  LEU   244      -6.773 -18.691 -39.213  1.00                 C  
ATOM   1724  C   LEU   244      -6.376 -17.650 -40.259  1.00                 C  
ATOM   1725  O   LEU   244      -7.062 -17.485 -41.277  1.00                 O  
ATOM   1726  CB  LEU   244      -8.118 -19.294 -39.623  1.00                 C  
ATOM   1727  CG  LEU   244      -8.179 -19.935 -41.011  1.00                 C  
ATOM   1728  CD1 LEU   244      -7.220 -21.112 -41.102  1.00                 C  
ATOM   1729  CD2 LEU   244      -9.597 -20.380 -41.336  1.00                 C  
ATOM   1730  N   ASN   245      -5.265 -16.960 -39.989  1.00                 N  
ATOM   1731  CA  ASN   245      -4.696 -15.955 -40.890  1.00                 C  
ATOM   1732  C   ASN   245      -5.228 -14.562 -40.608  1.00                 C  
ATOM   1733  O   ASN   245      -4.457 -13.643 -40.319  1.00                 O  
ATOM   1734  CB  ASN   245      -4.963 -16.331 -42.349  1.00                 C  
ATOM   1735  CG  ASN   245      -4.261 -17.611 -42.758  1.00                 C  
ATOM   1736  OD1 ASN   245      -3.113 -17.849 -42.382  1.00                 O  
ATOM   1737  ND2 ASN   245      -4.951 -18.441 -43.532  1.00                 N  
ATOM   1738  N   ASP   246      -6.549 -14.403 -40.714  1.00                 N  
ATOM   1739  CA  ASP   246      -7.228 -13.135 -40.396  1.00                 C  
ATOM   1740  C   ASP   246      -7.221 -12.812 -38.892  1.00                 C  
ATOM   1741  O   ASP   246      -7.391 -13.707 -38.051  1.00                 O  
ATOM   1742  CB  ASP   246      -8.674 -13.162 -40.895  1.00                 C  
ATOM   1743  CG  ASP   246      -8.769 -13.102 -42.407  1.00                 C  
ATOM   1744  OD1 ASP   246      -7.746 -12.800 -43.056  1.00                 O  
ATOM   1745  OD2 ASP   246      -9.868 -13.358 -42.943  1.00                 O  
ATOM   1746  N   ILE   247      -7.018 -11.533 -38.568  1.00                 N  
ATOM   1747  CA  ILE   247      -6.989 -11.055 -37.180  1.00                 C  
ATOM   1748  C   ILE   247      -7.983  -9.929 -36.946  1.00                 C  
ATOM   1749  O   ILE   247      -8.429  -9.261 -37.886  1.00                 O  
ATOM   1750  CB  ILE   247      -5.580 -10.585 -36.774  1.00                 C  
ATOM   1751  CD1 ILE   247      -4.129 -10.133 -34.727  1.00                 C  
ATOM   1752  CG1 ILE   247      -5.532 -10.273 -35.277  1.00                 C  
ATOM   1753  CG2 ILE   247      -5.153  -9.392 -37.615  1.00                 C  
ATOM   1754  N   ILE   248      -8.345  -9.751 -35.679  1.00                 N  
ATOM   1755  CA  ILE   248      -9.130  -8.599 -35.240  1.00                 C  
ATOM   1756  C   ILE   248      -8.713  -8.204 -33.812  1.00                 C  
ATOM   1757  O   ILE   248      -7.817  -8.819 -33.220  1.00                 O  
ATOM   1758  CB  ILE   248     -10.641  -8.888 -35.305  1.00                 C  
ATOM   1759  CD1 ILE   248     -11.286  -6.647 -36.334  1.00                 C  
ATOM   1760  CG1 ILE   248     -11.439  -7.590 -35.161  1.00                 C  
ATOM   1761  CG2 ILE   248     -11.033  -9.914 -34.253  1.00                 C  
ATOM   1762  N   GLU   249      -9.338  -7.152 -33.294  1.00                 N  
ATOM   1763  CA  GLU   249      -8.959  -6.551 -32.008  1.00                 C  
ATOM   1764  C   GLU   249     -10.190  -6.493 -31.093  1.00                 C  
ATOM   1765  O   GLU   249     -11.291  -6.185 -31.564  1.00                 O  
ATOM   1766  CB  GLU   249      -8.367  -5.157 -32.222  1.00                 C  
ATOM   1767  CD  GLU   249      -5.909  -5.733 -32.283  1.00                 C  
ATOM   1768  CG  GLU   249      -7.084  -5.145 -33.038  1.00                 C  
ATOM   1769  OE1 GLU   249      -5.966  -5.779 -31.036  1.00                 O  
ATOM   1770  OE2 GLU   249      -4.930  -6.148 -32.938  1.00                 O  
ATOM   1771  N   VAL   250     -10.013  -6.801 -29.805  1.00                 N  
ATOM   1772  CA  VAL   250     -11.149  -6.858 -28.856  1.00                 C  
ATOM   1773  C   VAL   250     -10.800  -6.295 -27.480  1.00                 C  
ATOM   1774  O   VAL   250     -10.124  -6.954 -26.704  1.00                 O  
ATOM   1775  CB  VAL   250     -11.671  -8.297 -28.686  1.00                 C  
ATOM   1776  CG1 VAL   250     -12.832  -8.330 -27.704  1.00                 C  
ATOM   1777  CG2 VAL   250     -12.088  -8.875 -30.030  1.00                 C  
ATOM   1778  N   ASN   251     -11.281  -5.088 -27.180  1.00                 N  
ATOM   1779  CA  ASN   251     -11.094  -4.476 -25.853  1.00                 C  
ATOM   1780  C   ASN   251     -12.235  -4.903 -24.928  1.00                 C  
ATOM   1781  O   ASN   251     -13.116  -4.104 -24.603  1.00                 O  
ATOM   1782  CB  ASN   251     -11.009  -2.953 -25.972  1.00                 C  
ATOM   1783  CG  ASN   251     -10.592  -2.289 -24.675  1.00                 C  
ATOM   1784  OD1 ASN   251     -10.012  -2.929 -23.798  1.00                 O  
ATOM   1785  ND2 ASN   251     -10.886  -1.000 -24.550  1.00                 N  
ATOM   1786  N   ASN   252     -12.216  -6.172 -24.523  1.00                 N  
ATOM   1787  CA  ASN   252     -13.241  -6.761 -23.662  1.00                 C  
ATOM   1788  C   ASN   252     -12.583  -7.452 -22.467  1.00                 C  
ATOM   1789  O   ASN   252     -11.485  -8.008 -22.582  1.00                 O  
ATOM   1790  CB  ASN   252     -14.113  -7.736 -24.456  1.00                 C  
ATOM   1791  CG  ASN   252     -14.915  -7.047 -25.543  1.00                 C  
ATOM   1792  OD1 ASN   252     -15.171  -5.845 -25.471  1.00                 O  
ATOM   1793  ND2 ASN   252     -15.316  -7.809 -26.554  1.00                 N  
ATOM   1794  N   GLY   253     -13.273  -7.399 -21.325  1.00                 N  
ATOM   1795  CA  GLY   253     -12.821  -8.009 -20.064  1.00                 C  
ATOM   1796  C   GLY   253     -13.510  -9.321 -19.735  1.00                 C  
ATOM   1797  O   GLY   253     -13.674 -10.175 -20.611  1.00                 O  
ATOM   1798  N   VAL   254     -13.916  -9.477 -18.475  1.00                 N  
ATOM   1799  CA  VAL   254     -14.450 -10.754 -17.951  1.00                 C  
ATOM   1800  C   VAL   254     -15.523 -11.395 -18.825  1.00                 C  
ATOM   1801  O   VAL   254     -16.605 -10.861 -19.021  1.00                 O  
ATOM   1802  CB  VAL   254     -15.032 -10.584 -16.535  1.00                 C  
ATOM   1803  CG1 VAL   254     -16.240  -9.660 -16.564  1.00                 C  
ATOM   1804  CG2 VAL   254     -15.404 -11.936 -15.947  1.00                 C  
ATOM   1805  N   ASN   255     -15.173 -12.552 -19.369  1.00                 N  
ATOM   1806  CA  ASN   255     -16.126 -13.509 -19.943  1.00                 C  
ATOM   1807  C   ASN   255     -15.557 -14.936 -19.792  1.00                 C  
ATOM   1808  O   ASN   255     -14.638 -15.155 -19.000  1.00                 O  
ATOM   1809  CB  ASN   255     -16.416 -13.165 -21.405  1.00                 C  
ATOM   1810  CG  ASN   255     -17.794 -13.615 -21.848  1.00                 C  
ATOM   1811  OD1 ASN   255     -18.088 -14.810 -21.876  1.00                 O  
ATOM   1812  ND2 ASN   255     -18.645 -12.656 -22.195  1.00                 N  
ATOM   1813  N   GLY   256     -16.093 -15.897 -20.534  1.00                 N  
ATOM   1814  CA  GLY   256     -15.620 -17.263 -20.463  1.00                 C  
ATOM   1815  C   GLY   256     -15.656 -17.827 -19.054  1.00                 C  
ATOM   1816  O   GLY   256     -14.673 -18.384 -18.577  1.00                 O  
ATOM   1817  N   ILE   257     -16.798 -17.700 -18.389  1.00                 N  
ATOM   1818  CA  ILE   257     -16.946 -18.238 -17.044  1.00                 C  
ATOM   1819  C   ILE   257     -17.257 -19.740 -17.054  1.00                 C  
ATOM   1820  O   ILE   257     -17.777 -20.268 -18.030  1.00                 O  
ATOM   1821  CB  ILE   257     -18.043 -17.497 -16.257  1.00                 C  
ATOM   1822  CD1 ILE   257     -18.802 -15.169 -15.547  1.00                 C  
ATOM   1823  CG1 ILE   257     -17.677 -16.020 -16.095  1.00                 C  
ATOM   1824  CG2 ILE   257     -18.284 -18.171 -14.916  1.00                 C  
ATOM   1825  N   ALA   258     -16.935 -20.398 -15.942  1.00                 N  
ATOM   1826  CA  ALA   258     -17.200 -21.819 -15.744  1.00                 C  
ATOM   1827  C   ALA   258     -17.079 -22.205 -14.282  1.00                 C  
ATOM   1828  O   ALA   258     -16.002 -22.112 -13.703  1.00                 O  
ATOM   1829  CB  ALA   258     -16.249 -22.658 -16.584  1.00                 C  
ATOM   1830  N   MET   259     -18.184 -22.667 -13.710  1.00                 N  
ATOM   1831  CA  MET   259     -18.248 -23.094 -12.324  1.00                 C  
ATOM   1832  C   MET   259     -17.843 -24.552 -12.200  1.00                 C  
ATOM   1833  O   MET   259     -18.386 -25.400 -12.894  1.00                 O  
ATOM   1834  CB  MET   259     -19.655 -22.880 -11.762  1.00                 C  
ATOM   1835  SD  MET   259     -21.449 -22.904  -9.651  1.00                 S  
ATOM   1836  CE  MET   259     -21.441 -21.114  -9.585  1.00                 C  
ATOM   1837  CG  MET   259     -19.794 -23.229 -10.289  1.00                 C  
ATOM   1838  N   SER   260     -16.885 -24.845 -11.322  1.00                 N  
ATOM   1839  CA  SER   260     -16.518 -26.234 -11.006  1.00                 C  
ATOM   1840  C   SER   260     -17.561 -26.838 -10.081  1.00                 C  
ATOM   1841  O   SER   260     -17.753 -26.329  -8.979  1.00                 O  
ATOM   1842  CB  SER   260     -15.127 -26.289 -10.371  1.00                 C  
ATOM   1843  OG  SER   260     -14.806 -27.607  -9.961  1.00                 O  
ATOM   1844  N   ALA   261     -18.231 -27.931 -10.506  1.00                 N  
ATOM   1845  CA  ALA   261     -19.132 -28.618  -9.579  1.00                 C  
ATOM   1846  C   ALA   261     -18.456 -29.273  -8.378  1.00                 C  
ATOM   1847  O   ALA   261     -19.140 -29.581  -7.421  1.00                 O  
ATOM   1848  CB  ALA   261     -19.927 -29.690 -10.309  1.00                 C  
ATOM   1849  N   ASN   262     -17.145 -29.515  -8.437  1.00                 N  
ATOM   1850  CA  ASN   262     -16.404 -30.177  -7.352  1.00                 C  
ATOM   1851  C   ASN   262     -15.747 -29.193  -6.374  1.00                 C  
ATOM   1852  O   ASN   262     -15.751 -29.451  -5.182  1.00                 O  
ATOM   1853  CB  ASN   262     -15.337 -31.112  -7.925  1.00                 C  
ATOM   1854  CG  ASN   262     -14.652 -31.939  -6.855  1.00                 C  
ATOM   1855  OD1 ASN   262     -13.588 -31.570  -6.358  1.00                 O  
ATOM   1856  ND2 ASN   262     -15.262 -33.063  -6.496  1.00                 N  
ATOM   1857  N   PHE   263     -15.174 -28.094  -6.869  1.00                 N  
ATOM   1858  CA  PHE   263     -14.464 -27.119  -6.020  1.00                 C  
ATOM   1859  C   PHE   263     -15.224 -25.824  -5.724  1.00                 C  
ATOM   1860  O   PHE   263     -14.799 -25.058  -4.852  1.00                 O  
ATOM   1861  CB  PHE   263     -13.124 -26.736  -6.650  1.00                 C  
ATOM   1862  CG  PHE   263     -12.140 -27.869  -6.719  1.00                 C  
ATOM   1863  CZ  PHE   263     -10.317 -29.964  -6.841  1.00                 C  
ATOM   1864  CD1 PHE   263     -12.212 -28.806  -7.735  1.00                 C  
ATOM   1865  CE1 PHE   263     -11.307 -29.849  -7.798  1.00                 C  
ATOM   1866  CD2 PHE   263     -11.143 -27.998  -5.769  1.00                 C  
ATOM   1867  CE2 PHE   263     -10.238 -29.041  -5.832  1.00                 C  
ATOM   1868  N   ASP   264     -16.305 -25.554  -6.456  1.00                 N  
ATOM   1869  CA  ASP   264     -17.044 -24.282  -6.364  1.00                 C  
ATOM   1870  C   ASP   264     -16.248 -23.036  -6.803  1.00                 C  
ATOM   1871  O   ASP   264     -16.655 -21.905  -6.526  1.00                 O  
ATOM   1872  CB  ASP   264     -17.535 -24.050  -4.934  1.00                 C  
ATOM   1873  CG  ASP   264     -18.553 -25.083  -4.492  1.00                 C  
ATOM   1874  OD1 ASP   264     -19.274 -25.616  -5.362  1.00                 O  
ATOM   1875  OD2 ASP   264     -18.629 -25.360  -3.277  1.00                 O  
ATOM   1876  N   TYR   265     -15.131 -23.230  -7.500  1.00                 N  
ATOM   1877  CA  TYR   265     -14.409 -22.109  -8.112  1.00                 C  
ATOM   1878  C   TYR   265     -15.105 -21.700  -9.394  1.00                 C  
ATOM   1879  O   TYR   265     -15.370 -22.541 -10.238  1.00                 O  
ATOM   1880  CB  TYR   265     -12.952 -22.492  -8.378  1.00                 C  
ATOM   1881  CG  TYR   265     -12.126 -22.671  -7.124  1.00                 C  
ATOM   1882  OH  TYR   265      -9.856 -23.179  -3.678  1.00                 O  
ATOM   1883  CZ  TYR   265     -10.607 -23.009  -4.818  1.00                 C  
ATOM   1884  CD1 TYR   265     -11.698 -23.931  -6.728  1.00                 C  
ATOM   1885  CE1 TYR   265     -10.944 -24.104  -5.583  1.00                 C  
ATOM   1886  CD2 TYR   265     -11.778 -21.578  -6.340  1.00                 C  
ATOM   1887  CE2 TYR   265     -11.024 -21.732  -5.192  1.00                 C  
ATOM   1888  N   VAL   266     -15.429 -20.418  -9.513  1.00                 N  
ATOM   1889  CA  VAL   266     -15.905 -19.838 -10.765  1.00                 C  
ATOM   1890  C   VAL   266     -14.682 -19.339 -11.535  1.00                 C  
ATOM   1891  O   VAL   266     -14.153 -18.257 -11.256  1.00                 O  
ATOM   1892  CB  VAL   266     -16.921 -18.708 -10.513  1.00                 C  
ATOM   1893  CG1 VAL   266     -17.386 -18.107 -11.831  1.00                 C  
ATOM   1894  CG2 VAL   266     -18.105 -19.225  -9.711  1.00                 C  
ATOM   1895  N   TYR   267     -14.218 -20.154 -12.485  1.00                 N  
ATOM   1896  CA  TYR   267     -13.081 -19.792 -13.345  1.00                 C  
ATOM   1897  C   TYR   267     -13.526 -18.777 -14.379  1.00                 C  
ATOM   1898  O   TYR   267     -14.674 -18.809 -14.802  1.00                 O  
ATOM   1899  CB  TYR   267     -12.501 -21.037 -14.019  1.00                 C  
ATOM   1900  CG  TYR   267     -11.786 -21.971 -13.068  1.00                 C  
ATOM   1901  OH  TYR   267      -9.833 -24.542 -10.447  1.00                 O  
ATOM   1902  CZ  TYR   267     -10.478 -23.691 -11.315  1.00                 C  
ATOM   1903  CD1 TYR   267     -12.482 -22.638 -12.069  1.00                 C  
ATOM   1904  CE1 TYR   267     -11.836 -23.494 -11.196  1.00                 C  
ATOM   1905  CD2 TYR   267     -10.417 -22.182 -13.174  1.00                 C  
ATOM   1906  CE2 TYR   267      -9.755 -23.033 -12.310  1.00                 C  
ATOM   1907  N   TYR   268     -12.619 -17.888 -14.766  1.00                 N  
ATOM   1908  CA  TYR   268     -12.893 -16.840 -15.742  1.00                 C  
ATOM   1909  C   TYR   268     -11.588 -16.243 -16.249  1.00                 C  
ATOM   1910  O   TYR   268     -10.521 -16.612 -15.769  1.00                 O  
ATOM   1911  CB  TYR   268     -13.780 -15.755 -15.128  1.00                 C  
ATOM   1912  CG  TYR   268     -13.146 -15.036 -13.958  1.00                 C  
ATOM   1913  OH  TYR   268     -11.400 -13.047 -10.751  1.00                 O  
ATOM   1914  CZ  TYR   268     -11.979 -13.706 -11.811  1.00                 C  
ATOM   1915  CD1 TYR   268     -12.458 -13.844 -14.144  1.00                 C  
ATOM   1916  CE1 TYR   268     -11.876 -13.180 -13.081  1.00                 C  
ATOM   1917  CD2 TYR   268     -13.240 -15.551 -12.672  1.00                 C  
ATOM   1918  CE2 TYR   268     -12.664 -14.901 -11.597  1.00                 C  
ATOM   1919  N   SER   269     -11.687 -15.326 -17.205  1.00                 N  
ATOM   1920  CA  SER   269     -10.558 -14.502 -17.610  1.00                 C  
ATOM   1921  C   SER   269     -11.036 -13.355 -18.468  1.00                 C  
ATOM   1922  O   SER   269     -12.060 -13.469 -19.120  1.00                 O  
ATOM   1923  CB  SER   269      -9.523 -15.343 -18.360  1.00                 C  
ATOM   1924  OG  SER   269      -8.425 -14.549 -18.775  1.00                 O  
ATOM   1925  N   PRO   270     -10.323 -12.224 -18.459  1.00                 N  
ATOM   1926  CA  PRO   270     -10.700 -11.209 -19.454  1.00                 C  
ATOM   1927  C   PRO   270     -10.405 -11.726 -20.874  1.00                 C  
ATOM   1928  O   PRO   270      -9.448 -12.506 -21.050  1.00                 O  
ATOM   1929  CB  PRO   270      -9.835  -9.999 -19.094  1.00                 C  
ATOM   1930  CD  PRO   270      -9.137 -11.786 -17.664  1.00                 C  
ATOM   1931  CG  PRO   270      -8.642 -10.582 -18.414  1.00                 C  
ATOM   1932  N   ILE   271     -11.233 -11.324 -21.844  1.00                 N  
ATOM   1933  CA  ILE   271     -11.104 -11.766 -23.245  1.00                 C  
ATOM   1934  C   ILE   271      -9.739 -11.373 -23.794  1.00                 C  
ATOM   1935  O   ILE   271      -9.034 -12.196 -24.362  1.00                 O  
ATOM   1936  CB  ILE   271     -12.225 -11.184 -24.126  1.00                 C  
ATOM   1937  CD1 ILE   271     -14.763 -11.063 -24.337  1.00                 C  
ATOM   1938  CG1 ILE   271     -13.577 -11.785 -23.736  1.00                 C  
ATOM   1939  CG2 ILE   271     -11.912 -11.401 -25.599  1.00                 C  
ATOM   1940  N   ALA   272      -9.378 -10.113 -23.607  1.00                 N  
ATOM   1941  CA  ALA   272      -8.036  -9.673 -23.910  1.00                 C  
ATOM   1942  C   ALA   272      -7.168  -9.971 -22.691  1.00                 C  
ATOM   1943  O   ALA   272      -6.890  -9.109 -21.861  1.00                 O  
ATOM   1944  CB  ALA   272      -8.031  -8.194 -24.266  1.00                 C  
ATOM   1945  N   GLY   273      -6.728 -11.217 -22.596  1.00                 N  
ATOM   1946  CA  GLY   273      -5.794 -11.638 -21.543  1.00                 C  
ATOM   1947  C   GLY   273      -5.301 -13.015 -21.899  1.00                 C  
ATOM   1948  O   GLY   273      -5.927 -13.705 -22.702  1.00                 O  
ATOM   1949  N   THR   274      -4.191 -13.425 -21.296  1.00                 N  
ATOM   1950  CA  THR   274      -3.688 -14.792 -21.470  1.00                 C  
ATOM   1951  C   THR   274      -3.633 -15.513 -20.124  1.00                 C  
ATOM   1952  O   THR   274      -2.878 -16.455 -19.944  1.00                 O  
ATOM   1953  CB  THR   274      -2.294 -14.801 -22.124  1.00                 C  
ATOM   1954  OG1 THR   274      -1.385 -14.029 -21.330  1.00                 O  
ATOM   1955  CG2 THR   274      -2.356 -14.197 -23.519  1.00                 C  
ATOM   1956  N   GLY   275      -4.485 -15.064 -19.203  1.00                 N  
ATOM   1957  CA  GLY   275      -4.487 -15.507 -17.826  1.00                 C  
ATOM   1958  C   GLY   275      -5.685 -16.435 -17.565  1.00                 C  
ATOM   1959  O   GLY   275      -6.653 -16.445 -18.349  1.00                 O  
ATOM   1960  N   LEU   276      -5.603 -17.203 -16.477  1.00                 N  
ATOM   1961  CA  LEU   276      -6.726 -17.967 -15.981  1.00                 C  
ATOM   1962  C   LEU   276      -6.908 -17.650 -14.483  1.00                 C  
ATOM   1963  O   LEU   276      -6.154 -18.141 -13.638  1.00                 O  
ATOM   1964  CB  LEU   276      -6.502 -19.462 -16.215  1.00                 C  
ATOM   1965  CG  LEU   276      -6.331 -19.903 -17.670  1.00                 C  
ATOM   1966  CD1 LEU   276      -5.976 -21.380 -17.747  1.00                 C  
ATOM   1967  CD2 LEU   276      -7.594 -19.620 -18.469  1.00                 C  
ATOM   1968  N   TYR   277      -7.891 -16.808 -14.174  1.00                 N  
ATOM   1969  CA  TYR   277      -8.250 -16.445 -12.804  1.00                 C  
ATOM   1970  C   TYR   277      -9.388 -17.314 -12.299  1.00                 C  
ATOM   1971  O   TYR   277      -9.999 -18.042 -13.068  1.00                 O  
ATOM   1972  CB  TYR   277      -8.636 -14.967 -12.725  1.00                 C  
ATOM   1973  CG  TYR   277      -7.490 -14.019 -12.998  1.00                 C  
ATOM   1974  OH  TYR   277      -4.341 -11.413 -13.764  1.00                 O  
ATOM   1975  CZ  TYR   277      -5.382 -12.275 -13.509  1.00                 C  
ATOM   1976  CD1 TYR   277      -7.218 -13.585 -14.289  1.00                 C  
ATOM   1977  CE1 TYR   277      -6.172 -12.719 -14.548  1.00                 C  
ATOM   1978  CD2 TYR   277      -6.683 -13.562 -11.963  1.00                 C  
ATOM   1979  CE2 TYR   277      -5.633 -12.696 -12.203  1.00                 C  
ATOM   1980  N   GLN   278      -9.683 -17.203 -11.005  1.00                 N  
ATOM   1981  CA  GLN   278     -10.913 -17.734 -10.431  1.00                 C  
ATOM   1982  C   GLN   278     -11.253 -17.118  -9.083  1.00                 C  
ATOM   1983  O   GLN   278     -10.398 -16.571  -8.405  1.00                 O  
ATOM   1984  CB  GLN   278     -10.820 -19.253 -10.277  1.00                 C  
ATOM   1985  CD  GLN   278      -9.616 -21.226  -9.258  1.00                 C  
ATOM   1986  CG  GLN   278      -9.722 -19.716  -9.333  1.00                 C  
ATOM   1987  OE1 GLN   278     -10.616 -21.935  -9.377  1.00                 O  
ATOM   1988  NE2 GLN   278      -8.401 -21.724  -9.061  1.00                 N  
ATOM   1989  N   ILE   279     -12.530 -17.227  -8.714  1.00                 N  
ATOM   1990  CA  ILE   279     -13.032 -16.810  -7.407  1.00                 C  
ATOM   1991  C   ILE   279     -13.789 -17.980  -6.797  1.00                 C  
ATOM   1992  O   ILE   279     -14.625 -18.571  -7.465  1.00                 O  
ATOM   1993  CB  ILE   279     -13.921 -15.558  -7.517  1.00                 C  
ATOM   1994  CD1 ILE   279     -13.982 -13.188  -8.456  1.00                 C  
ATOM   1995  CG1 ILE   279     -13.132 -14.394  -8.119  1.00                 C  
ATOM   1996  CG2 ILE   279     -14.511 -15.202  -6.161  1.00                 C  
ATOM   1997  N   PRO   280     -13.487 -18.329  -5.546  1.00                 N  
ATOM   1998  CA  PRO   280     -14.317 -19.316  -4.854  1.00                 C  
ATOM   1999  C   PRO   280     -15.649 -18.662  -4.489  1.00                 C  
ATOM   2000  O   PRO   280     -15.693 -17.502  -4.067  1.00                 O  
ATOM   2001  CB  PRO   280     -13.492 -19.696  -3.623  1.00                 C  
ATOM   2002  CD  PRO   280     -12.314 -17.929  -4.728  1.00                 C  
ATOM   2003  CG  PRO   280     -12.622 -18.509  -3.376  1.00                 C  
ATOM   2004  N   THR   281     -16.728 -19.425  -4.656  1.00                 N  
ATOM   2005  CA  THR   281     -18.082 -18.924  -4.464  1.00                 C  
ATOM   2006  C   THR   281     -18.654 -19.166  -3.059  1.00                 C  
ATOM   2007  O   THR   281     -19.706 -18.608  -2.740  1.00                 O  
ATOM   2008  CB  THR   281     -19.062 -19.543  -5.478  1.00                 C  
ATOM   2009  OG1 THR   281     -19.110 -20.964  -5.293  1.00                 O  
ATOM   2010  CG2 THR   281     -18.611 -19.253  -6.901  1.00                 C  
ATOM   2011  N   LYS   282     -17.992 -19.962  -2.217  1.00                 N  
ATOM   2012  CA  LYS   282     -18.371 -20.034  -0.787  1.00                 C  
ATOM   2013  C   LYS   282     -18.340 -18.640  -0.114  1.00                 C  
ATOM   2014  O   LYS   282     -19.134 -18.359   0.781  1.00                 O  
ATOM   2015  CB  LYS   282     -17.445 -20.991  -0.035  1.00                 C  
ATOM   2016  CD  LYS   282     -16.688 -23.347   0.385  1.00                 C  
ATOM   2017  CE  LYS   282     -16.893 -24.812   0.035  1.00                 C  
ATOM   2018  CG  LYS   282     -17.641 -22.455  -0.394  1.00                 C  
ATOM   2019  NZ  LYS   282     -15.938 -25.695   0.760  1.00                 N  
ATOM   2020  N   ILE   283     -17.434 -17.784  -0.582  1.00                 N  
ATOM   2021  CA  ILE   283     -17.403 -16.352  -0.240  1.00                 C  
ATOM   2022  C   ILE   283     -18.751 -15.626  -0.391  1.00                 C  
ATOM   2023  O   ILE   283     -19.117 -14.774   0.429  1.00                 O  
ATOM   2024  CB  ILE   283     -16.362 -15.593  -1.083  1.00                 C  
ATOM   2025  CD1 ILE   283     -13.880 -15.554  -1.663  1.00                 C  
ATOM   2026  CG1 ILE   283     -14.946 -16.028  -0.700  1.00                 C  
ATOM   2027  CG2 ILE   283     -16.552 -14.091  -0.938  1.00                 C  
ATOM   2028  N   LEU   284     -19.470 -15.944  -1.462  1.00                 N  
ATOM   2029  CA  LEU   284     -20.764 -15.320  -1.772  1.00                 C  
ATOM   2030  C   LEU   284     -21.917 -15.927  -0.951  1.00                 C  
ATOM   2031  O   LEU   284     -22.918 -15.256  -0.752  1.00                 O  
ATOM   2032  CB  LEU   284     -21.078 -15.450  -3.264  1.00                 C  
ATOM   2033  CG  LEU   284     -20.178 -14.661  -4.217  1.00                 C  
ATOM   2034  CD1 LEU   284     -20.496 -15.004  -5.664  1.00                 C  
ATOM   2035  CD2 LEU   284     -20.327 -13.165  -3.983  1.00                 C  
ATOM   2036  N   ARG   285     -21.877 -17.245  -0.725  1.00                 N  
ATOM   2037  CA  ARG   285     -22.893 -17.932   0.104  1.00                 C  
ATOM   2038  C   ARG   285     -22.996 -17.304   1.508  1.00                 C  
ATOM   2039  O   ARG   285     -24.076 -17.201   2.097  1.00                 O  
ATOM   2040  CB  ARG   285     -22.568 -19.422   0.224  1.00                 C  
ATOM   2041  CD  ARG   285     -22.373 -21.663  -0.889  1.00                 C  
ATOM   2042  NE  ARG   285     -22.577 -22.436  -2.112  1.00                 N  
ATOM   2043  CG  ARG   285     -22.778 -20.208  -1.060  1.00                 C  
ATOM   2044  CZ  ARG   285     -22.148 -23.681  -2.290  1.00                 C  
ATOM   2045  NH1 ARG   285     -22.381 -24.305  -3.437  1.00                 N  
ATOM   2046  NH2 ARG   285     -21.488 -24.300  -1.320  1.00                 N  
ATOM   2047  N   ASN   286     -21.873 -16.884   2.044  1.00                 N  
ATOM   2048  CA  ASN   286     -21.818 -16.237   3.367  1.00                 C  
ATOM   2049  C   ASN   286     -22.127 -14.725   3.352  1.00                 C  
ATOM   2050  O   ASN   286     -22.140 -14.064   4.394  1.00                 O  
ATOM   2051  CB  ASN   286     -20.448 -16.453   4.013  1.00                 C  
ATOM   2052  CG  ASN   286     -20.228 -17.890   4.446  1.00                 C  
ATOM   2053  OD1 ASN   286     -21.182 -18.616   4.725  1.00                 O  
ATOM   2054  ND2 ASN   286     -18.967 -18.303   4.503  1.00                 N  
ATOM   2055  N   SER   287     -22.380 -14.160   2.171  1.00                 N  
ATOM   2056  CA  SER   287     -22.559 -12.704   1.989  1.00                 C  
ATOM   2057  C   SER   287     -21.404 -11.852   2.520  1.00                 C  
ATOM   2058  O   SER   287     -21.600 -10.745   3.029  1.00                 O  
ATOM   2059  CB  SER   287     -23.850 -12.234   2.663  1.00                 C  
ATOM   2060  OG  SER   287     -24.982 -12.866   2.092  1.00                 O  
ATOM   2061  N   THR   288     -20.178 -12.360   2.408  1.00                 N  
ATOM   2062  CA  THR   288     -19.035 -11.589   2.915  1.00                 C  
ATOM   2063  C   THR   288     -18.531 -10.688   1.780  1.00                 C  
ATOM   2064  O   THR   288     -17.374 -10.765   1.359  1.00                 O  
ATOM   2065  CB  THR   288     -17.915 -12.512   3.429  1.00                 C  
ATOM   2066  OG1 THR   288     -17.549 -13.442   2.402  1.00                 O  
ATOM   2067  CG2 THR   288     -18.384 -13.293   4.647  1.00                 C  
ATOM   2068  N   ALA   289     -19.403  -9.818   1.272  1.00                 N  
ATOM   2069  CA  ALA   289     -19.047  -8.955   0.154  1.00                 C  
ATOM   2070  C   ALA   289     -18.151  -7.795   0.560  1.00                 C  
ATOM   2071  O   ALA   289     -18.043  -7.437   1.736  1.00                 O  
ATOM   2072  CB  ALA   289     -20.300  -8.407  -0.512  1.00                 C  
ATOM   2073  N   ASP   290     -17.494  -7.192  -0.416  1.00                 N  
ATOM   2074  CA  ASP   290     -16.433  -6.191  -0.134  1.00                 C  
ATOM   2075  C   ASP   290     -15.124  -6.928  -0.321  1.00                 C  
ATOM   2076  O   ASP   290     -14.909  -7.577  -1.348  1.00                 O  
ATOM   2077  CB  ASP   290     -16.601  -5.614   1.273  1.00                 C  
ATOM   2078  CG  ASP   290     -17.827  -4.732   1.399  1.00                 C  
ATOM   2079  OD1 ASP   290     -18.386  -4.339   0.353  1.00                 O  
ATOM   2080  OD2 ASP   290     -18.229  -4.433   2.543  1.00                 O  
ATOM   2081  N   PHE   291     -14.254  -6.884   0.563  1.00                 N  
ATOM   2082  CA  PHE   291     -12.998  -7.629   0.454  1.00                 C  
ATOM   2083  C   PHE   291     -13.242  -9.082  -0.009  1.00                 C  
ATOM   2084  O   PHE   291     -13.326 -10.010   0.816  1.00                 O  
ATOM   2085  CB  PHE   291     -12.256  -7.626   1.792  1.00                 C  
ATOM   2086  CG  PHE   291     -10.929  -8.330   1.750  1.00                 C  
ATOM   2087  CZ  PHE   291      -8.477  -9.637   1.677  1.00                 C  
ATOM   2088  CD1 PHE   291      -9.818  -7.711   1.204  1.00                 C  
ATOM   2089  CE1 PHE   291      -8.598  -8.359   1.166  1.00                 C  
ATOM   2090  CD2 PHE   291     -10.792  -9.610   2.258  1.00                 C  
ATOM   2091  CE2 PHE   291      -9.572 -10.257   2.219  1.00                 C  
ATOM   2092  N   SER   292     -13.368  -9.235  -1.340  1.00                 N  
ATOM   2093  CA  SER   292     -13.440 -10.529  -2.047  1.00                 C  
ATOM   2094  C   SER   292     -12.046 -10.922  -2.548  1.00                 C  
ATOM   2095  O   SER   292     -11.268 -10.076  -3.014  1.00                 O  
ATOM   2096  CB  SER   292     -14.434 -10.451  -3.208  1.00                 C  
ATOM   2097  OG  SER   292     -15.754 -10.246  -2.736  1.00                 O  
ATOM   2098  N   ALA   293     -11.770 -12.222  -2.474  1.00                 N  
ATOM   2099  CA  ALA   293     -10.464 -12.798  -2.774  1.00                 C  
ATOM   2100  C   ALA   293     -10.455 -13.544  -4.123  1.00                 C  
ATOM   2101  O   ALA   293     -11.159 -14.542  -4.289  1.00                 O  
ATOM   2102  CB  ALA   293     -10.035 -13.745  -1.664  1.00                 C  
ATOM   2103  N   HIS   294      -9.641 -13.069  -5.063  1.00                 N  
ATOM   2104  CA  HIS   294      -9.516 -13.689  -6.381  1.00                 C  
ATOM   2105  C   HIS   294      -8.185 -14.426  -6.509  1.00                 C  
ATOM   2106  O   HIS   294      -7.140 -13.927  -6.086  1.00                 O  
ATOM   2107  CB  HIS   294      -9.647 -12.636  -7.483  1.00                 C  
ATOM   2108  CG  HIS   294     -11.002 -12.004  -7.558  1.00                 C  
ATOM   2109  ND1 HIS   294     -11.502 -11.449  -8.716  1.00                 N  
ATOM   2110  CE1 HIS   294     -12.732 -10.964  -8.473  1.00                 C  
ATOM   2111  CD2 HIS   294     -12.095 -11.778  -6.623  1.00                 C  
ATOM   2112  NE2 HIS   294     -13.095 -11.158  -7.220  1.00                 N  
ATOM   2113  N   VAL   295      -8.221 -15.610  -7.122  1.00                 N  
ATOM   2114  CA  VAL   295      -7.058 -16.499  -7.213  1.00                 C  
ATOM   2115  C   VAL   295      -6.671 -16.691  -8.682  1.00                 C  
ATOM   2116  O   VAL   295      -7.224 -16.017  -9.548  1.00                 O  
ATOM   2117  CB  VAL   295      -7.333 -17.858  -6.543  1.00                 C  
ATOM   2118  CG1 VAL   295      -7.641 -17.671  -5.066  1.00                 C  
ATOM   2119  CG2 VAL   295      -8.477 -18.575  -7.244  1.00                 C  
ATOM   2120  N   ARG   296      -5.680 -17.536  -8.950  1.00                 N  
ATOM   2121  CA  ARG   296      -5.303 -17.912 -10.323  1.00                 C  
ATOM   2122  C   ARG   296      -4.025 -17.270 -10.824  1.00                 C  
ATOM   2123  O   ARG   296      -3.643 -16.201 -10.374  1.00                 O  
ATOM   2124  CB  ARG   296      -6.427 -17.565 -11.301  1.00                 C  
ATOM   2125  CD  ARG   296      -8.766 -17.986 -12.109  1.00                 C  
ATOM   2126  NE  ARG   296     -10.022 -18.694 -11.876  1.00                 N  
ATOM   2127  CG  ARG   296      -7.698 -18.372 -11.098  1.00                 C  
ATOM   2128  CZ  ARG   296     -10.312 -19.888 -12.383  1.00                 C  
ATOM   2129  NH1 ARG   296     -11.481 -20.455 -12.116  1.00                 N  
ATOM   2130  NH2 ARG   296      -9.433 -20.511 -13.155  1.00                 N  
ATOM   2131  N   LYS   297      -3.366 -17.928 -11.768  1.00                 N  
ATOM   2132  CA  LYS   297      -2.122 -17.434 -12.354  1.00                 C  
ATOM   2133  C   LYS   297      -2.437 -16.390 -13.426  1.00                 C  
ATOM   2134  O   LYS   297      -3.491 -16.440 -14.059  1.00                 O  
ATOM   2135  CB  LYS   297      -1.310 -18.590 -12.942  1.00                 C  
ATOM   2136  CD  LYS   297       1.023 -17.734 -12.588  1.00                 C  
ATOM   2137  CE  LYS   297       2.352 -17.411 -13.251  1.00                 C  
ATOM   2138  CG  LYS   297      -0.016 -18.162 -13.613  1.00                 C  
ATOM   2139  NZ  LYS   297       3.367 -16.952 -12.263  1.00                 N  
ATOM   2140  N   VAL   298      -1.511 -15.454 -13.622  1.00                 N  
ATOM   2141  CA  VAL   298      -1.563 -14.486 -14.730  1.00                 C  
ATOM   2142  C   VAL   298      -0.577 -14.880 -15.833  1.00                 C  
ATOM   2143  O   VAL   298       0.461 -15.485 -15.563  1.00                 O  
ATOM   2144  CB  VAL   298      -1.269 -13.055 -14.243  1.00                 C  
ATOM   2145  CG1 VAL   298       0.138 -12.965 -13.672  1.00                 C  
ATOM   2146  CG2 VAL   298      -1.451 -12.058 -15.378  1.00                 C  
ATOM   2147  N   GLY   299      -0.919 -14.543 -17.076  1.00                 N  
ATOM   2148  CA  GLY   299      -0.084 -14.822 -18.245  1.00                 C  
ATOM   2149  C   GLY   299       0.344 -16.294 -18.342  1.00                 C  
ATOM   2150  O   GLY   299       1.414 -16.603 -18.871  1.00                 O  
ATOM   2151  N   GLU   300      -0.509 -17.195 -17.851  1.00                 N  
ATOM   2152  CA  GLU   300      -0.208 -18.626 -17.821  1.00                 C  
ATOM   2153  C   GLU   300      -0.359 -19.309 -19.175  1.00                 C  
ATOM   2154  O   GLU   300       0.240 -20.343 -19.393  1.00                 O  
ATOM   2155  CB  GLU   300      -1.104 -19.341 -16.807  1.00                 C  
ATOM   2156  CD  GLU   300      -1.643 -21.476 -15.570  1.00                 C  
ATOM   2157  CG  GLU   300      -0.804 -20.823 -16.650  1.00                 C  
ATOM   2158  OE1 GLU   300      -2.476 -20.773 -14.959  1.00                 O  
ATOM   2159  OE2 GLU   300      -1.469 -22.690 -15.335  1.00                 O  
ATOM   2160  N   LYS   301      -1.173 -18.769 -20.075  1.00                 N  
ATOM   2161  CA  LYS   301      -1.348 -19.347 -21.429  1.00                 C  
ATOM   2162  C   LYS   301      -0.562 -18.523 -22.440  1.00                 C  
ATOM   2163  O   LYS   301      -0.276 -17.351 -22.215  1.00                 O  
ATOM   2164  CB  LYS   301      -2.831 -19.399 -21.802  1.00                 C  
ATOM   2165  CD  LYS   301      -5.138 -20.236 -21.273  1.00                 C  
ATOM   2166  CE  LYS   301      -5.415 -20.934 -22.595  1.00                 C  
ATOM   2167  CG  LYS   301      -3.663 -20.306 -20.910  1.00                 C  
ATOM   2168  NZ  LYS   301      -6.867 -20.946 -22.923  1.00                 N  
ATOM   2169  N   PRO   302      -0.217 -19.137 -23.563  1.00                 N  
ATOM   2170  CA  PRO   302       0.495 -18.447 -24.641  1.00                 C  
ATOM   2171  C   PRO   302      -0.442 -17.591 -25.495  1.00                 C  
ATOM   2172  O   PRO   302       0.018 -16.651 -26.145  1.00                 O  
ATOM   2173  CB  PRO   302       1.108 -19.581 -25.465  1.00                 C  
ATOM   2174  CD  PRO   302      -0.292 -20.633 -23.833  1.00                 C  
ATOM   2175  CG  PRO   302       0.188 -20.736 -25.254  1.00                 C  
ATOM   2176  N   SER   303      -1.738 -17.934 -25.518  1.00                 N  
ATOM   2177  CA  SER   303      -2.757 -17.169 -26.244  1.00                 C  
ATOM   2178  C   SER   303      -3.982 -16.901 -25.353  1.00                 C  
ATOM   2179  O   SER   303      -4.030 -17.334 -24.205  1.00                 O  
ATOM   2180  CB  SER   303      -3.180 -17.910 -27.514  1.00                 C  
ATOM   2181  OG  SER   303      -3.858 -19.115 -27.199  1.00                 O  
ATOM   2182  N   GLN   304      -4.953 -16.179 -25.895  1.00                 N  
ATOM   2183  CA  GLN   304      -6.189 -15.880 -25.179  1.00                 C  
ATOM   2184  C   GLN   304      -7.083 -17.115 -25.068  1.00                 C  
ATOM   2185  O   GLN   304      -7.118 -17.930 -25.964  1.00                 O  
ATOM   2186  CB  GLN   304      -6.949 -14.747 -25.872  1.00                 C  
ATOM   2187  CD  GLN   304      -5.209 -13.186 -26.829  1.00                 C  
ATOM   2188  CG  GLN   304      -6.272 -13.390 -25.767  1.00                 C  
ATOM   2189  OE1 GLN   304      -4.782 -14.137 -27.484  1.00                 O  
ATOM   2190  NE2 GLN   304      -4.779 -11.942 -27.002  1.00                 N  
ATOM   2191  N   GLY   305      -7.795 -17.249 -23.961  1.00                 N  
ATOM   2192  CA  GLY   305      -8.786 -18.303 -23.797  1.00                 C  
ATOM   2193  C   GLY   305     -10.169 -17.773 -24.201  1.00                 C  
ATOM   2194  O   GLY   305     -10.451 -16.576 -24.043  1.00                 O  
ATOM   2195  N   ASP   306     -11.009 -18.662 -24.742  1.00                 N  
ATOM   2196  CA  ASP   306     -12.370 -18.321 -25.175  1.00                 C  
ATOM   2197  C   ASP   306     -13.331 -18.907 -24.126  1.00                 C  
ATOM   2198  O   ASP   306     -13.109 -18.705 -22.931  1.00                 O  
ATOM   2199  CB  ASP   306     -12.638 -18.867 -26.579  1.00                 C  
ATOM   2200  CG  ASP   306     -13.808 -18.181 -27.257  1.00                 C  
ATOM   2201  OD1 ASP   306     -14.471 -17.351 -26.601  1.00                 O  
ATOM   2202  OD2 ASP   306     -14.062 -18.475 -28.444  1.00                 O  
ATOM   2203  N   GLY   307     -14.372 -19.631 -24.531  1.00                 N  
ATOM   2204  CA  GLY   307     -15.301 -20.224 -23.574  1.00                 C  
ATOM   2205  C   GLY   307     -14.647 -21.306 -22.721  1.00                 C  
ATOM   2206  O   GLY   307     -13.574 -21.818 -23.045  1.00                 O  
ATOM   2207  N   MET   308     -15.321 -21.649 -21.633  1.00                 N  
ATOM   2208  CA  MET   308     -14.761 -22.540 -20.623  1.00                 C  
ATOM   2209  C   MET   308     -15.841 -23.464 -20.062  1.00                 C  
ATOM   2210  O   MET   308     -16.998 -23.092 -19.987  1.00                 O  
ATOM   2211  CB  MET   308     -14.114 -21.733 -19.496  1.00                 C  
ATOM   2212  SD  MET   308     -12.182 -19.972 -18.578  1.00                 S  
ATOM   2213  CE  MET   308     -11.405 -21.296 -17.656  1.00                 C  
ATOM   2214  CG  MET   308     -12.926 -20.893 -19.937  1.00                 C  
ATOM   2215  N   ILE   309     -15.447 -24.648 -19.629  1.00                 N  
ATOM   2216  CA  ILE   309     -16.358 -25.557 -18.956  1.00                 C  
ATOM   2217  C   ILE   309     -15.577 -26.492 -18.034  1.00                 C  
ATOM   2218  O   ILE   309     -14.436 -26.816 -18.315  1.00                 O  
ATOM   2219  CB  ILE   309     -17.193 -26.369 -19.964  1.00                 C  
ATOM   2220  CD1 ILE   309     -19.410 -26.204 -18.716  1.00                 C  
ATOM   2221  CG1 ILE   309     -18.321 -27.112 -19.246  1.00                 C  
ATOM   2222  CG2 ILE   309     -16.302 -27.316 -20.753  1.00                 C  
ATOM   2223  N   MET   310     -16.197 -26.907 -16.934  1.00                 N  
ATOM   2224  CA  MET   310     -15.612 -27.853 -15.994  1.00                 C  
ATOM   2225  C   MET   310     -16.486 -29.088 -15.868  1.00                 C  
ATOM   2226  O   MET   310     -17.692 -28.989 -15.720  1.00                 O  
ATOM   2227  CB  MET   310     -15.416 -27.197 -14.626  1.00                 C  
ATOM   2228  SD  MET   310     -13.087 -28.551 -13.979  1.00                 S  
ATOM   2229  CE  MET   310     -12.242 -27.019 -13.597  1.00                 C  
ATOM   2230  CG  MET   310     -14.790 -28.110 -13.584  1.00                 C  
ATOM   2231  N   SER   311     -15.864 -30.261 -15.909  1.00                 N  
ATOM   2232  CA  SER   311     -16.559 -31.535 -15.703  1.00                 C  
ATOM   2233  C   SER   311     -16.910 -31.681 -14.232  1.00                 C  
ATOM   2234  O   SER   311     -16.262 -31.070 -13.380  1.00                 O  
ATOM   2235  CB  SER   311     -15.692 -32.702 -16.181  1.00                 C  
ATOM   2236  OG  SER   311     -14.552 -32.862 -15.355  1.00                 O  
ATOM   2237  N   THR   312     -17.920 -32.494 -13.924  1.00                 N  
ATOM   2238  CA  THR   312     -18.187 -32.891 -12.528  1.00                 C  
ATOM   2239  C   THR   312     -16.915 -33.486 -11.905  1.00                 C  
ATOM   2240  O   THR   312     -16.606 -33.210 -10.748  1.00                 O  
ATOM   2241  CB  THR   312     -19.344 -33.904 -12.441  1.00                 C  
ATOM   2242  OG1 THR   312     -20.544 -33.307 -12.946  1.00                 O  
ATOM   2243  CG2 THR   312     -19.578 -34.322 -10.997  1.00                 C  
ATOM   2244  N   LYS   313     -16.165 -34.250 -12.704  1.00                 N  
ATOM   2245  CA  LYS   313     -14.895 -34.865 -12.259  1.00                 C  
ATOM   2246  C   LYS   313     -13.679 -33.915 -12.046  1.00                 C  
ATOM   2247  O   LYS   313     -12.599 -34.373 -11.645  1.00                 O  
ATOM   2248  CB  LYS   313     -14.444 -35.940 -13.250  1.00                 C  
ATOM   2249  CD  LYS   313     -14.839 -38.189 -14.292  1.00                 C  
ATOM   2250  CE  LYS   313     -15.738 -39.414 -14.329  1.00                 C  
ATOM   2251  CG  LYS   313     -15.346 -37.163 -13.291  1.00                 C  
ATOM   2252  NZ  LYS   313     -15.270 -40.416 -15.326  1.00                 N  
ATOM   2253  N   ASN   314     -13.840 -32.618 -12.311  1.00                 N  
ATOM   2254  CA  ASN   314     -12.822 -31.617 -11.962  1.00                 C  
ATOM   2255  C   ASN   314     -11.826 -31.273 -13.064  1.00                 C  
ATOM   2256  O   ASN   314     -10.770 -30.735 -12.766  1.00                 O  
ATOM   2257  CB  ASN   314     -12.031 -32.064 -10.731  1.00                 C  
ATOM   2258  CG  ASN   314     -12.896 -32.170  -9.490  1.00                 C  
ATOM   2259  OD1 ASN   314     -13.907 -31.480  -9.366  1.00                 O  
ATOM   2260  ND2 ASN   314     -12.499 -33.038  -8.567  1.00                 N  
ATOM   2261  N   SER   315     -12.157 -31.564 -14.327  1.00                 N  
ATOM   2262  CA  SER   315     -11.323 -31.185 -15.472  1.00                 C  
ATOM   2263  C   SER   315     -11.873 -29.905 -16.109  1.00                 C  
ATOM   2264  O   SER   315     -13.043 -29.869 -16.522  1.00                 O  
ATOM   2265  CB  SER   315     -11.268 -32.322 -16.494  1.00                 C  
ATOM   2266  OG  SER   315     -10.556 -31.930 -17.655  1.00                 O  
ATOM   2267  N   LEU   316     -11.040 -28.861 -16.179  1.00                 N  
ATOM   2268  CA  LEU   316     -11.397 -27.580 -16.824  1.00                 C  
ATOM   2269  C   LEU   316     -10.972 -27.626 -18.284  1.00                 C  
ATOM   2270  O   LEU   316      -9.801 -27.853 -18.573  1.00                 O  
ATOM   2271  CB  LEU   316     -10.738 -26.409 -16.092  1.00                 C  
ATOM   2272  CG  LEU   316     -11.005 -25.015 -16.663  1.00                 C  
ATOM   2273  CD1 LEU   316     -12.480 -24.663 -16.553  1.00                 C  
ATOM   2274  CD2 LEU   316     -10.157 -23.972 -15.953  1.00                 C  
ATOM   2275  N   TYR   317     -11.920 -27.376 -19.184  1.00                 N  
ATOM   2276  CA  TYR   317     -11.647 -27.243 -20.603  1.00                 C  
ATOM   2277  C   TYR   317     -11.784 -25.789 -20.994  1.00                 C  
ATOM   2278  O   TYR   317     -12.585 -25.054 -20.407  1.00                 O  
ATOM   2279  CB  TYR   317     -12.594 -28.128 -21.416  1.00                 C  
ATOM   2280  CG  TYR   317     -12.372 -29.610 -21.214  1.00                 C  
ATOM   2281  OH  TYR   317     -11.773 -33.685 -20.646  1.00                 O  
ATOM   2282  CZ  TYR   317     -11.970 -32.337 -20.836  1.00                 C  
ATOM   2283  CD1 TYR   317     -13.006 -30.290 -20.182  1.00                 C  
ATOM   2284  CE1 TYR   317     -12.809 -31.644 -19.990  1.00                 C  
ATOM   2285  CD2 TYR   317     -11.530 -30.324 -22.057  1.00                 C  
ATOM   2286  CE2 TYR   317     -11.321 -31.679 -21.880  1.00                 C  
ATOM   2287  N   PHE   318     -10.996 -25.389 -21.992  1.00                 N  
ATOM   2288  CA  PHE   318     -11.003 -24.022 -22.478  1.00                 C  
ATOM   2289  C   PHE   318     -10.464 -23.897 -23.891  1.00                 C  
ATOM   2290  O   PHE   318      -9.522 -24.580 -24.272  1.00                 O  
ATOM   2291  CB  PHE   318     -10.190 -23.119 -21.549  1.00                 C  
ATOM   2292  CG  PHE   318      -8.736 -23.489 -21.463  1.00                 C  
ATOM   2293  CZ  PHE   318      -6.048 -24.177 -21.300  1.00                 C  
ATOM   2294  CD1 PHE   318      -7.807 -22.902 -22.305  1.00                 C  
ATOM   2295  CE1 PHE   318      -6.470 -23.243 -22.227  1.00                 C  
ATOM   2296  CD2 PHE   318      -8.298 -24.423 -20.542  1.00                 C  
ATOM   2297  CE2 PHE   318      -6.961 -24.763 -20.463  1.00                 C  
ATOM   2298  N   SER   319     -11.061 -22.995 -24.660  1.00                 N  
ATOM   2299  CA  SER   319     -10.657 -22.757 -26.020  1.00                 C  
ATOM   2300  C   SER   319      -9.465 -21.819 -26.074  1.00                 C  
ATOM   2301  O   SER   319      -9.425 -20.814 -25.376  1.00                 O  
ATOM   2302  CB  SER   319     -11.819 -22.182 -26.831  1.00                 C  
ATOM   2303  OG  SER   319     -11.410 -21.853 -28.147  1.00                 O  
ATOM   2304  N   VAL   320      -8.512 -22.148 -26.941  1.00                 N  
ATOM   2305  CA  VAL   320      -7.308 -21.376 -27.109  1.00                 C  
ATOM   2306  C   VAL   320      -7.423 -20.648 -28.444  1.00                 C  
ATOM   2307  O   VAL   320      -7.268 -21.245 -29.489  1.00                 O  
ATOM   2308  CB  VAL   320      -6.053 -22.266 -27.046  1.00                 C  
ATOM   2309  CG1 VAL   320      -4.797 -21.431 -27.240  1.00                 C  
ATOM   2310  CG2 VAL   320      -5.999 -23.017 -25.724  1.00                 C  
ATOM   2311  N   LEU   321      -7.673 -19.346 -28.378  1.00                 N  
ATOM   2312  CA  LEU   321      -8.030 -18.498 -29.527  1.00                 C  
ATOM   2313  C   LEU   321      -6.998 -18.522 -30.661  1.00                 C  
ATOM   2314  O   LEU   321      -7.338 -18.701 -31.828  1.00                 O  
ATOM   2315  CB  LEU   321      -8.230 -17.048 -29.081  1.00                 C  
ATOM   2316  CG  LEU   321      -9.464 -16.768 -28.221  1.00                 C  
ATOM   2317  CD1 LEU   321      -9.432 -15.345 -27.683  1.00                 C  
ATOM   2318  CD2 LEU   321     -10.739 -17.004 -29.017  1.00                 C  
ATOM   2319  N   SER   322      -5.739 -18.327 -30.315  1.00                 N  
ATOM   2320  CA  SER   322      -4.682 -18.239 -31.318  1.00                 C  
ATOM   2321  C   SER   322      -4.472 -19.547 -32.047  1.00                 C  
ATOM   2322  O   SER   322      -4.520 -19.592 -33.282  1.00                 O  
ATOM   2323  CB  SER   322      -3.366 -17.799 -30.673  1.00                 C  
ATOM   2324  OG  SER   322      -2.328 -17.723 -31.633  1.00                 O  
ATOM   2325  N   LYS   323      -4.295 -20.617 -31.269  1.00                 N  
ATOM   2326  CA  LYS   323      -4.002 -21.943 -31.806  1.00                 C  
ATOM   2327  C   LYS   323      -5.225 -22.621 -32.453  1.00                 C  
ATOM   2328  O   LYS   323      -5.064 -23.589 -33.201  1.00                 O  
ATOM   2329  CB  LYS   323      -3.452 -22.856 -30.708  1.00                 C  
ATOM   2330  CD  LYS   323      -1.591 -23.403 -29.115  1.00                 C  
ATOM   2331  CE  LYS   323      -0.213 -23.008 -28.612  1.00                 C  
ATOM   2332  CG  LYS   323      -2.076 -22.456 -30.201  1.00                 C  
ATOM   2333  NZ  LYS   323       0.266 -23.915 -27.533  1.00                 N  
ATOM   2334  N   ASN   324      -6.430 -22.091 -32.201  1.00                 N  
ATOM   2335  CA  ASN   324      -7.694 -22.693 -32.642  1.00                 C  
ATOM   2336  C   ASN   324      -7.740 -24.129 -32.129  1.00                 C  
ATOM   2337  O   ASN   324      -7.810 -25.099 -32.881  1.00                 O  
ATOM   2338  CB  ASN   324      -7.821 -22.618 -34.165  1.00                 C  
ATOM   2339  CG  ASN   324      -7.873 -21.191 -34.675  1.00                 C  
ATOM   2340  OD1 ASN   324      -8.497 -20.325 -34.063  1.00                 O  
ATOM   2341  ND2 ASN   324      -7.215 -20.943 -35.802  1.00                 N  
ATOM   2342  N   ALA   325      -7.666 -24.217 -30.809  1.00                 N  
ATOM   2343  CA  ALA   325      -7.505 -25.472 -30.105  1.00                 C  
ATOM   2344  C   ALA   325      -8.355 -25.488 -28.868  1.00                 C  
ATOM   2345  O   ALA   325      -8.955 -24.472 -28.481  1.00                 O  
ATOM   2346  CB  ALA   325      -6.043 -25.698 -29.752  1.00                 C  
ATOM   2347  N   VAL   326      -8.429 -26.672 -28.279  1.00                 N  
ATOM   2348  CA  VAL   326      -9.099 -26.883 -27.014  1.00                 C  
ATOM   2349  C   VAL   326      -8.036 -27.352 -26.048  1.00                 C  
ATOM   2350  O   VAL   326      -7.274 -28.253 -26.360  1.00                 O  
ATOM   2351  CB  VAL   326     -10.256 -27.890 -27.149  1.00                 C  
ATOM   2352  CG1 VAL   326     -10.911 -28.134 -25.798  1.00                 C  
ATOM   2353  CG2 VAL   326     -11.280 -27.393 -28.159  1.00                 C  
ATOM   2354  N   ALA   327      -7.979 -26.726 -24.889  1.00                 N  
ATOM   2355  CA  ALA   327      -7.018 -27.075 -23.851  1.00                 C  
ATOM   2356  C   ALA   327      -7.730 -27.577 -22.625  1.00                 C  
ATOM   2357  O   ALA   327      -8.930 -27.344 -22.460  1.00                 O  
ATOM   2358  CB  ALA   327      -6.148 -25.875 -23.509  1.00                 C  
ATOM   2359  N   MET   328      -6.993 -28.268 -21.766  1.00                 N  
ATOM   2360  CA  MET   328      -7.551 -28.717 -20.500  1.00                 C  
ATOM   2361  C   MET   328      -6.585 -28.534 -19.349  1.00                 C  
ATOM   2362  O   MET   328      -5.408 -28.283 -19.554  1.00                 O  
ATOM   2363  CB  MET   328      -7.965 -30.187 -20.588  1.00                 C  
ATOM   2364  SD  MET   328      -7.324 -32.875 -20.800  1.00                 S  
ATOM   2365  CE  MET   328      -7.688 -33.137 -19.066  1.00                 C  
ATOM   2366  CG  MET   328      -6.803 -31.148 -20.782  1.00                 C  
ATOM   2367  N   TRP   329      -7.120 -28.679 -18.144  1.00                 N  
ATOM   2368  CA  TRP   329      -6.355 -28.608 -16.912  1.00                 C  
ATOM   2369  C   TRP   329      -7.170 -29.244 -15.794  1.00                 C  
ATOM   2370  O   TRP   329      -8.314 -28.865 -15.595  1.00                 O  
ATOM   2371  CB  TRP   329      -5.998 -27.156 -16.586  1.00                 C  
ATOM   2372  CG  TRP   329      -5.134 -27.010 -15.371  1.00                 C  
ATOM   2373  CD1 TRP   329      -3.770 -27.035 -15.328  1.00                 C  
ATOM   2374  NE1 TRP   329      -3.333 -26.868 -14.036  1.00                 N  
ATOM   2375  CD2 TRP   329      -5.576 -26.815 -14.022  1.00                 C  
ATOM   2376  CE2 TRP   329      -4.426 -26.731 -13.216  1.00                 C  
ATOM   2377  CH2 TRP   329      -5.733 -26.436 -11.272  1.00                 C  
ATOM   2378  CZ2 TRP   329      -4.493 -26.541 -11.836  1.00                 C  
ATOM   2379  CE3 TRP   329      -6.832 -26.704 -13.417  1.00                 C  
ATOM   2380  CZ3 TRP   329      -6.893 -26.516 -12.050  1.00                 C  
ATOM   2381  N   GLU   330      -6.575 -30.194 -15.071  1.00                 N  
ATOM   2382  CA  GLU   330      -7.238 -30.871 -13.959  1.00                 C  
ATOM   2383  C   GLU   330      -7.093 -30.032 -12.685  1.00                 C  
ATOM   2384  O   GLU   330      -6.008 -29.534 -12.379  1.00                 O  
ATOM   2385  CB  GLU   330      -6.654 -32.271 -13.759  1.00                 C  
ATOM   2386  CD  GLU   330      -6.773 -34.480 -12.541  1.00                 C  
ATOM   2387  CG  GLU   330      -7.346 -33.084 -12.677  1.00                 C  
ATOM   2388  OE1 GLU   330      -5.797 -34.794 -13.255  1.00                 O  
ATOM   2389  OE2 GLU   330      -7.299 -35.261 -11.720  1.00                 O  
ATOM   2390  N   LEU   331      -8.198 -29.876 -11.952  1.00                 N  
ATOM   2391  CA  LEU   331      -8.203 -29.087 -10.724  1.00                 C  
ATOM   2392  C   LEU   331      -7.437 -29.755  -9.591  1.00                 C  
ATOM   2393  O   LEU   331      -6.976 -29.059  -8.668  1.00                 O  
ATOM   2394  CB  LEU   331      -9.638 -28.814 -10.268  1.00                 C  
ATOM   2395  CG  LEU   331     -10.289 -27.539 -10.806  1.00                 C  
ATOM   2396  CD1 LEU   331     -10.260 -27.520 -12.326  1.00                 C  
ATOM   2397  CD2 LEU   331     -11.719 -27.411 -10.302  1.00                 C  
ATOM   2398  N   HIS   332      -7.326 -31.091  -9.646  1.00                 N  
ATOM   2399  CA  HIS   332      -6.509 -31.845  -8.690  1.00                 C  
ATOM   2400  C   HIS   332      -5.019 -31.474  -8.752  1.00                 C  
ATOM   2401  O   HIS   332      -4.329 -31.531  -7.734  1.00                 O  
ATOM   2402  CB  HIS   332      -6.660 -33.349  -8.925  1.00                 C  
ATOM   2403  CG  HIS   332      -8.004 -33.888  -8.544  1.00                 C  
ATOM   2404  ND1 HIS   332      -8.560 -34.996  -9.147  1.00                 N  
ATOM   2405  CE1 HIS   332      -9.764 -35.236  -8.597  1.00                 C  
ATOM   2406  CD2 HIS   332      -9.034 -33.524  -7.583  1.00                 C  
ATOM   2407  NE2 HIS   332     -10.054 -34.356  -7.658  1.00                 N  
ATOM   2408  N   LYS   333      -4.540 -31.096  -9.937  1.00                 N  
ATOM   2409  CA  LYS   333      -3.159 -30.669 -10.117  1.00                 C  
ATOM   2410  C   LYS   333      -3.023 -29.189  -9.799  1.00                 C  
ATOM   2411  O   LYS   333      -4.018 -28.482  -9.580  1.00                 O  
ATOM   2412  CB  LYS   333      -2.690 -30.958 -11.544  1.00                 C  
ATOM   2413  CD  LYS   333      -2.135 -32.652 -13.311  1.00                 C  
ATOM   2414  CE  LYS   333      -2.054 -34.132 -13.649  1.00                 C  
ATOM   2415  CG  LYS   333      -2.635 -32.437 -11.892  1.00                 C  
ATOM   2416  NZ  LYS   333      -1.604 -34.357 -15.051  1.00                 N  
ATOM   2417  N   ASP   334      -1.773 -28.735  -9.754  1.00                 N  
ATOM   2418  CA  ASP   334      -1.453 -27.352  -9.460  1.00                 C  
ATOM   2419  C   ASP   334      -1.557 -26.527 -10.745  1.00                 C  
ATOM   2420  O   ASP   334      -1.183 -26.993 -11.822  1.00                 O  
ATOM   2421  CB  ASP   334      -0.055 -27.244  -8.848  1.00                 C  
ATOM   2422  CG  ASP   334       0.014 -27.820  -7.447  1.00                 C  
ATOM   2423  OD1 ASP   334      -1.054 -27.990  -6.821  1.00                 O  
ATOM   2424  OD2 ASP   334       1.135 -28.103  -6.975  1.00                 O  
ATOM   2425  N   VAL   335      -2.059 -25.305 -10.618  1.00                 N  
ATOM   2426  CA  VAL   335      -2.282 -24.456 -11.756  1.00                 C  
ATOM   2427  C   VAL   335      -0.963 -23.919 -12.265  1.00                 C  
ATOM   2428  O   VAL   335      -0.465 -22.917 -11.761  1.00                 O  
ATOM   2429  CB  VAL   335      -3.239 -23.298 -11.417  1.00                 C  
ATOM   2430  CG1 VAL   335      -3.309 -22.310 -12.572  1.00                 C  
ATOM   2431  CG2 VAL   335      -4.623 -23.831 -11.083  1.00                 C  
ATOM   2432  N   LYS   336      -0.420 -22.961 -11.520  1.00                 N  
ATOM   2433  CA  LYS   336       0.853 -22.346 -11.860  1.00                 C  
ATOM   2434  C   LYS   336       1.695 -22.507 -10.606  1.00                 C  
ATOM   2435  O   LYS   336       1.277 -22.169  -9.495  1.00                 O  
ATOM   2436  CB  LYS   336       0.649 -20.889 -12.279  1.00                 C  
ATOM   2437  CD  LYS   336       2.506 -20.645 -13.950  1.00                 C  
ATOM   2438  CE  LYS   336       3.750 -19.862 -14.336  1.00                 C  
ATOM   2439  CG  LYS   336       1.935 -20.157 -12.628  1.00                 C  
ATOM   2440  NZ  LYS   336       4.333 -20.343 -15.619  1.00                 N  
ATOM   2441  N   LYS   337       2.899 -23.029 -10.768  1.00                 N  
ATOM   2442  CA  LYS   337       3.786 -23.207  -9.635  1.00                 C  
ATOM   2443  C   LYS   337       4.815 -22.103  -9.655  1.00                 C  
ATOM   2444  O   LYS   337       5.406 -21.777 -10.688  1.00                 O  
ATOM   2445  CB  LYS   337       4.444 -24.587  -9.681  1.00                 C  
ATOM   2446  CD  LYS   337       4.188 -27.083  -9.595  1.00                 C  
ATOM   2447  CE  LYS   337       3.209 -28.241  -9.489  1.00                 C  
ATOM   2448  CG  LYS   337       3.470 -25.745  -9.533  1.00                 C  
ATOM   2449  NZ  LYS   337       3.894 -29.559  -9.596  1.00                 N  
ATOM   2450  N   TYR   338       5.044 -21.506  -8.496  1.00                 N  
ATOM   2451  CA  TYR   338       6.041 -20.469  -8.359  1.00                 C  
ATOM   2452  C   TYR   338       7.059 -20.972  -7.342  1.00                 C  
ATOM   2453  O   TYR   338       6.743 -21.202  -6.171  1.00                 O  
ATOM   2454  CB  TYR   338       5.390 -19.153  -7.931  1.00                 C  
ATOM   2455  CG  TYR   338       6.364 -18.006  -7.782  1.00                 C  
ATOM   2456  OH  TYR   338       9.046 -14.853  -7.391  1.00                 O  
ATOM   2457  CZ  TYR   338       8.159 -15.897  -7.519  1.00                 C  
ATOM   2458  CD1 TYR   338       6.894 -17.374  -8.900  1.00                 C  
ATOM   2459  CE1 TYR   338       7.785 -16.326  -8.774  1.00                 C  
ATOM   2460  CD2 TYR   338       6.752 -17.561  -6.525  1.00                 C  
ATOM   2461  CE2 TYR   338       7.643 -16.514  -6.380  1.00                 C  
ATOM   2462  N   GLY   339       8.302 -21.150  -7.775  1.00                 N  
ATOM   2463  CA  GLY   339       9.351 -21.657  -6.904  1.00                 C  
ATOM   2464  C   GLY   339      10.702 -21.138  -7.368  1.00                 C  
ATOM   2465  O   GLY   339      10.958 -20.982  -8.565  1.00                 O  
ATOM   2466  N   SER   340      11.598 -20.860  -6.421  1.00                 N  
ATOM   2467  CA  SER   340      12.921 -20.363  -6.767  1.00                 C  
ATOM   2468  C   SER   340      12.830 -19.139  -7.653  1.00                 C  
ATOM   2469  O   SER   340      13.633 -18.935  -8.567  1.00                 O  
ATOM   2470  CB  SER   340      13.739 -21.454  -7.461  1.00                 C  
ATOM   2471  OG  SER   340      13.929 -22.569  -6.608  1.00                 O  
ATOM   2472  N   GLU   341      11.832 -18.293  -7.390  1.00                 N  
ATOM   2473  CA  GLU   341      11.636 -17.091  -8.188  1.00                 C  
ATOM   2474  C   GLU   341      11.161 -17.299  -9.626  1.00                 C  
ATOM   2475  O   GLU   341      11.266 -16.402 -10.467  1.00                 O  
ATOM   2476  CB  GLU   341      12.928 -16.275  -8.253  1.00                 C  
ATOM   2477  CD  GLU   341      14.692 -14.966  -7.007  1.00                 C  
ATOM   2478  CG  GLU   341      13.443 -15.817  -6.898  1.00                 C  
ATOM   2479  OE1 GLU   341      15.075 -14.614  -8.143  1.00                 O  
ATOM   2480  OE2 GLU   341      15.289 -14.650  -5.956  1.00                 O  
ATOM   2481  N   GLY   342      10.632 -18.476  -9.942  1.00                 N  
ATOM   2482  CA  GLY   342      10.183 -18.743 -11.304  1.00                 C  
ATOM   2483  C   GLY   342       8.771 -19.307 -11.382  1.00                 C  
ATOM   2484  O   GLY   342       8.336 -20.113 -10.555  1.00                 O  
ATOM   2485  N   GLU   343       8.038 -18.870 -12.406  1.00                 N  
ATOM   2486  CA  GLU   343       6.683 -19.343 -12.676  1.00                 C  
ATOM   2487  C   GLU   343       6.792 -20.375 -13.815  1.00                 C  
ATOM   2488  O   GLU   343       7.299 -20.082 -14.901  1.00                 O  
ATOM   2489  CB  GLU   343       5.768 -18.171 -13.037  1.00                 C  
ATOM   2490  CD  GLU   343       4.702 -17.759 -10.784  1.00                 C  
ATOM   2491  CG  GLU   343       5.548 -17.183 -11.903  1.00                 C  
ATOM   2492  OE1 GLU   343       4.130 -18.852 -10.975  1.00                 O  
ATOM   2493  OE2 GLU   343       4.612 -17.117  -9.717  1.00                 O  
ATOM   2494  N   VAL   344       6.316 -21.599 -13.580  1.00                 N  
ATOM   2495  CA  VAL   344       6.361 -22.651 -14.601  1.00                 C  
ATOM   2496  C   VAL   344       4.972 -23.173 -14.912  1.00                 C  
ATOM   2497  O   VAL   344       4.009 -22.995 -14.161  1.00                 O  
ATOM   2498  CB  VAL   344       7.270 -23.817 -14.170  1.00                 C  
ATOM   2499  CG1 VAL   344       8.697 -23.332 -13.964  1.00                 C  
ATOM   2500  CG2 VAL   344       6.736 -24.468 -12.903  1.00                 C  
ATOM   2501  N   MET   345       4.876 -23.835 -16.056  1.00                 N  
ATOM   2502  CA  MET   345       3.633 -24.438 -16.520  1.00                 C  
ATOM   2503  C   MET   345       3.995 -25.883 -16.903  1.00                 C  
ATOM   2504  O   MET   345       5.126 -26.180 -17.298  1.00                 O  
ATOM   2505  CB  MET   345       3.052 -23.637 -17.687  1.00                 C  
ATOM   2506  SD  MET   345       3.168 -22.739 -20.305  1.00                 S  
ATOM   2507  CE  MET   345       3.518 -21.082 -19.722  1.00                 C  
ATOM   2508  CG  MET   345       3.866 -23.725 -18.967  1.00                 C  
ATOM   2509  N   MET   346       3.034 -26.765 -16.877  1.00                 N  
ATOM   2510  CA  MET   346       3.287 -28.211 -17.065  1.00                 C  
ATOM   2511  C   MET   346       2.062 -29.122 -16.798  1.00                 C  
ATOM   2512  O   MET   346       2.078 -30.310 -17.151  1.00                 O  
ATOM   2513  CB  MET   346       4.432 -28.676 -16.163  1.00                 C  
ATOM   2514  SD  MET   346       6.148 -30.650 -15.250  1.00                 S  
ATOM   2515  CE  MET   346       5.338 -30.643 -13.652  1.00                 C  
ATOM   2516  CG  MET   346       4.790 -30.145 -16.323  1.00                 C  
ATOM   2517  N   ASP   347       1.012 -28.562 -16.199  1.00                 N  
ATOM   2518  CA  ASP   347      -0.282 -29.245 -16.059  1.00                 C  
ATOM   2519  C   ASP   347      -1.374 -28.847 -17.079  1.00                 C  
ATOM   2520  O   ASP   347      -2.467 -29.418 -17.060  1.00                 O  
ATOM   2521  CB  ASP   347      -0.859 -29.018 -14.660  1.00                 C  
ATOM   2522  CG  ASP   347      -0.027 -29.669 -13.574  1.00                 C  
ATOM   2523  OD1 ASP   347       0.680 -30.653 -13.876  1.00                 O  
ATOM   2524  OD2 ASP   347      -0.081 -29.195 -12.419  1.00                 O  
ATOM   2525  N   THR   348      -1.081 -27.870 -17.940  1.00                 N  
ATOM   2526  CA  THR   348      -1.959 -27.449 -19.025  1.00                 C  
ATOM   2527  C   THR   348      -1.572 -28.202 -20.302  1.00                 C  
ATOM   2528  O   THR   348      -0.421 -28.140 -20.731  1.00                 O  
ATOM   2529  CB  THR   348      -1.886 -25.928 -19.252  1.00                 C  
ATOM   2530  OG1 THR   348      -2.312 -25.243 -18.068  1.00                 O  
ATOM   2531  CG2 THR   348      -2.791 -25.517 -20.404  1.00                 C  
ATOM   2532  N   LEU   349      -2.527 -28.915 -20.898  1.00                 N  
ATOM   2533  CA  LEU   349      -2.306 -29.585 -22.189  1.00                 C  
ATOM   2534  C   LEU   349      -3.388 -29.208 -23.191  1.00                 C  
ATOM   2535  O   LEU   349      -4.521 -28.883 -22.801  1.00                 O  
ATOM   2536  CB  LEU   349      -2.264 -31.103 -22.005  1.00                 C  
ATOM   2537  CG  LEU   349      -1.154 -31.646 -21.102  1.00                 C  
ATOM   2538  CD1 LEU   349      -1.340 -33.136 -20.860  1.00                 C  
ATOM   2539  CD2 LEU   349       0.213 -31.375 -21.710  1.00                 C  
ATOM   2540  N   THR   350      -3.036 -29.209 -24.478  1.00                 N  
ATOM   2541  CA  THR   350      -4.026 -28.998 -25.529  1.00                 C  
ATOM   2542  C   THR   350      -4.462 -30.367 -26.039  1.00                 C  
ATOM   2543  O   THR   350      -3.639 -31.184 -26.398  1.00                 O  
ATOM   2544  CB  THR   350      -3.461 -28.132 -26.671  1.00                 C  
ATOM   2545  OG1 THR   350      -3.104 -26.841 -26.163  1.00                 O  
ATOM   2546  CG2 THR   350      -4.500 -27.954 -27.767  1.00                 C  
ATOM   2547  N   TYR   351      -5.776 -30.587 -26.069  1.00                 N  
ATOM   2548  CA  TYR   351      -6.361 -31.906 -26.257  1.00                 C  
ATOM   2549  C   TYR   351      -6.984 -32.130 -27.643  1.00                 C  
ATOM   2550  O   TYR   351      -7.138 -33.258 -28.056  1.00                 O  
ATOM   2551  CB  TYR   351      -7.434 -32.172 -25.199  1.00                 C  
ATOM   2552  CG  TYR   351      -8.074 -33.538 -25.306  1.00                 C  
ATOM   2553  OH  TYR   351      -9.821 -37.300 -25.592  1.00                 O  
ATOM   2554  CZ  TYR   351      -9.245 -36.054 -25.498  1.00                 C  
ATOM   2555  CD1 TYR   351      -7.420 -34.669 -24.834  1.00                 C  
ATOM   2556  CE1 TYR   351      -7.998 -35.921 -24.927  1.00                 C  
ATOM   2557  CD2 TYR   351      -9.330 -33.692 -25.878  1.00                 C  
ATOM   2558  CE2 TYR   351      -9.923 -34.936 -25.980  1.00                 C  
ATOM   2559  N   GLU   352      -7.381 -31.065 -28.326  1.00                 N  
ATOM   2560  CA  GLU   352      -7.750 -31.150 -29.735  1.00                 C  
ATOM   2561  C   GLU   352      -7.400 -29.830 -30.419  1.00                 C  
ATOM   2562  O   GLU   352      -7.256 -28.791 -29.767  1.00                 O  
ATOM   2563  CB  GLU   352      -9.239 -31.473 -29.881  1.00                 C  
ATOM   2564  CD  GLU   352     -11.111 -33.127 -29.511  1.00                 C  
ATOM   2565  CG  GLU   352      -9.640 -32.823 -29.310  1.00                 C  
ATOM   2566  OE1 GLU   352     -11.816 -32.283 -30.104  1.00                 O  
ATOM   2567  OE2 GLU   352     -11.559 -34.208 -29.076  1.00                 O  
ATOM   2568  N   ALA   353      -7.247 -29.875 -31.735  1.00                 N  
ATOM   2569  CA  ALA   353      -6.910 -28.676 -32.505  1.00                 C  
ATOM   2570  C   ALA   353      -7.228 -28.883 -33.984  1.00                 C  
ATOM   2571  O   ALA   353      -6.988 -29.944 -34.515  1.00                 O  
ATOM   2572  CB  ALA   353      -5.442 -28.323 -32.321  1.00                 C  
ATOM   2573  N   ASN   354      -7.751 -27.850 -34.630  1.00                 N  
ATOM   2574  CA  ASN   354      -8.111 -27.912 -36.041  1.00                 C  
ATOM   2575  C   ASN   354      -8.279 -26.521 -36.592  1.00                 C  
ATOM   2576  O   ASN   354      -9.091 -25.746 -36.093  1.00                 O  
ATOM   2577  CB  ASN   354      -9.382 -28.741 -36.234  1.00                 C  
ATOM   2578  CG  ASN   354      -9.723 -28.955 -37.695  1.00                 C  
ATOM   2579  OD1 ASN   354     -10.790 -28.555 -38.159  1.00                 O  
ATOM   2580  ND2 ASN   354      -8.813 -29.588 -38.427  1.00                 N  
ATOM   2581  N   ASP   355      -7.517 -26.225 -37.637  1.00                 N  
ATOM   2582  CA  ASP   355      -7.521 -24.902 -38.242  1.00                 C  
ATOM   2583  C   ASP   355      -8.862 -24.592 -38.908  1.00                 C  
ATOM   2584  O   ASP   355      -9.271 -23.430 -38.916  1.00                 O  
ATOM   2585  CB  ASP   355      -6.392 -24.778 -39.267  1.00                 C  
ATOM   2586  CG  ASP   355      -5.022 -24.718 -38.620  1.00                 C  
ATOM   2587  OD1 ASP   355      -4.954 -24.497 -37.393  1.00                 O  
ATOM   2588  OD2 ASP   355      -4.017 -24.893 -39.340  1.00                 O  
ATOM   2589  N   PRO   356      -9.543 -25.619 -39.435  1.00                 N  
ATOM   2590  CA  PRO   356     -10.873 -25.459 -40.049  1.00                 C  
ATOM   2591  C   PRO   356     -11.987 -25.467 -39.008  1.00                 C  
ATOM   2592  O   PRO   356     -12.797 -24.544 -38.956  1.00                 O  
ATOM   2593  CB  PRO   356     -10.991 -26.657 -40.993  1.00                 C  
ATOM   2594  CD  PRO   356      -8.774 -26.764 -40.098  1.00                 C  
ATOM   2595  CG  PRO   356      -9.582 -26.997 -41.344  1.00                 C  
ATOM   2596  N   SER   357     -12.021 -26.488 -38.161  1.00                 N  
ATOM   2597  CA  SER   357     -13.219 -26.747 -37.351  1.00                 C  
ATOM   2598  C   SER   357     -13.313 -26.043 -35.998  1.00                 C  
ATOM   2599  O   SER   357     -14.410 -25.993 -35.447  1.00                 O  
ATOM   2600  CB  SER   357     -13.368 -28.245 -37.079  1.00                 C  
ATOM   2601  OG  SER   357     -13.586 -28.963 -38.281  1.00                 O  
ATOM   2602  N   MET   358     -12.217 -25.503 -35.455  1.00                 N  
ATOM   2603  CA  MET   358     -12.224 -24.934 -34.075  1.00                 C  
ATOM   2604  C   MET   358     -11.798 -23.457 -33.985  1.00                 C  
ATOM   2605  O   MET   358     -11.074 -23.063 -33.060  1.00                 O  
ATOM   2606  CB  MET   358     -11.312 -25.748 -33.155  1.00                 C  
ATOM   2607  SD  MET   358     -10.687 -28.097 -31.824  1.00                 S  
ATOM   2608  CE  MET   358     -11.441 -29.721 -31.877  1.00                 C  
ATOM   2609  CG  MET   358     -11.767 -27.183 -32.942  1.00                 C  
ATOM   2610  N   GLU   359     -12.281 -22.637 -34.911  1.00                 N  
ATOM   2611  CA  GLU   359     -11.738 -21.287 -35.058  1.00                 C  
ATOM   2612  C   GLU   359     -12.101 -20.314 -33.909  1.00                 C  
ATOM   2613  O   GLU   359     -11.223 -19.605 -33.414  1.00                 O  
ATOM   2614  CB  GLU   359     -12.204 -20.662 -36.375  1.00                 C  
ATOM   2615  CD  GLU   359     -12.142 -20.711 -38.899  1.00                 C  
ATOM   2616  CG  GLU   359     -11.598 -21.301 -37.614  1.00                 C  
ATOM   2617  OE1 GLU   359     -13.120 -19.937 -38.830  1.00                 O  
ATOM   2618  OE2 GLU   359     -11.590 -21.021 -39.976  1.00                 O  
ATOM   2619  N   TRP   360     -13.360 -20.268 -33.476  1.00                 N  
ATOM   2620  CA  TRP   360     -13.693 -19.616 -32.216  1.00                 C  
ATOM   2621  C   TRP   360     -14.663 -20.467 -31.404  1.00                 C  
ATOM   2622  O   TRP   360     -15.853 -20.551 -31.709  1.00                 O  
ATOM   2623  CB  TRP   360     -14.291 -18.231 -32.471  1.00                 C  
ATOM   2624  CG  TRP   360     -13.333 -17.273 -33.111  1.00                 C  
ATOM   2625  CD1 TRP   360     -12.910 -17.281 -34.409  1.00                 C  
ATOM   2626  NE1 TRP   360     -12.032 -16.247 -34.628  1.00                 N  
ATOM   2627  CD2 TRP   360     -12.678 -16.165 -32.481  1.00                 C  
ATOM   2628  CE2 TRP   360     -11.875 -15.548 -33.457  1.00                 C  
ATOM   2629  CH2 TRP   360     -11.126 -13.930 -31.909  1.00                 C  
ATOM   2630  CZ2 TRP   360     -11.093 -14.427 -33.181  1.00                 C  
ATOM   2631  CE3 TRP   360     -12.693 -15.635 -31.188  1.00                 C  
ATOM   2632  CZ3 TRP   360     -11.916 -14.524 -30.919  1.00                 C  
ATOM   2633  N   VAL   361     -14.161 -21.075 -30.345  1.00                 N  
ATOM   2634  CA  VAL   361     -15.011 -21.858 -29.468  1.00                 C  
ATOM   2635  C   VAL   361     -15.871 -20.879 -28.651  1.00                 C  
ATOM   2636  O   VAL   361     -15.451 -20.369 -27.618  1.00                 O  
ATOM   2637  CB  VAL   361     -14.182 -22.782 -28.556  1.00                 C  
ATOM   2638  CG1 VAL   361     -15.092 -23.557 -27.615  1.00                 C  
ATOM   2639  CG2 VAL   361     -13.337 -23.733 -29.389  1.00                 C  
ATOM   2640  N   ASP   362     -17.070 -20.600 -29.154  1.00                 N  
ATOM   2641  CA  ASP   362     -17.972 -19.665 -28.499  1.00                 C  
ATOM   2642  C   ASP   362     -18.708 -20.274 -27.330  1.00                 C  
ATOM   2643  O   ASP   362     -19.228 -19.540 -26.488  1.00                 O  
ATOM   2644  CB  ASP   362     -18.992 -19.115 -29.498  1.00                 C  
ATOM   2645  CG  ASP   362     -18.359 -18.210 -30.537  1.00                 C  
ATOM   2646  OD1 ASP   362     -17.218 -17.755 -30.313  1.00                 O  
ATOM   2647  OD2 ASP   362     -19.005 -17.957 -31.576  1.00                 O  
ATOM   2648  N   SER   363     -18.817 -21.605 -27.284  1.00                 N  
ATOM   2649  CA  SER   363     -19.506 -22.227 -26.158  1.00                 C  
ATOM   2650  C   SER   363     -19.138 -23.660 -25.918  1.00                 C  
ATOM   2651  O   SER   363     -18.773 -24.354 -26.844  1.00                 O  
ATOM   2652  CB  SER   363     -21.022 -22.148 -26.348  1.00                 C  
ATOM   2653  OG  SER   363     -21.704 -22.755 -25.264  1.00                 O  
ATOM   2654  N   LEU   364     -19.216 -24.078 -24.658  1.00                 N  
ATOM   2655  CA  LEU   364     -18.998 -25.459 -24.253  1.00                 C  
ATOM   2656  C   LEU   364     -19.892 -25.843 -23.093  1.00                 C  
ATOM   2657  O   LEU   364     -20.126 -25.036 -22.194  1.00                 O  
ATOM   2658  CB  LEU   364     -17.532 -25.682 -23.877  1.00                 C  
ATOM   2659  CG  LEU   364     -16.518 -25.598 -25.020  1.00                 C  
ATOM   2660  CD1 LEU   364     -16.155 -24.150 -25.311  1.00                 C  
ATOM   2661  CD2 LEU   364     -15.269 -26.401 -24.691  1.00                 C  
ATOM   2662  N   ALA   365     -20.412 -27.062 -23.130  1.00                 N  
ATOM   2663  CA  ALA   365     -21.184 -27.614 -22.023  1.00                 C  
ATOM   2664  C   ALA   365     -20.777 -29.066 -21.829  1.00                 C  
ATOM   2665  O   ALA   365     -20.312 -29.707 -22.768  1.00                 O  
ATOM   2666  CB  ALA   365     -22.674 -27.484 -22.299  1.00                 C  
ATOM   2667  N   LEU   366     -20.949 -29.581 -20.616  1.00                 N  
ATOM   2668  CA  LEU   366     -20.683 -30.976 -20.323  1.00                 C  
ATOM   2669  C   LEU   366     -21.903 -31.609 -19.688  1.00                 C  
ATOM   2670  O   LEU   366     -22.446 -31.106 -18.723  1.00                 O  
ATOM   2671  CB  LEU   366     -19.464 -31.108 -19.407  1.00                 C  
ATOM   2672  CG  LEU   366     -18.977 -32.532 -19.129  1.00                 C  
ATOM   2673  CD1 LEU   366     -17.509 -32.528 -18.729  1.00                 C  
ATOM   2674  CD2 LEU   366     -19.819 -33.187 -18.046  1.00                 C  
ATOM   2675  N   ASP   367     -22.332 -32.721 -20.344  1.00                 N  
ATOM   2676  CA  ASP   367     -23.533 -33.416 -19.905  1.00                 C  
ATOM   2677  C   ASP   367     -23.274 -34.264 -18.657  1.00                 C  
ATOM   2678  O   ASP   367     -22.131 -34.533 -18.279  1.00                 O  
ATOM   2679  CB  ASP   367     -24.080 -34.301 -21.027  1.00                 C  
ATOM   2680  CG  ASP   367     -23.160 -35.461 -21.354  1.00                 C  
ATOM   2681  OD1 ASP   367     -22.302 -35.795 -20.511  1.00                 O  
ATOM   2682  OD2 ASP   367     -23.298 -36.036 -22.455  1.00                 O  
ATOM   2683  N   GLN   368     -24.350 -34.693 -18.004  1.00                 N  
ATOM   2684  CA  GLN   368     -24.262 -35.509 -16.797  1.00                 C  
ATOM   2685  C   GLN   368     -23.392 -36.749 -16.961  1.00                 C  
ATOM   2686  O   GLN   368     -22.742 -37.208 -16.018  1.00                 O  
ATOM   2687  CB  GLN   368     -25.656 -35.944 -16.342  1.00                 C  
ATOM   2688  CD  GLN   368     -25.221 -35.849 -13.855  1.00                 C  
ATOM   2689  CG  GLN   368     -25.670 -36.703 -15.025  1.00                 C  
ATOM   2690  OE1 GLN   368     -25.720 -34.742 -13.655  1.00                 O  
ATOM   2691  NE2 GLN   368     -24.275 -36.363 -13.078  1.00                 N  
ATOM   2692  N   SER   369     -23.363 -37.316 -18.162  1.00                 N  
ATOM   2693  CA  SER   369     -22.551 -38.499 -18.406  1.00                 C  
ATOM   2694  C   SER   369     -21.117 -38.211 -18.877  1.00                 C  
ATOM   2695  O   SER   369     -20.404 -39.100 -19.352  1.00                 O  
ATOM   2696  CB  SER   369     -23.219 -39.402 -19.445  1.00                 C  
ATOM   2697  OG  SER   369     -23.294 -38.760 -20.706  1.00                 O  
ATOM   2698  N   GLY   370     -20.676 -36.960 -18.751  1.00                 N  
ATOM   2699  CA  GLY   370     -19.311 -36.608 -19.120  1.00                 C  
ATOM   2700  C   GLY   370     -18.961 -36.320 -20.568  1.00                 C  
ATOM   2701  O   GLY   370     -17.788 -36.288 -20.948  1.00                 O  
ATOM   2702  N   TYR   371     -19.965 -36.103 -21.410  1.00                 N  
ATOM   2703  CA  TYR   371     -19.718 -35.791 -22.814  1.00                 C  
ATOM   2704  C   TYR   371     -19.672 -34.290 -22.987  1.00                 C  
ATOM   2705  O   TYR   371     -20.481 -33.549 -22.423  1.00                 O  
ATOM   2706  CB  TYR   371     -20.798 -36.416 -23.700  1.00                 C  
ATOM   2707  CG  TYR   371     -20.749 -37.926 -23.752  1.00                 C  
ATOM   2708  OH  TYR   371     -20.624 -42.081 -23.883  1.00                 O  
ATOM   2709  CZ  TYR   371     -20.664 -40.706 -23.841  1.00                 C  
ATOM   2710  CD1 TYR   371     -21.468 -38.693 -22.845  1.00                 C  
ATOM   2711  CE1 TYR   371     -21.429 -40.074 -22.885  1.00                 C  
ATOM   2712  CD2 TYR   371     -19.983 -38.580 -24.709  1.00                 C  
ATOM   2713  CE2 TYR   371     -19.932 -39.960 -24.764  1.00                 C  
ATOM   2714  N   LEU   372     -18.717 -33.812 -23.814  1.00                 N  
ATOM   2715  CA  LEU   372     -18.619 -32.372 -24.014  1.00                 C  
ATOM   2716  C   LEU   372     -19.245 -31.969 -25.343  1.00                 C  
ATOM   2717  O   LEU   372     -19.054 -32.662 -26.332  1.00                 O  
ATOM   2718  CB  LEU   372     -17.158 -31.921 -23.957  1.00                 C  
ATOM   2719  CG  LEU   372     -16.411 -32.207 -22.653  1.00                 C  
ATOM   2720  CD1 LEU   372     -14.955 -31.782 -22.763  1.00                 C  
ATOM   2721  CD2 LEU   372     -17.081 -31.500 -21.484  1.00                 C  
ATOM   2722  N   TRP   373     -20.008 -30.871 -25.339  1.00                 N  
ATOM   2723  CA  TRP   373     -20.574 -30.262 -26.543  1.00                 C  
ATOM   2724  C   TRP   373     -19.850 -28.946 -26.801  1.00                 C  
ATOM   2725  O   TRP   373     -19.722 -28.125 -25.906  1.00                 O  
ATOM   2726  CB  TRP   373     -22.081 -30.052 -26.380  1.00                 C  
ATOM   2727  CG  TRP   373     -22.865 -31.328 -26.354  1.00                 C  
ATOM   2728  CD1 TRP   373     -22.459 -32.530 -25.849  1.00                 C  
ATOM   2729  NE1 TRP   373     -23.450 -33.469 -26.005  1.00                 N  
ATOM   2730  CD2 TRP   373     -24.192 -31.530 -26.856  1.00                 C  
ATOM   2731  CE2 TRP   373     -24.524 -32.877 -26.621  1.00                 C  
ATOM   2732  CH2 TRP   373     -26.655 -32.586 -27.597  1.00                 C  
ATOM   2733  CZ2 TRP   373     -25.756 -33.417 -26.989  1.00                 C  
ATOM   2734  CE3 TRP   373     -25.130 -30.704 -27.480  1.00                 C  
ATOM   2735  CZ3 TRP   373     -26.350 -31.243 -27.843  1.00                 C  
ATOM   2736  N   PHE   374     -19.413 -28.722 -28.028  1.00                 N  
ATOM   2737  CA  PHE   374     -18.617 -27.542 -28.375  1.00                 C  
ATOM   2738  C   PHE   374     -19.249 -26.789 -29.551  1.00                 C  
ATOM   2739  O   PHE   374     -19.400 -27.354 -30.626  1.00                 O  
ATOM   2740  CB  PHE   374     -17.180 -27.945 -28.713  1.00                 C  
ATOM   2741  CG  PHE   374     -16.454 -28.608 -27.578  1.00                 C  
ATOM   2742  CZ  PHE   374     -15.112 -29.831 -25.473  1.00                 C  
ATOM   2743  CD1 PHE   374     -15.552 -29.630 -27.817  1.00                 C  
ATOM   2744  CE1 PHE   374     -14.883 -30.240 -26.773  1.00                 C  
ATOM   2745  CD2 PHE   374     -16.672 -28.210 -26.271  1.00                 C  
ATOM   2746  CE2 PHE   374     -16.003 -28.820 -25.227  1.00                 C  
ATOM   2747  N   THR   375     -19.632 -25.527 -29.338  1.00                 N  
ATOM   2748  CA  THR   375     -20.040 -24.632 -30.427  1.00                 C  
ATOM   2749  C   THR   375     -18.811 -23.921 -30.902  1.00                 C  
ATOM   2750  O   THR   375     -18.136 -23.248 -30.128  1.00                 O  
ATOM   2751  CB  THR   375     -21.123 -23.639 -29.966  1.00                 C  
ATOM   2752  OG1 THR   375     -22.288 -24.359 -29.546  1.00                 O  
ATOM   2753  CG2 THR   375     -21.511 -22.707 -31.104  1.00                 C  
ATOM   2754  N   THR   376     -18.534 -24.070 -32.185  1.00                 N  
ATOM   2755  CA  THR   376     -17.403 -23.459 -32.804  1.00                 C  
ATOM   2756  C   THR   376     -17.905 -22.761 -34.057  1.00                 C  
ATOM   2757  O   THR   376     -17.918 -23.321 -35.161  1.00                 O  
ATOM   2758  CB  THR   376     -16.311 -24.494 -33.131  1.00                 C  
ATOM   2759  OG1 THR   376     -16.861 -25.531 -33.952  1.00                 O  
ATOM   2760  CG2 THR   376     -15.771 -25.120 -31.854  1.00                 C  
ATOM   2761  N   SER   377     -18.396 -21.539 -33.854  1.00                 N  
ATOM   2762  CA  SER   377     -18.600 -20.579 -34.930  1.00                 C  
ATOM   2763  C   SER   377     -17.249 -20.061 -35.434  1.00                 C  
ATOM   2764  O   SER   377     -16.192 -20.607 -35.080  1.00                 O  
ATOM   2765  CB  SER   377     -19.479 -19.421 -34.455  1.00                 C  
ATOM   2766  OG  SER   377     -20.778 -19.873 -34.112  1.00                 O  
ATOM   2767  N   ARG   378     -17.279 -19.049 -36.299  1.00                 N  
ATOM   2768  CA  ARG   378     -16.070 -18.393 -36.771  1.00                 C  
ATOM   2769  C   ARG   378     -16.196 -16.889 -36.527  1.00                 C  
ATOM   2770  O   ARG   378     -16.376 -16.104 -37.470  1.00                 O  
ATOM   2771  CB  ARG   378     -15.838 -18.698 -38.252  1.00                 C  
ATOM   2772  CD  ARG   378     -15.286 -20.386 -40.026  1.00                 C  
ATOM   2773  NE  ARG   378     -14.962 -21.780 -40.317  1.00                 N  
ATOM   2774  CG  ARG   378     -15.582 -20.166 -38.551  1.00                 C  
ATOM   2775  CZ  ARG   378     -14.575 -22.224 -41.509  1.00                 C  
ATOM   2776  NH1 ARG   378     -14.301 -23.510 -41.680  1.00                 N  
ATOM   2777  NH2 ARG   378     -14.464 -21.381 -42.526  1.00                 N  
ATOM   2778  N   LEU   379     -16.106 -16.506 -35.244  1.00                 N  
ATOM   2779  CA  LEU   379     -16.180 -15.094 -34.808  1.00                 C  
ATOM   2780  C   LEU   379     -15.211 -14.183 -35.558  1.00                 C  
ATOM   2781  O   LEU   379     -15.533 -13.022 -35.801  1.00                 O  
ATOM   2782  CB  LEU   379     -15.907 -14.982 -33.307  1.00                 C  
ATOM   2783  CG  LEU   379     -15.977 -13.575 -32.708  1.00                 C  
ATOM   2784  CD1 LEU   379     -17.365 -12.981 -32.892  1.00                 C  
ATOM   2785  CD2 LEU   379     -15.603 -13.599 -31.234  1.00                 C  
ATOM   2786  N   GLN   380     -14.041 -14.708 -35.922  1.00                 N  
ATOM   2787  CA  GLN   380     -13.106 -13.954 -36.756  1.00                 C  
ATOM   2788  C   GLN   380     -13.732 -13.470 -38.080  1.00                 C  
ATOM   2789  O   GLN   380     -13.433 -12.357 -38.529  1.00                 O  
ATOM   2790  CB  GLN   380     -11.868 -14.796 -37.069  1.00                 C  
ATOM   2791  CD  GLN   380     -10.189 -12.910 -37.051  1.00                 C  
ATOM   2792  CG  GLN   380     -10.791 -14.053 -37.843  1.00                 C  
ATOM   2793  OE1 GLN   380      -9.716 -13.099 -35.930  1.00                 O  
ATOM   2794  NE2 GLN   380     -10.203 -11.716 -37.633  1.00                 N  
ATOM   2795  N   LEU   381     -14.609 -14.278 -38.670  1.00                 N  
ATOM   2796  CA  LEU   381     -15.322 -13.879 -39.893  1.00                 C  
ATOM   2797  C   LEU   381     -16.536 -12.953 -39.652  1.00                 C  
ATOM   2798  O   LEU   381     -16.934 -12.235 -40.572  1.00                 O  
ATOM   2799  CB  LEU   381     -15.805 -15.113 -40.659  1.00                 C  
ATOM   2800  CG  LEU   381     -14.717 -16.023 -41.232  1.00                 C  
ATOM   2801  CD1 LEU   381     -15.330 -17.269 -41.853  1.00                 C  
ATOM   2802  CD2 LEU   381     -13.879 -15.278 -42.260  1.00                 C  
ATOM   2803  N   TYR   382     -17.133 -12.968 -38.453  1.00                 N  
ATOM   2804  CA  TYR   382     -18.195 -11.993 -38.110  1.00                 C  
ATOM   2805  C   TYR   382     -17.627 -10.575 -38.003  1.00                 C  
ATOM   2806  O   TYR   382     -18.217  -9.641 -38.546  1.00                 O  
ATOM   2807  CB  TYR   382     -18.880 -12.385 -36.799  1.00                 C  
ATOM   2808  CG  TYR   382     -19.974 -11.434 -36.371  1.00                 C  
ATOM   2809  OH  TYR   382     -22.993  -8.824 -35.203  1.00                 O  
ATOM   2810  CZ  TYR   382     -21.993  -9.687 -35.588  1.00                 C  
ATOM   2811  CD1 TYR   382     -21.228 -11.478 -36.965  1.00                 C  
ATOM   2812  CE1 TYR   382     -22.234 -10.612 -36.580  1.00                 C  
ATOM   2813  CD2 TYR   382     -19.748 -10.494 -35.373  1.00                 C  
ATOM   2814  CE2 TYR   382     -20.742  -9.620 -34.975  1.00                 C  
ATOM   2815  N   LEU   383     -16.511 -10.435 -37.278  1.00                 N  
ATOM   2816  CA  LEU   383     -15.870  -9.139 -37.032  1.00                 C  
ATOM   2817  C   LEU   383     -15.705  -8.334 -38.321  1.00                 C  
ATOM   2818  O   LEU   383     -16.180  -7.198 -38.415  1.00                 O  
ATOM   2819  CB  LEU   383     -14.506  -9.334 -36.367  1.00                 C  
ATOM   2820  CG  LEU   383     -14.522  -9.845 -34.925  1.00                 C  
ATOM   2821  CD1 LEU   383     -13.113 -10.171 -34.455  1.00                 C  
ATOM   2822  CD2 LEU   383     -15.165  -8.823 -33.999  1.00                 C  
ATOM   2823  N   ASN   384     -15.080  -8.964 -39.318  1.00                 N  
ATOM   2824  CA  ASN   384     -14.815  -8.347 -40.625  1.00                 C  
ATOM   2825  C   ASN   384     -15.979  -8.406 -41.647  1.00                 C  
ATOM   2826  O   ASN   384     -15.810  -7.946 -42.781  1.00                 O  
ATOM   2827  CB  ASN   384     -13.582  -8.978 -41.275  1.00                 C  
ATOM   2828  CG  ASN   384     -13.792 -10.437 -41.629  1.00                 C  
ATOM   2829  OD1 ASN   384     -14.893 -10.968 -41.486  1.00                 O  
ATOM   2830  ND2 ASN   384     -12.733 -11.090 -42.094  1.00                 N  
ATOM   2831  N   ASN   385     -17.137  -8.956 -41.252  1.00                 N  
ATOM   2832  CA  ASN   385     -18.327  -9.092 -42.117  1.00                 C  
ATOM   2833  C   ASN   385     -17.969  -9.666 -43.496  1.00                 C  
ATOM   2834  O   ASN   385     -18.287  -9.084 -44.538  1.00                 O  
ATOM   2835  CB  ASN   385     -19.033  -7.744 -42.273  1.00                 C  
ATOM   2836  CG  ASN   385     -19.575  -7.215 -40.959  1.00                 C  
ATOM   2837  OD1 ASN   385     -20.100  -7.973 -40.143  1.00                 O  
ATOM   2838  ND2 ASN   385     -19.450  -5.909 -40.752  1.00                 N  
ATOM   2839  N   LYS   386     -17.289 -10.809 -43.465  1.00                 N  
ATOM   2840  CA  LYS   386     -16.675 -11.417 -44.652  1.00                 C  
ATOM   2841  C   LYS   386     -16.732 -12.951 -44.553  1.00                 C  
ATOM   2842  O   LYS   386     -15.686 -13.631 -44.513  1.00                 O  
ATOM   2843  CB  LYS   386     -15.229 -10.942 -44.810  1.00                 C  
ATOM   2844  CD  LYS   386     -13.147 -10.857 -46.209  1.00                 C  
ATOM   2845  CE  LYS   386     -12.491 -11.291 -47.510  1.00                 C  
ATOM   2846  CG  LYS   386     -14.565 -11.394 -46.101  1.00                 C  
ATOM   2847  NZ  LYS   386     -11.118 -10.731 -47.653  1.00                 N  
ATOM   2848  N   LEU   387     -17.965 -13.467 -44.497  1.00                 N  
ATOM   2849  CA  LEU   387     -18.244 -14.922 -44.527  1.00                 C  
ATOM   2850  C   LEU   387     -18.368 -15.457 -45.964  1.00                 C  
ATOM   2851  O   LEU   387     -18.738 -14.720 -46.871  1.00                 O  
ATOM   2852  CB  LEU   387     -19.524 -15.238 -43.750  1.00                 C  
ATOM   2853  CG  LEU   387     -19.525 -14.868 -42.266  1.00                 C  
ATOM   2854  CD1 LEU   387     -20.882 -15.152 -41.642  1.00                 C  
ATOM   2855  CD2 LEU   387     -18.433 -15.623 -41.523  1.00                 C  
ATOM   2856  N   THR   388     -18.045 -16.737 -46.148  1.00                 N  
ATOM   2857  CA  THR   388     -18.314 -17.474 -47.398  1.00                 C  
ATOM   2858  C   THR   388     -19.379 -18.535 -47.125  1.00                 C  
ATOM   2859  O   THR   388     -19.063 -19.653 -46.729  1.00                 O  
ATOM   2860  CB  THR   388     -17.034 -18.121 -47.958  1.00                 C  
ATOM   2861  OG1 THR   388     -16.440 -18.957 -46.957  1.00                 O  
ATOM   2862  CG2 THR   388     -16.028 -17.053 -48.359  1.00                 C  
ATOM   2863  N   ASN   389     -20.636 -18.194 -47.393  1.00                 N  
ATOM   2864  CA  ASN   389     -21.777 -19.067 -47.058  1.00                 C  
ATOM   2865  C   ASN   389     -21.954 -20.323 -47.951  1.00                 C  
ATOM   2866  O   ASN   389     -22.859 -21.114 -47.731  1.00                 O  
ATOM   2867  CB  ASN   389     -23.086 -18.275 -47.092  1.00                 C  
ATOM   2868  CG  ASN   389     -23.432 -17.782 -48.484  1.00                 C  
ATOM   2869  OD1 ASN   389     -22.764 -18.127 -49.459  1.00                 O  
ATOM   2870  ND2 ASN   389     -24.480 -16.973 -48.579  1.00                 N  
ATOM   2871  N   ASP   390     -21.087 -20.503 -48.946  1.00                 N  
ATOM   2872  CA  ASP   390     -20.925 -21.788 -49.634  1.00                 C  
ATOM   2873  C   ASP   390     -20.025 -22.773 -48.852  1.00                 C  
ATOM   2874  O   ASP   390     -19.807 -23.898 -49.313  1.00                 O  
ATOM   2875  CB  ASP   390     -20.344 -21.577 -51.034  1.00                 C  
ATOM   2876  CG  ASP   390     -18.935 -21.019 -51.002  1.00                 C  
ATOM   2877  OD1 ASP   390     -18.392 -20.841 -49.891  1.00                 O  
ATOM   2878  OD2 ASP   390     -18.374 -20.760 -52.087  1.00                 O  
ATOM   2879  N   THR   391     -19.483 -22.345 -47.708  1.00                 N  
ATOM   2880  CA  THR   391     -18.705 -23.196 -46.801  1.00                 C  
ATOM   2881  C   THR   391     -19.435 -23.411 -45.470  1.00                 C  
ATOM   2882  O   THR   391     -20.399 -22.715 -45.147  1.00                 O  
ATOM   2883  CB  THR   391     -17.312 -22.600 -46.524  1.00                 C  
ATOM   2884  OG1 THR   391     -17.451 -21.356 -45.827  1.00                 O  
ATOM   2885  CG2 THR   391     -16.572 -22.347 -47.829  1.00                 C  
ATOM   2886  N   ILE   392     -18.932 -24.374 -44.700  1.00                 N  
ATOM   2887  CA  ILE   392     -19.464 -24.699 -43.380  1.00                 C  
ATOM   2888  C   ILE   392     -18.853 -23.726 -42.372  1.00                 C  
ATOM   2889  O   ILE   392     -17.622 -23.577 -42.307  1.00                 O  
ATOM   2890  CB  ILE   392     -19.175 -26.163 -43.000  1.00                 C  
ATOM   2891  CD1 ILE   392     -19.452 -28.559 -43.824  1.00                 C  
ATOM   2892  CG1 ILE   392     -19.877 -27.115 -43.971  1.00                 C  
ATOM   2893  CG2 ILE   392     -19.577 -26.428 -41.557  1.00                 C  
ATOM   2894  N   ASN   393     -19.720 -23.094 -41.583  1.00                 N  
ATOM   2895  CA  ASN   393     -19.327 -21.985 -40.725  1.00                 C  
ATOM   2896  C   ASN   393     -19.537 -22.223 -39.237  1.00                 C  
ATOM   2897  O   ASN   393     -18.719 -21.787 -38.429  1.00                 O  
ATOM   2898  CB  ASN   393     -20.071 -20.709 -41.124  1.00                 C  
ATOM   2899  CG  ASN   393     -19.667 -20.204 -42.495  1.00                 C  
ATOM   2900  OD1 ASN   393     -18.572 -19.671 -42.674  1.00                 O  
ATOM   2901  ND2 ASN   393     -20.554 -20.371 -43.470  1.00                 N  
ATOM   2902  N   PHE   394     -20.621 -22.907 -38.885  1.00                 N  
ATOM   2903  CA  PHE   394     -21.017 -23.095 -37.518  1.00                 C  
ATOM   2904  C   PHE   394     -21.166 -24.579 -37.249  1.00                 C  
ATOM   2905  O   PHE   394     -21.847 -25.281 -37.995  1.00                 O  
ATOM   2906  CB  PHE   394     -22.319 -22.346 -37.230  1.00                 C  
ATOM   2907  CG  PHE   394     -22.201 -20.854 -37.355  1.00                 C  
ATOM   2908  CZ  PHE   394     -21.980 -18.092 -37.582  1.00                 C  
ATOM   2909  CD1 PHE   394     -22.359 -20.233 -38.582  1.00                 C  
ATOM   2910  CE1 PHE   394     -22.250 -18.860 -38.698  1.00                 C  
ATOM   2911  CD2 PHE   394     -21.931 -20.070 -36.247  1.00                 C  
ATOM   2912  CE2 PHE   394     -21.822 -18.698 -36.363  1.00                 C  
ATOM   2913  N   ARG   395     -20.530 -25.058 -36.179  1.00                 N  
ATOM   2914  CA  ARG   395     -20.451 -26.488 -35.879  1.00                 C  
ATOM   2915  C   ARG   395     -20.740 -26.769 -34.425  1.00                 C  
ATOM   2916  O   ARG   395     -20.244 -26.076 -33.560  1.00                 O  
ATOM   2917  CB  ARG   395     -19.072 -27.038 -36.248  1.00                 C  
ATOM   2918  CD  ARG   395     -17.389 -27.564 -38.034  1.00                 C  
ATOM   2919  NE  ARG   395     -16.303 -26.868 -37.347  1.00                 N  
ATOM   2920  CG  ARG   395     -18.744 -26.947 -37.730  1.00                 C  
ATOM   2921  CZ  ARG   395     -15.708 -25.773 -37.809  1.00                 C  
ATOM   2922  NH1 ARG   395     -14.729 -25.208 -37.115  1.00                 N  
ATOM   2923  NH2 ARG   395     -16.092 -25.246 -38.963  1.00                 N  
ATOM   2924  N   ILE   396     -21.544 -27.788 -34.155  1.00                 N  
ATOM   2925  CA  ILE   396     -21.644 -28.343 -32.809  1.00                 C  
ATOM   2926  C   ILE   396     -20.899 -29.670 -32.834  1.00                 C  
ATOM   2927  O   ILE   396     -21.350 -30.618 -33.454  1.00                 O  
ATOM   2928  CB  ILE   396     -23.112 -28.502 -32.372  1.00                 C  
ATOM   2929  CD1 ILE   396     -25.320 -27.242 -32.182  1.00                 C  
ATOM   2930  CG1 ILE   396     -23.824 -27.148 -32.391  1.00                 C  
ATOM   2931  CG2 ILE   396     -23.192 -29.166 -31.005  1.00                 C  
ATOM   2932  N   TRP   397     -19.746 -29.715 -32.184  1.00                 N  
ATOM   2933  CA  TRP   397     -18.981 -30.938 -32.059  1.00                 C  
ATOM   2934  C   TRP   397     -19.239 -31.541 -30.683  1.00                 C  
ATOM   2935  O   TRP   397     -19.904 -30.938 -29.838  1.00                 O  
ATOM   2936  CB  TRP   397     -17.492 -30.663 -32.275  1.00                 C  
ATOM   2937  CG  TRP   397     -17.158 -30.231 -33.670  1.00                 C  
ATOM   2938  CD1 TRP   397     -17.186 -28.958 -34.163  1.00                 C  
ATOM   2939  NE1 TRP   397     -16.816 -28.954 -35.486  1.00                 N  
ATOM   2940  CD2 TRP   397     -16.744 -31.073 -34.753  1.00                 C  
ATOM   2941  CE2 TRP   397     -16.540 -30.242 -35.871  1.00                 C  
ATOM   2942  CH2 TRP   397     -15.924 -32.088 -37.208  1.00                 C  
ATOM   2943  CZ2 TRP   397     -16.129 -30.740 -37.106  1.00                 C  
ATOM   2944  CE3 TRP   397     -16.527 -32.447 -34.887  1.00                 C  
ATOM   2945  CZ3 TRP   397     -16.119 -32.936 -36.114  1.00                 C  
ATOM   2946  N   ARG   398     -18.784 -32.778 -30.502  1.00                 N  
ATOM   2947  CA  ARG   398     -18.890 -33.443 -29.212  1.00                 C  
ATOM   2948  C   ARG   398     -17.860 -34.535 -29.076  1.00                 C  
ATOM   2949  O   ARG   398     -17.184 -34.877 -30.040  1.00                 O  
ATOM   2950  CB  ARG   398     -20.294 -34.020 -29.020  1.00                 C  
ATOM   2951  CD  ARG   398     -22.046 -35.665 -29.742  1.00                 C  
ATOM   2952  NE  ARG   398     -22.440 -36.666 -30.731  1.00                 N  
ATOM   2953  CG  ARG   398     -20.665 -35.097 -30.026  1.00                 C  
ATOM   2954  CZ  ARG   398     -22.081 -37.945 -30.684  1.00                 C  
ATOM   2955  NH1 ARG   398     -22.487 -38.783 -31.628  1.00                 N  
ATOM   2956  NH2 ARG   398     -21.317 -38.382 -29.693  1.00                 N  
ATOM   2957  N   ALA   399     -17.709 -35.032 -27.853  1.00                 N  
ATOM   2958  CA  ALA   399     -16.731 -36.073 -27.540  1.00                 C  
ATOM   2959  C   ALA   399     -16.913 -36.545 -26.119  1.00                 C  
ATOM   2960  O   ALA   399     -17.460 -35.825 -25.271  1.00                 O  
ATOM   2961  CB  ALA   399     -15.317 -35.555 -27.757  1.00                 C  
ATOM   2962  N   PHE   400     -16.448 -37.763 -25.860  1.00                 N  
ATOM   2963  CA  PHE   400     -16.419 -38.299 -24.505  1.00                 C  
ATOM   2964  C   PHE   400     -15.273 -37.642 -23.769  1.00                 C  
ATOM   2965  O   PHE   400     -14.170 -37.558 -24.303  1.00                 O  
ATOM   2966  CB  PHE   400     -16.276 -39.822 -24.534  1.00                 C  
ATOM   2967  CG  PHE   400     -16.281 -40.458 -23.173  1.00                 C  
ATOM   2968  CZ  PHE   400     -16.285 -41.637 -20.656  1.00                 C  
ATOM   2969  CD1 PHE   400     -17.233 -40.105 -22.233  1.00                 C  
ATOM   2970  CE1 PHE   400     -17.238 -40.690 -20.980  1.00                 C  
ATOM   2971  CD2 PHE   400     -15.334 -41.407 -22.834  1.00                 C  
ATOM   2972  CE2 PHE   400     -15.339 -41.992 -21.581  1.00                 C  
ATOM   2973  N   VAL   401     -15.538 -37.191 -22.547  1.00                 N  
ATOM   2974  CA  VAL   401     -14.557 -36.442 -21.777  1.00                 C  
ATOM   2975  C   VAL   401     -13.350 -37.323 -21.476  1.00                 C  
ATOM   2976  O   VAL   401     -12.213 -36.916 -21.754  1.00                 O  
ATOM   2977  CB  VAL   401     -15.163 -35.896 -20.471  1.00                 C  
ATOM   2978  CG1 VAL   401     -14.075 -35.307 -19.585  1.00                 C  
ATOM   2979  CG2 VAL   401     -16.230 -34.855 -20.773  1.00                 C  
ATOM   2980  N   HIS   402     -13.611 -38.515 -20.934  1.00                 N  
ATOM   2981  CA  HIS   402     -12.557 -39.417 -20.493  1.00                 C  
ATOM   2982  C   HIS   402     -11.677 -39.845 -21.670  1.00                 C  
ATOM   2983  O   HIS   402     -10.459 -39.833 -21.543  1.00                 O  
ATOM   2984  CB  HIS   402     -13.156 -40.646 -19.807  1.00                 C  
ATOM   2985  CG  HIS   402     -12.132 -41.606 -19.285  1.00                 C  
ATOM   2986  ND1 HIS   402     -11.346 -41.331 -18.187  1.00                 N  
ATOM   2987  CE1 HIS   402     -10.529 -42.375 -17.962  1.00                 C  
ATOM   2988  CD2 HIS   402     -11.666 -42.933 -19.660  1.00                 C  
ATOM   2989  NE2 HIS   402     -10.715 -43.339 -18.842  1.00                 N  
ATOM   2990  N   GLU   403     -12.282 -40.187 -22.805  1.00                 N  
ATOM   2991  CA  GLU   403     -11.533 -40.517 -24.035  1.00                 C  
ATOM   2992  C   GLU   403     -10.615 -39.370 -24.530  1.00                 C  
ATOM   2993  O   GLU   403      -9.581 -39.607 -25.151  1.00                 O  
ATOM   2994  CB  GLU   403     -12.495 -40.897 -25.162  1.00                 C  
ATOM   2995  CD  GLU   403     -12.789 -41.751 -27.521  1.00                 C  
ATOM   2996  CG  GLU   403     -11.806 -41.332 -26.446  1.00                 C  
ATOM   2997  OE1 GLU   403     -14.011 -41.658 -27.278  1.00                 O  
ATOM   2998  OE2 GLU   403     -12.338 -42.172 -28.607  1.00                 O  
TER
