# Supplementary material for: Comparative Single-Cell Transcriptomics Reveals Novel Genes Involved in Bivalve Embryonic Shell Formation and Questions Ontogenetic Homology of Molluscan Shell Types
Source: Front Cell Dev Biol. 2022 Jun 9;10:883755. doi: 10.3389/fcell.2022.883755 (PMC9261976; doi:10.3389/fcell.2022.883755)
Supplement: Supplementary file 1 [file DataSheet1.ZIP › Supplementary_File1/s_f_1/9223264de7e87249.final.pdb]

ATOM      1  N   TYR    58      38.501  -6.987  41.972  1.00                 N  
ATOM      2  CA  TYR    58      39.377  -8.109  41.638  1.00                 C  
ATOM      3  C   TYR    58      40.045  -7.859  40.263  1.00                 C  
ATOM      4  O   TYR    58      41.121  -7.252  40.205  1.00                 O  
ATOM      5  CB  TYR    58      38.589  -9.420  41.630  1.00                 C  
ATOM      6  CG  TYR    58      38.090  -9.844  42.993  1.00                 C  
ATOM      7  OH  TYR    58      36.704 -11.000  46.739  1.00                 O  
ATOM      8  CZ  TYR    58      37.164 -10.618  45.499  1.00                 C  
ATOM      9  CD1 TYR    58      36.853  -9.419  43.461  1.00                 C  
ATOM     10  CE1 TYR    58      36.389  -9.802  44.705  1.00                 C  
ATOM     11  CD2 TYR    58      38.858 -10.667  43.807  1.00                 C  
ATOM     12  CE2 TYR    58      38.410 -11.059  45.054  1.00                 C  
ATOM     13  N   LEU    59      40.276  -8.944  39.524  1.00                 N  
ATOM     14  CA  LEU    59      40.873  -8.877  38.169  1.00                 C  
ATOM     15  C   LEU    59      39.928  -8.246  37.151  1.00                 C  
ATOM     16  O   LEU    59      40.339  -7.738  36.104  1.00                 O  
ATOM     17  CB  LEU    59      41.277 -10.273  37.692  1.00                 C  
ATOM     18  CG  LEU    59      42.419 -10.947  38.456  1.00                 C  
ATOM     19  CD1 LEU    59      42.623 -12.374  37.969  1.00                 C  
ATOM     20  CD2 LEU    59      43.706 -10.150  38.311  1.00                 C  
ATOM     21  N   ARG    60      38.635  -8.276  37.459  1.00                 N  
ATOM     22  CA  ARG    60      37.618  -7.712  36.567  1.00                 C  
ATOM     23  C   ARG    60      37.535  -6.196  36.654  1.00                 C  
ATOM     24  O   ARG    60      36.463  -5.605  36.815  1.00                 O  
ATOM     25  CB  ARG    60      36.244  -8.309  36.876  1.00                 C  
ATOM     26  CD  ARG    60      34.747 -10.324  36.913  1.00                 C  
ATOM     27  NE  ARG    60      34.530 -10.367  38.357  1.00                 N  
ATOM     28  CG  ARG    60      36.126  -9.792  36.560  1.00                 C  
ATOM     29  CZ  ARG    60      33.358 -10.626  38.929  1.00                 C  
ATOM     30  NH1 ARG    60      33.255 -10.644  40.251  1.00                 N  
ATOM     31  NH2 ARG    60      32.292 -10.866  38.177  1.00                 N  
ATOM     32  N   GLU    61      38.686  -5.552  36.547  1.00                 N  
ATOM     33  CA  GLU    61      38.773  -4.094  36.617  1.00                 C  
ATOM     34  C   GLU    61      38.638  -3.448  35.253  1.00                 C  
ATOM     35  O   GLU    61      38.512  -4.117  34.224  1.00                 O  
ATOM     36  CB  GLU    61      40.095  -3.666  37.257  1.00                 C  
ATOM     37  CD  GLU    61      41.566  -3.643  39.311  1.00                 C  
ATOM     38  CG  GLU    61      40.251  -4.096  38.706  1.00                 C  
ATOM     39  OE1 GLU    61      42.398  -3.080  38.568  1.00                 O  
ATOM     40  OE2 GLU    61      41.764  -3.851  40.526  1.00                 O  
ATOM     41  N   LEU    62      38.663  -2.121  35.229  1.00                 N  
ATOM     42  CA  LEU    62      38.549  -1.384  33.970  1.00                 C  
ATOM     43  C   LEU    62      39.455  -0.152  33.922  1.00                 C  
ATOM     44  O   LEU    62      39.323   0.782  34.718  1.00                 O  
ATOM     45  CB  LEU    62      37.101  -0.953  33.731  1.00                 C  
ATOM     46  CG  LEU    62      36.108  -2.068  33.398  1.00                 C  
ATOM     47  CD1 LEU    62      35.683  -2.805  34.659  1.00                 C  
ATOM     48  CD2 LEU    62      34.891  -1.508  32.678  1.00                 C  
ATOM     49  N   VAL    63      40.391  -0.139  32.979  1.00                 N  
ATOM     50  CA  VAL    63      41.284   1.012  32.793  1.00                 C  
ATOM     51  C   VAL    63      40.446   2.163  32.270  1.00                 C  
ATOM     52  O   VAL    63      40.274   2.338  31.061  1.00                 O  
ATOM     53  CB  VAL    63      42.447   0.676  31.841  1.00                 C  
ATOM     54  CG1 VAL    63      43.323   1.899  31.618  1.00                 C  
ATOM     55  CG2 VAL    63      43.269  -0.479  32.391  1.00                 C  
ATOM     56  N   LYS    64      39.989   3.020  33.156  1.00                 N  
ATOM     57  CA  LYS    64      38.969   3.992  32.773  1.00                 C  
ATOM     58  C   LYS    64      38.786   5.145  33.789  1.00                 C  
ATOM     59  O   LYS    64      37.809   5.885  33.693  1.00                 O  
ATOM     60  CB  LYS    64      37.618   3.301  32.574  1.00                 C  
ATOM     61  CD  LYS    64      35.737   1.959  33.553  1.00                 C  
ATOM     62  CE  LYS    64      35.229   1.224  34.783  1.00                 C  
ATOM     63  CG  LYS    64      37.078   2.624  33.822  1.00                 C  
ATOM     64  NZ  LYS    64      33.870   0.655  34.567  1.00                 N  
ATOM     65  N   THR    65      39.744   5.329  34.706  1.00                 N  
ATOM     66  CA  THR    65      39.716   6.376  35.740  1.00                 C  
ATOM     67  C   THR    65      40.859   7.361  35.468  1.00                 C  
ATOM     68  O   THR    65      41.935   6.928  35.072  1.00                 O  
ATOM     69  CB  THR    65      39.836   5.777  37.153  1.00                 C  
ATOM     70  OG1 THR    65      38.733   4.895  37.397  1.00                 O  
ATOM     71  CG2 THR    65      39.820   6.878  38.202  1.00                 C  
ATOM     72  N   PRO    66      40.633   8.676  35.709  1.00                 N  
ATOM     73  CA  PRO    66      41.666   9.712  35.544  1.00                 C  
ATOM     74  C   PRO    66      42.700   9.544  36.657  1.00                 C  
ATOM     75  O   PRO    66      42.355   9.095  37.749  1.00                 O  
ATOM     76  CB  PRO    66      40.892  11.027  35.652  1.00                 C  
ATOM     77  CD  PRO    66      39.331   9.276  36.127  1.00                 C  
ATOM     78  CG  PRO    66      39.697  10.690  36.479  1.00                 C  
ATOM     79  N   LEU    67      43.982   9.821  36.350  1.00                 N  
ATOM     80  CA  LEU    67      45.077   9.714  37.329  1.00                 C  
ATOM     81  C   LEU    67      44.785  10.578  38.592  1.00                 C  
ATOM     82  O   LEU    67      44.325  11.722  38.454  1.00                 O  
ATOM     83  CB  LEU    67      46.404  10.138  36.697  1.00                 C  
ATOM     84  CG  LEU    67      47.649   9.997  37.575  1.00                 C  
ATOM     85  CD1 LEU    67      47.936   8.532  37.869  1.00                 C  
ATOM     86  CD2 LEU    67      48.852  10.648  36.911  1.00                 C  
ATOM     87  N   TYR    68      44.995  10.028  39.817  1.00                 N  
ATOM     88  CA  TYR    68      44.716  10.810  41.046  1.00                 C  
ATOM     89  C   TYR    68      45.709  11.947  41.392  1.00                 C  
ATOM     90  O   TYR    68      45.395  12.739  42.285  1.00                 O  
ATOM     91  CB  TYR    68      44.653   9.888  42.265  1.00                 C  
ATOM     92  CG  TYR    68      43.437   8.990  42.292  1.00                 C  
ATOM     93  OH  TYR    68      40.100   6.509  42.361  1.00                 O  
ATOM     94  CZ  TYR    68      41.203   7.332  42.339  1.00                 C  
ATOM     95  CD1 TYR    68      43.529   7.655  41.919  1.00                 C  
ATOM     96  CE1 TYR    68      42.423   6.828  41.941  1.00                 C  
ATOM     97  CD2 TYR    68      42.200   9.481  42.690  1.00                 C  
ATOM     98  CE2 TYR    68      41.082   8.668  42.718  1.00                 C  
ATOM     99  N   SER    69      46.890  12.028  40.722  1.00                 N  
ATOM    100  CA  SER    69      47.909  13.063  40.999  1.00                 C  
ATOM    101  C   SER    69      47.389  14.510  40.806  1.00                 C  
ATOM    102  O   SER    69      46.446  14.718  40.020  1.00                 O  
ATOM    103  CB  SER    69      49.136  12.858  40.109  1.00                 C  
ATOM    104  OG  SER    69      48.830  13.119  38.750  1.00                 O  
ATOM    105  N   PRO    70      47.997  15.531  41.474  1.00                 N  
ATOM    106  CA  PRO    70      47.557  16.929  41.252  1.00                 C  
ATOM    107  C   PRO    70      47.587  17.355  39.776  1.00                 C  
ATOM    108  O   PRO    70      48.416  16.863  38.999  1.00                 O  
ATOM    109  CB  PRO    70      48.546  17.763  42.069  1.00                 C  
ATOM    110  CD  PRO    70      49.130  15.472  42.447  1.00                 C  
ATOM    111  CG  PRO    70      49.061  16.821  43.106  1.00                 C  
ATOM    112  N   THR    71      46.666  18.246  39.384  1.00                 N  
ATOM    113  CA  THR    71      46.596  18.742  38.016  1.00                 C  
ATOM    114  C   THR    71      47.829  19.598  37.679  1.00                 C  
ATOM    115  O   THR    71      48.344  20.302  38.543  1.00                 O  
ATOM    116  CB  THR    71      45.317  19.567  37.779  1.00                 C  
ATOM    117  OG1 THR    71      44.166  18.747  38.014  1.00                 O  
ATOM    118  CG2 THR    71      45.269  20.075  36.347  1.00                 C  
ATOM    119  N   VAL    72      48.301  19.518  36.422  1.00                 N  
ATOM    120  CA  VAL    72      49.427  20.324  35.955  1.00                 C  
ATOM    121  C   VAL    72      48.948  21.748  35.608  1.00                 C  
ATOM    122  O   VAL    72      49.764  22.659  35.464  1.00                 O  
ATOM    123  CB  VAL    72      50.117  19.679  34.739  1.00                 C  
ATOM    124  CG1 VAL    72      50.633  18.293  35.093  1.00                 C  
ATOM    125  CG2 VAL    72      49.160  19.609  33.558  1.00                 C  
ATOM    126  N   LEU    73      47.615  21.943  35.522  1.00                 N  
ATOM    127  CA  LEU    73      47.003  23.238  35.237  1.00                 C  
ATOM    128  C   LEU    73      46.291  23.812  36.462  1.00                 C  
ATOM    129  O   LEU    73      45.694  23.039  37.221  1.00                 O  
ATOM    130  CB  LEU    73      46.015  23.120  34.075  1.00                 C  
ATOM    131  CG  LEU    73      46.585  22.610  32.750  1.00                 C  
ATOM    132  CD1 LEU    73      45.482  22.456  31.714  1.00                 C  
ATOM    133  CD2 LEU    73      47.668  23.547  32.235  1.00                 C  
ATOM    134  N   THR    74      46.232  25.170  36.602  1.00                 N  
ATOM    135  CA  THR    74      45.437  25.773  37.691  1.00                 C  
ATOM    136  C   THR    74      43.956  25.340  37.694  1.00                 C  
ATOM    137  O   THR    74      43.459  24.870  36.655  1.00                 O  
ATOM    138  CB  THR    74      45.480  27.311  37.636  1.00                 C  
ATOM    139  OG1 THR    74      44.938  27.763  36.388  1.00                 O  
ATOM    140  CG2 THR    74      46.912  27.809  37.753  1.00                 C  
ATOM    141  N   LYS    75      43.266  25.455  38.874  1.00                 N  
ATOM    142  CA  LYS    75      41.894  24.905  39.026  1.00                 C  
ATOM    143  C   LYS    75      40.877  25.092  37.884  1.00                 C  
ATOM    144  O   LYS    75      40.295  24.095  37.432  1.00                 O  
ATOM    145  CB  LYS    75      41.221  25.482  40.273  1.00                 C  
ATOM    146  CD  LYS    75      39.239  25.510  41.812  1.00                 C  
ATOM    147  CE  LYS    75      37.828  24.995  42.052  1.00                 C  
ATOM    148  CG  LYS    75      39.822  24.945  40.527  1.00                 C  
ATOM    149  NZ  LYS    75      37.244  25.541  43.308  1.00                 N  
ATOM    150  N   ASP    76      40.606  26.335  37.467  1.00                 N  
ATOM    151  CA  ASP    76      39.627  26.652  36.412  1.00                 C  
ATOM    152  C   ASP    76      40.407  27.412  35.338  1.00                 C  
ATOM    153  O   ASP    76      40.082  28.559  35.021  1.00                 O  
ATOM    154  CB  ASP    76      38.462  27.460  36.987  1.00                 C  
ATOM    155  CG  ASP    76      37.338  27.654  35.989  1.00                 C  
ATOM    156  OD1 ASP    76      37.498  27.230  34.825  1.00                 O  
ATOM    157  OD2 ASP    76      36.297  28.229  36.370  1.00                 O  
ATOM    158  N   SER    77      41.483  26.765  34.830  1.00                 N  
ATOM    159  CA  SER    77      42.497  27.291  33.908  1.00                 C  
ATOM    160  C   SER    77      41.969  27.983  32.665  1.00                 C  
ATOM    161  O   SER    77      42.577  28.969  32.243  1.00                 O  
ATOM    162  CB  SER    77      43.433  26.172  33.447  1.00                 C  
ATOM    163  OG  SER    77      42.735  25.207  32.680  1.00                 O  
ATOM    164  N   THR    78      40.846  27.504  32.099  1.00                 N  
ATOM    165  CA  THR    78      40.326  28.067  30.861  1.00                 C  
ATOM    166  C   THR    78      39.284  29.161  31.029  1.00                 C  
ATOM    167  O   THR    78      38.926  29.791  30.023  1.00                 O  
ATOM    168  CB  THR    78      39.698  26.981  29.967  1.00                 C  
ATOM    169  OG1 THR    78      38.592  26.377  30.650  1.00                 O  
ATOM    170  CG2 THR    78      40.719  25.901  29.644  1.00                 C  
ATOM    171  N   SER    79      38.817  29.417  32.276  1.00                 N  
ATOM    172  CA  SER    79      37.818  30.465  32.526  1.00                 C  
ATOM    173  C   SER    79      38.381  31.849  32.204  1.00                 C  
ATOM    174  O   SER    79      39.586  32.056  32.382  1.00                 O  
ATOM    175  CB  SER    79      37.342  30.416  33.979  1.00                 C  
ATOM    176  OG  SER    79      38.387  30.766  34.870  1.00                 O  
ATOM    177  N   ALA    80      37.549  32.801  31.706  1.00                 N  
ATOM    178  CA  ALA    80      38.076  34.142  31.389  1.00                 C  
ATOM    179  C   ALA    80      38.585  34.928  32.604  1.00                 C  
ATOM    180  O   ALA    80      39.325  35.890  32.416  1.00                 O  
ATOM    181  CB  ALA    80      37.014  34.977  30.690  1.00                 C  
ATOM    182  N   ALA    81      38.222  34.511  33.843  1.00                 N  
ATOM    183  CA  ALA    81      38.738  35.140  35.055  1.00                 C  
ATOM    184  C   ALA    81      40.233  34.795  35.214  1.00                 C  
ATOM    185  O   ALA    81      41.019  35.629  35.669  1.00                 O  
ATOM    186  CB  ALA    81      37.940  34.687  36.268  1.00                 C  
ATOM    187  N   SER    82      40.616  33.572  34.807  1.00                 N  
ATOM    188  CA  SER    82      41.982  33.052  34.883  1.00                 C  
ATOM    189  C   SER    82      42.792  33.350  33.601  1.00                 C  
ATOM    190  O   SER    82      43.878  33.922  33.696  1.00                 O  
ATOM    191  CB  SER    82      41.968  31.544  35.139  1.00                 C  
ATOM    192  OG  SER    82      41.396  30.846  34.046  1.00                 O  
ATOM    193  N   ASP    83      42.273  32.969  32.418  1.00                 N  
ATOM    194  CA  ASP    83      42.971  33.199  31.144  1.00                 C  
ATOM    195  C   ASP    83      42.133  34.049  30.159  1.00                 C  
ATOM    196  O   ASP    83      41.598  33.509  29.181  1.00                 O  
ATOM    197  CB  ASP    83      43.335  31.867  30.484  1.00                 C  
ATOM    198  CG  ASP    83      44.179  32.046  29.238  1.00                 C  
ATOM    199  OD1 ASP    83      44.119  33.136  28.631  1.00                 O  
ATOM    200  OD2 ASP    83      44.901  31.096  28.868  1.00                 O  
ATOM    201  N   PRO    84      41.993  35.383  30.398  1.00                 N  
ATOM    202  CA  PRO    84      41.158  36.204  29.499  1.00                 C  
ATOM    203  C   PRO    84      41.631  36.299  28.047  1.00                 C  
ATOM    204  O   PRO    84      40.805  36.305  27.134  1.00                 O  
ATOM    205  CB  PRO    84      41.188  37.595  30.134  1.00                 C  
ATOM    206  CD  PRO    84      42.542  36.167  31.496  1.00                 C  
ATOM    207  CG  PRO    84      42.396  37.581  31.009  1.00                 C  
ATOM    208  N   ASP    85      42.946  36.350  27.828  1.00                 N  
ATOM    209  CA  ASP    85      43.531  36.474  26.493  1.00                 C  
ATOM    210  C   ASP    85      43.299  35.272  25.574  1.00                 C  
ATOM    211  O   ASP    85      43.374  35.428  24.355  1.00                 O  
ATOM    212  CB  ASP    85      45.039  36.712  26.589  1.00                 C  
ATOM    213  CG  ASP    85      45.379  38.090  27.122  1.00                 C  
ATOM    214  OD1 ASP    85      44.479  38.956  27.147  1.00                 O  
ATOM    215  OD2 ASP    85      46.545  38.304  27.514  1.00                 O  
ATOM    216  N   ARG    86      43.055  34.076  26.150  1.00                 N  
ATOM    217  CA  ARG    86      42.857  32.851  25.373  1.00                 C  
ATOM    218  C   ARG    86      41.407  32.317  25.343  1.00                 C  
ATOM    219  O   ARG    86      41.172  31.287  24.707  1.00                 O  
ATOM    220  CB  ARG    86      43.757  31.731  25.899  1.00                 C  
ATOM    221  CD  ARG    86      46.082  30.912  26.372  1.00                 C  
ATOM    222  NE  ARG    86      47.505  31.063  26.078  1.00                 N  
ATOM    223  CG  ARG    86      45.242  31.979  25.689  1.00                 C  
ATOM    224  CZ  ARG    86      48.306  31.930  26.689  1.00                 C  
ATOM    225  NH1 ARG    86      49.587  31.998  26.355  1.00                 N  
ATOM    226  NH2 ARG    86      47.823  32.728  27.632  1.00                 N  
ATOM    227  N   PHE    87      40.442  32.987  25.995  1.00                 N  
ATOM    228  CA  PHE    87      39.059  32.473  26.017  1.00                 C  
ATOM    229  C   PHE    87      38.476  32.279  24.599  1.00                 C  
ATOM    230  O   PHE    87      37.989  31.193  24.270  1.00                 O  
ATOM    231  CB  PHE    87      38.151  33.413  26.813  1.00                 C  
ATOM    232  CG  PHE    87      36.710  32.988  26.835  1.00                 C  
ATOM    233  CZ  PHE    87      34.043  32.208  26.871  1.00                 C  
ATOM    234  CD1 PHE    87      36.282  31.985  27.687  1.00                 C  
ATOM    235  CE1 PHE    87      34.956  31.595  27.707  1.00                 C  
ATOM    236  CD2 PHE    87      35.783  33.592  26.004  1.00                 C  
ATOM    237  CE2 PHE    87      34.458  33.202  26.024  1.00                 C  
ATOM    238  N   TRP    88      38.598  33.295  23.753  1.00                 N  
ATOM    239  CA  TRP    88      38.156  33.230  22.365  1.00                 C  
ATOM    240  C   TRP    88      39.340  32.900  21.473  1.00                 C  
ATOM    241  O   TRP    88      40.478  33.245  21.799  1.00                 O  
ATOM    242  CB  TRP    88      37.506  34.551  21.947  1.00                 C  
ATOM    243  CG  TRP    88      36.210  34.829  22.645  1.00                 C  
ATOM    244  CD1 TRP    88      36.041  35.495  23.825  1.00                 C  
ATOM    245  NE1 TRP    88      34.708  35.553  24.149  1.00                 N  
ATOM    246  CD2 TRP    88      34.900  34.448  22.207  1.00                 C  
ATOM    247  CE2 TRP    88      33.987  34.916  23.169  1.00                 C  
ATOM    248  CH2 TRP    88      32.162  34.038  21.957  1.00                 C  
ATOM    249  CZ2 TRP    88      32.613  34.716  23.054  1.00                 C  
ATOM    250  CE3 TRP    88      34.411  33.757  21.095  1.00                 C  
ATOM    251  CZ3 TRP    88      33.047  33.561  20.985  1.00                 C  
ATOM    252  N   GLY    89      39.065  32.271  20.336  1.00                 N  
ATOM    253  CA  GLY    89      40.089  31.958  19.345  1.00                 C  
ATOM    254  C   GLY    89      39.585  31.131  18.185  1.00                 C  
ATOM    255  O   GLY    89      38.463  30.619  18.231  1.00                 O  
ATOM    256  N   THR    90      40.429  30.976  17.148  1.00                 N  
ATOM    257  CA  THR    90      40.161  30.164  15.952  1.00                 C  
ATOM    258  C   THR    90      40.448  28.681  16.310  1.00                 C  
ATOM    259  O   THR    90      41.352  28.038  15.746  1.00                 O  
ATOM    260  CB  THR    90      41.015  30.622  14.755  1.00                 C  
ATOM    261  OG1 THR    90      42.399  30.629  15.127  1.00                 O  
ATOM    262  CG2 THR    90      40.620  32.027  14.326  1.00                 C  
ATOM    263  N   TYR    91      39.670  28.152  17.266  1.00                 N  
ATOM    264  CA  TYR    91      39.879  26.824  17.862  1.00                 C  
ATOM    265  C   TYR    91      39.098  25.672  17.199  1.00                 C  
ATOM    266  O   TYR    91      38.902  24.622  17.818  1.00                 O  
ATOM    267  CB  TYR    91      39.514  26.840  19.348  1.00                 C  
ATOM    268  CG  TYR    91      40.418  27.711  20.191  1.00                 C  
ATOM    269  OH  TYR    91      42.890  30.114  22.516  1.00                 O  
ATOM    270  CZ  TYR    91      42.073  29.318  21.746  1.00                 C  
ATOM    271  CD1 TYR    91      39.889  28.690  21.022  1.00                 C  
ATOM    272  CE1 TYR    91      40.707  29.491  21.796  1.00                 C  
ATOM    273  CD2 TYR    91      41.797  27.551  20.154  1.00                 C  
ATOM    274  CE2 TYR    91      42.631  28.342  20.921  1.00                 C  
ATOM    275  N   ARG    92      38.703  25.854  15.931  1.00                 N  
ATOM    276  CA  ARG    92      37.978  24.849  15.143  1.00                 C  
ATOM    277  C   ARG    92      38.825  24.666  13.865  1.00                 C  
ATOM    278  O   ARG    92      38.496  25.278  12.851  1.00                 O  
ATOM    279  CB  ARG    92      36.548  25.317  14.863  1.00                 C  
ATOM    280  CD  ARG    92      35.409  24.017  16.684  1.00                 C  
ATOM    281  NE  ARG    92      34.774  23.125  15.717  1.00                 N  
ATOM    282  CG  ARG    92      35.668  25.397  16.100  1.00                 C  
ATOM    283  CZ  ARG    92      33.464  23.067  15.502  1.00                 C  
ATOM    284  NH1 ARG    92      32.977  22.224  14.602  1.00                 N  
ATOM    285  NH2 ARG    92      32.645  23.853  16.186  1.00                 N  
ATOM    286  N   ALA    93      39.954  23.898  13.925  1.00                 N  
ATOM    287  CA  ALA    93      40.877  23.823  12.766  1.00                 C  
ATOM    288  C   ALA    93      40.325  23.236  11.464  1.00                 C  
ATOM    289  O   ALA    93      40.834  23.580  10.385  1.00                 O  
ATOM    290  CB  ALA    93      42.111  23.009  13.123  1.00                 C  
ATOM    291  N   ASN    94      39.320  22.362  11.547  1.00                 N  
ATOM    292  CA  ASN    94      38.744  21.759  10.348  1.00                 C  
ATOM    293  C   ASN    94      37.724  22.652   9.592  1.00                 C  
ATOM    294  O   ASN    94      37.187  22.242   8.564  1.00                 O  
ATOM    295  CB  ASN    94      38.067  20.430  10.689  1.00                 C  
ATOM    296  CG  ASN    94      37.814  19.574   9.464  1.00                 C  
ATOM    297  OD1 ASN    94      38.695  19.405   8.620  1.00                 O  
ATOM    298  ND2 ASN    94      36.607  19.029   9.362  1.00                 N  
ATOM    299  N   THR    95      37.493  23.867  10.067  1.00                 N  
ATOM    300  CA  THR    95      36.578  24.834   9.452  1.00                 C  
ATOM    301  C   THR    95      37.456  25.893   8.803  1.00                 C  
ATOM    302  O   THR    95      38.377  26.355   9.466  1.00                 O  
ATOM    303  CB  THR    95      35.614  25.438  10.490  1.00                 C  
ATOM    304  OG1 THR    95      34.818  24.397  11.070  1.00                 O  
ATOM    305  CG2 THR    95      34.688  26.449   9.832  1.00                 C  
ATOM    306  N   TYR    96      37.192  26.302   7.554  1.00                 N  
ATOM    307  CA  TYR    96      38.033  27.333   6.914  1.00                 C  
ATOM    308  C   TYR    96      38.210  28.624   7.765  1.00                 C  
ATOM    309  O   TYR    96      39.337  29.114   7.893  1.00                 O  
ATOM    310  CB  TYR    96      37.457  27.725   5.552  1.00                 C  
ATOM    311  CG  TYR    96      37.640  26.671   4.483  1.00                 C  
ATOM    312  OH  TYR    96      38.129  23.778   1.537  1.00                 O  
ATOM    313  CZ  TYR    96      37.969  24.735   2.513  1.00                 C  
ATOM    314  CD1 TYR    96      36.699  26.511   3.473  1.00                 C  
ATOM    315  CE1 TYR    96      36.858  25.551   2.493  1.00                 C  
ATOM    316  CD2 TYR    96      38.752  25.839   4.488  1.00                 C  
ATOM    317  CE2 TYR    96      38.928  24.874   3.515  1.00                 C  
ATOM    318  N   PHE    97      37.101  29.157   8.345  1.00                 N  
ATOM    319  CA  PHE    97      37.122  30.363   9.170  1.00                 C  
ATOM    320  C   PHE    97      35.976  30.347  10.171  1.00                 C  
ATOM    321  O   PHE    97      34.817  30.235   9.780  1.00                 O  
ATOM    322  CB  PHE    97      37.045  31.614   8.292  1.00                 C  
ATOM    323  CG  PHE    97      37.128  32.901   9.063  1.00                 C  
ATOM    324  CZ  PHE    97      37.276  35.283  10.488  1.00                 C  
ATOM    325  CD1 PHE    97      38.349  33.387   9.497  1.00                 C  
ATOM    326  CE1 PHE    97      38.426  34.571  10.205  1.00                 C  
ATOM    327  CD2 PHE    97      35.986  33.625   9.353  1.00                 C  
ATOM    328  CE2 PHE    97      36.063  34.809  10.062  1.00                 C  
ATOM    329  N   GLY    98      36.324  30.399  11.455  1.00                 N  
ATOM    330  CA  GLY    98      35.376  30.389  12.563  1.00                 C  
ATOM    331  C   GLY    98      36.039  30.574  13.910  1.00                 C  
ATOM    332  O   GLY    98      37.274  30.577  14.017  1.00                 O  
ATOM    333  N   MET    99      35.220  30.727  14.961  1.00                 N  
ATOM    334  CA  MET    99      35.706  30.914  16.333  1.00                 C  
ATOM    335  C   MET    99      34.858  30.154  17.343  1.00                 C  
ATOM    336  O   MET    99      33.760  29.719  17.021  1.00                 O  
ATOM    337  CB  MET    99      35.730  32.400  16.695  1.00                 C  
ATOM    338  SD  MET    99      36.684  34.973  16.310  1.00                 S  
ATOM    339  CE  MET    99      37.599  34.888  17.848  1.00                 C  
ATOM    340  CG  MET    99      36.662  33.235  15.831  1.00                 C  
ATOM    341  N   ARG   100      35.389  29.965  18.553  1.00                 N  
ATOM    342  CA  ARG   100      34.699  29.325  19.682  1.00                 C  
ATOM    343  C   ARG   100      35.400  29.709  20.989  1.00                 C  
ATOM    344  O   ARG   100      36.532  30.208  20.974  1.00                 O  
ATOM    345  CB  ARG   100      34.670  27.806  19.501  1.00                 C  
ATOM    346  CD  ARG   100      35.939  25.644  19.388  1.00                 C  
ATOM    347  NE  ARG   100      35.516  25.056  20.657  1.00                 N  
ATOM    348  CG  ARG   100      36.044  27.158  19.470  1.00                 C  
ATOM    349  CZ  ARG   100      35.243  23.766  20.829  1.00                 C  
ATOM    350  NH1 ARG   100      34.865  23.321  22.019  1.00                 N  
ATOM    351  NH2 ARG   100      35.349  22.925  19.809  1.00                 N  
ATOM    352  N   THR   101      34.725  29.443  22.114  1.00                 N  
ATOM    353  CA  THR   101      35.239  29.680  23.472  1.00                 C  
ATOM    354  C   THR   101      35.854  28.381  24.028  1.00                 C  
ATOM    355  O   THR   101      35.465  27.285  23.608  1.00                 O  
ATOM    356  CB  THR   101      34.132  30.189  24.414  1.00                 C  
ATOM    357  OG1 THR   101      33.096  29.203  24.515  1.00                 O  
ATOM    358  CG2 THR   101      33.526  31.477  23.877  1.00                 C  
ATOM    359  N   ARG   102      36.811  28.498  24.960  1.00                 N  
ATOM    360  CA  ARG   102      37.461  27.342  25.588  1.00                 C  
ATOM    361  C   ARG   102      36.554  26.884  26.740  1.00                 C  
ATOM    362  O   ARG   102      36.775  27.207  27.910  1.00                 O  
ATOM    363  CB  ARG   102      38.865  27.713  26.070  1.00                 C  
ATOM    364  CD  ARG   102      41.204  28.424  25.500  1.00                 C  
ATOM    365  NE  ARG   102      41.860  27.289  26.145  1.00                 N  
ATOM    366  CG  ARG   102      39.835  28.054  24.951  1.00                 C  
ATOM    367  CZ  ARG   102      42.946  27.386  26.904  1.00                 C  
ATOM    368  NH1 ARG   102      43.473  26.299  27.450  1.00                 N  
ATOM    369  NH2 ARG   102      43.502  28.571  27.116  1.00                 N  
ATOM    370  N   SER   103      35.245  27.078  26.594  1.00                 N  
ATOM    371  CA  SER   103      34.267  26.689  27.613  1.00                 C  
ATOM    372  C   SER   103      33.331  25.654  26.979  1.00                 C  
ATOM    373  O   SER   103      32.815  25.854  25.876  1.00                 O  
ATOM    374  CB  SER   103      33.507  27.915  28.122  1.00                 C  
ATOM    375  OG  SER   103      34.378  28.820  28.777  1.00                 O  
ATOM    376  N   PRO   104      33.087  24.515  27.663  1.00                 N  
ATOM    377  CA  PRO   104      32.204  23.484  27.098  1.00                 C  
ATOM    378  C   PRO   104      30.872  24.040  26.607  1.00                 C  
ATOM    379  O   PRO   104      30.077  24.593  27.372  1.00                 O  
ATOM    380  CB  PRO   104      31.987  22.508  28.256  1.00                 C  
ATOM    381  CD  PRO   104      33.580  24.098  29.069  1.00                 C  
ATOM    382  CG  PRO   104      33.216  22.640  29.091  1.00                 C  
ATOM    383  N   LYS   105      30.613  23.896  25.310  1.00                 N  
ATOM    384  CA  LYS   105      29.375  24.375  24.690  1.00                 C  
ATOM    385  C   LYS   105      29.177  25.885  24.848  1.00                 C  
ATOM    386  O   LYS   105      28.053  26.394  24.873  1.00                 O  
ATOM    387  CB  LYS   105      28.165  23.646  25.277  1.00                 C  
ATOM    388  CD  LYS   105      26.928  21.489  25.619  1.00                 C  
ATOM    389  CE  LYS   105      26.968  19.979  25.448  1.00                 C  
ATOM    390  CG  LYS   105      28.192  22.139  25.080  1.00                 C  
ATOM    391  NZ  LYS   105      25.765  19.322  26.030  1.00                 N  
ATOM    392  N   SER   106      30.284  26.621  24.956  1.00                 N  
ATOM    393  CA  SER   106      30.203  28.062  25.138  1.00                 C  
ATOM    394  C   SER   106      29.488  28.809  24.026  1.00                 C  
ATOM    395  O   SER   106      28.381  29.324  24.206  1.00                 O  
ATOM    396  CB  SER   106      31.602  28.663  25.287  1.00                 C  
ATOM    397  OG  SER   106      32.227  28.214  26.477  1.00                 O  
ATOM    398  N   PRO   107      30.113  28.852  22.762  1.00                 N  
ATOM    399  CA  PRO   107      29.435  29.671  21.770  1.00                 C  
ATOM    400  C   PRO   107      30.318  29.511  20.533  1.00                 C  
ATOM    401  O   PRO   107      31.537  29.634  20.646  1.00                 O  
ATOM    402  CB  PRO   107      29.436  31.073  22.384  1.00                 C  
ATOM    403  CD  PRO   107      30.426  29.640  24.026  1.00                 C  
ATOM    404  CG  PRO   107      29.533  30.837  23.854  1.00                 C  
ATOM    405  N   LEU   108      29.715  29.163  19.382  1.00                 N  
ATOM    406  CA  LEU   108      30.438  28.900  18.134  1.00                 C  
ATOM    407  C   LEU   108      30.042  29.866  17.040  1.00                 C  
ATOM    408  O   LEU   108      28.866  30.198  16.919  1.00                 O  
ATOM    409  CB  LEU   108      30.195  27.464  17.666  1.00                 C  
ATOM    410  CG  LEU   108      30.848  27.062  16.342  1.00                 C  
ATOM    411  CD1 LEU   108      32.364  27.063  16.469  1.00                 C  
ATOM    412  CD2 LEU   108      30.356  25.695  15.893  1.00                 C  
ATOM    413  N   PHE   109      31.018  30.271  16.199  1.00                 N  
ATOM    414  CA  PHE   109      30.744  31.099  15.018  1.00                 C  
ATOM    415  C   PHE   109      31.467  30.524  13.837  1.00                 C  
ATOM    416  O   PHE   109      32.415  29.763  13.995  1.00                 O  
ATOM    417  CB  PHE   109      31.164  32.548  15.271  1.00                 C  
ATOM    418  CG  PHE   109      30.438  33.200  16.413  1.00                 C  
ATOM    419  CZ  PHE   109      29.089  34.407  18.522  1.00                 C  
ATOM    420  CD1 PHE   109      30.967  33.177  17.691  1.00                 C  
ATOM    421  CE1 PHE   109      30.298  33.776  18.742  1.00                 C  
ATOM    422  CD2 PHE   109      29.226  33.835  16.208  1.00                 C  
ATOM    423  CE2 PHE   109      28.558  34.435  17.259  1.00                 C  
ATOM    424  N   GLY   110      31.001  30.866  12.655  1.00                 N  
ATOM    425  CA  GLY   110      31.633  30.384  11.439  1.00                 C  
ATOM    426  C   GLY   110      31.185  31.077  10.178  1.00                 C  
ATOM    427  O   GLY   110      30.196  31.818  10.161  1.00                 O  
ATOM    428  N   MET   111      31.956  30.831   9.122  1.00                 N  
ATOM    429  CA  MET   111      31.753  31.354   7.786  1.00                 C  
ATOM    430  C   MET   111      31.492  30.212   6.807  1.00                 C  
ATOM    431  O   MET   111      32.010  29.111   6.973  1.00                 O  
ATOM    432  CB  MET   111      32.965  32.176   7.343  1.00                 C  
ATOM    433  SD  MET   111      34.625  34.379   7.604  1.00                 S  
ATOM    434  CE  MET   111      34.603  35.744   8.763  1.00                 C  
ATOM    435  CG  MET   111      33.217  33.415   8.187  1.00                 C  
ATOM    436  N   MET   112      30.671  30.488   5.798  1.00                 N  
ATOM    437  CA  MET   112      30.391  29.632   4.651  1.00                 C  
ATOM    438  C   MET   112      30.378  30.556   3.445  1.00                 C  
ATOM    439  O   MET   112      30.121  31.755   3.594  1.00                 O  
ATOM    440  CB  MET   112      29.069  28.888   4.848  1.00                 C  
ATOM    441  SD  MET   112      27.439  27.196   6.316  1.00                 S  
ATOM    442  CE  MET   112      26.497  28.559   6.996  1.00                 C  
ATOM    443  CG  MET   112      29.043  27.980   6.067  1.00                 C  
ATOM    444  N   TRP   113      30.621  30.020   2.255  1.00                 N  
ATOM    445  CA  TRP   113      30.517  30.824   1.046  1.00                 C  
ATOM    446  C   TRP   113      30.142  29.974  -0.139  1.00                 C  
ATOM    447  O   TRP   113      30.369  28.764  -0.119  1.00                 O  
ATOM    448  CB  TRP   113      31.833  31.555   0.773  1.00                 C  
ATOM    449  CG  TRP   113      32.240  32.487   1.873  1.00                 C  
ATOM    450  CD1 TRP   113      31.994  33.828   1.944  1.00                 C  
ATOM    451  NE1 TRP   113      32.521  34.347   3.101  1.00                 N  
ATOM    452  CD2 TRP   113      32.967  32.149   3.061  1.00                 C  
ATOM    453  CE2 TRP   113      33.124  33.333   3.804  1.00                 C  
ATOM    454  CH2 TRP   113      34.302  32.187   5.499  1.00                 C  
ATOM    455  CZ2 TRP   113      33.792  33.364   5.027  1.00                 C  
ATOM    456  CE3 TRP   113      33.500  30.960   3.568  1.00                 C  
ATOM    457  CZ3 TRP   113      34.161  30.995   4.781  1.00                 C  
ATOM    458  N   LEU   114      29.596  30.614  -1.178  1.00                 N  
ATOM    459  CA  LEU   114      29.212  29.971  -2.426  1.00                 C  
ATOM    460  C   LEU   114      29.227  30.968  -3.585  1.00                 C  
ATOM    461  O   LEU   114      28.724  32.090  -3.455  1.00                 O  
ATOM    462  CB  LEU   114      27.826  29.335  -2.297  1.00                 C  
ATOM    463  CG  LEU   114      27.345  28.510  -3.492  1.00                 C  
ATOM    464  CD1 LEU   114      26.328  27.468  -3.051  1.00                 C  
ATOM    465  CD2 LEU   114      26.751  29.410  -4.563  1.00                 C  
ATOM    466  N   ASN   115      29.804  30.556  -4.714  1.00                 N  
ATOM    467  CA  ASN   115      29.798  31.383  -5.918  1.00                 C  
ATOM    468  C   ASN   115      28.482  31.127  -6.683  1.00                 C  
ATOM    469  O   ASN   115      28.139  29.969  -6.938  1.00                 O  
ATOM    470  CB  ASN   115      31.028  31.086  -6.778  1.00                 C  
ATOM    471  CG  ASN   115      31.139  32.010  -7.975  1.00                 C  
ATOM    472  OD1 ASN   115      30.137  32.532  -8.463  1.00                 O  
ATOM    473  ND2 ASN   115      32.361  32.215  -8.452  1.00                 N  
ATOM    474  N   GLN   116      27.751  32.199  -7.016  1.00                 N  
ATOM    475  CA  GLN   116      26.499  32.099  -7.778  1.00                 C  
ATOM    476  C   GLN   116      26.803  32.065  -9.286  1.00                 C  
ATOM    477  O   GLN   116      27.923  32.362  -9.708  1.00                 O  
ATOM    478  CB  GLN   116      25.571  33.267  -7.440  1.00                 C  
ATOM    479  CD  GLN   116      23.350  32.106  -7.754  1.00                 C  
ATOM    480  CG  GLN   116      24.249  33.247  -8.189  1.00                 C  
ATOM    481  OE1 GLN   116      23.440  31.629  -6.623  1.00                 O  
ATOM    482  NE2 GLN   116      22.480  31.664  -8.654  1.00                 N  
ATOM    483  N   LEU   117      25.801  31.705 -10.075  1.00                 N  
ATOM    484  CA  LEU   117      25.922  31.590 -11.525  1.00                 C  
ATOM    485  C   LEU   117      26.465  30.245 -11.964  1.00                 C  
ATOM    486  O   LEU   117      27.136  30.145 -12.999  1.00                 O  
ATOM    487  CB  LEU   117      26.820  32.699 -12.077  1.00                 C  
ATOM    488  CG  LEU   117      26.389  34.135 -11.773  1.00                 C  
ATOM    489  CD1 LEU   117      27.401  35.128 -12.324  1.00                 C  
ATOM    490  CD2 LEU   117      25.008  34.414 -12.346  1.00                 C  
ATOM    491  N   THR   118      26.166  29.201 -11.165  1.00                 N  
ATOM    492  CA  THR   118      26.593  27.824 -11.382  1.00                 C  
ATOM    493  C   THR   118      25.656  27.086 -12.332  1.00                 C  
ATOM    494  O   THR   118      24.552  27.558 -12.627  1.00                 O  
ATOM    495  CB  THR   118      26.681  27.045 -10.057  1.00                 C  
ATOM    496  OG1 THR   118      25.383  26.975  -9.453  1.00                 O  
ATOM    497  CG2 THR   118      27.629  27.740  -9.092  1.00                 C  
ATOM    498  N   GLN   119      26.140  25.938 -12.836  1.00                 N  
ATOM    499  CA  GLN   119      25.455  25.084 -13.792  1.00                 C  
ATOM    500  C   GLN   119      24.144  24.511 -13.195  1.00                 C  
ATOM    501  O   GLN   119      24.139  24.083 -12.052  1.00                 O  
ATOM    502  CB  GLN   119      26.369  23.942 -14.241  1.00                 C  
ATOM    503  CD  GLN   119      25.483  23.618 -16.584  1.00                 C  
ATOM    504  CG  GLN   119      25.724  22.983 -15.229  1.00                 C  
ATOM    505  OE1 GLN   119      26.393  24.193 -17.182  1.00                 O  
ATOM    506  NE2 GLN   119      24.253  23.516 -17.074  1.00                 N  
ATOM    507  N   GLN   120      23.031  24.510 -13.955  1.00                 N  
ATOM    508  CA  GLN   120      21.769  23.963 -13.424  1.00                 C  
ATOM    509  C   GLN   120      21.733  22.432 -13.222  1.00                 C  
ATOM    510  O   GLN   120      22.571  21.699 -13.759  1.00                 O  
ATOM    511  CB  GLN   120      20.598  24.335 -14.336  1.00                 C  
ATOM    512  CD  GLN   120      19.933  26.451 -13.127  1.00                 C  
ATOM    513  CG  GLN   120      20.348  25.830 -14.447  1.00                 C  
ATOM    514  OE1 GLN   120      18.995  25.987 -12.480  1.00                 O  
ATOM    515  NE2 GLN   120      20.634  27.505 -12.725  1.00                 N  
ATOM    516  N   MET   121      20.747  21.981 -12.426  1.00                 N  
ATOM    517  CA  MET   121      20.485  20.597 -12.019  1.00                 C  
ATOM    518  C   MET   121      21.481  20.149 -10.975  1.00                 C  
ATOM    519  O   MET   121      21.274  19.193 -10.211  1.00                 O  
ATOM    520  CB  MET   121      20.531  19.664 -13.231  1.00                 C  
ATOM    521  SD  MET   121      17.790  19.758 -13.626  1.00                 S  
ATOM    522  CE  MET   121      17.685  17.976 -13.479  1.00                 C  
ATOM    523  CG  MET   121      19.462  19.948 -14.274  1.00                 C  
ATOM    524  N   PRO   122      22.573  20.913 -10.972  1.00                 N  
ATOM    525  CA  PRO   122      23.814  20.844 -10.237  1.00                 C  
ATOM    526  C   PRO   122      23.907  22.167  -9.447  1.00                 C  
ATOM    527  O   PRO   122      24.217  23.230  -9.995  1.00                 O  
ATOM    528  CB  PRO   122      24.881  20.699 -11.324  1.00                 C  
ATOM    529  CD  PRO   122      22.775  20.730 -12.463  1.00                 C  
ATOM    530  CG  PRO   122      24.150  20.122 -12.490  1.00                 C  
ATOM    531  N   PRO   123      23.523  22.082  -8.153  1.00                 N  
ATOM    532  CA  PRO   123      23.494  23.267  -7.285  1.00                 C  
ATOM    533  C   PRO   123      24.888  23.781  -6.920  1.00                 C  
ATOM    534  O   PRO   123      25.830  22.985  -6.948  1.00                 O  
ATOM    535  CB  PRO   123      22.751  22.792  -6.035  1.00                 C  
ATOM    536  CD  PRO   123      23.085  20.848  -7.390  1.00                 C  
ATOM    537  CG  PRO   123      23.032  21.328  -5.967  1.00                 C  
ATOM    538  N   PRO   124      24.934  24.991  -6.374  1.00                 N  
ATOM    539  CA  PRO   124      26.192  25.606  -5.984  1.00                 C  
ATOM    540  C   PRO   124      26.905  24.807  -4.900  1.00                 C  
ATOM    541  O   PRO   124      26.301  24.303  -3.950  1.00                 O  
ATOM    542  CB  PRO   124      25.785  26.989  -5.473  1.00                 C  
ATOM    543  CD  PRO   124      23.768  25.957  -6.244  1.00                 C  
ATOM    544  CG  PRO   124      24.488  27.273  -6.154  1.00                 C  
ATOM    545  N   ILE   125      28.220  24.689  -5.045  1.00                 N  
ATOM    546  CA  ILE   125      29.042  23.972  -4.085  1.00                 C  
ATOM    547  C   ILE   125      29.885  24.990  -3.335  1.00                 C  
ATOM    548  O   ILE   125      30.968  25.387  -3.774  1.00                 O  
ATOM    549  CB  ILE   125      29.918  22.910  -4.774  1.00                 C  
ATOM    550  CD1 ILE   125      29.830  20.953  -6.405  1.00                 C  
ATOM    551  CG1 ILE   125      29.045  21.909  -5.534  1.00                 C  
ATOM    552  CG2 ILE   125      30.818  22.222  -3.760  1.00                 C  
ATOM    553  N   ARG   126      29.395  25.429  -2.180  1.00                 N  
ATOM    554  CA  ARG   126      30.111  26.405  -1.367  1.00                 C  
ATOM    555  C   ARG   126      31.492  25.882  -0.986  1.00                 C  
ATOM    556  O   ARG   126      31.828  24.715  -1.205  1.00                 O  
ATOM    557  CB  ARG   126      29.308  26.747  -0.110  1.00                 C  
ATOM    558  CD  ARG   126      28.390  26.013   2.107  1.00                 C  
ATOM    559  NE  ARG   126      28.257  24.919   3.066  1.00                 N  
ATOM    560  CG  ARG   126      29.200  25.606   0.887  1.00                 C  
ATOM    561  CZ  ARG   126      29.131  24.663   4.034  1.00                 C  
ATOM    562  NH1 ARG   126      28.927  23.646   4.860  1.00                 N  
ATOM    563  NH2 ARG   126      30.207  25.425   4.174  1.00                 N  
ATOM    564  N   HIS   127      32.316  26.748  -0.405  1.00                 N  
ATOM    565  CA  HIS   127      33.665  26.352  -0.017  1.00                 C  
ATOM    566  C   HIS   127      33.670  25.688   1.354  1.00                 C  
ATOM    567  O   HIS   127      33.708  26.343   2.399  1.00                 O  
ATOM    568  CB  HIS   127      34.600  27.563  -0.017  1.00                 C  
ATOM    569  CG  HIS   127      34.805  28.168  -1.371  1.00                 C  
ATOM    570  ND1 HIS   127      35.594  29.279  -1.578  1.00                 N  
ATOM    571  CE1 HIS   127      35.584  29.584  -2.888  1.00                 C  
ATOM    572  CD2 HIS   127      34.343  27.875  -2.720  1.00                 C  
ATOM    573  NE2 HIS   127      34.836  28.746  -3.579  1.00                 N  
ATOM    574  N   TRP   128      33.629  24.360   1.354  1.00                 N  
ATOM    575  CA  TRP   128      33.622  23.591   2.591  1.00                 C  
ATOM    576  C   TRP   128      34.958  22.884   2.793  1.00                 C  
ATOM    577  O   TRP   128      35.644  22.519   1.834  1.00                 O  
ATOM    578  CB  TRP   128      32.479  22.574   2.583  1.00                 C  
ATOM    579  CG  TRP   128      32.372  21.782   3.850  1.00                 C  
ATOM    580  CD1 TRP   128      32.569  20.440   3.997  1.00                 C  
ATOM    581  NE1 TRP   128      32.383  20.073   5.308  1.00                 N  
ATOM    582  CD2 TRP   128      32.042  22.285   5.151  1.00                 C  
ATOM    583  CE2 TRP   128      32.058  21.191   6.036  1.00                 C  
ATOM    584  CH2 TRP   128      31.483  22.576   7.859  1.00                 C  
ATOM    585  CZ2 TRP   128      31.779  21.325   7.395  1.00                 C  
ATOM    586  CE3 TRP   128      31.736  23.553   5.654  1.00                 C  
ATOM    587  CZ3 TRP   128      31.460  23.681   7.002  1.00                 C  
ATOM    588  N   CYS   129      35.356  22.677   4.058  1.00                 N  
ATOM    589  CA  CYS   129      36.616  22.008   4.397  1.00                 C  
ATOM    590  C   CYS   129      36.649  20.567   3.905  1.00                 C  
ATOM    591  O   CYS   129      35.717  19.787   4.117  1.00                 O  
ATOM    592  CB  CYS   129      36.849  22.039   5.909  1.00                 C  
ATOM    593  SG  CYS   129      38.404  21.285   6.440  1.00                 S  
ATOM    594  N   ASP   130      37.800  20.161   3.316  1.00                 N  
ATOM    595  CA  ASP   130      37.823  18.826   2.680  1.00                 C  
ATOM    596  C   ASP   130      38.916  18.829   1.600  1.00                 C  
ATOM    597  O   ASP   130      38.922  19.736   0.767  1.00                 O  
ATOM    598  CB  ASP   130      36.451  18.488   2.094  1.00                 C  
ATOM    599  CG  ASP   130      36.364  17.057   1.602  1.00                 C  
ATOM    600  OD1 ASP   130      37.392  16.348   1.650  1.00                 O  
ATOM    601  OD2 ASP   130      35.268  16.643   1.168  1.00                 O  
ATOM    602  N   GLN   131      39.861  17.852   1.634  1.00                 N  
ATOM    603  CA  GLN   131      41.026  17.837   0.719  1.00                 C  
ATOM    604  C   GLN   131      40.687  17.743  -0.809  1.00                 C  
ATOM    605  O   GLN   131      41.478  18.234  -1.621  1.00                 O  
ATOM    606  CB  GLN   131      41.959  16.673   1.058  1.00                 C  
ATOM    607  CD  GLN   131      44.127  17.856   0.531  1.00                 C  
ATOM    608  CG  GLN   131      43.247  16.654   0.251  1.00                 C  
ATOM    609  OE1 GLN   131      44.402  18.181   1.686  1.00                 O  
ATOM    610  NE2 GLN   131      44.572  18.521  -0.529  1.00                 N  
ATOM    611  N   GLY   132      39.532  17.181  -1.174  1.00                 N  
ATOM    612  CA  GLY   132      39.152  17.066  -2.580  1.00                 C  
ATOM    613  C   GLY   132      37.990  17.924  -3.054  1.00                 C  
ATOM    614  O   GLY   132      37.368  17.575  -4.059  1.00                 O  
ATOM    615  N   ASP   133      37.699  19.063  -2.374  1.00                 N  
ATOM    616  CA  ASP   133      36.572  19.957  -2.722  1.00                 C  
ATOM    617  C   ASP   133      36.861  21.007  -3.828  1.00                 C  
ATOM    618  O   ASP   133      35.975  21.809  -4.148  1.00                 O  
ATOM    619  CB  ASP   133      36.086  20.714  -1.484  1.00                 C  
ATOM    620  CG  ASP   133      37.130  21.667  -0.937  1.00                 C  
ATOM    621  OD1 ASP   133      38.334  21.428  -1.171  1.00                 O  
ATOM    622  OD2 ASP   133      36.745  22.653  -0.274  1.00                 O  
ATOM    623  N   ARG   134      38.080  21.022  -4.370  1.00                 N  
ATOM    624  CA  ARG   134      38.418  21.976  -5.428  1.00                 C  
ATOM    625  C   ARG   134      39.024  23.294  -4.974  1.00                 C  
ATOM    626  O   ARG   134      39.501  24.074  -5.801  1.00                 O  
ATOM    627  CB  ARG   134      37.181  22.309  -6.265  1.00                 C  
ATOM    628  CD  ARG   134      35.421  21.529  -7.875  1.00                 C  
ATOM    629  NE  ARG   134      35.884  22.305  -9.023  1.00                 N  
ATOM    630  CG  ARG   134      36.568  21.110  -6.970  1.00                 C  
ATOM    631  CZ  ARG   134      35.114  23.124  -9.731  1.00                 C  
ATOM    632  NH1 ARG   134      35.623  23.789 -10.759  1.00                 N  
ATOM    633  NH2 ARG   134      33.837  23.277  -9.409  1.00                 N  
ATOM    634  N   LEU   135      39.011  23.559  -3.662  1.00                 N  
ATOM    635  CA  LEU   135      39.607  24.758  -3.061  1.00                 C  
ATOM    636  C   LEU   135      41.126  24.543  -2.969  1.00                 C  
ATOM    637  O   LEU   135      41.581  23.404  -2.823  1.00                 O  
ATOM    638  CB  LEU   135      38.991  25.031  -1.687  1.00                 C  
ATOM    639  CG  LEU   135      37.679  25.818  -1.677  1.00                 C  
ATOM    640  CD1 LEU   135      36.603  25.079  -2.458  1.00                 C  
ATOM    641  CD2 LEU   135      37.217  26.074  -0.251  1.00                 C  
ATOM    642  N   HIS   136      41.882  25.637  -2.998  1.00                 N  
ATOM    643  CA  HIS   136      43.323  25.591  -2.785  1.00                 C  
ATOM    644  C   HIS   136      44.137  26.351  -3.810  1.00                 C  
ATOM    645  O   HIS   136      43.719  26.462  -4.967  1.00                 O  
ATOM    646  CB  HIS   136      43.816  24.143  -2.764  1.00                 C  
ATOM    647  CG  HIS   136      43.269  23.335  -1.628  1.00                 C  
ATOM    648  ND1 HIS   136      43.777  22.102  -1.279  1.00                 N  
ATOM    649  CE1 HIS   136      43.086  21.626  -0.229  1.00                 C  
ATOM    650  CD2 HIS   136      42.204  23.506  -0.651  1.00                 C  
ATOM    651  NE2 HIS   136      42.141  22.463   0.154  1.00                 N  
ATOM    652  N   LYS   137      45.318  26.879  -3.421  1.00                 N  
ATOM    653  CA  LYS   137      45.900  26.848  -2.066  1.00                 C  
ATOM    654  C   LYS   137      45.197  27.788  -1.068  1.00                 C  
ATOM    655  O   LYS   137      44.410  28.662  -1.463  1.00                 O  
ATOM    656  CB  LYS   137      47.386  27.207  -2.113  1.00                 C  
ATOM    657  CD  LYS   137      49.159  28.920  -2.588  1.00                 C  
ATOM    658  CE  LYS   137      49.437  30.385  -2.883  1.00                 C  
ATOM    659  CG  LYS   137      47.665  28.642  -2.530  1.00                 C  
ATOM    660  NZ  LYS   137      50.896  30.678  -2.912  1.00                 N  
ATOM    661  N   TYR   138      45.453  27.568   0.233  1.00                 N  
ATOM    662  CA  TYR   138      44.910  28.377   1.327  1.00                 C  
ATOM    663  C   TYR   138      45.809  28.238   2.550  1.00                 C  
ATOM    664  O   TYR   138      46.487  27.218   2.699  1.00                 O  
ATOM    665  CB  TYR   138      43.476  27.951   1.648  1.00                 C  
ATOM    666  CG  TYR   138      43.355  26.525   2.134  1.00                 C  
ATOM    667  OH  TYR   138      43.027  22.607   3.487  1.00                 O  
ATOM    668  CZ  TYR   138      43.135  23.903   3.038  1.00                 C  
ATOM    669  CD1 TYR   138      43.749  26.176   3.419  1.00                 C  
ATOM    670  CE1 TYR   138      43.642  24.875   3.873  1.00                 C  
ATOM    671  CD2 TYR   138      42.846  25.532   1.307  1.00                 C  
ATOM    672  CE2 TYR   138      42.732  24.226   1.743  1.00                 C  
ATOM    673  N   GLY   139      45.768  29.232   3.431  1.00                 N  
ATOM    674  CA  GLY   139      46.532  29.190   4.663  1.00                 C  
ATOM    675  C   GLY   139      46.729  30.525   5.334  1.00                 C  
ATOM    676  O   GLY   139      46.482  31.572   4.731  1.00                 O  
ATOM    677  N   TRP   140      47.196  30.478   6.600  1.00                 N  
ATOM    678  CA  TRP   140      47.482  31.651   7.413  1.00                 C  
ATOM    679  C   TRP   140      48.808  32.277   6.998  1.00                 C  
ATOM    680  O   TRP   140      49.838  31.592   6.954  1.00                 O  
ATOM    681  CB  TRP   140      47.508  31.281   8.897  1.00                 C  
ATOM    682  CG  TRP   140      46.161  30.930   9.451  1.00                 C  
ATOM    683  CD1 TRP   140      45.668  29.677   9.675  1.00                 C  
ATOM    684  NE1 TRP   140      44.397  29.752  10.191  1.00                 N  
ATOM    685  CD2 TRP   140      45.133  31.844   9.852  1.00                 C  
ATOM    686  CE2 TRP   140      44.047  31.074  10.308  1.00                 C  
ATOM    687  CH2 TRP   140      42.789  33.015  10.782  1.00                 C  
ATOM    688  CZ2 TRP   140      42.867  31.651  10.776  1.00                 C  
ATOM    689  CE3 TRP   140      45.025  33.238   9.869  1.00                 C  
ATOM    690  CZ3 TRP   140      43.854  33.805  10.335  1.00                 C  
ATOM    691  N   LEU   141      48.775  33.581   6.678  1.00                 N  
ATOM    692  CA  LEU   141      49.966  34.381   6.330  1.00                 C  
ATOM    693  C   LEU   141      50.544  34.909   7.647  1.00                 C  
ATOM    694  O   LEU   141      51.760  34.860   7.853  1.00                 O  
ATOM    695  CB  LEU   141      49.591  35.508   5.365  1.00                 C  
ATOM    696  CG  LEU   141      49.112  35.079   3.976  1.00                 C  
ATOM    697  CD1 LEU   141      48.646  36.284   3.173  1.00                 C  
ATOM    698  CD2 LEU   141      50.214  34.342   3.231  1.00                 C  
ATOM    699  N   LYS   142      49.644  35.383   8.543  1.00                 N  
ATOM    700  CA  LYS   142      49.911  35.864   9.895  1.00                 C  
ATOM    701  C   LYS   142      48.906  35.238  10.857  1.00                 C  
ATOM    702  O   LYS   142      47.730  35.110  10.533  1.00                 O  
ATOM    703  CB  LYS   142      49.843  37.392   9.943  1.00                 C  
ATOM    704  CD  LYS   142      48.502  39.476   9.547  1.00                 C  
ATOM    705  CE  LYS   142      48.740  40.124  10.901  1.00                 C  
ATOM    706  CG  LYS   142      48.462  37.961   9.660  1.00                 C  
ATOM    707  NZ  LYS   142      48.602  41.605  10.840  1.00                 N  
ATOM    708  N   HIS   143      49.367  34.920  12.068  1.00                 N  
ATOM    709  CA  HIS   143      48.591  34.411  13.199  1.00                 C  
ATOM    710  C   HIS   143      49.569  34.341  14.355  1.00                 C  
ATOM    711  O   HIS   143      50.505  33.564  14.264  1.00                 O  
ATOM    712  CB  HIS   143      47.968  33.057  12.855  1.00                 C  
ATOM    713  CG  HIS   143      47.032  32.539  13.903  1.00                 C  
ATOM    714  ND1 HIS   143      47.411  32.359  15.215  1.00                 N  
ATOM    715  CE1 HIS   143      46.362  31.885  15.912  1.00                 C  
ATOM    716  CD2 HIS   143      45.641  32.111  13.932  1.00                 C  
ATOM    717  NE2 HIS   143      45.297  31.734  15.149  1.00                 N  
ATOM    718  N   ASP   144      49.376  35.120  15.437  1.00                 N  
ATOM    719  CA  ASP   144      50.307  35.042  16.580  1.00                 C  
ATOM    720  C   ASP   144      49.814  34.115  17.686  1.00                 C  
ATOM    721  O   ASP   144      50.416  34.076  18.761  1.00                 O  
ATOM    722  CB  ASP   144      50.553  36.434  17.166  1.00                 C  
ATOM    723  CG  ASP   144      49.296  37.055  17.741  1.00                 C  
ATOM    724  OD1 ASP   144      48.222  36.425  17.638  1.00                 O  
ATOM    725  OD2 ASP   144      49.384  38.171  18.295  1.00                 O  
ATOM    726  N   GLY   145      48.691  33.440  17.427  1.00                 N  
ATOM    727  CA  GLY   145      48.061  32.520  18.366  1.00                 C  
ATOM    728  C   GLY   145      47.326  33.207  19.492  1.00                 C  
ATOM    729  O   GLY   145      46.916  32.539  20.448  1.00                 O  
ATOM    730  N   ARG   146      47.131  34.541  19.399  1.00                 N  
ATOM    731  CA  ARG   146      46.527  35.279  20.503  1.00                 C  
ATOM    732  C   ARG   146      45.670  36.480  20.177  1.00                 C  
ATOM    733  O   ARG   146      44.675  36.686  20.850  1.00                 O  
ATOM    734  CB  ARG   146      47.605  35.776  21.468  1.00                 C  
ATOM    735  CD  ARG   146      49.400  35.230  23.135  1.00                 C  
ATOM    736  NE  ARG   146      48.815  35.994  24.235  1.00                 N  
ATOM    737  CG  ARG   146      48.338  34.667  22.205  1.00                 C  
ATOM    738  CZ  ARG   146      49.511  36.772  25.057  1.00                 C  
ATOM    739  NH1 ARG   146      48.894  37.429  26.029  1.00                 N  
ATOM    740  NH2 ARG   146      50.823  36.892  24.905  1.00                 N  
ATOM    741  N   HIS   147      46.138  37.372  19.306  1.00                 N  
ATOM    742  CA  HIS   147      45.426  38.632  19.095  1.00                 C  
ATOM    743  C   HIS   147      44.898  38.854  17.702  1.00                 C  
ATOM    744  O   HIS   147      43.923  39.583  17.546  1.00                 O  
ATOM    745  CB  HIS   147      46.324  39.820  19.445  1.00                 C  
ATOM    746  CG  HIS   147      46.749  39.854  20.881  1.00                 C  
ATOM    747  ND1 HIS   147      45.885  40.174  21.905  1.00                 N  
ATOM    748  CE1 HIS   147      46.551  40.120  23.073  1.00                 C  
ATOM    749  CD2 HIS   147      47.989  39.610  21.602  1.00                 C  
ATOM    750  NE2 HIS   147      47.814  39.782  22.898  1.00                 N  
ATOM    751  N   PHE   148      45.573  38.317  16.684  1.00                 N  
ATOM    752  CA  PHE   148      45.175  38.585  15.316  1.00                 C  
ATOM    753  C   PHE   148      45.593  37.468  14.359  1.00                 C  
ATOM    754  O   PHE   148      46.414  36.613  14.705  1.00                 O  
ATOM    755  CB  PHE   148      45.765  39.913  14.836  1.00                 C  
ATOM    756  CG  PHE   148      47.266  39.922  14.777  1.00                 C  
ATOM    757  CZ  PHE   148      50.044  39.942  14.673  1.00                 C  
ATOM    758  CD1 PHE   148      47.929  39.605  13.604  1.00                 C  
ATOM    759  CE1 PHE   148      49.310  39.613  13.549  1.00                 C  
ATOM    760  CD2 PHE   148      48.015  40.248  15.893  1.00                 C  
ATOM    761  CE2 PHE   148      49.396  40.257  15.839  1.00                 C  
ATOM    762  N   GLY   149      45.050  37.536  13.146  1.00                 N  
ATOM    763  CA  GLY   149      45.368  36.624  12.063  1.00                 C  
ATOM    764  C   GLY   149      44.860  37.107  10.725  1.00                 C  
ATOM    765  O   GLY   149      43.862  37.832  10.658  1.00                 O  
ATOM    766  N   VAL   150      45.572  36.715   9.660  1.00                 N  
ATOM    767  CA  VAL   150      45.257  36.974   8.256  1.00                 C  
ATOM    768  C   VAL   150      45.500  35.698   7.451  1.00                 C  
ATOM    769  O   VAL   150      46.621  35.188   7.428  1.00                 O  
ATOM    770  CB  VAL   150      46.087  38.145   7.698  1.00                 C  
ATOM    771  CG1 VAL   150      45.753  38.385   6.234  1.00                 C  
ATOM    772  CG2 VAL   150      45.849  39.405   8.516  1.00                 C  
ATOM    773  N   GLN   151      44.450  35.223   6.773  1.00                 N  
ATOM    774  CA  GLN   151      44.440  34.036   5.917  1.00                 C  
ATOM    775  C   GLN   151      43.971  34.385   4.492  1.00                 C  
ATOM    776  O   GLN   151      43.101  35.245   4.325  1.00                 O  
ATOM    777  CB  GLN   151      43.542  32.951   6.515  1.00                 C  
ATOM    778  CD  GLN   151      42.692  30.576   6.391  1.00                 C  
ATOM    779  CG  GLN   151      43.530  31.651   5.728  1.00                 C  
ATOM    780  OE1 GLN   151      42.860  30.287   7.576  1.00                 O  
ATOM    781  NE2 GLN   151      41.785  29.979   5.627  1.00                 N  
ATOM    782  N   GLU   152      44.529  33.685   3.476  1.00                 N  
ATOM    783  CA  GLU   152      44.159  33.789   2.061  1.00                 C  
ATOM    784  C   GLU   152      43.600  32.445   1.571  1.00                 C  
ATOM    785  O   GLU   152      44.109  31.400   1.954  1.00                 O  
ATOM    786  CB  GLU   152      45.365  34.215   1.222  1.00                 C  
ATOM    787  CD  GLU   152      44.994  36.712   1.160  1.00                 C  
ATOM    788  CG  GLU   152      45.917  35.585   1.579  1.00                 C  
ATOM    789  OE1 GLU   152      44.156  36.491   0.261  1.00                 O  
ATOM    790  OE2 GLU   152      45.109  37.817   1.731  1.00                 O  
ATOM    791  N   ILE   153      42.510  32.471   0.772  1.00                 N  
ATOM    792  CA  ILE   153      41.873  31.252   0.264  1.00                 C  
ATOM    793  C   ILE   153      41.682  31.410  -1.237  1.00                 C  
ATOM    794  O   ILE   153      40.972  32.327  -1.678  1.00                 O  
ATOM    795  CB  ILE   153      40.537  30.974   0.977  1.00                 C  
ATOM    796  CD1 ILE   153      39.477  30.742   3.284  1.00                 C  
ATOM    797  CG1 ILE   153      40.758  30.820   2.483  1.00                 C  
ATOM    798  CG2 ILE   153      39.856  29.754   0.377  1.00                 C  
ATOM    799  N   HIS   154      42.301  30.515  -2.030  1.00                 N  
ATOM    800  CA  HIS   154      42.131  30.538  -3.490  1.00                 C  
ATOM    801  C   HIS   154      41.074  29.509  -3.864  1.00                 C  
ATOM    802  O   HIS   154      41.168  28.337  -3.468  1.00                 O  
ATOM    803  CB  HIS   154      43.463  30.257  -4.189  1.00                 C  
ATOM    804  CG  HIS   154      44.510  31.295  -3.933  1.00                 C  
ATOM    805  ND1 HIS   154      44.500  32.530  -4.545  1.00                 N  
ATOM    806  CE1 HIS   154      45.560  33.239  -4.119  1.00                 C  
ATOM    807  CD2 HIS   154      45.704  31.383  -3.105  1.00                 C  
ATOM    808  NE2 HIS   154      46.287  32.557  -3.255  1.00                 N  
ATOM    809  N   ASP   155      40.021  29.967  -4.552  1.00                 N  
ATOM    810  CA  ASP   155      38.921  29.090  -4.924  1.00                 C  
ATOM    811  C   ASP   155      38.461  29.404  -6.318  1.00                 C  
ATOM    812  O   ASP   155      37.653  30.306  -6.504  1.00                 O  
ATOM    813  CB  ASP   155      37.766  29.229  -3.931  1.00                 C  
ATOM    814  CG  ASP   155      36.634  28.261  -4.215  1.00                 C  
ATOM    815  OD1 ASP   155      36.150  28.234  -5.366  1.00                 O  
ATOM    816  OD2 ASP   155      36.230  27.530  -3.286  1.00                 O  
ATOM    817  N   GLY   156      38.992  28.666  -7.290  1.00                 N  
ATOM    818  CA  GLY   156      38.652  28.852  -8.696  1.00                 C  
ATOM    819  C   GLY   156      38.836  30.291  -9.139  1.00                 C  
ATOM    820  O   GLY   156      39.929  30.839  -8.972  1.00                 O  
ATOM    821  N   ASP   157      37.753  30.948  -9.599  1.00                 N  
ATOM    822  CA  ASP   157      37.785  32.354 -10.032  1.00                 C  
ATOM    823  C   ASP   157      37.834  33.398  -8.877  1.00                 C  
ATOM    824  O   ASP   157      37.967  34.604  -9.139  1.00                 O  
ATOM    825  CB  ASP   157      36.570  32.674 -10.905  1.00                 C  
ATOM    826  CG  ASP   157      35.263  32.574 -10.143  1.00                 C  
ATOM    827  OD1 ASP   157      35.305  32.303  -8.925  1.00                 O  
ATOM    828  OD2 ASP   157      34.197  32.767 -10.764  1.00                 O  
ATOM    829  N   PHE   158      37.755  32.922  -7.609  1.00                 N  
ATOM    830  CA  PHE   158      37.743  33.759  -6.402  1.00                 C  
ATOM    831  C   PHE   158      38.980  33.691  -5.525  1.00                 C  
ATOM    832  O   PHE   158      39.578  32.618  -5.386  1.00                 O  
ATOM    833  CB  PHE   158      36.542  33.410  -5.520  1.00                 C  
ATOM    834  CG  PHE   158      35.217  33.751  -6.139  1.00                 C  
ATOM    835  CZ  PHE   158      32.760  34.379  -7.278  1.00                 C  
ATOM    836  CD1 PHE   158      35.152  34.467  -7.322  1.00                 C  
ATOM    837  CE1 PHE   158      33.932  34.780  -7.891  1.00                 C  
ATOM    838  CD2 PHE   158      34.035  33.357  -5.538  1.00                 C  
ATOM    839  CE2 PHE   158      32.815  33.671  -6.107  1.00                 C  
ATOM    840  N   LYS   159      39.297  34.832  -4.854  1.00                 N  
ATOM    841  CA  LYS   159      40.347  34.947  -3.823  1.00                 C  
ATOM    842  C   LYS   159      39.708  35.573  -2.579  1.00                 C  
ATOM    843  O   LYS   159      39.241  36.715  -2.621  1.00                 O  
ATOM    844  CB  LYS   159      41.520  35.779  -4.344  1.00                 C  
ATOM    845  CD  LYS   159      43.826  36.696  -3.965  1.00                 C  
ATOM    846  CE  LYS   159      44.969  36.848  -2.974  1.00                 C  
ATOM    847  CG  LYS   159      42.676  35.904  -3.364  1.00                 C  
ATOM    848  NZ  LYS   159      46.095  37.639  -3.542  1.00                 N  
ATOM    849  N   LEU   160      39.714  34.830  -1.474  1.00                 N  
ATOM    850  CA  LEU   160      39.152  35.313  -0.220  1.00                 C  
ATOM    851  C   LEU   160      40.256  35.677   0.814  1.00                 C  
ATOM    852  O   LEU   160      41.287  34.993   0.907  1.00                 O  
ATOM    853  CB  LEU   160      38.210  34.269   0.383  1.00                 C  
ATOM    854  CG  LEU   160      37.016  33.855  -0.479  1.00                 C  
ATOM    855  CD1 LEU   160      36.218  32.753   0.200  1.00                 C  
ATOM    856  CD2 LEU   160      36.123  35.051  -0.771  1.00                 C  
ATOM    857  N   THR   161      40.035  36.772   1.563  1.00                 N  
ATOM    858  CA  THR   161      40.906  37.205   2.646  1.00                 C  
ATOM    859  C   THR   161      40.032  37.201   3.909  1.00                 C  
ATOM    860  O   THR   161      38.988  37.863   3.937  1.00                 O  
ATOM    861  CB  THR   161      41.515  38.591   2.361  1.00                 C  
ATOM    862  OG1 THR   161      42.284  38.538   1.153  1.00                 O  
ATOM    863  CG2 THR   161      42.427  39.016   3.501  1.00                 C  
ATOM    864  N   THR   162      40.415  36.388   4.910  1.00                 N  
ATOM    865  CA  THR   162      39.711  36.279   6.186  1.00                 C  
ATOM    866  C   THR   162      40.658  36.753   7.288  1.00                 C  
ATOM    867  O   THR   162      41.658  36.088   7.581  1.00                 O  
ATOM    868  CB  THR   162      39.234  34.838   6.446  1.00                 C  
ATOM    869  OG1 THR   162      40.355  33.946   6.402  1.00                 O  
ATOM    870  CG2 THR   162      38.230  34.410   5.387  1.00                 C  
ATOM    871  N   SER   163      40.357  37.923   7.878  1.00                 N  
ATOM    872  CA  SER   163      41.185  38.531   8.924  1.00                 C  
ATOM    873  C   SER   163      40.389  38.723  10.213  1.00                 C  
ATOM    874  O   SER   163      39.175  38.910  10.157  1.00                 O  
ATOM    875  CB  SER   163      41.748  39.872   8.450  1.00                 C  
ATOM    876  OG  SER   163      40.709  40.804   8.204  1.00                 O  
ATOM    877  N   PHE   164      41.077  38.704  11.369  1.00                 N  
ATOM    878  CA  PHE   164      40.460  38.936  12.676  1.00                 C  
ATOM    879  C   PHE   164      41.417  39.687  13.594  1.00                 C  
ATOM    880  O   PHE   164      42.632  39.543  13.471  1.00                 O  
ATOM    881  CB  PHE   164      40.041  37.610  13.314  1.00                 C  
ATOM    882  CG  PHE   164      41.191  36.695  13.623  1.00                 C  
ATOM    883  CZ  PHE   164      43.320  35.000  14.188  1.00                 C  
ATOM    884  CD1 PHE   164      41.804  36.725  14.863  1.00                 C  
ATOM    885  CE1 PHE   164      42.863  35.884  15.147  1.00                 C  
ATOM    886  CD2 PHE   164      41.661  35.805  12.673  1.00                 C  
ATOM    887  CE2 PHE   164      42.720  34.964  12.957  1.00                 C  
ATOM    888  N   VAL   165      40.859  40.453  14.532  1.00                 N  
ATOM    889  CA  VAL   165      41.561  41.179  15.591  1.00                 C  
ATOM    890  C   VAL   165      40.724  40.977  16.884  1.00                 C  
ATOM    891  O   VAL   165      39.501  41.114  16.852  1.00                 O  
ATOM    892  CB  VAL   165      41.740  42.666  15.233  1.00                 C  
ATOM    893  CG1 VAL   165      42.451  43.403  16.357  1.00                 C  
ATOM    894  CG2 VAL   165      42.506  42.811  13.927  1.00                 C  
ATOM    895  N   LYS   166      41.389  40.621  17.996  1.00                 N  
ATOM    896  CA  LYS   166      40.756  40.446  19.302  1.00                 C  
ATOM    897  C   LYS   166      41.122  41.636  20.168  1.00                 C  
ATOM    898  O   LYS   166      42.285  42.057  20.183  1.00                 O  
ATOM    899  CB  LYS   166      41.198  39.127  19.939  1.00                 C  
ATOM    900  CD  LYS   166      40.998  37.496  21.837  1.00                 C  
ATOM    901  CE  LYS   166      40.351  37.209  23.182  1.00                 C  
ATOM    902  CG  LYS   166      40.547  38.838  21.282  1.00                 C  
ATOM    903  NZ  LYS   166      40.793  35.903  23.743  1.00                 N  
ATOM    904  N   ARG   167      40.132  42.189  20.874  1.00                 N  
ATOM    905  CA  ARG   167      40.351  43.331  21.752  1.00                 C  
ATOM    906  C   ARG   167      39.954  42.966  23.190  1.00                 C  
ATOM    907  O   ARG   167      38.791  42.636  23.433  1.00                 O  
ATOM    908  CB  ARG   167      39.558  44.544  21.261  1.00                 C  
ATOM    909  CD  ARG   167      38.984  46.973  21.529  1.00                 C  
ATOM    910  NE  ARG   167      39.109  48.167  22.361  1.00                 N  
ATOM    911  CG  ARG   167      39.741  45.790  22.112  1.00                 C  
ATOM    912  CZ  ARG   167      38.516  49.327  22.097  1.00                 C  
ATOM    913  NH1 ARG   167      38.688  50.359  22.911  1.00                 N  
ATOM    914  NH2 ARG   167      37.754  49.452  21.019  1.00                 N  
ATOM    915  N   PRO   168      40.909  42.994  24.148  1.00                 N  
ATOM    916  CA  PRO   168      40.561  42.666  25.547  1.00                 C  
ATOM    917  C   PRO   168      39.697  43.736  26.219  1.00                 C  
ATOM    918  O   PRO   168      39.609  44.868  25.734  1.00                 O  
ATOM    919  CB  PRO   168      41.916  42.549  26.248  1.00                 C  
ATOM    920  CD  PRO   168      42.377  43.320  24.029  1.00                 C  
ATOM    921  CG  PRO   168      42.822  43.435  25.460  1.00                 C  
ATOM    922  N   GLY   169      39.070  43.359  27.331  1.00                 N  
ATOM    923  CA  GLY   169      38.192  44.235  28.099  1.00                 C  
ATOM    924  C   GLY   169      37.009  43.483  28.672  1.00                 C  
ATOM    925  O   GLY   169      36.526  42.530  28.060  1.00                 O  
ATOM    926  N   GLY   170      36.535  43.926  29.833  1.00                 N  
ATOM    927  CA  GLY   170      35.442  43.291  30.560  1.00                 C  
ATOM    928  C   GLY   170      35.909  42.142  31.428  1.00                 C  
ATOM    929  O   GLY   170      37.085  42.075  31.800  1.00                 O  
ATOM    930  N   SER   171      34.991  41.226  31.755  1.00                 N  
ATOM    931  CA  SER   171      35.285  40.080  32.624  1.00                 C  
ATOM    932  C   SER   171      35.007  38.751  31.912  1.00                 C  
ATOM    933  O   SER   171      35.131  37.694  32.541  1.00                 O  
ATOM    934  CB  SER   171      34.466  40.161  33.914  1.00                 C  
ATOM    935  OG  SER   171      33.077  40.099  33.640  1.00                 O  
ATOM    936  N   HIS   172      34.620  38.803  30.611  1.00                 N  
ATOM    937  CA  HIS   172      34.193  37.616  29.871  1.00                 C  
ATOM    938  C   HIS   172      35.001  37.268  28.592  1.00                 C  
ATOM    939  O   HIS   172      34.489  36.551  27.727  1.00                 O  
ATOM    940  CB  HIS   172      32.726  37.743  29.455  1.00                 C  
ATOM    941  CG  HIS   172      31.777  37.834  30.609  1.00                 C  
ATOM    942  ND1 HIS   172      31.494  36.762  31.427  1.00                 N  
ATOM    943  CE1 HIS   172      30.613  37.148  32.367  1.00                 C  
ATOM    944  CD2 HIS   172      30.952  38.881  31.195  1.00                 C  
ATOM    945  NE2 HIS   172      30.284  38.419  32.234  1.00                 N  
ATOM    946  N   GLY   173      36.261  37.689  28.526  1.00                 N  
ATOM    947  CA  GLY   173      37.144  37.348  27.412  1.00                 C  
ATOM    948  C   GLY   173      37.280  38.358  26.291  1.00                 C  
ATOM    949  O   GLY   173      37.921  38.060  25.279  1.00                 O  
ATOM    950  N   GLY   174      36.676  39.538  26.460  1.00                 N  
ATOM    951  CA  GLY   174      36.760  40.630  25.495  1.00                 C  
ATOM    952  C   GLY   174      35.916  40.549  24.237  1.00                 C  
ATOM    953  O   GLY   174      34.927  39.813  24.175  1.00                 O  
ATOM    954  N   ASP   175      36.315  41.347  23.228  1.00                 N  
ATOM    955  CA  ASP   175      35.663  41.488  21.927  1.00                 C  
ATOM    956  C   ASP   175      36.525  40.946  20.778  1.00                 C  
ATOM    957  O   ASP   175      37.726  40.684  20.953  1.00                 O  
ATOM    958  CB  ASP   175      35.320  42.954  21.656  1.00                 C  
ATOM    959  CG  ASP   175      34.258  43.488  22.597  1.00                 C  
ATOM    960  OD1 ASP   175      33.511  42.670  23.175  1.00                 O  
ATOM    961  OD2 ASP   175      34.172  44.723  22.756  1.00                 O  
ATOM    962  N   TRP   176      35.902  40.824  19.588  1.00                 N  
ATOM    963  CA  TRP   176      36.544  40.444  18.329  1.00                 C  
ATOM    964  C   TRP   176      35.775  40.958  17.120  1.00                 C  
ATOM    965  O   TRP   176      34.570  41.173  17.202  1.00                 O  
ATOM    966  CB  TRP   176      36.687  38.923  18.238  1.00                 C  
ATOM    967  CG  TRP   176      35.380  38.194  18.288  1.00                 C  
ATOM    968  CD1 TRP   176      34.735  37.743  19.404  1.00                 C  
ATOM    969  NE1 TRP   176      33.561  37.121  19.054  1.00                 N  
ATOM    970  CD2 TRP   176      34.557  37.830  17.173  1.00                 C  
ATOM    971  CE2 TRP   176      33.431  37.162  17.688  1.00                 C  
ATOM    972  CH2 TRP   176      32.546  36.851  15.521  1.00                 C  
ATOM    973  CZ2 TRP   176      32.417  36.667  16.869  1.00                 C  
ATOM    974  CE3 TRP   176      34.663  38.003  15.790  1.00                 C  
ATOM    975  CZ3 TRP   176      33.656  37.511  14.982  1.00                 C  
ATOM    976  N   THR   177      36.495  41.162  15.996  1.00                 N  
ATOM    977  CA  THR   177      35.935  41.627  14.732  1.00                 C  
ATOM    978  C   THR   177      36.568  40.848  13.594  1.00                 C  
ATOM    979  O   THR   177      37.769  40.567  13.630  1.00                 O  
ATOM    980  CB  THR   177      36.155  43.139  14.539  1.00                 C  
ATOM    981  OG1 THR   177      35.548  43.855  15.622  1.00                 O  
ATOM    982  CG2 THR   177      35.529  43.606  13.234  1.00                 C  
ATOM    983  N   ALA   178      35.767  40.498  12.590  1.00                 N  
ATOM    984  CA  ALA   178      36.226  39.803  11.388  1.00                 C  
ATOM    985  C   ALA   178      36.034  40.712  10.197  1.00                 C  
ATOM    986  O   ALA   178      35.080  41.475  10.168  1.00                 O  
ATOM    987  CB  ALA   178      35.473  38.493  11.213  1.00                 C  
ATOM    988  N   TYR   179      36.916  40.587   9.197  1.00                 N  
ATOM    989  CA  TYR   179      36.798  41.236   7.903  1.00                 C  
ATOM    990  C   TYR   179      37.014  40.133   6.853  1.00                 C  
ATOM    991  O   TYR   179      38.046  39.452   6.870  1.00                 O  
ATOM    992  CB  TYR   179      37.811  42.376   7.781  1.00                 C  
ATOM    993  CG  TYR   179      37.738  43.122   6.468  1.00                 C  
ATOM    994  OH  TYR   179      37.525  45.182   2.862  1.00                 O  
ATOM    995  CZ  TYR   179      37.597  44.499   4.055  1.00                 C  
ATOM    996  CD1 TYR   179      36.724  44.040   6.227  1.00                 C  
ATOM    997  CE1 TYR   179      36.650  44.727   5.029  1.00                 C  
ATOM    998  CD2 TYR   179      38.684  42.906   5.474  1.00                 C  
ATOM    999  CE2 TYR   179      38.626  43.583   4.271  1.00                 C  
ATOM   1000  N   ILE   180      36.006  39.932   5.978  1.00                 N  
ATOM   1001  CA  ILE   180      36.061  38.973   4.880  1.00                 C  
ATOM   1002  C   ILE   180      36.013  39.766   3.584  1.00                 C  
ATOM   1003  O   ILE   180      35.061  40.507   3.353  1.00                 O  
ATOM   1004  CB  ILE   180      34.916  37.947   4.969  1.00                 C  
ATOM   1005  CD1 ILE   180      34.288  37.830   7.437  1.00                 C  
ATOM   1006  CG1 ILE   180      35.002  37.164   6.281  1.00                 C  
ATOM   1007  CG2 ILE   180      34.930  37.027   3.758  1.00                 C  
ATOM   1008  N   ASP   181      37.083  39.650   2.774  1.00                 N  
ATOM   1009  CA  ASP   181      37.252  40.335   1.492  1.00                 C  
ATOM   1010  C   ASP   181      37.154  39.319   0.359  1.00                 C  
ATOM   1011  O   ASP   181      37.789  38.260   0.407  1.00                 O  
ATOM   1012  CB  ASP   181      38.591  41.074   1.452  1.00                 C  
ATOM   1013  CG  ASP   181      38.766  41.894   0.189  1.00                 C  
ATOM   1014  OD1 ASP   181      37.996  41.680  -0.770  1.00                 O  
ATOM   1015  OD2 ASP   181      39.674  42.752   0.159  1.00                 O  
ATOM   1016  N   VAL   182      36.340  39.647  -0.653  1.00                 N  
ATOM   1017  CA  VAL   182      36.113  38.786  -1.806  1.00                 C  
ATOM   1018  C   VAL   182      36.570  39.543  -3.042  1.00                 C  
ATOM   1019  O   VAL   182      36.015  40.598  -3.349  1.00                 O  
ATOM   1020  CB  VAL   182      34.636  38.362  -1.912  1.00                 C  
ATOM   1021  CG1 VAL   182      34.420  37.487  -3.137  1.00                 C  
ATOM   1022  CG2 VAL   182      34.199  37.635  -0.649  1.00                 C  
ATOM   1023  N   SER   183      37.574  39.010  -3.745  1.00                 N  
ATOM   1024  CA  SER   183      38.086  39.651  -4.950  1.00                 C  
ATOM   1025  C   SER   183      38.174  38.650  -6.092  1.00                 C  
ATOM   1026  O   SER   183      38.370  37.455  -5.840  1.00                 O  
ATOM   1027  CB  SER   183      39.457  40.276  -4.683  1.00                 C  
ATOM   1028  OG  SER   183      39.369  41.300  -3.707  1.00                 O  
ATOM   1029  N   ASN   184      37.554  38.954  -7.228  1.00                 N  
ATOM   1030  CA  ASN   184      37.629  38.051  -8.371  1.00                 C  
ATOM   1031  C   ASN   184      39.042  38.206  -8.933  1.00                 C  
ATOM   1032  O   ASN   184      39.562  39.317  -9.066  1.00                 O  
ATOM   1033  CB  ASN   184      36.531  38.378  -9.385  1.00                 C  
ATOM   1034  CG  ASN   184      35.143  38.060  -8.864  1.00                 C  
ATOM   1035  OD1 ASN   184      34.975  37.191  -8.010  1.00                 O  
ATOM   1036  ND2 ASN   184      34.144  38.767  -9.379  1.00                 N  
ATOM   1037  N   THR   185      39.688  37.096  -9.272  1.00                 N  
ATOM   1038  CA  THR   185      41.056  37.172  -9.776  1.00                 C  
ATOM   1039  C   THR   185      41.173  36.930 -11.284  1.00                 C  
ATOM   1040  O   THR   185      40.637  35.965 -11.836  1.00                 O  
ATOM   1041  CB  THR   185      41.977  36.165  -9.062  1.00                 C  
ATOM   1042  OG1 THR   185      42.016  36.459  -7.660  1.00                 O  
ATOM   1043  CG2 THR   185      43.391  36.251  -9.616  1.00                 C  
ATOM   1044  N   THR   186      41.889  37.823 -11.962  1.00                 N  
ATOM   1045  CA  THR   186      42.076  37.703 -13.400  1.00                 C  
ATOM   1046  C   THR   186      40.818  37.970 -14.209  1.00                 C  
ATOM   1047  O   THR   186      40.776  37.779 -15.427  1.00                 O  
ATOM   1048  CB  THR   186      42.597  36.307 -13.787  1.00                 C  
ATOM   1049  OG1 THR   186      41.521  35.362 -13.740  1.00                 O  
ATOM   1050  CG2 THR   186      43.682  35.856 -12.820  1.00                 C  
ATOM   1051  N   THR   187      39.766  38.421 -13.535  1.00                 N  
ATOM   1052  CA  THR   187      38.496  38.704 -14.187  1.00                 C  
ATOM   1053  C   THR   187      37.770  39.758 -13.351  1.00                 C  
ATOM   1054  O   THR   187      38.135  40.039 -12.206  1.00                 O  
ATOM   1055  CB  THR   187      37.644  37.430 -14.341  1.00                 C  
ATOM   1056  OG1 THR   187      36.531  37.697 -15.203  1.00                 O  
ATOM   1057  CG2 THR   187      37.115  36.976 -12.989  1.00                 C  
ATOM   1058  N   ARG   188      36.727  40.358 -13.916  1.00                 N  
ATOM   1059  CA  ARG   188      35.988  41.415 -13.231  1.00                 C  
ATOM   1060  C   ARG   188      34.622  41.070 -12.633  1.00                 C  
ATOM   1061  O   ARG   188      34.365  41.281 -11.445  1.00                 O  
ATOM   1062  CB  ARG   188      35.755  42.601 -14.170  1.00                 C  
ATOM   1063  CD  ARG   188      37.820  43.886 -13.550  1.00                 C  
ATOM   1064  NE  ARG   188      39.050  44.514 -14.026  1.00                 N  
ATOM   1065  CG  ARG   188      37.032  43.247 -14.682  1.00                 C  
ATOM   1066  CZ  ARG   188      39.966  45.060 -13.232  1.00                 C  
ATOM   1067  NH1 ARG   188      41.054  45.609 -13.754  1.00                 N  
ATOM   1068  NH2 ARG   188      39.791  45.055 -11.917  1.00                 N  
ATOM   1069  N   SER   189      33.728  40.535 -13.453  1.00                 N  
ATOM   1070  CA  SER   189      32.379  40.225 -13.001  1.00                 C  
ATOM   1071  C   SER   189      32.203  38.912 -12.260  1.00                 C  
ATOM   1072  O   SER   189      32.709  37.859 -12.658  1.00                 O  
ATOM   1073  CB  SER   189      31.408  40.212 -14.183  1.00                 C  
ATOM   1074  OG  SER   189      30.111  39.815 -13.773  1.00                 O  
ATOM   1075  N   GLY   190      31.469  38.972 -11.153  1.00                 N  
ATOM   1076  CA  GLY   190      31.198  37.785 -10.362  1.00                 C  
ATOM   1077  C   GLY   190      30.100  38.049  -9.347  1.00                 C  
ATOM   1078  O   GLY   190      29.855  39.188  -8.942  1.00                 O  
ATOM   1079  N   LEU   191      29.312  36.985  -8.969  1.00                 N  
ATOM   1080  CA  LEU   191      28.336  37.131  -7.890  1.00                 C  
ATOM   1081  C   LEU   191      28.606  36.102  -6.780  1.00                 C  
ATOM   1082  O   LEU   191      28.735  34.903  -7.068  1.00                 O  
ATOM   1083  CB  LEU   191      26.913  36.974  -8.430  1.00                 C  
ATOM   1084  CG  LEU   191      25.786  37.038  -7.398  1.00                 C  
ATOM   1085  CD1 LEU   191      25.709  38.420  -6.768  1.00                 C  
ATOM   1086  CD2 LEU   191      24.453  36.672  -8.033  1.00                 C  
ATOM   1087  N   VAL   192      28.741  36.577  -5.515  1.00                 N  
ATOM   1088  CA  VAL   192      29.108  35.716  -4.377  1.00                 C  
ATOM   1089  C   VAL   192      28.187  35.879  -3.172  1.00                 C  
ATOM   1090  O   VAL   192      27.843  37.007  -2.810  1.00                 O  
ATOM   1091  CB  VAL   192      30.557  35.970  -3.922  1.00                 C  
ATOM   1092  CG1 VAL   192      30.893  35.113  -2.710  1.00                 C  
ATOM   1093  CG2 VAL   192      31.529  35.694  -5.059  1.00                 C  
ATOM   1094  N   SER   193      27.849  34.747  -2.516  1.00                 N  
ATOM   1095  CA  SER   193      27.101  34.721  -1.259  1.00                 C  
ATOM   1096  C   SER   193      28.062  34.341  -0.114  1.00                 C  
ATOM   1097  O   SER   193      28.774  33.333  -0.198  1.00                 O  
ATOM   1098  CB  SER   193      25.932  33.739  -1.351  1.00                 C  
ATOM   1099  OG  SER   193      24.979  34.168  -2.308  1.00                 O  
ATOM   1100  N   LEU   194      28.056  35.140   0.962  1.00                 N  
ATOM   1101  CA  LEU   194      28.804  34.867   2.190  1.00                 C  
ATOM   1102  C   LEU   194      27.769  34.565   3.289  1.00                 C  
ATOM   1103  O   LEU   194      26.723  35.215   3.341  1.00                 O  
ATOM   1104  CB  LEU   194      29.699  36.055   2.547  1.00                 C  
ATOM   1105  CG  LEU   194      30.992  36.197   1.740  1.00                 C  
ATOM   1106  CD1 LEU   194      30.686  36.539   0.290  1.00                 C  
ATOM   1107  CD2 LEU   194      31.896  37.255   2.354  1.00                 C  
ATOM   1108  N   MET   195      28.075  33.613   4.173  1.00                 N  
ATOM   1109  CA  MET   195      27.176  33.218   5.263  1.00                 C  
ATOM   1110  C   MET   195      27.891  33.374   6.612  1.00                 C  
ATOM   1111  O   MET   195      29.006  32.893   6.771  1.00                 O  
ATOM   1112  CB  MET   195      26.697  31.778   5.067  1.00                 C  
ATOM   1113  SD  MET   195      25.274  29.873   3.645  1.00                 S  
ATOM   1114  CE  MET   195      24.435  29.960   2.065  1.00                 C  
ATOM   1115  CG  MET   195      25.903  31.557   3.790  1.00                 C  
ATOM   1116  N   PHE   196      27.254  34.060   7.567  1.00                 N  
ATOM   1117  CA  PHE   196      27.807  34.261   8.904  1.00                 C  
ATOM   1118  C   PHE   196      26.814  33.697   9.910  1.00                 C  
ATOM   1119  O   PHE   196      25.665  34.157   9.959  1.00                 O  
ATOM   1120  CB  PHE   196      28.085  35.745   9.151  1.00                 C  
ATOM   1121  CG  PHE   196      29.128  36.326   8.239  1.00                 C  
ATOM   1122  CZ  PHE   196      31.062  37.398   6.555  1.00                 C  
ATOM   1123  CD1 PHE   196      28.777  37.227   7.249  1.00                 C  
ATOM   1124  CE1 PHE   196      29.737  37.762   6.410  1.00                 C  
ATOM   1125  CD2 PHE   196      30.459  35.972   8.371  1.00                 C  
ATOM   1126  CE2 PHE   196      31.418  36.507   7.532  1.00                 C  
ATOM   1127  N   TYR   197      27.227  32.636  10.648  1.00                 N  
ATOM   1128  CA  TYR   197      26.369  31.961  11.620  1.00                 C  
ATOM   1129  C   TYR   197      26.875  32.010  13.043  1.00                 C  
ATOM   1130  O   TYR   197      28.054  32.243  13.297  1.00                 O  
ATOM   1131  CB  TYR   197      26.171  30.494  11.233  1.00                 C  
ATOM   1132  CG  TYR   197      27.439  29.672  11.281  1.00                 C  
ATOM   1133  OH  TYR   197      30.926  27.411  11.429  1.00                 O  
ATOM   1134  CZ  TYR   197      29.772  28.159  11.378  1.00                 C  
ATOM   1135  CD1 TYR   197      28.011  29.316  12.495  1.00                 C  
ATOM   1136  CE1 TYR   197      29.169  28.564  12.549  1.00                 C  
ATOM   1137  CD2 TYR   197      28.061  29.254  10.111  1.00                 C  
ATOM   1138  CE2 TYR   197      29.220  28.502  10.145  1.00                 C  
ATOM   1139  N   VAL   198      25.970  31.713  13.964  1.00                 N  
ATOM   1140  CA  VAL   198      26.214  31.581  15.394  1.00                 C  
ATOM   1141  C   VAL   198      25.420  30.357  15.867  1.00                 C  
ATOM   1142  O   VAL   198      24.332  30.093  15.343  1.00                 O  
ATOM   1143  CB  VAL   198      25.817  32.860  16.155  1.00                 C  
ATOM   1144  CG1 VAL   198      24.334  33.146  15.978  1.00                 C  
ATOM   1145  CG2 VAL   198      26.167  32.733  17.629  1.00                 C  
ATOM   1146  N   ALA   199      26.007  29.573  16.777  1.00                 N  
ATOM   1147  CA  ALA   199      25.399  28.376  17.355  1.00                 C  
ATOM   1148  C   ALA   199      25.476  28.495  18.874  1.00                 C  
ATOM   1149  O   ALA   199      26.567  28.701  19.418  1.00                 O  
ATOM   1150  CB  ALA   199      26.104  27.127  16.850  1.00                 C  
ATOM   1151  N   LEU   200      24.314  28.401  19.551  1.00                 N  
ATOM   1152  CA  LEU   200      24.230  28.441  21.011  1.00                 C  
ATOM   1153  C   LEU   200      24.212  27.015  21.540  1.00                 C  
ATOM   1154  O   LEU   200      24.171  26.055  20.761  1.00                 O  
ATOM   1155  CB  LEU   200      22.987  29.215  21.455  1.00                 C  
ATOM   1156  CG  LEU   200      22.890  30.668  20.987  1.00                 C  
ATOM   1157  CD1 LEU   200      21.569  31.285  21.419  1.00                 C  
ATOM   1158  CD2 LEU   200      24.056  31.485  21.523  1.00                 C  
ATOM   1159  N   ASP   201      24.219  26.894  22.876  1.00                 N  
ATOM   1160  CA  ASP   201      24.177  25.638  23.615  1.00                 C  
ATOM   1161  C   ASP   201      22.906  25.529  24.489  1.00                 C  
ATOM   1162  O   ASP   201      22.505  26.505  25.130  1.00                 O  
ATOM   1163  CB  ASP   201      25.421  25.491  24.493  1.00                 C  
ATOM   1164  CG  ASP   201      25.512  26.565  25.559  1.00                 C  
ATOM   1165  OD1 ASP   201      25.868  27.712  25.218  1.00                 O  
ATOM   1166  OD2 ASP   201      25.228  26.258  26.736  1.00                 O  
ATOM   1167  N   ASN   202      22.324  24.331  24.515  1.00                 N  
ATOM   1168  CA  ASN   202      21.170  23.971  25.335  1.00                 C  
ATOM   1169  C   ASN   202      19.950  24.874  25.301  1.00                 C  
ATOM   1170  O   ASN   202      19.253  24.948  24.292  1.00                 O  
ATOM   1171  CB  ASN   202      21.576  23.843  26.805  1.00                 C  
ATOM   1172  CG  ASN   202      22.541  22.699  27.045  1.00                 C  
ATOM   1173  OD1 ASN   202      22.516  21.693  26.335  1.00                 O  
ATOM   1174  ND2 ASN   202      23.397  22.849  28.049  1.00                 N  
ATOM   1175  N   GLU   203      19.680  25.547  26.423  1.00                 N  
ATOM   1176  CA  GLU   203      18.527  26.424  26.644  1.00                 C  
ATOM   1177  C   GLU   203      18.794  27.905  26.238  1.00                 C  
ATOM   1178  O   GLU   203      17.899  28.745  26.383  1.00                 O  
ATOM   1179  CB  GLU   203      18.095  26.382  28.111  1.00                 C  
ATOM   1180  CD  GLU   203      16.379  24.545  27.863  1.00                 C  
ATOM   1181  CG  GLU   203      17.629  25.014  28.582  1.00                 C  
ATOM   1182  OE1 GLU   203      15.528  25.398  27.534  1.00                 O  
ATOM   1183  OE2 GLU   203      16.252  23.325  27.628  1.00                 O  
ATOM   1184  N   GLY   204      20.016  28.231  25.748  1.00                 N  
ATOM   1185  CA  GLY   204      20.357  29.612  25.364  1.00                 C  
ATOM   1186  C   GLY   204      19.611  30.062  24.116  1.00                 C  
ATOM   1187  O   GLY   204      19.529  29.308  23.142  1.00                 O  
ATOM   1188  N   GLN   205      19.047  31.281  24.161  1.00                 N  
ATOM   1189  CA  GLN   205      18.256  31.853  23.062  1.00                 C  
ATOM   1190  C   GLN   205      18.859  33.150  22.525  1.00                 C  
ATOM   1191  O   GLN   205      19.511  33.883  23.266  1.00                 O  
ATOM   1192  CB  GLN   205      16.818  32.111  23.515  1.00                 C  
ATOM   1193  CD  GLN   205      15.798  29.890  22.875  1.00                 C  
ATOM   1194  CG  GLN   205      16.086  30.868  23.997  1.00                 C  
ATOM   1195  OE1 GLN   205      15.359  30.283  21.794  1.00                 O  
ATOM   1196  NE2 GLN   205      16.046  28.611  23.129  1.00                 N  
ATOM   1197  N   LEU   206      18.601  33.442  21.247  1.00                 N  
ATOM   1198  CA  LEU   206      19.073  34.645  20.565  1.00                 C  
ATOM   1199  C   LEU   206      17.934  35.649  20.366  1.00                 C  
ATOM   1200  O   LEU   206      16.827  35.256  19.988  1.00                 O  
ATOM   1201  CB  LEU   206      19.698  34.286  19.216  1.00                 C  
ATOM   1202  CG  LEU   206      20.893  33.331  19.255  1.00                 C  
ATOM   1203  CD1 LEU   206      21.357  32.991  17.847  1.00                 C  
ATOM   1204  CD2 LEU   206      22.036  33.933  20.057  1.00                 C  
ATOM   1205  N   GLN   207      18.210  36.940  20.632  1.00                 N  
ATOM   1206  CA  GLN   207      17.244  38.028  20.492  1.00                 C  
ATOM   1207  C   GLN   207      17.573  38.928  19.290  1.00                 C  
ATOM   1208  O   GLN   207      18.446  39.802  19.379  1.00                 O  
ATOM   1209  CB  GLN   207      17.194  38.868  21.770  1.00                 C  
ATOM   1210  CD  GLN   207      16.108  40.763  23.037  1.00                 C  
ATOM   1211  CG  GLN   207      16.174  39.995  21.733  1.00                 C  
ATOM   1212  OE1 GLN   207      17.094  40.851  23.768  1.00                 O  
ATOM   1213  NE2 GLN   207      14.941  41.324  23.334  1.00                 N  
ATOM   1214  N   GLN   208      16.605  39.103  18.412  1.00                 N  
ATOM   1215  CA  GLN   208      16.805  39.922  17.232  1.00                 C  
ATOM   1216  C   GLN   208      16.130  41.282  17.452  1.00                 C  
ATOM   1217  O   GLN   208      14.958  41.381  17.825  1.00                 O  
ATOM   1218  CB  GLN   208      16.248  39.220  15.992  1.00                 C  
ATOM   1219  CD  GLN   208      15.964  39.227  13.482  1.00                 C  
ATOM   1220  CG  GLN   208      16.467  39.983  14.696  1.00                 C  
ATOM   1221  OE1 GLN   208      15.276  38.214  13.611  1.00                 O  
ATOM   1222  NE2 GLN   208      16.305  39.718  12.297  1.00                 N  
ATOM   1223  N   VAL   209      16.887  42.346  17.215  1.00                 N  
ATOM   1224  CA  VAL   209      16.400  43.711  17.360  1.00                 C  
ATOM   1225  C   VAL   209      16.663  44.389  16.024  1.00                 C  
ATOM   1226  O   VAL   209      17.670  44.124  15.361  1.00                 O  
ATOM   1227  CB  VAL   209      17.084  44.432  18.536  1.00                 C  
ATOM   1228  CG1 VAL   209      16.603  45.872  18.630  1.00                 C  
ATOM   1229  CG2 VAL   209      16.823  43.693  19.839  1.00                 C  
ATOM   1230  N   LEU   210      15.773  45.274  15.596  1.00                 N  
ATOM   1231  CA  LEU   210      15.960  45.974  14.320  1.00                 C  
ATOM   1232  C   LEU   210      15.074  47.200  14.260  1.00                 C  
ATOM   1233  O   LEU   210      13.973  47.220  14.817  1.00                 O  
ATOM   1234  CB  LEU   210      15.662  45.038  13.147  1.00                 C  
ATOM   1235  CG  LEU   210      14.246  44.462  13.082  1.00                 C  
ATOM   1236  CD1 LEU   210      13.291  45.453  12.435  1.00                 C  
ATOM   1237  CD2 LEU   210      14.236  43.144  12.322  1.00                 C  
ATOM   1238  N   THR   211      15.525  48.258  13.583  1.00                 N  
ATOM   1239  CA  THR   211      14.711  49.477  13.514  1.00                 C  
ATOM   1240  C   THR   211      13.496  49.188  12.661  1.00                 C  
ATOM   1241  O   THR   211      13.574  48.887  11.466  1.00                 O  
ATOM   1242  CB  THR   211      15.514  50.661  12.944  1.00                 C  
ATOM   1243  OG1 THR   211      16.650  50.918  13.780  1.00                 O  
ATOM   1244  CG2 THR   211      14.654  51.914  12.894  1.00                 C  
ATOM   1245  N   LYS   212      12.341  49.286  13.305  1.00                 N  
ATOM   1246  CA  LYS   212      11.072  49.016  12.664  1.00                 C  
ATOM   1247  C   LYS   212      11.013  49.774  11.367  1.00                 C  
ATOM   1248  O   LYS   212      10.675  49.258  10.298  1.00                 O  
ATOM   1249  CB  LYS   212       9.913  49.401  13.586  1.00                 C  
ATOM   1250  CD  LYS   212       7.437  49.492  13.984  1.00                 C  
ATOM   1251  CE  LYS   212       6.060  49.255  13.385  1.00                 C  
ATOM   1252  CG  LYS   212       8.537  49.125  13.002  1.00                 C  
ATOM   1253  NZ  LYS   212       4.972  49.610  14.337  1.00                 N  
ATOM   1254  N   ASN   213      11.359  51.051  11.480  1.00                 N  
ATOM   1255  CA  ASN   213      11.384  52.001  10.391  1.00                 C  
ATOM   1256  C   ASN   213      12.499  51.644   9.436  1.00                 C  
ATOM   1257  O   ASN   213      13.524  52.324   9.338  1.00                 O  
ATOM   1258  CB  ASN   213      11.539  53.426  10.926  1.00                 C  
ATOM   1259  CG  ASN   213      10.328  53.887  11.713  1.00                 C  
ATOM   1260  OD1 ASN   213       9.189  53.595  11.347  1.00                 O  
ATOM   1261  ND2 ASN   213      10.570  54.612  12.799  1.00                 N  
ATOM   1262  N   SER   214      12.303  50.543   8.704  1.00                 N  
ATOM   1263  CA  SER   214      13.231  49.984   7.695  1.00                 C  
ATOM   1264  C   SER   214      14.335  49.135   8.341  1.00                 C  
ATOM   1265  O   SER   214      15.327  49.660   8.854  1.00                 O  
ATOM   1266  CB  SER   214      13.862  51.106   6.868  1.00                 C  
ATOM   1267  OG  SER   214      12.879  51.809   6.128  1.00                 O  
ATOM   1268  N   PRO   215      14.185  47.824   8.327  1.00                 N  
ATOM   1269  CA  PRO   215      15.194  46.907   8.908  1.00                 C  
ATOM   1270  C   PRO   215      16.598  46.895   8.272  1.00                 C  
ATOM   1271  O   PRO   215      17.237  47.944   8.150  1.00                 O  
ATOM   1272  CB  PRO   215      14.571  45.519   8.743  1.00                 C  
ATOM   1273  CD  PRO   215      13.123  47.049   7.607  1.00                 C  
ATOM   1274  CG  PRO   215      13.673  45.651   7.559  1.00                 C  
ATOM   1275  N   ARG   216      17.127  45.712   7.845  1.00                 N  
ATOM   1276  CA  ARG   216      18.487  45.574   7.241  1.00                 C  
ATOM   1277  C   ARG   216      19.565  46.008   8.247  1.00                 C  
ATOM   1278  O   ARG   216      20.725  45.591   8.191  1.00                 O  
ATOM   1279  CB  ARG   216      18.589  46.399   5.957  1.00                 C  
ATOM   1280  CD  ARG   216      17.823  46.790   3.599  1.00                 C  
ATOM   1281  NE  ARG   216      16.911  46.381   2.533  1.00                 N  
ATOM   1282  CG  ARG   216      17.644  45.951   4.854  1.00                 C  
ATOM   1283  CZ  ARG   216      16.800  47.005   1.365  1.00                 C  
ATOM   1284  NH1 ARG   216      15.944  46.561   0.455  1.00                 N  
ATOM   1285  NH2 ARG   216      17.545  48.072   1.110  1.00                 N  
ATOM   1286  N   MET   217      19.161  46.862   9.179  1.00                 N  
ATOM   1287  CA  MET   217      20.025  47.347  10.208  1.00                 C  
ATOM   1288  C   MET   217      19.500  46.627  11.438  1.00                 C  
ATOM   1289  O   MET   217      18.509  47.015  12.063  1.00                 O  
ATOM   1290  CB  MET   217      19.961  48.874  10.286  1.00                 C  
ATOM   1291  SD  MET   217      20.332  51.375   9.154  1.00                 S  
ATOM   1292  CE  MET   217      18.567  51.590   8.937  1.00                 C  
ATOM   1293  CG  MET   217      20.473  49.581   9.042  1.00                 C  
ATOM   1294  N   ASN   218      20.192  45.548  11.790  1.00                 N  
ATOM   1295  CA  ASN   218      19.814  44.746  12.935  1.00                 C  
ATOM   1296  C   ASN   218      21.029  44.296  13.726  1.00                 C  
ATOM   1297  O   ASN   218      22.181  44.453  13.314  1.00                 O  
ATOM   1298  CB  ASN   218      18.988  43.537  12.493  1.00                 C  
ATOM   1299  CG  ASN   218      19.772  42.588  11.608  1.00                 C  
ATOM   1300  OD1 ASN   218      20.931  42.279  11.885  1.00                 O  
ATOM   1301  ND2 ASN   218      19.140  42.121  10.537  1.00                 N  
ATOM   1302  N   ALA   219      20.761  43.722  14.894  1.00                 N  
ATOM   1303  CA  ALA   219      21.787  43.159  15.760  1.00                 C  
ATOM   1304  C   ALA   219      21.191  41.929  16.443  1.00                 C  
ATOM   1305  O   ALA   219      19.986  41.840  16.694  1.00                 O  
ATOM   1306  CB  ALA   219      22.259  44.197  16.767  1.00                 C  
ATOM   1307  N   ILE   220      22.111  40.885  16.689  1.00                 N  
ATOM   1308  CA  ILE   220      21.610  39.777  17.501  1.00                 C  
ATOM   1309  C   ILE   220      22.220  39.926  18.897  1.00                 C  
ATOM   1310  O   ILE   220      23.449  40.032  19.016  1.00                 O  
ATOM   1311  CB  ILE   220      21.948  38.415  16.867  1.00                 C  
ATOM   1312  CD1 ILE   220      19.892  38.517  15.363  1.00                 C  
ATOM   1313  CG1 ILE   220      21.392  38.337  15.444  1.00                 C  
ATOM   1314  CG2 ILE   220      21.434  37.279  17.739  1.00                 C  
ATOM   1315  N   ASN   221      21.375  39.899  19.939  1.00                 N  
ATOM   1316  CA  ASN   221      21.854  39.946  21.315  1.00                 C  
ATOM   1317  C   ASN   221      21.637  38.581  21.979  1.00                 C  
ATOM   1318  O   ASN   221      20.751  37.820  21.573  1.00                 O  
ATOM   1319  CB  ASN   221      21.152  41.064  22.089  1.00                 C  
ATOM   1320  CG  ASN   221      21.498  42.443  21.561  1.00                 C  
ATOM   1321  OD1 ASN   221      22.663  42.745  21.302  1.00                 O  
ATOM   1322  ND2 ASN   221      20.484  43.285  21.401  1.00                 N  
ATOM   1323  N   GLY   222      22.490  38.257  22.941  1.00                 N  
ATOM   1324  CA  GLY   222      22.411  36.998  23.668  1.00                 C  
ATOM   1325  C   GLY   222      22.941  37.076  25.078  1.00                 C  
ATOM   1326  O   GLY   222      23.424  38.127  25.516  1.00                 O  
ATOM   1327  N   TYR   223      22.846  35.948  25.791  1.00                 N  
ATOM   1328  CA  TYR   223      23.326  35.809  27.158  1.00                 C  
ATOM   1329  C   TYR   223      23.660  34.362  27.455  1.00                 C  
ATOM   1330  O   TYR   223      22.896  33.466  27.115  1.00                 O  
ATOM   1331  CB  TYR   223      22.283  36.332  28.148  1.00                 C  
ATOM   1332  CG  TYR   223      22.714  36.245  29.595  1.00                 C  
ATOM   1333  OH  TYR   223      23.909  36.022  33.571  1.00                 O  
ATOM   1334  CZ  TYR   223      23.513  36.094  32.255  1.00                 C  
ATOM   1335  CD1 TYR   223      23.593  37.178  30.132  1.00                 C  
ATOM   1336  CE1 TYR   223      23.992  37.107  31.453  1.00                 C  
ATOM   1337  CD2 TYR   223      22.241  35.232  30.418  1.00                 C  
ATOM   1338  CE2 TYR   223      22.630  35.145  31.742  1.00                 C  
ATOM   1339  N   THR   224      24.822  34.142  28.064  1.00                 N  
ATOM   1340  CA  THR   224      25.300  32.836  28.525  1.00                 C  
ATOM   1341  C   THR   224      25.924  33.036  29.906  1.00                 C  
ATOM   1342  O   THR   224      26.331  34.152  30.245  1.00                 O  
ATOM   1343  CB  THR   224      26.310  32.224  27.537  1.00                 C  
ATOM   1344  OG1 THR   224      27.480  33.049  27.472  1.00                 O  
ATOM   1345  CG2 THR   224      25.704  32.130  26.145  1.00                 C  
ATOM   1346  N   PRO   225      26.024  31.953  30.684  1.00                 N  
ATOM   1347  CA  PRO   225      26.630  31.964  32.012  1.00                 C  
ATOM   1348  C   PRO   225      28.095  32.417  31.938  1.00                 C  
ATOM   1349  O   PRO   225      28.540  33.206  32.771  1.00                 O  
ATOM   1350  CB  PRO   225      26.510  30.514  32.486  1.00                 C  
ATOM   1351  CD  PRO   225      25.360  30.595  30.388  1.00                 C  
ATOM   1352  CG  PRO   225      25.321  29.981  31.759  1.00                 C  
ATOM   1353  N   ASP   226      28.824  31.952  30.906  1.00                 N  
ATOM   1354  CA  ASP   226      30.232  32.258  30.733  1.00                 C  
ATOM   1355  C   ASP   226      30.544  33.584  30.057  1.00                 C  
ATOM   1356  O   ASP   226      31.590  34.170  30.353  1.00                 O  
ATOM   1357  CB  ASP   226      30.924  31.157  29.927  1.00                 C  
ATOM   1358  CG  ASP   226      31.019  29.850  30.688  1.00                 C  
ATOM   1359  OD1 ASP   226      30.808  29.862  31.919  1.00                 O  
ATOM   1360  OD2 ASP   226      31.305  28.812  30.054  1.00                 O  
ATOM   1361  N   LEU   227      29.683  34.045  29.140  1.00                 N  
ATOM   1362  CA  LEU   227      29.932  35.288  28.404  1.00                 C  
ATOM   1363  C   LEU   227      29.166  36.498  28.915  1.00                 C  
ATOM   1364  O   LEU   227      29.501  37.626  28.544  1.00                 O  
ATOM   1365  CB  LEU   227      29.599  35.109  26.921  1.00                 C  
ATOM   1366  CG  LEU   227      30.420  34.062  26.164  1.00                 C  
ATOM   1367  CD1 LEU   227      29.930  33.930  24.730  1.00                 C  
ATOM   1368  CD2 LEU   227      31.898  34.418  26.188  1.00                 C  
ATOM   1369  N   GLY   228      28.122  36.262  29.715  1.00                 N  
ATOM   1370  CA  GLY   228      27.232  37.322  30.176  1.00                 C  
ATOM   1371  C   GLY   228      26.466  37.855  28.980  1.00                 C  
ATOM   1372  O   GLY   228      26.189  37.095  28.045  1.00                 O  
ATOM   1373  N   HIS   229      26.177  39.166  28.959  1.00                 N  
ATOM   1374  CA  HIS   229      25.479  39.787  27.831  1.00                 C  
ATOM   1375  C   HIS   229      26.441  40.075  26.681  1.00                 C  
ATOM   1376  O   HIS   229      27.567  40.528  26.919  1.00                 O  
ATOM   1377  CB  HIS   229      24.788  41.078  28.274  1.00                 C  
ATOM   1378  CG  HIS   229      23.885  41.667  27.235  1.00                 C  
ATOM   1379  ND1 HIS   229      24.359  42.392  26.162  1.00                 N  
ATOM   1380  CE1 HIS   229      23.318  42.788  25.408  1.00                 C  
ATOM   1381  CD2 HIS   229      22.449  41.696  27.003  1.00                 C  
ATOM   1382  NE2 HIS   229      22.169  42.374  25.906  1.00                 N  
ATOM   1383  N   PHE   230      25.999  39.823  25.432  1.00                 N  
ATOM   1384  CA  PHE   230      26.816  40.071  24.240  1.00                 C  
ATOM   1385  C   PHE   230      25.972  40.458  23.021  1.00                 C  
ATOM   1386  O   PHE   230      24.766  40.188  22.991  1.00                 O  
ATOM   1387  CB  PHE   230      27.659  38.839  23.902  1.00                 C  
ATOM   1388  CG  PHE   230      26.846  37.636  23.518  1.00                 C  
ATOM   1389  CZ  PHE   230      25.342  35.407  22.814  1.00                 C  
ATOM   1390  CD1 PHE   230      26.542  37.383  22.192  1.00                 C  
ATOM   1391  CE1 PHE   230      25.794  36.276  21.838  1.00                 C  
ATOM   1392  CD2 PHE   230      26.386  36.757  24.483  1.00                 C  
ATOM   1393  CE2 PHE   230      25.639  35.650  24.129  1.00                 C  
ATOM   1394  N   LYS   231      26.635  41.024  21.994  1.00                 N  
ATOM   1395  CA  LYS   231      26.000  41.422  20.747  1.00                 C  
ATOM   1396  C   LYS   231      26.854  41.028  19.534  1.00                 C  
ATOM   1397  O   LYS   231      28.079  41.167  19.563  1.00                 O  
ATOM   1398  CB  LYS   231      25.741  42.930  20.735  1.00                 C  
ATOM   1399  CD  LYS   231      24.630  44.884  19.620  1.00                 C  
ATOM   1400  CE  LYS   231      25.837  45.807  19.673  1.00                 C  
ATOM   1401  CG  LYS   231      25.051  43.431  19.477  1.00                 C  
ATOM   1402  NZ  LYS   231      25.438  47.241  19.717  1.00                 N  
ATOM   1403  N   LEU   232      26.187  40.531  18.477  1.00                 N  
ATOM   1404  CA  LEU   232      26.770  40.169  17.184  1.00                 C  
ATOM   1405  C   LEU   232      26.159  41.060  16.121  1.00                 C  
ATOM   1406  O   LEU   232      24.932  41.139  16.028  1.00                 O  
ATOM   1407  CB  LEU   232      26.530  38.688  16.884  1.00                 C  
ATOM   1408  CG  LEU   232      27.029  38.182  15.529  1.00                 C  
ATOM   1409  CD1 LEU   232      28.546  38.253  15.454  1.00                 C  
ATOM   1410  CD2 LEU   232      26.553  36.759  15.279  1.00                 C  
ATOM   1411  N   THR   233      27.008  41.707  15.303  1.00                 N  
ATOM   1412  CA  THR   233      26.557  42.604  14.230  1.00                 C  
ATOM   1413  C   THR   233      27.224  42.316  12.872  1.00                 C  
ATOM   1414  O   THR   233      28.461  42.323  12.767  1.00                 O  
ATOM   1415  CB  THR   233      26.811  44.081  14.585  1.00                 C  
ATOM   1416  OG1 THR   233      26.110  44.413  15.789  1.00                 O  
ATOM   1417  CG2 THR   233      26.319  44.989  13.469  1.00                 C  
ATOM   1418  N   PHE   234      26.392  42.120  11.829  1.00                 N  
ATOM   1419  CA  PHE   234      26.854  42.001  10.451  1.00                 C  
ATOM   1420  C   PHE   234      26.706  43.394   9.804  1.00                 C  
ATOM   1421  O   PHE   234      25.587  43.841   9.514  1.00                 O  
ATOM   1422  CB  PHE   234      26.054  40.929   9.708  1.00                 C  
ATOM   1423  CG  PHE   234      26.270  39.539  10.235  1.00                 C  
ATOM   1424  CZ  PHE   234      26.674  36.965  11.204  1.00                 C  
ATOM   1425  CD1 PHE   234      25.446  39.019  11.218  1.00                 C  
ATOM   1426  CE1 PHE   234      25.644  37.740  11.702  1.00                 C  
ATOM   1427  CD2 PHE   234      27.297  38.750   9.746  1.00                 C  
ATOM   1428  CE2 PHE   234      27.495  37.471  10.231  1.00                 C  
ATOM   1429  N   PRO   235      27.830  44.096   9.632  1.00                 N  
ATOM   1430  CA  PRO   235      27.819  45.445   9.074  1.00                 C  
ATOM   1431  C   PRO   235      27.649  45.463   7.567  1.00                 C  
ATOM   1432  O   PRO   235      28.086  44.517   6.907  1.00                 O  
ATOM   1433  CB  PRO   235      29.180  46.021   9.471  1.00                 C  
ATOM   1434  CD  PRO   235      29.091  43.791  10.337  1.00                 C  
ATOM   1435  CG  PRO   235      29.628  45.168  10.610  1.00                 C  
ATOM   1436  N   LYS   236      27.033  46.531   6.992  1.00                 N  
ATOM   1437  CA  LYS   236      26.854  46.568   5.529  1.00                 C  
ATOM   1438  C   LYS   236      28.167  46.501   4.743  1.00                 C  
ATOM   1439  O   LYS   236      29.192  47.023   5.207  1.00                 O  
ATOM   1440  CB  LYS   236      26.100  47.833   5.113  1.00                 C  
ATOM   1441  CD  LYS   236      23.953  49.133   5.089  1.00                 C  
ATOM   1442  CE  LYS   236      22.551  49.240   5.664  1.00                 C  
ATOM   1443  CG  LYS   236      24.647  47.864   5.557  1.00                 C  
ATOM   1444  NZ  LYS   236      21.657  48.164   5.153  1.00                 N  
ATOM   1445  N   SER   237      28.170  45.807   3.576  1.00                 N  
ATOM   1446  CA  SER   237      29.413  45.687   2.795  1.00                 C  
ATOM   1447  C   SER   237      29.908  46.997   2.189  1.00                 C  
ATOM   1448  O   SER   237      29.139  47.947   2.008  1.00                 O  
ATOM   1449  CB  SER   237      29.239  44.672   1.664  1.00                 C  
ATOM   1450  OG  SER   237      30.402  44.603   0.857  1.00                 O  
ATOM   1451  N   THR   238      31.007  47.516   2.908  1.00                 N  
ATOM   1452  CA  THR   238      31.529  48.837   2.567  1.00                 C  
ATOM   1453  C   THR   238      30.363  49.835   2.501  1.00                 C  
ATOM   1454  O   THR   238      30.281  50.693   1.618  1.00                 O  
ATOM   1455  CB  THR   238      32.295  48.814   1.231  1.00                 C  
ATOM   1456  OG1 THR   238      31.395  48.482   0.167  1.00                 O  
ATOM   1457  CG2 THR   238      33.404  47.773   1.272  1.00                 C  
ATOM   1458  N   ALA   239      29.467  49.714   3.439  1.00                 N  
ATOM   1459  CA  ALA   239      28.372  50.652   3.521  1.00                 C  
ATOM   1460  C   ALA   239      27.226  50.436   2.552  1.00                 C  
ATOM   1461  O   ALA   239      26.208  51.130   2.613  1.00                 O  
ATOM   1462  CB  ALA   239      28.874  52.073   3.315  1.00                 C  
ATOM   1463  N   SER   240      27.343  49.489   1.644  1.00                 N  
ATOM   1464  CA  SER   240      26.227  49.286   0.728  1.00                 C  
ATOM   1465  C   SER   240      25.389  48.074   1.128  1.00                 C  
ATOM   1466  O   SER   240      25.859  47.090   1.706  1.00                 O  
ATOM   1467  CB  SER   240      26.734  49.118  -0.706  1.00                 C  
ATOM   1468  OG  SER   240      25.670  48.813  -1.591  1.00                 O  
ATOM   1469  N   THR   241      24.112  48.176   0.795  1.00                 N  
ATOM   1470  CA  THR   241      23.196  47.105   0.970  1.00                 C  
ATOM   1471  C   THR   241      23.599  45.978   0.053  1.00                 C  
ATOM   1472  O   THR   241      23.856  46.152  -1.142  1.00                 O  
ATOM   1473  CB  THR   241      21.748  47.549   0.689  1.00                 C  
ATOM   1474  OG1 THR   241      21.385  48.603   1.589  1.00                 O  
ATOM   1475  CG2 THR   241      20.787  46.387   0.888  1.00                 C  
ATOM   1476  N   LEU   242      23.657  44.791   0.626  1.00                 N  
ATOM   1477  CA  LEU   242      23.841  43.557  -0.109  1.00                 C  
ATOM   1478  C   LEU   242      22.624  42.706   0.160  1.00                 C  
ATOM   1479  O   LEU   242      22.118  42.625   1.283  1.00                 O  
ATOM   1480  CB  LEU   242      25.140  42.869   0.316  1.00                 C  
ATOM   1481  CG  LEU   242      26.430  43.661   0.096  1.00                 C  
ATOM   1482  CD1 LEU   242      27.623  42.917   0.676  1.00                 C  
ATOM   1483  CD2 LEU   242      26.647  43.935  -1.385  1.00                 C  
ATOM   1484  N   ARG   243      22.186  42.039  -0.876  1.00                 N  
ATOM   1485  CA  ARG   243      20.913  41.312  -0.768  1.00                 C  
ATOM   1486  C   ARG   243      20.991  40.410   0.457  1.00                 C  
ATOM   1487  O   ARG   243      22.030  39.784   0.678  1.00                 O  
ATOM   1488  CB  ARG   243      20.642  40.514  -2.045  1.00                 C  
ATOM   1489  CD  ARG   243      18.139  40.681  -2.110  1.00                 C  
ATOM   1490  NE  ARG   243      16.894  39.962  -2.373  1.00                 N  
ATOM   1491  CG  ARG   243      19.332  39.743  -2.028  1.00                 C  
ATOM   1492  CZ  ARG   243      16.106  39.463  -1.426  1.00                 C  
ATOM   1493  NH1 ARG   243      14.993  38.824  -1.760  1.00                 N  
ATOM   1494  NH2 ARG   243      16.432  39.604  -0.149  1.00                 N  
ATOM   1495  N   HIS   244      19.920  40.370   1.270  1.00                 N  
ATOM   1496  CA  HIS   244      19.921  39.628   2.531  1.00                 C  
ATOM   1497  C   HIS   244      18.865  38.535   2.651  1.00                 C  
ATOM   1498  O   HIS   244      17.698  38.729   2.322  1.00                 O  
ATOM   1499  CB  HIS   244      19.739  40.581   3.714  1.00                 C  
ATOM   1500  CG  HIS   244      20.860  41.558   3.881  1.00                 C  
ATOM   1501  ND1 HIS   244      22.157  41.167   4.134  1.00                 N  
ATOM   1502  CE1 HIS   244      22.933  42.261   4.233  1.00                 C  
ATOM   1503  CD2 HIS   244      20.988  43.008   3.847  1.00                 C  
ATOM   1504  NE2 HIS   244      22.238  43.369   4.062  1.00                 N  
ATOM   1505  N   ASN   245      19.309  37.388   3.162  1.00                 N  
ATOM   1506  CA  ASN   245      18.524  36.189   3.447  1.00                 C  
ATOM   1507  C   ASN   245      18.937  35.687   4.805  1.00                 C  
ATOM   1508  O   ASN   245      20.030  36.010   5.266  1.00                 O  
ATOM   1509  CB  ASN   245      18.726  35.143   2.349  1.00                 C  
ATOM   1510  CG  ASN   245      18.178  35.592   1.009  1.00                 C  
ATOM   1511  OD1 ASN   245      18.122  34.812   0.058  1.00                 O  
ATOM   1512  ND2 ASN   245      17.771  36.853   0.930  1.00                 N  
ATOM   1513  N   TYR   246      18.054  34.944   5.482  1.00                 N  
ATOM   1514  CA  TYR   246      18.340  34.467   6.837  1.00                 C  
ATOM   1515  C   TYR   246      17.558  33.189   7.179  1.00                 C  
ATOM   1516  O   TYR   246      16.404  33.034   6.783  1.00                 O  
ATOM   1517  CB  TYR   246      18.020  35.553   7.866  1.00                 C  
ATOM   1518  CG  TYR   246      18.829  36.818   7.694  1.00                 C  
ATOM   1519  OH  TYR   246      21.045  40.304   7.210  1.00                 O  
ATOM   1520  CZ  TYR   246      20.313  39.150   7.371  1.00                 C  
ATOM   1521  CD1 TYR   246      18.385  37.839   6.864  1.00                 C  
ATOM   1522  CE1 TYR   246      19.118  38.999   6.701  1.00                 C  
ATOM   1523  CD2 TYR   246      20.035  36.987   8.362  1.00                 C  
ATOM   1524  CE2 TYR   246      20.782  38.140   8.211  1.00                 C  
ATOM   1525  N   LEU   247      18.207  32.288   7.920  1.00                 N  
ATOM   1526  CA  LEU   247      17.625  31.044   8.415  1.00                 C  
ATOM   1527  C   LEU   247      17.824  30.990   9.940  1.00                 C  
ATOM   1528  O   LEU   247      18.893  31.353  10.436  1.00                 O  
ATOM   1529  CB  LEU   247      18.265  29.840   7.721  1.00                 C  
ATOM   1530  CG  LEU   247      18.076  29.752   6.205  1.00                 C  
ATOM   1531  CD1 LEU   247      18.903  28.614   5.626  1.00                 C  
ATOM   1532  CD2 LEU   247      16.607  29.570   5.856  1.00                 C  
ATOM   1533  N   ILE   248      16.772  30.585  10.681  1.00                 N  
ATOM   1534  CA  ILE   248      16.808  30.524  12.145  1.00                 C  
ATOM   1535  C   ILE   248      15.979  29.369  12.678  1.00                 C  
ATOM   1536  O   ILE   248      14.776  29.302  12.410  1.00                 O  
ATOM   1537  CB  ILE   248      16.322  31.842  12.777  1.00                 C  
ATOM   1538  CD1 ILE   248      16.670  34.367  12.725  1.00                 C  
ATOM   1539  CG1 ILE   248      17.197  33.009  12.316  1.00                 C  
ATOM   1540  CG2 ILE   248      16.287  31.724  14.293  1.00                 C  
ATOM   1541  N   THR   249      16.616  28.464  13.433  1.00                 N  
ATOM   1542  CA  THR   249      15.945  27.327  14.083  1.00                 C  
ATOM   1543  C   THR   249      16.844  26.705  15.152  1.00                 C  
ATOM   1544  O   THR   249      17.807  27.341  15.608  1.00                 O  
ATOM   1545  CB  THR   249      15.541  26.250  13.059  1.00                 C  
ATOM   1546  OG1 THR   249      14.680  25.291  13.686  1.00                 O  
ATOM   1547  CG2 THR   249      16.771  25.528  12.531  1.00                 C  
ATOM   1548  N   LEU   250      16.482  25.483  15.597  1.00                 N  
ATOM   1549  CA  LEU   250      17.272  24.741  16.569  1.00                 C  
ATOM   1550  C   LEU   250      18.507  24.157  15.870  1.00                 C  
ATOM   1551  O   LEU   250      18.458  23.813  14.674  1.00                 O  
ATOM   1552  CB  LEU   250      16.430  23.639  17.215  1.00                 C  
ATOM   1553  CG  LEU   250      15.214  24.100  18.022  1.00                 C  
ATOM   1554  CD1 LEU   250      14.410  22.906  18.512  1.00                 C  
ATOM   1555  CD2 LEU   250      15.645  24.965  19.196  1.00                 C  
ATOM   1556  N   ALA   251      19.608  24.061  16.631  1.00                 N  
ATOM   1557  CA  ALA   251      20.884  23.554  16.182  1.00                 C  
ATOM   1558  C   ALA   251      20.775  22.069  15.810  1.00                 C  
ATOM   1559  O   ALA   251      20.447  21.256  16.670  1.00                 O  
ATOM   1560  CB  ALA   251      21.942  23.755  17.256  1.00                 C  
ATOM   1561  N   PRO   252      21.071  21.697  14.548  1.00                 N  
ATOM   1562  CA  PRO   252      20.953  20.279  14.156  1.00                 C  
ATOM   1563  C   PRO   252      22.184  19.416  14.458  1.00                 C  
ATOM   1564  O   PRO   252      22.230  18.238  14.072  1.00                 O  
ATOM   1565  CB  PRO   252      20.716  20.331  12.645  1.00                 C  
ATOM   1566  CD  PRO   252      21.390  22.542  13.268  1.00                 C  
ATOM   1567  CG  PRO   252      21.508  21.508  12.183  1.00                 C  
ATOM   1568  N   GLY   253      23.180  20.014  15.102  1.00                 N  
ATOM   1569  CA  GLY   253      24.455  19.368  15.374  1.00                 C  
ATOM   1570  C   GLY   253      25.494  19.935  14.428  1.00                 C  
ATOM   1571  O   GLY   253      25.187  20.193  13.256  1.00                 O  
ATOM   1572  N   VAL   254      26.727  20.143  14.936  1.00                 N  
ATOM   1573  CA  VAL   254      27.830  20.745  14.178  1.00                 C  
ATOM   1574  C   VAL   254      28.238  19.966  12.908  1.00                 C  
ATOM   1575  O   VAL   254      28.484  20.632  11.905  1.00                 O  
ATOM   1576  CB  VAL   254      29.088  20.915  15.050  1.00                 C  
ATOM   1577  CG1 VAL   254      30.274  21.340  14.198  1.00                 C  
ATOM   1578  CG2 VAL   254      28.835  21.925  16.159  1.00                 C  
ATOM   1579  N   ASN   255      28.291  18.611  12.853  1.00                 N  
ATOM   1580  CA  ASN   255      28.620  17.961  11.571  1.00                 C  
ATOM   1581  C   ASN   255      27.457  18.009  10.548  1.00                 C  
ATOM   1582  O   ASN   255      27.650  17.609   9.401  1.00                 O  
ATOM   1583  CB  ASN   255      29.040  16.508  11.799  1.00                 C  
ATOM   1584  CG  ASN   255      27.909  15.651  12.334  1.00                 C  
ATOM   1585  OD1 ASN   255      26.767  16.102  12.427  1.00                 O  
ATOM   1586  ND2 ASN   255      28.224  14.411  12.688  1.00                 N  
ATOM   1587  N   LYS   256      26.274  18.528  10.947  1.00                 N  
ATOM   1588  CA  LYS   256      25.084  18.632  10.081  1.00                 C  
ATOM   1589  C   LYS   256      24.785  20.054   9.569  1.00                 C  
ATOM   1590  O   LYS   256      23.838  20.212   8.812  1.00                 O  
ATOM   1591  CB  LYS   256      23.842  18.118  10.812  1.00                 C  
ATOM   1592  CD  LYS   256      22.614  16.187  11.843  1.00                 C  
ATOM   1593  CE  LYS   256      22.648  14.700  12.154  1.00                 C  
ATOM   1594  CG  LYS   256      23.885  16.634  11.141  1.00                 C  
ATOM   1595  NZ  LYS   256      21.417  14.251  12.861  1.00                 N  
ATOM   1596  N   LEU   257      25.562  21.079   9.966  1.00                 N  
ATOM   1597  CA  LEU   257      25.339  22.465   9.520  1.00                 C  
ATOM   1598  C   LEU   257      25.390  22.623   7.996  1.00                 C  
ATOM   1599  O   LEU   257      24.514  23.274   7.429  1.00                 O  
ATOM   1600  CB  LEU   257      26.369  23.404  10.152  1.00                 C  
ATOM   1601  CG  LEU   257      26.234  23.643  11.657  1.00                 C  
ATOM   1602  CD1 LEU   257      27.428  24.421  12.187  1.00                 C  
ATOM   1603  CD2 LEU   257      24.941  24.379  11.971  1.00                 C  
ATOM   1604  N   LYS   258      26.412  22.034   7.343  1.00                 N  
ATOM   1605  CA  LYS   258      26.598  22.112   5.888  1.00                 C  
ATOM   1606  C   LYS   258      25.327  21.640   5.103  1.00                 C  
ATOM   1607  O   LYS   258      24.823  22.380   4.263  1.00                 O  
ATOM   1608  CB  LYS   258      27.804  21.276   5.456  1.00                 C  
ATOM   1609  CD  LYS   258      29.321  20.503   3.612  1.00                 C  
ATOM   1610  CE  LYS   258      29.581  20.513   2.114  1.00                 C  
ATOM   1611  CG  LYS   258      28.088  21.320   3.964  1.00                 C  
ATOM   1612  NZ  LYS   258      30.786  19.717   1.754  1.00                 N  
ATOM   1613  N   GLU   259      24.815  20.433   5.418  1.00                 N  
ATOM   1614  CA  GLU   259      23.658  19.798   4.773  1.00                 C  
ATOM   1615  C   GLU   259      22.349  20.530   5.018  1.00                 C  
ATOM   1616  O   GLU   259      21.511  20.597   4.121  1.00                 O  
ATOM   1617  CB  GLU   259      23.508  18.351   5.246  1.00                 C  
ATOM   1618  CD  GLU   259      24.459  16.011   5.294  1.00                 C  
ATOM   1619  CG  GLU   259      24.607  17.421   4.757  1.00                 C  
ATOM   1620  OE1 GLU   259      23.618  15.803   6.194  1.00                 O  
ATOM   1621  OE2 GLU   259      25.184  15.114   4.815  1.00                 O  
ATOM   1622  N   ALA   260      22.182  21.079   6.226  1.00                 N  
ATOM   1623  CA  ALA   260      21.028  21.874   6.621  1.00                 C  
ATOM   1624  C   ALA   260      20.942  23.131   5.750  1.00                 C  
ATOM   1625  O   ALA   260      19.857  23.433   5.258  1.00                 O  
ATOM   1626  CB  ALA   260      21.116  22.241   8.094  1.00                 C  
ATOM   1627  N   LEU   261      22.077  23.841   5.526  1.00                 N  
ATOM   1628  CA  LEU   261      22.137  25.049   4.677  1.00                 C  
ATOM   1629  C   LEU   261      21.846  24.676   3.209  1.00                 C  
ATOM   1630  O   LEU   261      20.992  25.326   2.589  1.00                 O  
ATOM   1631  CB  LEU   261      23.504  25.725   4.802  1.00                 C  
ATOM   1632  CG  LEU   261      23.718  26.597   6.041  1.00                 C  
ATOM   1633  CD1 LEU   261      22.775  27.790   6.028  1.00                 C  
ATOM   1634  CD2 LEU   261      23.524  25.783   7.312  1.00                 C  
ATOM   1635  N   ILE   262      20.791  23.894   3.005  1.00                 N  
ATOM   1636  CA  ILE   262      20.355  23.500   1.666  1.00                 C  
ATOM   1637  C   ILE   262      18.925  23.994   1.542  1.00                 C  
ATOM   1638  O   ILE   262      18.023  23.542   2.252  1.00                 O  
ATOM   1639  CB  ILE   262      20.484  21.980   1.455  1.00                 C  
ATOM   1640  CD1 ILE   262      22.122  20.037   1.649  1.00                 C  
ATOM   1641  CG1 ILE   262      21.938  21.538   1.631  1.00                 C  
ATOM   1642  CG2 ILE   262      19.931  21.582   0.095  1.00                 C  
ATOM   1643  N   LYS   263      18.687  24.938   0.633  1.00                 N  
ATOM   1644  CA  LYS   263      17.341  25.469   0.444  1.00                 C  
ATOM   1645  C   LYS   263      16.923  25.520  -1.030  1.00                 C  
ATOM   1646  O   LYS   263      17.695  25.894  -1.917  1.00                 O  
ATOM   1647  CB  LYS   263      17.229  26.871   1.046  1.00                 C  
ATOM   1648  CD  LYS   263      16.365  26.240   3.317  1.00                 C  
ATOM   1649  CE  LYS   263      16.586  26.347   4.817  1.00                 C  
ATOM   1650  CG  LYS   263      17.481  26.925   2.544  1.00                 C  
ATOM   1651  NZ  LYS   263      15.573  25.572   5.584  1.00                 N  
ATOM   1652  N   GLY   264      15.679  25.137  -1.294  1.00                 N  
ATOM   1653  CA  GLY   264      15.147  25.132  -2.652  1.00                 C  
ATOM   1654  C   GLY   264      14.468  26.461  -2.956  1.00                 C  
ATOM   1655  O   GLY   264      13.545  26.548  -3.771  1.00                 O  
ATOM   1656  N   ILE   265      14.922  27.521  -2.298  1.00                 N  
ATOM   1657  CA  ILE   265      14.352  28.843  -2.517  1.00                 C  
ATOM   1658  C   ILE   265      14.625  29.345  -3.934  1.00                 C  
ATOM   1659  O   ILE   265      15.569  28.912  -4.600  1.00                 O  
ATOM   1660  CB  ILE   265      14.886  29.864  -1.496  1.00                 C  
ATOM   1661  CD1 ILE   265      13.092  29.254   0.209  1.00                 C  
ATOM   1662  CG1 ILE   265      14.571  29.408  -0.070  1.00                 C  
ATOM   1663  CG2 ILE   265      14.327  31.249  -1.784  1.00                 C  
ATOM   1664  N   LYS   266      13.789  30.281  -4.422  1.00                 N  
ATOM   1665  CA  LYS   266      13.905  30.879  -5.755  1.00                 C  
ATOM   1666  C   LYS   266      15.163  31.740  -5.848  1.00                 C  
ATOM   1667  O   LYS   266      15.558  32.421  -4.898  1.00                 O  
ATOM   1668  CB  LYS   266      12.663  31.712  -6.078  1.00                 C  
ATOM   1669  CD  LYS   266      10.209  31.779  -6.599  1.00                 C  
ATOM   1670  CE  LYS   266       8.935  30.963  -6.749  1.00                 C  
ATOM   1671  CG  LYS   266      11.392  30.895  -6.241  1.00                 C  
ATOM   1672  NZ  LYS   266       7.764  31.819  -7.086  1.00                 N  
ATOM   1673  N   VAL   267      15.810  31.717  -7.011  1.00                 N  
ATOM   1674  CA  VAL   267      17.030  32.487  -7.239  1.00                 C  
ATOM   1675  C   VAL   267      16.819  33.977  -6.997  1.00                 C  
ATOM   1676  O   VAL   267      17.331  34.834  -7.723  1.00                 O  
ATOM   1677  CB  VAL   267      17.573  32.276  -8.665  1.00                 C  
ATOM   1678  CG1 VAL   267      17.930  30.814  -8.888  1.00                 C  
ATOM   1679  CG2 VAL   267      16.557  32.743  -9.696  1.00                 C  
ATOM   1680  N   GLU   268      15.970  34.336  -5.960  1.00                 N  
ATOM   1681  CA  GLU   268      15.797  35.732  -5.579  1.00                 C  
ATOM   1682  C   GLU   268      16.485  36.614  -6.607  1.00                 C  
ATOM   1683  O   GLU   268      17.178  36.103  -7.491  1.00                 O  
ATOM   1684  CB  GLU   268      16.356  35.978  -4.176  1.00                 C  
ATOM   1685  CD  GLU   268      16.181  35.524  -1.697  1.00                 C  
ATOM   1686  CG  GLU   268      15.589  35.271  -3.070  1.00                 C  
ATOM   1687  OE1 GLU   268      17.281  36.110  -1.624  1.00                 O  
ATOM   1688  OE2 GLU   268      15.544  35.136  -0.695  1.00                 O  
ATOM   1689  N   ALA   269      16.323  37.936  -6.469  1.00                 N  
ATOM   1690  CA  ALA   269      16.950  38.897  -7.367  1.00                 C  
ATOM   1691  C   ALA   269      17.786  39.945  -6.614  1.00                 C  
ATOM   1692  O   ALA   269      17.281  40.631  -5.720  1.00                 O  
ATOM   1693  CB  ALA   269      15.897  39.600  -8.210  1.00                 C  
ATOM   1694  N   TRP   270      19.067  40.060  -6.992  1.00                 N  
ATOM   1695  CA  TRP   270      19.991  41.049  -6.446  1.00                 C  
ATOM   1696  C   TRP   270      19.818  42.290  -7.310  1.00                 C  
ATOM   1697  O   TRP   270      20.085  42.245  -8.517  1.00                 O  
ATOM   1698  CB  TRP   270      21.422  40.508  -6.456  1.00                 C  
ATOM   1699  CG  TRP   270      22.426  41.458  -5.878  1.00                 C  
ATOM   1700  CD1 TRP   270      22.623  41.738  -4.556  1.00                 C  
ATOM   1701  NE1 TRP   270      23.632  42.659  -4.412  1.00                 N  
ATOM   1702  CD2 TRP   270      23.372  42.253  -6.603  1.00                 C  
ATOM   1703  CE2 TRP   270      24.108  42.989  -5.657  1.00                 C  
ATOM   1704  CH2 TRP   270      25.390  44.011  -7.356  1.00                 C  
ATOM   1705  CZ2 TRP   270      25.122  43.874  -6.023  1.00                 C  
ATOM   1706  CE3 TRP   270      23.669  42.413  -7.960  1.00                 C  
ATOM   1707  CZ3 TRP   270      24.675  43.291  -8.318  1.00                 C  
ATOM   1708  N   ASP   271      19.327  43.379  -6.698  1.00                 N  
ATOM   1709  CA  ASP   271      19.016  44.620  -7.408  1.00                 C  
ATOM   1710  C   ASP   271      19.868  45.823  -6.971  1.00                 C  
ATOM   1711  O   ASP   271      19.347  46.709  -6.276  1.00                 O  
ATOM   1712  CB  ASP   271      17.540  44.982  -7.232  1.00                 C  
ATOM   1713  CG  ASP   271      17.141  46.205  -8.034  1.00                 C  
ATOM   1714  OD1 ASP   271      18.016  46.783  -8.712  1.00                 O  
ATOM   1715  OD2 ASP   271      15.952  46.586  -7.985  1.00                 O  
ATOM   1716  N   LYS   272      21.155  45.911  -7.402  1.00                 N  
ATOM   1717  CA  LYS   272      21.952  47.092  -7.044  1.00                 C  
ATOM   1718  C   LYS   272      21.544  48.337  -7.861  1.00                 C  
ATOM   1719  O   LYS   272      21.004  48.190  -8.966  1.00                 O  
ATOM   1720  CB  LYS   272      23.443  46.813  -7.245  1.00                 C  
ATOM   1721  CD  LYS   272      25.817  47.575  -6.958  1.00                 C  
ATOM   1722  CE  LYS   272      26.726  48.715  -6.527  1.00                 C  
ATOM   1723  CG  LYS   272      24.352  47.949  -6.803  1.00                 C  
ATOM   1724  NZ  LYS   272      28.165  48.370  -6.691  1.00                 N  
ATOM   1725  N   ALA   273      21.794  49.572  -7.367  1.00                 N  
ATOM   1726  CA  ALA   273      21.444  50.759  -8.177  1.00                 C  
ATOM   1727  C   ALA   273      22.449  51.002  -9.311  1.00                 C  
ATOM   1728  O   ALA   273      23.644  50.778  -9.141  1.00                 O  
ATOM   1729  CB  ALA   273      21.360  51.996  -7.296  1.00                 C  
ATOM   1730  N   ARG   274      21.955  51.428 -10.462  1.00                 N  
ATOM   1731  CA  ARG   274      22.794  51.716 -11.623  1.00                 C  
ATOM   1732  C   ARG   274      23.362  50.514 -12.349  1.00                 C  
ATOM   1733  O   ARG   274      24.309  50.667 -13.125  1.00                 O  
ATOM   1734  CB  ARG   274      23.972  52.607 -11.225  1.00                 C  
ATOM   1735  CD  ARG   274      24.782  54.806 -10.325  1.00                 C  
ATOM   1736  NE  ARG   274      24.410  56.084  -9.722  1.00                 N  
ATOM   1737  CG  ARG   274      23.566  53.951 -10.644  1.00                 C  
ATOM   1738  CZ  ARG   274      25.282  56.979  -9.272  1.00                 C  
ATOM   1739  NH1 ARG   274      24.852  58.114  -8.739  1.00                 N  
ATOM   1740  NH2 ARG   274      26.583  56.738  -9.357  1.00                 N  
ATOM   1741  N   ARG   275      22.798  49.315 -12.110  1.00                 N  
ATOM   1742  CA  ARG   275      23.266  48.071 -12.719  1.00                 C  
ATOM   1743  C   ARG   275      22.109  47.149 -13.074  1.00                 C  
ATOM   1744  O   ARG   275      20.998  47.343 -12.576  1.00                 O  
ATOM   1745  CB  ARG   275      24.236  47.348 -11.782  1.00                 C  
ATOM   1746  CD  ARG   275      26.419  47.354 -10.545  1.00                 C  
ATOM   1747  NE  ARG   275      26.961  46.168 -11.205  1.00                 N  
ATOM   1748  CG  ARG   275      25.492  48.139 -11.458  1.00                 C  
ATOM   1749  CZ  ARG   275      28.041  46.172 -11.980  1.00                 C  
ATOM   1750  NH1 ARG   275      28.461  45.045 -12.539  1.00                 N  
ATOM   1751  NH2 ARG   275      28.698  47.304 -12.195  1.00                 N  
ATOM   1752  N   VAL   276      22.360  46.146 -13.934  1.00                 N  
ATOM   1753  CA  VAL   276      21.324  45.182 -14.301  1.00                 C  
ATOM   1754  C   VAL   276      21.133  44.193 -13.139  1.00                 C  
ATOM   1755  O   VAL   276      22.125  43.888 -12.466  1.00                 O  
ATOM   1756  CB  VAL   276      21.678  44.442 -15.604  1.00                 C  
ATOM   1757  CG1 VAL   276      20.645  43.366 -15.903  1.00                 C  
ATOM   1758  CG2 VAL   276      21.781  45.422 -16.762  1.00                 C  
ATOM   1759  N   PRO   277      19.893  43.713 -12.845  1.00                 N  
ATOM   1760  CA  PRO   277      19.728  42.754 -11.734  1.00                 C  
ATOM   1761  C   PRO   277      20.324  41.374 -12.027  1.00                 C  
ATOM   1762  O   PRO   277      20.511  41.019 -13.193  1.00                 O  
ATOM   1763  CB  PRO   277      18.212  42.655 -11.552  1.00                 C  
ATOM   1764  CD  PRO   277      18.607  44.182 -13.352  1.00                 C  
ATOM   1765  CG  PRO   277      17.676  43.882 -12.211  1.00                 C  
ATOM   1766  N   TYR   278      20.600  40.591 -10.966  1.00                 N  
ATOM   1767  CA  TYR   278      21.139  39.231 -11.067  1.00                 C  
ATOM   1768  C   TYR   278      20.351  38.225 -10.239  1.00                 C  
ATOM   1769  O   TYR   278      20.014  38.506  -9.088  1.00                 O  
ATOM   1770  CB  TYR   278      22.606  39.202 -10.633  1.00                 C  
ATOM   1771  CG  TYR   278      23.518  40.041 -11.500  1.00                 C  
ATOM   1772  OH  TYR   278      26.021  42.362 -13.874  1.00                 O  
ATOM   1773  CZ  TYR   278      25.193  41.593 -13.089  1.00                 C  
ATOM   1774  CD1 TYR   278      23.716  41.389 -11.227  1.00                 C  
ATOM   1775  CE1 TYR   278      24.547  42.163 -12.014  1.00                 C  
ATOM   1776  CD2 TYR   278      24.177  39.483 -12.588  1.00                 C  
ATOM   1777  CE2 TYR   278      25.012  40.242 -13.385  1.00                 C  
ATOM   1778  N   PHE   279      20.129  37.020 -10.796  1.00                 N  
ATOM   1779  CA  PHE   279      19.414  35.954 -10.083  1.00                 C  
ATOM   1780  C   PHE   279      20.356  35.093  -9.224  1.00                 C  
ATOM   1781  O   PHE   279      21.489  34.811  -9.634  1.00                 O  
ATOM   1782  CB  PHE   279      18.664  35.058 -11.071  1.00                 C  
ATOM   1783  CG  PHE   279      17.504  35.735 -11.743  1.00                 C  
ATOM   1784  CZ  PHE   279      15.354  36.986 -12.983  1.00                 C  
ATOM   1785  CD1 PHE   279      17.667  36.369 -12.963  1.00                 C  
ATOM   1786  CE1 PHE   279      16.599  36.992 -13.582  1.00                 C  
ATOM   1787  CD2 PHE   279      16.251  35.738 -11.157  1.00                 C  
ATOM   1788  CE2 PHE   279      15.184  36.361 -11.776  1.00                 C  
ATOM   1789  N   VAL   280      19.894  34.703  -8.019  1.00                 N  
ATOM   1790  CA  VAL   280      20.678  33.879  -7.091  1.00                 C  
ATOM   1791  C   VAL   280      19.810  32.944  -6.215  1.00                 C  
ATOM   1792  O   VAL   280      18.638  33.249  -5.942  1.00                 O  
ATOM   1793  CB  VAL   280      21.549  34.747  -6.164  1.00                 C  
ATOM   1794  CG1 VAL   280      20.676  35.615  -5.271  1.00                 C  
ATOM   1795  CG2 VAL   280      22.470  33.873  -5.326  1.00                 C  
ATOM   1796  N   LEU   281      20.411  31.826  -5.750  1.00                 N  
ATOM   1797  CA  LEU   281      19.754  30.870  -4.859  1.00                 C  
ATOM   1798  C   LEU   281      19.957  31.315  -3.412  1.00                 C  
ATOM   1799  O   LEU   281      21.092  31.605  -3.002  1.00                 O  
ATOM   1800  CB  LEU   281      20.304  29.461  -5.086  1.00                 C  
ATOM   1801  CG  LEU   281      19.714  28.353  -4.210  1.00                 C  
ATOM   1802  CD1 LEU   281      18.240  28.148  -4.523  1.00                 C  
ATOM   1803  CD2 LEU   281      20.481  27.053  -4.398  1.00                 C  
ATOM   1804  N   GLY   282      18.882  31.338  -2.641  1.00                 N  
ATOM   1805  CA  GLY   282      18.981  31.765  -1.255  1.00                 C  
ATOM   1806  C   GLY   282      18.060  31.131  -0.232  1.00                 C  
ATOM   1807  O   GLY   282      17.132  30.383  -0.568  1.00                 O  
ATOM   1808  N   GLY   283      18.342  31.474   1.051  1.00                 N  
ATOM   1809  CA  GLY   283      17.623  31.099   2.274  1.00                 C  
ATOM   1810  C   GLY   283      16.371  32.018   2.361  1.00                 C  
ATOM   1811  O   GLY   283      16.259  32.906   1.516  1.00                 O  
ATOM   1812  N   ASP   284      15.434  31.882   3.340  1.00                 N  
ATOM   1813  CA  ASP   284      14.264  32.787   3.365  1.00                 C  
ATOM   1814  C   ASP   284      14.620  34.275   3.362  1.00                 C  
ATOM   1815  O   ASP   284      15.615  34.673   3.965  1.00                 O  
ATOM   1816  CB  ASP   284      13.393  32.503   4.590  1.00                 C  
ATOM   1817  CG  ASP   284      12.675  31.170   4.498  1.00                 C  
ATOM   1818  OD1 ASP   284      12.630  30.595   3.390  1.00                 O  
ATOM   1819  OD2 ASP   284      12.157  30.702   5.533  1.00                 O  
ATOM   1820  N   GLN   285      14.022  34.994   4.297  1.00                 N  
ATOM   1821  CA  GLN   285      14.180  36.432   4.364  1.00                 C  
ATOM   1822  C   GLN   285      13.990  36.979   5.791  1.00                 C  
ATOM   1823  O   GLN   285      14.848  37.657   6.362  1.00                 O  
ATOM   1824  CB  GLN   285      13.194  37.124   3.421  1.00                 C  
ATOM   1825  CD  GLN   285      14.692  39.044   2.750  1.00                 C  
ATOM   1826  CG  GLN   285      13.361  38.633   3.347  1.00                 C  
ATOM   1827  OE1 GLN   285      15.047  38.621   1.649  1.00                 O  
ATOM   1828  NE2 GLN   285      15.435  39.871   3.476  1.00                 N  
ATOM   1829  N   VAL   286      12.846  36.668   6.352  1.00                 N  
ATOM   1830  CA  VAL   286      12.423  37.161   7.651  1.00                 C  
ATOM   1831  C   VAL   286      11.722  36.196   8.585  1.00                 C  
ATOM   1832  O   VAL   286      10.729  36.597   9.199  1.00                 O  
ATOM   1833  CB  VAL   286      11.482  38.373   7.516  1.00                 C  
ATOM   1834  CG1 VAL   286      12.218  39.552   6.897  1.00                 C  
ATOM   1835  CG2 VAL   286      10.260  38.008   6.687  1.00                 C  
ATOM   1836  N   SER   287      12.118  34.937   8.781  1.00                 N  
ATOM   1837  CA  SER   287      11.286  34.002   9.540  1.00                 C  
ATOM   1838  C   SER   287      12.182  33.053  10.292  1.00                 C  
ATOM   1839  O   SER   287      13.409  33.182  10.282  1.00                 O  
ATOM   1840  CB  SER   287      10.338  33.248   8.605  1.00                 C  
ATOM   1841  OG  SER   287      11.053  32.370   7.753  1.00                 O  
ATOM   1842  N   PRO   288      11.591  32.066  10.971  1.00                 N  
ATOM   1843  CA  PRO   288      12.287  30.993  11.645  1.00                 C  
ATOM   1844  C   PRO   288      11.512  29.714  11.351  1.00                 C  
ATOM   1845  O   PRO   288      10.920  29.567  10.278  1.00                 O  
ATOM   1846  CB  PRO   288      12.252  31.398  13.120  1.00                 C  
ATOM   1847  CD  PRO   288      10.891  32.983  11.951  1.00                 C  
ATOM   1848  CG  PRO   288      11.023  32.235  13.248  1.00                 C  
ATOM   1849  N   ASP   289      11.490  28.762  12.274  1.00                 N  
ATOM   1850  CA  ASP   289      10.723  27.533  12.182  1.00                 C  
ATOM   1851  C   ASP   289      10.851  26.836  13.482  1.00                 C  
ATOM   1852  O   ASP   289      11.483  27.295  14.437  1.00                 O  
ATOM   1853  CB  ASP   289      11.222  26.676  11.017  1.00                 C  
ATOM   1854  CG  ASP   289      10.163  25.724  10.499  1.00                 C  
ATOM   1855  OD1 ASP   289       9.192  25.456  11.237  1.00                 O  
ATOM   1856  OD2 ASP   289      10.303  25.245   9.353  1.00                 O  
ATOM   1857  N   ALA   290      10.262  25.716  13.566  1.00                 N  
ATOM   1858  CA  ALA   290      10.150  24.744  14.657  1.00                 C  
ATOM   1859  C   ALA   290      10.956  23.446  14.402  1.00                 C  
ATOM   1860  O   ALA   290      10.485  22.513  13.756  1.00                 O  
ATOM   1861  CB  ALA   290       8.692  24.383  14.898  1.00                 C  
ATOM   1862  N   GLU   291      12.008  23.250  15.190  1.00                 N  
ATOM   1863  CA  GLU   291      12.846  22.058  15.089  1.00                 C  
ATOM   1864  C   GLU   291      13.650  21.898  16.373  1.00                 C  
ATOM   1865  O   GLU   291      14.094  22.868  16.995  1.00                 O  
ATOM   1866  CB  GLU   291      13.768  22.153  13.871  1.00                 C  
ATOM   1867  CD  GLU   291      13.980  22.261  11.357  1.00                 C  
ATOM   1868  CG  GLU   291      13.035  22.192  12.540  1.00                 C  
ATOM   1869  OE1 GLU   291      14.790  23.211  11.298  1.00                 O  
ATOM   1870  OE2 GLU   291      13.912  21.366  10.489  1.00                 O  
ATOM   1871  N   GLY   292      13.844  20.649  16.779  1.00                 N  
ATOM   1872  CA  GLY   292      14.594  20.345  17.983  1.00                 C  
ATOM   1873  C   GLY   292      16.085  20.478  17.704  1.00                 C  
ATOM   1874  O   GLY   292      16.562  20.279  16.583  1.00                 O  
ATOM   1875  N   GLY   293      16.839  20.821  18.741  1.00                 N  
ATOM   1876  CA  GLY   293      18.271  20.980  18.585  1.00                 C  
ATOM   1877  C   GLY   293      18.741  22.248  19.267  1.00                 C  
ATOM   1878  O   GLY   293      17.965  22.973  19.894  1.00                 O  
ATOM   1879  N   PRO   294      20.034  22.538  19.153  1.00                 N  
ATOM   1880  CA  PRO   294      20.602  23.736  19.755  1.00                 C  
ATOM   1881  C   PRO   294      20.485  24.886  18.758  1.00                 C  
ATOM   1882  O   PRO   294      20.570  24.704  17.540  1.00                 O  
ATOM   1883  CB  PRO   294      22.055  23.353  20.041  1.00                 C  
ATOM   1884  CD  PRO   294      21.021  21.428  19.065  1.00                 C  
ATOM   1885  CG  PRO   294      22.050  21.861  20.071  1.00                 C  
ATOM   1886  N   ASN   295      20.286  26.095  19.274  1.00                 N  
ATOM   1887  CA  ASN   295      20.122  27.284  18.442  1.00                 C  
ATOM   1888  C   ASN   295      21.067  27.366  17.249  1.00                 C  
ATOM   1889  O   ASN   295      22.232  26.964  17.306  1.00                 O  
ATOM   1890  CB  ASN   295      20.286  28.552  19.282  1.00                 C  
ATOM   1891  CG  ASN   295      19.957  29.812  18.505  1.00                 C  
ATOM   1892  OD1 ASN   295      20.614  30.131  17.514  1.00                 O  
ATOM   1893  ND2 ASN   295      18.936  30.532  18.954  1.00                 N  
ATOM   1894  N   PHE   296      20.578  27.864  16.092  1.00                 N  
ATOM   1895  CA  PHE   296      21.402  28.069  14.892  1.00                 C  
ATOM   1896  C   PHE   296      20.759  29.187  14.051  1.00                 C  
ATOM   1897  O   PHE   296      19.606  29.059  13.628  1.00                 O  
ATOM   1898  CB  PHE   296      21.526  26.767  14.098  1.00                 C  
ATOM   1899  CG  PHE   296      22.410  26.876  12.889  1.00                 C  
ATOM   1900  CZ  PHE   296      24.040  27.076  10.647  1.00                 C  
ATOM   1901  CD1 PHE   296      23.705  27.352  13.001  1.00                 C  
ATOM   1902  CE1 PHE   296      24.518  27.452  11.888  1.00                 C  
ATOM   1903  CD2 PHE   296      21.947  26.503  11.639  1.00                 C  
ATOM   1904  CE2 PHE   296      22.760  26.604  10.527  1.00                 C  
ATOM   1905  N   MET   297      21.491  30.298  13.860  1.00                 N  
ATOM   1906  CA  MET   297      21.043  31.447  13.075  1.00                 C  
ATOM   1907  C   MET   297      22.143  31.824  12.092  1.00                 C  
ATOM   1908  O   MET   297      23.233  32.237  12.498  1.00                 O  
ATOM   1909  CB  MET   297      20.690  32.619  13.994  1.00                 C  
ATOM   1910  SD  MET   297      19.779  35.207  14.378  1.00                 S  
ATOM   1911  CE  MET   297      18.281  34.589  15.141  1.00                 C  
ATOM   1912  CG  MET   297      20.178  33.849  13.262  1.00                 C  
ATOM   1913  N   VAL   298      21.836  31.699  10.795  1.00                 N  
ATOM   1914  CA  VAL   298      22.771  31.967   9.712  1.00                 C  
ATOM   1915  C   VAL   298      22.246  33.110   8.816  1.00                 C  
ATOM   1916  O   VAL   298      21.098  33.092   8.374  1.00                 O  
ATOM   1917  CB  VAL   298      23.031  30.707   8.866  1.00                 C  
ATOM   1918  CG1 VAL   298      21.728  30.178   8.284  1.00                 C  
ATOM   1919  CG2 VAL   298      24.030  31.005   7.759  1.00                 C  
ATOM   1920  N   HIS   299      23.103  34.131   8.608  1.00                 N  
ATOM   1921  CA  HIS   299      22.823  35.319   7.797  1.00                 C  
ATOM   1922  C   HIS   299      23.549  35.242   6.459  1.00                 C  
ATOM   1923  O   HIS   299      24.756  35.066   6.429  1.00                 O  
ATOM   1924  CB  HIS   299      23.229  36.589   8.548  1.00                 C  
ATOM   1925  CG  HIS   299      22.436  36.832   9.795  1.00                 C  
ATOM   1926  ND1 HIS   299      21.414  37.755   9.859  1.00                 N  
ATOM   1927  CE1 HIS   299      20.895  37.747  11.099  1.00                 C  
ATOM   1928  CD2 HIS   299      22.438  36.296  11.148  1.00                 C  
ATOM   1929  NE2 HIS   299      21.504  36.874  11.878  1.00                 N  
ATOM   1930  N   GLN   300      22.803  35.399   5.355  1.00                 N  
ATOM   1931  CA  GLN   300      23.365  35.368   4.008  1.00                 C  
ATOM   1932  C   GLN   300      23.418  36.776   3.408  1.00                 C  
ATOM   1933  O   GLN   300      22.451  37.528   3.522  1.00                 O  
ATOM   1934  CB  GLN   300      22.548  34.439   3.108  1.00                 C  
ATOM   1935  CD  GLN   300      22.298  33.328   0.853  1.00                 C  
ATOM   1936  CG  GLN   300      23.094  34.305   1.696  1.00                 C  
ATOM   1937  OE1 GLN   300      21.327  32.735   1.324  1.00                 O  
ATOM   1938  NE2 GLN   300      22.707  33.157  -0.398  1.00                 N  
ATOM   1939  N   VAL   301      24.564  37.134   2.808  1.00                 N  
ATOM   1940  CA  VAL   301      24.791  38.410   2.108  1.00                 C  
ATOM   1941  C   VAL   301      25.322  38.105   0.694  1.00                 C  
ATOM   1942  O   VAL   301      26.243  37.299   0.554  1.00                 O  
ATOM   1943  CB  VAL   301      25.765  39.315   2.885  1.00                 C  
ATOM   1944  CG1 VAL   301      26.012  40.609   2.125  1.00                 C  
ATOM   1945  CG2 VAL   301      25.227  39.605   4.278  1.00                 C  
ATOM   1946  N   THR   302      24.690  38.688  -0.338  1.00                 N  
ATOM   1947  CA  THR   302      25.005  38.450  -1.749  1.00                 C  
ATOM   1948  C   THR   302      25.180  39.748  -2.537  1.00                 C  
ATOM   1949  O   THR   302      24.335  40.645  -2.453  1.00                 O  
ATOM   1950  CB  THR   302      23.918  37.602  -2.435  1.00                 C  
ATOM   1951  OG1 THR   302      23.802  36.339  -1.769  1.00                 O  
ATOM   1952  CG2 THR   302      24.277  37.352  -3.892  1.00                 C  
ATOM   1953  N   ALA   303      26.289  39.831  -3.301  1.00                 N  
ATOM   1954  CA  ALA   303      26.617  40.948  -4.191  1.00                 C  
ATOM   1955  C   ALA   303      27.830  40.598  -5.073  1.00                 C  
ATOM   1956  O   ALA   303      28.461  39.539  -4.890  1.00                 O  
ATOM   1957  CB  ALA   303      26.893  42.206  -3.383  1.00                 C  
ATOM   1958  N   GLU   304      28.126  41.479  -6.043  1.00                 N  
ATOM   1959  CA  GLU   304      29.215  41.280  -6.990  1.00                 C  
ATOM   1960  C   GLU   304      30.552  41.661  -6.374  1.00                 C  
ATOM   1961  O   GLU   304      30.657  42.717  -5.739  1.00                 O  
ATOM   1962  CB  GLU   304      28.973  42.092  -8.264  1.00                 C  
ATOM   1963  CD  GLU   304      27.574  42.447 -10.337  1.00                 C  
ATOM   1964  CG  GLU   304      27.764  41.640  -9.067  1.00                 C  
ATOM   1965  OE1 GLU   304      27.242  43.647 -10.234  1.00                 O  
ATOM   1966  OE2 GLU   304      27.757  41.879 -11.434  1.00                 O  
ATOM   1967  N   LEU   305      31.581  40.808  -6.579  1.00                 N  
ATOM   1968  CA  LEU   305      32.951  41.068  -6.135  1.00                 C  
ATOM   1969  C   LEU   305      33.531  42.232  -6.977  1.00                 C  
ATOM   1970  O   LEU   305      33.094  42.423  -8.116  1.00                 O  
ATOM   1971  CB  LEU   305      33.805  39.805  -6.264  1.00                 C  
ATOM   1972  CG  LEU   305      33.766  38.836  -5.081  1.00                 C  
ATOM   1973  CD1 LEU   305      32.345  38.356  -4.826  1.00                 C  
ATOM   1974  CD2 LEU   305      34.688  37.651  -5.325  1.00                 C  
ATOM   1975  N   PRO   306      34.479  43.052  -6.458  1.00                 N  
ATOM   1976  CA  PRO   306      35.118  42.988  -5.136  1.00                 C  
ATOM   1977  C   PRO   306      34.367  43.723  -4.015  1.00                 C  
ATOM   1978  O   PRO   306      33.793  44.800  -4.235  1.00                 O  
ATOM   1979  CB  PRO   306      36.486  43.636  -5.355  1.00                 C  
ATOM   1980  CD  PRO   306      35.227  44.023  -7.353  1.00                 C  
ATOM   1981  CG  PRO   306      36.259  44.630  -6.444  1.00                 C  
ATOM   1982  N   PHE   307      34.381  43.134  -2.804  1.00                 N  
ATOM   1983  CA  PHE   307      33.760  43.722  -1.616  1.00                 C  
ATOM   1984  C   PHE   307      34.381  43.185  -0.344  1.00                 C  
ATOM   1985  O   PHE   307      34.973  42.107  -0.361  1.00                 O  
ATOM   1986  CB  PHE   307      32.253  43.457  -1.612  1.00                 C  
ATOM   1987  CG  PHE   307      31.894  42.000  -1.552  1.00                 C  
ATOM   1988  CZ  PHE   307      31.230  39.303  -1.447  1.00                 C  
ATOM   1989  CD1 PHE   307      31.681  41.374  -0.336  1.00                 C  
ATOM   1990  CE1 PHE   307      31.351  40.034  -0.280  1.00                 C  
ATOM   1991  CD2 PHE   307      31.770  41.254  -2.711  1.00                 C  
ATOM   1992  CE2 PHE   307      31.439  39.914  -2.655  1.00                 C  
ATOM   1993  N   SER   308      34.179  43.898   0.771  1.00                 N  
ATOM   1994  CA  SER   308      34.583  43.465   2.103  1.00                 C  
ATOM   1995  C   SER   308      33.411  43.671   3.078  1.00                 C  
ATOM   1996  O   SER   308      32.652  44.638   2.946  1.00                 O  
ATOM   1997  CB  SER   308      35.824  44.233   2.563  1.00                 C  
ATOM   1998  OG  SER   308      36.929  43.971   1.714  1.00                 O  
ATOM   1999  N   MET   309      33.219  42.713   3.991  1.00                 N  
ATOM   2000  CA  MET   309      32.131  42.734   4.980  1.00                 C  
ATOM   2001  C   MET   309      32.691  42.386   6.374  1.00                 C  
ATOM   2002  O   MET   309      33.536  41.493   6.502  1.00                 O  
ATOM   2003  CB  MET   309      31.023  41.758   4.578  1.00                 C  
ATOM   2004  SD  MET   309      28.504  40.670   4.962  1.00                 S  
ATOM   2005  CE  MET   309      27.336  40.839   6.310  1.00                 C  
ATOM   2006  CG  MET   309      29.849  41.721   5.543  1.00                 C  
ATOM   2007  N   GLU   310      32.234  43.128   7.399  1.00                 N  
ATOM   2008  CA  GLU   310      32.684  42.991   8.778  1.00                 C  
ATOM   2009  C   GLU   310      31.646  42.359   9.703  1.00                 C  
ATOM   2010  O   GLU   310      30.474  42.731   9.657  1.00                 O  
ATOM   2011  CB  GLU   310      33.084  44.353   9.349  1.00                 C  
ATOM   2012  CD  GLU   310      34.656  46.328   9.261  1.00                 C  
ATOM   2013  CG  GLU   310      34.285  44.985   8.665  1.00                 C  
ATOM   2014  OE1 GLU   310      33.916  46.810  10.145  1.00                 O  
ATOM   2015  OE2 GLU   310      35.686  46.899   8.845  1.00                 O  
ATOM   2016  N   VAL   311      32.075  41.380  10.523  1.00                 N  
ATOM   2017  CA  VAL   311      31.217  40.694  11.484  1.00                 C  
ATOM   2018  C   VAL   311      31.823  40.948  12.854  1.00                 C  
ATOM   2019  O   VAL   311      32.959  40.547  13.118  1.00                 O  
ATOM   2020  CB  VAL   311      31.099  39.192  11.164  1.00                 C  
ATOM   2021  CG1 VAL   311      30.209  38.499  12.184  1.00                 C  
ATOM   2022  CG2 VAL   311      30.561  38.988   9.756  1.00                 C  
ATOM   2023  N   LEU   312      31.093  41.691  13.694  1.00                 N  
ATOM   2024  CA  LEU   312      31.588  42.163  14.987  1.00                 C  
ATOM   2025  C   LEU   312      30.930  41.498  16.191  1.00                 C  
ATOM   2026  O   LEU   312      29.711  41.319  16.219  1.00                 O  
ATOM   2027  CB  LEU   312      31.402  43.677  15.112  1.00                 C  
ATOM   2028  CG  LEU   312      32.411  44.547  14.359  1.00                 C  
ATOM   2029  CD1 LEU   312      32.236  44.395  12.856  1.00                 C  
ATOM   2030  CD2 LEU   312      32.267  46.007  14.763  1.00                 C  
ATOM   2031  N   PHE   313      31.755  41.179  17.209  1.00                 N  
ATOM   2032  CA  PHE   313      31.315  40.631  18.497  1.00                 C  
ATOM   2033  C   PHE   313      31.639  41.645  19.592  1.00                 C  
ATOM   2034  O   PHE   313      32.804  42.019  19.752  1.00                 O  
ATOM   2035  CB  PHE   313      31.989  39.284  18.764  1.00                 C  
ATOM   2036  CG  PHE   313      31.565  38.639  20.053  1.00                 C  
ATOM   2037  CZ  PHE   313      30.785  37.447  22.440  1.00                 C  
ATOM   2038  CD1 PHE   313      30.293  38.109  20.193  1.00                 C  
ATOM   2039  CE1 PHE   313      29.903  37.516  21.378  1.00                 C  
ATOM   2040  CD2 PHE   313      32.436  38.561  21.125  1.00                 C  
ATOM   2041  CE2 PHE   313      32.045  37.968  22.310  1.00                 C  
ATOM   2042  N   GLU   314      30.625  42.059  20.364  1.00                 N  
ATOM   2043  CA  GLU   314      30.802  43.026  21.450  1.00                 C  
ATOM   2044  C   GLU   314      30.288  42.484  22.780  1.00                 C  
ATOM   2045  O   GLU   314      29.147  42.033  22.873  1.00                 O  
ATOM   2046  CB  GLU   314      30.091  44.340  21.119  1.00                 C  
ATOM   2047  CD  GLU   314      32.046  45.669  20.230  1.00                 C  
ATOM   2048  CG  GLU   314      30.681  45.082  19.931  1.00                 C  
ATOM   2049  OE1 GLU   314      32.230  46.210  21.340  1.00                 O  
ATOM   2050  OE2 GLU   314      32.933  45.588  19.354  1.00                 O  
ATOM   2051  N   SER   315      31.123  41.724  23.478  1.00                 N  
ATOM   2052  CA  SER   315      30.719  41.160  24.757  1.00                 C  
ATOM   2053  C   SER   315      30.649  42.213  25.857  1.00                 C  
ATOM   2054  O   SER   315      30.034  42.010  26.908  1.00                 O  
ATOM   2055  CB  SER   315      31.679  40.046  25.179  1.00                 C  
ATOM   2056  OG  SER   315      32.960  40.567  25.489  1.00                 O  
ATOM   2057  N   SER   316      31.283  43.361  25.631  1.00                 N  
ATOM   2058  CA  SER   316      31.258  44.447  26.608  1.00                 C  
ATOM   2059  C   SER   316      30.324  45.563  26.139  1.00                 C  
ATOM   2060  O   SER   316      30.216  46.627  26.755  1.00                 O  
ATOM   2061  CB  SER   316      32.669  44.992  26.840  1.00                 C  
ATOM   2062  OG  SER   316      33.208  45.537  25.648  1.00                 O  
ATOM   2063  N   SER   317      29.635  45.319  25.028  1.00                 N  
ATOM   2064  CA  SER   317      28.696  46.284  24.464  1.00                 C  
ATOM   2065  C   SER   317      29.331  47.656  24.215  1.00                 C  
ATOM   2066  O   SER   317      28.768  48.706  24.537  1.00                 O  
ATOM   2067  CB  SER   317      27.484  46.452  25.382  1.00                 C  
ATOM   2068  OG  SER   317      26.781  45.229  25.528  1.00                 O  
ATOM   2069  N   ASN   318      30.526  47.647  23.630  1.00                 N  
ATOM   2070  CA  ASN   318      31.260  48.870  23.300  1.00                 C  
ATOM   2071  C   ASN   318      31.618  49.756  24.490  1.00                 C  
ATOM   2072  O   ASN   318      31.967  50.930  24.336  1.00                 O  
ATOM   2073  CB  ASN   318      30.474  49.712  22.293  1.00                 C  
ATOM   2074  CG  ASN   318      30.320  49.023  20.951  1.00                 C  
ATOM   2075  OD1 ASN   318      31.272  48.442  20.429  1.00                 O  
ATOM   2076  ND2 ASN   318      29.119  49.085  20.389  1.00                 N  
ATOM   2077  N   VAL   319      31.537  49.212  25.699  1.00                 N  
ATOM   2078  CA  VAL   319      31.861  49.990  26.890  1.00                 C  
ATOM   2079  C   VAL   319      33.327  50.417  26.883  1.00                 C  
ATOM   2080  O   VAL   319      34.246  49.600  26.769  1.00                 O  
ATOM   2081  CB  VAL   319      31.552  49.205  28.178  1.00                 C  
ATOM   2082  CG1 VAL   319      32.009  49.986  29.401  1.00                 C  
ATOM   2083  CG2 VAL   319      30.066  48.891  28.267  1.00                 C  
ATOM   2084  N   ASP   320      33.555  51.722  27.007  1.00                 N  
ATOM   2085  CA  ASP   320      34.903  52.290  27.014  1.00                 C  
ATOM   2086  C   ASP   320      35.658  52.025  25.713  1.00                 C  
ATOM   2087  O   ASP   320      36.890  51.962  25.681  1.00                 O  
ATOM   2088  CB  ASP   320      35.712  51.736  28.189  1.00                 C  
ATOM   2089  CG  ASP   320      35.145  52.151  29.533  1.00                 C  
ATOM   2090  OD1 ASP   320      34.521  53.230  29.606  1.00                 O  
ATOM   2091  OD2 ASP   320      35.327  51.398  30.512  1.00                 O  
ATOM   2092  N   ARG   321      34.923  51.865  24.618  1.00                 N  
ATOM   2093  CA  ARG   321      35.546  51.616  23.324  1.00                 C  
ATOM   2094  C   ARG   321      34.778  52.318  22.211  1.00                 C  
ATOM   2095  O   ARG   321      34.262  51.703  21.274  1.00                 O  
ATOM   2096  CB  ARG   321      35.625  50.113  23.048  1.00                 C  
ATOM   2097  CD  ARG   321      36.423  47.855  23.798  1.00                 C  
ATOM   2098  NE  ARG   321      36.961  47.414  22.513  1.00                 N  
ATOM   2099  CG  ARG   321      36.554  49.358  23.984  1.00                 C  
ATOM   2100  CZ  ARG   321      36.215  47.014  21.488  1.00                 C  
ATOM   2101  NH1 ARG   321      36.792  46.630  20.358  1.00                 N  
ATOM   2102  NH2 ARG   321      34.893  47.000  21.596  1.00                 N  
ATOM   2103  N   PRO   322      34.703  53.640  22.323  1.00                 N  
ATOM   2104  CA  PRO   322      34.007  54.470  21.353  1.00                 C  
ATOM   2105  C   PRO   322      34.619  54.384  19.959  1.00                 C  
ATOM   2106  O   PRO   322      33.956  54.629  18.948  1.00                 O  
ATOM   2107  CB  PRO   322      34.136  55.886  21.918  1.00                 C  
ATOM   2108  CD  PRO   322      35.337  54.447  23.405  1.00                 C  
ATOM   2109  CG  PRO   322      35.331  55.826  22.808  1.00                 C  
ATOM   2110  N   ASN   323      35.901  54.033  19.882  1.00                 N  
ATOM   2111  CA  ASN   323      36.553  53.930  18.583  1.00                 C  
ATOM   2112  C   ASN   323      36.039  52.694  17.849  1.00                 C  
ATOM   2113  O   ASN   323      36.441  52.395  16.721  1.00                 O  
ATOM   2114  CB  ASN   323      38.074  53.891  18.748  1.00                 C  
ATOM   2115  CG  ASN   323      38.550  52.644  19.467  1.00                 C  
ATOM   2116  OD1 ASN   323      38.039  52.296  20.532  1.00                 O  
ATOM   2117  ND2 ASN   323      39.532  51.966  18.886  1.00                 N  
ATOM   2118  N   HIS   324      35.196  52.015  18.458  1.00                 N  
ATOM   2119  CA  HIS   324      34.608  50.792  17.910  1.00                 C  
ATOM   2120  C   HIS   324      35.522  50.130  16.861  1.00                 C  
ATOM   2121  O   HIS   324      36.003  50.805  15.942  1.00                 O  
ATOM   2122  CB  HIS   324      33.242  51.087  17.287  1.00                 C  
ATOM   2123  CG  HIS   324      32.514  49.865  16.821  1.00                 C  
ATOM   2124  ND1 HIS   324      31.941  48.962  17.690  1.00                 N  
ATOM   2125  CE1 HIS   324      31.364  47.976  16.981  1.00                 C  
ATOM   2126  CD2 HIS   324      32.195  49.276  15.528  1.00                 C  
ATOM   2127  NE2 HIS   324      31.512  48.158  15.683  1.00                 N  
ATOM   2128  N   LEU   325      35.746  48.804  17.000  1.00                 N  
ATOM   2129  CA  LEU   325      36.628  48.020  16.121  1.00                 C  
ATOM   2130  C   LEU   325      35.983  47.689  14.764  1.00                 C  
ATOM   2131  O   LEU   325      35.607  46.543  14.475  1.00                 O  
ATOM   2132  CB  LEU   325      37.047  46.718  16.806  1.00                 C  
ATOM   2133  CG  LEU   325      37.991  45.809  16.016  1.00                 C  
ATOM   2134  CD1 LEU   325      39.324  46.500  15.773  1.00                 C  
ATOM   2135  CD2 LEU   325      38.203  44.491  16.744  1.00                 C  
ATOM   2136  N   GLN   326      35.902  48.724  13.921  1.00                 N  
ATOM   2137  CA  GLN   326      35.286  48.685  12.598  1.00                 C  
ATOM   2138  C   GLN   326      36.045  49.603  11.653  1.00                 C  
ATOM   2139  O   GLN   326      36.847  50.420  12.111  1.00                 O  
ATOM   2140  CB  GLN   326      33.812  49.087  12.681  1.00                 C  
ATOM   2141  CD  GLN   326      32.112  50.851  13.296  1.00                 C  
ATOM   2142  CG  GLN   326      33.583  50.513  13.155  1.00                 C  
ATOM   2143  OE1 GLN   326      31.274  50.343  12.552  1.00                 O  
ATOM   2144  NE2 GLN   326      31.794  51.713  14.255  1.00                 N  
ATOM   2145  N   GLY   327      35.726  49.491  10.361  1.00                 N  
ATOM   2146  CA  GLY   327      36.243  50.324   9.278  1.00                 C  
ATOM   2147  C   GLY   327      37.692  50.744   9.382  1.00                 C  
ATOM   2148  O   GLY   327      38.579  49.887   9.399  1.00                 O  
ATOM   2149  N   ASP   328      37.934  52.070   9.467  1.00                 N  
ATOM   2150  CA  ASP   328      39.277  52.663   9.547  1.00                 C  
ATOM   2151  C   ASP   328      40.053  52.254  10.800  1.00                 C  
ATOM   2152  O   ASP   328      41.254  52.012  10.705  1.00                 O  
ATOM   2153  CB  ASP   328      39.192  54.190   9.498  1.00                 C  
ATOM   2154  CG  ASP   328      38.818  54.709   8.124  1.00                 C  
ATOM   2155  OD1 ASP   328      38.892  53.927   7.153  1.00                 O  
ATOM   2156  OD2 ASP   328      38.450  55.898   8.018  1.00                 O  
ATOM   2157  N   ILE   329      39.365  52.127  11.952  1.00                 N  
ATOM   2158  CA  ILE   329      39.982  51.690  13.205  1.00                 C  
ATOM   2159  C   ILE   329      40.436  50.220  13.131  1.00                 C  
ATOM   2160  O   ILE   329      41.492  49.880  13.676  1.00                 O  
ATOM   2161  CB  ILE   329      39.027  51.876  14.399  1.00                 C  
ATOM   2162  CD1 ILE   329      39.914  54.221  14.859  1.00                 C  
ATOM   2163  CG1 ILE   329      38.700  53.357  14.595  1.00                 C  
ATOM   2164  CG2 ILE   329      39.618  51.254  15.655  1.00                 C  
ATOM   2165  N   PHE   330      39.653  49.364  12.446  1.00                 N  
ATOM   2166  CA  PHE   330      39.996  47.957  12.232  1.00                 C  
ATOM   2167  C   PHE   330      41.200  47.845  11.266  1.00                 C  
ATOM   2168  O   PHE   330      42.078  47.015  11.498  1.00                 O  
ATOM   2169  CB  PHE   330      38.791  47.189  11.684  1.00                 C  
ATOM   2170  CG  PHE   330      39.046  45.722  11.488  1.00                 C  
ATOM   2171  CZ  PHE   330      39.517  43.008  11.118  1.00                 C  
ATOM   2172  CD1 PHE   330      39.113  44.865  12.573  1.00                 C  
ATOM   2173  CE1 PHE   330      39.347  43.515  12.392  1.00                 C  
ATOM   2174  CD2 PHE   330      39.219  45.198  10.219  1.00                 C  
ATOM   2175  CE2 PHE   330      39.453  43.848  10.039  1.00                 C  
ATOM   2176  N   GLN   331      41.254  48.703  10.209  1.00                 N  
ATOM   2177  CA  GLN   331      42.344  48.746   9.224  1.00                 C  
ATOM   2178  C   GLN   331      43.662  49.099   9.919  1.00                 C  
ATOM   2179  O   GLN   331      44.682  48.469   9.659  1.00                 O  
ATOM   2180  CB  GLN   331      42.028  49.755   8.119  1.00                 C  
ATOM   2181  CD  GLN   331      40.540  50.399   6.182  1.00                 C  
ATOM   2182  CG  GLN   331      40.903  49.327   7.191  1.00                 C  
ATOM   2183  OE1 GLN   331      40.694  51.592   6.446  1.00                 O  
ATOM   2184  NE2 GLN   331      40.054  49.977   5.020  1.00                 N  
ATOM   2185  N   SER   332      43.605  50.094  10.822  1.00                 N  
ATOM   2186  CA  SER   332      44.707  50.587  11.644  1.00                 C  
ATOM   2187  C   SER   332      45.193  49.505  12.647  1.00                 C  
ATOM   2188  O   SER   332      46.394  49.394  12.884  1.00                 O  
ATOM   2189  CB  SER   332      44.288  51.849  12.400  1.00                 C  
ATOM   2190  OG  SER   332      44.044  52.922  11.507  1.00                 O  
ATOM   2191  N   LEU   333      44.264  48.724  13.231  1.00                 N  
ATOM   2192  CA  LEU   333      44.561  47.648  14.186  1.00                 C  
ATOM   2193  C   LEU   333      45.310  46.516  13.485  1.00                 C  
ATOM   2194  O   LEU   333      46.312  46.022  14.016  1.00                 O  
ATOM   2195  CB  LEU   333      43.272  47.127  14.824  1.00                 C  
ATOM   2196  CG  LEU   333      42.545  48.089  15.766  1.00                 C  
ATOM   2197  CD1 LEU   333      41.201  47.515  16.189  1.00                 C  
ATOM   2198  CD2 LEU   333      43.398  48.394  16.988  1.00                 C  
ATOM   2199  N   LEU   334      44.851  46.160  12.258  1.00                 N  
ATOM   2200  CA  LEU   334      45.447  45.123  11.422  1.00                 C  
ATOM   2201  C   LEU   334      46.891  45.456  11.040  1.00                 C  
ATOM   2202  O   LEU   334      47.761  44.598  11.198  1.00                 O  
ATOM   2203  CB  LEU   334      44.616  44.913  10.155  1.00                 C  
ATOM   2204  CG  LEU   334      45.148  43.881   9.158  1.00                 C  
ATOM   2205  CD1 LEU   334      45.210  42.501   9.794  1.00                 C  
ATOM   2206  CD2 LEU   334      44.286  43.849   7.906  1.00                 C  
ATOM   2207  N   SER   335      47.153  46.708  10.591  1.00                 N  
ATOM   2208  CA  SER   335      48.494  47.184  10.223  1.00                 C  
ATOM   2209  C   SER   335      49.446  47.233  11.419  1.00                 C  
ATOM   2210  O   SER   335      50.620  46.890  11.267  1.00                 O  
ATOM   2211  CB  SER   335      48.413  48.571   9.583  1.00                 C  
ATOM   2212  OG  SER   335      47.734  48.521   8.340  1.00                 O  
ATOM   2213  N   GLU   336      48.938  47.646  12.602  1.00                 N  
ATOM   2214  CA  GLU   336      49.718  47.723  13.840  1.00                 C  
ATOM   2215  C   GLU   336      50.124  46.320  14.316  1.00                 C  
ATOM   2216  O   GLU   336      51.262  46.127  14.754  1.00                 O  
ATOM   2217  CB  GLU   336      48.922  48.443  14.931  1.00                 C  
ATOM   2218  CD  GLU   336      48.904  49.439  17.252  1.00                 C  
ATOM   2219  CG  GLU   336      49.686  48.637  16.230  1.00                 C  
ATOM   2220  OE1 GLU   336      47.760  49.836  16.945  1.00                 O  
ATOM   2221  OE2 GLU   336      49.435  49.672  18.358  1.00                 O  
ATOM   2222  N   HIS   337      49.200  45.339  14.190  1.00                 N  
ATOM   2223  CA  HIS   337      49.434  43.956  14.582  1.00                 C  
ATOM   2224  C   HIS   337      50.433  43.255  13.656  1.00                 C  
ATOM   2225  O   HIS   337      51.326  42.557  14.149  1.00                 O  
ATOM   2226  CB  HIS   337      48.119  43.175  14.601  1.00                 C  
ATOM   2227  CG  HIS   337      47.194  43.575  15.708  1.00                 C  
ATOM   2228  ND1 HIS   337      47.508  43.407  17.039  1.00                 N  
ATOM   2229  CE1 HIS   337      46.488  43.858  17.790  1.00                 C  
ATOM   2230  CD2 HIS   337      45.870  44.177  15.788  1.00                 C  
ATOM   2231  NE2 HIS   337      45.502  44.321  17.046  1.00                 N  
ATOM   2232  N   SER   338      50.301  43.472  12.323  1.00                 N  
ATOM   2233  CA  SER   338      51.192  42.911  11.297  1.00                 C  
ATOM   2234  C   SER   338      52.643  43.417  11.467  1.00                 C  
ATOM   2235  O   SER   338      53.598  42.637  11.344  1.00                 O  
ATOM   2236  CB  SER   338      50.682  43.257   9.897  1.00                 C  
ATOM   2237  OG  SER   338      51.527  42.715   8.897  1.00                 O  
ATOM   2238  N   GLN   339      52.795  44.721  11.775  1.00                 N  
ATOM   2239  CA  GLN   339      54.099  45.340  11.980  1.00                 C  
ATOM   2240  C   GLN   339      54.759  44.794  13.253  1.00                 C  
ATOM   2241  O   GLN   339      55.928  44.396  13.204  1.00                 O  
ATOM   2242  CB  GLN   339      53.963  46.862  12.060  1.00                 C  
ATOM   2243  CD  GLN   339      56.150  47.435  10.934  1.00                 C  
ATOM   2244  CG  GLN   339      55.288  47.598  12.170  1.00                 C  
ATOM   2245  OE1 GLN   339      55.718  47.734   9.821  1.00                 O  
ATOM   2246  NE2 GLN   339      57.375  46.958  11.127  1.00                 N  
ATOM   2247  N   LYS   340      53.996  44.724  14.333  1.00                 N  
ATOM   2248  CA  LYS   340      54.547  44.344  15.627  1.00                 C  
ATOM   2249  C   LYS   340      54.697  42.837  15.769  1.00                 C  
ATOM   2250  O   LYS   340      55.676  42.336  16.328  1.00                 O  
ATOM   2251  CB  LYS   340      53.669  44.878  16.761  1.00                 C  
ATOM   2252  CD  LYS   340      52.821  46.850  18.062  1.00                 C  
ATOM   2253  CE  LYS   340      52.872  48.360  18.228  1.00                 C  
ATOM   2254  CG  LYS   340      53.715  46.389  16.922  1.00                 C  
ATOM   2255  NZ  LYS   340      51.968  48.830  19.313  1.00                 N  
ATOM   2256  N   PHE   341      53.722  42.081  15.263  1.00                 N  
ATOM   2257  CA  PHE   341      53.595  40.651  15.563  1.00                 C  
ATOM   2258  C   PHE   341      53.523  39.737  14.354  1.00                 C  
ATOM   2259  O   PHE   341      53.627  38.512  14.464  1.00                 O  
ATOM   2260  CB  PHE   341      52.353  40.391  16.418  1.00                 C  
ATOM   2261  CG  PHE   341      52.369  41.102  17.742  1.00                 C  
ATOM   2262  CZ  PHE   341      52.401  42.411  20.193  1.00                 C  
ATOM   2263  CD1 PHE   341      51.989  42.429  17.835  1.00                 C  
ATOM   2264  CE1 PHE   341      52.004  43.083  19.053  1.00                 C  
ATOM   2265  CD2 PHE   341      52.764  40.443  18.892  1.00                 C  
ATOM   2266  CE2 PHE   341      52.779  41.097  20.110  1.00                 C  
ATOM   2267  N   ASP   342      53.343  40.311  13.179  1.00                 N  
ATOM   2268  CA  ASP   342      53.010  39.548  11.990  1.00                 C  
ATOM   2269  C   ASP   342      54.250  39.020  11.300  1.00                 C  
ATOM   2270  O   ASP   342      55.370  39.084  11.814  1.00                 O  
ATOM   2271  CB  ASP   342      52.199  40.403  11.015  1.00                 C  
ATOM   2272  CG  ASP   342      51.355  39.568  10.071  1.00                 C  
ATOM   2273  OD1 ASP   342      51.120  38.381  10.377  1.00                 O  
ATOM   2274  OD2 ASP   342      50.930  40.102   9.025  1.00                 O  
ATOM   2275  N   ASN   343      54.046  38.483  10.104  1.00                 N  
ATOM   2276  CA  ASN   343      55.145  37.971   9.298  1.00                 C  
ATOM   2277  C   ASN   343      56.118  39.107   9.016  1.00                 C  
ATOM   2278  O   ASN   343      55.739  40.220   8.643  1.00                 O  
ATOM   2279  CB  ASN   343      54.615  37.341   8.008  1.00                 C  
ATOM   2280  CG  ASN   343      53.846  38.327   7.152  1.00                 C  
ATOM   2281  OD1 ASN   343      52.843  38.892   7.588  1.00                 O  
ATOM   2282  ND2 ASN   343      54.314  38.536   5.927  1.00                 N  
ATOM   2283  N   LYS   344      57.399  38.821   9.198  1.00                 N  
ATOM   2284  CA  LYS   344      58.440  39.831   9.098  1.00                 C  
ATOM   2285  C   LYS   344      58.233  41.010  10.044  1.00                 C  
ATOM   2286  O   LYS   344      58.624  42.147   9.765  1.00                 O  
ATOM   2287  CB  LYS   344      58.539  40.359   7.665  1.00                 C  
ATOM   2288  CD  LYS   344      59.027  39.897   5.247  1.00                 C  
ATOM   2289  CE  LYS   344      59.328  38.828   4.210  1.00                 C  
ATOM   2290  CG  LYS   344      58.869  39.293   6.633  1.00                 C  
ATOM   2291  NZ  LYS   344      59.421  39.397   2.837  1.00                 N  
ATOM   2292  N   PHE   345      57.606  40.743  11.185  1.00                 N  
ATOM   2293  CA  PHE   345      57.330  41.781  12.159  1.00                 C  
ATOM   2294  C   PHE   345      58.421  41.914  13.199  1.00                 C  
ATOM   2295  O   PHE   345      59.391  41.152  13.235  1.00                 O  
ATOM   2296  CB  PHE   345      55.997  41.516  12.861  1.00                 C  
ATOM   2297  CG  PHE   345      55.958  40.221  13.620  1.00                 C  
ATOM   2298  CZ  PHE   345      55.887  37.820  15.020  1.00                 C  
ATOM   2299  CD1 PHE   345      55.935  40.214  15.004  1.00                 C  
ATOM   2300  CE1 PHE   345      55.900  39.022  15.703  1.00                 C  
ATOM   2301  CD2 PHE   345      55.944  39.010  12.951  1.00                 C  
ATOM   2302  CE2 PHE   345      55.909  37.818  13.650  1.00                 C  
ATOM   2303  N   LYS   346      58.267  42.902  14.069  1.00                 N  
ATOM   2304  CA  LYS   346      59.234  43.200  15.108  1.00                 C  
ATOM   2305  C   LYS   346      59.582  41.955  15.919  1.00                 C  
ATOM   2306  O   LYS   346      60.746  41.683  16.226  1.00                 O  
ATOM   2307  CB  LYS   346      58.703  44.295  16.036  1.00                 C  
ATOM   2308  CD  LYS   346      60.906  45.359  16.598  1.00                 C  
ATOM   2309  CE  LYS   346      61.804  45.860  17.717  1.00                 C  
ATOM   2310  CG  LYS   346      59.662  44.682  17.150  1.00                 C  
ATOM   2311  NZ  LYS   346      63.059  46.466  17.193  1.00                 N  
ATOM   2312  N   ASN   347      58.667  41.180  16.211  1.00                 N  
ATOM   2313  CA  ASN   347      58.773  40.075  17.161  1.00                 C  
ATOM   2314  C   ASN   347      59.370  38.814  16.497  1.00                 C  
ATOM   2315  O   ASN   347      60.200  38.147  17.109  1.00                 O  
ATOM   2316  CB  ASN   347      57.406  39.761  17.772  1.00                 C  
ATOM   2317  CG  ASN   347      56.952  40.818  18.760  1.00                 C  
ATOM   2318  OD1 ASN   347      57.762  41.590  19.272  1.00                 O  
ATOM   2319  ND2 ASN   347      55.653  40.855  19.029  1.00                 N  
ATOM   2320  N   THR   348      58.688  38.270  15.492  1.00                 N  
ATOM   2321  CA  THR   348      59.189  37.071  14.817  1.00                 C  
ATOM   2322  C   THR   348      60.226  37.365  13.727  1.00                 C  
ATOM   2323  O   THR   348      61.126  36.564  13.460  1.00                 O  
ATOM   2324  CB  THR   348      58.044  36.264  14.177  1.00                 C  
ATOM   2325  OG1 THR   348      57.129  35.837  15.194  1.00                 O  
ATOM   2326  CG2 THR   348      58.591  35.034  13.468  1.00                 C  
ATOM   2327  N   PHE   349      60.112  38.523  13.081  1.00                 N  
ATOM   2328  CA  PHE   349      61.042  38.876  12.014  1.00                 C  
ATOM   2329  C   PHE   349      62.503  38.773  12.445  1.00                 C  
ATOM   2330  O   PHE   349      63.279  37.992  11.886  1.00                 O  
ATOM   2331  CB  PHE   349      60.766  40.294  11.510  1.00                 C  
ATOM   2332  CG  PHE   349      61.713  40.751  10.437  1.00                 C  
ATOM   2333  CZ  PHE   349      63.469  41.601   8.458  1.00                 C  
ATOM   2334  CD1 PHE   349      61.546  40.342   9.126  1.00                 C  
ATOM   2335  CE1 PHE   349      62.418  40.762   8.139  1.00                 C  
ATOM   2336  CD2 PHE   349      62.770  41.591  10.740  1.00                 C  
ATOM   2337  CE2 PHE   349      63.642  42.011   9.754  1.00                 C  
ATOM   2338  N   GLU   350      62.914  39.560  13.453  1.00                 N  
ATOM   2339  CA  GLU   350      64.303  39.523  13.921  1.00                 C  
ATOM   2340  C   GLU   350      64.736  38.219  14.585  1.00                 C  
ATOM   2341  O   GLU   350      65.884  38.072  15.013  1.00                 O  
ATOM   2342  CB  GLU   350      64.565  40.659  14.912  1.00                 C  
ATOM   2343  CD  GLU   350      64.739  43.147  15.311  1.00                 C  
ATOM   2344  CG  GLU   350      64.496  42.047  14.296  1.00                 C  
ATOM   2345  OE1 GLU   350      64.902  42.826  16.507  1.00                 O  
ATOM   2346  OE2 GLU   350      64.768  44.330  14.910  1.00                 O  
ATOM   2347  N   LEU   351      63.838  37.249  14.687  1.00                 N  
ATOM   2348  CA  LEU   351      64.207  35.988  15.319  1.00                 C  
ATOM   2349  C   LEU   351      64.787  34.973  14.345  1.00                 C  
ATOM   2350  O   LEU   351      65.158  33.858  14.722  1.00                 O  
ATOM   2351  CB  LEU   351      62.998  35.366  16.020  1.00                 C  
ATOM   2352  CG  LEU   351      62.395  36.170  17.174  1.00                 C  
ATOM   2353  CD1 LEU   351      61.147  35.488  17.711  1.00                 C  
ATOM   2354  CD2 LEU   351      63.415  36.360  18.287  1.00                 C  
ATOM   2355  N   GLN   352      64.875  35.338  13.069  1.00                 N  
ATOM   2356  CA  GLN   352      65.446  34.433  12.073  1.00                 C  
ATOM   2357  C   GLN   352      66.940  34.759  11.887  1.00                 C  
ATOM   2358  O   GLN   352      67.376  35.906  12.018  1.00                 O  
ATOM   2359  CB  GLN   352      64.689  34.548  10.748  1.00                 C  
ATOM   2360  CD  GLN   352      62.970  32.774  11.274  1.00                 C  
ATOM   2361  CG  GLN   352      63.211  34.208  10.847  1.00                 C  
ATOM   2362  OE1 GLN   352      63.454  31.837  10.639  1.00                 O  
ATOM   2363  NE2 GLN   352      62.217  32.598  12.354  1.00                 N  
ATOM   2364  N   LYS   353      67.738  33.739  11.577  1.00                 N  
ATOM   2365  CA  LYS   353      69.171  33.920  11.362  1.00                 C  
ATOM   2366  C   LYS   353      69.372  34.972  10.282  1.00                 C  
ATOM   2367  O   LYS   353      68.616  35.050   9.310  1.00                 O  
ATOM   2368  CB  LYS   353      69.827  32.592  10.977  1.00                 C  
ATOM   2369  CD  LYS   353      71.931  31.302  10.520  1.00                 C  
ATOM   2370  CE  LYS   353      73.440  31.380  10.355  1.00                 C  
ATOM   2371  CG  LYS   353      71.337  32.669  10.820  1.00                 C  
ATOM   2372  NZ  LYS   353      74.030  30.055  10.016  1.00                 N  
ATOM   2373  N   LYS   354      70.399  35.805  10.433  1.00                 N  
ATOM   2374  CA  LYS   354      70.658  36.834   9.432  1.00                 C  
ATOM   2375  C   LYS   354      71.235  36.200   8.177  1.00                 C  
ATOM   2376  O   LYS   354      71.909  35.167   8.210  1.00                 O  
ATOM   2377  CB  LYS   354      71.608  37.896   9.989  1.00                 C  
ATOM   2378  CD  LYS   354      72.000  39.784  11.596  1.00                 C  
ATOM   2379  CE  LYS   354      71.413  40.608  12.730  1.00                 C  
ATOM   2380  CG  LYS   354      71.019  38.725  11.118  1.00                 C  
ATOM   2381  NZ  LYS   354      72.369  41.640  13.218  1.00                 N  
ATOM   2382  N   GLY   355      70.966  36.834   7.044  1.00                 N  
ATOM   2383  CA  GLY   355      71.461  36.333   5.782  1.00                 C  
ATOM   2384  C   GLY   355      70.453  35.436   5.104  1.00                 C  
ATOM   2385  O   GLY   355      70.624  35.014   3.957  1.00                 O  
ATOM   2386  N   PHE   356      69.372  35.126   5.812  1.00                 N  
ATOM   2387  CA  PHE   356      68.335  34.274   5.254  1.00                 C  
ATOM   2388  C   PHE   356      67.630  35.038   4.138  1.00                 C  
ATOM   2389  O   PHE   356      67.282  36.213   4.282  1.00                 O  
ATOM   2390  CB  PHE   356      67.353  33.841   6.344  1.00                 C  
ATOM   2391  CG  PHE   356      67.917  32.832   7.303  1.00                 C  
ATOM   2392  CZ  PHE   356      68.956  30.966   9.081  1.00                 C  
ATOM   2393  CD1 PHE   356      69.078  32.142   7.000  1.00                 C  
ATOM   2394  CE1 PHE   356      69.597  31.214   7.882  1.00                 C  
ATOM   2395  CD2 PHE   356      67.287  32.573   8.507  1.00                 C  
ATOM   2396  CE2 PHE   356      67.806  31.644   9.389  1.00                 C  
ATOM   2397  N   SER   357      67.355  34.299   2.976  1.00                 N  
ATOM   2398  CA  SER   357      66.806  35.113   1.880  1.00                 C  
ATOM   2399  C   SER   357      65.399  35.649   2.231  1.00                 C  
ATOM   2400  O   SER   357      64.731  35.040   3.077  1.00                 O  
ATOM   2401  CB  SER   357      66.749  34.300   0.585  1.00                 C  
ATOM   2402  OG  SER   357      65.789  33.261   0.678  1.00                 O  
ATOM   2403  N   ASP   358      64.888  36.718   1.558  1.00                 N  
ATOM   2404  CA  ASP   358      63.518  37.188   1.859  1.00                 C  
ATOM   2405  C   ASP   358      62.435  36.102   1.665  1.00                 C  
ATOM   2406  O   ASP   358      61.465  36.042   2.432  1.00                 O  
ATOM   2407  CB  ASP   358      63.163  38.396   0.990  1.00                 C  
ATOM   2408  CG  ASP   358      63.905  39.651   1.407  1.00                 C  
ATOM   2409  OD1 ASP   358      64.478  39.662   2.517  1.00                 O  
ATOM   2410  OD2 ASP   358      63.913  40.624   0.624  1.00                 O  
ATOM   2411  N   GLY   359      62.644  35.226   0.663  1.00                 N  
ATOM   2412  CA  GLY   359      61.790  34.090   0.331  1.00                 C  
ATOM   2413  C   GLY   359      61.803  33.041   1.467  1.00                 C  
ATOM   2414  O   GLY   359      60.744  32.514   1.825  1.00                 O  
ATOM   2415  N   GLN   360      63.005  32.753   2.030  1.00                 N  
ATOM   2416  CA  GLN   360      63.160  31.825   3.152  1.00                 C  
ATOM   2417  C   GLN   360      62.507  32.406   4.409  1.00                 C  
ATOM   2418  O   GLN   360      61.913  31.659   5.181  1.00                 O  
ATOM   2419  CB  GLN   360      64.640  31.528   3.401  1.00                 C  
ATOM   2420  CD  GLN   360      66.784  30.501   2.548  1.00                 C  
ATOM   2421  CG  GLN   360      65.301  30.707   2.307  1.00                 C  
ATOM   2422  OE1 GLN   360      67.525  31.458   2.771  1.00                 O  
ATOM   2423  NE2 GLN   360      67.220  29.247   2.505  1.00                 N  
ATOM   2424  N   ILE   361      62.602  33.745   4.591  1.00                 N  
ATOM   2425  CA  ILE   361      62.002  34.487   5.705  1.00                 C  
ATOM   2426  C   ILE   361      60.472  34.378   5.637  1.00                 C  
ATOM   2427  O   ILE   361      59.822  34.200   6.676  1.00                 O  
ATOM   2428  CB  ILE   361      62.441  35.963   5.701  1.00                 C  
ATOM   2429  CD1 ILE   361      64.508  37.452   5.773  1.00                 C  
ATOM   2430  CG1 ILE   361      63.931  36.078   6.029  1.00                 C  
ATOM   2431  CG2 ILE   361      61.585  36.776   6.661  1.00                 C  
ATOM   2432  N   GLU   362      59.909  34.490   4.405  1.00                 N  
ATOM   2433  CA  GLU   362      58.484  34.380   4.131  1.00                 C  
ATOM   2434  C   GLU   362      57.997  32.958   4.448  1.00                 C  
ATOM   2435  O   GLU   362      56.927  32.803   5.043  1.00                 O  
ATOM   2436  CB  GLU   362      58.189  34.740   2.673  1.00                 C  
ATOM   2437  CD  GLU   362      58.140  36.521   0.883  1.00                 C  
ATOM   2438  CG  GLU   362      58.365  36.215   2.351  1.00                 C  
ATOM   2439  OE1 GLU   362      57.555  35.669   0.182  1.00                 O  
ATOM   2440  OE2 GLU   362      58.549  37.613   0.435  1.00                 O  
ATOM   2441  N   PHE   363      58.810  31.929   4.095  1.00                 N  
ATOM   2442  CA  PHE   363      58.523  30.523   4.383  1.00                 C  
ATOM   2443  C   PHE   363      58.422  30.289   5.900  1.00                 C  
ATOM   2444  O   PHE   363      57.503  29.620   6.333  1.00                 O  
ATOM   2445  CB  PHE   363      59.600  29.621   3.777  1.00                 C  
ATOM   2446  CG  PHE   363      59.370  28.156   4.017  1.00                 C  
ATOM   2447  CZ  PHE   363      58.950  25.445   4.464  1.00                 C  
ATOM   2448  CD1 PHE   363      58.175  27.560   3.653  1.00                 C  
ATOM   2449  CE1 PHE   363      57.963  26.212   3.874  1.00                 C  
ATOM   2450  CD2 PHE   363      60.348  27.375   4.606  1.00                 C  
ATOM   2451  CE2 PHE   363      60.136  26.027   4.827  1.00                 C  
ATOM   2452  N   ALA   364      59.345  30.859   6.677  1.00                 N  
ATOM   2453  CA  ALA   364      59.359  30.718   8.129  1.00                 C  
ATOM   2454  C   ALA   364      58.124  31.296   8.781  1.00                 C  
ATOM   2455  O   ALA   364      57.519  30.671   9.658  1.00                 O  
ATOM   2456  CB  ALA   364      60.595  31.383   8.714  1.00                 C  
ATOM   2457  N   LYS   365      57.756  32.503   8.341  1.00                 N  
ATOM   2458  CA  LYS   365      56.592  33.240   8.805  1.00                 C  
ATOM   2459  C   LYS   365      55.299  32.412   8.616  1.00                 C  
ATOM   2460  O   LYS   365      54.460  32.359   9.528  1.00                 O  
ATOM   2461  CB  LYS   365      56.474  34.575   8.068  1.00                 C  
ATOM   2462  CD  LYS   365      57.538  36.020   9.823  1.00                 C  
ATOM   2463  CE  LYS   365      58.592  37.078  10.105  1.00                 C  
ATOM   2464  CG  LYS   365      57.594  35.556   8.377  1.00                 C  
ATOM   2465  NZ  LYS   365      59.970  36.515  10.066  1.00                 N  
ATOM   2466  N   ALA   366      55.171  31.747   7.448  1.00                 N  
ATOM   2467  CA  ALA   366      54.027  30.888   7.084  1.00                 C  
ATOM   2468  C   ALA   366      54.062  29.579   7.904  1.00                 C  
ATOM   2469  O   ALA   366      53.007  29.135   8.397  1.00                 O  
ATOM   2470  CB  ALA   366      54.043  30.588   5.593  1.00                 C  
ATOM   2471  N   ALA   367      55.275  28.977   8.071  1.00                 N  
ATOM   2472  CA  ALA   367      55.464  27.764   8.892  1.00                 C  
ATOM   2473  C   ALA   367      54.911  28.008  10.318  1.00                 C  
ATOM   2474  O   ALA   367      54.171  27.171  10.855  1.00                 O  
ATOM   2475  CB  ALA   367      56.935  27.379   8.939  1.00                 C  
ATOM   2476  N   LEU   368      55.241  29.174  10.919  1.00                 N  
ATOM   2477  CA  LEU   368      54.754  29.496  12.259  1.00                 C  
ATOM   2478  C   LEU   368      53.235  29.794  12.302  1.00                 C  
ATOM   2479  O   LEU   368      52.544  29.241  13.156  1.00                 O  
ATOM   2480  CB  LEU   368      55.511  30.696  12.830  1.00                 C  
ATOM   2481  CG  LEU   368      55.095  31.157  14.229  1.00                 C  
ATOM   2482  CD1 LEU   368      55.301  30.045  15.245  1.00                 C  
ATOM   2483  CD2 LEU   368      55.873  32.399  14.639  1.00                 C  
ATOM   2484  N   SER   369      52.746  30.691  11.411  1.00                 N  
ATOM   2485  CA  SER   369      51.337  31.103  11.305  1.00                 C  
ATOM   2486  C   SER   369      50.355  29.947  11.094  1.00                 C  
ATOM   2487  O   SER   369      49.317  29.906  11.761  1.00                 O  
ATOM   2488  CB  SER   369      51.156  32.102  10.161  1.00                 C  
ATOM   2489  OG  SER   369      51.830  33.318  10.434  1.00                 O  
ATOM   2490  N   ASN   370      50.703  29.010  10.212  1.00                 N  
ATOM   2491  CA  ASN   370      49.871  27.836   9.949  1.00                 C  
ATOM   2492  C   ASN   370      49.744  26.934  11.165  1.00                 C  
ATOM   2493  O   ASN   370      48.668  26.402  11.425  1.00                 O  
ATOM   2494  CB  ASN   370      50.425  27.041   8.765  1.00                 C  
ATOM   2495  CG  ASN   370      50.181  27.729   7.436  1.00                 C  
ATOM   2496  OD1 ASN   370      49.314  28.596   7.325  1.00                 O  
ATOM   2497  ND2 ASN   370      50.948  27.344   6.423  1.00                 N  
ATOM   2498  N   MET   371      50.845  26.774  11.939  1.00                 N  
ATOM   2499  CA  MET   371      50.867  25.954  13.158  1.00                 C  
ATOM   2500  C   MET   371      49.999  26.559  14.272  1.00                 C  
ATOM   2501  O   MET   371      49.153  25.859  14.845  1.00                 O  
ATOM   2502  CB  MET   371      52.301  25.780  13.661  1.00                 C  
ATOM   2503  SD  MET   371      52.207  23.059  14.176  1.00                 S  
ATOM   2504  CE  MET   371      50.542  22.737  14.752  1.00                 C  
ATOM   2505  CG  MET   371      52.451  24.746  14.765  1.00                 C  
ATOM   2506  N   LEU   372      50.171  27.880  14.532  1.00                 N  
ATOM   2507  CA  LEU   372      49.374  28.607  15.540  1.00                 C  
ATOM   2508  C   LEU   372      47.897  28.674  15.114  1.00                 C  
ATOM   2509  O   LEU   372      47.015  28.545  15.968  1.00                 O  
ATOM   2510  CB  LEU   372      49.933  30.016  15.751  1.00                 C  
ATOM   2511  CG  LEU   372      51.310  30.107  16.410  1.00                 C  
ATOM   2512  CD1 LEU   372      51.808  31.544  16.420  1.00                 C  
ATOM   2513  CD2 LEU   372      51.266  29.554  17.826  1.00                 C  
ATOM   2514  N   GLY   373      47.648  28.784  13.797  1.00                 N  
ATOM   2515  CA  GLY   373      46.304  28.808  13.223  1.00                 C  
ATOM   2516  C   GLY   373      45.547  27.491  13.299  1.00                 C  
ATOM   2517  O   GLY   373      44.333  27.479  13.127  1.00                 O  
ATOM   2518  N   SER   374      46.260  26.382  13.528  1.00                 N  
ATOM   2519  CA  SER   374      45.679  25.042  13.640  1.00                 C  
ATOM   2520  C   SER   374      45.482  24.557  15.072  1.00                 C  
ATOM   2521  O   SER   374      45.095  23.398  15.280  1.00                 O  
ATOM   2522  CB  SER   374      46.545  24.019  12.903  1.00                 C  
ATOM   2523  OG  SER   374      47.829  23.916  13.494  1.00                 O  
ATOM   2524  N   ILE   375      45.748  25.431  16.085  1.00                 N  
ATOM   2525  CA  ILE   375      45.510  25.111  17.502  1.00                 C  
ATOM   2526  C   ILE   375      43.990  25.058  17.741  1.00                 C  
ATOM   2527  O   ILE   375      43.281  26.007  17.392  1.00                 O  
ATOM   2528  CB  ILE   375      46.188  26.134  18.433  1.00                 C  
ATOM   2529  CD1 ILE   375      48.438  27.205  18.969  1.00                 C  
ATOM   2530  CG1 ILE   375      47.708  26.080  18.267  1.00                 C  
ATOM   2531  CG2 ILE   375      45.766  25.901  19.876  1.00                 C  
ATOM   2532  N   GLY   376      43.518  23.939  18.302  1.00                 N  
ATOM   2533  CA  GLY   376      42.116  23.733  18.595  1.00                 C  
ATOM   2534  C   GLY   376      41.796  23.462  20.050  1.00                 C  
ATOM   2535  O   GLY   376      42.695  23.199  20.856  1.00                 O  
ATOM   2536  N   TYR   377      40.496  23.549  20.383  1.00                 N  
ATOM   2537  CA  TYR   377      39.959  23.247  21.717  1.00                 C  
ATOM   2538  C   TYR   377      38.906  22.167  21.551  1.00                 C  
ATOM   2539  O   TYR   377      37.954  22.352  20.791  1.00                 O  
ATOM   2540  CB  TYR   377      39.387  24.511  22.363  1.00                 C  
ATOM   2541  CG  TYR   377      38.830  24.290  23.751  1.00                 C  
ATOM   2542  OH  TYR   377      37.311  23.683  27.574  1.00                 O  
ATOM   2543  CZ  TYR   377      37.812  23.884  26.308  1.00                 C  
ATOM   2544  CD1 TYR   377      39.676  24.124  24.840  1.00                 C  
ATOM   2545  CE1 TYR   377      39.175  23.922  26.112  1.00                 C  
ATOM   2546  CD2 TYR   377      37.458  24.250  23.968  1.00                 C  
ATOM   2547  CE2 TYR   377      36.939  24.049  25.233  1.00                 C  
ATOM   2548  N   PHE   378      39.085  21.034  22.241  1.00                 N  
ATOM   2549  CA  PHE   378      38.188  19.870  22.148  1.00                 C  
ATOM   2550  C   PHE   378      37.694  19.452  23.511  1.00                 C  
ATOM   2551  O   PHE   378      38.402  19.652  24.481  1.00                 O  
ATOM   2552  CB  PHE   378      38.899  18.699  21.466  1.00                 C  
ATOM   2553  CG  PHE   378      39.322  18.987  20.054  1.00                 C  
ATOM   2554  CZ  PHE   378      40.099  19.518  17.439  1.00                 C  
ATOM   2555  CD1 PHE   378      40.660  19.145  19.736  1.00                 C  
ATOM   2556  CE1 PHE   378      41.049  19.410  18.437  1.00                 C  
ATOM   2557  CD2 PHE   378      38.383  19.098  19.044  1.00                 C  
ATOM   2558  CE2 PHE   378      38.773  19.363  17.744  1.00                 C  
ATOM   2559  N   TYR   379      36.478  18.884  23.594  1.00                 N  
ATOM   2560  CA  TYR   379      35.870  18.414  24.843  1.00                 C  
ATOM   2561  C   TYR   379      34.991  17.194  24.584  1.00                 C  
ATOM   2562  O   TYR   379      34.167  17.218  23.679  1.00                 O  
ATOM   2563  CB  TYR   379      35.053  19.531  25.495  1.00                 C  
ATOM   2564  CG  TYR   379      34.410  19.136  26.805  1.00                 C  
ATOM   2565  OH  TYR   379      32.655  18.049  30.414  1.00                 O  
ATOM   2566  CZ  TYR   379      33.234  18.408  29.219  1.00                 C  
ATOM   2567  CD1 TYR   379      35.153  19.088  27.977  1.00                 C  
ATOM   2568  CE1 TYR   379      34.574  18.727  29.178  1.00                 C  
ATOM   2569  CD2 TYR   379      33.060  18.811  26.865  1.00                 C  
ATOM   2570  CE2 TYR   379      32.464  18.448  28.057  1.00                 C  
ATOM   2571  N   GLY   380      35.149  16.161  25.398  1.00                 N  
ATOM   2572  CA  GLY   380      34.333  14.961  25.269  1.00                 C  
ATOM   2573  C   GLY   380      34.888  13.687  25.878  1.00                 C  
ATOM   2574  O   GLY   380      35.928  13.685  26.545  1.00                 O  
ATOM   2575  N   SER   381      34.178  12.583  25.622  1.00                 N  
ATOM   2576  CA  SER   381      34.530  11.240  26.083  1.00                 C  
ATOM   2577  C   SER   381      35.093  10.414  24.907  1.00                 C  
ATOM   2578  O   SER   381      34.403  10.223  23.890  1.00                 O  
ATOM   2579  CB  SER   381      33.312  10.548  26.698  1.00                 C  
ATOM   2580  OG  SER   381      33.613   9.212  27.062  1.00                 O  
ATOM   2581  N   SER   382      36.346   9.961  25.049  1.00                 N  
ATOM   2582  CA  SER   382      36.973   9.093  24.057  1.00                 C  
ATOM   2583  C   SER   382      36.592   7.642  24.305  1.00                 C  
ATOM   2584  O   SER   382      36.033   7.312  25.360  1.00                 O  
ATOM   2585  CB  SER   382      38.494   9.259  24.085  1.00                 C  
ATOM   2586  OG  SER   382      39.040   8.752  25.290  1.00                 O  
ATOM   2587  N   LEU   383      36.837   6.773  23.322  1.00                 N  
ATOM   2588  CA  LEU   383      36.554   5.334  23.452  1.00                 C  
ATOM   2589  C   LEU   383      37.859   4.613  23.789  1.00                 C  
ATOM   2590  O   LEU   383      38.911   4.911  23.197  1.00                 O  
ATOM   2591  CB  LEU   383      35.930   4.792  22.164  1.00                 C  
ATOM   2592  CG  LEU   383      34.611   5.433  21.729  1.00                 C  
ATOM   2593  CD1 LEU   383      34.148   4.858  20.398  1.00                 C  
ATOM   2594  CD2 LEU   383      33.540   5.235  22.791  1.00                 C  
ATOM   2595  N   VAL   384      37.792   3.687  24.752  1.00                 N  
ATOM   2596  CA  VAL   384      38.962   2.951  25.272  1.00                 C  
ATOM   2597  C   VAL   384      38.698   1.437  25.337  1.00                 C  
ATOM   2598  O   VAL   384      37.601   1.013  25.707  1.00                 O  
ATOM   2599  CB  VAL   384      39.375   3.460  26.666  1.00                 C  
ATOM   2600  CG1 VAL   384      39.765   4.929  26.602  1.00                 C  
ATOM   2601  CG2 VAL   384      38.249   3.246  27.666  1.00                 C  
ATOM   2602  N   GLN   385      39.790   0.671  25.411  1.00                 N  
ATOM   2603  CA  GLN   385      39.674  -0.743  25.711  1.00                 C  
ATOM   2604  C   GLN   385      40.334  -0.979  27.029  1.00                 C  
ATOM   2605  O   GLN   385      41.521  -0.726  27.253  1.00                 O  
ATOM   2606  CB  GLN   385      40.304  -1.581  24.597  1.00                 C  
ATOM   2607  CD  GLN   385      38.880  -3.650  24.858  1.00                 C  
ATOM   2608  CG  GLN   385      40.284  -3.078  24.858  1.00                 C  
ATOM   2609  OE1 GLN   385      38.169  -3.576  23.856  1.00                 O  
ATOM   2610  NE2 GLN   385      38.476  -4.223  25.986  1.00                 N  
ATOM   2611  N   SER   386      39.471  -1.513  27.975  1.00                 N  
ATOM   2612  CA  SER   386      39.969  -1.959  29.252  1.00                 C  
ATOM   2613  C   SER   386      40.179  -3.463  29.142  1.00                 C  
ATOM   2614  O   SER   386      39.277  -4.204  28.743  1.00                 O  
ATOM   2615  CB  SER   386      38.990  -1.588  30.368  1.00                 C  
ATOM   2616  OG  SER   386      38.902  -0.182  30.522  1.00                 O  
ATOM   2617  N   VAL   387      41.358  -3.950  29.489  1.00                 N  
ATOM   2618  CA  VAL   387      41.707  -5.366  29.296  1.00                 C  
ATOM   2619  C   VAL   387      40.769  -6.401  29.847  1.00                 C  
ATOM   2620  O   VAL   387      40.678  -7.519  29.333  1.00                 O  
ATOM   2621  CB  VAL   387      43.091  -5.692  29.888  1.00                 C  
ATOM   2622  CG1 VAL   387      43.341  -7.192  29.863  1.00                 C  
ATOM   2623  CG2 VAL   387      44.182  -4.953  29.128  1.00                 C  
ATOM   2624  N   TYR   388      40.008  -6.054  30.957  1.00                 N  
ATOM   2625  CA  TYR   388      39.025  -7.009  31.414  1.00                 C  
ATOM   2626  C   TYR   388      37.823  -7.256  30.473  1.00                 C  
ATOM   2627  O   TYR   388      37.153  -8.289  30.551  1.00                 O  
ATOM   2628  CB  TYR   388      38.459  -6.588  32.772  1.00                 C  
ATOM   2629  CG  TYR   388      37.462  -7.566  33.350  1.00                 C  
ATOM   2630  OH  TYR   388      34.731 -10.269  34.939  1.00                 O  
ATOM   2631  CZ  TYR   388      35.634  -9.373  34.414  1.00                 C  
ATOM   2632  CD1 TYR   388      37.790  -8.907  33.507  1.00                 C  
ATOM   2633  CE1 TYR   388      36.885  -9.808  34.034  1.00                 C  
ATOM   2634  CD2 TYR   388      36.196  -7.146  33.738  1.00                 C  
ATOM   2635  CE2 TYR   388      35.279  -8.033  34.268  1.00                 C  
ATOM   2636  N   ASN   389      37.539  -6.324  29.582  1.00                 N  
ATOM   2637  CA  ASN   389      36.298  -6.390  28.767  1.00                 C  
ATOM   2638  C   ASN   389      36.481  -6.913  27.347  1.00                 C  
ATOM   2639  O   ASN   389      37.545  -6.831  26.728  1.00                 O  
ATOM   2640  CB  ASN   389      35.633  -5.014  28.692  1.00                 C  
ATOM   2641  CG  ASN   389      35.118  -4.542  30.037  1.00                 C  
ATOM   2642  OD1 ASN   389      34.480  -5.298  30.769  1.00                 O  
ATOM   2643  ND2 ASN   389      35.395  -3.286  30.367  1.00                 N  
ATOM   2644  N   GLU   390      35.380  -7.467  26.838  1.00                 N  
ATOM   2645  CA  GLU   390      35.326  -7.911  25.445  1.00                 C  
ATOM   2646  C   GLU   390      34.608  -6.868  24.627  1.00                 C  
ATOM   2647  O   GLU   390      33.771  -7.225  23.794  1.00                 O  
ATOM   2648  CB  GLU   390      34.632  -9.271  25.343  1.00                 C  
ATOM   2649  CD  GLU   390      36.716 -10.692  25.478  1.00                 C  
ATOM   2650  CG  GLU   390      35.354 -10.392  26.072  1.00                 C  
ATOM   2651  OE1 GLU   390      36.855 -10.611  24.240  1.00                 O  
ATOM   2652  OE2 GLU   390      37.645 -11.007  26.251  1.00                 O  
ATOM   2653  N   GLU   391      34.856  -5.581  24.783  1.00                 N  
ATOM   2654  CA  GLU   391      34.137  -4.536  24.085  1.00                 C  
ATOM   2655  C   GLU   391      34.778  -3.198  24.518  1.00                 C  
ATOM   2656  O   GLU   391      35.709  -3.141  25.325  1.00                 O  
ATOM   2657  CB  GLU   391      32.644  -4.603  24.411  1.00                 C  
ATOM   2658  CD  GLU   391      30.840  -4.519  26.177  1.00                 C  
ATOM   2659  CG  GLU   391      32.316  -4.356  25.875  1.00                 C  
ATOM   2660  OE1 GLU   391      30.073  -4.832  25.242  1.00                 O  
ATOM   2661  OE2 GLU   391      30.449  -4.332  27.348  1.00                 O  
ATOM   2662  N   PRO   392      34.337  -2.133  23.931  1.00                 N  
ATOM   2663  CA  PRO   392      34.790  -0.747  24.161  1.00                 C  
ATOM   2664  C   PRO   392      33.994  -0.064  25.281  1.00                 C  
ATOM   2665  O   PRO   392      32.815  -0.362  25.485  1.00                 O  
ATOM   2666  CB  PRO   392      34.559  -0.054  22.817  1.00                 C  
ATOM   2667  CD  PRO   392      33.494  -2.191  22.650  1.00                 C  
ATOM   2668  CG  PRO   392      33.375  -0.751  22.236  1.00                 C  
ATOM   2669  N   VAL   393      34.668   0.852  26.000  1.00                 N  
ATOM   2670  CA  VAL   393      34.104   1.641  27.081  1.00                 C  
ATOM   2671  C   VAL   393      34.418   3.135  26.879  1.00                 C  
ATOM   2672  O   VAL   393      35.379   3.483  26.195  1.00                 O  
ATOM   2673  CB  VAL   393      34.623   1.172  28.453  1.00                 C  
ATOM   2674  CG1 VAL   393      34.229  -0.275  28.705  1.00                 C  
ATOM   2675  CG2 VAL   393      36.133   1.339  28.536  1.00                 C  
ATOM   2676  N   PRO   394      33.636   4.006  27.502  1.00                 N  
ATOM   2677  CA  PRO   394      33.852   5.454  27.456  1.00                 C  
ATOM   2678  C   PRO   394      34.818   5.890  28.556  1.00                 C  
ATOM   2679  O   PRO   394      34.767   5.369  29.662  1.00                 O  
ATOM   2680  CB  PRO   394      32.455   6.043  27.663  1.00                 C  
ATOM   2681  CD  PRO   394      32.269   3.695  28.089  1.00                 C  
ATOM   2682  CG  PRO   394      31.749   5.041  28.512  1.00                 C  
ATOM   2683  N   TYR   395      35.698   6.840  28.254  1.00                 N  
ATOM   2684  CA  TYR   395      36.649   7.419  29.204  1.00                 C  
ATOM   2685  C   TYR   395      35.945   8.647  29.856  1.00                 C  
ATOM   2686  O   TYR   395      34.978   9.138  29.260  1.00                 O  
ATOM   2687  CB  TYR   395      37.949   7.803  28.494  1.00                 C  
ATOM   2688  CG  TYR   395      39.000   8.384  29.413  1.00                 C  
ATOM   2689  OH  TYR   395      41.893   9.968  31.945  1.00                 O  
ATOM   2690  CZ  TYR   395      40.935   9.445  31.107  1.00                 C  
ATOM   2691  CD1 TYR   395      39.725   7.567  30.271  1.00                 C  
ATOM   2692  CE1 TYR   395      40.687   8.090  31.114  1.00                 C  
ATOM   2693  CD2 TYR   395      39.263   9.748  29.419  1.00                 C  
ATOM   2694  CE2 TYR   395      40.222  10.288  30.255  1.00                 C  
ATOM   2695  N   TRP   396      36.373   9.196  31.030  1.00                 N  
ATOM   2696  CA  TRP   396      35.675  10.384  31.570  1.00                 C  
ATOM   2697  C   TRP   396      35.757  11.618  30.650  1.00                 C  
ATOM   2698  O   TRP   396      36.717  11.698  29.885  1.00                 O  
ATOM   2699  CB  TRP   396      36.236  10.757  32.944  1.00                 C  
ATOM   2700  CG  TRP   396      35.947   9.740  34.005  1.00                 C  
ATOM   2701  CD1 TRP   396      36.842   8.896  34.597  1.00                 C  
ATOM   2702  NE1 TRP   396      36.208   8.107  35.526  1.00                 N  
ATOM   2703  CD2 TRP   396      34.675   9.460  34.603  1.00                 C  
ATOM   2704  CE2 TRP   396      34.875   8.437  35.547  1.00                 C  
ATOM   2705  CH2 TRP   396      32.587   8.440  36.128  1.00                 C  
ATOM   2706  CZ2 TRP   396      33.836   7.918  36.317  1.00                 C  
ATOM   2707  CE3 TRP   396      33.387   9.976  34.431  1.00                 C  
ATOM   2708  CZ3 TRP   396      32.360   9.458  35.196  1.00                 C  
ATOM   2709  N   ASN   397      34.763  12.551  30.649  1.00                 N  
ATOM   2710  CA  ASN   397      34.881  13.741  29.770  1.00                 C  
ATOM   2711  C   ASN   397      36.062  14.611  30.175  1.00                 C  
ATOM   2712  O   ASN   397      36.317  14.800  31.371  1.00                 O  
ATOM   2713  CB  ASN   397      33.584  14.553  29.790  1.00                 C  
ATOM   2714  CG  ASN   397      32.439  13.838  29.100  1.00                 C  
ATOM   2715  OD1 ASN   397      32.655  12.928  28.300  1.00                 O  
ATOM   2716  ND2 ASN   397      31.215  14.250  29.408  1.00                 N  
ATOM   2717  N   ALA   398      36.834  15.078  29.177  1.00                 N  
ATOM   2718  CA  ALA   398      38.030  15.894  29.436  1.00                 C  
ATOM   2719  C   ALA   398      38.225  16.979  28.375  1.00                 C  
ATOM   2720  O   ALA   398      37.897  16.755  27.204  1.00                 O  
ATOM   2721  CB  ALA   398      39.269  15.014  29.501  1.00                 C  
ATOM   2722  N   ALA   399      38.859  18.116  28.745  1.00                 N  
ATOM   2723  CA  ALA   399      39.189  19.113  27.723  1.00                 C  
ATOM   2724  C   ALA   399      40.579  18.857  27.096  1.00                 C  
ATOM   2725  O   ALA   399      41.458  18.237  27.698  1.00                 O  
ATOM   2726  CB  ALA   399      39.143  20.514  28.314  1.00                 C  
ATOM   2727  N   LEU   400      40.787  19.346  25.873  1.00                 N  
ATOM   2728  CA  LEU   400      42.112  19.268  25.244  1.00                 C  
ATOM   2729  C   LEU   400      42.385  20.526  24.434  1.00                 C  
ATOM   2730  O   LEU   400      41.577  20.919  23.600  1.00                 O  
ATOM   2731  CB  LEU   400      42.212  18.026  24.356  1.00                 C  
ATOM   2732  CG  LEU   400      43.525  17.840  23.595  1.00                 C  
ATOM   2733  CD1 LEU   400      44.677  17.599  24.559  1.00                 C  
ATOM   2734  CD2 LEU   400      43.415  16.691  22.605  1.00                 C  
ATOM   2735  N   TYR   401      43.507  21.173  24.719  1.00                 N  
ATOM   2736  CA  TYR   401      43.961  22.377  24.022  1.00                 C  
ATOM   2737  C   TYR   401      45.256  21.924  23.342  1.00                 C  
ATOM   2738  O   TYR   401      46.206  21.538  24.037  1.00                 O  
ATOM   2739  CB  TYR   401      44.143  23.531  25.010  1.00                 C  
ATOM   2740  CG  TYR   401      44.557  24.833  24.361  1.00                 C  
ATOM   2741  OH  TYR   401      45.680  28.418  22.579  1.00                 O  
ATOM   2742  CZ  TYR   401      45.310  27.231  23.168  1.00                 C  
ATOM   2743  CD1 TYR   401      43.635  25.852  24.159  1.00                 C  
ATOM   2744  CE1 TYR   401      44.004  27.044  23.567  1.00                 C  
ATOM   2745  CD2 TYR   401      45.869  25.039  23.953  1.00                 C  
ATOM   2746  CE2 TYR   401      46.256  26.225  23.359  1.00                 C  
ATOM   2747  N   THR   402      45.247  21.839  21.993  1.00                 N  
ATOM   2748  CA  THR   402      46.363  21.227  21.270  1.00                 C  
ATOM   2749  C   THR   402      46.508  21.681  19.810  1.00                 C  
ATOM   2750  O   THR   402      45.524  22.061  19.165  1.00                 O  
ATOM   2751  CB  THR   402      46.258  19.691  21.265  1.00                 C  
ATOM   2752  OG1 THR   402      47.452  19.129  20.707  1.00                 O  
ATOM   2753  CG2 THR   402      45.070  19.241  20.428  1.00                 C  
ATOM   2754  N   GLY   403      47.724  21.550  19.278  1.00                 N  
ATOM   2755  CA  GLY   403      47.982  21.731  17.859  1.00                 C  
ATOM   2756  C   GLY   403      47.449  20.511  17.124  1.00                 C  
ATOM   2757  O   GLY   403      47.184  19.472  17.753  1.00                 O  
ATOM   2758  N   VAL   404      47.223  20.628  15.798  1.00                 N  
ATOM   2759  CA  VAL   404      46.719  19.498  14.991  1.00                 C  
ATOM   2760  C   VAL   404      47.716  19.212  13.844  1.00                 C  
ATOM   2761  O   VAL   404      48.320  20.179  13.366  1.00                 O  
ATOM   2762  CB  VAL   404      45.311  19.784  14.436  1.00                 C  
ATOM   2763  CG1 VAL   404      44.319  19.973  15.574  1.00                 C  
ATOM   2764  CG2 VAL   404      45.333  21.009  13.535  1.00                 C  
ATOM   2765  N   PRO   405      47.885  17.946  13.348  1.00                 N  
ATOM   2766  CA  PRO   405      48.829  17.704  12.228  1.00                 C  
ATOM   2767  C   PRO   405      48.403  18.307  10.879  1.00                 C  
ATOM   2768  O   PRO   405      49.252  18.749  10.111  1.00                 O  
ATOM   2769  CB  PRO   405      48.890  16.179  12.119  1.00                 C  
ATOM   2770  CD  PRO   405      47.332  16.698  13.860  1.00                 C  
ATOM   2771  CG  PRO   405      47.634  15.707  12.771  1.00                 C  
ATOM   2772  N   SER   406      47.095  18.307  10.578  1.00                 N  
ATOM   2773  CA  SER   406      46.540  18.811   9.317  1.00                 C  
ATOM   2774  C   SER   406      45.158  19.440   9.513  1.00                 C  
ATOM   2775  O   SER   406      44.300  18.842  10.146  1.00                 O  
ATOM   2776  CB  SER   406      46.452  17.687   8.283  1.00                 C  
ATOM   2777  OG  SER   406      45.896  18.155   7.067  1.00                 O  
ATOM   2778  N   ARG   407      44.903  20.599   8.902  1.00                 N  
ATOM   2779  CA  ARG   407      43.555  21.184   8.940  1.00                 C  
ATOM   2780  C   ARG   407      42.577  20.321   8.138  1.00                 C  
ATOM   2781  O   ARG   407      41.396  20.306   8.459  1.00                 O  
ATOM   2782  CB  ARG   407      43.576  22.614   8.397  1.00                 C  
ATOM   2783  CD  ARG   407      44.333  24.992   8.665  1.00                 C  
ATOM   2784  NE  ARG   407      42.999  25.587   8.660  1.00                 N  
ATOM   2785  CG  ARG   407      44.334  23.599   9.273  1.00                 C  
ATOM   2786  CZ  ARG   407      42.660  26.656   7.947  1.00                 C  
ATOM   2787  NH1 ARG   407      41.422  27.127   8.006  1.00                 N  
ATOM   2788  NH2 ARG   407      43.560  27.252   7.177  1.00                 N  
ATOM   2789  N   SER   408      43.102  19.526   7.171  1.00                 N  
ATOM   2790  CA  SER   408      42.346  18.611   6.307  1.00                 C  
ATOM   2791  C   SER   408      41.839  17.329   7.011  1.00                 C  
ATOM   2792  O   SER   408      41.065  16.585   6.426  1.00                 O  
ATOM   2793  CB  SER   408      43.191  18.191   5.103  1.00                 C  
ATOM   2794  OG  SER   408      44.292  17.394   5.505  1.00                 O  
ATOM   2795  N   PHE   409      42.259  17.099   8.261  1.00                 N  
ATOM   2796  CA  PHE   409      41.899  15.941   9.109  1.00                 C  
ATOM   2797  C   PHE   409      40.697  16.258  10.003  1.00                 C  
ATOM   2798  O   PHE   409      40.504  17.433  10.359  1.00                 O  
ATOM   2799  CB  PHE   409      43.091  15.515   9.968  1.00                 C  
ATOM   2800  CG  PHE   409      44.225  14.923   9.181  1.00                 C  
ATOM   2801  CZ  PHE   409      46.318  13.824   7.719  1.00                 C  
ATOM   2802  CD1 PHE   409      45.539  15.200   9.516  1.00                 C  
ATOM   2803  CE1 PHE   409      46.582  14.655   8.791  1.00                 C  
ATOM   2804  CD2 PHE   409      43.978  14.089   8.105  1.00                 C  
ATOM   2805  CE2 PHE   409      45.021  13.544   7.380  1.00                 C  
ATOM   2806  N   PHE   410      39.953  15.218  10.473  1.00                 N  
ATOM   2807  CA  PHE   410      38.866  15.410  11.458  1.00                 C  
ATOM   2808  C   PHE   410      39.557  15.945  12.714  1.00                 C  
ATOM   2809  O   PHE   410      40.697  15.522  12.973  1.00                 O  
ATOM   2810  CB  PHE   410      38.118  14.096  11.693  1.00                 C  
ATOM   2811  CG  PHE   410      37.242  13.683  10.545  1.00                 C  
ATOM   2812  CZ  PHE   410      35.621  12.913   8.422  1.00                 C  
ATOM   2813  CD1 PHE   410      36.939  14.576   9.531  1.00                 C  
ATOM   2814  CE1 PHE   410      36.133  14.196   8.474  1.00                 C  
ATOM   2815  CD2 PHE   410      36.722  12.403  10.478  1.00                 C  
ATOM   2816  CE2 PHE   410      35.916  12.023   9.421  1.00                 C  
ATOM   2817  N   PRO   411      38.991  16.993  13.379  1.00                 N  
ATOM   2818  CA  PRO   411      39.751  17.711  14.441  1.00                 C  
ATOM   2819  C   PRO   411      40.189  16.862  15.629  1.00                 C  
ATOM   2820  O   PRO   411      39.434  16.691  16.590  1.00                 O  
ATOM   2821  CB  PRO   411      38.784  18.797  14.918  1.00                 C  
ATOM   2822  CD  PRO   411      37.559  17.406  13.403  1.00                 C  
ATOM   2823  CG  PRO   411      37.429  18.233  14.651  1.00                 C  
ATOM   2824  N   ARG   412      41.441  16.350  15.567  1.00                 N  
ATOM   2825  CA  ARG   412      41.954  15.419  16.565  1.00                 C  
ATOM   2826  C   ARG   412      43.385  15.703  17.065  1.00                 C  
ATOM   2827  O   ARG   412      44.221  16.245  16.330  1.00                 O  
ATOM   2828  CB  ARG   412      41.926  13.987  16.026  1.00                 C  
ATOM   2829  CD  ARG   412      40.573  12.022  15.248  1.00                 C  
ATOM   2830  NE  ARG   412      39.242  11.514  14.924  1.00                 N  
ATOM   2831  CG  ARG   412      40.532  13.468  15.715  1.00                 C  
ATOM   2832  CZ  ARG   412      38.999  10.287  14.474  1.00                 C  
ATOM   2833  NH1 ARG   412      37.756   9.913  14.206  1.00                 N  
ATOM   2834  NH2 ARG   412      40.001   9.437  14.295  1.00                 N  
ATOM   2835  N   GLY   413      43.665  15.270  18.303  1.00                 N  
ATOM   2836  CA  GLY   413      44.996  15.371  18.892  1.00                 C  
ATOM   2837  C   GLY   413      45.765  14.081  18.671  1.00                 C  
ATOM   2838  O   GLY   413      45.179  12.993  18.754  1.00                 O  
ATOM   2839  N   PHE   414      47.075  14.195  18.351  1.00                 N  
ATOM   2840  CA  PHE   414      47.993  13.051  18.163  1.00                 C  
ATOM   2841  C   PHE   414      49.192  13.259  19.057  1.00                 C  
ATOM   2842  O   PHE   414      49.841  14.311  18.986  1.00                 O  
ATOM   2843  CB  PHE   414      48.399  12.926  16.693  1.00                 C  
ATOM   2844  CG  PHE   414      47.245  12.679  15.764  1.00                 C  
ATOM   2845  CZ  PHE   414      45.109  12.216  14.046  1.00                 C  
ATOM   2846  CD1 PHE   414      46.517  13.736  15.246  1.00                 C  
ATOM   2847  CE1 PHE   414      45.455  13.509  14.391  1.00                 C  
ATOM   2848  CD2 PHE   414      46.886  11.391  15.409  1.00                 C  
ATOM   2849  CE2 PHE   414      45.824  11.164  14.555  1.00                 C  
ATOM   2850  N   LEU   415      49.433  12.274  19.956  1.00                 N  
ATOM   2851  CA  LEU   415      50.424  12.279  21.034  1.00                 C  
ATOM   2852  C   LEU   415      51.898  12.571  20.611  1.00                 C  
ATOM   2853  O   LEU   415      52.469  13.528  21.135  1.00                 O  
ATOM   2854  CB  LEU   415      50.419  10.939  21.773  1.00                 C  
ATOM   2855  CG  LEU   415      51.427  10.790  22.914  1.00                 C  
ATOM   2856  CD1 LEU   415      51.160  11.816  24.005  1.00                 C  
ATOM   2857  CD2 LEU   415      51.385   9.383  23.489  1.00                 C  
ATOM   2858  N   TRP   416      52.521  11.766  19.710  1.00                 N  
ATOM   2859  CA  TRP   416      53.922  12.051  19.353  1.00                 C  
ATOM   2860  C   TRP   416      54.052  13.268  18.380  1.00                 C  
ATOM   2861  O   TRP   416      55.079  13.925  18.401  1.00                 O  
ATOM   2862  CB  TRP   416      54.574  10.821  18.718  1.00                 C  
ATOM   2863  CG  TRP   416      53.872  10.339  17.486  1.00                 C  
ATOM   2864  CD1 TRP   416      52.933   9.352  17.411  1.00                 C  
ATOM   2865  NE1 TRP   416      52.517   9.190  16.111  1.00                 N  
ATOM   2866  CD2 TRP   416      54.055  10.823  16.150  1.00                 C  
ATOM   2867  CE2 TRP   416      53.194  10.083  15.318  1.00                 C  
ATOM   2868  CH2 TRP   416      53.917  11.269  13.409  1.00                 C  
ATOM   2869  CZ2 TRP   416      53.116  10.298  13.943  1.00                 C  
ATOM   2870  CE3 TRP   416      54.862  11.809  15.576  1.00                 C  
ATOM   2871  CZ3 TRP   416      54.782  12.019  14.212  1.00                 C  
ATOM   2872  N   ASP   417      53.005  13.620  17.629  1.00                 N  
ATOM   2873  CA  ASP   417      53.047  14.825  16.768  1.00                 C  
ATOM   2874  C   ASP   417      53.152  16.080  17.639  1.00                 C  
ATOM   2875  O   ASP   417      53.934  16.965  17.314  1.00                 O  
ATOM   2876  CB  ASP   417      51.808  14.887  15.872  1.00                 C  
ATOM   2877  CG  ASP   417      51.826  13.837  14.779  1.00                 C  
ATOM   2878  OD1 ASP   417      52.906  13.607  14.194  1.00                 O  
ATOM   2879  OD2 ASP   417      50.761  13.243  14.508  1.00                 O  
ATOM   2880  N   GLU   418      52.372  16.135  18.746  1.00                 N  
ATOM   2881  CA  GLU   418      52.336  17.270  19.671  1.00                 C  
ATOM   2882  C   GLU   418      53.707  17.680  20.257  1.00                 C  
ATOM   2883  O   GLU   418      53.938  18.880  20.415  1.00                 O  
ATOM   2884  CB  GLU   418      51.392  16.979  20.840  1.00                 C  
ATOM   2885  CD  GLU   418      50.598  19.346  21.223  1.00                 C  
ATOM   2886  CG  GLU   418      51.260  18.124  21.830  1.00                 C  
ATOM   2887  OE1 GLU   418      49.578  19.182  20.522  1.00                 O  
ATOM   2888  OE2 GLU   418      51.101  20.467  21.449  1.00                 O  
ATOM   2889  N   GLY   419      54.579  16.714  20.569  1.00                 N  
ATOM   2890  CA  GLY   419      55.938  16.990  21.040  1.00                 C  
ATOM   2891  C   GLY   419      56.726  17.837  20.038  1.00                 C  
ATOM   2892  O   GLY   419      57.375  18.819  20.421  1.00                 O  
ATOM   2893  N   PHE   420      56.599  17.505  18.726  1.00                 N  
ATOM   2894  CA  PHE   420      57.241  18.244  17.640  1.00                 C  
ATOM   2895  C   PHE   420      56.597  19.614  17.431  1.00                 C  
ATOM   2896  O   PHE   420      57.340  20.575  17.207  1.00                 O  
ATOM   2897  CB  PHE   420      57.184  17.441  16.339  1.00                 C  
ATOM   2898  CG  PHE   420      58.122  16.269  16.308  1.00                 C  
ATOM   2899  CZ  PHE   420      59.864  14.104  16.250  1.00                 C  
ATOM   2900  CD1 PHE   420      57.646  14.979  16.464  1.00                 C  
ATOM   2901  CE1 PHE   420      58.510  13.900  16.436  1.00                 C  
ATOM   2902  CD2 PHE   420      59.480  16.456  16.122  1.00                 C  
ATOM   2903  CE2 PHE   420      60.344  15.377  16.094  1.00                 C  
ATOM   2904  N   HIS   421      55.227  19.713  17.514  1.00                 N  
ATOM   2905  CA  HIS   421      54.489  20.983  17.381  1.00                 C  
ATOM   2906  C   HIS   421      54.946  22.000  18.455  1.00                 C  
ATOM   2907  O   HIS   421      55.144  23.176  18.152  1.00                 O  
ATOM   2908  CB  HIS   421      52.982  20.741  17.489  1.00                 C  
ATOM   2909  CG  HIS   421      52.396  20.042  16.301  1.00                 C  
ATOM   2910  ND1 HIS   421      51.081  19.634  16.252  1.00                 N  
ATOM   2911  CE1 HIS   421      50.851  19.040  15.067  1.00                 C  
ATOM   2912  CD2 HIS   421      52.891  19.610  15.002  1.00                 C  
ATOM   2913  NE2 HIS   421      51.933  19.022  14.313  1.00                 N  
ATOM   2914  N   ASN   422      55.085  21.538  19.701  1.00                 N  
ATOM   2915  CA  ASN   422      55.436  22.364  20.848  1.00                 C  
ATOM   2916  C   ASN   422      56.909  22.821  20.864  1.00                 C  
ATOM   2917  O   ASN   422      57.193  23.850  21.473  1.00                 O  
ATOM   2918  CB  ASN   422      55.128  21.627  22.153  1.00                 C  
ATOM   2919  CG  ASN   422      53.640  21.525  22.427  1.00                 C  
ATOM   2920  OD1 ASN   422      52.847  22.304  21.898  1.00                 O  
ATOM   2921  ND2 ASN   422      53.257  20.561  23.256  1.00                 N  
ATOM   2922  N   LEU   423      57.812  22.145  20.112  1.00                 N  
ATOM   2923  CA  LEU   423      59.193  22.594  19.964  1.00                 C  
ATOM   2924  C   LEU   423      59.211  23.963  19.245  1.00                 C  
ATOM   2925  O   LEU   423      60.007  24.843  19.619  1.00                 O  
ATOM   2926  CB  LEU   423      60.014  21.558  19.194  1.00                 C  
ATOM   2927  CG  LEU   423      60.287  20.237  19.916  1.00                 C  
ATOM   2928  CD1 LEU   423      60.949  19.238  18.978  1.00                 C  
ATOM   2929  CD2 LEU   423      61.155  20.465  21.143  1.00                 C  
ATOM   2930  N   LEU   424      58.289  24.155  18.265  1.00                 N  
ATOM   2931  CA  LEU   424      58.146  25.397  17.497  1.00                 C  
ATOM   2932  C   LEU   424      57.397  26.452  18.345  1.00                 C  
ATOM   2933  O   LEU   424      57.887  27.574  18.490  1.00                 O  
ATOM   2934  CB  LEU   424      57.409  25.132  16.183  1.00                 C  
ATOM   2935  CG  LEU   424      57.191  26.343  15.272  1.00                 C  
ATOM   2936  CD1 LEU   424      58.522  26.953  14.861  1.00                 C  
ATOM   2937  CD2 LEU   424      56.385  25.952  14.042  1.00                 C  
ATOM   2938  N   ILE   425      56.201  26.097  18.871  1.00                 N  
ATOM   2939  CA  ILE   425      55.349  26.975  19.690  1.00                 C  
ATOM   2940  C   ILE   425      56.094  27.597  20.886  1.00                 C  
ATOM   2941  O   ILE   425      55.968  28.805  21.099  1.00                 O  
ATOM   2942  CB  ILE   425      54.109  26.228  20.215  1.00                 C  
ATOM   2943  CD1 ILE   425      52.076  24.901  19.435  1.00                 C  
ATOM   2944  CG1 ILE   425      53.167  25.881  19.060  1.00                 C  
ATOM   2945  CG2 ILE   425      53.410  27.046  21.290  1.00                 C  
ATOM   2946  N   SER   426      56.864  26.787  21.668  1.00                 N  
ATOM   2947  CA  SER   426      57.545  27.282  22.877  1.00                 C  
ATOM   2948  C   SER   426      58.527  28.424  22.612  1.00                 C  
ATOM   2949  O   SER   426      58.642  29.292  23.462  1.00                 O  
ATOM   2950  CB  SER   426      58.297  26.145  23.572  1.00                 C  
ATOM   2951  OG  SER   426      59.370  25.679  22.772  1.00                 O  
ATOM   2952  N   LYS   427      59.184  28.455  21.438  1.00                 N  
ATOM   2953  CA  LYS   427      60.108  29.525  21.053  1.00                 C  
ATOM   2954  C   LYS   427      59.355  30.863  20.871  1.00                 C  
ATOM   2955  O   LYS   427      59.902  31.923  21.172  1.00                 O  
ATOM   2956  CB  LYS   427      60.849  29.156  19.766  1.00                 C  
ATOM   2957  CD  LYS   427      62.937  28.318  20.879  1.00                 C  
ATOM   2958  CE  LYS   427      63.958  27.194  20.942  1.00                 C  
ATOM   2959  CG  LYS   427      61.809  27.986  19.917  1.00                 C  
ATOM   2960  NZ  LYS   427      65.064  27.500  21.891  1.00                 N  
ATOM   2961  N   TRP   428      58.098  30.798  20.392  1.00                 N  
ATOM   2962  CA  TRP   428      57.255  31.966  20.141  1.00                 C  
ATOM   2963  C   TRP   428      56.484  32.412  21.397  1.00                 C  
ATOM   2964  O   TRP   428      56.476  33.600  21.713  1.00                 O  
ATOM   2965  CB  TRP   428      56.264  31.679  19.011  1.00                 C  
ATOM   2966  CG  TRP   428      55.384  32.843  18.675  1.00                 C  
ATOM   2967  CD1 TRP   428      54.022  32.889  18.749  1.00                 C  
ATOM   2968  NE1 TRP   428      53.567  34.126  18.360  1.00                 N  
ATOM   2969  CD2 TRP   428      55.805  34.132  18.211  1.00                 C  
ATOM   2970  CE2 TRP   428      54.646  34.907  18.025  1.00                 C  
ATOM   2971  CH2 TRP   428      55.923  36.761  17.314  1.00                 C  
ATOM   2972  CZ2 TRP   428      54.693  36.225  17.576  1.00                 C  
ATOM   2973  CE3 TRP   428      57.050  34.706  17.936  1.00                 C  
ATOM   2974  CZ3 TRP   428      57.092  36.013  17.490  1.00                 C  
ATOM   2975  N   ASP   429      55.803  31.468  22.082  1.00                 N  
ATOM   2976  CA  ASP   429      54.950  31.749  23.233  1.00                 C  
ATOM   2977  C   ASP   429      55.037  30.615  24.261  1.00                 C  
ATOM   2978  O   ASP   429      54.335  29.613  24.122  1.00                 O  
ATOM   2979  CB  ASP   429      53.500  31.953  22.788  1.00                 C  
ATOM   2980  CG  ASP   429      52.585  32.322  23.939  1.00                 C  
ATOM   2981  OD1 ASP   429      52.854  31.884  25.077  1.00                 O  
ATOM   2982  OD2 ASP   429      51.597  33.049  23.702  1.00                 O  
ATOM   2983  N   PRO   430      55.868  30.763  25.320  1.00                 N  
ATOM   2984  CA  PRO   430      55.988  29.681  26.324  1.00                 C  
ATOM   2985  C   PRO   430      54.712  29.353  27.085  1.00                 C  
ATOM   2986  O   PRO   430      54.500  28.195  27.455  1.00                 O  
ATOM   2987  CB  PRO   430      57.049  30.196  27.298  1.00                 C  
ATOM   2988  CD  PRO   430      56.911  31.828  25.553  1.00                 C  
ATOM   2989  CG  PRO   430      57.868  31.146  26.490  1.00                 C  
ATOM   2990  N   GLU   431      53.846  30.345  27.291  1.00                 N  
ATOM   2991  CA  GLU   431      52.569  30.138  27.975  1.00                 C  
ATOM   2992  C   GLU   431      51.652  29.166  27.222  1.00                 C  
ATOM   2993  O   GLU   431      50.967  28.364  27.868  1.00                 O  
ATOM   2994  CB  GLU   431      51.844  31.471  28.171  1.00                 C  
ATOM   2995  CD  GLU   431      51.796  33.729  29.301  1.00                 C  
ATOM   2996  CG  GLU   431      52.497  32.389  29.191  1.00                 C  
ATOM   2997  OE1 GLU   431      50.924  34.015  28.455  1.00                 O  
ATOM   2998  OE2 GLU   431      52.120  34.493  30.235  1.00                 O  
ATOM   2999  N   ILE   432      51.634  29.242  25.860  1.00                 N  
ATOM   3000  CA  ILE   432      50.820  28.365  25.012  1.00                 C  
ATOM   3001  C   ILE   432      51.243  26.906  25.170  1.00                 C  
ATOM   3002  O   ILE   432      50.392  26.022  25.208  1.00                 O  
ATOM   3003  CB  ILE   432      50.902  28.778  23.531  1.00                 C  
ATOM   3004  CD1 ILE   432      50.490  30.742  21.959  1.00                 C  
ATOM   3005  CG1 ILE   432      50.216  30.128  23.315  1.00                 C  
ATOM   3006  CG2 ILE   432      50.311  27.694  22.642  1.00                 C  
ATOM   3007  N   SER   433      52.555  26.672  25.290  1.00                 N  
ATOM   3008  CA  SER   433      53.162  25.355  25.491  1.00                 C  
ATOM   3009  C   SER   433      52.770  24.765  26.851  1.00                 C  
ATOM   3010  O   SER   433      52.433  23.587  26.919  1.00                 O  
ATOM   3011  CB  SER   433      54.685  25.444  25.378  1.00                 C  
ATOM   3012  OG  SER   433      55.080  25.791  24.062  1.00                 O  
ATOM   3013  N   LYS   434      52.827  25.575  27.918  1.00                 N  
ATOM   3014  CA  LYS   434      52.410  25.169  29.270  1.00                 C  
ATOM   3015  C   LYS   434      50.934  24.741  29.266  1.00                 C  
ATOM   3016  O   LYS   434      50.614  23.680  29.809  1.00                 O  
ATOM   3017  CB  LYS   434      52.635  26.309  30.265  1.00                 C  
ATOM   3018  CD  LYS   434      52.599  27.107  32.645  1.00                 C  
ATOM   3019  CE  LYS   434      52.221  26.766  34.077  1.00                 C  
ATOM   3020  CG  LYS   434      52.278  25.960  31.701  1.00                 C  
ATOM   3021  NZ  LYS   434      52.528  27.882  35.013  1.00                 N  
ATOM   3022  N   ASP   435      50.073  25.508  28.551  1.00                 N  
ATOM   3023  CA  ASP   435      48.636  25.228  28.367  1.00                 C  
ATOM   3024  C   ASP   435      48.421  23.893  27.650  1.00                 C  
ATOM   3025  O   ASP   435      47.689  23.051  28.155  1.00                 O  
ATOM   3026  CB  ASP   435      47.966  26.358  27.584  1.00                 C  
ATOM   3027  CG  ASP   435      47.831  27.631  28.397  1.00                 C  
ATOM   3028  OD1 ASP   435      48.004  27.567  29.632  1.00                 O  
ATOM   3029  OD2 ASP   435      47.554  28.692  27.799  1.00                 O  
ATOM   3030  N   ILE   436      49.082  23.694  26.505  1.00                 N  
ATOM   3031  CA  ILE   436      48.988  22.463  25.721  1.00                 C  
ATOM   3032  C   ILE   436      49.546  21.234  26.458  1.00                 C  
ATOM   3033  O   ILE   436      48.875  20.210  26.475  1.00                 O  
ATOM   3034  CB  ILE   436      49.711  22.599  24.368  1.00                 C  
ATOM   3035  CD1 ILE   436      49.768  24.013  22.248  1.00                 C  
ATOM   3036  CG1 ILE   436      48.977  23.595  23.468  1.00                 C  
ATOM   3037  CG2 ILE   436      49.860  21.238  23.705  1.00                 C  
ATOM   3038  N   VAL   437      50.748  21.317  27.065  1.00                 N  
ATOM   3039  CA  VAL   437      51.297  20.188  27.826  1.00                 C  
ATOM   3040  C   VAL   437      50.472  19.852  29.067  1.00                 C  
ATOM   3041  O   VAL   437      50.305  18.667  29.365  1.00                 O  
ATOM   3042  CB  VAL   437      52.753  20.451  28.254  1.00                 C  
ATOM   3043  CG1 VAL   437      53.240  19.352  29.187  1.00                 C  
ATOM   3044  CG2 VAL   437      53.655  20.559  27.035  1.00                 C  
ATOM   3045  N   SER   438      49.971  20.887  29.755  1.00                 N  
ATOM   3046  CA  SER   438      49.106  20.734  30.933  1.00                 C  
ATOM   3047  C   SER   438      47.823  19.973  30.592  1.00                 C  
ATOM   3048  O   SER   438      47.376  19.126  31.377  1.00                 O  
ATOM   3049  CB  SER   438      48.758  22.102  31.523  1.00                 C  
ATOM   3050  OG  SER   438      49.910  22.740  32.047  1.00                 O  
ATOM   3051  N   HIS   439      47.239  20.245  29.392  1.00                 N  
ATOM   3052  CA  HIS   439      46.020  19.555  28.928  1.00                 C  
ATOM   3053  C   HIS   439      46.288  18.080  28.549  1.00                 C  
ATOM   3054  O   HIS   439      45.484  17.214  28.904  1.00                 O  
ATOM   3055  CB  HIS   439      45.414  20.286  27.729  1.00                 C  
ATOM   3056  CG  HIS   439      44.812  21.614  28.071  1.00                 C  
ATOM   3057  ND1 HIS   439      45.559  22.769  28.159  1.00                 N  
ATOM   3058  CE1 HIS   439      44.746  23.791  28.481  1.00                 C  
ATOM   3059  CD2 HIS   439      43.475  22.099  28.381  1.00                 C  
ATOM   3060  NE2 HIS   439      43.495  23.396  28.616  1.00                 N  
ATOM   3061  N   TRP   440      47.404  17.801  27.838  1.00                 N  
ATOM   3062  CA  TRP   440      47.755  16.418  27.470  1.00                 C  
ATOM   3063  C   TRP   440      48.014  15.566  28.737  1.00                 C  
ATOM   3064  O   TRP   440      47.555  14.432  28.806  1.00                 O  
ATOM   3065  CB  TRP   440      48.983  16.402  26.557  1.00                 C  
ATOM   3066  CG  TRP   440      48.699  16.866  25.162  1.00                 C  
ATOM   3067  CD1 TRP   440      49.177  17.995  24.561  1.00                 C  
ATOM   3068  NE1 TRP   440      48.699  18.087  23.276  1.00                 N  
ATOM   3069  CD2 TRP   440      47.871  16.214  24.192  1.00                 C  
ATOM   3070  CE2 TRP   440      47.894  17.003  23.027  1.00                 C  
ATOM   3071  CH2 TRP   440      46.455  15.503  21.907  1.00                 C  
ATOM   3072  CZ2 TRP   440      47.188  16.656  21.876  1.00                 C  
ATOM   3073  CE3 TRP   440      47.113  15.039  24.195  1.00                 C  
ATOM   3074  CZ3 TRP   440      46.414  14.700  23.051  1.00                 C  
ATOM   3075  N   LEU   441      48.687  16.137  29.745  1.00                 N  
ATOM   3076  CA  LEU   441      48.950  15.462  31.028  1.00                 C  
ATOM   3077  C   LEU   441      47.667  15.208  31.832  1.00                 C  
ATOM   3078  O   LEU   441      47.647  14.300  32.662  1.00                 O  
ATOM   3079  CB  LEU   441      49.924  16.283  31.875  1.00                 C  
ATOM   3080  CG  LEU   441      51.352  16.405  31.339  1.00                 C  
ATOM   3081  CD1 LEU   441      52.171  17.354  32.201  1.00                 C  
ATOM   3082  CD2 LEU   441      52.021  15.041  31.272  1.00                 C  
ATOM   3083  N   ASP   442      46.594  15.953  31.525  1.00                 N  
ATOM   3084  CA  ASP   442      45.280  15.771  32.144  1.00                 C  
ATOM   3085  C   ASP   442      44.515  14.571  31.600  1.00                 C  
ATOM   3086  O   ASP   442      43.475  14.203  32.143  1.00                 O  
ATOM   3087  CB  ASP   442      44.424  17.026  31.962  1.00                 C  
ATOM   3088  CG  ASP   442      44.939  18.204  32.765  1.00                 C  
ATOM   3089  OD1 ASP   442      45.640  17.975  33.773  1.00                 O  
ATOM   3090  OD2 ASP   442      44.642  19.357  32.385  1.00                 O  
ATOM   3091  N   LEU   443      45.046  13.922  30.552  1.00                 N  
ATOM   3092  CA  LEU   443      44.437  12.761  29.890  1.00                 C  
ATOM   3093  C   LEU   443      44.882  11.408  30.440  1.00                 C  
ATOM   3094  O   LEU   443      44.372  10.372  29.989  1.00                 O  
ATOM   3095  CB  LEU   443      44.731  12.785  28.389  1.00                 C  
ATOM   3096  CG  LEU   443      44.167  13.972  27.606  1.00                 C  
ATOM   3097  CD1 LEU   443      44.617  13.922  26.154  1.00                 C  
ATOM   3098  CD2 LEU   443      42.648  13.997  27.688  1.00                 C  
ATOM   3099  N   MET   444      45.868  11.404  31.372  1.00                 N  
ATOM   3100  CA  MET   444      46.374  10.163  31.957  1.00                 C  
ATOM   3101  C   MET   444      45.302   9.342  32.724  1.00                 C  
ATOM   3102  O   MET   444      44.559   9.885  33.564  1.00                 O  
ATOM   3103  CB  MET   444      47.535  10.454  32.910  1.00                 C  
ATOM   3104  SD  MET   444      50.120  11.334  33.378  1.00                 S  
ATOM   3105  CE  MET   444      50.559   9.707  33.983  1.00                 C  
ATOM   3106  CG  MET   444      48.804  10.923  32.217  1.00                 C  
ATOM   3107  N   ASN   445      45.297   8.012  32.503  1.00                 N  
ATOM   3108  CA  ASN   445      44.459   7.147  33.307  1.00                 C  
ATOM   3109  C   ASN   445      45.272   6.801  34.583  1.00                 C  
ATOM   3110  O   ASN   445      46.466   7.168  34.670  1.00                 O  
ATOM   3111  CB  ASN   445      44.044   5.910  32.508  1.00                 C  
ATOM   3112  CG  ASN   445      45.220   5.018  32.163  1.00                 C  
ATOM   3113  OD1 ASN   445      46.280   5.105  32.782  1.00                 O  
ATOM   3114  ND2 ASN   445      45.035   4.155  31.170  1.00                 N  
ATOM   3115  N   THR   446      44.651   6.089  35.556  1.00                 N  
ATOM   3116  CA  THR   446      45.302   5.738  36.831  1.00                 C  
ATOM   3117  C   THR   446      46.564   4.859  36.688  1.00                 C  
ATOM   3118  O   THR   446      47.371   4.831  37.613  1.00                 O  
ATOM   3119  CB  THR   446      44.333   5.003  37.776  1.00                 C  
ATOM   3120  OG1 THR   446      43.861   3.806  37.145  1.00                 O  
ATOM   3121  CG2 THR   446      43.137   5.885  38.103  1.00                 C  
ATOM   3122  N   GLU   447      46.776   4.219  35.518  1.00                 N  
ATOM   3123  CA  GLU   447      47.975   3.402  35.229  1.00                 C  
ATOM   3124  C   GLU   447      49.117   4.226  34.586  1.00                 C  
ATOM   3125  O   GLU   447      50.248   3.758  34.527  1.00                 O  
ATOM   3126  CB  GLU   447      47.618   2.232  34.310  1.00                 C  
ATOM   3127  CD  GLU   447      46.317   0.092  33.984  1.00                 C  
ATOM   3128  CG  GLU   447      46.673   1.219  34.934  1.00                 C  
ATOM   3129  OE1 GLU   447      46.731   0.154  32.807  1.00                 O  
ATOM   3130  OE2 GLU   447      45.624  -0.853  34.416  1.00                 O  
ATOM   3131  N   GLY   448      48.828   5.435  34.114  1.00                 N  
ATOM   3132  CA  GLY   448      49.833   6.287  33.477  1.00                 C  
ATOM   3133  C   GLY   448      49.763   6.236  31.959  1.00                 C  
ATOM   3134  O   GLY   448      50.716   6.621  31.280  1.00                 O  
ATOM   3135  N   TRP   449      48.638   5.758  31.387  1.00                 N  
ATOM   3136  CA  TRP   449      48.489   5.681  29.922  1.00                 C  
ATOM   3137  C   TRP   449      47.744   6.907  29.364  1.00                 C  
ATOM   3138  O   TRP   449      46.834   7.401  30.007  1.00                 O  
ATOM   3139  CB  TRP   449      47.752   4.400  29.525  1.00                 C  
ATOM   3140  CG  TRP   449      47.593   4.234  28.045  1.00                 C  
ATOM   3141  CD1 TRP   449      48.591   4.171  27.116  1.00                 C  
ATOM   3142  NE1 TRP   449      48.060   4.015  25.858  1.00                 N  
ATOM   3143  CD2 TRP   449      46.362   4.109  27.322  1.00                 C  
ATOM   3144  CE2 TRP   449      46.691   3.974  25.961  1.00                 C  
ATOM   3145  CH2 TRP   449      44.413   3.823  25.360  1.00                 C  
ATOM   3146  CZ2 TRP   449      45.722   3.830  24.969  1.00                 C  
ATOM   3147  CE3 TRP   449      45.015   4.098  27.693  1.00                 C  
ATOM   3148  CZ3 TRP   449      44.058   3.955  26.707  1.00                 C  
ATOM   3149  N   ILE   450      48.133   7.372  28.158  1.00                 N  
ATOM   3150  CA  ILE   450      47.473   8.430  27.391  1.00                 C  
ATOM   3151  C   ILE   450      47.195   7.823  25.993  1.00                 C  
ATOM   3152  O   ILE   450      48.143   7.367  25.341  1.00                 O  
ATOM   3153  CB  ILE   450      48.336   9.704  27.327  1.00                 C  
ATOM   3154  CD1 ILE   450      49.625  11.357  28.778  1.00                 C  
ATOM   3155  CG1 ILE   450      48.621  10.226  28.737  1.00                 C  
ATOM   3156  CG2 ILE   450      47.669  10.757  26.457  1.00                 C  
ATOM   3157  N   PRO   451      45.927   7.843  25.548  1.00                 N  
ATOM   3158  CA  PRO   451      45.561   7.393  24.204  1.00                 C  
ATOM   3159  C   PRO   451      46.310   8.191  23.140  1.00                 C  
ATOM   3160  O   PRO   451      46.399   9.427  23.233  1.00                 O  
ATOM   3161  CB  PRO   451      44.052   7.634  24.131  1.00                 C  
ATOM   3162  CD  PRO   451      44.691   8.230  26.359  1.00                 C  
ATOM   3163  CG  PRO   451      43.597   7.590  25.551  1.00                 C  
ATOM   3164  N   ARG   452      46.890   7.489  22.157  1.00                 N  
ATOM   3165  CA  ARG   452      47.722   8.105  21.120  1.00                 C  
ATOM   3166  C   ARG   452      46.940   9.041  20.152  1.00                 C  
ATOM   3167  O   ARG   452      47.527   9.961  19.605  1.00                 O  
ATOM   3168  CB  ARG   452      48.428   7.030  20.291  1.00                 C  
ATOM   3169  CD  ARG   452      48.240   5.045  18.767  1.00                 C  
ATOM   3170  NE  ARG   452      47.355   4.224  17.943  1.00                 N  
ATOM   3171  CG  ARG   452      47.488   6.164  19.468  1.00                 C  
ATOM   3172  CZ  ARG   452      47.748   3.146  17.271  1.00                 C  
ATOM   3173  NH1 ARG   452      46.873   2.461  16.548  1.00                 N  
ATOM   3174  NH2 ARG   452      49.014   2.756  17.324  1.00                 N  
ATOM   3175  N   GLU   453      45.624   8.815  19.988  1.00                 N  
ATOM   3176  CA  GLU   453      44.760   9.631  19.137  1.00                 C  
ATOM   3177  C   GLU   453      43.527  10.057  19.944  1.00                 C  
ATOM   3178  O   GLU   453      42.762   9.206  20.405  1.00                 O  
ATOM   3179  CB  GLU   453      44.360   8.856  17.880  1.00                 C  
ATOM   3180  CD  GLU   453      45.091   7.743  15.733  1.00                 C  
ATOM   3181  CG  GLU   453      45.525   8.512  16.966  1.00                 C  
ATOM   3182  OE1 GLU   453      44.043   7.065  15.794  1.00                 O  
ATOM   3183  OE2 GLU   453      45.798   7.819  14.707  1.00                 O  
ATOM   3184  N   GLN   454      43.372  11.386  20.150  1.00                 N  
ATOM   3185  CA  GLN   454      42.303  11.974  20.976  1.00                 C  
ATOM   3186  C   GLN   454      41.135  12.485  20.136  1.00                 C  
ATOM   3187  O   GLN   454      41.225  13.541  19.512  1.00                 O  
ATOM   3188  CB  GLN   454      42.854  13.118  21.830  1.00                 C  
ATOM   3189  CD  GLN   454      43.424  11.734  23.865  1.00                 C  
ATOM   3190  CG  GLN   454      43.936  12.695  22.810  1.00                 C  
ATOM   3191  OE1 GLN   454      42.452  12.022  24.562  1.00                 O  
ATOM   3192  NE2 GLN   454      44.079  10.585  23.984  1.00                 N  
ATOM   3193  N   ILE   455      40.037  11.727  20.130  1.00                 N  
ATOM   3194  CA  ILE   455      38.842  12.000  19.306  1.00                 C  
ATOM   3195  C   ILE   455      37.736  12.444  20.242  1.00                 C  
ATOM   3196  O   ILE   455      37.012  11.609  20.804  1.00                 O  
ATOM   3197  CB  ILE   455      38.433  10.767  18.479  1.00                 C  
ATOM   3198  CD1 ILE   455      39.340   9.009  16.871  1.00                 C  
ATOM   3199  CG1 ILE   455      39.581  10.330  17.568  1.00                 C  
ATOM   3200  CG2 ILE   455      37.162  11.050  17.693  1.00                 C  
ATOM   3201  N   LEU   456      37.655  13.775  20.466  1.00                 N  
ATOM   3202  CA  LEU   456      36.753  14.327  21.471  1.00                 C  
ATOM   3203  C   LEU   456      35.674  15.271  20.898  1.00                 C  
ATOM   3204  O   LEU   456      35.964  16.370  20.402  1.00                 O  
ATOM   3205  CB  LEU   456      37.542  15.085  22.540  1.00                 C  
ATOM   3206  CG  LEU   456      38.571  14.272  23.328  1.00                 C  
ATOM   3207  CD1 LEU   456      39.366  15.171  24.262  1.00                 C  
ATOM   3208  CD2 LEU   456      37.890  13.162  24.115  1.00                 C  
ATOM   3209  N   GLY   457      34.441  14.835  21.027  1.00                 N  
ATOM   3210  CA  GLY   457      33.282  15.565  20.517  1.00                 C  
ATOM   3211  C   GLY   457      32.829  15.098  19.144  1.00                 C  
ATOM   3212  O   GLY   457      33.549  14.375  18.436  1.00                 O  
ATOM   3213  N   ALA   458      31.639  15.570  18.751  1.00                 N  
ATOM   3214  CA  ALA   458      30.914  15.236  17.524  1.00                 C  
ATOM   3215  C   ALA   458      31.655  15.457  16.224  1.00                 C  
ATOM   3216  O   ALA   458      31.660  14.569  15.363  1.00                 O  
ATOM   3217  CB  ALA   458      29.617  16.026  17.443  1.00                 C  
ATOM   3218  N   GLU   459      32.226  16.658  16.028  1.00                 N  
ATOM   3219  CA  GLU   459      32.957  16.945  14.780  1.00                 C  
ATOM   3220  C   GLU   459      34.183  16.035  14.622  1.00                 C  
ATOM   3221  O   GLU   459      34.506  15.652  13.497  1.00                 O  
ATOM   3222  CB  GLU   459      33.390  18.412  14.738  1.00                 C  
ATOM   3223  CD  GLU   459      33.224  18.737  12.239  1.00                 C  
ATOM   3224  CG  GLU   459      34.116  18.808  13.463  1.00                 C  
ATOM   3225  OE1 GLU   459      31.986  18.743  12.405  1.00                 O  
ATOM   3226  OE2 GLU   459      33.763  18.674  11.114  1.00                 O  
ATOM   3227  N   ALA   460      34.871  15.708  15.747  1.00                 N  
ATOM   3228  CA  ALA   460      36.049  14.858  15.712  1.00                 C  
ATOM   3229  C   ALA   460      35.693  13.422  15.361  1.00                 C  
ATOM   3230  O   ALA   460      36.486  12.765  14.699  1.00                 O  
ATOM   3231  CB  ALA   460      36.772  14.899  17.049  1.00                 C  
ATOM   3232  N   ARG   461      34.563  12.909  15.869  1.00                 N  
ATOM   3233  CA  ARG   461      34.085  11.546  15.574  1.00                 C  
ATOM   3234  C   ARG   461      33.684  11.412  14.077  1.00                 C  
ATOM   3235  O   ARG   461      33.846  10.342  13.496  1.00                 O  
ATOM   3236  CB  ARG   461      32.900  11.187  16.473  1.00                 C  
ATOM   3237  CD  ARG   461      32.039  10.685  18.777  1.00                 C  
ATOM   3238  NE  ARG   461      32.378  10.470  20.181  1.00                 N  
ATOM   3239  CG  ARG   461      33.268  10.988  17.934  1.00                 C  
ATOM   3240  CZ  ARG   461      31.483  10.306  21.149  1.00                 C  
ATOM   3241  NH1 ARG   461      31.884  10.116  22.399  1.00                 N  
ATOM   3242  NH2 ARG   461      30.188  10.334  20.866  1.00                 N  
ATOM   3243  N   ASP   462      33.184  12.508  13.469  1.00                 N  
ATOM   3244  CA  ASP   462      32.817  12.682  12.055  1.00                 C  
ATOM   3245  C   ASP   462      32.241  11.461  11.326  1.00                 C  
ATOM   3246  O   ASP   462      32.748  11.056  10.269  1.00                 O  
ATOM   3247  CB  ASP   462      34.025  13.152  11.242  1.00                 C  
ATOM   3248  CG  ASP   462      33.637  13.677   9.874  1.00                 C  
ATOM   3249  OD1 ASP   462      32.492  14.150   9.722  1.00                 O  
ATOM   3250  OD2 ASP   462      34.480  13.616   8.953  1.00                 O  
ATOM   3251  N   ARG   463      31.162  10.892  11.893  1.00                 N  
ATOM   3252  CA  ARG   463      30.387   9.775  11.318  1.00                 C  
ATOM   3253  C   ARG   463      31.188   8.452  11.076  1.00                 C  
ATOM   3254  O   ARG   463      30.737   7.613  10.294  1.00                 O  
ATOM   3255  CB  ARG   463      29.760  10.188   9.985  1.00                 C  
ATOM   3256  CD  ARG   463      28.178  11.687   8.740  1.00                 C  
ATOM   3257  NE  ARG   463      27.292  12.846   8.810  1.00                 N  
ATOM   3258  CG  ARG   463      28.806  11.367  10.086  1.00                 C  
ATOM   3259  CZ  ARG   463      26.688  13.390   7.759  1.00                 C  
ATOM   3260  NH1 ARG   463      25.899  14.444   7.919  1.00                 N  
ATOM   3261  NH2 ARG   463      26.876  12.880   6.549  1.00                 N  
ATOM   3262  N   VAL   464      32.331   8.250  11.777  1.00                 N  
ATOM   3263  CA  VAL   464      33.142   7.030  11.677  1.00                 C  
ATOM   3264  C   VAL   464      32.548   6.020  12.682  1.00                 C  
ATOM   3265  O   VAL   464      32.258   6.413  13.823  1.00                 O  
ATOM   3266  CB  VAL   464      34.630   7.317  11.952  1.00                 C  
ATOM   3267  CG1 VAL   464      35.433   6.026  11.939  1.00                 C  
ATOM   3268  CG2 VAL   464      35.180   8.300  10.930  1.00                 C  
ATOM   3269  N   PRO   465      32.372   4.726  12.299  1.00                 N  
ATOM   3270  CA  PRO   465      31.845   3.745  13.265  1.00                 C  
ATOM   3271  C   PRO   465      32.738   3.624  14.498  1.00                 C  
ATOM   3272  O   PRO   465      33.959   3.690  14.358  1.00                 O  
ATOM   3273  CB  PRO   465      31.808   2.433  12.478  1.00                 C  
ATOM   3274  CD  PRO   465      32.548   4.104  10.932  1.00                 C  
ATOM   3275  CG  PRO   465      31.718   2.857  11.050  1.00                 C  
ATOM   3276  N   ALA   466      32.140   3.463  15.704  1.00                 N  
ATOM   3277  CA  ALA   466      32.949   3.379  16.946  1.00                 C  
ATOM   3278  C   ALA   466      34.086   2.354  16.966  1.00                 C  
ATOM   3279  O   ALA   466      35.061   2.546  17.698  1.00                 O  
ATOM   3280  CB  ALA   466      32.057   3.074  18.140  1.00                 C  
ATOM   3281  N   GLU   467      33.959   1.268  16.178  1.00                 N  
ATOM   3282  CA  GLU   467      34.933   0.174  16.053  1.00                 C  
ATOM   3283  C   GLU   467      36.324   0.699  15.656  1.00                 C  
ATOM   3284  O   GLU   467      37.346   0.157  16.097  1.00                 O  
ATOM   3285  CB  GLU   467      34.454  -0.855  15.027  1.00                 C  
ATOM   3286  CD  GLU   467      32.772  -2.639  14.417  1.00                 C  
ATOM   3287  CG  GLU   467      33.246  -1.662  15.476  1.00                 C  
ATOM   3288  OE1 GLU   467      33.108  -2.438  13.231  1.00                 O  
ATOM   3289  OE2 GLU   467      32.065  -3.605  14.774  1.00                 O  
ATOM   3290  N   PHE   468      36.340   1.782  14.857  1.00                 N  
ATOM   3291  CA  PHE   468      37.536   2.428  14.330  1.00                 C  
ATOM   3292  C   PHE   468      37.959   3.671  15.132  1.00                 C  
ATOM   3293  O   PHE   468      38.960   4.296  14.796  1.00                 O  
ATOM   3294  CB  PHE   468      37.329   2.828  12.868  1.00                 C  
ATOM   3295  CG  PHE   468      37.162   1.661  11.938  1.00                 C  
ATOM   3296  CZ  PHE   468      36.861  -0.500  10.216  1.00                 C  
ATOM   3297  CD1 PHE   468      35.913   1.317  11.452  1.00                 C  
ATOM   3298  CE1 PHE   468      35.760   0.243  10.596  1.00                 C  
ATOM   3299  CD2 PHE   468      38.255   0.907  11.548  1.00                 C  
ATOM   3300  CE2 PHE   468      38.102  -0.167  10.692  1.00                 C  
ATOM   3301  N   VAL   469      37.240   3.988  16.226  1.00                 N  
ATOM   3302  CA  VAL   469      37.550   5.132  17.093  1.00                 C  
ATOM   3303  C   VAL   469      38.234   4.715  18.406  1.00                 C  
ATOM   3304  O   VAL   469      38.783   5.567  19.100  1.00                 O  
ATOM   3305  CB  VAL   469      36.286   5.946  17.427  1.00                 C  
ATOM   3306  CG1 VAL   469      36.600   7.018  18.459  1.00                 C  
ATOM   3307  CG2 VAL   469      35.705   6.568  16.167  1.00                 C  
ATOM   3308  N   VAL   470      38.188   3.417  18.741  1.00                 N  
ATOM   3309  CA  VAL   470      38.648   2.885  20.012  1.00                 C  
ATOM   3310  C   VAL   470      40.195   2.911  20.168  1.00                 C  
ATOM   3311  O   VAL   470      40.938   2.464  19.291  1.00                 O  
ATOM   3312  CB  VAL   470      38.159   1.441  20.230  1.00                 C  
ATOM   3313  CG1 VAL   470      38.753   0.864  21.505  1.00                 C  
ATOM   3314  CG2 VAL   470      36.640   1.394  20.277  1.00                 C  
ATOM   3315  N   GLN   471      40.652   3.472  21.313  1.00                 N  
ATOM   3316  CA  GLN   471      42.077   3.534  21.651  1.00                 C  
ATOM   3317  C   GLN   471      42.382   2.363  22.575  1.00                 C  
ATOM   3318  O   GLN   471      41.615   2.079  23.493  1.00                 O  
ATOM   3319  CB  GLN   471      42.416   4.878  22.299  1.00                 C  
ATOM   3320  CD  GLN   471      42.977   6.124  20.175  1.00                 C  
ATOM   3321  CG  GLN   471      42.116   6.083  21.423  1.00                 C  
ATOM   3322  OE1 GLN   471      44.204   6.177  20.257  1.00                 O  
ATOM   3323  NE2 GLN   471      42.334   6.100  19.014  1.00                 N  
ATOM   3324  N   ARG   472      43.485   1.676  22.334  1.00                 N  
ATOM   3325  CA  ARG   472      43.863   0.528  23.137  1.00                 C  
ATOM   3326  C   ARG   472      44.820   0.906  24.258  1.00                 C  
ATOM   3327  O   ARG   472      45.900   1.454  24.007  1.00                 O  
ATOM   3328  CB  ARG   472      44.500  -0.552  22.261  1.00                 C  
ATOM   3329  CD  ARG   472      45.453  -2.867  22.077  1.00                 C  
ATOM   3330  NE  ARG   472      45.875  -4.069  22.792  1.00                 N  
ATOM   3331  CG  ARG   472      44.905  -1.807  23.018  1.00                 C  
ATOM   3332  CZ  ARG   472      46.468  -5.110  22.219  1.00                 C  
ATOM   3333  NH1 ARG   472      46.816  -6.161  22.949  1.00                 N  
ATOM   3334  NH2 ARG   472      46.711  -5.100  20.915  1.00                 N  
ATOM   3335  N   ASN   473      44.380   0.650  25.502  1.00                 N  
ATOM   3336  CA  ASN   473      45.124   0.918  26.743  1.00                 C  
ATOM   3337  C   ASN   473      46.484   0.186  26.819  1.00                 C  
ATOM   3338  O   ASN   473      47.393   0.656  27.502  1.00                 O  
ATOM   3339  CB  ASN   473      44.281   0.545  27.964  1.00                 C  
ATOM   3340  CG  ASN   473      43.947  -0.933  28.013  1.00                 C  
ATOM   3341  OD1 ASN   473      44.242  -1.676  27.077  1.00                 O  
ATOM   3342  ND2 ASN   473      43.329  -1.363  29.106  1.00                 N  
ATOM   3343  N   GLN   474      46.651  -0.908  26.059  1.00                 N  
ATOM   3344  CA  GLN   474      47.915  -1.656  25.991  1.00                 C  
ATOM   3345  C   GLN   474      48.966  -0.984  25.085  1.00                 C  
ATOM   3346  O   GLN   474      50.153  -1.326  25.175  1.00                 O  
ATOM   3347  CB  GLN   474      47.668  -3.082  25.495  1.00                 C  
ATOM   3348  CD  GLN   474      46.619  -5.340  25.922  1.00                 C  
ATOM   3349  CG  GLN   474      46.865  -3.943  26.457  1.00                 C  
ATOM   3350  OE1 GLN   474      47.560  -6.092  25.668  1.00                 O  
ATOM   3351  NE2 GLN   474      45.350  -5.691  25.748  1.00                 N  
ATOM   3352  N   ASN   475      48.520  -0.072  24.176  1.00                 N  
ATOM   3353  CA  ASN   475      49.366   0.527  23.140  1.00                 C  
ATOM   3354  C   ASN   475      49.921   1.915  23.461  1.00                 C  
ATOM   3355  O   ASN   475      49.191   2.791  23.913  1.00                 O  
ATOM   3356  CB  ASN   475      48.609   0.612  21.813  1.00                 C  
ATOM   3357  CG  ASN   475      48.297  -0.753  21.232  1.00                 C  
ATOM   3358  OD1 ASN   475      48.924  -1.749  21.591  1.00                 O  
ATOM   3359  ND2 ASN   475      47.324  -0.802  20.329  1.00                 N  
ATOM   3360  N   ALA   476      51.218   2.123  23.152  1.00                 N  
ATOM   3361  CA  ALA   476      51.952   3.369  23.399  1.00                 C  
ATOM   3362  C   ALA   476      52.107   4.286  22.152  1.00                 C  
ATOM   3363  O   ALA   476      51.448   4.097  21.134  1.00                 O  
ATOM   3364  CB  ALA   476      53.340   3.068  23.944  1.00                 C  
ATOM   3365  N   ASN   477      52.974   5.299  22.282  1.00                 N  
ATOM   3366  CA  ASN   477      53.377   6.248  21.251  1.00                 C  
ATOM   3367  C   ASN   477      54.681   6.901  21.724  1.00                 C  
ATOM   3368  O   ASN   477      54.849   7.040  22.940  1.00                 O  
ATOM   3369  CB  ASN   477      52.264   7.266  20.995  1.00                 C  
ATOM   3370  CG  ASN   477      52.487   8.067  19.727  1.00                 C  
ATOM   3371  OD1 ASN   477      53.200   7.631  18.823  1.00                 O  
ATOM   3372  ND2 ASN   477      51.876   9.244  19.657  1.00                 N  
ATOM   3373  N   PRO   478      55.623   7.293  20.811  1.00                 N  
ATOM   3374  CA  PRO   478      56.858   7.928  21.270  1.00                 C  
ATOM   3375  C   PRO   478      56.630   9.110  22.229  1.00                 C  
ATOM   3376  O   PRO   478      55.708   9.913  22.015  1.00                 O  
ATOM   3377  CB  PRO   478      57.527   8.410  19.981  1.00                 C  
ATOM   3378  CD  PRO   478      55.607   7.176  19.263  1.00                 C  
ATOM   3379  CG  PRO   478      57.045   7.465  18.933  1.00                 C  
ATOM   3380  N   PRO   479      57.445   9.197  23.322  1.00                 N  
ATOM   3381  CA  PRO   479      57.245  10.263  24.325  1.00                 C  
ATOM   3382  C   PRO   479      57.893  11.597  23.956  1.00                 C  
ATOM   3383  O   PRO   479      58.665  12.145  24.745  1.00                 O  
ATOM   3384  CB  PRO   479      57.883   9.699  25.596  1.00                 C  
ATOM   3385  CD  PRO   479      58.528   8.208  23.839  1.00                 C  
ATOM   3386  CG  PRO   479      59.012   8.856  25.106  1.00                 C  
ATOM   3387  N   THR   480      57.554  12.129  22.781  1.00                 N  
ATOM   3388  CA  THR   480      58.121  13.391  22.291  1.00                 C  
ATOM   3389  C   THR   480      57.712  14.614  23.128  1.00                 C  
ATOM   3390  O   THR   480      58.358  15.649  22.999  1.00                 O  
ATOM   3391  CB  THR   480      57.721  13.659  20.828  1.00                 C  
ATOM   3392  OG1 THR   480      56.294  13.738  20.727  1.00                 O  
ATOM   3393  CG2 THR   480      58.211  12.536  19.927  1.00                 C  
ATOM   3394  N   LEU   481      56.665  14.503  23.982  1.00                 N  
ATOM   3395  CA  LEU   481      56.265  15.594  24.904  1.00                 C  
ATOM   3396  C   LEU   481      57.430  15.984  25.837  1.00                 C  
ATOM   3397  O   LEU   481      57.466  17.107  26.340  1.00                 O  
ATOM   3398  CB  LEU   481      55.046  15.178  25.729  1.00                 C  
ATOM   3399  CG  LEU   481      53.733  15.009  24.961  1.00                 C  
ATOM   3400  CD1 LEU   481      52.648  14.447  25.868  1.00                 C  
ATOM   3401  CD2 LEU   481      53.287  16.333  24.360  1.00                 C  
ATOM   3402  N   ILE   482      58.402  15.074  26.015  1.00                 N  
ATOM   3403  CA  ILE   482      59.602  15.321  26.839  1.00                 C  
ATOM   3404  C   ILE   482      60.643  16.211  26.122  1.00                 C  
ATOM   3405  O   ILE   482      61.487  16.805  26.802  1.00                 O  
ATOM   3406  CB  ILE   482      60.277  14.003  27.263  1.00                 C  
ATOM   3407  CD1 ILE   482      60.603  14.739  29.682  1.00                 C  
ATOM   3408  CG1 ILE   482      61.259  14.252  28.409  1.00                 C  
ATOM   3409  CG2 ILE   482      60.951  13.342  26.071  1.00                 C  
ATOM   3410  N   LEU   483      60.592  16.304  24.757  1.00                 N  
ATOM   3411  CA  LEU   483      61.529  17.153  23.986  1.00                 C  
ATOM   3412  C   LEU   483      61.349  18.666  24.329  1.00                 C  
ATOM   3413  O   LEU   483      62.341  19.259  24.750  1.00                 O  
ATOM   3414  CB  LEU   483      61.337  16.935  22.484  1.00                 C  
ATOM   3415  CG  LEU   483      61.781  15.578  21.933  1.00                 C  
ATOM   3416  CD1 LEU   483      61.350  15.420  20.483  1.00                 C  
ATOM   3417  CD2 LEU   483      63.288  15.414  22.059  1.00                 C  
ATOM   3418  N   PRO   484      60.127  19.278  24.335  1.00                 N  
ATOM   3419  CA  PRO   484      60.029  20.679  24.803  1.00                 C  
ATOM   3420  C   PRO   484      60.402  20.870  26.294  1.00                 C  
ATOM   3421  O   PRO   484      60.772  21.981  26.696  1.00                 O  
ATOM   3422  CB  PRO   484      58.561  21.045  24.572  1.00                 C  
ATOM   3423  CD  PRO   484      58.832  18.820  23.732  1.00                 C  
ATOM   3424  CG  PRO   484      58.110  20.117  23.494  1.00                 C  
ATOM   3425  N   ILE   485      60.336  19.792  27.112  1.00                 N  
ATOM   3426  CA  ILE   485      60.712  19.834  28.542  1.00                 C  
ATOM   3427  C   ILE   485      62.231  20.150  28.682  1.00                 C  
ATOM   3428  O   ILE   485      62.608  20.965  29.528  1.00                 O  
ATOM   3429  CB  ILE   485      60.368  18.513  29.255  1.00                 C  
ATOM   3430  CD1 ILE   485      58.086  19.369  30.004  1.00                 C  
ATOM   3431  CG1 ILE   485      58.854  18.293  29.268  1.00                 C  
ATOM   3432  CG2 ILE   485      60.954  18.497  30.658  1.00                 C  
ATOM   3433  N   LYS   486      63.084  19.562  27.797  1.00                 N  
ATOM   3434  CA  LYS   486      64.544  19.797  27.777  1.00                 C  
ATOM   3435  C   LYS   486      64.835  21.307  27.599  1.00                 C  
ATOM   3436  O   LYS   486      65.708  21.849  28.279  1.00                 O  
ATOM   3437  CB  LYS   486      65.202  18.985  26.660  1.00                 C  
ATOM   3438  CD  LYS   486      67.303  18.283  25.480  1.00                 C  
ATOM   3439  CE  LYS   486      68.807  18.477  25.373  1.00                 C  
ATOM   3440  CG  LYS   486      66.711  19.153  26.576  1.00                 C  
ATOM   3441  NZ  LYS   486      69.402  17.630  24.303  1.00                 N  
ATOM   3442  N   THR   487      64.182  21.947  26.630  1.00                 N  
ATOM   3443  CA  THR   487      64.379  23.348  26.346  1.00                 C  
ATOM   3444  C   THR   487      63.937  24.170  27.528  1.00                 C  
ATOM   3445  O   THR   487      64.449  25.254  27.821  1.00                 O  
ATOM   3446  CB  THR   487      63.614  23.781  25.081  1.00                 C  
ATOM   3447  OG1 THR   487      62.214  23.530  25.257  1.00                 O  
ATOM   3448  CG2 THR   487      64.100  22.998  23.871  1.00                 C  
ATOM   3449  N   LEU   488      62.952  23.627  28.226  1.00                 N  
ATOM   3450  CA  LEU   488      62.430  24.316  29.445  1.00                 C  
ATOM   3451  C   LEU   488      63.461  24.319  30.568  1.00                 C  
ATOM   3452  O   LEU   488      63.696  25.328  31.240  1.00                 O  
ATOM   3453  CB  LEU   488      61.139  23.650  29.925  1.00                 C  
ATOM   3454  CG  LEU   488      59.917  23.809  29.018  1.00                 C  
ATOM   3455  CD1 LEU   488      58.760  22.960  29.522  1.00                 C  
ATOM   3456  CD2 LEU   488      59.501  25.269  28.927  1.00                 C  
ATOM   3457  N   VAL   489      64.080  23.189  30.774  1.00                 N  
ATOM   3458  CA  VAL   489      65.080  22.985  31.840  1.00                 C  
ATOM   3459  C   VAL   489      66.214  23.998  31.642  1.00                 C  
ATOM   3460  O   VAL   489      66.618  24.703  32.571  1.00                 O  
ATOM   3461  CB  VAL   489      65.616  21.541  31.842  1.00                 C  
ATOM   3462  CG1 VAL   489      66.792  21.411  32.798  1.00                 C  
ATOM   3463  CG2 VAL   489      64.512  20.564  32.215  1.00                 C  
ATOM   3464  N   PRO   490      66.736  24.083  30.438  1.00                 N  
ATOM   3465  CA  PRO   490      67.773  25.114  30.142  1.00                 C  
ATOM   3466  C   PRO   490      67.310  26.534  30.456  1.00                 C  
ATOM   3467  O   PRO   490      68.062  27.357  30.984  1.00                 O  
ATOM   3468  CB  PRO   490      68.040  24.951  28.644  1.00                 C  
ATOM   3469  CD  PRO   490      66.519  23.193  29.214  1.00                 C  
ATOM   3470  CG  PRO   490      67.710  23.524  28.359  1.00                 C  
ATOM   3471  N   TYR   491      66.062  26.841  30.135  1.00                 N  
ATOM   3472  CA  TYR   491      65.524  28.180  30.364  1.00                 C  
ATOM   3473  C   TYR   491      65.396  28.454  31.843  1.00                 C  
ATOM   3474  O   TYR   491      65.660  29.562  32.319  1.00                 O  
ATOM   3475  CB  TYR   491      64.168  28.338  29.674  1.00                 C  
ATOM   3476  CG  TYR   491      64.251  28.392  28.165  1.00                 C  
ATOM   3477  OH  TYR   491      64.497  28.543  24.017  1.00                 O  
ATOM   3478  CZ  TYR   491      64.414  28.492  25.389  1.00                 C  
ATOM   3479  CD1 TYR   491      65.470  28.582  27.526  1.00                 C  
ATOM   3480  CE1 TYR   491      65.556  28.632  26.148  1.00                 C  
ATOM   3481  CD2 TYR   491      63.111  28.253  27.384  1.00                 C  
ATOM   3482  CE2 TYR   491      63.177  28.301  26.004  1.00                 C  
ATOM   3483  N   ILE   492      64.987  27.448  32.612  1.00                 N  
ATOM   3484  CA  ILE   492      64.910  27.652  34.088  1.00                 C  
ATOM   3485  C   ILE   492      66.272  28.004  34.683  1.00                 C  
ATOM   3486  O   ILE   492      66.401  28.930  35.489  1.00                 O  
ATOM   3487  CB  ILE   492      64.344  26.410  34.801  1.00                 C  
ATOM   3488  CD1 ILE   492      62.316  24.866  34.850  1.00                 C  
ATOM   3489  CG1 ILE   492      62.870  26.213  34.439  1.00                 C  
ATOM   3490  CG2 ILE   492      64.549  26.518  36.304  1.00                 C  
ATOM   3491  N   LEU   493      67.316  27.269  34.295  1.00                 N  
ATOM   3492  CA  LEU   493      68.644  27.601  34.852  1.00                 C  
ATOM   3493  C   LEU   493      69.133  28.965  34.459  1.00                 C  
ATOM   3494  O   LEU   493      69.894  29.608  35.188  1.00                 O  
ATOM   3495  CB  LEU   493      69.681  26.562  34.420  1.00                 C  
ATOM   3496  CG  LEU   493      69.523  25.160  35.013  1.00                 C  
ATOM   3497  CD1 LEU   493      70.510  24.194  34.376  1.00                 C  
ATOM   3498  CD2 LEU   493      69.711  25.190  36.522  1.00                 C  
ATOM   3499  N   GLN   494      68.712  29.458  33.286  1.00                 N  
ATOM   3500  CA  GLN   494      69.043  30.831  32.817  1.00                 C  
ATOM   3501  C   GLN   494      68.182  31.888  33.425  1.00                 C  
ATOM   3502  O   GLN   494      68.373  33.085  33.189  1.00                 O  
ATOM   3503  CB  GLN   494      68.931  30.918  31.294  1.00                 C  
ATOM   3504  CD  GLN   494      69.785  30.155  29.042  1.00                 C  
ATOM   3505  CG  GLN   494      69.949  30.072  30.547  1.00                 C  
ATOM   3506  OE1 GLN   494      68.722  30.524  28.544  1.00                 O  
ATOM   3507  NE2 GLN   494      70.841  29.812  28.313  1.00                 N  
ATOM   3508  N   SER   495      67.196  31.488  34.235  1.00                 N  
ATOM   3509  CA  SER   495      66.345  32.468  34.874  1.00                 C  
ATOM   3510  C   SER   495      64.846  32.358  34.771  1.00                 C  
ATOM   3511  O   SER   495      64.113  33.051  35.482  1.00                 O  
ATOM   3512  CB  SER   495      66.672  33.874  34.367  1.00                 C  
ATOM   3513  OG  SER   495      67.992  34.249  34.720  1.00                 O  
ATOM   3514  N   GLU   496      64.331  31.500  33.902  1.00                 N  
ATOM   3515  CA  GLU   496      62.904  31.295  33.786  1.00                 C  
ATOM   3516  C   GLU   496      62.346  30.725  35.114  1.00                 C  
ATOM   3517  O   GLU   496      62.903  29.798  35.709  1.00                 O  
ATOM   3518  CB  GLU   496      62.591  30.357  32.618  1.00                 C  
ATOM   3519  CD  GLU   496      60.375  31.355  31.928  1.00                 C  
ATOM   3520  CG  GLU   496      61.106  30.113  32.399  1.00                 C  
ATOM   3521  OE1 GLU   496      60.889  32.035  31.015  1.00                 O  
ATOM   3522  OE2 GLU   496      59.289  31.647  32.471  1.00                 O  
ATOM   3523  N   LYS   497      61.321  31.254  35.547  1.00                 N  
ATOM   3524  CA  LYS   497      60.572  30.858  36.764  1.00                 C  
ATOM   3525  C   LYS   497      59.194  30.254  36.537  1.00                 C  
ATOM   3526  O   LYS   497      58.782  29.366  37.296  1.00                 O  
ATOM   3527  CB  LYS   497      60.395  32.057  37.698  1.00                 C  
ATOM   3528  CD  LYS   497      62.491  31.648  39.016  1.00                 C  
ATOM   3529  CE  LYS   497      63.742  32.278  39.607  1.00                 C  
ATOM   3530  CG  LYS   497      61.701  32.654  38.196  1.00                 C  
ATOM   3531  NZ  LYS   497      64.505  31.314  40.447  1.00                 N  
ATOM   3532  N   GLU   498      58.476  30.736  35.504  1.00                 N  
ATOM   3533  CA  GLU   498      57.154  30.224  35.176  1.00                 C  
ATOM   3534  C   GLU   498      57.229  28.812  34.626  1.00                 C  
ATOM   3535  O   GLU   498      56.391  27.981  34.972  1.00                 O  
ATOM   3536  CB  GLU   498      56.459  31.141  34.167  1.00                 C  
ATOM   3537  CD  GLU   498      55.438  33.400  33.686  1.00                 C  
ATOM   3538  CG  GLU   498      56.068  32.498  34.729  1.00                 C  
ATOM   3539  OE1 GLU   498      55.480  33.045  32.490  1.00                 O  
ATOM   3540  OE2 GLU   498      54.902  34.463  34.066  1.00                 O  
ATOM   3541  N   GLU   499      58.264  28.522  33.829  1.00                 N  
ATOM   3542  CA  GLU   499      58.452  27.184  33.293  1.00                 C  
ATOM   3543  C   GLU   499      58.828  26.233  34.419  1.00                 C  
ATOM   3544  O   GLU   499      58.327  25.112  34.475  1.00                 O  
ATOM   3545  CB  GLU   499      59.524  27.190  32.202  1.00                 C  
ATOM   3546  CD  GLU   499      60.219  27.949  29.895  1.00                 C  
ATOM   3547  CG  GLU   499      59.111  27.911  30.929  1.00                 C  
ATOM   3548  OE1 GLU   499      61.363  27.585  30.237  1.00                 O  
ATOM   3549  OE2 GLU   499      59.942  28.342  28.742  1.00                 O  
ATOM   3550  N   HIS   500      59.671  26.701  35.345  1.00                 N  
ATOM   3551  CA  HIS   500      60.089  25.901  36.489  1.00                 C  
ATOM   3552  C   HIS   500      58.949  25.603  37.460  1.00                 C  
ATOM   3553  O   HIS   500      58.823  24.460  37.910  1.00                 O  
ATOM   3554  CB  HIS   500      61.219  26.600  37.247  1.00                 C  
ATOM   3555  CG  HIS   500      61.765  25.801  38.390  1.00                 C  
ATOM   3556  ND1 HIS   500      62.513  24.658  38.209  1.00                 N  
ATOM   3557  CE1 HIS   500      62.858  24.165  39.412  1.00                 C  
ATOM   3558  CD2 HIS   500      61.723  25.903  39.841  1.00                 C  
ATOM   3559  NE2 HIS   500      62.387  24.907  40.396  1.00                 N  
ATOM   3560  N   ALA   501      58.099  26.597  37.735  1.00                 N  
ATOM   3561  CA  ALA   501      56.935  26.416  38.612  1.00                 C  
ATOM   3562  C   ALA   501      55.954  25.401  37.976  1.00                 C  
ATOM   3563  O   ALA   501      55.374  24.589  38.700  1.00                 O  
ATOM   3564  CB  ALA   501      56.248  27.750  38.863  1.00                 C  
ATOM   3565  N   LEU   502      56.458  24.214  37.661  1.00                 N  
ATOM   3566  CA  LEU   502      55.655  23.160  37.049  1.00                 C  
ATOM   3567  C   LEU   502      55.688  21.907  37.909  1.00                 C  
ATOM   3568  O   LEU   502      55.622  20.775  37.423  1.00                 O  
ATOM   3569  CB  LEU   502      56.158  22.855  35.636  1.00                 C  
ATOM   3570  CG  LEU   502      56.057  23.995  34.621  1.00                 C  
ATOM   3571  CD1 LEU   502      56.736  23.612  33.314  1.00                 C  
ATOM   3572  CD2 LEU   502      54.604  24.368  34.373  1.00                 C  
ATOM   3573  N   LYS   503      55.793  22.110  39.216  1.00                 N  
ATOM   3574  CA  LYS   503      55.880  21.015  40.170  1.00                 C  
ATOM   3575  C   LYS   503      55.023  19.777  39.891  1.00                 C  
ATOM   3576  O   LYS   503      55.515  18.647  39.845  1.00                 O  
ATOM   3577  CB  LYS   503      55.514  21.498  41.575  1.00                 C  
ATOM   3578  CD  LYS   503      55.293  20.985  44.022  1.00                 C  
ATOM   3579  CE  LYS   503      55.358  19.904  45.088  1.00                 C  
ATOM   3580  CG  LYS   503      55.613  20.424  42.646  1.00                 C  
ATOM   3581  NZ  LYS   503      55.047  20.439  46.442  1.00                 N  
ATOM   3582  N   ARG   504      53.721  19.982  39.699  1.00                 N  
ATOM   3583  CA  ARG   504      52.804  18.864  39.476  1.00                 C  
ATOM   3584  C   ARG   504      52.963  18.174  38.125  1.00                 C  
ATOM   3585  O   ARG   504      52.360  17.130  37.863  1.00                 O  
ATOM   3586  CB  ARG   504      51.352  19.328  39.608  1.00                 C  
ATOM   3587  CD  ARG   504      49.503  20.178  41.077  1.00                 C  
ATOM   3588  NE  ARG   504      49.095  20.536  42.434  1.00                 N  
ATOM   3589  CG  ARG   504      50.949  19.712  41.022  1.00                 C  
ATOM   3590  CZ  ARG   504      47.909  21.048  42.746  1.00                 C  
ATOM   3591  NH1 ARG   504      47.626  21.343  44.007  1.00                 N  
ATOM   3592  NH2 ARG   504      47.009  21.265  41.796  1.00                 N  
ATOM   3593  N   ILE   505      53.775  18.741  37.244  1.00                 N  
ATOM   3594  CA  ILE   505      53.989  18.112  35.947  1.00                 C  
ATOM   3595  C   ILE   505      54.925  16.928  36.147  1.00                 C  
ATOM   3596  O   ILE   505      54.982  16.007  35.328  1.00                 O  
ATOM   3597  CB  ILE   505      54.553  19.112  34.921  1.00                 C  
ATOM   3598  CD1 ILE   505      54.065  21.353  33.807  1.00                 C  
ATOM   3599  CG1 ILE   505      53.511  20.183  34.591  1.00                 C  
ATOM   3600  CG2 ILE   505      55.031  18.384  33.674  1.00                 C  
ATOM   3601  N   LEU   506      55.677  16.928  37.243  1.00                 N  
ATOM   3602  CA  LEU   506      56.589  15.814  37.470  1.00                 C  
ATOM   3603  C   LEU   506      55.825  14.581  37.926  1.00                 C  
ATOM   3604  O   LEU   506      56.062  13.463  37.461  1.00                 O  
ATOM   3605  CB  LEU   506      57.652  16.194  38.503  1.00                 C  
ATOM   3606  CG  LEU   506      58.698  15.124  38.823  1.00                 C  
ATOM   3607  CD1 LEU   506      59.475  14.741  37.573  1.00                 C  
ATOM   3608  CD2 LEU   506      59.648  15.609  39.908  1.00                 C  
ATOM   3609  N   PRO   507      54.889  14.768  38.851  1.00                 N  
ATOM   3610  CA  PRO   507      54.081  13.660  39.344  1.00                 C  
ATOM   3611  C   PRO   507      53.420  12.936  38.164  1.00                 C  
ATOM   3612  O   PRO   507      53.333  11.705  38.130  1.00                 O  
ATOM   3613  CB  PRO   507      53.053  14.330  40.258  1.00                 C  
ATOM   3614  CD  PRO   507      54.557  16.086  39.639  1.00                 C  
ATOM   3615  CG  PRO   507      53.752  15.538  40.784  1.00                 C  
ATOM   3616  N   ARG   508      52.959  13.596  37.227  1.00                 N  
ATOM   3617  CA  ARG   508      52.286  13.152  35.993  1.00                 C  
ATOM   3618  C   ARG   508      53.286  12.723  34.904  1.00                 C  
ATOM   3619  O   ARG   508      53.106  11.661  34.311  1.00                 O  
ATOM   3620  CB  ARG   508      51.383  14.260  35.447  1.00                 C  
ATOM   3621  CD  ARG   508      49.292  15.627  35.686  1.00                 C  
ATOM   3622  NE  ARG   508      48.134  15.940  36.520  1.00                 N  
ATOM   3623  CG  ARG   508      50.146  14.524  36.290  1.00                 C  
ATOM   3624  CZ  ARG   508      46.980  15.282  36.474  1.00                 C  
ATOM   3625  NH1 ARG   508      45.981  15.639  37.270  1.00                 N  
ATOM   3626  NH2 ARG   508      46.827  14.269  35.632  1.00                 N  
ATOM   3627  N   LEU   509      54.362  13.514  34.673  1.00                 N  
ATOM   3628  CA  LEU   509      55.415  13.181  33.689  1.00                 C  
ATOM   3629  C   LEU   509      56.098  11.866  34.090  1.00                 C  
ATOM   3630  O   LEU   509      56.319  11.007  33.235  1.00                 O  
ATOM   3631  CB  LEU   509      56.435  14.317  33.590  1.00                 C  
ATOM   3632  CG  LEU   509      57.578  14.117  32.594  1.00                 C  
ATOM   3633  CD1 LEU   509      57.038  13.955  31.181  1.00                 C  
ATOM   3634  CD2 LEU   509      58.555  15.281  32.655  1.00                 C  
ATOM   3635  N   LYS   510      56.347  11.691  35.410  1.00                 N  
ATOM   3636  CA  LYS   510      56.963  10.494  35.964  1.00                 C  
ATOM   3637  C   LYS   510      56.073   9.234  35.846  1.00                 C  
ATOM   3638  O   LYS   510      56.572   8.175  35.454  1.00                 O  
ATOM   3639  CB  LYS   510      57.323  10.709  37.436  1.00                 C  
ATOM   3640  CD  LYS   510      58.459   9.850  39.503  1.00                 C  
ATOM   3641  CE  LYS   510      59.168   8.670  40.147  1.00                 C  
ATOM   3642  CG  LYS   510      58.032   9.528  38.080  1.00                 C  
ATOM   3643  NZ  LYS   510      59.592   8.971  41.542  1.00                 N  
ATOM   3644  N   THR   511      54.762   9.360  36.150  1.00                 N  
ATOM   3645  CA  THR   511      53.766   8.275  36.035  1.00                 C  
ATOM   3646  C   THR   511      53.664   7.793  34.593  1.00                 C  
ATOM   3647  O   THR   511      53.675   6.588  34.349  1.00                 O  
ATOM   3648  CB  THR   511      52.380   8.727  36.530  1.00                 C  
ATOM   3649  OG1 THR   511      52.456   9.078  37.917  1.00                 O  
ATOM   3650  CG2 THR   511      51.365   7.606  36.368  1.00                 C  
ATOM   3651  N   TRP   512      53.631   8.741  33.643  1.00                 N  
ATOM   3652  CA  TRP   512      53.527   8.479  32.200  1.00                 C  
ATOM   3653  C   TRP   512      54.775   7.760  31.670  1.00                 C  
ATOM   3654  O   TRP   512      54.646   6.776  30.921  1.00                 O  
ATOM   3655  CB  TRP   512      53.312   9.785  31.432  1.00                 C  
ATOM   3656  CG  TRP   512      53.166   9.594  29.954  1.00                 C  
ATOM   3657  CD1 TRP   512      52.217   8.850  29.313  1.00                 C  
ATOM   3658  NE1 TRP   512      52.403   8.914  27.953  1.00                 N  
ATOM   3659  CD2 TRP   512      53.994  10.158  28.929  1.00                 C  
ATOM   3660  CE2 TRP   512      53.489   9.713  27.694  1.00                 C  
ATOM   3661  CH2 TRP   512      55.157  10.896  26.514  1.00                 C  
ATOM   3662  CZ2 TRP   512      54.064  10.076  26.478  1.00                 C  
ATOM   3663  CE3 TRP   512      55.113  10.996  28.937  1.00                 C  
ATOM   3664  CZ3 TRP   512      55.680  11.354  27.728  1.00                 C  
ATOM   3665  N   PHE   513      55.981   8.211  32.099  1.00                 N  
ATOM   3666  CA  PHE   513      57.224   7.572  31.673  1.00                 C  
ATOM   3667  C   PHE   513      57.345   6.168  32.232  1.00                 C  
ATOM   3668  O   PHE   513      57.754   5.261  31.503  1.00                 O  
ATOM   3669  CB  PHE   513      58.431   8.409  32.101  1.00                 C  
ATOM   3670  CG  PHE   513      59.749   7.846  31.652  1.00                 C  
ATOM   3671  CZ  PHE   513      62.191   6.805  30.827  1.00                 C  
ATOM   3672  CD1 PHE   513      59.941   7.458  30.337  1.00                 C  
ATOM   3673  CE1 PHE   513      61.153   6.940  29.924  1.00                 C  
ATOM   3674  CD2 PHE   513      60.797   7.705  32.544  1.00                 C  
ATOM   3675  CE2 PHE   513      62.010   7.187  32.131  1.00                 C  
ATOM   3676  N   ASN   514      57.000   5.995  33.526  1.00                 N  
ATOM   3677  CA  ASN   514      57.060   4.698  34.210  1.00                 C  
ATOM   3678  C   ASN   514      56.142   3.699  33.510  1.00                 C  
ATOM   3679  O   ASN   514      56.560   2.556  33.295  1.00                 O  
ATOM   3680  CB  ASN   514      56.690   4.853  35.686  1.00                 C  
ATOM   3681  CG  ASN   514      57.782   5.527  36.493  1.00                 C  
ATOM   3682  OD1 ASN   514      58.940   5.567  36.077  1.00                 O  
ATOM   3683  ND2 ASN   514      57.416   6.060  37.653  1.00                 N  
ATOM   3684  N   TRP   515      54.924   4.148  33.104  1.00                 N  
ATOM   3685  CA  TRP   515      53.959   3.320  32.362  1.00                 C  
ATOM   3686  C   TRP   515      54.636   2.816  31.062  1.00                 C  
ATOM   3687  O   TRP   515      54.531   1.633  30.729  1.00                 O  
ATOM   3688  CB  TRP   515      52.690   4.119  32.058  1.00                 C  
ATOM   3689  CG  TRP   515      51.657   3.339  31.304  1.00                 C  
ATOM   3690  CD1 TRP   515      51.209   3.583  30.038  1.00                 C  
ATOM   3691  NE1 TRP   515      50.258   2.655  29.684  1.00                 N  
ATOM   3692  CD2 TRP   515      50.942   2.188  31.769  1.00                 C  
ATOM   3693  CE2 TRP   515      50.078   1.788  30.733  1.00                 C  
ATOM   3694  CH2 TRP   515      49.255  -0.007  32.027  1.00                 C  
ATOM   3695  CZ2 TRP   515      49.229   0.689  30.852  1.00                 C  
ATOM   3696  CE3 TRP   515      50.948   1.457  32.961  1.00                 C  
ATOM   3697  CZ3 TRP   515      50.104   0.369  33.074  1.00                 C  
ATOM   3698  N   TYR   516      55.300   3.705  30.327  1.00                 N  
ATOM   3699  CA  TYR   516      55.948   3.314  29.065  1.00                 C  
ATOM   3700  C   TYR   516      56.977   2.186  29.221  1.00                 C  
ATOM   3701  O   TYR   516      56.849   1.178  28.519  1.00                 O  
ATOM   3702  CB  TYR   516      56.637   4.519  28.421  1.00                 C  
ATOM   3703  CG  TYR   516      55.681   5.517  27.809  1.00                 C  
ATOM   3704  OH  TYR   516      53.038   8.253  26.130  1.00                 O  
ATOM   3705  CZ  TYR   516      53.914   7.349  26.686  1.00                 C  
ATOM   3706  CD1 TYR   516      54.317   5.259  27.763  1.00                 C  
ATOM   3707  CE1 TYR   516      53.435   6.166  27.206  1.00                 C  
ATOM   3708  CD2 TYR   516      56.145   6.714  27.280  1.00                 C  
ATOM   3709  CE2 TYR   516      55.278   7.633  26.719  1.00                 C  
ATOM   3710  N   ASN   517      57.956   2.307  30.125  1.00                 N  
ATOM   3711  CA  ASN   517      58.957   1.243  30.150  1.00                 C  
ATOM   3712  C   ASN   517      58.470  -0.042  30.826  1.00                 C  
ATOM   3713  O   ASN   517      58.985  -1.117  30.483  1.00                 O  
ATOM   3714  CB  ASN   517      60.234   1.724  30.842  1.00                 C  
ATOM   3715  CG  ASN   517      60.009   2.074  32.301  1.00                 C  
ATOM   3716  OD1 ASN   517      59.205   2.948  32.623  1.00                 O  
ATOM   3717  ND2 ASN   517      60.722   1.389  33.188  1.00                 N  
ATOM   3718  N   THR   518      57.473   0.052  31.725  1.00                 N  
ATOM   3719  CA  THR   518      56.878  -1.131  32.366  1.00                 C  
ATOM   3720  C   THR   518      55.909  -1.879  31.422  1.00                 C  
ATOM   3721  O   THR   518      55.970  -3.117  31.319  1.00                 O  
ATOM   3722  CB  THR   518      56.124  -0.755  33.655  1.00                 C  
ATOM   3723  OG1 THR   518      57.037  -0.171  34.593  1.00                 O  
ATOM   3724  CG2 THR   518      55.502  -1.991  34.288  1.00                 C  
ATOM   3725  N   THR   519      54.995  -1.143  30.757  1.00                 N  
ATOM   3726  CA  THR   519      54.002  -1.749  29.860  1.00                 C  
ATOM   3727  C   THR   519      54.608  -2.320  28.563  1.00                 C  
ATOM   3728  O   THR   519      54.033  -3.243  27.980  1.00                 O  
ATOM   3729  CB  THR   519      52.906  -0.741  29.469  1.00                 C  
ATOM   3730  OG1 THR   519      52.213  -0.303  30.644  1.00                 O  
ATOM   3731  CG2 THR   519      51.902  -1.386  28.525  1.00                 C  
ATOM   3732  N   GLN   520      55.745  -1.775  28.116  1.00                 N  
ATOM   3733  CA  GLN   520      56.363  -2.223  26.866  1.00                 C  
ATOM   3734  C   GLN   520      57.679  -3.015  27.084  1.00                 C  
ATOM   3735  O   GLN   520      58.503  -3.077  26.188  1.00                 O  
ATOM   3736  CB  GLN   520      56.647  -1.030  25.951  1.00                 C  
ATOM   3737  CD  GLN   520      54.435  -1.095  24.733  1.00                 C  
ATOM   3738  CG  GLN   520      55.407  -0.255  25.539  1.00                 C  
ATOM   3739  OE1 GLN   520      54.841  -1.993  23.995  1.00                 O  
ATOM   3740  NE2 GLN   520      53.147  -0.805  24.874  1.00                 N  
ATOM   3741  N   LEU   521      57.863  -3.639  28.266  1.00                 N  
ATOM   3742  CA  LEU   521      59.050  -4.452  28.609  1.00                 C  
ATOM   3743  C   LEU   521      59.253  -5.581  27.571  1.00                 C  
ATOM   3744  O   LEU   521      58.269  -6.232  27.184  1.00                 O  
ATOM   3745  CB  LEU   521      58.909  -5.039  30.015  1.00                 C  
ATOM   3746  CG  LEU   521      58.913  -4.038  31.171  1.00                 C  
ATOM   3747  CD1 LEU   521      58.615  -4.737  32.489  1.00                 C  
ATOM   3748  CD2 LEU   521      60.247  -3.311  31.249  1.00                 C  
ATOM   3749  N   GLY   522      60.504  -5.777  27.124  1.00                 N  
ATOM   3750  CA  GLY   522      60.846  -6.802  26.137  1.00                 C  
ATOM   3751  C   GLY   522      61.067  -8.184  26.738  1.00                 C  
ATOM   3752  O   GLY   522      60.828  -8.385  27.924  1.00                 O  
ATOM   3753  N   PRO   523      61.533  -9.172  25.941  1.00                 N  
ATOM   3754  CA  PRO   523      61.743 -10.533  26.482  1.00                 C  
ATOM   3755  C   PRO   523      62.909 -10.692  27.450  1.00                 C  
ATOM   3756  O   PRO   523      62.897 -11.626  28.246  1.00                 O  
ATOM   3757  CB  PRO   523      61.993 -11.390  25.240  1.00                 C  
ATOM   3758  CD  PRO   523      61.521  -9.184  24.440  1.00                 C  
ATOM   3759  CG  PRO   523      61.333 -10.643  24.130  1.00                 C  
ATOM   3760  N   LYS   524      63.932  -9.824  27.353  1.00                 N  
ATOM   3761  CA  LYS   524      65.147  -9.868  28.190  1.00                 C  
ATOM   3762  C   LYS   524      65.361  -8.514  28.911  1.00                 C  
ATOM   3763  O   LYS   524      64.826  -7.503  28.457  1.00                 O  
ATOM   3764  CB  LYS   524      66.370 -10.218  27.341  1.00                 C  
ATOM   3765  CD  LYS   524      67.597 -11.914  25.956  1.00                 C  
ATOM   3766  CE  LYS   524      67.546 -13.301  25.335  1.00                 C  
ATOM   3767  CG  LYS   524      66.329 -11.613  26.738  1.00                 C  
ATOM   3768  NZ  LYS   524      68.781 -13.608  24.561  1.00                 N  
ATOM   3769  N   SER   525      66.182  -8.449  29.984  1.00                 N  
ATOM   3770  CA  SER   525      66.426  -7.150  30.642  1.00                 C  
ATOM   3771  C   SER   525      67.037  -6.089  29.718  1.00                 C  
ATOM   3772  O   SER   525      67.910  -6.389  28.882  1.00                 O  
ATOM   3773  CB  SER   525      67.344  -7.327  31.853  1.00                 C  
ATOM   3774  OG  SER   525      67.650  -6.078  32.448  1.00                 O  
ATOM   3775  N   PHE   526      66.556  -4.843  29.886  1.00                 N  
ATOM   3776  CA  PHE   526      66.945  -3.642  29.142  1.00                 C  
ATOM   3777  C   PHE   526      66.500  -3.702  27.642  1.00                 C  
ATOM   3778  O   PHE   526      67.014  -2.952  26.803  1.00                 O  
ATOM   3779  CB  PHE   526      68.459  -3.433  29.216  1.00                 C  
ATOM   3780  CG  PHE   526      68.988  -3.326  30.617  1.00                 C  
ATOM   3781  CZ  PHE   526      69.964  -3.122  33.212  1.00                 C  
ATOM   3782  CD1 PHE   526      70.003  -4.159  31.055  1.00                 C  
ATOM   3783  CE1 PHE   526      70.490  -4.060  32.345  1.00                 C  
ATOM   3784  CD2 PHE   526      68.472  -2.392  31.498  1.00                 C  
ATOM   3785  CE2 PHE   526      68.959  -2.293  32.788  1.00                 C  
ATOM   3786  N   THR   527      65.532  -4.584  27.331  1.00                 N  
ATOM   3787  CA  THR   527      64.953  -4.684  25.983  1.00                 C  
ATOM   3788  C   THR   527      63.475  -4.262  26.047  1.00                 C  
ATOM   3789  O   THR   527      62.853  -4.282  27.125  1.00                 O  
ATOM   3790  CB  THR   527      65.087  -6.109  25.415  1.00                 C  
ATOM   3791  OG1 THR   527      64.374  -7.029  26.252  1.00                 O  
ATOM   3792  CG2 THR   527      66.549  -6.528  25.368  1.00                 C  
ATOM   3793  N   TYR   528      62.950  -3.759  24.927  1.00                 N  
ATOM   3794  CA  TYR   528      61.566  -3.272  24.838  1.00                 C  
ATOM   3795  C   TYR   528      60.908  -3.741  23.555  1.00                 C  
ATOM   3796  O   TYR   528      61.584  -3.982  22.554  1.00                 O  
ATOM   3797  CB  TYR   528      61.529  -1.745  24.922  1.00                 C  
ATOM   3798  CG  TYR   528      62.091  -1.189  26.211  1.00                 C  
ATOM   3799  OH  TYR   528      63.652   0.341  29.749  1.00                 O  
ATOM   3800  CZ  TYR   528      63.134  -0.165  28.579  1.00                 C  
ATOM   3801  CD1 TYR   528      63.446  -0.906  26.333  1.00                 C  
ATOM   3802  CE1 TYR   528      63.968  -0.398  27.507  1.00                 C  
ATOM   3803  CD2 TYR   528      61.265  -0.948  27.302  1.00                 C  
ATOM   3804  CE2 TYR   528      61.770  -0.440  28.484  1.00                 C  
ATOM   3805  N   ARG   529      59.592  -3.951  23.602  1.00                 N  
ATOM   3806  CA  ARG   529      58.847  -4.439  22.442  1.00                 C  
ATOM   3807  C   ARG   529      57.525  -3.673  22.316  1.00                 C  
ATOM   3808  O   ARG   529      56.737  -3.670  23.275  1.00                 O  
ATOM   3809  CB  ARG   529      58.595  -5.943  22.561  1.00                 C  
ATOM   3810  CD  ARG   529      57.673  -8.044  21.544  1.00                 C  
ATOM   3811  NE  ARG   529      56.975  -8.640  20.407  1.00                 N  
ATOM   3812  CG  ARG   529      57.853  -6.544  21.379  1.00                 C  
ATOM   3813  CZ  ARG   529      55.655  -8.769  20.325  1.00                 C  
ATOM   3814  NH1 ARG   529      55.109  -9.324  19.251  1.00                 N  
ATOM   3815  NH2 ARG   529      54.884  -8.343  21.316  1.00                 N  
ATOM   3816  N   TRP   530      57.296  -2.975  21.163  1.00                 N  
ATOM   3817  CA  TRP   530      56.031  -2.251  20.958  1.00                 C  
ATOM   3818  C   TRP   530      54.864  -3.251  20.949  1.00                 C  
ATOM   3819  O   TRP   530      54.854  -4.181  20.124  1.00                 O  
ATOM   3820  CB  TRP   530      56.077  -1.451  19.654  1.00                 C  
ATOM   3821  CG  TRP   530      57.042  -0.307  19.687  1.00                 C  
ATOM   3822  CD1 TRP   530      58.265  -0.249  19.082  1.00                 C  
ATOM   3823  NE1 TRP   530      58.862   0.962  19.335  1.00                 N  
ATOM   3824  CD2 TRP   530      56.867   0.946  20.359  1.00                 C  
ATOM   3825  CE2 TRP   530      58.021   1.713  20.118  1.00                 C  
ATOM   3826  CH2 TRP   530      57.170   3.510  21.392  1.00                 C  
ATOM   3827  CZ2 TRP   530      58.184   2.999  20.631  1.00                 C  
ATOM   3828  CE3 TRP   530      55.845   1.494  21.141  1.00                 C  
ATOM   3829  CZ3 TRP   530      56.011   2.769  21.647  1.00                 C  
ATOM   3830  N   LYS   531      53.874  -3.050  21.835  1.00                 N  
ATOM   3831  CA  LYS   531      52.645  -3.848  21.789  1.00                 C  
ATOM   3832  C   LYS   531      51.815  -3.277  20.628  1.00                 C  
ATOM   3833  O   LYS   531      51.934  -2.094  20.289  1.00                 O  
ATOM   3834  CB  LYS   531      51.913  -3.782  23.131  1.00                 C  
ATOM   3835  CD  LYS   531      51.924  -4.253  25.596  1.00                 C  
ATOM   3836  CE  LYS   531      50.682  -5.127  25.653  1.00                 C  
ATOM   3837  CG  LYS   531      52.665  -4.431  24.281  1.00                 C  
ATOM   3838  NZ  LYS   531      50.005  -5.044  26.976  1.00                 N  
ATOM   3839  N   GLY   532      50.997  -4.111  20.022  1.00                 N  
ATOM   3840  CA  GLY   532      50.072  -3.655  18.997  1.00                 C  
ATOM   3841  C   GLY   532      50.457  -3.785  17.548  1.00                 C  
ATOM   3842  O   GLY   532      49.846  -3.104  16.705  1.00                 O  
ATOM   3843  N   ARG   533      51.421  -4.683  17.225  1.00                 N  
ATOM   3844  CA  ARG   533      51.739  -4.945  15.819  1.00                 C  
ATOM   3845  C   ARG   533      50.479  -5.638  15.231  1.00                 C  
ATOM   3846  O   ARG   533      49.737  -6.279  15.994  1.00                 O  
ATOM   3847  CB  ARG   533      53.002  -5.802  15.706  1.00                 C  
ATOM   3848  CD  ARG   533      55.481  -6.011  16.038  1.00                 C  
ATOM   3849  NE  ARG   533      55.798  -6.354  14.653  1.00                 N  
ATOM   3850  CG  ARG   533      54.275  -5.090  16.133  1.00                 C  
ATOM   3851  CZ  ARG   533      56.754  -7.206  14.296  1.00                 C  
ATOM   3852  NH1 ARG   533      56.971  -7.458  13.012  1.00                 N  
ATOM   3853  NH2 ARG   533      57.490  -7.804  15.222  1.00                 N  
ATOM   3854  N   ASP   534      50.161  -5.416  13.929  1.00                 N  
ATOM   3855  CA  ASP   534      48.955  -6.017  13.343  1.00                 C  
ATOM   3856  C   ASP   534      48.927  -7.527  13.546  1.00                 C  
ATOM   3857  O   ASP   534      49.981  -8.188  13.527  1.00                 O  
ATOM   3858  CB  ASP   534      48.865  -5.692  11.851  1.00                 C  
ATOM   3859  CG  ASP   534      48.539  -4.234  11.591  1.00                 C  
ATOM   3860  OD1 ASP   534      48.168  -3.528  12.551  1.00                 O  
ATOM   3861  OD2 ASP   534      48.655  -3.798  10.426  1.00                 O  
ATOM   3862  N   LYS   535      47.710  -8.063  13.691  1.00                 N  
ATOM   3863  CA  LYS   535      47.471  -9.500  13.772  1.00                 C  
ATOM   3864  C   LYS   535      47.762 -10.050  12.375  1.00                 C  
ATOM   3865  O   LYS   535      47.267  -9.490  11.383  1.00                 O  
ATOM   3866  CB  LYS   535      46.040  -9.780  14.235  1.00                 C  
ATOM   3867  CD  LYS   535      44.323 -11.453  14.977  1.00                 C  
ATOM   3868  CE  LYS   535      44.016 -12.927  15.189  1.00                 C  
ATOM   3869  CG  LYS   535      45.733 -11.254  14.445  1.00                 C  
ATOM   3870  NZ  LYS   535      42.631 -13.139  15.691  1.00                 N  
ATOM   3871  N   ASN   536      48.643 -11.075  12.296  1.00                 N  
ATOM   3872  CA  ASN   536      49.060 -11.675  11.024  1.00                 C  
ATOM   3873  C   ASN   536      47.851 -12.098  10.192  1.00                 C  
ATOM   3874  O   ASN   536      47.003 -12.852  10.671  1.00                 O  
ATOM   3875  CB  ASN   536      49.987 -12.867  11.272  1.00                 C  
ATOM   3876  CG  ASN   536      50.574 -13.425   9.991  1.00                 C  
ATOM   3877  OD1 ASN   536      49.894 -13.505   8.968  1.00                 O  
ATOM   3878  ND2 ASN   536      51.843 -13.812  10.043  1.00                 N  
ATOM   3879  N   THR   537      47.723 -11.496   9.000  1.00                 N  
ATOM   3880  CA  THR   537      46.639 -11.734   8.055  1.00                 C  
ATOM   3881  C   THR   537      47.229 -12.170   6.724  1.00                 C  
ATOM   3882  O   THR   537      48.333 -11.727   6.393  1.00                 O  
ATOM   3883  CB  THR   537      45.764 -10.480   7.873  1.00                 C  
ATOM   3884  OG1 THR   537      46.559  -9.411   7.344  1.00                 O  
ATOM   3885  CG2 THR   537      45.181 -10.039   9.207  1.00                 C  
ATOM   3886  N   VAL   538      46.514 -12.991   5.913  1.00                 N  
ATOM   3887  CA  VAL   538      47.069 -13.383   4.602  1.00                 C  
ATOM   3888  C   VAL   538      47.196 -12.221   3.606  1.00                 C  
ATOM   3889  O   VAL   538      47.940 -12.348   2.642  1.00                 O  
ATOM   3890  CB  VAL   538      46.228 -14.492   3.942  1.00                 C  
ATOM   3891  CG1 VAL   538      46.211 -15.738   4.814  1.00                 C  
ATOM   3892  CG2 VAL   538      44.813 -14.001   3.679  1.00                 C  
ATOM   3893  N   ARG   539      46.511 -11.086   3.860  1.00                 N  
ATOM   3894  CA  ARG   539      46.526  -9.897   3.001  1.00                 C  
ATOM   3895  C   ARG   539      47.726  -8.951   3.236  1.00                 C  
ATOM   3896  O   ARG   539      48.072  -8.185   2.345  1.00                 O  
ATOM   3897  CB  ARG   539      45.239  -9.090   3.180  1.00                 C  
ATOM   3898  CD  ARG   539      43.958  -9.919   1.187  1.00                 C  
ATOM   3899  NE  ARG   539      43.887  -8.611   0.542  1.00                 N  
ATOM   3900  CG  ARG   539      43.986  -9.806   2.703  1.00                 C  
ATOM   3901  CZ  ARG   539      42.756  -7.951   0.314  1.00                 C  
ATOM   3902  NH1 ARG   539      42.788  -6.765  -0.279  1.00                 N  
ATOM   3903  NH2 ARG   539      41.595  -8.478   0.680  1.00                 N  
ATOM   3904  N   GLU   540      48.329  -8.987   4.440  1.00                 N  
ATOM   3905  CA  GLU   540      49.430  -8.111   4.856  1.00                 C  
ATOM   3906  C   GLU   540      50.807  -8.634   4.487  1.00                 C  
ATOM   3907  O   GLU   540      51.177  -9.696   4.968  1.00                 O  
ATOM   3908  CB  GLU   540      49.387  -7.878   6.368  1.00                 C  
ATOM   3909  CD  GLU   540      48.171  -6.875   8.341  1.00                 C  
ATOM   3910  CG  GLU   540      48.168  -7.105   6.842  1.00                 C  
ATOM   3911  OE1 GLU   540      47.913  -7.840   9.091  1.00                 O  
ATOM   3912  OE2 GLU   540      48.431  -5.729   8.765  1.00                 O  
ATOM   3913  N   LEU   541      51.596  -7.858   3.717  1.00                 N  
ATOM   3914  CA  LEU   541      52.982  -8.226   3.370  1.00                 C  
ATOM   3915  C   LEU   541      53.855  -8.291   4.651  1.00                 C  
ATOM   3916  O   LEU   541      54.563  -9.269   4.863  1.00                 O  
ATOM   3917  CB  LEU   541      53.567  -7.227   2.370  1.00                 C  
ATOM   3918  CG  LEU   541      55.021  -7.458   1.952  1.00                 C  
ATOM   3919  CD1 LEU   541      55.174  -8.805   1.263  1.00                 C  
ATOM   3920  CD2 LEU   541      55.503  -6.340   1.041  1.00                 C  
ATOM   3921  N   ASN   542      53.799  -7.242   5.482  1.00                 N  
ATOM   3922  CA  ASN   542      54.538  -7.149   6.740  1.00                 C  
ATOM   3923  C   ASN   542      53.632  -6.453   7.773  1.00                 C  
ATOM   3924  O   ASN   542      53.249  -5.306   7.528  1.00                 O  
ATOM   3925  CB  ASN   542      55.859  -6.406   6.532  1.00                 C  
ATOM   3926  CG  ASN   542      56.715  -6.377   7.783  1.00                 C  
ATOM   3927  OD1 ASN   542      56.200  -6.435   8.900  1.00                 O  
ATOM   3928  ND2 ASN   542      58.027  -6.287   7.599  1.00                 N  
ATOM   3929  N   ALA   543      53.293  -7.091   8.932  1.00                 N  
ATOM   3930  CA  ALA   543      52.449  -6.413   9.931  1.00                 C  
ATOM   3931  C   ALA   543      52.962  -5.042  10.358  1.00                 C  
ATOM   3932  O   ALA   543      54.157  -4.852  10.639  1.00                 O  
ATOM   3933  CB  ALA   543      52.299  -7.278  11.173  1.00                 C  
ATOM   3934  N   LYS   544      52.110  -4.035  10.153  1.00                 N  
ATOM   3935  CA  LYS   544      52.432  -2.663  10.494  1.00                 C  
ATOM   3936  C   LYS   544      51.344  -2.106  11.375  1.00                 C  
ATOM   3937  O   LYS   544      50.161  -2.089  11.025  1.00                 O  
ATOM   3938  CB  LYS   544      52.602  -1.822   9.227  1.00                 C  
ATOM   3939  CD  LYS   544      51.587  -0.876   7.136  1.00                 C  
ATOM   3940  CE  LYS   544      50.323  -0.746   6.302  1.00                 C  
ATOM   3941  CG  LYS   544      51.343  -1.708   8.384  1.00                 C  
ATOM   3942  NZ  LYS   544      50.546   0.072   5.078  1.00                 N  
ATOM   3943  N   THR   545      51.734  -1.638  12.544  1.00                 N  
ATOM   3944  CA  THR   545      50.816  -0.938  13.431  1.00                 C  
ATOM   3945  C   THR   545      50.598   0.482  12.916  1.00                 C  
ATOM   3946  O   THR   545      51.347   0.927  12.042  1.00                 O  
ATOM   3947  CB  THR   545      51.342  -0.907  14.878  1.00                 C  
ATOM   3948  OG1 THR   545      52.568  -0.167  14.928  1.00                 O  
ATOM   3949  CG2 THR   545      51.606  -2.319  15.379  1.00                 C  
ATOM   3950  N   LEU   546      49.623   1.249  13.384  1.00                 N  
ATOM   3951  CA  LEU   546      49.482   2.625  12.948  1.00                 C  
ATOM   3952  C   LEU   546      50.039   3.457  14.112  1.00                 C  
ATOM   3953  O   LEU   546      49.325   3.809  15.056  1.00                 O  
ATOM   3954  CB  LEU   546      48.020   2.936  12.619  1.00                 C  
ATOM   3955  CG  LEU   546      47.376   2.084  11.524  1.00                 C  
ATOM   3956  CD1 LEU   546      45.903   2.431  11.370  1.00                 C  
ATOM   3957  CD2 LEU   546      48.104   2.267  10.202  1.00                 C  
ATOM   3958  N   THR   547      51.330   3.781  14.054  1.00                 N  
ATOM   3959  CA  THR   547      52.069   4.509  15.098  1.00                 C  
ATOM   3960  C   THR   547      53.231   5.303  14.535  1.00                 C  
ATOM   3961  O   THR   547      53.836   4.960  13.516  1.00                 O  
ATOM   3962  CB  THR   547      52.603   3.554  16.182  1.00                 C  
ATOM   3963  OG1 THR   547      53.206   4.313  17.237  1.00                 O  
ATOM   3964  CG2 THR   547      53.650   2.617  15.597  1.00                 C  
ATOM   3965  N   SER   548      53.553   6.402  15.226  1.00                 N  
ATOM   3966  CA  SER   548      54.763   7.228  15.085  1.00                 C  
ATOM   3967  C   SER   548      55.114   7.754  13.707  1.00                 C  
ATOM   3968  O   SER   548      56.284   7.995  13.395  1.00                 O  
ATOM   3969  CB  SER   548      55.994   6.463  15.575  1.00                 C  
ATOM   3970  OG  SER   548      57.053   7.350  15.892  1.00                 O  
ATOM   3971  N   GLY   549      54.119   7.946  12.842  1.00                 N  
ATOM   3972  CA  GLY   549      54.364   8.348  11.458  1.00                 C  
ATOM   3973  C   GLY   549      55.207   7.307  10.700  1.00                 C  
ATOM   3974  O   GLY   549      55.757   7.597   9.634  1.00                 O  
ATOM   3975  N   LEU   550      55.331   6.075  11.224  1.00                 N  
ATOM   3976  CA  LEU   550      56.161   5.042  10.603  1.00                 C  
ATOM   3977  C   LEU   550      55.346   3.863  10.127  1.00                 C  
ATOM   3978  O   LEU   550      55.702   3.101   9.224  1.00                 O  
ATOM   3979  CB  LEU   550      57.235   4.558  11.580  1.00                 C  
ATOM   3980  CG  LEU   550      58.534   5.366  11.614  1.00                 C  
ATOM   3981  CD1 LEU   550      58.253   6.822  11.954  1.00                 C  
ATOM   3982  CD2 LEU   550      59.513   4.768  12.613  1.00                 C  
ATOM   3983  N   ASP   551      54.255   3.723  10.861  1.00                 N  
ATOM   3984  CA  ASP   551      53.205   2.747  10.523  1.00                 C  
ATOM   3985  C   ASP   551      53.650   1.480   9.792  1.00                 C  
ATOM   3986  O   ASP   551      53.485   0.414  10.346  1.00                 O  
ATOM   3987  CB  ASP   551      52.123   3.401   9.662  1.00                 C  
ATOM   3988  CG  ASP   551      52.662   3.920   8.343  1.00                 C  
ATOM   3989  OD1 ASP   551      53.887   3.822   8.123  1.00                 O  
ATOM   3990  OD2 ASP   551      51.859   4.424   7.530  1.00                 O  
ATOM   3991  N   ASP   552      54.139   1.573   8.552  1.00                 N  
ATOM   3992  CA  ASP   552      54.552   0.415   7.756  1.00                 C  
ATOM   3993  C   ASP   552      56.092   0.232   7.626  1.00                 C  
ATOM   3994  O   ASP   552      56.540  -0.381   6.656  1.00                 O  
ATOM   3995  CB  ASP   552      53.961   0.495   6.347  1.00                 C  
ATOM   3996  CG  ASP   552      54.435   1.718   5.586  1.00                 C  
ATOM   3997  OD1 ASP   552      55.106   2.576   6.197  1.00                 O  
ATOM   3998  OD2 ASP   552      54.135   1.819   4.377  1.00                 O  
ATOM   3999  N   TYR   553      56.899   0.746   8.596  1.00                 N  
ATOM   4000  CA  TYR   553      58.347   0.503   8.541  1.00                 C  
ATOM   4001  C   TYR   553      58.533  -1.012   8.745  1.00                 C  
ATOM   4002  O   TYR   553      57.897  -1.598   9.628  1.00                 O  
ATOM   4003  CB  TYR   553      59.071   1.336   9.601  1.00                 C  
ATOM   4004  CG  TYR   553      60.573   1.169   9.590  1.00                 C  
ATOM   4005  OH  TYR   553      64.708   0.726   9.552  1.00                 O  
ATOM   4006  CZ  TYR   553      63.340   0.871   9.565  1.00                 C  
ATOM   4007  CD1 TYR   553      61.391   2.125   9.000  1.00                 C  
ATOM   4008  CE1 TYR   553      62.765   1.981   8.985  1.00                 C  
ATOM   4009  CD2 TYR   553      61.170   0.057  10.170  1.00                 C  
ATOM   4010  CE2 TYR   553      62.543  -0.104  10.164  1.00                 C  
ATOM   4011  N   PRO   554      59.303  -1.674   7.871  1.00                 N  
ATOM   4012  CA  PRO   554      59.427  -3.132   7.995  1.00                 C  
ATOM   4013  C   PRO   554      60.149  -3.585   9.250  1.00                 C  
ATOM   4014  O   PRO   554      61.223  -3.071   9.618  1.00                 O  
ATOM   4015  CB  PRO   554      60.218  -3.543   6.751  1.00                 C  
ATOM   4016  CD  PRO   554      60.127  -1.152   6.765  1.00                 C  
ATOM   4017  CG  PRO   554      60.987  -2.321   6.377  1.00                 C  
ATOM   4018  N   ARG   555      59.510  -4.542   9.919  1.00                 N  
ATOM   4019  CA  ARG   555      60.016  -5.214  11.103  1.00                 C  
ATOM   4020  C   ARG   555      59.898  -6.737  10.849  1.00                 C  
ATOM   4021  O   ARG   555      59.715  -7.127   9.688  1.00                 O  
ATOM   4022  CB  ARG   555      59.237  -4.773  12.344  1.00                 C  
ATOM   4023  CD  ARG   555      58.636  -2.942  13.952  1.00                 C  
ATOM   4024  NE  ARG   555      58.774  -1.528  14.292  1.00                 N  
ATOM   4025  CG  ARG   555      59.389  -3.299  12.681  1.00                 C  
ATOM   4026  CZ  ARG   555      58.257  -0.967  15.380  1.00                 C  
ATOM   4027  NH1 ARG   555      58.434   0.327  15.607  1.00                 N  
ATOM   4028  NH2 ARG   555      57.564  -1.702  16.239  1.00                 N  
ATOM   4029  N   ALA   556      60.066  -7.597  11.882  1.00                 N  
ATOM   4030  CA  ALA   556      60.015  -9.057  11.666  1.00                 C  
ATOM   4031  C   ALA   556      58.751  -9.509  10.959  1.00                 C  
ATOM   4032  O   ALA   556      57.659  -9.063  11.309  1.00                 O  
ATOM   4033  CB  ALA   556      60.134  -9.794  12.991  1.00                 C  
ATOM   4034  N   SER   557      58.914 -10.361   9.929  1.00                 N  
ATOM   4035  CA  SER   557      57.828 -10.896   9.098  1.00                 C  
ATOM   4036  C   SER   557      56.777 -11.681   9.895  1.00                 C  
ATOM   4037  O   SER   557      55.600 -11.631   9.562  1.00                 O  
ATOM   4038  CB  SER   557      58.390 -11.801   7.999  1.00                 C  
ATOM   4039  OG  SER   557      58.995 -12.957   8.551  1.00                 O  
ATOM   4040  N   HIS   558      57.211 -12.409  10.932  1.00                 N  
ATOM   4041  CA  HIS   558      56.358 -13.254  11.767  1.00                 C  
ATOM   4042  C   HIS   558      56.385 -12.753  13.217  1.00                 C  
ATOM   4043  O   HIS   558      57.250 -13.183  13.976  1.00                 O  
ATOM   4044  CB  HIS   558      56.810 -14.714  11.690  1.00                 C  
ATOM   4045  CG  HIS   558      56.703 -15.308  10.320  1.00                 C  
ATOM   4046  ND1 HIS   558      57.620 -15.051   9.324  1.00                 N  
ATOM   4047  CE1 HIS   558      57.261 -15.721   8.215  1.00                 C  
ATOM   4048  CD2 HIS   558      55.776 -16.205   9.647  1.00                 C  
ATOM   4049  NE2 HIS   558      56.155 -16.416   8.401  1.00                 N  
ATOM   4050  N   PRO   559      55.488 -11.791  13.588  1.00                 N  
ATOM   4051  CA  PRO   559      55.511 -11.237  14.963  1.00                 C  
ATOM   4052  C   PRO   559      55.382 -12.250  16.099  1.00                 C  
ATOM   4053  O   PRO   559      54.647 -13.228  15.971  1.00                 O  
ATOM   4054  CB  PRO   559      54.315 -10.284  14.998  1.00                 C  
ATOM   4055  CD  PRO   559      54.411 -11.132  12.762  1.00                 C  
ATOM   4056  CG  PRO   559      54.097  -9.905  13.571  1.00                 C  
ATOM   4057  N   THR   560      56.120 -12.013  17.207  1.00                 N  
ATOM   4058  CA  THR   560      56.129 -12.849  18.414  1.00                 C  
ATOM   4059  C   THR   560      56.625 -12.039  19.627  1.00                 C  
ATOM   4060  O   THR   560      57.077 -10.900  19.456  1.00                 O  
ATOM   4061  CB  THR   560      57.009 -14.099  18.228  1.00                 C  
ATOM   4062  OG1 THR   560      56.801 -15.000  19.323  1.00                 O  
ATOM   4063  CG2 THR   560      58.480 -13.713  18.189  1.00                 C  
ATOM   4064  N   ASP   561      56.581 -12.655  20.846  1.00                 N  
ATOM   4065  CA  ASP   561      57.024 -12.036  22.107  1.00                 C  
ATOM   4066  C   ASP   561      58.551 -12.031  22.238  1.00                 C  
ATOM   4067  O   ASP   561      59.065 -11.433  23.176  1.00                 O  
ATOM   4068  CB  ASP   561      56.408 -12.761  23.305  1.00                 C  
ATOM   4069  CG  ASP   561      56.850 -14.208  23.401  1.00                 C  
ATOM   4070  OD1 ASP   561      57.149 -14.809  22.347  1.00                 O  
ATOM   4071  OD2 ASP   561      56.898 -14.741  24.529  1.00                 O  
ATOM   4072  N   ASP   562      59.281 -12.670  21.292  1.00                 N  
ATOM   4073  CA  ASP   562      60.749 -12.707  21.270  1.00                 C  
ATOM   4074  C   ASP   562      61.352 -11.455  20.561  1.00                 C  
ATOM   4075  O   ASP   562      62.561 -11.289  20.538  1.00                 O  
ATOM   4076  CB  ASP   562      61.243 -13.979  20.577  1.00                 C  
ATOM   4077  CG  ASP   562      60.925 -15.233  21.366  1.00                 C  
ATOM   4078  OD1 ASP   562      60.804 -15.140  22.606  1.00                 O  
ATOM   4079  OD2 ASP   562      60.797 -16.309  20.745  1.00                 O  
ATOM   4080  N   GLU   563      60.502 -10.576  20.007  1.00                 N  
ATOM   4081  CA  GLU   563      60.953  -9.362  19.325  1.00                 C  
ATOM   4082  C   GLU   563      61.625  -8.356  20.255  1.00                 C  
ATOM   4083  O   GLU   563      61.233  -8.223  21.421  1.00                 O  
ATOM   4084  CB  GLU   563      59.780  -8.676  18.621  1.00                 C  
ATOM   4085  CD  GLU   563      58.066  -8.744  16.768  1.00                 C  
ATOM   4086  CG  GLU   563      59.197  -9.473  17.466  1.00                 C  
ATOM   4087  OE1 GLU   563      58.250  -7.561  16.414  1.00                 O  
ATOM   4088  OE2 GLU   563      56.994  -9.357  16.576  1.00                 O  
ATOM   4089  N   TYR   564      62.617  -7.624  19.710  1.00                 N  
ATOM   4090  CA  TYR   564      63.328  -6.555  20.402  1.00                 C  
ATOM   4091  C   TYR   564      63.293  -5.347  19.447  1.00                 C  
ATOM   4092  O   TYR   564      63.739  -5.468  18.293  1.00                 O  
ATOM   4093  CB  TYR   564      64.750  -6.997  20.753  1.00                 C  
ATOM   4094  CG  TYR   564      64.809  -8.188  21.683  1.00                 C  
ATOM   4095  OH  TYR   564      64.976 -11.474  24.227  1.00                 O  
ATOM   4096  CZ  TYR   564      64.920 -10.385  23.386  1.00                 C  
ATOM   4097  CD1 TYR   564      65.185  -9.440  21.212  1.00                 C  
ATOM   4098  CE1 TYR   564      65.242 -10.534  22.055  1.00                 C  
ATOM   4099  CD2 TYR   564      64.488  -8.057  23.028  1.00                 C  
ATOM   4100  CE2 TYR   564      64.539  -9.141  23.885  1.00                 C  
ATOM   4101  N   HIS   565      62.720  -4.198  19.908  1.00                 N  
ATOM   4102  CA  HIS   565      62.589  -2.991  19.061  1.00                 C  
ATOM   4103  C   HIS   565      63.558  -1.884  19.447  1.00                 C  
ATOM   4104  O   HIS   565      63.555  -1.421  20.599  1.00                 O  
ATOM   4105  CB  HIS   565      61.160  -2.446  19.121  1.00                 C  
ATOM   4106  CG  HIS   565      60.130  -3.393  18.588  1.00                 C  
ATOM   4107  ND1 HIS   565      59.859  -3.516  17.242  1.00                 N  
ATOM   4108  CE1 HIS   565      58.893  -4.437  17.073  1.00                 C  
ATOM   4109  CD2 HIS   565      59.204  -4.354  19.168  1.00                 C  
ATOM   4110  NE2 HIS   565      58.496  -4.944  18.224  1.00                 N  
ATOM   4111  N   VAL   566      64.428  -1.507  18.479  1.00                 N  
ATOM   4112  CA  VAL   566      65.496  -0.523  18.650  1.00                 C  
ATOM   4113  C   VAL   566      65.009   0.894  18.965  1.00                 C  
ATOM   4114  O   VAL   566      65.540   1.512  19.887  1.00                 O  
ATOM   4115  CB  VAL   566      66.398  -0.447  17.404  1.00                 C  
ATOM   4116  CG1 VAL   566      67.361   0.725  17.515  1.00                 C  
ATOM   4117  CG2 VAL   566      67.158  -1.750  17.216  1.00                 C  
ATOM   4118  N   ASP   567      64.066   1.428  18.173  1.00                 N  
ATOM   4119  CA  ASP   567      63.570   2.797  18.358  1.00                 C  
ATOM   4120  C   ASP   567      62.954   3.005  19.752  1.00                 C  
ATOM   4121  O   ASP   567      63.252   4.018  20.399  1.00                 O  
ATOM   4122  CB  ASP   567      62.536   3.142  17.284  1.00                 C  
ATOM   4123  CG  ASP   567      61.361   2.185  17.279  1.00                 C  
ATOM   4124  OD1 ASP   567      61.415   1.173  18.009  1.00                 O  
ATOM   4125  OD2 ASP   567      60.385   2.446  16.543  1.00                 O  
ATOM   4126  N   LEU   568      62.140   2.027  20.222  1.00                 N  
ATOM   4127  CA  LEU   568      61.517   2.056  21.544  1.00                 C  
ATOM   4128  C   LEU   568      62.591   2.071  22.652  1.00                 C  
ATOM   4129  O   LEU   568      62.509   2.918  23.551  1.00                 O  
ATOM   4130  CB  LEU   568      60.585   0.856  21.724  1.00                 C  
ATOM   4131  CG  LEU   568      59.895   0.731  23.083  1.00                 C  
ATOM   4132  CD1 LEU   568      59.004   1.935  23.347  1.00                 C  
ATOM   4133  CD2 LEU   568      59.085  -0.554  23.159  1.00                 C  
ATOM   4134  N   ARG   569      63.620   1.189  22.571  1.00                 N  
ATOM   4135  CA  ARG   569      64.702   1.199  23.578  1.00                 C  
ATOM   4136  C   ARG   569      65.350   2.606  23.667  1.00                 C  
ATOM   4137  O   ARG   569      65.562   3.111  24.767  1.00                 O  
ATOM   4138  CB  ARG   569      65.759   0.146  23.239  1.00                 C  
ATOM   4139  CD  ARG   569      66.467  -2.257  23.394  1.00                 C  
ATOM   4140  NE  ARG   569      67.108  -2.264  22.081  1.00                 N  
ATOM   4141  CG  ARG   569      65.298  -1.287  23.453  1.00                 C  
ATOM   4142  CZ  ARG   569      66.729  -3.038  21.070  1.00                 C  
ATOM   4143  NH1 ARG   569      67.372  -2.976  19.911  1.00                 N  
ATOM   4144  NH2 ARG   569      65.710  -3.873  21.219  1.00                 N  
ATOM   4145  N   CYS   570      65.611   3.233  22.509  1.00                 N  
ATOM   4146  CA  CYS   570      66.191   4.570  22.413  1.00                 C  
ATOM   4147  C   CYS   570      65.301   5.666  23.026  1.00                 C  
ATOM   4148  O   CYS   570      65.839   6.517  23.720  1.00                 O  
ATOM   4149  CB  CYS   570      66.479   4.926  20.953  1.00                 C  
ATOM   4150  SG  CYS   570      67.840   3.994  20.212  1.00                 S  
ATOM   4151  N   TRP   571      63.962   5.618  22.821  1.00                 N  
ATOM   4152  CA  TRP   571      63.010   6.570  23.409  1.00                 C  
ATOM   4153  C   TRP   571      63.008   6.461  24.929  1.00                 C  
ATOM   4154  O   TRP   571      62.916   7.487  25.603  1.00                 O  
ATOM   4155  CB  TRP   571      61.603   6.330  22.858  1.00                 C  
ATOM   4156  CG  TRP   571      61.427   6.789  21.443  1.00                 C  
ATOM   4157  CD1 TRP   571      61.195   6.005  20.350  1.00                 C  
ATOM   4158  NE1 TRP   571      61.089   6.782  19.222  1.00                 N  
ATOM   4159  CD2 TRP   571      61.469   8.140  20.967  1.00                 C  
ATOM   4160  CE2 TRP   571      61.255   8.098  19.577  1.00                 C  
ATOM   4161  CH2 TRP   571      61.429  10.447  19.416  1.00                 C  
ATOM   4162  CZ2 TRP   571      61.233   9.248  18.790  1.00                 C  
ATOM   4163  CE3 TRP   571      61.667   9.380  21.581  1.00                 C  
ATOM   4164  CZ3 TRP   571      61.645  10.518  20.796  1.00                 C  
ATOM   4165  N   MET   572      63.122   5.221  25.469  1.00                 N  
ATOM   4166  CA  MET   572      63.171   4.947  26.908  1.00                 C  
ATOM   4167  C   MET   572      64.462   5.519  27.523  1.00                 C  
ATOM   4168  O   MET   572      64.396   6.153  28.586  1.00                 O  
ATOM   4169  CB  MET   572      63.076   3.443  27.171  1.00                 C  
ATOM   4170  SD  MET   572      60.349   3.533  27.648  1.00                 S  
ATOM   4171  CE  MET   572      59.789   4.760  26.469  1.00                 C  
ATOM   4172  CG  MET   572      61.750   2.824  26.762  1.00                 C  
ATOM   4173  N   ALA   573      65.631   5.323  26.835  1.00                 N  
ATOM   4174  CA  ALA   573      66.932   5.839  27.277  1.00                 C  
ATOM   4175  C   ALA   573      66.898   7.378  27.348  1.00                 C  
ATOM   4176  O   ALA   573      67.312   7.942  28.353  1.00                 O  
ATOM   4177  CB  ALA   573      68.034   5.370  26.340  1.00                 C  
ATOM   4178  N   VAL   574      66.334   8.046  26.321  1.00                 N  
ATOM   4179  CA  VAL   574      66.183   9.503  26.285  1.00                 C  
ATOM   4180  C   VAL   574      65.238  10.011  27.384  1.00                 C  
ATOM   4181  O   VAL   574      65.550  10.993  28.047  1.00                 O  
ATOM   4182  CB  VAL   574      65.673   9.984  24.914  1.00                 C  
ATOM   4183  CG1 VAL   574      65.318  11.462  24.966  1.00                 C  
ATOM   4184  CG2 VAL   574      66.713   9.719  23.836  1.00                 C  
ATOM   4185  N   PHE   575      64.095   9.350  27.544  1.00                 N  
ATOM   4186  CA  PHE   575      63.098   9.695  28.549  1.00                 C  
ATOM   4187  C   PHE   575      63.613   9.609  29.965  1.00                 C  
ATOM   4188  O   PHE   575      63.347  10.503  30.782  1.00                 O  
ATOM   4189  CB  PHE   575      61.870   8.792  28.417  1.00                 C  
ATOM   4190  CG  PHE   575      60.786   9.095  29.412  1.00                 C  
ATOM   4191  CZ  PHE   575      58.780   9.647  31.255  1.00                 C  
ATOM   4192  CD1 PHE   575      60.265  10.372  29.524  1.00                 C  
ATOM   4193  CE1 PHE   575      59.268  10.650  30.439  1.00                 C  
ATOM   4194  CD2 PHE   575      60.287   8.102  30.236  1.00                 C  
ATOM   4195  CE2 PHE   575      59.289   8.380  31.152  1.00                 C  
ATOM   4196  N   SER   576      64.401   8.547  30.259  1.00                 N  
ATOM   4197  CA  SER   576      64.995   8.362  31.582  1.00                 C  
ATOM   4198  C   SER   576      66.012   9.474  31.869  1.00                 C  
ATOM   4199  O   SER   576      66.007  10.030  32.971  1.00                 O  
ATOM   4200  CB  SER   576      65.660   6.988  31.683  1.00                 C  
ATOM   4201  OG  SER   576      66.759   6.886  30.795  1.00                 O  
ATOM   4202  N   GLY   577      66.811   9.856  30.848  1.00                 N  
ATOM   4203  CA  GLY   577      67.800  10.930  30.969  1.00                 C  
ATOM   4204  C   GLY   577      67.135  12.291  31.216  1.00                 C  
ATOM   4205  O   GLY   577      67.527  12.997  32.144  1.00                 O  
ATOM   4206  N   LEU   578      66.139  12.648  30.404  1.00                 N  
ATOM   4207  CA  LEU   578      65.390  13.912  30.524  1.00                 C  
ATOM   4208  C   LEU   578      64.765  14.063  31.928  1.00                 C  
ATOM   4209  O   LEU   578      64.958  15.099  32.579  1.00                 O  
ATOM   4210  CB  LEU   578      64.299  13.992  29.455  1.00                 C  
ATOM   4211  CG  LEU   578      64.775  14.166  28.011  1.00                 C  
ATOM   4212  CD1 LEU   578      63.612  14.025  27.041  1.00                 C  
ATOM   4213  CD2 LEU   578      65.457  15.513  27.829  1.00                 C  
ATOM   4214  N   ILE   579      64.075  13.007  32.400  1.00                 N  
ATOM   4215  CA  ILE   579      63.416  12.993  33.702  1.00                 C  
ATOM   4216  C   ILE   579      64.368  12.914  34.895  1.00                 C  
ATOM   4217  O   ILE   579      64.020  13.448  35.946  1.00                 O  
ATOM   4218  CB  ILE   579      62.416  11.827  33.816  1.00                 C  
ATOM   4219  CD1 ILE   579      60.276  11.117  35.005  1.00                 C  
ATOM   4220  CG1 ILE   579      61.464  12.054  34.992  1.00                 C  
ATOM   4221  CG2 ILE   579      63.154  10.502  33.933  1.00                 C  
ATOM   4222  N   ALA   580      65.553  12.292  34.752  1.00                 N  
ATOM   4223  CA  ALA   580      66.542  12.283  35.845  1.00                 C  
ATOM   4224  C   ALA   580      67.122  13.696  36.061  1.00                 C  
ATOM   4225  O   ALA   580      67.312  14.123  37.205  1.00                 O  
ATOM   4226  CB  ALA   580      67.656  11.292  35.544  1.00                 C  
ATOM   4227  N   ASP   581      67.365  14.420  34.950  1.00                 N  
ATOM   4228  CA  ASP   581      67.842  15.811  34.934  1.00                 C  
ATOM   4229  C   ASP   581      66.801  16.722  35.615  1.00                 C  
ATOM   4230  O   ASP   581      67.169  17.527  36.476  1.00                 O  
ATOM   4231  CB  ASP   581      68.112  16.268  33.499  1.00                 C  
ATOM   4232  CG  ASP   581      69.343  15.615  32.902  1.00                 C  
ATOM   4233  OD1 ASP   581      70.134  15.026  33.668  1.00                 O  
ATOM   4234  OD2 ASP   581      69.517  15.693  31.667  1.00                 O  
ATOM   4235  N   ILE   582      65.503  16.569  35.250  1.00                 N  
ATOM   4236  CA  ILE   582      64.398  17.327  35.841  1.00                 C  
ATOM   4237  C   ILE   582      64.286  17.052  37.346  1.00                 C  
ATOM   4238  O   ILE   582      64.253  18.007  38.130  1.00                 O  
ATOM   4239  CB  ILE   582      63.060  17.007  35.148  1.00                 C  
ATOM   4240  CD1 ILE   582      61.922  17.014  32.868  1.00                 C  
ATOM   4241  CG1 ILE   582      63.063  17.535  33.712  1.00                 C  
ATOM   4242  CG2 ILE   582      61.897  17.564  35.954  1.00                 C  
ATOM   4243  N   SER   583      64.289  15.751  37.747  1.00                 N  
ATOM   4244  CA  SER   583      64.243  15.318  39.151  1.00                 C  
ATOM   4245  C   SER   583      65.368  15.926  39.979  1.00                 C  
ATOM   4246  O   SER   583      65.139  16.320  41.135  1.00                 O  
ATOM   4247  CB  SER   583      64.309  13.792  39.244  1.00                 C  
ATOM   4248  OG  SER   583      63.152  13.197  38.682  1.00                 O  
ATOM   4249  N   LYS   584      66.586  16.013  39.396  1.00                 N  
ATOM   4250  CA  LYS   584      67.738  16.593  40.108  1.00                 C  
ATOM   4251  C   LYS   584      67.583  18.097  40.307  1.00                 C  
ATOM   4252  O   LYS   584      67.806  18.589  41.406  1.00                 O  
ATOM   4253  CB  LYS   584      69.036  16.304  39.352  1.00                 C  
ATOM   4254  CD  LYS   584      70.748  14.628  38.604  1.00                 C  
ATOM   4255  CE  LYS   584      71.174  13.169  38.637  1.00                 C  
ATOM   4256  CG  LYS   584      69.461  14.845  39.383  1.00                 C  
ATOM   4257  NZ  LYS   584      72.411  12.934  37.842  1.00                 N  
ATOM   4258  N   SER   585      67.117  18.804  39.272  1.00                 N  
ATOM   4259  CA  SER   585      66.869  20.242  39.333  1.00                 C  
ATOM   4260  C   SER   585      65.761  20.616  40.357  1.00                 C  
ATOM   4261  O   SER   585      65.865  21.656  41.017  1.00                 O  
ATOM   4262  CB  SER   585      66.482  20.778  37.953  1.00                 C  
ATOM   4263  OG  SER   585      67.563  20.673  37.043  1.00                 O  
ATOM   4264  N   ILE   586      64.724  19.762  40.488  1.00                 N  
ATOM   4265  CA  ILE   586      63.587  20.003  41.381  1.00                 C  
ATOM   4266  C   ILE   586      63.795  19.578  42.837  1.00                 C  
ATOM   4267  O   ILE   586      63.059  20.038  43.712  1.00                 O  
ATOM   4268  CB  ILE   586      62.313  19.303  40.874  1.00                 C  
ATOM   4269  CD1 ILE   586      60.821  21.330  41.280  1.00                 C  
ATOM   4270  CG1 ILE   586      61.077  19.869  41.577  1.00                 C  
ATOM   4271  CG2 ILE   586      62.426  17.797  41.051  1.00                 C  
ATOM   4272  N   GLY   587      64.747  18.682  43.079  1.00                 N  
ATOM   4273  CA  GLY   587      65.016  18.140  44.412  1.00                 C  
ATOM   4274  C   GLY   587      64.168  16.919  44.724  1.00                 C  
ATOM   4275  O   GLY   587      63.887  16.632  45.889  1.00                 O  
ATOM   4276  N   GLU   588      63.762  16.186  43.672  1.00                 N  
ATOM   4277  CA  GLU   588      62.951  14.958  43.739  1.00                 C  
ATOM   4278  C   GLU   588      63.914  13.788  43.991  1.00                 C  
ATOM   4279  O   GLU   588      64.162  12.978  43.097  1.00                 O  
ATOM   4280  CB  GLU   588      62.148  14.775  42.450  1.00                 C  
ATOM   4281  CD  GLU   588      60.120  13.679  43.483  1.00                 C  
ATOM   4282  CG  GLU   588      61.230  13.564  42.457  1.00                 C  
ATOM   4283  OE1 GLU   588      59.652  14.811  43.726  1.00                 O  
ATOM   4284  OE2 GLU   588      59.719  12.638  44.043  1.00                 O  
ATOM   4285  N   ASP   589      64.461  13.722  45.206  1.00                 N  
ATOM   4286  CA  ASP   589      65.494  12.768  45.640  1.00                 C  
ATOM   4287  C   ASP   589      65.220  11.290  45.283  1.00                 C  
ATOM   4288  O   ASP   589      66.083  10.664  44.674  1.00                 O  
ATOM   4289  CB  ASP   589      65.699  12.852  47.154  1.00                 C  
ATOM   4290  CG  ASP   589      66.397  14.130  47.577  1.00                 C  
ATOM   4291  OD1 ASP   589      66.960  14.818  46.699  1.00                 O  
ATOM   4292  OD2 ASP   589      66.380  14.444  48.786  1.00                 O  
ATOM   4293  N   ALA   590      64.074  10.735  45.696  1.00                 N  
ATOM   4294  CA  ALA   590      63.715   9.342  45.428  1.00                 C  
ATOM   4295  C   ALA   590      63.522   9.055  43.907  1.00                 C  
ATOM   4296  O   ALA   590      63.941   7.998  43.434  1.00                 O  
ATOM   4297  CB  ALA   590      62.444   8.969  46.176  1.00                 C  
ATOM   4298  N   THR   591      62.921   9.998  43.153  1.00                 N  
ATOM   4299  CA  THR   591      62.726   9.844  41.706  1.00                 C  
ATOM   4300  C   THR   591      64.096   9.828  40.972  1.00                 C  
ATOM   4301  O   THR   591      64.341   8.921  40.185  1.00                 O  
ATOM   4302  CB  THR   591      61.842  10.967  41.133  1.00                 C  
ATOM   4303  OG1 THR   591      60.547  10.919  41.744  1.00                 O  
ATOM   4304  CG2 THR   591      61.677  10.801  39.630  1.00                 C  
ATOM   4305  N   ALA   592      65.005  10.777  41.309  1.00                 N  
ATOM   4306  CA  ALA   592      66.386  10.895  40.792  1.00                 C  
ATOM   4307  C   ALA   592      67.203   9.615  41.053  1.00                 C  
ATOM   4308  O   ALA   592      67.950   9.196  40.178  1.00                 O  
ATOM   4309  CB  ALA   592      67.086  12.091  41.419  1.00                 C  
ATOM   4310  N   TYR   593      67.025   8.987  42.241  1.00                 N  
ATOM   4311  CA  TYR   593      67.686   7.744  42.662  1.00                 C  
ATOM   4312  C   TYR   593      67.240   6.532  41.824  1.00                 C  
ATOM   4313  O   TYR   593      67.951   5.529  41.765  1.00                 O  
ATOM   4314  CB  TYR   593      67.414   7.467  44.142  1.00                 C  
ATOM   4315  CG  TYR   593      68.130   8.409  45.083  1.00                 C  
ATOM   4316  OH  TYR   593      70.111  11.004  47.659  1.00                 O  
ATOM   4317  CZ  TYR   593      69.455  10.145  46.808  1.00                 C  
ATOM   4318  CD1 TYR   593      69.225   9.148  44.653  1.00                 C  
ATOM   4319  CE1 TYR   593      69.886  10.012  45.506  1.00                 C  
ATOM   4320  CD2 TYR   593      67.710   8.556  46.399  1.00                 C  
ATOM   4321  CE2 TYR   593      68.359   9.415  47.266  1.00                 C  
ATOM   4322  N   GLU   594      66.063   6.616  41.205  1.00                 N  
ATOM   4323  CA  GLU   594      65.529   5.571  40.344  1.00                 C  
ATOM   4324  C   GLU   594      65.891   5.861  38.857  1.00                 C  
ATOM   4325  O   GLU   594      66.432   4.988  38.181  1.00                 O  
ATOM   4326  CB  GLU   594      64.013   5.458  40.516  1.00                 C  
ATOM   4327  CD  GLU   594      62.072   4.882  42.026  1.00                 C  
ATOM   4328  CG  GLU   594      63.580   4.928  41.873  1.00                 C  
ATOM   4329  OE1 GLU   594      61.369   5.430  41.151  1.00                 O  
ATOM   4330  OE2 GLU   594      61.594   4.298  43.021  1.00                 O  
ATOM   4331  N   SER   595      65.642   7.099  38.388  1.00                 N  
ATOM   4332  CA  SER   595      65.824   7.555  37.012  1.00                 C  
ATOM   4333  C   SER   595      67.286   7.660  36.554  1.00                 C  
ATOM   4334  O   SER   595      67.583   7.319  35.403  1.00                 O  
ATOM   4335  CB  SER   595      65.165   8.921  36.809  1.00                 C  
ATOM   4336  OG  SER   595      65.804   9.916  37.589  1.00                 O  
ATOM   4337  N   THR   596      68.158   8.129  37.434  1.00                 N  
ATOM   4338  CA  THR   596      69.594   8.240  37.171  1.00                 C  
ATOM   4339  C   THR   596      70.218   6.907  36.783  1.00                 C  
ATOM   4340  O   THR   596      70.712   6.777  35.660  1.00                 O  
ATOM   4341  CB  THR   596      70.349   8.801  38.390  1.00                 C  
ATOM   4342  OG1 THR   596      69.872  10.119  38.686  1.00                 O  
ATOM   4343  CG2 THR   596      71.841   8.877  38.104  1.00                 C  
ATOM   4344  N   HIS   597      70.159   5.869  37.660  1.00                 N  
ATOM   4345  CA  HIS   597      70.722   4.551  37.299  1.00                 C  
ATOM   4346  C   HIS   597      70.076   3.877  36.079  1.00                 C  
ATOM   4347  O   HIS   597      70.773   3.174  35.356  1.00                 O  
ATOM   4348  CB  HIS   597      70.619   3.583  38.479  1.00                 C  
ATOM   4349  CG  HIS   597      71.250   2.250  38.224  1.00                 C  
ATOM   4350  ND1 HIS   597      72.615   2.076  38.138  1.00                 N  
ATOM   4351  CE1 HIS   597      72.877   0.778  37.904  1.00                 C  
ATOM   4352  CD2 HIS   597      70.764   0.894  38.011  1.00                 C  
ATOM   4353  NE2 HIS   597      71.771   0.063  37.826  1.00                 N  
ATOM   4354  N   ALA   598      68.770   4.087  35.835  1.00                 N  
ATOM   4355  CA  ALA   598      68.105   3.505  34.668  1.00                 C  
ATOM   4356  C   ALA   598      68.672   4.145  33.372  1.00                 C  
ATOM   4357  O   ALA   598      68.995   3.417  32.428  1.00                 O  
ATOM   4358  CB  ALA   598      66.600   3.706  34.760  1.00                 C  
ATOM   4359  N   LEU   599      68.836   5.501  33.363  1.00                 N  
ATOM   4360  CA  LEU   599      69.399   6.246  32.229  1.00                 C  
ATOM   4361  C   LEU   599      70.826   5.761  31.936  1.00                 C  
ATOM   4362  O   LEU   599      71.106   5.451  30.795  1.00                 O  
ATOM   4363  CB  LEU   599      69.389   7.749  32.517  1.00                 C  
ATOM   4364  CG  LEU   599      69.990   8.650  31.437  1.00                 C  
ATOM   4365  CD1 LEU   599      69.216   8.517  30.134  1.00                 C  
ATOM   4366  CD2 LEU   599      70.008  10.100  31.895  1.00                 C  
ATOM   4367  N   LEU   600      71.685   5.615  32.969  1.00                 N  
ATOM   4368  CA  LEU   600      73.053   5.115  32.803  1.00                 C  
ATOM   4369  C   LEU   600      73.078   3.675  32.270  1.00                 C  
ATOM   4370  O   LEU   600      73.862   3.395  31.377  1.00                 O  
ATOM   4371  CB  LEU   600      73.814   5.185  34.129  1.00                 C  
ATOM   4372  CG  LEU   600      74.151   6.586  34.643  1.00                 C  
ATOM   4373  CD1 LEU   600      74.740   6.517  36.044  1.00                 C  
ATOM   4374  CD2 LEU   600      75.115   7.288  33.699  1.00                 C  
ATOM   4375  N   SER   601      72.226   2.776  32.790  1.00                 N  
ATOM   4376  CA  SER   601      72.171   1.381  32.326  1.00                 C  
ATOM   4377  C   SER   601      71.775   1.275  30.817  1.00                 C  
ATOM   4378  O   SER   601      72.134   0.315  30.146  1.00                 O  
ATOM   4379  CB  SER   601      71.183   0.574  33.171  1.00                 C  
ATOM   4380  OG  SER   601      69.855   1.026  32.973  1.00                 O  
ATOM   4381  N   ASP   602      71.011   2.237  30.315  1.00                 N  
ATOM   4382  CA  ASP   602      70.553   2.234  28.936  1.00                 C  
ATOM   4383  C   ASP   602      71.509   2.991  27.991  1.00                 C  
ATOM   4384  O   ASP   602      71.525   2.671  26.804  1.00                 O  
ATOM   4385  CB  ASP   602      69.154   2.846  28.835  1.00                 C  
ATOM   4386  CG  ASP   602      68.100   2.007  29.529  1.00                 C  
ATOM   4387  OD1 ASP   602      68.324   0.790  29.697  1.00                 O  
ATOM   4388  OD2 ASP   602      67.048   2.567  29.905  1.00                 O  
ATOM   4389  N   ASN   603      72.330   3.953  28.529  1.00                 N  
ATOM   4390  CA  ASN   603      73.356   4.748  27.812  1.00                 C  
ATOM   4391  C   ASN   603      74.536   3.850  27.457  1.00                 C  
ATOM   4392  O   ASN   603      75.170   4.029  26.414  1.00                 O  
ATOM   4393  CB  ASN   603      73.795   5.944  28.659  1.00                 C  
ATOM   4394  CG  ASN   603      72.736   7.027  28.731  1.00                 C  
ATOM   4395  OD1 ASN   603      71.832   7.081  27.897  1.00                 O  
ATOM   4396  ND2 ASN   603      72.844   7.892  29.732  1.00                 N  
ATOM   4397  N   GLY   604      75.251   3.341  28.448  1.00                 N  
ATOM   4398  CA  GLY   604      76.393   2.479  28.149  1.00                 C  
ATOM   4399  C   GLY   604      76.075   0.988  28.270  1.00                 C  
ATOM   4400  O   GLY   604      76.968   0.142  28.376  1.00                 O  
ATOM   4401  N   LEU   605      74.790   0.647  28.257  1.00                 N  
ATOM   4402  CA  LEU   605      74.379  -0.745  28.417  1.00                 C  
ATOM   4403  C   LEU   605      73.707  -1.411  27.215  1.00                 C  
ATOM   4404  O   LEU   605      73.060  -2.454  27.343  1.00                 O  
ATOM   4405  CB  LEU   605      73.418  -0.887  29.599  1.00                 C  
ATOM   4406  CG  LEU   605      74.056  -0.959  30.987  1.00                 C  
ATOM   4407  CD1 LEU   605      74.735   0.356  31.335  1.00                 C  
ATOM   4408  CD2 LEU   605      73.016  -1.312  32.039  1.00                 C  
ATOM   4409  N   LEU   606      73.843  -0.830  26.029  1.00                 N  
ATOM   4410  CA  LEU   606      73.186  -1.356  24.829  1.00                 C  
ATOM   4411  C   LEU   606      73.857  -2.469  24.021  1.00                 C  
ATOM   4412  O   LEU   606      73.200  -3.188  23.264  1.00                 O  
ATOM   4413  CB  LEU   606      72.925  -0.232  23.825  1.00                 C  
ATOM   4414  CG  LEU   606      71.967   0.873  24.278  1.00                 C  
ATOM   4415  CD1 LEU   606      71.882   1.972  23.230  1.00                 C  
ATOM   4416  CD2 LEU   606      70.586   0.303  24.561  1.00                 C  
ATOM   4417  N   ASP   607      75.168  -2.637  24.158  1.00                 N  
ATOM   4418  CA  ASP   607      75.873  -3.660  23.381  1.00                 C  
ATOM   4419  C   ASP   607      75.371  -5.078  23.681  1.00                 C  
ATOM   4420  O   ASP   607      75.341  -5.533  24.827  1.00                 O  
ATOM   4421  CB  ASP   607      77.378  -3.591  23.645  1.00                 C  
ATOM   4422  CG  ASP   607      78.170  -4.527  22.754  1.00                 C  
ATOM   4423  OD1 ASP   607      78.465  -4.144  21.602  1.00                 O  
ATOM   4424  OD2 ASP   607      78.496  -5.645  23.207  1.00                 O  
ATOM   4425  N   ALA   608      74.956  -5.833  22.513  1.00                 N  
ATOM   4426  CA  ALA   608      74.461  -7.186  22.745  1.00                 C  
ATOM   4427  C   ALA   608      73.006  -7.331  22.250  1.00                 C  
ATOM   4428  O   ALA   608      72.657  -8.346  21.654  1.00                 O  
ATOM   4429  CB  ALA   608      74.553  -7.538  24.222  1.00                 C  
ATOM   4430  N   LEU   609      72.184  -6.307  22.454  1.00                 N  
ATOM   4431  CA  LEU   609      70.775  -6.370  22.083  1.00                 C  
ATOM   4432  C   LEU   609      70.437  -5.924  20.671  1.00                 C  
ATOM   4433  O   LEU   609      69.419  -6.383  20.141  1.00                 O  
ATOM   4434  CB  LEU   609      69.930  -5.529  23.042  1.00                 C  
ATOM   4435  CG  LEU   609      69.894  -5.994  24.499  1.00                 C  
ATOM   4436  CD1 LEU   609      69.120  -5.007  25.360  1.00                 C  
ATOM   4437  CD2 LEU   609      69.282  -7.382  24.606  1.00                 C  
ATOM   4438  N   HIS   610      71.215  -4.989  20.071  1.00                 N  
ATOM   4439  CA  HIS   610      70.830  -4.458  18.772  1.00                 C  
ATOM   4440  C   HIS   610      71.944  -4.351  17.726  1.00                 C  
ATOM   4441  O   HIS   610      71.592  -4.127  16.559  1.00                 O  
ATOM   4442  CB  HIS   610      70.215  -3.065  18.923  1.00                 C  
ATOM   4443  CG  HIS   610      71.145  -2.056  19.522  1.00                 C  
ATOM   4444  ND1 HIS   610      72.476  -1.974  19.177  1.00                 N  
ATOM   4445  CE1 HIS   610      73.049  -0.978  19.877  1.00                 C  
ATOM   4446  CD2 HIS   610      71.024  -0.987  20.503  1.00                 C  
ATOM   4447  NE2 HIS   610      72.184  -0.382  20.674  1.00                 N  
ATOM   4448  N   TRP   611      73.250  -4.533  18.072  1.00                 N  
ATOM   4449  CA  TRP   611      74.272  -4.449  17.011  1.00                 C  
ATOM   4450  C   TRP   611      74.284  -5.702  16.089  1.00                 C  
ATOM   4451  O   TRP   611      74.494  -6.815  16.568  1.00                 O  
ATOM   4452  CB  TRP   611      75.662  -4.258  17.620  1.00                 C  
ATOM   4453  CG  TRP   611      76.748  -4.103  16.600  1.00                 C  
ATOM   4454  CD1 TRP   611      76.743  -3.270  15.518  1.00                 C  
ATOM   4455  NE1 TRP   611      77.913  -3.403  14.811  1.00                 N  
ATOM   4456  CD2 TRP   611      78.000  -4.798  16.566  1.00                 C  
ATOM   4457  CE2 TRP   611      78.701  -4.337  15.437  1.00                 C  
ATOM   4458  CH2 TRP   611      80.528  -5.756  15.913  1.00                 C  
ATOM   4459  CZ2 TRP   611      79.969  -4.810  15.100  1.00                 C  
ATOM   4460  CE3 TRP   611      78.596  -5.766  17.380  1.00                 C  
ATOM   4461  CZ3 TRP   611      79.853  -6.232  17.042  1.00                 C  
ATOM   4462  N   SER   612      74.025  -5.511  14.783  1.00                 N  
ATOM   4463  CA  SER   612      73.994  -6.594  13.788  1.00                 C  
ATOM   4464  C   SER   612      75.259  -6.540  12.907  1.00                 C  
ATOM   4465  O   SER   612      75.306  -5.755  11.952  1.00                 O  
ATOM   4466  CB  SER   612      72.733  -6.495  12.927  1.00                 C  
ATOM   4467  OG  SER   612      72.717  -7.500  11.928  1.00                 O  
ATOM   4468  N   GLU   613      76.312  -7.342  13.222  1.00                 N  
ATOM   4469  CA  GLU   613      77.557  -7.270  12.424  1.00                 C  
ATOM   4470  C   GLU   613      77.410  -7.689  10.959  1.00                 C  
ATOM   4471  O   GLU   613      78.070  -7.106  10.098  1.00                 O  
ATOM   4472  CB  GLU   613      78.649  -8.136  13.055  1.00                 C  
ATOM   4473  CD  GLU   613      81.070  -8.855  13.051  1.00                 C  
ATOM   4474  CG  GLU   613      79.990  -8.060  12.344  1.00                 C  
ATOM   4475  OE1 GLU   613      80.761  -9.496  14.077  1.00                 O  
ATOM   4476  OE2 GLU   613      82.227  -8.836  12.579  1.00                 O  
ATOM   4477  N   LYS   614      76.501  -8.643  10.662  1.00                 N  
ATOM   4478  CA  LYS   614      76.239  -9.103   9.296  1.00                 C  
ATOM   4479  C   LYS   614      75.552  -8.008   8.453  1.00                 C  
ATOM   4480  O   LYS   614      75.589  -8.064   7.222  1.00                 O  
ATOM   4481  CB  LYS   614      75.375 -10.366   9.312  1.00                 C  
ATOM   4482  CD  LYS   614      75.169 -12.809   9.848  1.00                 C  
ATOM   4483  CE  LYS   614      75.882 -14.042  10.377  1.00                 C  
ATOM   4484  CG  LYS   614      76.081 -11.594   9.864  1.00                 C  
ATOM   4485  NZ  LYS   614      74.993 -15.236  10.390  1.00                 N  
ATOM   4486  N   LYS   615      74.950  -7.004   9.129  1.00                 N  
ATOM   4487  CA  LYS   615      74.264  -5.878   8.489  1.00                 C  
ATOM   4488  C   LYS   615      75.062  -4.559   8.577  1.00                 C  
ATOM   4489  O   LYS   615      74.774  -3.627   7.826  1.00                 O  
ATOM   4490  CB  LYS   615      72.882  -5.669   9.111  1.00                 C  
ATOM   4491  CD  LYS   615      71.637  -7.135   7.498  1.00                 C  
ATOM   4492  CE  LYS   615      70.649  -8.281   7.351  1.00                 C  
ATOM   4493  CG  LYS   615      71.947  -6.859   8.960  1.00                 C  
ATOM   4494  NZ  LYS   615      70.315  -8.546   5.925  1.00                 N  
ATOM   4495  N   GLN   616      76.012  -4.488   9.518  1.00                 N  
ATOM   4496  CA  GLN   616      76.827  -3.302   9.772  1.00                 C  
ATOM   4497  C   GLN   616      76.042  -2.117  10.321  1.00                 C  
ATOM   4498  O   GLN   616      76.437  -0.963  10.137  1.00                 O  
ATOM   4499  CB  GLN   616      77.543  -2.860   8.494  1.00                 C  
ATOM   4500  CD  GLN   616      79.650  -4.215   8.820  1.00                 C  
ATOM   4501  CG  GLN   616      78.476  -3.909   7.911  1.00                 C  
ATOM   4502  OE1 GLN   616      80.448  -3.333   9.136  1.00                 O  
ATOM   4503  NE2 GLN   616      79.758  -5.469   9.244  1.00                 N  
ATOM   4504  N   GLN   617      74.898  -2.393  10.983  1.00                 N  
ATOM   4505  CA  GLN   617      73.993  -1.400  11.575  1.00                 C  
ATOM   4506  C   GLN   617      73.357  -1.976  12.840  1.00                 C  
ATOM   4507  O   GLN   617      73.431  -3.188  13.080  1.00                 O  
ATOM   4508  CB  GLN   617      72.921  -0.983  10.566  1.00                 C  
ATOM   4509  CD  GLN   617      72.631   1.394  11.367  1.00                 C  
ATOM   4510  CG  GLN   617      71.954   0.067  11.087  1.00                 C  
ATOM   4511  OE1 GLN   617      73.412   1.517  12.310  1.00                 O  
ATOM   4512  NE2 GLN   617      72.332   2.395  10.546  1.00                 N  
ATOM   4513  N   TYR   618      72.685  -1.107  13.614  1.00                 N  
ATOM   4514  CA  TYR   618      71.837  -1.482  14.749  1.00                 C  
ATOM   4515  C   TYR   618      70.503  -1.887  14.107  1.00                 C  
ATOM   4516  O   TYR   618      70.091  -1.255  13.125  1.00                 O  
ATOM   4517  CB  TYR   618      71.716  -0.318  15.735  1.00                 C  
ATOM   4518  CG  TYR   618      72.996  -0.008  16.477  1.00                 C  
ATOM   4519  OH  TYR   618      76.522   0.828  18.516  1.00                 O  
ATOM   4520  CZ  TYR   618      75.355   0.553  17.842  1.00                 C  
ATOM   4521  CD1 TYR   618      73.958  -0.990  16.676  1.00                 C  
ATOM   4522  CE1 TYR   618      75.132  -0.716  17.353  1.00                 C  
ATOM   4523  CD2 TYR   618      73.239   1.265  16.976  1.00                 C  
ATOM   4524  CE2 TYR   618      74.406   1.557  17.656  1.00                 C  
ATOM   4525  N   SER   619      69.843  -2.945  14.621  1.00                 N  
ATOM   4526  CA  SER   619      68.605  -3.462  14.023  1.00                 C  
ATOM   4527  C   SER   619      67.567  -4.028  15.025  1.00                 C  
ATOM   4528  O   SER   619      67.892  -4.349  16.177  1.00                 O  
ATOM   4529  CB  SER   619      68.919  -4.563  13.008  1.00                 C  
ATOM   4530  OG  SER   619      67.733  -5.069  12.421  1.00                 O  
ATOM   4531  N   ASP   620      66.307  -4.172  14.553  1.00                 N  
ATOM   4532  CA  ASP   620      65.229  -4.839  15.293  1.00                 C  
ATOM   4533  C   ASP   620      65.534  -6.346  15.186  1.00                 C  
ATOM   4534  O   ASP   620      66.283  -6.768  14.298  1.00                 O  
ATOM   4535  CB  ASP   620      63.866  -4.459  14.712  1.00                 C  
ATOM   4536  CG  ASP   620      63.497  -3.014  14.988  1.00                 C  
ATOM   4537  OD1 ASP   620      64.169  -2.380  15.829  1.00                 O  
ATOM   4538  OD2 ASP   620      62.536  -2.517  14.364  1.00                 O  
ATOM   4539  N   TYR   621      64.996  -7.139  16.105  1.00                 N  
ATOM   4540  CA  TYR   621      65.209  -8.591  16.166  1.00                 C  
ATOM   4541  C   TYR   621      63.852  -9.268  16.216  1.00                 C  
ATOM   4542  O   TYR   621      62.941  -8.728  16.826  1.00                 O  
ATOM   4543  CB  TYR   621      66.066  -8.956  17.379  1.00                 C  
ATOM   4544  CG  TYR   621      66.322 -10.439  17.525  1.00                 C  
ATOM   4545  OH  TYR   621      67.040 -14.516  17.918  1.00                 O  
ATOM   4546  CZ  TYR   621      66.801 -13.167  17.788  1.00                 C  
ATOM   4547  CD1 TYR   621      67.530 -10.995  17.125  1.00                 C  
ATOM   4548  CE1 TYR   621      67.773 -12.350  17.254  1.00                 C  
ATOM   4549  CD2 TYR   621      65.354 -11.279  18.061  1.00                 C  
ATOM   4550  CE2 TYR   621      65.579 -12.635  18.198  1.00                 C  
ATOM   4551  N   GLY   622      63.752 -10.433  15.576  1.00                 N  
ATOM   4552  CA  GLY   622      62.544 -11.251  15.578  1.00                 C  
ATOM   4553  C   GLY   622      62.587 -12.444  14.648  1.00                 C  
ATOM   4554  O   GLY   622      63.612 -12.697  14.014  1.00                 O  
ATOM   4555  N   LEU   623      61.463 -13.213  14.607  1.00                 N  
ATOM   4556  CA  LEU   623      61.267 -14.391  13.744  1.00                 C  
ATOM   4557  C   LEU   623      60.976 -13.857  12.338  1.00                 C  
ATOM   4558  O   LEU   623      59.888 -13.332  12.071  1.00                 O  
ATOM   4559  CB  LEU   623      60.135 -15.268  14.284  1.00                 C  
ATOM   4560  CG  LEU   623      59.828 -16.541  13.492  1.00                 C  
ATOM   4561  CD1 LEU   623      61.019 -17.487  13.512  1.00                 C  
ATOM   4562  CD2 LEU   623      58.592 -17.233  14.046  1.00                 C  
ATOM   4563  N   HIS   624      61.992 -13.900  11.480  1.00                 N  
ATOM   4564  CA  HIS   624      61.933 -13.254  10.182  1.00                 C  
ATOM   4565  C   HIS   624      62.486 -14.049   8.995  1.00                 C  
ATOM   4566  O   HIS   624      63.394 -14.877   9.133  1.00                 O  
ATOM   4567  CB  HIS   624      62.678 -11.918  10.214  1.00                 C  
ATOM   4568  CG  HIS   624      62.548 -11.124   8.952  1.00                 C  
ATOM   4569  ND1 HIS   624      61.398 -10.444   8.615  1.00                 N  
ATOM   4570  CE1 HIS   624      61.583  -9.829   7.433  1.00                 C  
ATOM   4571  CD2 HIS   624      63.414 -10.823   7.821  1.00                 C  
ATOM   4572  NE2 HIS   624      62.790 -10.052   6.951  1.00                 N  
ATOM   4573  N   THR   625      61.923 -13.759   7.810  1.00                 N  
ATOM   4574  CA  THR   625      62.391 -14.206   6.496  1.00                 C  
ATOM   4575  C   THR   625      62.189 -13.080   5.512  1.00                 C  
ATOM   4576  O   THR   625      61.147 -12.412   5.542  1.00                 O  
ATOM   4577  CB  THR   625      61.652 -15.477   6.036  1.00                 C  
ATOM   4578  OG1 THR   625      62.187 -15.916   4.781  1.00                 O  
ATOM   4579  CG2 THR   625      60.168 -15.196   5.860  1.00                 C  
ATOM   4580  N   ASP   626      63.184 -12.870   4.637  1.00                 N  
ATOM   4581  CA  ASP   626      63.124 -11.897   3.543  1.00                 C  
ATOM   4582  C   ASP   626      62.223 -12.452   2.409  1.00                 C  
ATOM   4583  O   ASP   626      61.732 -11.669   1.579  1.00                 O  
ATOM   4584  CB  ASP   626      64.530 -11.586   3.024  1.00                 C  
ATOM   4585  CG  ASP   626      65.366 -10.822   4.031  1.00                 C  
ATOM   4586  OD1 ASP   626      64.784 -10.261   4.983  1.00                 O  
ATOM   4587  OD2 ASP   626      66.604 -10.785   3.869  1.00                 O  
ATOM   4588  N   LYS   627      62.009 -13.802   2.380  1.00                 N  
ATOM   4589  CA  LYS   627      61.219 -14.509   1.366  1.00                 C  
ATOM   4590  C   LYS   627      59.691 -14.384   1.547  1.00                 C  
ATOM   4591  O   LYS   627      58.991 -15.372   1.796  1.00                 O  
ATOM   4592  CB  LYS   627      61.580 -15.996   1.346  1.00                 C  
ATOM   4593  CD  LYS   627      63.381 -15.850  -0.396  1.00                 C  
ATOM   4594  CE  LYS   627      64.831 -16.159  -0.730  1.00                 C  
ATOM   4595  CG  LYS   627      63.038 -16.276   1.022  1.00                 C  
ATOM   4596  NZ  LYS   627      65.174 -15.771  -2.126  1.00                 N  
ATOM   4597  N   VAL   628      59.176 -13.151   1.414  1.00                 N  
ATOM   4598  CA  VAL   628      57.746 -12.835   1.529  1.00                 C  
ATOM   4599  C   VAL   628      57.395 -11.889   0.374  1.00                 C  
ATOM   4600  O   VAL   628      58.116 -10.911   0.129  1.00                 O  
ATOM   4601  CB  VAL   628      57.413 -12.216   2.899  1.00                 C  
ATOM   4602  CG1 VAL   628      57.706 -13.206   4.016  1.00                 C  
ATOM   4603  CG2 VAL   628      58.195 -10.928   3.106  1.00                 C  
ATOM   4604  N   LYS   629      56.310 -12.200  -0.348  1.00                 N  
ATOM   4605  CA  LYS   629      55.864 -11.419  -1.500  1.00                 C  
ATOM   4606  C   LYS   629      54.362 -11.335  -1.576  1.00                 C  
ATOM   4607  O   LYS   629      53.688 -12.262  -1.136  1.00                 O  
ATOM   4608  CB  LYS   629      56.411 -12.017  -2.797  1.00                 C  
ATOM   4609  CD  LYS   629      58.398 -12.534  -4.241  1.00                 C  
ATOM   4610  CE  LYS   629      59.915 -12.526  -4.338  1.00                 C  
ATOM   4611  CG  LYS   629      57.928 -11.989  -2.903  1.00                 C  
ATOM   4612  NZ  LYS   629      60.390 -13.027  -5.657  1.00                 N  
ATOM   4613  N   LEU   630      53.827 -10.255  -2.184  1.00                 N  
ATOM   4614  CA  LEU   630      52.390 -10.124  -2.465  1.00                 C  
ATOM   4615  C   LEU   630      52.102 -10.672  -3.878  1.00                 C  
ATOM   4616  O   LEU   630      52.644 -10.164  -4.867  1.00                 O  
ATOM   4617  CB  LEU   630      51.950  -8.664  -2.337  1.00                 C  
ATOM   4618  CG  LEU   630      52.154  -8.012  -0.969  1.00                 C  
ATOM   4619  CD1 LEU   630      51.763  -6.543  -1.009  1.00                 C  
ATOM   4620  CD2 LEU   630      51.355  -8.743   0.100  1.00                 C  
ATOM   4621  N   GLU   631      51.658 -11.929  -4.007  1.00                 N  
ATOM   4622  CA  GLU   631      51.320 -12.437  -5.340  1.00                 C  
ATOM   4623  C   GLU   631      49.871 -12.133  -5.717  1.00                 C  
ATOM   4624  O   GLU   631      48.985 -11.996  -4.869  1.00                 O  
ATOM   4625  CB  GLU   631      51.565 -13.945  -5.417  1.00                 C  
ATOM   4626  CD  GLU   631      51.640 -16.026  -6.846  1.00                 C  
ATOM   4627  CG  GLU   631      51.336 -14.542  -6.796  1.00                 C  
ATOM   4628  OE1 GLU   631      51.965 -16.602  -5.786  1.00                 O  
ATOM   4629  OE2 GLU   631      51.552 -16.614  -7.945  1.00                 O  
ATOM   4630  N   LYS   632      49.628 -12.025  -7.019  1.00                 N  
ATOM   4631  CA  LYS   632      48.284 -11.797  -7.540  1.00                 C  
ATOM   4632  C   LYS   632      47.773 -13.152  -7.987  1.00                 C  
ATOM   4633  O   LYS   632      48.353 -13.817  -8.850  1.00                 O  
ATOM   4634  CB  LYS   632      48.316 -10.772  -8.676  1.00                 C  
ATOM   4635  CD  LYS   632      47.054  -9.414 -10.367  1.00                 C  
ATOM   4636  CE  LYS   632      47.496  -8.050  -9.862  1.00                 C  
ATOM   4637  CG  LYS   632      46.946 -10.415  -9.229  1.00                 C  
ATOM   4638  NZ  LYS   632      47.507  -7.032 -10.949  1.00                 N  
ATOM   4639  N   PRO   633      46.668 -13.582  -7.396  1.00                 N  
ATOM   4640  CA  PRO   633      46.089 -14.874  -7.734  1.00                 C  
ATOM   4641  C   PRO   633      44.733 -14.672  -8.430  1.00                 C  
ATOM   4642  O   PRO   633      43.982 -13.742  -8.125  1.00                 O  
ATOM   4643  CB  PRO   633      45.943 -15.579  -6.384  1.00                 C  
ATOM   4644  CD  PRO   633      46.954 -13.458  -5.928  1.00                 C  
ATOM   4645  CG  PRO   633      46.931 -14.897  -5.498  1.00                 C  
ATOM   4646  N   GLN   634      44.409 -15.548  -9.374  1.00                 N  
ATOM   4647  CA  GLN   634      43.117 -15.436 -10.038  1.00                 C  
ATOM   4648  C   GLN   634      42.473 -16.805 -10.230  1.00                 C  
ATOM   4649  O   GLN   634      43.122 -17.854 -10.236  1.00                 O  
ATOM   4650  CB  GLN   634      43.268 -14.735 -11.389  1.00                 C  
ATOM   4651  CD  GLN   634      44.301 -14.743 -13.694  1.00                 C  
ATOM   4652  CG  GLN   634      44.113 -15.500 -12.395  1.00                 C  
ATOM   4653  OE1 GLN   634      43.341 -14.231 -14.270  1.00                 O  
ATOM   4654  NE2 GLN   634      45.542 -14.669 -14.161  1.00                 N  
ATOM   4655  N   PRO   635      41.163 -16.775 -10.388  1.00                 N  
ATOM   4656  CA  PRO   635      40.346 -17.961 -10.523  1.00                 C  
ATOM   4657  C   PRO   635      40.549 -18.663 -11.861  1.00                 C  
ATOM   4658  O   PRO   635      40.102 -18.201 -12.914  1.00                 O  
ATOM   4659  CB  PRO   635      38.913 -17.440 -10.392  1.00                 C  
ATOM   4660  CD  PRO   635      40.335 -15.539 -10.092  1.00                 C  
ATOM   4661  CG  PRO   635      39.048 -16.163  -9.633  1.00                 C  
ATOM   4662  N   LYS   636      41.235 -19.799 -11.827  1.00                 N  
ATOM   4663  CA  LYS   636      41.543 -20.588 -13.023  1.00                 C  
ATOM   4664  C   LYS   636      40.266 -21.150 -13.693  1.00                 C  
ATOM   4665  O   LYS   636      40.279 -21.540 -14.864  1.00                 O  
ATOM   4666  CB  LYS   636      42.489 -21.739 -12.676  1.00                 C  
ATOM   4667  CD  LYS   636      44.778 -22.488 -11.970  1.00                 C  
ATOM   4668  CE  LYS   636      46.192 -22.048 -11.627  1.00                 C  
ATOM   4669  CG  LYS   636      43.896 -21.297 -12.309  1.00                 C  
ATOM   4670  NZ  LYS   636      47.058 -23.201 -11.255  1.00                 N  
ATOM   4671  N   PRO   637      39.150 -21.199 -12.962  1.00                 N  
ATOM   4672  CA  PRO   637      37.900 -21.701 -13.545  1.00                 C  
ATOM   4673  C   PRO   637      37.198 -20.612 -14.363  1.00                 C  
ATOM   4674  O   PRO   637      36.342 -20.885 -15.208  1.00                 O  
ATOM   4675  CB  PRO   637      37.067 -22.117 -12.331  1.00                 C  
ATOM   4676  CD  PRO   637      39.166 -21.350 -11.475  1.00                 C  
ATOM   4677  CG  PRO   637      38.070 -22.354 -11.253  1.00                 C  
ATOM   4678  N   ASN   638      37.561 -19.358 -14.115  1.00                 N  
ATOM   4679  CA  ASN   638      36.923 -18.271 -14.830  1.00                 C  
ATOM   4680  C   ASN   638      35.590 -17.817 -14.243  1.00                 C  
ATOM   4681  O   ASN   638      34.940 -16.916 -14.779  1.00                 O  
ATOM   4682  CB  ASN   638      36.708 -18.648 -16.297  1.00                 C  
ATOM   4683  CG  ASN   638      38.010 -18.901 -17.031  1.00                 C  
ATOM   4684  OD1 ASN   638      38.946 -18.105 -16.948  1.00                 O  
ATOM   4685  ND2 ASN   638      38.075 -20.014 -17.753  1.00                 N  
ATOM   4686  N   GLU   639      35.145 -18.413 -13.139  1.00                 N  
ATOM   4687  CA  GLU   639      33.869 -17.999 -12.593  1.00                 C  
ATOM   4688  C   GLU   639      33.903 -16.612 -11.997  1.00                 C  
ATOM   4689  O   GLU   639      32.903 -15.889 -12.009  1.00                 O  
ATOM   4690  CB  GLU   639      33.396 -18.989 -11.526  1.00                 C  
ATOM   4691  CD  GLU   639      32.571 -21.314 -10.986  1.00                 C  
ATOM   4692  CG  GLU   639      33.013 -20.354 -12.073  1.00                 C  
ATOM   4693  OE1 GLU   639      32.723 -20.972  -9.794  1.00                 O  
ATOM   4694  OE2 GLU   639      32.073 -22.408 -11.326  1.00                 O  
ATOM   4695  N   PRO   640      35.044 -16.192 -11.458  1.00                 N  
ATOM   4696  CA  PRO   640      35.197 -14.864 -10.865  1.00                 C  
ATOM   4697  C   PRO   640      36.308 -14.175 -11.625  1.00                 C  
ATOM   4698  O   PRO   640      37.329 -14.792 -11.936  1.00                 O  
ATOM   4699  CB  PRO   640      35.548 -15.149  -9.403  1.00                 C  
ATOM   4700  CD  PRO   640      35.200 -17.282 -10.433  1.00                 C  
ATOM   4701  CG  PRO   640      35.013 -16.519  -9.152  1.00                 C  
ATOM   4702  N   PRO   641      36.167 -12.890 -11.954  1.00                 N  
ATOM   4703  CA  PRO   641      37.236 -12.236 -12.734  1.00                 C  
ATOM   4704  C   PRO   641      38.229 -11.373 -11.971  1.00                 C  
ATOM   4705  O   PRO   641      39.359 -11.145 -12.412  1.00                 O  
ATOM   4706  CB  PRO   641      36.481 -11.353 -13.729  1.00                 C  
ATOM   4707  CD  PRO   641      34.831 -12.216 -12.226  1.00                 C  
ATOM   4708  CG  PRO   641      35.210 -11.004 -13.030  1.00                 C  
ATOM   4709  N   ARG   642      37.825 -10.879 -10.817  1.00                 N  
ATOM   4710  CA  ARG   642      38.698 -10.051  -9.995  1.00                 C  
ATOM   4711  C   ARG   642      39.734 -10.940  -9.313  1.00                 C  
ATOM   4712  O   ARG   642      39.408 -11.972  -8.722  1.00                 O  
ATOM   4713  CB  ARG   642      37.880  -9.267  -8.966  1.00                 C  
ATOM   4714  CD  ARG   642      37.819  -7.493  -7.193  1.00                 C  
ATOM   4715  NE  ARG   642      38.598  -6.596  -6.342  1.00                 N  
ATOM   4716  CG  ARG   642      38.704  -8.318  -8.112  1.00                 C  
ATOM   4717  CZ  ARG   642      38.070  -5.788  -5.428  1.00                 C  
ATOM   4718  NH1 ARG   642      38.857  -5.007  -4.700  1.00                 N  
ATOM   4719  NH2 ARG   642      36.758  -5.763  -5.243  1.00                 N  
ATOM   4720  N   HIS   643      41.007 -10.553  -9.385  1.00                 N  
ATOM   4721  CA  HIS   643      42.045 -11.366  -8.732  1.00                 C  
ATOM   4722  C   HIS   643      42.115 -11.042  -7.240  1.00                 C  
ATOM   4723  O   HIS   643      41.441 -10.141  -6.733  1.00                 O  
ATOM   4724  CB  HIS   643      43.404 -11.133  -9.395  1.00                 C  
ATOM   4725  CG  HIS   643      43.476 -11.613 -10.811  1.00                 C  
ATOM   4726  ND1 HIS   643      44.577 -11.403 -11.613  1.00                 N  
ATOM   4727  CE1 HIS   643      44.348 -11.945 -12.822  1.00                 C  
ATOM   4728  CD2 HIS   643      42.589 -12.340 -11.707  1.00                 C  
ATOM   4729  NE2 HIS   643      43.157 -12.509 -12.885  1.00                 N  
ATOM   4730  N   LEU   644      42.944 -11.788  -6.523  1.00                 N  
ATOM   4731  CA  LEU   644      43.117 -11.618  -5.081  1.00                 C  
ATOM   4732  C   LEU   644      44.605 -11.449  -4.835  1.00                 C  
ATOM   4733  O   LEU   644      45.433 -12.219  -5.329  1.00                 O  
ATOM   4734  CB  LEU   644      42.534 -12.815  -4.327  1.00                 C  
ATOM   4735  CG  LEU   644      41.031 -13.051  -4.487  1.00                 C  
ATOM   4736  CD1 LEU   644      40.617 -14.355  -3.823  1.00                 C  
ATOM   4737  CD2 LEU   644      40.239 -11.888  -3.909  1.00                 C  
ATOM   4738  N   GLU   645      44.921 -10.402  -4.079  1.00                 N  
ATOM   4739  CA  GLU   645      46.342 -10.263  -3.762  1.00                 C  
ATOM   4740  C   GLU   645      46.628 -10.714  -2.316  1.00                 C  
ATOM   4741  O   GLU   645      46.016 -10.203  -1.370  1.00                 O  
ATOM   4742  CB  GLU   645      46.797  -8.816  -3.965  1.00                 C  
ATOM   4743  CD  GLU   645      49.163  -9.276  -4.721  1.00                 C  
ATOM   4744  CG  GLU   645      48.277  -8.589  -3.701  1.00                 C  
ATOM   4745  OE1 GLU   645      48.642 -10.100  -5.502  1.00                 O  
ATOM   4746  OE2 GLU   645      50.379  -8.991  -4.740  1.00                 O  
ATOM   4747  N   LYS   646      47.498 -11.734  -2.161  1.00                 N  
ATOM   4748  CA  LYS   646      47.827 -12.326  -0.844  1.00                 C  
ATOM   4749  C   LYS   646      49.349 -12.471  -0.608  1.00                 C  
ATOM   4750  O   LYS   646      50.119 -12.454  -1.564  1.00                 O  
ATOM   4751  CB  LYS   646      47.166 -13.698  -0.693  1.00                 C  
ATOM   4752  CD  LYS   646      45.058 -15.042  -0.470  1.00                 C  
ATOM   4753  CE  LYS   646      43.539 -15.005  -0.489  1.00                 C  
ATOM   4754  CG  LYS   646      45.647 -13.657  -0.684  1.00                 C  
ATOM   4755  NZ  LYS   646      42.948 -16.352  -0.256  1.00                 N  
ATOM   4756  N   GLU   647      49.776 -12.651   0.653  1.00                 N  
ATOM   4757  CA  GLU   647      51.194 -12.836   0.936  1.00                 C  
ATOM   4758  C   GLU   647      51.578 -14.304   0.780  1.00                 C  
ATOM   4759  O   GLU   647      50.803 -15.204   1.116  1.00                 O  
ATOM   4760  CB  GLU   647      51.528 -12.341   2.345  1.00                 C  
ATOM   4761  CD  GLU   647      53.305 -11.871   4.077  1.00                 C  
ATOM   4762  CG  GLU   647      53.006 -12.409   2.692  1.00                 C  
ATOM   4763  OE1 GLU   647      52.349 -11.488   4.785  1.00                 O  
ATOM   4764  OE2 GLU   647      54.494 -11.832   4.456  1.00                 O  
ATOM   4765  N   ARG   648      52.743 -14.524   0.166  1.00                 N  
ATOM   4766  CA  ARG   648      53.300 -15.843  -0.117  1.00                 C  
ATOM   4767  C   ARG   648      54.670 -15.949   0.558  1.00                 C  
ATOM   4768  O   ARG   648      55.605 -15.245   0.181  1.00                 O  
ATOM   4769  CB  ARG   648      53.402 -16.069  -1.627  1.00                 C  
ATOM   4770  CD  ARG   648      53.947 -17.620  -3.523  1.00                 C  
ATOM   4771  NE  ARG   648      54.512 -18.909  -3.916  1.00                 N  
ATOM   4772  CG  ARG   648      53.949 -17.433  -2.015  1.00                 C  
ATOM   4773  CZ  ARG   648      54.673 -19.302  -5.175  1.00                 C  
ATOM   4774  NH1 ARG   648      55.195 -20.492  -5.436  1.00                 N  
ATOM   4775  NH2 ARG   648      54.311 -18.503  -6.170  1.00                 N  
ATOM   4776  N   VAL   649      54.766 -16.817   1.575  1.00                 N  
ATOM   4777  CA  VAL   649      56.017 -17.066   2.295  1.00                 C  
ATOM   4778  C   VAL   649      56.721 -18.205   1.575  1.00                 C  
ATOM   4779  O   VAL   649      56.138 -19.279   1.372  1.00                 O  
ATOM   4780  CB  VAL   649      55.760 -17.390   3.778  1.00                 C  
ATOM   4781  CG1 VAL   649      57.067 -17.700   4.491  1.00                 C  
ATOM   4782  CG2 VAL   649      55.039 -16.236   4.458  1.00                 C  
ATOM   4783  N   VAL   650      57.940 -17.938   1.137  1.00                 N  
ATOM   4784  CA  VAL   650      58.746 -18.919   0.421  1.00                 C  
ATOM   4785  C   VAL   650      59.892 -19.438   1.265  1.00                 C  
ATOM   4786  O   VAL   650      59.785 -19.518   2.497  1.00                 O  
ATOM   4787  CB  VAL   650      59.304 -18.340  -0.892  1.00                 C  
ATOM   4788  CG1 VAL   650      60.216 -19.349  -1.574  1.00                 C  
ATOM   4789  CG2 VAL   650      58.170 -17.931  -1.819  1.00                 C  
ATOM   4790  N   TYR   651      61.002 -19.770   0.590  1.00                 N  
ATOM   4791  CA  TYR   651      62.215 -20.285   1.213  1.00                 C  
ATOM   4792  C   TYR   651      63.364 -19.253   1.154  1.00                 C  
ATOM   4793  O   TYR   651      63.467 -18.538   0.157  1.00                 O  
ATOM   4794  CB  TYR   651      62.651 -21.588   0.540  1.00                 C  
ATOM   4795  CG  TYR   651      61.699 -22.741   0.764  1.00                 C  
ATOM   4796  OH  TYR   651      59.072 -25.908   1.364  1.00                 O  
ATOM   4797  CZ  TYR   651      59.943 -24.861   1.167  1.00                 C  
ATOM   4798  CD1 TYR   651      60.624 -22.952  -0.090  1.00                 C  
ATOM   4799  CE1 TYR   651      59.749 -24.003   0.106  1.00                 C  
ATOM   4800  CD2 TYR   651      61.879 -23.616   1.828  1.00                 C  
ATOM   4801  CE2 TYR   651      61.014 -24.673   2.039  1.00                 C  
ATOM   4802  N   SER   652      64.174 -19.077   2.228  1.00                 N  
ATOM   4803  CA  SER   652      64.204 -19.856   3.484  1.00                 C  
ATOM   4804  C   SER   652      63.059 -19.569   4.445  1.00                 C  
ATOM   4805  O   SER   652      62.542 -18.457   4.443  1.00                 O  
ATOM   4806  CB  SER   652      65.518 -19.618   4.231  1.00                 C  
ATOM   4807  OG  SER   652      65.525 -20.290   5.478  1.00                 O  
ATOM   4808  N   GLU   653      62.656 -20.550   5.290  1.00                 N  
ATOM   4809  CA  GLU   653      61.574 -20.281   6.267  1.00                 C  
ATOM   4810  C   GLU   653      61.999 -19.271   7.344  1.00                 C  
ATOM   4811  O   GLU   653      63.208 -19.047   7.513  1.00                 O  
ATOM   4812  CB  GLU   653      61.122 -21.580   6.937  1.00                 C  
ATOM   4813  CD  GLU   653      59.170 -22.101   5.421  1.00                 C  
ATOM   4814  CG  GLU   653      60.493 -22.583   5.985  1.00                 C  
ATOM   4815  OE1 GLU   653      58.339 -21.597   6.205  1.00                 O  
ATOM   4816  OE2 GLU   653      58.965 -22.228   4.196  1.00                 O  
ATOM   4817  N   PRO   654      61.055 -18.644   8.097  1.00                 N  
ATOM   4818  CA  PRO   654      61.481 -17.672   9.127  1.00                 C  
ATOM   4819  C   PRO   654      62.232 -18.299  10.294  1.00                 C  
ATOM   4820  O   PRO   654      61.991 -19.460  10.644  1.00                 O  
ATOM   4821  CB  PRO   654      60.171 -17.049   9.612  1.00                 C  
ATOM   4822  CD  PRO   654      59.573 -18.799   8.093  1.00                 C  
ATOM   4823  CG  PRO   654      59.139 -18.094   9.348  1.00                 C  
ATOM   4824  N   GLN   655      63.178 -17.532  10.851  1.00                 N  
ATOM   4825  CA  GLN   655      63.985 -17.894  12.016  1.00                 C  
ATOM   4826  C   GLN   655      64.330 -16.618  12.793  1.00                 C  
ATOM   4827  O   GLN   655      64.279 -15.522  12.223  1.00                 O  
ATOM   4828  CB  GLN   655      65.248 -18.640  11.582  1.00                 C  
ATOM   4829  CD  GLN   655      67.388 -18.613  10.240  1.00                 C  
ATOM   4830  CG  GLN   655      66.188 -17.817  10.716  1.00                 C  
ATOM   4831  OE1 GLN   655      67.240 -19.654   9.600  1.00                 O  
ATOM   4832  NE2 GLN   655      68.582 -18.123  10.551  1.00                 N  
ATOM   4833  N   LEU   656      64.656 -16.756  14.090  1.00                 N  
ATOM   4834  CA  LEU   656      65.022 -15.617  14.941  1.00                 C  
ATOM   4835  C   LEU   656      66.369 -15.046  14.490  1.00                 C  
ATOM   4836  O   LEU   656      67.359 -15.772  14.441  1.00                 O  
ATOM   4837  CB  LEU   656      65.076 -16.041  16.410  1.00                 C  
ATOM   4838  CG  LEU   656      63.755 -16.499  17.032  1.00                 C  
ATOM   4839  CD1 LEU   656      63.975 -17.005  18.449  1.00                 C  
ATOM   4840  CD2 LEU   656      62.738 -15.368  17.027  1.00                 C  
ATOM   4841  N   GLY   657      66.390 -13.757  14.127  1.00                 N  
ATOM   4842  CA  GLY   657      67.606 -13.065  13.640  1.00                 C  
ATOM   4843  C   GLY   657      67.346 -11.551  13.572  1.00                 C  
ATOM   4844  O   GLY   657      66.193 -11.125  13.703  1.00                 O  
ATOM   4845  N   PHE   658      68.395 -10.762  13.266  1.00                 N  
ATOM   4846  CA  PHE   658      68.238  -9.322  13.074  1.00                 C  
ATOM   4847  C   PHE   658      67.539  -9.052  11.736  1.00                 C  
ATOM   4848  O   PHE   658      67.766  -9.759  10.754  1.00                 O  
ATOM   4849  CB  PHE   658      69.598  -8.623  13.129  1.00                 C  
ATOM   4850  CG  PHE   658      70.190  -8.556  14.507  1.00                 C  
ATOM   4851  CZ  PHE   658      71.282  -8.428  17.060  1.00                 C  
ATOM   4852  CD1 PHE   658      71.263  -9.358  14.855  1.00                 C  
ATOM   4853  CE1 PHE   658      71.809  -9.297  16.123  1.00                 C  
ATOM   4854  CD2 PHE   658      69.674  -7.692  15.457  1.00                 C  
ATOM   4855  CE2 PHE   658      70.219  -7.631  16.725  1.00                 C  
ATOM   4856  N   VAL   659      66.665  -8.046  11.721  1.00                 N  
ATOM   4857  CA  VAL   659      65.878  -7.684  10.532  1.00                 C  
ATOM   4858  C   VAL   659      66.608  -6.670   9.627  1.00                 C  
ATOM   4859  O   VAL   659      66.936  -5.560  10.069  1.00                 O  
ATOM   4860  CB  VAL   659      64.502  -7.111  10.919  1.00                 C  
ATOM   4861  CG1 VAL   659      63.731  -6.692   9.677  1.00                 C  
ATOM   4862  CG2 VAL   659      63.709  -8.127  11.725  1.00                 C  
ATOM   4863  N   ASN   660      66.821  -7.046   8.359  1.00                 N  
ATOM   4864  CA  ASN   660      67.437  -6.180   7.349  1.00                 C  
ATOM   4865  C   ASN   660      66.376  -5.167   6.842  1.00                 C  
ATOM   4866  O   ASN   660      65.468  -5.513   6.070  1.00                 O  
ATOM   4867  CB  ASN   660      68.016  -7.017   6.207  1.00                 C  
ATOM   4868  CG  ASN   660      68.747  -6.175   5.180  1.00                 C  
ATOM   4869  OD1 ASN   660      68.479  -4.982   5.038  1.00                 O  
ATOM   4870  ND2 ASN   660      69.674  -6.795   4.458  1.00                 N  
ATOM   4871  N   ALA   661      66.478  -3.923   7.327  1.00                 N  
ATOM   4872  CA  ALA   661      65.544  -2.830   7.021  1.00                 C  
ATOM   4873  C   ALA   661      66.285  -1.532   7.342  1.00                 C  
ATOM   4874  O   ALA   661      66.074  -0.917   8.395  1.00                 O  
ATOM   4875  CB  ALA   661      64.262  -2.988   7.824  1.00                 C  
ATOM   4876  N   PHE   662      67.206  -1.166   6.472  1.00                 N  
ATOM   4877  CA  PHE   662      68.066  -0.005   6.660  1.00                 C  
ATOM   4878  C   PHE   662      67.294   1.290   6.416  1.00                 C  
ATOM   4879  O   PHE   662      66.843   1.524   5.309  1.00                 O  
ATOM   4880  CB  PHE   662      69.279  -0.080   5.730  1.00                 C  
ATOM   4881  CG  PHE   662      70.261  -1.154   6.101  1.00                 C  
ATOM   4882  CZ  PHE   662      72.083  -3.137   6.791  1.00                 C  
ATOM   4883  CD1 PHE   662      70.128  -2.437   5.600  1.00                 C  
ATOM   4884  CE1 PHE   662      71.032  -3.425   5.941  1.00                 C  
ATOM   4885  CD2 PHE   662      71.318  -0.882   6.951  1.00                 C  
ATOM   4886  CE2 PHE   662      72.222  -1.870   7.292  1.00                 C  
ATOM   4887  N   GLY   663      67.083   2.073   7.463  1.00                 N  
ATOM   4888  CA  GLY   663      66.314   3.314   7.369  1.00                 C  
ATOM   4889  C   GLY   663      66.280   4.107   8.661  1.00                 C  
ATOM   4890  O   GLY   663      67.225   4.026   9.442  1.00                 O  
ATOM   4891  N   TYR   664      65.212   4.904   8.891  1.00                 N  
ATOM   4892  CA  TYR   664      65.110   5.747  10.099  1.00                 C  
ATOM   4893  C   TYR   664      65.344   5.004  11.406  1.00                 C  
ATOM   4894  O   TYR   664      66.041   5.532  12.272  1.00                 O  
ATOM   4895  CB  TYR   664      63.738   6.420  10.169  1.00                 C  
ATOM   4896  CG  TYR   664      63.540   7.283  11.394  1.00                 C  
ATOM   4897  OH  TYR   664      63.011   9.668  14.759  1.00                 O  
ATOM   4898  CZ  TYR   664      63.185   8.878  13.646  1.00                 C  
ATOM   4899  CD1 TYR   664      64.435   8.302  11.698  1.00                 C  
ATOM   4900  CE1 TYR   664      64.262   9.096  12.815  1.00                 C  
ATOM   4901  CD2 TYR   664      62.460   7.078  12.243  1.00                 C  
ATOM   4902  CE2 TYR   664      62.272   7.862  13.365  1.00                 C  
ATOM   4903  N   VAL   665      64.757   3.792  11.567  1.00                 N  
ATOM   4904  CA  VAL   665      64.899   2.999  12.799  1.00                 C  
ATOM   4905  C   VAL   665      66.396   2.680  13.108  1.00                 C  
ATOM   4906  O   VAL   665      66.822   2.825  14.259  1.00                 O  
ATOM   4907  CB  VAL   665      64.099   1.685  12.720  1.00                 C  
ATOM   4908  CG1 VAL   665      64.427   0.790  13.905  1.00                 C  
ATOM   4909  CG2 VAL   665      62.607   1.973  12.661  1.00                 C  
ATOM   4910  N   SER   666      67.177   2.303  12.077  1.00                 N  
ATOM   4911  CA  SER   666      68.612   1.955  12.134  1.00                 C  
ATOM   4912  C   SER   666      69.484   3.048  12.780  1.00                 C  
ATOM   4913  O   SER   666      70.515   2.751  13.393  1.00                 O  
ATOM   4914  CB  SER   666      69.148   1.662  10.731  1.00                 C  
ATOM   4915  OG  SER   666      68.549   0.498  10.189  1.00                 O  
ATOM   4916  N   LEU   667      69.072   4.308  12.597  1.00                 N  
ATOM   4917  CA  LEU   667      69.743   5.533  13.024  1.00                 C  
ATOM   4918  C   LEU   667      69.418   6.012  14.436  1.00                 C  
ATOM   4919  O   LEU   667      70.034   6.983  14.877  1.00                 O  
ATOM   4920  CB  LEU   667      69.424   6.681  12.064  1.00                 C  
ATOM   4921  CG  LEU   667      69.895   6.508  10.619  1.00                 C  
ATOM   4922  CD1 LEU   667      69.425   7.670   9.758  1.00                 C  
ATOM   4923  CD2 LEU   667      71.409   6.382  10.559  1.00                 C  
ATOM   4924  N   PHE   668      68.461   5.389  15.125  1.00                 N  
ATOM   4925  CA  PHE   668      67.977   5.872  16.428  1.00                 C  
ATOM   4926  C   PHE   668      69.056   6.158  17.491  1.00                 C  
ATOM   4927  O   PHE   668      68.990   7.269  18.028  1.00                 O  
ATOM   4928  CB  PHE   668      66.992   4.873  17.038  1.00                 C  
ATOM   4929  CG  PHE   668      65.643   4.872  16.378  1.00                 C  
ATOM   4930  CZ  PHE   668      63.143   4.876  15.162  1.00                 C  
ATOM   4931  CD1 PHE   668      65.398   4.081  15.269  1.00                 C  
ATOM   4932  CE1 PHE   668      64.157   4.081  14.662  1.00                 C  
ATOM   4933  CD2 PHE   668      64.617   5.663  16.866  1.00                 C  
ATOM   4934  CE2 PHE   668      63.376   5.662  16.259  1.00                 C  
ATOM   4935  N   PRO   669      70.114   5.346  17.740  1.00                 N  
ATOM   4936  CA  PRO   669      71.145   5.787  18.714  1.00                 C  
ATOM   4937  C   PRO   669      71.872   7.083  18.302  1.00                 C  
ATOM   4938  O   PRO   669      72.299   7.849  19.174  1.00                 O
[truncated: 93,722 more chars]
