# Supplementary material for: Comparative Single-Cell Transcriptomics Reveals Novel Genes Involved in Bivalve Embryonic Shell Formation and Questions Ontogenetic Homology of Molluscan Shell Types
Source: Front Cell Dev Biol. 2022 Jun 9;10:883755. doi: 10.3389/fcell.2022.883755 (PMC9261976; doi:10.3389/fcell.2022.883755)
Supplement: Supplementary file 1 [file DataSheet1.ZIP › Supplementary_File1/s_f_1/943b8fa701c2ec83.final.pdb]

ATOM      1  N   GLU    44      32.592  41.471  92.265  1.00                 N  
ATOM      2  CA  GLU    44      32.571  40.684  93.493  1.00                 C  
ATOM      3  C   GLU    44      33.291  39.365  93.270  1.00                 C  
ATOM      4  O   GLU    44      33.089  38.709  92.247  1.00                 O  
ATOM      5  CB  GLU    44      31.131  40.446  93.953  1.00                 C  
ATOM      6  CD  GLU    44      29.578  39.540  95.726  1.00                 C  
ATOM      7  CG  GLU    44      31.016  39.712  95.279  1.00                 C  
ATOM      8  OE1 GLU    44      28.669  39.949  94.974  1.00                 O  
ATOM      9  OE2 GLU    44      29.360  38.996  96.829  1.00                 O  
ATOM     10  N   ASN    45      34.129  38.982  94.233  1.00                 N  
ATOM     11  CA  ASN    45      34.905  37.759  94.137  1.00                 C  
ATOM     12  C   ASN    45      35.720  37.680  92.859  1.00                 C  
ATOM     13  O   ASN    45      35.807  36.619  92.240  1.00                 O  
ATOM     14  CB  ASN    45      33.992  36.536  94.244  1.00                 C  
ATOM     15  CG  ASN    45      33.314  36.432  95.596  1.00                 C  
ATOM     16  OD1 ASN    45      33.923  36.705  96.630  1.00                 O  
ATOM     17  ND2 ASN    45      32.047  36.034  95.591  1.00                 N  
ATOM     18  N   SER    46      36.306  38.804  92.456  1.00                 N  
ATOM     19  CA  SER    46      37.085  38.868  91.230  1.00                 C  
ATOM     20  C   SER    46      36.260  38.813  89.950  1.00                 C  
ATOM     21  O   SER    46      36.808  38.740  88.843  1.00                 O  
ATOM     22  CB  SER    46      38.109  37.732  91.186  1.00                 C  
ATOM     23  OG  SER    46      39.003  37.809  92.283  1.00                 O  
ATOM     24  N   LYS    47      34.938  38.867  90.096  1.00                 N  
ATOM     25  CA  LYS    47      34.035  38.717  88.963  1.00                 C  
ATOM     26  C   LYS    47      33.080  39.890  88.777  1.00                 C  
ATOM     27  O   LYS    47      32.671  40.515  89.754  1.00                 O  
ATOM     28  CB  LYS    47      33.212  37.435  89.100  1.00                 C  
ATOM     29  CD  LYS    47      33.151  34.926  89.122  1.00                 C  
ATOM     30  CE  LYS    47      33.978  33.650  89.100  1.00                 C  
ATOM     31  CG  LYS    47      34.036  36.159  89.046  1.00                 C  
ATOM     32  NZ  LYS    47      33.124  32.434  89.186  1.00                 N  
ATOM     33  N   PRO    48      32.721  40.191  87.512  1.00                 N  
ATOM     34  CA  PRO    48      31.674  41.184  87.258  1.00                 C  
ATOM     35  C   PRO    48      30.297  40.593  87.558  1.00                 C  
ATOM     36  O   PRO    48      29.898  39.625  86.914  1.00                 O  
ATOM     37  CB  PRO    48      31.837  41.523  85.775  1.00                 C  
ATOM     38  CD  PRO    48      33.300  39.689  86.251  1.00                 C  
ATOM     39  CG  PRO    48      32.444  40.298  85.176  1.00                 C  
ATOM     40  N   VAL    49      29.595  41.146  88.543  1.00                 N  
ATOM     41  CA  VAL    49      28.273  40.636  88.912  1.00                 C  
ATOM     42  C   VAL    49      27.194  41.717  88.836  1.00                 C  
ATOM     43  O   VAL    49      26.057  41.503  89.248  1.00                 O  
ATOM     44  CB  VAL    49      28.278  40.026  90.326  1.00                 C  
ATOM     45  CG1 VAL    49      29.212  38.827  90.386  1.00                 C  
ATOM     46  CG2 VAL    49      28.680  41.071  91.356  1.00                 C  
ATOM     47  N   HIS    50      27.560  42.883  88.326  1.00                 N  
ATOM     48  CA  HIS    50      26.636  44.002  88.291  1.00                 C  
ATOM     49  C   HIS    50      26.947  44.895  87.108  1.00                 C  
ATOM     50  O   HIS    50      28.094  45.275  86.912  1.00                 O  
ATOM     51  CB  HIS    50      26.704  44.794  89.598  1.00                 C  
ATOM     52  CG  HIS    50      25.685  45.886  89.697  1.00                 C  
ATOM     53  ND1 HIS    50      25.801  47.077  89.013  1.00                 N  
ATOM     54  CE1 HIS    50      24.740  47.852  89.301  1.00                 C  
ATOM     55  CD2 HIS    50      24.429  46.073  90.409  1.00                 C  
ATOM     56  NE2 HIS    50      23.913  47.256  90.137  1.00                 N  
ATOM     57  N   LEU    51      25.932  45.221  86.311  1.00                 N  
ATOM     58  CA  LEU    51      26.115  46.233  85.278  1.00                 C  
ATOM     59  C   LEU    51      25.745  47.576  85.881  1.00                 C  
ATOM     60  O   LEU    51      24.605  47.792  86.280  1.00                 O  
ATOM     61  CB  LEU    51      25.265  45.904  84.049  1.00                 C  
ATOM     62  CG  LEU    51      25.343  46.895  82.886  1.00                 C  
ATOM     63  CD1 LEU    51      26.745  46.925  82.298  1.00                 C  
ATOM     64  CD2 LEU    51      24.326  46.544  81.811  1.00                 C  
ATOM     65  N   ASP    52      26.716  48.475  85.969  1.00                 N  
ATOM     66  CA  ASP    52      26.465  49.760  86.603  1.00                 C  
ATOM     67  C   ASP    52      26.296  50.881  85.589  1.00                 C  
ATOM     68  O   ASP    52      25.561  51.834  85.824  1.00                 O  
ATOM     69  CB  ASP    52      27.600  50.113  87.567  1.00                 C  
ATOM     70  CG  ASP    52      27.691  49.151  88.735  1.00                 C  
ATOM     71  OD1 ASP    52      26.678  48.980  89.445  1.00                 O  
ATOM     72  OD2 ASP    52      28.777  48.568  88.941  1.00                 O  
ATOM     73  N   GLY    53      26.985  50.757  84.463  1.00                 N  
ATOM     74  CA  GLY    53      27.133  51.868  83.550  1.00                 C  
ATOM     75  C   GLY    53      26.613  51.612  82.159  1.00                 C  
ATOM     76  O   GLY    53      26.433  50.472  81.740  1.00                 O  
TER
