# Supplementary material for: Comparative Single-Cell Transcriptomics Reveals Novel Genes Involved in Bivalve Embryonic Shell Formation and Questions Ontogenetic Homology of Molluscan Shell Types
Source: Front Cell Dev Biol. 2022 Jun 9;10:883755. doi: 10.3389/fcell.2022.883755 (PMC9261976; doi:10.3389/fcell.2022.883755)
Supplement: Supplementary file 1 [file DataSheet1.ZIP › Supplementary_File1/s_f_1/95264d710d1d76ff.final.pdb]

SSBOND   1 CYS    435    CYS    446
ATOM      1  N   MET   246      12.625  62.774 -22.130  1.00                 N  
ATOM      2  CA  MET   246      13.430  61.760 -21.436  1.00                 C  
ATOM      3  C   MET   246      14.674  61.360 -22.235  1.00                 C  
ATOM      4  O   MET   246      15.750  61.226 -21.654  1.00                 O  
ATOM      5  CB  MET   246      12.589  60.515 -21.145  1.00                 C  
ATOM      6  SD  MET   246      10.440  59.289 -19.899  1.00                 S  
ATOM      7  CE  MET   246      11.572  58.127 -19.138  1.00                 C  
ATOM      8  CG  MET   246      11.510  60.727 -20.096  1.00                 C  
ATOM      9  N   LEU   247      14.560  61.137 -23.550  1.00                 N  
ATOM     10  CA  LEU   247      15.769  60.826 -24.323  1.00                 C  
ATOM     11  C   LEU   247      16.788  61.958 -24.231  1.00                 C  
ATOM     12  O   LEU   247      17.992  61.709 -24.051  1.00                 O  
ATOM     13  CB  LEU   247      15.415  60.557 -25.787  1.00                 C  
ATOM     14  CG  LEU   247      14.634  59.271 -26.070  1.00                 C  
ATOM     15  CD1 LEU   247      14.194  59.220 -27.525  1.00                 C  
ATOM     16  CD2 LEU   247      15.471  58.048 -25.727  1.00                 C  
ATOM     17  N   VAL   248      16.323  63.209 -24.323  1.00                 N  
ATOM     18  CA  VAL   248      17.224  64.351 -24.186  1.00                 C  
ATOM     19  C   VAL   248      17.808  64.437 -22.784  1.00                 C  
ATOM     20  O   VAL   248      18.977  64.797 -22.615  1.00                 O  
ATOM     21  CB  VAL   248      16.515  65.674 -24.530  1.00                 C  
ATOM     22  CG1 VAL   248      17.414  66.859 -24.211  1.00                 C  
ATOM     23  CG2 VAL   248      16.102  65.692 -25.994  1.00                 C  
ATOM     24  N   LEU   249      16.999  64.138 -21.761  1.00                 N  
ATOM     25  CA  LEU   249      17.513  64.131 -20.395  1.00                 C  
ATOM     26  C   LEU   249      18.634  63.106 -20.233  1.00                 C  
ATOM     27  O   LEU   249      19.682  63.411 -19.655  1.00                 O  
ATOM     28  CB  LEU   249      16.388  63.839 -19.400  1.00                 C  
ATOM     29  CG  LEU   249      16.790  63.756 -17.927  1.00                 C  
ATOM     30  CD1 LEU   249      17.370  65.080 -17.452  1.00                 C  
ATOM     31  CD2 LEU   249      15.600  63.361 -17.066  1.00                 C  
ATOM     32  N   TYR   250      18.428  61.887 -20.743  1.00                 N  
ATOM     33  CA  TYR   250      19.458  60.853 -20.660  1.00                 C  
ATOM     34  C   TYR   250      20.757  61.325 -21.319  1.00                 C  
ATOM     35  O   TYR   250      21.846  61.189 -20.763  1.00                 O  
ATOM     36  CB  TYR   250      18.972  59.559 -21.315  1.00                 C  
ATOM     37  CG  TYR   250      20.000  58.450 -21.319  1.00                 C  
ATOM     38  OH  TYR   250      22.825  55.399 -21.314  1.00                 O  
ATOM     39  CZ  TYR   250      21.891  56.409 -21.317  1.00                 C  
ATOM     40  CD1 TYR   250      20.231  57.690 -20.180  1.00                 C  
ATOM     41  CE1 TYR   250      21.169  56.675 -20.174  1.00                 C  
ATOM     42  CD2 TYR   250      20.737  58.168 -22.462  1.00                 C  
ATOM     43  CE2 TYR   250      21.679  57.157 -22.475  1.00                 C  
ATOM     44  N   SER   251      20.644  61.913 -22.522  1.00                 N  
ATOM     45  CA  SER   251      21.828  62.384 -23.237  1.00                 C  
ATOM     46  C   SER   251      22.538  63.477 -22.466  1.00                 C  
ATOM     47  O   SER   251      23.762  63.438 -22.312  1.00                 O  
ATOM     48  CB  SER   251      21.447  62.890 -24.630  1.00                 C  
ATOM     49  OG  SER   251      20.609  64.029 -24.547  1.00                 O  
ATOM     50  N   GLU   252      21.854  64.599 -22.292  1.00                 N  
ATOM     51  CA  GLU   252      22.457  65.782 -21.707  1.00                 C  
ATOM     52  C   GLU   252      22.777  65.683 -20.209  1.00                 C  
ATOM     53  O   GLU   252      23.076  66.685 -19.553  1.00                 O  
ATOM     54  CB  GLU   252      21.555  67.001 -21.912  1.00                 C  
ATOM     55  CD  GLU   252      20.495  68.625 -23.530  1.00                 C  
ATOM     56  CG  GLU   252      21.416  67.433 -23.363  1.00                 C  
ATOM     57  OE1 GLU   252      19.911  69.071 -22.520  1.00                 O  
ATOM     58  OE2 GLU   252      20.356  69.113 -24.671  1.00                 O  
ATOM     59  N   ILE   253      22.722  64.476 -19.638  1.00                 N  
ATOM     60  CA  ILE   253      22.817  64.314 -18.177  1.00                 C  
ATOM     61  C   ILE   253      23.981  65.067 -17.542  1.00                 C  
ATOM     62  O   ILE   253      23.843  65.705 -16.495  1.00                 O  
ATOM     63  CB  ILE   253      22.931  62.830 -17.780  1.00                 C  
ATOM     64  CD1 ILE   253      21.386  63.075 -15.767  1.00                 C  
ATOM     65  CG1 ILE   253      22.754  62.668 -16.269  1.00                 C  
ATOM     66  CG2 ILE   253      24.251  62.250 -18.262  1.00                 C  
ATOM     67  N   VAL   254      25.155  65.006 -18.171  1.00                 N  
ATOM     68  CA  VAL   254      26.346  65.657 -17.621  1.00                 C  
ATOM     69  C   VAL   254      26.364  67.166 -17.870  1.00                 C  
ATOM     70  O   VAL   254      27.078  67.924 -17.207  1.00                 O  
ATOM     71  CB  VAL   254      27.638  65.044 -18.191  1.00                 C  
ATOM     72  CG1 VAL   254      27.716  63.561 -17.859  1.00                 C  
ATOM     73  CG2 VAL   254      27.714  65.261 -19.694  1.00                 C  
ATOM     74  N   TYR   255      25.569  67.621 -18.840  1.00                 N  
ATOM     75  CA  TYR   255      25.382  69.054 -19.088  1.00                 C  
ATOM     76  C   TYR   255      24.590  69.716 -17.956  1.00                 C  
ATOM     77  O   TYR   255      25.094  70.570 -17.222  1.00                 O  
ATOM     78  CB  TYR   255      24.671  69.278 -20.424  1.00                 C  
ATOM     79  CG  TYR   255      25.526  68.971 -21.632  1.00                 C  
ATOM     80  OH  TYR   255      27.869  68.114 -24.960  1.00                 O  
ATOM     81  CZ  TYR   255      27.095  68.399 -23.858  1.00                 C  
ATOM     82  CD1 TYR   255      25.182  67.948 -22.506  1.00                 C  
ATOM     83  CE1 TYR   255      25.958  67.660 -23.613  1.00                 C  
ATOM     84  CD2 TYR   255      26.676  69.705 -21.895  1.00                 C  
ATOM     85  CE2 TYR   255      27.464  69.432 -22.997  1.00                 C  
ATOM     86  N   ALA   256      23.326  69.317 -17.810  1.00                 N  
ATOM     87  CA  ALA   256      22.463  69.839 -16.747  1.00                 C  
ATOM     88  C   ALA   256      23.133  69.664 -15.380  1.00                 C  
ATOM     89  O   ALA   256      23.136  70.567 -14.540  1.00                 O  
ATOM     90  CB  ALA   256      21.111  69.142 -16.771  1.00                 C  
ATOM     91  N   LYS   257      23.667  68.568 -15.090  1.00                 N  
ATOM     92  CA  LYS   257      24.461  68.152 -13.952  1.00                 C  
ATOM     93  C   LYS   257      23.533  67.823 -12.788  1.00                 C  
ATOM     94  O   LYS   257      22.506  68.491 -12.603  1.00                 O  
ATOM     95  CB  LYS   257      25.461  69.244 -13.568  1.00                 C  
ATOM     96  CD  LYS   257      27.481  70.601 -14.185  1.00                 C  
ATOM     97  CE  LYS   257      28.376  71.066 -15.322  1.00                 C  
ATOM     98  CG  LYS   257      26.445  69.600 -14.671  1.00                 C  
ATOM     99  NZ  LYS   257      29.136  69.937 -15.927  1.00                 N  
ATOM    100  N   VAL   258      23.881  66.834 -11.995  1.00                 N  
ATOM    101  CA  VAL   258      23.146  66.556 -10.754  1.00                 C  
ATOM    102  C   VAL   258      23.947  67.114  -9.587  1.00                 C  
ATOM    103  O   VAL   258      25.129  66.777  -9.387  1.00                 O  
ATOM    104  CB  VAL   258      22.881  65.049 -10.580  1.00                 C  
ATOM    105  CG1 VAL   258      22.155  64.783  -9.271  1.00                 C  
ATOM    106  CG2 VAL   258      22.082  64.509 -11.756  1.00                 C  
ATOM    107  N   VAL   259      23.303  67.986  -8.824  1.00                 N  
ATOM    108  CA  VAL   259      23.867  68.544  -7.608  1.00                 C  
ATOM    109  C   VAL   259      23.256  67.786  -6.440  1.00                 C  
ATOM    110  O   VAL   259      22.030  67.662  -6.345  1.00                 O  
ATOM    111  CB  VAL   259      23.607  70.059  -7.509  1.00                 C  
ATOM    112  CG1 VAL   259      24.149  70.607  -6.197  1.00                 C  
ATOM    113  CG2 VAL   259      24.230  70.784  -8.691  1.00                 C  
ATOM    114  N   ASP   260      24.098  67.229  -5.588  1.00                 N  
ATOM    115  CA  ASP   260      23.626  66.579  -4.357  1.00                 C  
ATOM    116  C   ASP   260      23.364  67.621  -3.277  1.00                 C  
ATOM    117  O   ASP   260      24.269  68.375  -2.892  1.00                 O  
ATOM    118  CB  ASP   260      24.646  65.547  -3.871  1.00                 C  
ATOM    119  CG  ASP   260      24.165  64.782  -2.654  1.00                 C  
ATOM    120  OD1 ASP   260      23.189  65.231  -2.017  1.00                 O  
ATOM    121  OD2 ASP   260      24.765  63.733  -2.337  1.00                 O  
ATOM    122  N   LEU   261      22.118  67.692  -2.806  1.00                 N  
ATOM    123  CA  LEU   261      21.761  68.643  -1.763  1.00                 C  
ATOM    124  C   LEU   261      21.690  67.997  -0.385  1.00                 C  
ATOM    125  O   LEU   261      21.023  68.531   0.523  1.00                 O  
ATOM    126  CB  LEU   261      20.420  69.308  -2.080  1.00                 C  
ATOM    127  CG  LEU   261      20.363  70.140  -3.363  1.00                 C  
ATOM    128  CD1 LEU   261      18.955  70.664  -3.601  1.00                 C  
ATOM    129  CD2 LEU   261      21.354  71.292  -3.302  1.00                 C  
ATOM    130  N   THR   262      22.374  66.875  -0.197  1.00                 N  
ATOM    131  CA  THR   262      22.219  66.037   0.990  1.00                 C  
ATOM    132  C   THR   262      23.470  66.099   1.867  1.00                 C  
ATOM    133  O   THR   262      24.602  66.005   1.364  1.00                 O  
ATOM    134  CB  THR   262      21.927  64.573   0.613  1.00                 C  
ATOM    135  OG1 THR   262      20.704  64.503  -0.131  1.00                 O  
ATOM    136  CG2 THR   262      21.784  63.719   1.864  1.00                 C  
ATOM    137  N   HIS   263      23.270  66.220   3.183  1.00                 N  
ATOM    138  CA  HIS   263      24.386  65.993   4.106  1.00                 C  
ATOM    139  C   HIS   263      24.568  64.494   4.369  1.00                 C  
ATOM    140  O   HIS   263      23.635  63.692   4.253  1.00                 O  
ATOM    141  CB  HIS   263      24.155  66.741   5.420  1.00                 C  
ATOM    142  CG  HIS   263      24.176  68.232   5.279  1.00                 C  
ATOM    143  ND1 HIS   263      25.301  68.927   4.892  1.00                 N  
ATOM    144  CE1 HIS   263      25.013  70.240   4.856  1.00                 C  
ATOM    145  CD2 HIS   263      23.209  69.305   5.458  1.00                 C  
ATOM    146  NE2 HIS   263      23.760  70.474   5.194  1.00                 N  
ATOM    147  N   ILE   264      25.780  64.103   4.758  1.00                 N  
ATOM    148  CA  ILE   264      26.012  62.715   5.137  1.00                 C  
ATOM    149  C   ILE   264      25.242  62.332   6.392  1.00                 C  
ATOM    150  O   ILE   264      25.238  63.083   7.381  1.00                 O  
ATOM    151  CB  ILE   264      27.510  62.431   5.350  1.00                 C  
ATOM    152  CD1 ILE   264      27.871  61.870   2.890  1.00                 C  
ATOM    153  CG1 ILE   264      28.295  62.718   4.069  1.00                 C  
ATOM    154  CG2 ILE   264      27.719  61.004   5.835  1.00                 C  
ATOM    155  N   TYR   265      25.915  61.611   7.291  1.00                 N  
ATOM    156  CA  TYR   265      25.370  61.290   8.619  1.00                 C  
ATOM    157  C   TYR   265      26.369  61.684   9.704  1.00                 C  
ATOM    158  O   TYR   265      26.111  61.566  10.905  1.00                 O  
ATOM    159  CB  TYR   265      25.030  59.801   8.713  1.00                 C  
ATOM    160  CG  TYR   265      23.989  59.346   7.716  1.00                 C  
ATOM    161  OH  TYR   265      21.137  58.088   4.964  1.00                 O  
ATOM    162  CZ  TYR   265      22.079  58.505   5.876  1.00                 C  
ATOM    163  CD1 TYR   265      24.351  58.610   6.595  1.00                 C  
ATOM    164  CE1 TYR   265      23.406  58.190   5.678  1.00                 C  
ATOM    165  CD2 TYR   265      22.647  59.654   7.899  1.00                 C  
ATOM    166  CE2 TYR   265      21.688  59.243   6.992  1.00                 C  
ATOM    167  N   GLY   266      27.534  62.163   9.278  1.00                 N  
ATOM    168  CA  GLY   266      28.534  62.643  10.208  1.00                 C  
ATOM    169  C   GLY   266      29.054  64.002   9.790  1.00                 C  
ATOM    170  O   GLY   266      29.161  64.333   8.606  1.00                 O  
ATOM    171  N   PRO   267      29.388  64.814  10.791  1.00                 N  
ATOM    172  CA  PRO   267      29.880  66.175  10.597  1.00                 C  
ATOM    173  C   PRO   267      31.036  66.450  11.565  1.00                 C  
ATOM    174  O   PRO   267      30.894  66.343  12.786  1.00                 O  
ATOM    175  CB  PRO   267      28.662  67.054  10.890  1.00                 C  
ATOM    176  CD  PRO   267      27.901  64.793  11.075  1.00                 C  
ATOM    177  CG  PRO   267      27.491  66.168  10.629  1.00                 C  
ATOM    178  N   ASP   268      32.198  66.809  11.030  1.00                 N  
ATOM    179  CA  ASP   268      33.373  67.043  11.870  1.00                 C  
ATOM    180  C   ASP   268      33.621  65.916  12.888  1.00                 C  
ATOM    181  O   ASP   268      33.925  66.145  14.062  1.00                 O  
ATOM    182  CB  ASP   268      33.241  68.371  12.619  1.00                 C  
ATOM    183  CG  ASP   268      34.563  68.861  13.173  1.00                 C  
ATOM    184  OD1 ASP   268      35.614  68.532  12.583  1.00                 O  
ATOM    185  OD2 ASP   268      34.550  69.575  14.198  1.00                 O  
ATOM    186  N   VAL   269      33.487  64.682  12.419  1.00                 N  
ATOM    187  CA  VAL   269      33.765  63.507  13.235  1.00                 C  
ATOM    188  C   VAL   269      32.682  63.030  14.184  1.00                 C  
ATOM    189  O   VAL   269      32.830  61.994  14.839  1.00                 O  
ATOM    190  CB  VAL   269      35.025  63.704  14.098  1.00                 C  
ATOM    191  CG1 VAL   269      35.213  62.528  15.044  1.00                 C  
ATOM    192  CG2 VAL   269      36.252  63.884  13.216  1.00                 C  
ATOM    193  N   LEU   270      31.573  63.751  14.296  1.00                 N  
ATOM    194  CA  LEU   270      30.482  63.306  15.171  1.00                 C  
ATOM    195  C   LEU   270      29.218  63.209  14.335  1.00                 C  
ATOM    196  O   LEU   270      29.203  63.601  13.165  1.00                 O  
ATOM    197  CB  LEU   270      30.311  64.270  16.346  1.00                 C  
ATOM    198  CG  LEU   270      31.529  64.458  17.253  1.00                 C  
ATOM    199  CD1 LEU   270      31.265  65.537  18.292  1.00                 C  
ATOM    200  CD2 LEU   270      31.900  63.149  17.932  1.00                 C  
ATOM    201  N   TYR   271      28.135  62.695  14.890  1.00                 N  
ATOM    202  CA  TYR   271      26.956  62.585  14.057  1.00                 C  
ATOM    203  C   TYR   271      26.327  63.935  13.781  1.00                 C  
ATOM    204  O   TYR   271      26.266  64.821  14.638  1.00                 O  
ATOM    205  CB  TYR   271      25.924  61.662  14.708  1.00                 C  
ATOM    206  CG  TYR   271      26.326  60.204  14.718  1.00                 C  
ATOM    207  OH  TYR   271      27.431  56.196  14.762  1.00                 O  
ATOM    208  CZ  TYR   271      27.065  57.523  14.746  1.00                 C  
ATOM    209  CD1 TYR   271      26.616  59.555  15.911  1.00                 C  
ATOM    210  CE1 TYR   271      26.984  58.223  15.930  1.00                 C  
ATOM    211  CD2 TYR   271      26.413  59.483  13.535  1.00                 C  
ATOM    212  CE2 TYR   271      26.779  58.150  13.534  1.00                 C  
ATOM    213  N   PRO   272      25.846  64.102  12.556  1.00                 N  
ATOM    214  CA  PRO   272      25.176  65.327  12.180  1.00                 C  
ATOM    215  C   PRO   272      24.194  65.829  13.226  1.00                 C  
ATOM    216  O   PRO   272      23.335  65.090  13.713  1.00                 O  
ATOM    217  CB  PRO   272      24.441  64.965  10.888  1.00                 C  
ATOM    218  CD  PRO   272      25.453  62.954  11.699  1.00                 C  
ATOM    219  CG  PRO   272      24.255  63.487  10.965  1.00                 C  
ATOM    220  N   PRO   273      24.322  67.187  13.524  1.00                 N  
ATOM    221  CA  PRO   273      23.303  67.654  14.483  1.00                 C  
ATOM    222  C   PRO   273      21.891  67.404  13.993  1.00                 C  
ATOM    223  O   PRO   273      21.607  67.472  12.792  1.00                 O  
ATOM    224  CB  PRO   273      23.579  69.153  14.615  1.00                 C  
ATOM    225  CD  PRO   273      25.255  68.293  13.139  1.00                 C  
ATOM    226  CG  PRO   273      25.010  69.306  14.222  1.00                 C  
ATOM    227  N   VAL   274      20.997  67.168  14.944  1.00                 N  
ATOM    228  CA  VAL   274      19.579  67.053  14.625  1.00                 C  
ATOM    229  C   VAL   274      18.807  68.082  15.439  1.00                 C  
ATOM    230  O   VAL   274      19.321  68.681  16.383  1.00                 O  
ATOM    231  CB  VAL   274      19.054  65.630  14.893  1.00                 C  
ATOM    232  CG1 VAL   274      19.796  64.618  14.033  1.00                 C  
ATOM    233  CG2 VAL   274      19.187  65.282  16.367  1.00                 C  
ATOM    234  N   GLY   275      17.547  68.298  15.047  1.00                 N  
ATOM    235  CA  GLY   275      16.726  69.265  15.755  1.00                 C  
ATOM    236  C   GLY   275      16.668  68.942  17.245  1.00                 C  
ATOM    237  O   GLY   275      16.624  67.772  17.662  1.00                 O  
ATOM    238  N   PRO   276      16.692  69.986  18.071  1.00                 N  
ATOM    239  CA  PRO   276      16.521  69.859  19.521  1.00                 C  
ATOM    240  C   PRO   276      15.333  70.733  19.916  1.00                 C  
ATOM    241  O   PRO   276      15.216  71.879  19.470  1.00                 O  
ATOM    242  CB  PRO   276      17.849  70.355  20.095  1.00                 C  
ATOM    243  CD  PRO   276      18.078  70.450  17.715  1.00                 C  
ATOM    244  CG  PRO   276      18.829  70.168  18.986  1.00                 C  
ATOM    245  N   GLY   277      14.440  70.174  20.702  1.00                 N  
ATOM    246  CA  GLY   277      13.205  70.792  21.133  1.00                 C  
ATOM    247  C   GLY   277      13.266  71.027  22.621  1.00                 C  
ATOM    248  O   GLY   277      14.147  70.498  23.303  1.00                 O  
ATOM    249  N   GLY   278      12.311  71.754  23.185  1.00                 N  
ATOM    250  CA  GLY   278      12.317  71.924  24.644  1.00                 C  
ATOM    251  C   GLY   278      12.371  70.586  25.358  1.00                 C  
ATOM    252  O   GLY   278      11.833  69.568  24.889  1.00                 O  
ATOM    253  N   THR   279      12.912  69.599  24.700  1.00                 N  
ATOM    254  CA  THR   279      13.061  68.270  25.253  1.00                 C  
ATOM    255  C   THR   279      14.531  67.895  25.392  1.00                 C  
ATOM    256  O   THR   279      15.371  68.261  24.565  1.00                 O  
ATOM    257  CB  THR   279      12.344  67.216  24.389  1.00                 C  
ATOM    258  OG1 THR   279      12.900  67.218  23.068  1.00                 O  
ATOM    259  CG2 THR   279      10.859  67.527  24.293  1.00                 C  
ATOM    260  N   SER   280      14.866  67.155  26.445  1.00                 N  
ATOM    261  CA  SER   280      16.182  66.520  26.562  1.00                 C  
ATOM    262  C   SER   280      16.224  65.243  25.716  1.00                 C  
ATOM    263  O   SER   280      16.468  64.138  26.208  1.00                 O  
ATOM    264  CB  SER   280      16.499  66.209  28.026  1.00                 C  
ATOM    265  OG  SER   280      16.626  67.400  28.784  1.00                 O  
ATOM    266  N   LYS   281      15.980  65.402  24.418  1.00                 N  
ATOM    267  CA  LYS   281      15.816  64.297  23.506  1.00                 C  
ATOM    268  C   LYS   281      16.683  64.619  22.304  1.00                 C  
ATOM    269  O   LYS   281      16.390  65.498  21.490  1.00                 O  
ATOM    270  CB  LYS   281      14.341  64.116  23.143  1.00                 C  
ATOM    271  CD  LYS   281      12.014  63.529  23.879  1.00                 C  
ATOM    272  CE  LYS   281      11.122  63.179  25.059  1.00                 C  
ATOM    273  CG  LYS   281      13.454  63.738  24.318  1.00                 C  
ATOM    274  NZ  LYS   281       9.706  62.979  24.645  1.00                 N  
ATOM    275  N   MET   282      17.781  63.881  22.196  1.00                 N  
ATOM    276  CA  MET   282      18.852  64.162  21.266  1.00                 C  
ATOM    277  C   MET   282      18.940  62.989  20.301  1.00                 C  
ATOM    278  O   MET   282      19.332  61.876  20.664  1.00                 O  
ATOM    279  CB  MET   282      20.167  64.388  22.015  1.00                 C  
ATOM    280  SD  MET   282      21.692  65.778  23.864  1.00                 S  
ATOM    281  CE  MET   282      21.492  64.500  25.103  1.00                 C  
ATOM    282  CG  MET   282      20.157  65.597  22.936  1.00                 C  
ATOM    283  N   PHE   283      18.573  63.225  19.045  1.00                 N  
ATOM    284  CA  PHE   283      18.413  62.181  18.044  1.00                 C  
ATOM    285  C   PHE   283      19.543  62.258  17.009  1.00                 C  
ATOM    286  O   PHE   283      19.935  63.333  16.547  1.00                 O  
ATOM    287  CB  PHE   283      17.050  62.299  17.359  1.00                 C  
ATOM    288  CG  PHE   283      15.888  62.031  18.272  1.00                 C  
ATOM    289  CZ  PHE   283      13.737  61.526  19.959  1.00                 C  
ATOM    290  CD1 PHE   283      15.343  63.045  19.040  1.00                 C  
ATOM    291  CE1 PHE   283      14.274  62.798  19.880  1.00                 C  
ATOM    292  CD2 PHE   283      15.339  60.764  18.363  1.00                 C  
ATOM    293  CE2 PHE   283      14.270  60.516  19.203  1.00                 C  
ATOM    294  N   ASN   284      20.074  61.100  16.639  1.00                 N  
ATOM    295  CA  ASN   284      21.176  61.018  15.698  1.00                 C  
ATOM    296  C   ASN   284      21.065  59.744  14.890  1.00                 C  
ATOM    297  O   ASN   284      20.430  58.769  15.299  1.00                 O  
ATOM    298  CB  ASN   284      22.515  61.097  16.433  1.00                 C  
ATOM    299  CG  ASN   284      22.753  59.905  17.340  1.00                 C  
ATOM    300  OD1 ASN   284      23.153  58.834  16.881  1.00                 O  
ATOM    301  ND2 ASN   284      22.508  60.088  18.632  1.00                 N  
ATOM    302  N   PHE   285      21.678  59.726  13.792  1.00                 N  
ATOM    303  CA  PHE   285      21.911  58.525  13.003  1.00                 C  
ATOM    304  C   PHE   285      22.886  57.600  13.724  1.00                 C  
ATOM    305  O   PHE   285      23.819  58.058  14.387  1.00                 O  
ATOM    306  CB  PHE   285      22.444  58.890  11.616  1.00                 C  
ATOM    307  CG  PHE   285      22.650  57.706  10.715  1.00                 C  
ATOM    308  CZ  PHE   285      23.038  55.515   9.049  1.00                 C  
ATOM    309  CD1 PHE   285      21.578  57.112  10.072  1.00                 C  
ATOM    310  CE1 PHE   285      21.768  56.023   9.243  1.00                 C  
ATOM    311  CD2 PHE   285      23.916  57.186  10.510  1.00                 C  
ATOM    312  CE2 PHE   285      24.105  56.097   9.681  1.00                 C  
ATOM    313  N   THR   286      22.665  56.294  13.586  1.00                 N  
ATOM    314  CA  THR   286      23.545  55.305  14.196  1.00                 C  
ATOM    315  C   THR   286      23.687  54.118  13.265  1.00                 C  
ATOM    316  O   THR   286      22.738  53.735  12.575  1.00                 O  
ATOM    317  CB  THR   286      23.016  54.849  15.569  1.00                 C  
ATOM    318  OG1 THR   286      22.897  55.982  16.438  1.00                 O  
ATOM    319  CG2 THR   286      23.970  53.848  16.201  1.00                 C  
ATOM    320  N   ILE   287      24.879  53.520  13.244  1.00                 N  
ATOM    321  CA  ILE   287      25.068  52.341  12.417  1.00                 C  
ATOM    322  C   ILE   287      25.993  51.371  13.154  1.00                 C  
ATOM    323  O   ILE   287      26.866  51.779  13.918  1.00                 O  
ATOM    324  CB  ILE   287      25.634  52.708  11.032  1.00                 C  
ATOM    325  CD1 ILE   287      27.712  53.606   9.862  1.00                 C  
ATOM    326  CG1 ILE   287      26.995  53.391  11.176  1.00                 C  
ATOM    327  CG2 ILE   287      24.645  53.571  10.264  1.00                 C  
ATOM    328  N   MET   288      25.768  50.087  12.925  1.00                 N  
ATOM    329  CA  MET   288      26.575  49.019  13.525  1.00                 C  
ATOM    330  C   MET   288      26.807  47.928  12.493  1.00                 C  
ATOM    331  O   MET   288      25.891  47.547  11.773  1.00                 O  
ATOM    332  CB  MET   288      25.884  48.461  14.771  1.00                 C  
ATOM    333  SD  MET   288      25.868  46.812  16.998  1.00                 S  
ATOM    334  CE  MET   288      24.560  45.807  16.302  1.00                 C  
ATOM    335  CG  MET   288      26.685  47.394  15.499  1.00                 C  
ATOM    336  N   HIS   289      28.005  47.349  12.481  1.00                 N  
ATOM    337  CA  HIS   289      28.304  46.284  11.525  1.00                 C  
ATOM    338  C   HIS   289      27.538  45.010  11.861  1.00                 C  
ATOM    339  O   HIS   289      27.418  44.620  13.037  1.00                 O  
ATOM    340  CB  HIS   289      29.807  45.999  11.493  1.00                 C  
ATOM    341  CG  HIS   289      30.622  47.117  10.923  1.00                 C  
ATOM    342  ND1 HIS   289      30.585  47.461   9.589  1.00                 N  
ATOM    343  CE1 HIS   289      31.418  48.496   9.380  1.00                 C  
ATOM    344  CD2 HIS   289      31.577  48.080  11.452  1.00                 C  
ATOM    345  NE2 HIS   289      32.017  48.872  10.494  1.00                 N  
ATOM    346  N   ARG   290      26.964  44.393  10.826  1.00                 N  
ATOM    347  CA  ARG   290      26.528  43.003  10.885  1.00                 C  
ATOM    348  C   ARG   290      27.692  42.063  10.561  1.00                 C  
ATOM    349  O   ARG   290      27.874  41.041  11.241  1.00                 O  
ATOM    350  CB  ARG   290      25.365  42.765   9.920  1.00                 C  
ATOM    351  CD  ARG   290      23.572  41.221   9.082  1.00                 C  
ATOM    352  NE  ARG   290      23.057  39.854   9.061  1.00                 N  
ATOM    353  CG  ARG   290      24.813  41.349   9.951  1.00                 C  
ATOM    354  CZ  ARG   290      21.992  39.468   8.367  1.00                 C  
ATOM    355  NH1 ARG   290      21.596  38.203   8.409  1.00                 N  
ATOM    356  NH2 ARG   290      21.324  40.347   7.633  1.00                 N  
ATOM    357  N   GLY   291      28.447  42.385   9.504  1.00                 N  
ATOM    358  CA  GLY   291      29.677  41.681   9.137  1.00                 C  
ATOM    359  C   GLY   291      30.573  42.636   8.359  1.00                 C  
ATOM    360  O   GLY   291      30.108  43.655   7.828  1.00                 O  
ATOM    361  N   TYR   292      31.871  42.297   8.282  1.00                 N  
ATOM    362  CA  TYR   292      32.772  43.090   7.467  1.00                 C  
ATOM    363  C   TYR   292      33.813  42.152   6.846  1.00                 C  
ATOM    364  O   TYR   292      34.999  42.211   7.149  1.00                 O  
ATOM    365  CB  TYR   292      33.432  44.184   8.308  1.00                 C  
ATOM    366  CG  TYR   292      34.233  45.179   7.499  1.00                 C  
ATOM    367  OH  TYR   292      36.437  47.905   5.261  1.00                 O  
ATOM    368  CZ  TYR   292      35.708  47.004   6.003  1.00                 C  
ATOM    369  CD1 TYR   292      34.704  44.852   6.234  1.00                 C  
ATOM    370  CE1 TYR   292      35.437  45.755   5.487  1.00                 C  
ATOM    371  CD2 TYR   292      34.515  46.443   8.003  1.00                 C  
ATOM    372  CE2 TYR   292      35.247  47.358   7.270  1.00                 C  
ATOM    373  N   GLU   293      33.352  41.274   5.954  1.00                 N  
ATOM    374  CA  GLU   293      34.226  40.302   5.272  1.00                 C  
ATOM    375  C   GLU   293      34.969  39.448   6.302  1.00                 C  
ATOM    376  O   GLU   293      36.203  39.321   6.272  1.00                 O  
ATOM    377  CB  GLU   293      35.216  41.023   4.355  1.00                 C  
ATOM    378  CD  GLU   293      35.573  42.473   2.318  1.00                 C  
ATOM    379  CG  GLU   293      34.561  41.833   3.249  1.00                 C  
ATOM    380  OE1 GLU   293      36.787  42.319   2.565  1.00                 O  
ATOM    381  OE2 GLU   293      35.150  43.129   1.343  1.00                 O  
ATOM    382  N   PRO   294      34.215  38.919   7.255  1.00                 N  
ATOM    383  CA  PRO   294      34.792  38.212   8.407  1.00                 C  
ATOM    384  C   PRO   294      33.911  37.006   8.702  1.00                 C  
ATOM    385  O   PRO   294      33.017  36.656   7.926  1.00                 O  
ATOM    386  CB  PRO   294      34.772  39.253   9.528  1.00                 C  
ATOM    387  CD  PRO   294      33.603  40.227   7.681  1.00                 C  
ATOM    388  CG  PRO   294      33.634  40.153   9.181  1.00                 C  
ATOM    389  N   SER   295      34.133  36.359   9.851  1.00                 N  
ATOM    390  CA  SER   295      33.401  35.123  10.119  1.00                 C  
ATOM    391  C   SER   295      31.887  35.320  10.190  1.00                 C  
ATOM    392  O   SER   295      31.134  34.362   9.937  1.00                 O  
ATOM    393  CB  SER   295      33.880  34.490  11.427  1.00                 C  
ATOM    394  OG  SER   295      33.529  35.292  12.541  1.00                 O  
ATOM    395  N   LEU   296      31.420  36.549  10.448  1.00                 N  
ATOM    396  CA  LEU   296      29.992  36.808  10.497  1.00                 C  
ATOM    397  C   LEU   296      29.363  36.967   9.118  1.00                 C  
ATOM    398  O   LEU   296      28.135  37.038   9.011  1.00                 O  
ATOM    399  CB  LEU   296      29.703  38.063  11.322  1.00                 C  
ATOM    400  CG  LEU   296      30.063  37.996  12.808  1.00                 C  
ATOM    401  CD1 LEU   296      29.842  39.344  13.477  1.00                 C  
ATOM    402  CD2 LEU   296      29.250  36.918  13.509  1.00                 C  
ATOM    403  N   ASP   297      30.169  37.021   8.073  1.00                 N  
ATOM    404  CA  ASP   297      29.698  37.201   6.713  1.00                 C  
ATOM    405  C   ASP   297      30.919  37.325   5.833  1.00                 C  
ATOM    406  O   ASP   297      31.472  38.410   5.624  1.00                 O  
ATOM    407  CB  ASP   297      28.790  38.429   6.619  1.00                 C  
ATOM    408  CG  ASP   297      28.160  38.583   5.248  1.00                 C  
ATOM    409  OD1 ASP   297      28.493  37.785   4.348  1.00                 O  
ATOM    410  OD2 ASP   297      27.332  39.503   5.075  1.00                 O  
ATOM    411  N   ALA   298      31.422  36.169   5.374  1.00                 N  
ATOM    412  CA  ALA   298      32.804  36.122   4.874  1.00                 C  
ATOM    413  C   ALA   298      33.045  36.940   3.615  1.00                 C  
ATOM    414  O   ALA   298      34.161  37.451   3.448  1.00                 O  
ATOM    415  CB  ALA   298      33.219  34.685   4.598  1.00                 C  
ATOM    416  N   TRP   299      32.052  37.097   2.730  1.00                 N  
ATOM    417  CA  TRP   299      32.291  37.820   1.484  1.00                 C  
ATOM    418  C   TRP   299      31.578  39.166   1.410  1.00                 C  
ATOM    419  O   TRP   299      31.509  39.749   0.332  1.00                 O  
ATOM    420  CB  TRP   299      31.865  36.973   0.283  1.00                 C  
ATOM    421  CG  TRP   299      32.675  35.725   0.112  1.00                 C  
ATOM    422  CD1 TRP   299      32.254  34.441   0.308  1.00                 C  
ATOM    423  NE1 TRP   299      33.278  33.562   0.053  1.00                 N  
ATOM    424  CD2 TRP   299      34.047  35.641  -0.291  1.00                 C  
ATOM    425  CE2 TRP   299      34.390  34.276  -0.317  1.00                 C  
ATOM    426  CH2 TRP   299      36.594  34.778  -1.000  1.00                 C  
ATOM    427  CZ2 TRP   299      35.663  33.833  -0.671  1.00                 C  
ATOM    428  CE3 TRP   299      35.019  36.586  -0.632  1.00                 C  
ATOM    429  CZ3 TRP   299      36.280  36.142  -0.982  1.00                 C  
ATOM    430  N   LEU   300      31.059  39.680   2.525  1.00                 N  
ATOM    431  CA  LEU   300      30.237  40.895   2.419  1.00                 C  
ATOM    432  C   LEU   300      30.346  41.725   3.695  1.00                 C  
ATOM    433  O   LEU   300      30.689  41.225   4.769  1.00                 O  
ATOM    434  CB  LEU   300      28.777  40.532   2.141  1.00                 C  
ATOM    435  CG  LEU   300      28.499  39.798   0.827  1.00                 C  
ATOM    436  CD1 LEU   300      27.055  39.325   0.770  1.00                 C  
ATOM    437  CD2 LEU   300      28.811  40.692  -0.364  1.00                 C  
ATOM    438  N   GLU   301      30.005  43.014   3.558  1.00                 N  
ATOM    439  CA  GLU   301      29.983  43.973   4.647  1.00                 C  
ATOM    440  C   GLU   301      28.636  44.664   4.587  1.00                 C  
ATOM    441  O   GLU   301      28.153  44.963   3.495  1.00                 O  
ATOM    442  CB  GLU   301      31.150  44.954   4.521  1.00                 C  
ATOM    443  CD  GLU   301      32.448  46.870   5.534  1.00                 C  
ATOM    444  CG  GLU   301      31.242  45.959   5.657  1.00                 C  
ATOM    445  OE1 GLU   301      33.261  46.657   4.610  1.00                 O  
ATOM    446  OE2 GLU   301      32.579  47.797   6.360  1.00                 O  
ATOM    447  N   ILE   302      28.005  44.834   5.745  1.00                 N  
ATOM    448  CA  ILE   302      26.715  45.524   5.806  1.00                 C  
ATOM    449  C   ILE   302      26.422  45.871   7.247  1.00                 C  
ATOM    450  O   ILE   302      27.079  45.372   8.168  1.00                 O  
ATOM    451  CB  ILE   302      25.588  44.668   5.198  1.00                 C  
ATOM    452  CD1 ILE   302      23.260  44.852   4.176  1.00                 C  
ATOM    453  CG1 ILE   302      24.308  45.494   5.059  1.00                 C  
ATOM    454  CG2 ILE   302      25.365  43.413   6.028  1.00                 C  
ATOM    455  N   ASN   303      25.440  46.767   7.432  1.00                 N  
ATOM    456  CA  ASN   303      25.204  47.372   8.737  1.00                 C  
ATOM    457  C   ASN   303      23.728  47.421   9.073  1.00                 C  
ATOM    458  O   ASN   303      22.859  47.541   8.192  1.00                 O  
ATOM    459  CB  ASN   303      25.808  48.776   8.794  1.00                 C  
ATOM    460  CG  ASN   303      27.320  48.766   8.677  1.00                 C  
ATOM    461  OD1 ASN   303      28.026  48.520   9.654  1.00                 O  
ATOM    462  ND2 ASN   303      27.821  49.033   7.476  1.00                 N  
ATOM    463  N   TRP   304      23.461  47.381  10.376  1.00                 N  
ATOM    464  CA  TRP   304      22.194  47.842  10.923  1.00                 C  
ATOM    465  C   TRP   304      22.245  49.349  11.108  1.00                 C  
ATOM    466  O   TRP   304      23.298  49.909  11.426  1.00                 O  
ATOM    467  CB  TRP   304      21.893  47.136  12.247  1.00                 C  
ATOM    468  CG  TRP   304      21.577  45.680  12.091  1.00                 C  
ATOM    469  CD1 TRP   304      22.422  44.630  12.307  1.00                 C  
ATOM    470  NE1 TRP   304      21.776  43.443  12.062  1.00                 N  
ATOM    471  CD2 TRP   304      20.326  45.112  11.686  1.00                 C  
ATOM    472  CE2 TRP   304      20.486  43.714  11.678  1.00                 C  
ATOM    473  CH2 TRP   304      18.252  43.398  10.983  1.00                 C  
ATOM    474  CZ2 TRP   304      19.454  42.846  11.328  1.00                 C  
ATOM    475  CE3 TRP   304      19.086  45.649  11.328  1.00                 C  
ATOM    476  CZ3 TRP   304      18.065  44.784  10.981  1.00                 C  
ATOM    477  N   PHE   305      21.089  50.010  10.882  1.00                 N  
ATOM    478  CA  PHE   305      21.019  51.469  10.973  1.00                 C  
ATOM    479  C   PHE   305      19.788  51.877  11.772  1.00                 C  
ATOM    480  O   PHE   305      18.751  51.199  11.774  1.00                 O  
ATOM    481  CB  PHE   305      20.991  52.092   9.576  1.00                 C  
ATOM    482  CG  PHE   305      19.770  51.736   8.778  1.00                 C  
ATOM    483  CZ  PHE   305      17.512  51.072   7.298  1.00                 C  
ATOM    484  CD1 PHE   305      18.641  52.537   8.818  1.00                 C  
ATOM    485  CE1 PHE   305      17.517  52.209   8.084  1.00                 C  
ATOM    486  CD2 PHE   305      19.749  50.602   7.987  1.00                 C  
ATOM    487  CE2 PHE   305      18.625  50.274   7.252  1.00                 C  
ATOM    488  N   GLY   306      19.905  53.005  12.463  1.00                 N  
ATOM    489  CA  GLY   306      18.723  53.566  13.099  1.00                 C  
ATOM    490  C   GLY   306      18.814  55.080  13.071  1.00                 C  
ATOM    491  O   GLY   306      19.898  55.657  12.982  1.00                 O  
ATOM    492  N   VAL   307      17.653  55.711  13.205  1.00                 N  
ATOM    493  CA  VAL   307      17.551  57.171  13.080  1.00                 C  
ATOM    494  C   VAL   307      16.122  57.546  13.428  1.00                 C  
ATOM    495  O   VAL   307      15.350  56.726  13.922  1.00                 O  
ATOM    496  CB  VAL   307      17.946  57.646  11.669  1.00                 C  
ATOM    497  CG1 VAL   307      16.982  57.091  10.631  1.00                 C  
ATOM    498  CG2 VAL   307      17.982  59.165  11.609  1.00                 C  
ATOM    499  N   PHE   308      15.764  58.796  13.178  1.00                 N  
ATOM    500  CA  PHE   308      14.382  59.184  13.179  1.00                 C  
ATOM    501  C   PHE   308      13.952  59.552  11.772  1.00                 C  
ATOM    502  O   PHE   308      14.782  59.757  10.870  1.00                 O  
ATOM    503  CB  PHE   308      14.154  60.352  14.140  1.00                 C  
ATOM    504  CG  PHE   308      12.721  60.792  14.231  1.00                 C  
ATOM    505  CZ  PHE   308      10.069  61.610  14.396  1.00                 C  
ATOM    506  CD1 PHE   308      11.816  60.092  15.011  1.00                 C  
ATOM    507  CE1 PHE   308      10.497  60.496  15.095  1.00                 C  
ATOM    508  CD2 PHE   308      12.277  61.904  13.538  1.00                 C  
ATOM    509  CE2 PHE   308      10.958  62.308  13.622  1.00                 C  
ATOM    510  N   GLU   309      12.638  59.655  11.589  1.00                 N  
ATOM    511  CA  GLU   309      12.127  60.156  10.313  1.00                 C  
ATOM    512  C   GLU   309      12.678  61.530   9.989  1.00                 C  
ATOM    513  O   GLU   309      12.751  61.881   8.814  1.00                 O  
ATOM    514  CB  GLU   309      10.598  60.203  10.329  1.00                 C  
ATOM    515  CD  GLU   309       9.858  58.329  11.853  1.00                 C  
ATOM    516  CG  GLU   309       9.936  58.838  10.427  1.00                 C  
ATOM    517  OE1 GLU   309      10.436  58.980  12.749  1.00                 O  
ATOM    518  OE2 GLU   309       9.219  57.279  12.075  1.00                 O  
ATOM    519  N   HIS   310      13.096  62.304  11.006  1.00                 N  
ATOM    520  CA  HIS   310      13.500  63.695  10.843  1.00                 C  
ATOM    521  C   HIS   310      14.983  63.911  11.113  1.00                 C  
ATOM    522  O   HIS   310      15.405  65.044  11.338  1.00                 O  
ATOM    523  CB  HIS   310      12.683  64.602  11.765  1.00                 C  
ATOM    524  CG  HIS   310      11.216  64.604  11.465  1.00                 C  
ATOM    525  ND1 HIS   310      10.679  65.265  10.382  1.00                 N  
ATOM    526  CE1 HIS   310       9.346  65.085  10.376  1.00                 C  
ATOM    527  CD2 HIS   310      10.030  64.025  12.079  1.00                 C  
ATOM    528  NE2 HIS   310       8.949  64.343  11.392  1.00                 N  
ATOM    529  N   GLY   311      15.793  62.856  11.016  1.00                 N  
ATOM    530  CA  GLY   311      17.238  62.954  11.073  1.00                 C  
ATOM    531  C   GLY   311      17.849  63.434   9.761  1.00                 C  
ATOM    532  O   GLY   311      17.535  62.907   8.693  1.00                 O  
ATOM    533  N   SER   312      18.805  64.388   9.843  1.00                 N  
ATOM    534  CA  SER   312      19.575  64.665   8.647  1.00                 C  
ATOM    535  C   SER   312      18.794  65.466   7.610  1.00                 C  
ATOM    536  O   SER   312      17.772  66.100   7.886  1.00                 O  
ATOM    537  CB  SER   312      20.063  63.362   8.010  1.00                 C  
ATOM    538  OG  SER   312      21.032  63.616   7.008  1.00                 O  
ATOM    539  N   THR   313      19.279  65.396   6.358  1.00                 N  
ATOM    540  CA  THR   313      18.502  65.954   5.255  1.00                 C  
ATOM    541  C   THR   313      17.226  65.145   5.116  1.00                 C  
ATOM    542  O   THR   313      17.286  63.925   4.885  1.00                 O  
ATOM    543  CB  THR   313      19.304  65.948   3.940  1.00                 C  
ATOM    544  OG1 THR   313      20.494  66.729   4.100  1.00                 O  
ATOM    545  CG2 THR   313      18.478  66.545   2.810  1.00                 C  
ATOM    546  N   HIS   314      16.065  65.780   5.300  1.00                 N  
ATOM    547  CA  HIS   314      14.860  64.969   5.359  1.00                 C  
ATOM    548  C   HIS   314      13.641  65.734   4.889  1.00                 C  
ATOM    549  O   HIS   314      13.624  66.973   4.809  1.00                 O  
ATOM    550  CB  HIS   314      14.629  64.456   6.782  1.00                 C  
ATOM    551  CG  HIS   314      14.354  65.539   7.778  1.00                 C  
ATOM    552  ND1 HIS   314      15.345  66.114   8.544  1.00                 N  
ATOM    553  CE1 HIS   314      14.796  67.050   9.339  1.00                 C  
ATOM    554  CD2 HIS   314      13.173  66.260   8.229  1.00                 C  
ATOM    555  NE2 HIS   314      13.493  67.143   9.155  1.00                 N  
ATOM    556  N   VAL   315      12.597  64.945   4.607  1.00                 N  
ATOM    557  CA  VAL   315      11.326  65.373   4.040  1.00                 C  
ATOM    558  C   VAL   315      10.242  65.291   5.104  1.00                 C  
ATOM    559  O   VAL   315      10.174  64.295   5.845  1.00                 O  
ATOM    560  CB  VAL   315      10.944  64.529   2.809  1.00                 C  
ATOM    561  CG1 VAL   315       9.580  64.946   2.280  1.00                 C  
ATOM    562  CG2 VAL   315      12.003  64.660   1.725  1.00                 C  
ATOM    563  N   ASP   316       9.399  66.327   5.172  1.00                 N  
ATOM    564  CA  ASP   316       8.224  66.374   6.060  1.00                 C  
ATOM    565  C   ASP   316       6.936  66.199   5.254  1.00                 C  
ATOM    566  O   ASP   316       6.660  67.006   4.356  1.00                 O  
ATOM    567  CB  ASP   316       8.192  67.691   6.837  1.00                 C  
ATOM    568  CG  ASP   316       9.316  67.798   7.849  1.00                 C  
ATOM    569  OD1 ASP   316       9.917  66.755   8.182  1.00                 O  
ATOM    570  OD2 ASP   316       9.596  68.925   8.309  1.00                 O  
ATOM    571  N   ALA   317       6.124  65.169   5.616  1.00                 N  
ATOM    572  CA  ALA   317       4.803  64.985   5.019  1.00                 C  
ATOM    573  C   ALA   317       3.723  65.668   5.855  1.00                 C  
ATOM    574  O   ALA   317       3.954  66.026   7.005  1.00                 O  
ATOM    575  CB  ALA   317       4.491  63.504   4.868  1.00                 C  
ATOM    576  N   PRO   318       2.524  65.887   5.283  1.00                 N  
ATOM    577  CA  PRO   318       1.497  66.640   6.018  1.00                 C  
ATOM    578  C   PRO   318       1.104  66.015   7.347  1.00                 C  
ATOM    579  O   PRO   318       0.810  66.771   8.286  1.00                 O  
ATOM    580  CB  PRO   318       0.299  66.658   5.066  1.00                 C  
ATOM    581  CD  PRO   318       2.071  65.579   3.873  1.00                 C  
ATOM    582  CG  PRO   318       0.898  66.504   3.709  1.00                 C  
ATOM    583  N   ALA   319       1.124  64.686   7.474  1.00                 N  
ATOM    584  CA  ALA   319       0.717  64.076   8.744  1.00                 C  
ATOM    585  C   ALA   319       1.679  64.363   9.901  1.00                 C  
ATOM    586  O   ALA   319       1.336  64.086  11.068  1.00                 O  
ATOM    587  CB  ALA   319       0.577  62.570   8.588  1.00                 C  
ATOM    588  N   HIS   320       2.864  64.912   9.612  1.00                 N  
ATOM    589  CA  HIS   320       3.783  65.308  10.672  1.00                 C  
ATOM    590  C   HIS   320       3.162  66.342  11.606  1.00                 C  
ATOM    591  O   HIS   320       3.501  66.372  12.790  1.00                 O  
ATOM    592  CB  HIS   320       5.079  65.863  10.078  1.00                 C  
ATOM    593  CG  HIS   320       6.113  66.210  11.103  1.00                 C  
ATOM    594  ND1 HIS   320       6.796  65.255  11.824  1.00                 N  
ATOM    595  CE1 HIS   320       7.653  65.867  12.661  1.00                 C  
ATOM    596  CD2 HIS   320       6.683  67.443  11.628  1.00                 C  
ATOM    597  NE2 HIS   320       7.590  67.180  12.548  1.00                 N  
ATOM    598  N   TYR   321       2.301  67.226  11.107  1.00                 N  
ATOM    599  CA  TYR   321       1.708  68.233  11.978  1.00                 C  
ATOM    600  C   TYR   321       0.253  67.923  12.315  1.00                 C  
ATOM    601  O   TYR   321      -0.485  67.335  11.517  1.00                 O  
ATOM    602  CB  TYR   321       1.797  69.618  11.334  1.00                 C  
ATOM    603  CG  TYR   321       1.211  70.726  12.180  1.00                 C  
ATOM    604  OH  TYR   321      -0.388  73.772  14.515  1.00                 O  
ATOM    605  CZ  TYR   321       0.140  72.764  13.742  1.00                 C  
ATOM    606  CD1 TYR   321       1.915  71.246  13.259  1.00                 C  
ATOM    607  CE1 TYR   321       1.387  72.258  14.037  1.00                 C  
ATOM    608  CD2 TYR   321      -0.045  71.248  11.897  1.00                 C  
ATOM    609  CE2 TYR   321      -0.588  72.261  12.665  1.00                 C  
ATOM    610  N   SER   322      -0.485  67.774  11.170  1.00                 N  
ATOM    611  CA  SER   322      -1.921  67.444  11.116  1.00                 C  
ATOM    612  C   SER   322      -1.998  65.882  10.944  1.00                 C  
ATOM    613  O   SER   322      -1.104  65.187  10.456  1.00                 O  
ATOM    614  CB  SER   322      -2.602  68.201   9.974  1.00                 C  
ATOM    615  OG  SER   322      -2.136  67.752   8.714  1.00                 O  
ATOM    616  N   GLN   323      -3.167  65.408  11.400  1.00                 N  
ATOM    617  CA  GLN   323      -3.491  63.940  11.317  1.00                 C  
ATOM    618  C   GLN   323      -4.052  63.809   9.859  1.00                 C  
ATOM    619  O   GLN   323      -5.176  64.205   9.536  1.00                 O  
ATOM    620  CB  GLN   323      -4.475  63.545  12.420  1.00                 C  
ATOM    621  CD  GLN   323      -3.694  61.164  12.733  1.00                 C  
ATOM    622  CG  GLN   323      -4.861  62.075  12.410  1.00                 C  
ATOM    623  OE1 GLN   323      -3.056  61.302  13.776  1.00                 O  
ATOM    624  NE2 GLN   323      -3.410  60.227  11.835  1.00                 N  
ATOM    625  N   GLY   324      -3.205  63.230   8.990  1.00                 N  
ATOM    626  CA  GLY   324      -3.625  63.023   7.550  1.00                 C  
ATOM    627  C   GLY   324      -2.703  61.962   6.912  1.00                 C  
ATOM    628  O   GLY   324      -1.677  61.575   7.479  1.00                 O  
ATOM    629  N   ARG   325      -3.067  61.475   5.708  1.00                 N  
ATOM    630  CA  ARG   325      -2.223  60.446   5.007  1.00                 C  
ATOM    631  C   ARG   325      -2.156  60.757   3.489  1.00                 C  
ATOM    632  O   ARG   325      -2.755  60.038   2.685  1.00                 O  
ATOM    633  CB  ARG   325      -2.782  59.042   5.246  1.00                 C  
ATOM    634  CD  ARG   325      -4.853  57.636   5.429  1.00                 C  
ATOM    635  NE  ARG   325      -4.280  56.392   4.921  1.00                 N  
ATOM    636  CG  ARG   325      -4.219  58.859   4.786  1.00                 C  
ATOM    637  CZ  ARG   325      -4.393  55.215   5.527  1.00                 C  
ATOM    638  NH1 ARG   325      -3.839  54.137   4.991  1.00                 N  
ATOM    639  NH2 ARG   325      -5.061  55.119   6.668  1.00                 N  
ATOM    640  N   ALA   326      -1.444  61.861   2.982  1.00                 N  
ATOM    641  CA  ALA   326      -0.664  62.682   3.905  1.00                 C  
ATOM    642  C   ALA   326       0.555  62.058   4.534  1.00                 C  
ATOM    643  O   ALA   326       1.265  62.745   5.274  1.00                 O  
ATOM    644  CB  ALA   326      -1.539  63.172   5.048  1.00                 C  
ATOM    645  N   HIS   327       0.806  60.780   4.297  1.00                 N  
ATOM    646  CA  HIS   327       2.002  60.104   4.803  1.00                 C  
ATOM    647  C   HIS   327       2.962  59.833   3.648  1.00                 C  
ATOM    648  O   HIS   327       2.550  59.822   2.486  1.00                 O  
ATOM    649  CB  HIS   327       1.622  58.804   5.514  1.00                 C  
ATOM    650  CG  HIS   327       0.825  59.010   6.765  1.00                 C  
ATOM    651  ND1 HIS   327       1.354  59.588   7.898  1.00                 N  
ATOM    652  CE1 HIS   327       0.404  59.637   8.849  1.00                 C  
ATOM    653  CD2 HIS   327      -0.543  58.735   7.181  1.00                 C  
ATOM    654  NE2 HIS   327      -0.736  59.127   8.426  1.00                 N  
ATOM    655  N   LEU   328       4.271  59.650   3.959  1.00                 N  
ATOM    656  CA  LEU   328       5.287  59.524   2.898  1.00                 C  
ATOM    657  C   LEU   328       5.041  58.330   2.007  1.00                 C  
ATOM    658  O   LEU   328       5.539  58.298   0.867  1.00                 O  
ATOM    659  CB  LEU   328       6.687  59.425   3.506  1.00                 C  
ATOM    660  CG  LEU   328       7.220  60.685   4.191  1.00                 C  
ATOM    661  CD1 LEU   328       8.539  60.400   4.891  1.00                 C  
ATOM    662  CD2 LEU   328       7.388  61.813   3.185  1.00                 C  
ATOM    663  N   HIS   329       4.359  57.297   2.521  1.00                 N  
ATOM    664  CA  HIS   329       4.088  56.116   1.705  1.00                 C  
ATOM    665  C   HIS   329       2.879  56.301   0.795  1.00                 C  
ATOM    666  O   HIS   329       2.609  55.425  -0.027  1.00                 O  
ATOM    667  CB  HIS   329       3.870  54.889   2.593  1.00                 C  
ATOM    668  CG  HIS   329       2.669  54.991   3.480  1.00                 C  
ATOM    669  ND1 HIS   329       2.625  55.816   4.583  1.00                 N  
ATOM    670  CE1 HIS   329       1.424  55.693   5.175  1.00                 C  
ATOM    671  CD2 HIS   329       1.348  54.380   3.513  1.00                 C  
ATOM    672  NE2 HIS   329       0.653  54.833   4.539  1.00                 N  
ATOM    673  N   GLU   330       2.167  57.423   0.895  1.00                 N  
ATOM    674  CA  GLU   330       0.975  57.667   0.086  1.00                 C  
ATOM    675  C   GLU   330       1.070  58.888  -0.807  1.00                 C  
ATOM    676  O   GLU   330       0.221  59.056  -1.680  1.00                 O  
ATOM    677  CB  GLU   330      -0.258  57.817   0.980  1.00                 C  
ATOM    678  CD  GLU   330      -1.833  56.752   2.643  1.00                 C  
ATOM    679  CG  GLU   330      -0.608  56.566   1.769  1.00                 C  
ATOM    680  OE1 GLU   330      -2.892  57.139   2.105  1.00                 O  
ATOM    681  OE2 GLU   330      -1.734  56.512   3.864  1.00                 O  
ATOM    682  N   ILE   331       2.065  59.744  -0.609  1.00                 N  
ATOM    683  CA  ILE   331       2.216  60.905  -1.497  1.00                 C  
ATOM    684  C   ILE   331       2.351  60.430  -2.939  1.00                 C  
ATOM    685  O   ILE   331       3.103  59.485  -3.210  1.00                 O  
ATOM    686  CB  ILE   331       3.424  61.771  -1.094  1.00                 C  
ATOM    687  CD1 ILE   331       4.433  63.053   0.865  1.00                 C  
ATOM    688  CG1 ILE   331       3.205  62.378   0.294  1.00                 C  
ATOM    689  CG2 ILE   331       3.689  62.838  -2.144  1.00                 C  
ATOM    690  N   PRO   332       1.628  61.011  -3.899  1.00                 N  
ATOM    691  CA  PRO   332       1.769  60.559  -5.289  1.00                 C  
ATOM    692  C   PRO   332       3.182  60.766  -5.815  1.00                 C  
ATOM    693  O   PRO   332       3.845  61.761  -5.492  1.00                 O  
ATOM    694  CB  PRO   332       0.762  61.415  -6.060  1.00                 C  
ATOM    695  CD  PRO   332       0.505  62.017  -3.758  1.00                 C  
ATOM    696  CG  PRO   332      -0.252  61.809  -5.040  1.00                 C  
ATOM    697  N   PRO   333       3.643  59.803  -6.626  1.00                 N  
ATOM    698  CA  PRO   333       5.042  59.824  -7.044  1.00                 C  
ATOM    699  C   PRO   333       5.356  61.034  -7.924  1.00                 C  
ATOM    700  O   PRO   333       6.492  61.508  -7.911  1.00                 O  
ATOM    701  CB  PRO   333       5.216  58.517  -7.819  1.00                 C  
ATOM    702  CD  PRO   333       2.917  58.638  -7.165  1.00                 C  
ATOM    703  CG  PRO   333       3.836  58.151  -8.251  1.00                 C  
ATOM    704  N   GLU   334       4.381  61.570  -8.665  1.00                 N  
ATOM    705  CA  GLU   334       4.670  62.768  -9.449  1.00                 C  
ATOM    706  C   GLU   334       5.063  63.955  -8.564  1.00                 C  
ATOM    707  O   GLU   334       5.738  64.874  -9.047  1.00                 O  
ATOM    708  CB  GLU   334       3.464  63.149 -10.310  1.00                 C  
ATOM    709  CD  GLU   334       2.289  60.982 -10.864  1.00                 C  
ATOM    710  CG  GLU   334       3.126  62.132 -11.389  1.00                 C  
ATOM    711  OE1 GLU   334       2.084  60.910  -9.634  1.00                 O  
ATOM    712  OE2 GLU   334       1.839  60.153 -11.682  1.00                 O  
ATOM    713  N   GLN   335       4.725  63.934  -7.269  1.00                 N  
ATOM    714  CA  GLN   335       5.188  64.992  -6.377  1.00                 C  
ATOM    715  C   GLN   335       6.675  64.914  -6.063  1.00                 C  
ATOM    716  O   GLN   335       7.209  65.860  -5.470  1.00                 O  
ATOM    717  CB  GLN   335       4.405  64.965  -5.063  1.00                 C  
ATOM    718  CD  GLN   335       2.664  66.665  -5.741  1.00                 C  
ATOM    719  CG  GLN   335       2.923  65.266  -5.217  1.00                 C  
ATOM    720  OE1 GLN   335       3.126  67.650  -5.164  1.00                 O  
ATOM    721  NE2 GLN   335       1.923  66.756  -6.839  1.00                 N  
ATOM    722  N   LEU   336       7.369  63.837  -6.419  1.00                 N  
ATOM    723  CA  LEU   336       8.768  63.667  -6.045  1.00                 C  
ATOM    724  C   LEU   336       9.741  64.264  -7.047  1.00                 C  
ATOM    725  O   LEU   336      10.936  64.319  -6.751  1.00                 O  
ATOM    726  CB  LEU   336       9.098  62.184  -5.863  1.00                 C  
ATOM    727  CG  LEU   336       8.344  61.454  -4.749  1.00                 C  
ATOM    728  CD1 LEU   336       8.692  59.973  -4.746  1.00                 C  
ATOM    729  CD2 LEU   336       8.654  62.073  -3.395  1.00                 C  
ATOM    730  N   VAL   337       9.273  64.739  -8.201  1.00                 N  
ATOM    731  CA  VAL   337      10.118  65.397  -9.194  1.00                 C  
ATOM    732  C   VAL   337       9.376  66.632  -9.675  1.00                 C  
ATOM    733  O   VAL   337       8.205  66.531 -10.063  1.00                 O  
ATOM    734  CB  VAL   337      10.465  64.449 -10.357  1.00                 C  
ATOM    735  CG1 VAL   337      11.326  65.163 -11.388  1.00                 C  
ATOM    736  CG2 VAL   337      11.170  63.205  -9.838  1.00                 C  
ATOM    737  N   GLY   338      10.021  67.798  -9.619  1.00                 N  
ATOM    738  CA  GLY   338       9.343  68.999 -10.074  1.00                 C  
ATOM    739  C   GLY   338      10.213  70.235 -10.086  1.00                 C  
ATOM    740  O   GLY   338      11.378  70.224  -9.659  1.00                 O  
ATOM    741  N   PRO   339       9.666  71.338 -10.586  1.00                 N  
ATOM    742  CA  PRO   339      10.429  72.583 -10.627  1.00                 C  
ATOM    743  C   PRO   339      10.710  73.139  -9.244  1.00                 C  
ATOM    744  O   PRO   339       9.941  72.949  -8.302  1.00                 O  
ATOM    745  CB  PRO   339       9.539  73.536 -11.428  1.00                 C  
ATOM    746  CD  PRO   339       8.278  71.526 -11.115  1.00                 C  
ATOM    747  CG  PRO   339       8.155  73.021 -11.217  1.00                 C  
ATOM    748  N   GLY   340      11.848  73.805  -9.133  1.00                 N  
ATOM    749  CA  GLY   340      12.275  74.416  -7.885  1.00                 C  
ATOM    750  C   GLY   340      12.768  75.826  -8.186  1.00                 C  
ATOM    751  O   GLY   340      13.362  76.084  -9.250  1.00                 O  
ATOM    752  N   VAL   341      12.505  76.729  -7.261  1.00                 N  
ATOM    753  CA  VAL   341      13.064  78.082  -7.269  1.00                 C  
ATOM    754  C   VAL   341      13.822  78.287  -5.968  1.00                 C  
ATOM    755  O   VAL   341      13.478  77.716  -4.916  1.00                 O  
ATOM    756  CB  VAL   341      11.966  79.145  -7.454  1.00                 C  
ATOM    757  CG1 VAL   341      11.268  78.964  -8.793  1.00                 C  
ATOM    758  CG2 VAL   341      10.962  79.078  -6.313  1.00                 C  
ATOM    759  N   MET   342      14.893  79.068  -6.050  1.00                 N  
ATOM    760  CA  MET   342      15.791  79.295  -4.920  1.00                 C  
ATOM    761  C   MET   342      15.865  80.785  -4.639  1.00                 C  
ATOM    762  O   MET   342      16.297  81.560  -5.500  1.00                 O  
ATOM    763  CB  MET   342      17.177  78.717  -5.213  1.00                 C  
ATOM    764  SD  MET   342      18.887  80.366  -3.787  1.00                 S  
ATOM    765  CE  MET   342      20.132  80.348  -5.075  1.00                 C  
ATOM    766  CG  MET   342      18.126  78.749  -4.026  1.00                 C  
ATOM    767  N   ILE   343      15.482  81.174  -3.428  1.00                 N  
ATOM    768  CA  ILE   343      15.507  82.578  -2.992  1.00                 C  
ATOM    769  C   ILE   343      16.770  82.752  -2.165  1.00                 C  
ATOM    770  O   ILE   343      16.916  82.115  -1.110  1.00                 O  
ATOM    771  CB  ILE   343      14.236  82.947  -2.204  1.00                 C  
ATOM    772  CD1 ILE   343      11.691  82.868  -2.317  1.00                 C  
ATOM    773  CG1 ILE   343      12.994  82.759  -3.078  1.00                 C  
ATOM    774  CG2 ILE   343      14.339  84.364  -1.662  1.00                 C  
ATOM    775  N   ASP   344      17.675  83.630  -2.617  1.00                 N  
ATOM    776  CA  ASP   344      18.977  83.804  -1.961  1.00                 C  
ATOM    777  C   ASP   344      18.884  84.789  -0.812  1.00                 C  
ATOM    778  O   ASP   344      18.893  86.010  -1.015  1.00                 O  
ATOM    779  CB  ASP   344      20.027  84.273  -2.970  1.00                 C  
ATOM    780  CG  ASP   344      21.406  84.410  -2.355  1.00                 C  
ATOM    781  OD1 ASP   344      21.517  84.300  -1.116  1.00                 O  
ATOM    782  OD2 ASP   344      22.375  84.627  -3.112  1.00                 O  
ATOM    783  N   ILE   345      18.776  84.263   0.403  1.00                 N  
ATOM    784  CA  ILE   345      18.770  85.083   1.609  1.00                 C  
ATOM    785  C   ILE   345      20.103  84.987   2.348  1.00                 C  
ATOM    786  O   ILE   345      20.144  85.241   3.559  1.00                 O  
ATOM    787  CB  ILE   345      17.620  84.689   2.554  1.00                 C  
ATOM    788  CD1 ILE   345      16.848  82.848   4.140  1.00                 C  
ATOM    789  CG1 ILE   345      17.783  83.239   3.017  1.00                 C  
ATOM    790  CG2 ILE   345      16.275  84.921   1.883  1.00                 C  
ATOM    791  N   LYS   346      21.193  84.614   1.651  1.00                 N  
ATOM    792  CA  LYS   346      22.447  84.378   2.357  1.00                 C  
ATOM    793  C   LYS   346      23.013  85.659   2.965  1.00                 C  
ATOM    794  O   LYS   346      23.586  85.611   4.060  1.00                 O  
ATOM    795  CB  LYS   346      23.482  83.756   1.417  1.00                 C  
ATOM    796  CD  LYS   346      25.741  82.701   1.128  1.00                 C  
ATOM    797  CE  LYS   346      27.062  82.360   1.798  1.00                 C  
ATOM    798  CG  LYS   346      24.803  83.415   2.088  1.00                 C  
ATOM    799  NZ  LYS   346      27.991  81.660   0.869  1.00                 N  
ATOM    800  N   ASP   347      22.897  86.806   2.275  1.00                 N  
ATOM    801  CA  ASP   347      23.414  88.044   2.863  1.00                 C  
ATOM    802  C   ASP   347      22.658  88.399   4.146  1.00                 C  
ATOM    803  O   ASP   347      23.262  88.726   5.180  1.00                 O  
ATOM    804  CB  ASP   347      23.318  89.195   1.859  1.00                 C  
ATOM    805  CG  ASP   347      24.321  89.067   0.729  1.00                 C  
ATOM    806  OD1 ASP   347      25.262  88.256   0.859  1.00                 O  
ATOM    807  OD2 ASP   347      24.165  89.778  -0.286  1.00                 O  
ATOM    808  N   LYS   348      21.337  88.292   4.109  1.00                 N  
ATOM    809  CA  LYS   348      20.558  88.611   5.287  1.00                 C  
ATOM    810  C   LYS   348      20.859  87.672   6.442  1.00                 C  
ATOM    811  O   LYS   348      20.919  88.099   7.600  1.00                 O  
ATOM    812  CB  LYS   348      19.062  88.568   4.968  1.00                 C  
ATOM    813  CD  LYS   348      18.681  91.037   4.733  1.00                 C  
ATOM    814  CE  LYS   348      18.106  92.138   3.857  1.00                 C  
ATOM    815  CG  LYS   348      18.591  89.683   4.049  1.00                 C  
ATOM    816  NZ  LYS   348      18.237  93.479   4.491  1.00                 N  
ATOM    817  N   ALA   349      21.061  86.380   6.145  1.00                 N  
ATOM    818  CA  ALA   349      21.326  85.421   7.210  1.00                 C  
ATOM    819  C   ALA   349      22.708  85.633   7.833  1.00                 C  
ATOM    820  O   ALA   349      22.898  85.336   9.021  1.00                 O  
ATOM    821  CB  ALA   349      21.211  83.999   6.683  1.00                 C  
ATOM    822  N   SER   350      23.667  86.131   7.053  1.00                 N  
ATOM    823  CA  SER   350      24.998  86.423   7.560  1.00                 C  
ATOM    824  C   SER   350      24.999  87.606   8.521  1.00                 C  
ATOM    825  O   SER   350      25.888  87.691   9.376  1.00                 O  
ATOM    826  CB  SER   350      25.962  86.701   6.405  1.00                 C  
ATOM    827  OG  SER   350      25.635  87.913   5.748  1.00                 O  
ATOM    828  N   LYS   351      23.995  88.482   8.435  1.00                 N  
ATOM    829  CA  LYS   351      23.893  89.671   9.263  1.00                 C  
ATOM    830  C   LYS   351      22.888  89.518  10.395  1.00                 C  
ATOM    831  O   LYS   351      22.834  90.371  11.288  1.00                 O  
ATOM    832  CB  LYS   351      23.511  90.884   8.413  1.00                 C  
ATOM    833  CD  LYS   351      24.115  92.487   6.578  1.00                 C  
ATOM    834  CE  LYS   351      25.166  92.884   5.555  1.00                 C  
ATOM    835  CG  LYS   351      24.559  91.277   7.385  1.00                 C  
ATOM    836  NZ  LYS   351      24.736  94.055   4.743  1.00                 N  
ATOM    837  N   ASN   352      22.078  88.472  10.384  1.00                 N  
ATOM    838  CA  ASN   352      21.056  88.319  11.414  1.00                 C  
ATOM    839  C   ASN   352      20.717  86.843  11.515  1.00                 C  
ATOM    840  O   ASN   352      20.118  86.299  10.585  1.00                 O  
ATOM    841  CB  ASN   352      19.833  89.178  11.087  1.00                 C  
ATOM    842  CG  ASN   352      18.788  89.145  12.184  1.00                 C  
ATOM    843  OD1 ASN   352      18.668  88.159  12.912  1.00                 O  
ATOM    844  ND2 ASN   352      18.026  90.226  12.307  1.00                 N  
ATOM    845  N   PRO   353      21.101  86.207  12.632  1.00                 N  
ATOM    846  CA  PRO   353      20.769  84.789  12.826  1.00                 C  
ATOM    847  C   PRO   353      19.282  84.520  12.700  1.00                 C  
ATOM    848  O   PRO   353      18.892  83.391  12.378  1.00                 O  
ATOM    849  CB  PRO   353      21.262  84.484  14.242  1.00                 C  
ATOM    850  CD  PRO   353      21.910  86.744  13.793  1.00                 C  
ATOM    851  CG  PRO   353      22.344  85.482  14.484  1.00                 C  
ATOM    852  N   ASP   354      18.425  85.499  13.021  1.00                 N  
ATOM    853  CA  ASP   354      16.979  85.304  13.001  1.00                 C  
ATOM    854  C   ASP   354      16.348  85.910  11.748  1.00                 C  
ATOM    855  O   ASP   354      15.177  86.288  11.777  1.00                 O  
ATOM    856  CB  ASP   354      16.339  85.912  14.251  1.00                 C  
ATOM    857  CG  ASP   354      16.735  85.185  15.521  1.00                 C  
ATOM    858  OD1 ASP   354      16.825  83.939  15.488  1.00                 O  
ATOM    859  OD2 ASP   354      16.955  85.860  16.548  1.00                 O  
ATOM    860  N   TYR   355      17.125  86.035  10.668  1.00                 N  
ATOM    861  CA  TYR   355      16.655  86.645   9.425  1.00                 C  
ATOM    862  C   TYR   355      15.324  86.049   8.978  1.00                 C  
ATOM    863  O   TYR   355      15.152  84.832   8.945  1.00                 O  
ATOM    864  CB  TYR   355      17.698  86.477   8.318  1.00                 C  
ATOM    865  CG  TYR   355      17.296  87.097   6.999  1.00                 C  
ATOM    866  OH  TYR   355      16.188  88.816   3.378  1.00                 O  
ATOM    867  CZ  TYR   355      16.555  88.245   4.576  1.00                 C  
ATOM    868  CD1 TYR   355      16.898  88.426   6.929  1.00                 C  
ATOM    869  CE1 TYR   355      16.529  89.001   5.728  1.00                 C  
ATOM    870  CD2 TYR   355      17.316  86.351   5.827  1.00                 C  
ATOM    871  CE2 TYR   355      16.950  86.909   4.617  1.00                 C  
ATOM    872  N   LEU   356      14.408  86.911   8.596  1.00                 N  
ATOM    873  CA  LEU   356      13.063  86.529   8.190  1.00                 C  
ATOM    874  C   LEU   356      12.864  86.634   6.690  1.00                 C  
ATOM    875  O   LEU   356      13.088  87.705   6.099  1.00                 O  
ATOM    876  CB  LEU   356      12.022  87.393   8.904  1.00                 C  
ATOM    877  CG  LEU   356      12.023  87.332  10.433  1.00                 C  
ATOM    878  CD1 LEU   356      11.005  88.303  11.011  1.00                 C  
ATOM    879  CD2 LEU   356      11.737  85.917  10.914  1.00                 C  
ATOM    880  N   LEU   357      12.357  85.556   6.092  1.00                 N  
ATOM    881  CA  LEU   357      11.810  85.612   4.746  1.00                 C  
ATOM    882  C   LEU   357      10.390  86.168   4.842  1.00                 C  
ATOM    883  O   LEU   357       9.552  85.630   5.571  1.00                 O  
ATOM    884  CB  LEU   357      11.836  84.226   4.099  1.00                 C  
ATOM    885  CG  LEU   357      11.299  84.135   2.669  1.00                 C  
ATOM    886  CD1 LEU   357      12.172  84.936   1.715  1.00                 C  
ATOM    887  CD2 LEU   357      11.214  82.685   2.218  1.00                 C  
ATOM    888  N   THR   358      10.152  87.291   4.167  1.00                 N  
ATOM    889  CA  THR   358       8.906  88.033   4.240  1.00                 C  
ATOM    890  C   THR   358       8.234  88.113   2.877  1.00                 C  
ATOM    891  O   THR   358       8.868  87.877   1.831  1.00                 O  
ATOM    892  CB  THR   358       9.128  89.456   4.784  1.00                 C  
ATOM    893  OG1 THR   358       9.972  90.188   3.887  1.00                 O  
ATOM    894  CG2 THR   358       9.797  89.407   6.149  1.00                 C  
ATOM    895  N   THR   359       6.954  88.488   2.849  1.00                 N  
ATOM    896  CA  THR   359       6.295  88.768   1.558  1.00                 C  
ATOM    897  C   THR   359       7.042  89.795   0.726  1.00                 C  
ATOM    898  O   THR   359       7.144  89.636  -0.497  1.00                 O  
ATOM    899  CB  THR   359       4.850  89.261   1.757  1.00                 C  
ATOM    900  OG1 THR   359       4.081  88.244   2.411  1.00                 O  
ATOM    901  CG2 THR   359       4.204  89.573   0.416  1.00                 C  
ATOM    902  N   ASP   360       7.604  90.823   1.364  1.00                 N  
ATOM    903  CA  ASP   360       8.332  91.837   0.612  1.00                 C  
ATOM    904  C   ASP   360       9.557  91.249  -0.077  1.00                 C  
ATOM    905  O   ASP   360       9.846  91.586  -1.221  1.00                 O  
ATOM    906  CB  ASP   360       8.753  92.986   1.531  1.00                 C  
ATOM    907  CG  ASP   360       7.582  93.847   1.961  1.00                 C  
ATOM    908  OD1 ASP   360       6.502  93.733   1.344  1.00                 O  
ATOM    909  OD2 ASP   360       7.744  94.637   2.915  1.00                 O  
ATOM    910  N   ASP   361      10.256  90.316   0.586  1.00                 N  
ATOM    911  CA  ASP   361      11.428  89.696  -0.046  1.00                 C  
ATOM    912  C   ASP   361      10.991  88.795  -1.187  1.00                 C  
ATOM    913  O   ASP   361      11.618  88.774  -2.255  1.00                 O  
ATOM    914  CB  ASP   361      12.237  88.906   0.984  1.00                 C  
ATOM    915  CG  ASP   361      12.967  89.803   1.965  1.00                 C  
ATOM    916  OD1 ASP   361      13.073  91.018   1.693  1.00                 O  
ATOM    917  OD2 ASP   361      13.432  89.292   3.005  1.00                 O  
ATOM    918  N   ILE   362       9.892  88.062  -1.011  1.00                 N  
ATOM    919  CA  ILE   362       9.397  87.240  -2.117  1.00                 C  
ATOM    920  C   ILE   362       9.033  88.118  -3.321  1.00                 C  
ATOM    921  O   ILE   362       9.341  87.781  -4.474  1.00                 O  
ATOM    922  CB  ILE   362       8.183  86.394  -1.692  1.00                 C  
ATOM    923  CD1 ILE   362       7.444  84.633  -0.003  1.00                 C  
ATOM    924  CG1 ILE   362       8.606  85.322  -0.685  1.00                 C  
ATOM    925  CG2 ILE   362       7.502  85.789  -2.910  1.00                 C  
ATOM    926  N   LEU   363       8.384  89.260  -3.061  1.00                 N  
ATOM    927  CA  LEU   363       8.026  90.181  -4.139  1.00                 C  
ATOM    928  C   LEU   363       9.267  90.695  -4.851  1.00                 C  
ATOM    929  O   LEU   363       9.279  90.811  -6.086  1.00                 O  
ATOM    930  CB  LEU   363       7.208  91.353  -3.593  1.00                 C  
ATOM    931  CG  LEU   363       5.796  91.025  -3.104  1.00                 C  
ATOM    932  CD1 LEU   363       5.168  92.233  -2.425  1.00                 C  
ATOM    933  CD2 LEU   363       4.924  90.554  -4.258  1.00                 C  
ATOM    934  N   ALA   364      10.318  91.001  -4.089  1.00                 N  
ATOM    935  CA  ALA   364      11.569  91.414  -4.694  1.00                 C  
ATOM    936  C   ALA   364      12.141  90.346  -5.596  1.00                 C  
ATOM    937  O   ALA   364      12.590  90.622  -6.718  1.00                 O  
ATOM    938  CB  ALA   364      12.584  91.774  -3.620  1.00                 C  
ATOM    939  N   TRP   365      12.088  89.099  -5.136  1.00                 N  
ATOM    940  CA  TRP   365      12.585  87.998  -5.945  1.00                 C  
ATOM    941  C   TRP   365      11.783  87.854  -7.221  1.00                 C  
ATOM    942  O   TRP   365      12.358  87.667  -8.296  1.00                 O  
ATOM    943  CB  TRP   365      12.549  86.691  -5.151  1.00                 C  
ATOM    944  CG  TRP   365      13.067  85.511  -5.914  1.00                 C  
ATOM    945  CD1 TRP   365      14.363  85.088  -5.989  1.00                 C  
ATOM    946  NE1 TRP   365      14.453  83.971  -6.784  1.00                 N  
ATOM    947  CD2 TRP   365      12.301  84.600  -6.712  1.00                 C  
ATOM    948  CE2 TRP   365      13.198  83.653  -7.239  1.00                 C  
ATOM    949  CH2 TRP   365      11.451  82.532  -8.365  1.00                 C  
ATOM    950  CZ2 TRP   365      12.782  82.612  -8.069  1.00                 C  
ATOM    951  CE3 TRP   365      10.944  84.494  -7.032  1.00                 C  
ATOM    952  CZ3 TRP   365      10.537  83.461  -7.855  1.00                 C  
ATOM    953  N   GLU   366      10.457  87.933  -7.124  1.00                 N  
ATOM    954  CA  GLU   366       9.631  87.799  -8.319  1.00                 C  
ATOM    955  C   GLU   366       9.816  88.974  -9.272  1.00                 C  
ATOM    956  O   GLU   366       9.675  88.802 -10.485  1.00                 O  
ATOM    957  CB  GLU   366       8.155  87.672  -7.938  1.00                 C  
ATOM    958  CD  GLU   366       6.339  86.291  -6.854  1.00                 C  
ATOM    959  CG  GLU   366       7.804  86.371  -7.234  1.00                 C  
ATOM    960  OE1 GLU   366       5.766  87.333  -6.473  1.00                 O  
ATOM    961  OE2 GLU   366       5.764  85.186  -6.936  1.00                 O  
ATOM    962  N   LYS   367      10.167  90.154  -8.757  1.00                 N  
ATOM    963  CA  LYS   367      10.433  91.272  -9.678  1.00                 C  
ATOM    964  C   LYS   367      11.644  91.011 -10.577  1.00                 C  
ATOM    965  O   LYS   367      11.709  91.525 -11.697  1.00                 O  
ATOM    966  CB  LYS   367      10.650  92.570  -8.897  1.00                 C  
ATOM    967  CD  LYS   367       9.683  94.399  -7.477  1.00                 C  
ATOM    968  CE  LYS   367       8.424  94.951  -6.828  1.00                 C  
ATOM    969  CG  LYS   367       9.394  93.115  -8.238  1.00                 C  
ATOM    970  NZ  LYS   367       8.699  96.187  -6.045  1.00                 N  
ATOM    971  N   GLN   368      12.585  90.194 -10.137  1.00                 N  
ATOM    972  CA  GLN   368      13.761  89.822 -10.912  1.00                 C  
ATOM    973  C   GLN   368      13.568  88.521 -11.692  1.00                 C  
ATOM    974  O   GLN   368      14.020  88.404 -12.843  1.00                 O  
ATOM    975  CB  GLN   368      14.982  89.685 -10.000  1.00                 C  
ATOM    976  CD  GLN   368      16.629  90.814  -8.454  1.00                 C  
ATOM    977  CG  GLN   368      15.446  90.995  -9.384  1.00                 C  
ATOM    978  OE1 GLN   368      17.030  89.689  -8.154  1.00                 O  
ATOM    979  NE2 GLN   368      17.194  91.924  -7.993  1.00                 N  
ATOM    980  N   HIS   369      12.932  87.519 -11.090  1.00                 N  
ATOM    981  CA  HIS   369      12.941  86.176 -11.668  1.00                 C  
ATOM    982  C   HIS   369      11.582  85.751 -12.204  1.00                 C  
ATOM    983  O   HIS   369      11.444  84.625 -12.696  1.00                 O  
ATOM    984  CB  HIS   369      13.414  85.151 -10.635  1.00                 C  
ATOM    985  CG  HIS   369      14.821  85.365 -10.172  1.00                 C  
ATOM    986  ND1 HIS   369      15.128  85.818  -8.907  1.00                 N  
ATOM    987  CE1 HIS   369      16.464  85.909  -8.787  1.00                 C  
ATOM    988  CD2 HIS   369      16.143  85.209 -10.761  1.00                 C  
ATOM    989  NE2 HIS   369      17.080  85.546  -9.895  1.00                 N  
ATOM    990  N   GLY   370      10.576  86.607 -12.120  1.00                 N  
ATOM    991  CA  GLY   370       9.241  86.266 -12.535  1.00                 C  
ATOM    992  C   GLY   370       8.443  85.605 -11.426  1.00                 C  
ATOM    993  O   GLY   370       8.954  85.224 -10.359  1.00                 O  
ATOM    994  N   LYS   371       7.161  85.453 -11.703  1.00                 N  
ATOM    995  CA  LYS   371       6.262  84.796 -10.777  1.00                 C  
ATOM    996  C   LYS   371       6.769  83.398 -10.436  1.00                 C  
ATOM    997  O   LYS   371       7.219  82.653 -11.307  1.00                 O  
ATOM    998  CB  LYS   371       4.850  84.722 -11.362  1.00                 C  
ATOM    999  CD  LYS   371       2.427  84.158 -11.031  1.00                 C  
ATOM   1000  CE  LYS   371       1.396  83.555 -10.091  1.00                 C  
ATOM   1001  CG  LYS   371       3.818  84.125 -10.419  1.00                 C  
ATOM   1002  NZ  LYS   371       0.035  83.539 -10.696  1.00                 N  
ATOM   1003  N   ILE   372       6.701  83.045  -9.157  1.00                 N  
ATOM   1004  CA  ILE   372       6.962  81.647  -8.794  1.00                 C  
ATOM   1005  C   ILE   372       5.949  80.763  -9.508  1.00                 C  
ATOM   1006  O   ILE   372       4.730  81.017  -9.397  1.00                 O  
ATOM   1007  CB  ILE   372       6.906  81.440  -7.269  1.00                 C  
ATOM   1008  CD1 ILE   372       7.906  82.266  -5.075  1.00                 C  
ATOM   1009  CG1 ILE   372       8.024  82.227  -6.583  1.00                 C  
ATOM   1010  CG2 ILE   372       6.965  79.958  -6.930  1.00                 C  
ATOM   1011  N   PRO   373       6.379  79.714 -10.224  1.00                 N  
ATOM   1012  CA  PRO   373       5.418  78.851 -10.917  1.00                 C  
ATOM   1013  C   PRO   373       4.590  78.035  -9.939  1.00                 C  
ATOM   1014  O   PRO   373       5.018  77.730  -8.827  1.00                 O  
ATOM   1015  CB  PRO   373       6.293  77.950 -11.791  1.00                 C  
ATOM   1016  CD  PRO   373       7.784  79.255 -10.448  1.00                 C  
ATOM   1017  CG  PRO   373       7.606  77.904 -11.083  1.00                 C  
ATOM   1018  N   GLN   374       3.373  77.693 -10.352  1.00                 N  
ATOM   1019  CA  GLN   374       2.521  76.876  -9.502  1.00                 C  
ATOM   1020  C   GLN   374       3.146  75.502  -9.273  1.00                 C  
ATOM   1021  O   GLN   374       3.868  74.965 -10.127  1.00                 O  
ATOM   1022  CB  GLN   374       1.129  76.730 -10.121  1.00                 C  
ATOM   1023  CD  GLN   374      -1.053  77.833 -10.755  1.00                 C  
ATOM   1024  CG  GLN   374       0.329  78.022 -10.160  1.00                 C  
ATOM   1025  OE1 GLN   374      -1.221  77.120 -11.744  1.00                 O  
ATOM   1026  NE2 GLN   374      -2.048  78.473 -10.151  1.00                 N  
ATOM   1027  N   GLY   375       2.869  74.946  -8.091  1.00                 N  
ATOM   1028  CA  GLY   375       3.338  73.602  -7.718  1.00                 C  
ATOM   1029  C   GLY   375       4.862  73.482  -7.751  1.00                 C  
ATOM   1030  O   GLY   375       5.408  72.410  -8.013  1.00                 O  
ATOM   1031  N   GLY   376       5.580  74.547  -7.426  1.00                 N  
ATOM   1032  CA  GLY   376       7.035  74.491  -7.349  1.00                 C  
ATOM   1033  C   GLY   376       7.482  74.310  -5.901  1.00                 C  
ATOM   1034  O   GLY   376       6.804  74.721  -4.955  1.00                 O  
ATOM   1035  N   ILE   377       8.651  73.703  -5.729  1.00                 N  
ATOM   1036  CA  ILE   377       9.370  73.811  -4.478  1.00                 C  
ATOM   1037  C   ILE   377      10.005  75.179  -4.380  1.00                 C  
ATOM   1038  O   ILE   377      10.567  75.672  -5.369  1.00                 O  
ATOM   1039  CB  ILE   377      10.432  72.704  -4.340  1.00                 C  
ATOM   1040  CD1 ILE   377       8.752  71.081  -3.321  1.00                 C  
ATOM   1041  CG1 ILE   377       9.776  71.324  -4.408  1.00                 C  
ATOM   1042  CG2 ILE   377      11.231  72.890  -3.059  1.00                 C  
ATOM   1043  N   VAL   378       9.929  75.774  -3.194  1.00                 N  
ATOM   1044  CA  VAL   378      10.581  77.058  -2.913  1.00                 C  
ATOM   1045  C   VAL   378      11.633  76.784  -1.853  1.00                 C  
ATOM   1046  O   VAL   378      11.298  76.334  -0.760  1.00                 O  
ATOM   1047  CB  VAL   378       9.562  78.122  -2.464  1.00                 C  
ATOM   1048  CG1 VAL   378      10.265  79.435  -2.153  1.00                 C  
ATOM   1049  CG2 VAL   378       8.497  78.323  -3.531  1.00                 C  
ATOM   1050  N   MET   379      12.907  77.038  -2.169  1.00                 N  
ATOM   1051  CA  MET   379      13.983  76.835  -1.214  1.00                 C  
ATOM   1052  C   MET   379      14.495  78.188  -0.750  1.00                 C  
ATOM   1053  O   MET   379      14.753  79.074  -1.582  1.00                 O  
ATOM   1054  CB  MET   379      15.105  76.004  -1.840  1.00                 C  
ATOM   1055  SD  MET   379      14.090  73.587  -0.941  1.00                 S  
ATOM   1056  CE  MET   379      15.611  73.337  -0.031  1.00                 C  
ATOM   1057  CG  MET   379      14.671  74.621  -2.299  1.00                 C  
ATOM   1058  N   MET   380      14.610  78.356   0.564  1.00                 N  
ATOM   1059  CA  MET   380      15.204  79.548   1.167  1.00                 C  
ATOM   1060  C   MET   380      16.681  79.275   1.372  1.00                 C  
ATOM   1061  O   MET   380      17.066  78.563   2.300  1.00                 O  
ATOM   1062  CB  MET   380      14.500  79.891   2.481  1.00                 C  
ATOM   1063  SD  MET   380      14.160  81.525   4.693  1.00                 S  
ATOM   1064  CE  MET   380      14.861  80.264   5.755  1.00                 C  
ATOM   1065  CG  MET   380      15.000  81.167   3.139  1.00                 C  
ATOM   1066  N   ASN   381      17.498  79.803   0.474  1.00                 N  
ATOM   1067  CA  ASN   381      18.934  79.684   0.600  1.00                 C  
ATOM   1068  C   ASN   381      19.431  80.694   1.632  1.00                 C  
ATOM   1069  O   ASN   381      19.054  81.873   1.611  1.00                 O  
ATOM   1070  CB  ASN   381      19.609  79.884  -0.758  1.00                 C  
ATOM   1071  CG  ASN   381      21.103  79.628  -0.709  1.00                 C  
ATOM   1072  OD1 ASN   381      21.712  79.655   0.360  1.00                 O  
ATOM   1073  ND2 ASN   381      21.698  79.380  -1.870  1.00                 N  
ATOM   1074  N   THR   382      20.241  80.200   2.568  1.00                 N  
ATOM   1075  CA  THR   382      20.913  81.029   3.561  1.00                 C  
ATOM   1076  C   THR   382      22.393  80.742   3.687  1.00                 C  
ATOM   1077  O   THR   382      23.076  81.490   4.401  1.00                 O  
ATOM   1078  CB  THR   382      20.277  80.869   4.954  1.00                 C  
ATOM   1079  OG1 THR   382      20.400  79.508   5.385  1.00                 O  
ATOM   1080  CG2 THR   382      18.800  81.232   4.911  1.00                 C  
ATOM   1081  N   GLY   383      22.895  79.698   3.040  1.00                 N  
ATOM   1082  CA  GLY   383      24.239  79.173   3.237  1.00                 C  
ATOM   1083  C   GLY   383      24.469  78.726   4.686  1.00                 C  
ATOM   1084  O   GLY   383      25.618  78.565   5.110  1.00                 O  
ATOM   1085  N   LYS   384      23.399  78.453   5.441  1.00                 N  
ATOM   1086  CA  LYS   384      23.540  77.943   6.811  1.00                 C  
ATOM   1087  C   LYS   384      24.265  76.616   6.830  1.00                 C  
ATOM   1088  O   LYS   384      24.911  76.271   7.833  1.00                 O  
ATOM   1089  CB  LYS   384      22.168  77.800   7.473  1.00                 C  
ATOM   1090  CD  LYS   384      20.839  77.327   9.549  1.00                 C  
ATOM   1091  CE  LYS   384      20.872  76.732  10.947  1.00                 C  
ATOM   1092  CG  LYS   384      22.223  77.337   8.920  1.00                 C  
ATOM   1093  NZ  LYS   384      21.683  77.558  11.883  1.00                 N  
ATOM   1094  N   HIS   385      24.167  75.859   5.726  1.00                 N  
ATOM   1095  CA  HIS   385      24.764  74.531   5.641  1.00                 C  
ATOM   1096  C   HIS   385      26.278  74.578   5.689  1.00                 C  
ATOM   1097  O   HIS   385      26.901  73.515   5.786  1.00                 O  
ATOM   1098  CB  HIS   385      24.316  73.823   4.360  1.00                 C  
ATOM   1099  CG  HIS   385      24.821  74.467   3.107  1.00                 C  
ATOM   1100  ND1 HIS   385      24.315  75.653   2.623  1.00                 N  
ATOM   1101  CE1 HIS   385      24.963  75.977   1.490  1.00                 C  
ATOM   1102  CD2 HIS   385      25.838  74.150   2.114  1.00                 C  
ATOM   1103  NE2 HIS   385      25.879  75.080   1.179  1.00                 N  
ATOM   1104  N   LYS   386      26.882  75.749   5.626  1.00                 N  
ATOM   1105  CA  LYS   386      28.328  75.845   5.771  1.00                 C  
ATOM   1106  C   LYS   386      28.786  75.855   7.222  1.00                 C  
ATOM   1107  O   LYS   386      29.988  75.676   7.461  1.00                 O  
ATOM   1108  CB  LYS   386      28.854  77.102   5.076  1.00                 C  
ATOM   1109  CD  LYS   386      29.249  78.358   2.939  1.00                 C  
ATOM   1110  CE  LYS   386      29.095  78.342   1.427  1.00                 C  
ATOM   1111  CG  LYS   386      28.706  77.083   3.563  1.00                 C  
ATOM   1112  NZ  LYS   386      29.599  79.597   0.804  1.00                 N  
ATOM   1113  N   LEU   387      27.872  76.025   8.179  1.00                 N  
ATOM   1114  CA  LEU   387      28.206  76.028   9.602  1.00                 C  
ATOM   1115  C   LEU   387      28.466  74.603  10.056  1.00                 C  
ATOM   1116  O   LEU   387      27.639  73.722   9.837  1.00                 O  
ATOM   1117  CB  LEU   387      27.080  76.669  10.415  1.00                 C  
ATOM   1118  CG  LEU   387      26.788  78.143  10.125  1.00                 C  
ATOM   1119  CD1 LEU   387      25.581  78.618  10.919  1.00                 C  
ATOM   1120  CD2 LEU   387      28.002  79.003  10.442  1.00                 C  
ATOM   1121  N   TYR   388      29.613  74.379  10.706  1.00                 N  
ATOM   1122  CA  TYR   388      30.096  73.038  10.989  1.00                 C  
ATOM   1123  C   TYR   388      30.184  72.690  12.462  1.00                 C  
ATOM   1124  O   TYR   388      30.732  71.627  12.791  1.00                 O  
ATOM   1125  CB  TYR   388      31.478  72.824  10.369  1.00                 C  
ATOM   1126  CG  TYR   388      31.501  72.956   8.863  1.00                 C  
ATOM   1127  OH  TYR   388      31.574  73.329   4.722  1.00                 O  
ATOM   1128  CZ  TYR   388      31.548  73.205   6.092  1.00                 C  
ATOM   1129  CD1 TYR   388      32.353  73.859   8.240  1.00                 C  
ATOM   1130  CE1 TYR   388      32.381  73.986   6.864  1.00                 C  
ATOM   1131  CD2 TYR   388      30.669  72.177   8.068  1.00                 C  
ATOM   1132  CE2 TYR   388      30.683  72.290   6.691  1.00                 C  
ATOM   1133  N   PRO   389      29.761  73.562  13.362  1.00                 N  
ATOM   1134  CA  PRO   389      29.822  73.259  14.779  1.00                 C  
ATOM   1135  C   PRO   389      28.518  73.599  15.472  1.00                 C  
ATOM   1136  O   PRO   389      27.429  73.399  14.937  1.00                 O  
ATOM   1137  CB  PRO   389      30.972  74.127  15.294  1.00                 C  
ATOM   1138  CD  PRO   389      30.620  74.758  13.012  1.00                 C  
ATOM   1139  CG  PRO   389      31.006  75.293  14.363  1.00                 C  
ATOM   1140  N   ASP   390      28.650  74.144  16.686  1.00                 N  
ATOM   1141  CA  ASP   390      27.468  74.500  17.452  1.00                 C  
ATOM   1142  C   ASP   390      26.718  75.650  16.815  1.00                 C  
ATOM   1143  O   ASP   390      25.545  75.862  17.182  1.00                 O  
ATOM   1144  CB  ASP   390      27.849  74.861  18.889  1.00                 C  
ATOM   1145  CG  ASP   390      28.302  73.658  19.692  1.00                 C  
ATOM   1146  OD1 ASP   390      28.033  72.518  19.257  1.00                 O  
ATOM   1147  OD2 ASP   390      28.926  73.854  20.756  1.00                 O  
ATOM   1148  N   ALA   391      27.354  76.360  15.861  1.00                 N  
ATOM   1149  CA  ALA   391      26.713  77.437  15.125  1.00                 C  
ATOM   1150  C   ALA   391      25.628  76.948  14.174  1.00                 C  
ATOM   1151  O   ALA   391      24.876  77.771  13.673  1.00                 O  
ATOM   1152  CB  ALA   391      27.745  78.228  14.336  1.00                 C  
ATOM   1153  N   LYS   392      25.543  75.659  13.902  1.00                 N  
ATOM   1154  CA  LYS   392      24.506  75.161  13.005  1.00                 C  
ATOM   1155  C   LYS   392      23.138  75.146  13.694  1.00                 C  
ATOM   1156  O   LYS   392      22.185  75.725  13.180  1.00                 O  
ATOM   1157  CB  LYS   392      24.857  73.758  12.507  1.00                 C  
ATOM   1158  CD  LYS   392      23.736  73.966  10.271  1.00                 C  
ATOM   1159  CE  LYS   392      22.970  73.207   9.200  1.00                 C  
ATOM   1160  CG  LYS   392      23.831  73.161  11.557  1.00                 C  
ATOM   1161  NZ  LYS   392      21.556  72.962   9.596  1.00                 N  
ATOM   1162  N   ARG   393      23.021  74.493  14.849  1.00                 N  
ATOM   1163  CA  ARG   393      21.775  74.618  15.603  1.00                 C  
ATOM   1164  C   ARG   393      21.642  76.007  16.195  1.00                 C  
ATOM   1165  O   ARG   393      20.533  76.566  16.263  1.00                 O  
ATOM   1166  CB  ARG   393      21.709  73.562  16.708  1.00                 C  
ATOM   1167  CD  ARG   393      20.440  71.790  15.465  1.00                 C  
ATOM   1168  NE  ARG   393      20.431  72.324  14.105  1.00                 N  
ATOM   1169  CG  ARG   393      21.726  72.130  16.200  1.00                 C  
ATOM   1170  CZ  ARG   393      21.121  71.806  13.094  1.00                 C  
ATOM   1171  NH1 ARG   393      21.050  72.358  11.891  1.00                 N  
ATOM   1172  NH2 ARG   393      21.880  70.736  13.289  1.00                 N  
ATOM   1173  N   PHE   394      22.774  76.576  16.630  1.00                 N  
ATOM   1174  CA  PHE   394      22.859  77.935  17.152  1.00                 C  
ATOM   1175  C   PHE   394      21.892  78.143  18.314  1.00                 C  
ATOM   1176  O   PHE   394      21.113  79.093  18.354  1.00                 O  
ATOM   1177  CB  PHE   394      22.574  78.953  16.046  1.00                 C  
ATOM   1178  CG  PHE   394      22.684  80.382  16.494  1.00                 C  
ATOM   1179  CZ  PHE   394      22.882  83.027  17.326  1.00                 C  
ATOM   1180  CD1 PHE   394      23.810  81.130  16.198  1.00                 C  
ATOM   1181  CE1 PHE   394      23.912  82.446  16.610  1.00                 C  
ATOM   1182  CD2 PHE   394      21.663  80.978  17.211  1.00                 C  
ATOM   1183  CE2 PHE   394      21.764  82.293  17.624  1.00                 C  
ATOM   1184  N   TYR   395      22.399  78.766  19.376  1.00                 N  
ATOM   1185  CA  TYR   395      21.611  79.070  20.569  1.00                 C  
ATOM   1186  C   TYR   395      21.665  80.560  20.890  1.00                 C  
ATOM   1187  O   TYR   395      22.634  81.256  20.575  1.00                 O  
ATOM   1188  CB  TYR   395      22.110  78.253  21.763  1.00                 C  
ATOM   1189  CG  TYR   395      23.529  78.573  22.174  1.00                 C  
ATOM   1190  OH  TYR   395      27.427  79.464  23.315  1.00                 O  
ATOM   1191  CZ  TYR   395      26.138  79.168  22.936  1.00                 C  
ATOM   1192  CD1 TYR   395      23.792  79.560  23.116  1.00                 C  
ATOM   1193  CE1 TYR   395      25.086  79.859  23.498  1.00                 C  
ATOM   1194  CD2 TYR   395      24.602  77.887  21.619  1.00                 C  
ATOM   1195  CE2 TYR   395      25.903  78.173  21.989  1.00                 C  
ATOM   1196  N   GLY   396      20.618  81.070  21.526  1.00                 N  
ATOM   1197  CA  GLY   396      20.602  82.467  21.913  1.00                 C  
ATOM   1198  C   GLY   396      20.466  82.575  23.424  1.00                 C  
ATOM   1199  O   GLY   396      19.567  81.997  24.041  1.00                 O  
ATOM   1200  N   THR   397      21.369  83.327  24.040  1.00                 N  
ATOM   1201  CA  THR   397      21.346  83.530  25.484  1.00                 C  
ATOM   1202  C   THR   397      20.805  84.929  25.745  1.00                 C  
ATOM   1203  O   THR   397      21.414  85.946  25.401  1.00                 O  
ATOM   1204  CB  THR   397      22.745  83.348  26.102  1.00                 C  
ATOM   1205  OG1 THR   397      23.669  84.244  25.472  1.00                 O  
ATOM   1206  CG2 THR   397      23.235  81.922  25.900  1.00                 C  
ATOM   1207  N   GLU   398      19.634  84.980  26.368  1.00                 N  
ATOM   1208  CA  GLU   398      18.951  86.236  26.650  1.00                 C  
ATOM   1209  C   GLU   398      19.600  87.157  27.679  1.00                 C  
ATOM   1210  O   GLU   398      20.625  86.844  28.291  1.00                 O  
ATOM   1211  CB  GLU   398      17.521  85.973  27.127  1.00                 C  
ATOM   1212  CD  GLU   398      16.342  86.234  24.909  1.00                 C  
ATOM   1213  CG  GLU   398      16.629  85.320  26.084  1.00                 C  
ATOM   1214  OE1 GLU   398      16.268  87.464  25.116  1.00                 O  
ATOM   1215  OE2 GLU   398      16.191  85.721  23.780  1.00                 O  
ATOM   1216  N   THR   399      18.982  88.322  27.871  1.00                 N  
ATOM   1217  CA  THR   399      19.458  89.342  28.806  1.00                 C  
ATOM   1218  C   THR   399      19.889  88.753  30.133  1.00                 C  
ATOM   1219  O   THR   399      20.884  89.160  30.740  1.00                 O  
ATOM   1220  CB  THR   399      18.383  90.413  29.068  1.00                 C  
ATOM   1221  OG1 THR   399      18.058  91.079  27.842  1.00                 O  
ATOM   1222  CG2 THR   399      18.891  91.446  30.063  1.00                 C  
ATOM   1223  N   PRO   400      19.129  87.774  30.602  1.00                 N  
ATOM   1224  CA  PRO   400      19.415  87.128  31.869  1.00                 C  
ATOM   1225  C   PRO   400      20.226  85.848  31.713  1.00                 C  
ATOM   1226  O   PRO   400      20.189  84.951  32.560  1.00                 O  
ATOM   1227  CB  PRO   400      18.033  86.826  32.451  1.00                 C  
ATOM   1228  CD  PRO   400      17.662  87.353  30.145  1.00                 C  
ATOM   1229  CG  PRO   400      17.200  86.465  31.266  1.00                 C  
ATOM   1230  N   GLU   401      20.977  85.744  30.620  1.00                 N  
ATOM   1231  CA  GLU   401      21.803  84.570  30.380  1.00                 C  
ATOM   1232  C   GLU   401      21.021  83.302  30.078  1.00                 C  
ATOM   1233  O   GLU   401      21.569  82.288  29.636  1.00                 O  
ATOM   1234  CB  GLU   401      22.711  84.299  31.581  1.00                 C  
ATOM   1235  CD  GLU   401      24.581  85.112  33.071  1.00                 C  
ATOM   1236  CG  GLU   401      23.662  85.437  31.910  1.00                 C  
ATOM   1237  OE1 GLU   401      24.603  83.940  33.501  1.00                 O  
ATOM   1238  OE2 GLU   401      25.280  86.030  33.551  1.00                 O  
ATOM   1239  N   ASN   402      19.714  83.347  30.317  1.00                 N  
ATOM   1240  CA  ASN   402      18.856  82.202  30.057  1.00                 C  
ATOM   1241  C   ASN   402      18.735  81.954  28.553  1.00                 C  
ATOM   1242  O   ASN   402      18.209  82.774  27.796  1.00                 O  
ATOM   1243  CB  ASN   402      17.479  82.410  30.690  1.00                 C  
ATOM   1244  CG  ASN   402      16.590  81.187  30.567  1.00                 C  
ATOM   1245  OD1 ASN   402      16.700  80.423  29.608  1.00                 O  
ATOM   1246  ND2 ASN   402      15.706  81.000  31.540  1.00                 N  
ATOM   1247  N   MET   403      19.230  80.803  28.110  1.00                 N  
ATOM   1248  CA  MET   403      19.176  80.415  26.702  1.00                 C  
ATOM   1249  C   MET   403      17.720  80.311  26.283  1.00                 C  
ATOM   1250  O   MET   403      16.923  79.589  26.889  1.00                 O  
ATOM   1251  CB  MET   403      19.916  79.094  26.481  1.00                 C  
ATOM   1252  SD  MET   403      20.877  77.105  24.809  1.00                 S  
ATOM   1253  CE  MET   403      19.659  75.942  25.418  1.00                 C  
ATOM   1254  CG  MET   403      19.998  78.664  25.026  1.00                 C  
ATOM   1255  N   SER   404      17.387  81.059  25.135  1.00                 N  
ATOM   1256  CA  SER   404      15.973  80.950  24.809  1.00                 C  
ATOM   1257  C   SER   404      15.726  80.085  23.593  1.00                 C  
ATOM   1258  O   SER   404      14.683  80.231  22.948  1.00                 O  
ATOM   1259  CB  SER   404      15.368  82.336  24.577  1.00                 C  
ATOM   1260  OG  SER   404      16.004  82.996  23.496  1.00                 O  
ATOM   1261  N   SER   405      16.659  79.196  23.268  1.00                 N  
ATOM   1262  CA  SER   405      16.438  78.262  22.203  1.00                 C  
ATOM   1263  C   SER   405      17.248  78.610  20.978  1.00                 C  
ATOM   1264  O   SER   405      18.143  79.459  21.010  1.00                 O  
ATOM   1265  CB  SER   405      14.953  78.203  21.841  1.00                 C  
ATOM   1266  OG  SER   405      14.518  79.426  21.271  1.00                 O  
ATOM   1267  N   TYR   406      16.917  77.986  19.857  1.00                 N  
ATOM   1268  CA  TYR   406      17.722  78.182  18.643  1.00                 C  
ATOM   1269  C   TYR   406      17.399  79.468  17.912  1.00                 C  
ATOM   1270  O   TYR   406      16.257  79.943  17.893  1.00                 O  
ATOM   1271  CB  TYR   406      17.537  77.006  17.682  1.00                 C  
ATOM   1272  CG  TYR   406      18.158  75.715  18.167  1.00                 C  
ATOM   1273  OH  TYR   406      19.854  72.157  19.492  1.00                 O  
ATOM   1274  CZ  TYR   406      19.294  73.336  19.055  1.00                 C  
ATOM   1275  CD1 TYR   406      17.612  74.487  17.816  1.00                 C  
ATOM   1276  CE1 TYR   406      18.172  73.303  18.255  1.00                 C  
ATOM   1277  CD2 TYR   406      19.289  75.729  18.973  1.00                 C  
ATOM   1278  CE2 TYR   406      19.863  74.554  19.421  1.00                 C  
ATOM   1279  N   HIS   407      18.428  80.028  17.296  1.00                 N  
ATOM   1280  CA  HIS   407      18.308  81.244  16.487  1.00                 C  
ATOM   1281  C   HIS   407      18.782  80.921  15.090  1.00                 C  
ATOM   1282  O   HIS   407      19.983  80.813  14.837  1.00                 O  
ATOM   1283  CB  HIS   407      19.115  82.384  17.111  1.00                 C  
ATOM   1284  CG  HIS   407      18.647  82.779  18.477  1.00                 C  
ATOM   1285  ND1 HIS   407      18.020  83.979  18.732  1.00                 N  
ATOM   1286  CE1 HIS   407      17.720  84.047  20.041  1.00                 C  
ATOM   1287  CD2 HIS   407      18.668  82.168  19.799  1.00                 C  
ATOM   1288  NE2 HIS   407      18.105  82.964  20.687  1.00                 N  
ATOM   1289  N   ASN   408      17.834  80.780  14.170  1.00                 N  
ATOM   1290  CA  ASN   408      18.177  80.459  12.792  1.00                 C  
ATOM   1291  C   ASN   408      17.096  81.040  11.894  1.00                 C  
ATOM   1292  O   ASN   408      15.966  81.248  12.344  1.00                 O  
ATOM   1293  CB  ASN   408      18.329  78.947  12.616  1.00                 C  
ATOM   1294  CG  ASN   408      17.025  78.202  12.824  1.00                 C  
ATOM   1295  OD1 ASN   408      16.182  78.146  11.929  1.00                 O  
ATOM   1296  ND2 ASN   408      16.857  77.626  14.009  1.00                 N  
ATOM   1297  N   ALA   409      17.402  81.274  10.616  1.00                 N  
ATOM   1298  CA  ALA   409      16.465  82.011   9.751  1.00                 C  
ATOM   1299  C   ALA   409      15.236  81.180   9.422  1.00                 C  
ATOM   1300  O   ALA   409      15.232  79.952   9.525  1.00                 O  
ATOM   1301  CB  ALA   409      17.156  82.442   8.467  1.00                 C  
ATOM   1302  N   GLY   410      14.189  81.864   8.980  1.00                 N  
ATOM   1303  CA  GLY   410      12.978  81.194   8.562  1.00                 C  
ATOM   1304  C   GLY   410      11.939  82.161   8.020  1.00                 C  
ATOM   1305  O   GLY   410      12.134  83.387   8.017  1.00                 O  
ATOM   1306  N   VAL   411      10.799  81.631   7.600  1.00                 N  
ATOM   1307  CA  VAL   411       9.720  82.452   7.034  1.00                 C  
ATOM   1308  C   VAL   411       8.757  82.964   8.090  1.00                 C  
ATOM   1309  O   VAL   411       8.492  82.322   9.102  1.00                 O  
ATOM   1310  CB  VAL   411       8.923  81.679   5.967  1.00                 C  
ATOM   1311  CG1 VAL   411       9.828  81.282   4.810  1.00                 C  
ATOM   1312  CG2 VAL   411       8.264  80.452   6.578  1.00                 C  
ATOM   1313  N   GLU   412       8.178  84.135   7.798  1.00                 N  
ATOM   1314  CA  GLU   412       7.116  84.615   8.661  1.00                 C  
ATOM   1315  C   GLU   412       5.801  83.946   8.302  1.00                 C  
ATOM   1316  O   GLU   412       5.646  83.413   7.208  1.00                 O  
ATOM   1317  CB  GLU   412       6.989  86.136   8.559  1.00                 C  
ATOM   1318  CD  GLU   412       6.389  88.139   7.141  1.00                 C  
ATOM   1319  CG  GLU   412       6.491  86.628   7.209  1.00                 C  
ATOM   1320  OE1 GLU   412       6.558  88.794   8.191  1.00                 O  
ATOM   1321  OE2 GLU   412       6.140  88.668   6.038  1.00                 O  
ATOM   1322  N   GLN   413       4.806  84.009   9.186  1.00                 N  
ATOM   1323  CA  GLN   413       3.484  83.464   8.825  1.00                 C  
ATOM   1324  C   GLN   413       2.949  84.079   7.542  1.00                 C  
ATOM   1325  O   GLN   413       2.404  83.367   6.699  1.00                 O  
ATOM   1326  CB  GLN   413       2.483  83.689   9.960  1.00                 C  
ATOM   1327  CD  GLN   413       0.163  83.285  10.872  1.00                 C  
ATOM   1328  CG  GLN   413       1.106  83.102   9.699  1.00                 C  
ATOM   1329  OE1 GLN   413       0.430  84.073  11.779  1.00                 O  
ATOM   1330  NE2 GLN   413      -0.947  82.556  10.856  1.00                 N  
ATOM   1331  N   SER   414       3.137  85.386   7.355  1.00                 N  
ATOM   1332  CA  SER   414       2.617  86.034   6.165  1.00                 C  
ATOM   1333  C   SER   414       3.332  85.531   4.920  1.00                 C  
ATOM   1334  O   SER   414       2.726  85.406   3.851  1.00                 O  
ATOM   1335  CB  SER   414       2.756  87.553   6.278  1.00                 C  
ATOM   1336  OG  SER   414       1.934  88.065   7.313  1.00                 O  
ATOM   1337  N   ALA   415       4.632  85.238   5.035  1.00                 N  
ATOM   1338  CA  ALA   415       5.353  84.719   3.869  1.00                 C  
ATOM   1339  C   ALA   415       4.810  83.368   3.467  1.00                 C  
ATOM   1340  O   ALA   415       4.586  83.107   2.278  1.00                 O  
ATOM   1341  CB  ALA   415       6.842  84.626   4.165  1.00                 C  
ATOM   1342  N   ALA   416       4.590  82.490   4.464  1.00                 N  
ATOM   1343  CA  ALA   416       4.094  81.149   4.170  1.00                 C  
ATOM   1344  C   ALA   416       2.702  81.213   3.594  1.00                 C  
ATOM   1345  O   ALA   416       2.388  80.492   2.641  1.00                 O  
ATOM   1346  CB  ALA   416       4.110  80.291   5.426  1.00                 C  
ATOM   1347  N   ARG   417       1.847  82.067   4.175  1.00                 N  
ATOM   1348  CA  ARG   417       0.479  82.231   3.683  1.00                 C  
ATOM   1349  C   ARG   417       0.486  82.677   2.228  1.00                 C  
ATOM   1350  O   ARG   417      -0.281  82.159   1.405  1.00                 O  
ATOM   1351  CB  ARG   417      -0.284  83.238   4.546  1.00                 C  
ATOM   1352  CD  ARG   417      -1.316  83.803   6.763  1.00                 C  
ATOM   1353  NE  ARG   417      -1.655  83.329   8.103  1.00                 N  
ATOM   1354  CG  ARG   417      -0.621  82.732   5.939  1.00                 C  
ATOM   1355  CZ  ARG   417      -2.109  84.109   9.078  1.00                 C  
ATOM   1356  NH1 ARG   417      -2.392  83.590  10.265  1.00                 N  
ATOM   1357  NH2 ARG   417      -2.280  85.407   8.865  1.00                 N  
ATOM   1358  N   TRP   418       1.360  83.627   1.895  1.00                 N  
ATOM   1359  CA  TRP   418       1.460  84.079   0.516  1.00                 C  
ATOM   1360  C   TRP   418       1.838  82.927  -0.415  1.00                 C  
ATOM   1361  O   TRP   418       1.205  82.711  -1.453  1.00                 O  
ATOM   1362  CB  TRP   418       2.484  85.209   0.396  1.00                 C  
ATOM   1363  CG  TRP   418       2.641  85.730  -1.000  1.00                 C  
ATOM   1364  CD1 TRP   418       3.573  85.343  -1.919  1.00                 C  
ATOM   1365  NE1 TRP   418       3.405  86.044  -3.089  1.00                 N  
ATOM   1366  CD2 TRP   418       1.842  86.735  -1.636  1.00                 C  
ATOM   1367  CE2 TRP   418       2.346  86.905  -2.938  1.00                 C  
ATOM   1368  CH2 TRP   418       0.729  88.557  -3.417  1.00                 C  
ATOM   1369  CZ2 TRP   418       1.796  87.816  -3.839  1.00                 C  
ATOM   1370  CE3 TRP   418       0.749  87.507  -1.231  1.00                 C  
ATOM   1371  CZ3 TRP   418       0.207  88.408  -2.128  1.00                 C  
ATOM   1372  N   LEU   419       2.856  82.151  -0.042  1.00                 N  
ATOM   1373  CA  LEU   419       3.310  81.080  -0.920  1.00                 C  
ATOM   1374  C   LEU   419       2.234  80.020  -1.124  1.00                 C  
ATOM   1375  O   LEU   419       2.076  79.493  -2.225  1.00                 O  
ATOM   1376  CB  LEU   419       4.576  80.428  -0.360  1.00                 C  
ATOM   1377  CG  LEU   419       5.845  81.284  -0.381  1.00                 C  
ATOM   1378  CD1 LEU   419       6.974  80.588   0.364  1.00                 C  
ATOM   1379  CD2 LEU   419       6.263  81.590  -1.810  1.00                 C  
ATOM   1380  N   MET   420       1.496  79.678  -0.060  1.00                 N  
ATOM   1381  CA  MET   420       0.446  78.670  -0.170  1.00                 C  
ATOM   1382  C   MET   420      -0.735  79.218  -0.955  1.00                 C  
ATOM   1383  O   MET   420      -1.152  78.644  -1.968  1.00                 O  
ATOM   1384  CB  MET   420      -0.002  78.209   1.218  1.00                 C  
ATOM   1385  SD  MET   420      -2.730  77.783   0.989  1.00                 S  
ATOM   1386  CE  MET   420      -2.993  78.552   2.585  1.00                 C  
ATOM   1387  CG  MET   420      -1.065  77.123   1.199  1.00                 C  
ATOM   1388  N   HIS   421      -1.286  80.348  -0.501  1.00                 N  
ATOM   1389  CA  HIS   421      -2.573  80.823  -1.001  1.00                 C  
ATOM   1390  C   HIS   421      -2.445  81.558  -2.320  1.00                 C  
ATOM   1391  O   HIS   421      -3.344  81.478  -3.170  1.00                 O  
ATOM   1392  CB  HIS   421      -3.243  81.738   0.027  1.00                 C  
ATOM   1393  CG  HIS   421      -4.605  82.207  -0.380  1.00                 C  
ATOM   1394  ND1 HIS   421      -5.701  81.373  -0.411  1.00                 N  
ATOM   1395  CE1 HIS   421      -6.775  82.077  -0.812  1.00                 C  
ATOM   1396  CD2 HIS   421      -5.181  83.473  -0.811  1.00                 C  
ATOM   1397  NE2 HIS   421      -6.470  83.337  -1.054  1.00                 N  
ATOM   1398  N   ASN   422      -1.371  82.315  -2.497  1.00                 N  
ATOM   1399  CA  ASN   422      -1.247  83.104  -3.706  1.00                 C  
ATOM   1400  C   ASN   422      -0.365  82.454  -4.753  1.00                 C  
ATOM   1401  O   ASN   422      -0.437  82.853  -5.920  1.00                 O  
ATOM   1402  CB  ASN   422      -0.712  84.500  -3.382  1.00                 C  
ATOM   1403  CG  ASN   422      -1.693  85.327  -2.574  1.00                 C  
ATOM   1404  OD1 ASN   422      -2.703  85.796  -3.097  1.00                 O  
ATOM   1405  ND2 ASN   422      -1.396  85.508  -1.292  1.00                 N  
ATOM   1406  N   ARG   423       0.448  81.453  -4.400  1.00                 N  
ATOM   1407  CA  ARG   423       1.281  80.784  -5.397  1.00                 C  
ATOM   1408  C   ARG   423       1.117  79.259  -5.473  1.00                 C  
ATOM   1409  O   ARG   423       1.734  78.633  -6.351  1.00                 O  
ATOM   1410  CB  ARG   423       2.761  81.083  -5.147  1.00                 C  
ATOM   1411  CD  ARG   423       3.033  82.985  -6.762  1.00                 C  
ATOM   1412  NE  ARG   423       3.402  84.387  -6.938  1.00                 N  
ATOM   1413  CG  ARG   423       3.134  82.547  -5.309  1.00                 C  
ATOM   1414  CZ  ARG   423       2.549  85.402  -6.846  1.00                 C  
ATOM   1415  NH1 ARG   423       2.976  86.645  -7.022  1.00                 N  
ATOM   1416  NH2 ARG   423       1.271  85.171  -6.580  1.00                 N  
ATOM   1417  N   GLN   424       0.339  78.644  -4.585  1.00                 N  
ATOM   1418  CA  GLN   424       0.107  77.198  -4.604  1.00                 C  
ATOM   1419  C   GLN   424       1.407  76.386  -4.733  1.00                 C  
ATOM   1420  O   GLN   424       1.528  75.481  -5.559  1.00                 O  
ATOM   1421  CB  GLN   424      -0.835  76.821  -5.749  1.00                 C  
ATOM   1422  CD  GLN   424      -3.012  76.748  -4.470  1.00                 C  
ATOM   1423  CG  GLN   424      -2.240  77.385  -5.608  1.00                 C  
ATOM   1424  OE1 GLN   424      -3.365  75.571  -4.529  1.00                 O  
ATOM   1425  NE2 GLN   424      -3.276  77.527  -3.427  1.00                 N  
ATOM   1426  N   ILE   425       2.376  76.676  -3.867  1.00                 N  
ATOM   1427  CA  ILE   425       3.641  75.933  -3.939  1.00                 C  
ATOM   1428  C   ILE   425       3.425  74.462  -3.563  1.00                 C  
ATOM   1429  O   ILE   425       2.453  74.075  -2.877  1.00                 O  
ATOM   1430  CB  ILE   425       4.716  76.560  -3.032  1.00                 C  
ATOM   1431  CD1 ILE   425       5.371  76.873  -0.588  1.00                 C  
ATOM   1432  CG1 ILE   425       4.279  76.498  -1.566  1.00                 C  
ATOM   1433  CG2 ILE   425       5.022  77.983  -3.472  1.00                 C  
ATOM   1434  N   LYS   426       4.390  73.632  -3.958  1.00                 N  
ATOM   1435  CA  LYS   426       4.417  72.218  -3.587  1.00                 C  
ATOM   1436  C   LYS   426       4.952  72.027  -2.166  1.00                 C  
ATOM   1437  O   LYS   426       4.455  71.180  -1.393  1.00                 O  
ATOM   1438  CB  LYS   426       5.267  71.420  -4.578  1.00                 C  
ATOM   1439  CD  LYS   426       6.072  69.186  -5.391  1.00                 C  
ATOM   1440  CE  LYS   426       5.439  69.258  -6.771  1.00                 C  
ATOM   1441  CG  LYS   426       5.229  69.917  -4.358  1.00                 C  
ATOM   1442  NZ  LYS   426       6.177  68.431  -7.764  1.00                 N  
ATOM   1443  N   ALA   427       5.956  72.824  -1.811  1.00                 N  
ATOM   1444  CA  ALA   427       6.631  72.672  -0.542  1.00                 C  
ATOM   1445  C   ALA   427       7.699  73.736  -0.406  1.00                 C  
ATOM   1446  O   ALA   427       7.990  74.487  -1.346  1.00                 O  
ATOM   1447  CB  ALA   427       7.232  71.280  -0.424  1.00                 C  
ATOM   1448  N   PHE   428       8.285  73.766   0.777  1.00                 N  
ATOM   1449  CA  PHE   428       9.254  74.763   1.189  1.00                 C  
ATOM   1450  C   PHE   428      10.438  74.056   1.830  1.00                 C  
ATOM   1451  O   PHE   428      10.243  73.167   2.663  1.00                 O  
ATOM   1452  CB  PHE   428       8.615  75.766   2.152  1.00                 C  
ATOM   1453  CG  PHE   428       9.554  76.842   2.618  1.00                 C  
ATOM   1454  CZ  PHE   428      11.292  78.830   3.485  1.00                 C  
ATOM   1455  CD1 PHE   428       9.837  77.930   1.811  1.00                 C  
ATOM   1456  CE1 PHE   428      10.701  78.920   2.239  1.00                 C  
ATOM   1457  CD2 PHE   428      10.153  76.766   3.862  1.00                 C  
ATOM   1458  CE2 PHE   428      11.017  77.756   4.291  1.00                 C  
ATOM   1459  N   GLY   429      11.649  74.478   1.481  1.00                 N  
ATOM   1460  CA  GLY   429      12.855  73.833   1.974  1.00                 C  
ATOM   1461  C   GLY   429      13.865  74.836   2.508  1.00                 C  
ATOM   1462  O   GLY   429      13.941  75.971   2.057  1.00                 O  
ATOM   1463  N   THR   430      14.666  74.386   3.466  1.00                 N  
ATOM   1464  CA  THR   430      15.681  75.240   4.085  1.00                 C  
ATOM   1465  C   THR   430      16.979  74.466   4.282  1.00                 C  
ATOM   1466  O   THR   430      17.040  73.246   4.125  1.00                 O  
ATOM   1467  CB  THR   430      15.199  75.801   5.436  1.00                 C  
ATOM   1468  OG1 THR   430      15.051  74.729   6.376  1.00                 O  
ATOM   1469  CG2 THR   430      13.856  76.497   5.275  1.00                 C  
ATOM   1470  N   ASP   431      18.013  75.222   4.672  1.00                 N  
ATOM   1471  CA  ASP   431      19.321  74.683   5.054  1.00                 C  
ATOM   1472  C   ASP   431      19.499  74.539   6.554  1.00                 C  
ATOM   1473  O   ASP   431      20.602  74.217   7.002  1.00                 O  
ATOM   1474  CB  ASP   431      20.445  75.565   4.506  1.00                 C  
ATOM   1475  CG  ASP   431      20.513  75.547   2.992  1.00                 C  
ATOM   1476  OD1 ASP   431      20.062  74.551   2.388  1.00                 O  
ATOM   1477  OD2 ASP   431      21.018  76.529   2.408  1.00                 O  
ATOM   1478  N   ALA   432      18.491  74.823   7.337  1.00                 N  
ATOM   1479  CA  ALA   432      18.521  74.675   8.786  1.00                 C  
ATOM   1480  C   ALA   432      17.797  73.398   9.171  1.00                 C  
ATOM   1481  O   ALA   432      17.211  72.701   8.334  1.00                 O  
ATOM   1482  CB  ALA   432      17.892  75.887   9.456  1.00                 C  
ATOM   1483  N   HIS   433      17.768  73.092  10.475  1.00                 N  
ATOM   1484  CA  HIS   433      17.011  71.914  10.909  1.00                 C  
ATOM   1485  C   HIS   433      15.503  72.112  10.918  1.00                 C  
ATOM   1486  O   HIS   433      14.781  71.137  11.155  1.00                 O  
ATOM   1487  CB  HIS   433      17.450  71.481  12.309  1.00                 C  
ATOM   1488  CG  HIS   433      17.167  72.496  13.372  1.00                 C  
ATOM   1489  ND1 HIS   433      17.883  73.667  13.493  1.00                 N  
ATOM   1490  CE1 HIS   433      17.400  74.370  14.533  1.00                 C  
ATOM   1491  CD2 HIS   433      16.216  72.614  14.468  1.00                 C  
ATOM   1492  NE2 HIS   433      16.400  73.745  15.122  1.00                 N  
ATOM   1493  N   SER   434      14.987  73.295  10.600  1.00                 N  
ATOM   1494  CA  SER   434      13.544  73.500  10.580  1.00                 C  
ATOM   1495  C   SER   434      13.087  74.297   9.375  1.00                 C  
ATOM   1496  O   SER   434      13.800  75.144   8.847  1.00                 O  
ATOM   1497  CB  SER   434      13.085  74.207  11.857  1.00                 C  
ATOM   1498  OG  SER   434      11.688  74.441  11.837  1.00                 O  
ATOM   1499  N   CYS   435      11.872  73.971   8.907  1.00                 N  
ATOM   1500  CA  CYS   435      11.241  74.857   7.939  1.00                 C  
ATOM   1501  C   CYS   435      10.784  76.140   8.607  1.00                 C  
ATOM   1502  O   CYS   435      10.450  77.101   7.892  1.00                 O  
ATOM   1503  CB  CYS   435      10.059  74.158   7.264  1.00                 C  
ATOM   1504  SG  CYS   435       9.344  75.072   5.878  1.00                 S  
ATOM   1505  N   ASP   436      10.666  76.146   9.940  1.00                 N  
ATOM   1506  CA  ASP   436      10.382  77.365  10.678  1.00                 C  
ATOM   1507  C   ASP   436      11.695  77.955  11.157  1.00                 C  
ATOM   1508  O   ASP   436      12.703  77.260  11.286  1.00                 O  
ATOM   1509  CB  ASP   436       9.438  77.076  11.847  1.00                 C  
ATOM   1510  CG  ASP   436       8.051  76.670  11.389  1.00                 C  
ATOM   1511  OD1 ASP   436       7.329  77.532  10.845  1.00                 O  
ATOM   1512  OD2 ASP   436       7.686  75.490  11.575  1.00                 O  
ATOM   1513  N   PRO   437      11.653  79.256  11.446  1.00                 N  
ATOM   1514  CA  PRO   437      12.734  79.928  12.160  1.00                 C  
ATOM   1515  C   PRO   437      12.991  79.242  13.506  1.00                 C  
ATOM   1516  O   PRO   437      12.086  78.650  14.109  1.00                 O  
ATOM   1517  CB  PRO   437      12.226  81.360  12.339  1.00                 C  
ATOM   1518  CD  PRO   437      10.472  80.118  11.284  1.00                 C  
ATOM   1519  CG  PRO   437      10.741  81.244  12.243  1.00                 C  
ATOM   1520  N   GLY   438      14.235  79.354  13.997  1.00                 N  
ATOM   1521  CA  GLY   438      14.552  78.794  15.312  1.00                 C  
ATOM   1522  C   GLY   438      13.634  79.292  16.420  1.00                 C  
ATOM   1523  O   GLY   438      13.217  78.527  17.288  1.00                 O  
ATOM   1524  N   GLN   439      12.338  79.035  16.259  1.00                 N  
ATOM   1525  CA  GLN   439      11.329  79.521  17.188  1.00                 C  
ATOM   1526  C   GLN   439      10.416  78.457  17.792  1.00                 C  
ATOM   1527  O   GLN   439       9.222  78.387  17.487  1.00                 O  
ATOM   1528  CB  GLN   439      10.437  80.564  16.512  1.00                 C  
ATOM   1529  CD  GLN   439      11.675  82.650  17.217  1.00                 C  
ATOM   1530  CG  GLN   439      11.176  81.812  16.057  1.00                 C  
ATOM   1531  OE1 GLN   439      11.194  82.517  18.343  1.00                 O  
ATOM   1532  NE2 GLN   439      12.644  83.517  16.946  1.00                 N  
ATOM   1533  N   ASN   440      10.964  77.602  18.668  1.00                 N  
ATOM   1534  CA  ASN   440      10.256  76.510  19.350  1.00                 C  
ATOM   1535  C   ASN   440       8.929  76.881  20.005  1.00                 C  
ATOM   1536  O   ASN   440       7.966  76.110  20.001  1.00                 O  
ATOM   1537  CB  ASN   440      11.149  75.878  20.420  1.00                 C  
ATOM   1538  CG  ASN   440      12.256  75.029  19.827  1.00                 C  
ATOM   1539  OD1 ASN   440      12.185  74.620  18.668  1.00                 O  
ATOM   1540  ND2 ASN   440      13.284  74.760  20.623  1.00                 N  
ATOM   1541  N   ASN   441       8.866  78.076  20.580  1.00                 N  
ATOM   1542  CA  ASN   441       7.664  78.515  21.280  1.00                 C  
ATOM   1543  C   ASN   441       6.645  79.250  20.429  1.00                 C  
ATOM   1544  O   ASN   441       5.601  79.697  20.912  1.00                 O  
ATOM   1545  CB  ASN   441       8.031  79.410  22.466  1.00                 C  
ATOM   1546  CG  ASN   441       8.712  78.645  23.583  1.00                 C  
ATOM   1547  OD1 ASN   441       8.495  77.445  23.750  1.00                 O  
ATOM   1548  ND2 ASN   441       9.540  79.340  24.355  1.00                 N  
ATOM   1549  N   ASN   442       6.930  79.390  19.141  1.00                 N  
ATOM   1550  CA  ASN   442       6.014  80.077  18.238  1.00                 C  
ATOM   1551  C   ASN   442       5.010  79.082  17.649  1.00                 C  
ATOM   1552  O   ASN   442       5.091  77.871  17.873  1.00                 O  
ATOM   1553  CB  ASN   442       6.790  80.798  17.134  1.00                 C  
ATOM   1554  CG  ASN   442       6.012  81.952  16.533  1.00                 C  
ATOM   1555  OD1 ASN   442       4.811  82.092  16.766  1.00                 O  
ATOM   1556  ND2 ASN   442       6.696  82.784  15.757  1.00                 N  
ATOM   1557  N   ARG   443       4.046  79.590  16.883  1.00                 N  
ATOM   1558  CA  ARG   443       3.016  78.745  16.272  1.00                 C  
ATOM   1559  C   ARG   443       3.601  77.900  15.147  1.00                 C  
ATOM   1560  O   ARG   443       2.889  77.243  14.383  1.00                 O  
ATOM   1561  CB  ARG   443       1.864  79.602  15.744  1.00                 C  
ATOM   1562  CD  ARG   443       0.304  79.401  17.699  1.00                 C  
ATOM   1563  NE  ARG   443      -0.697  78.662  16.933  1.00                 N  
ATOM   1564  CG  ARG   443       1.103  80.353  16.824  1.00                 C  
ATOM   1565  CZ  ARG   443      -1.907  79.126  16.640  1.00                 C  
ATOM   1566  NH1 ARG   443      -2.750  78.383  15.937  1.00                 N  
ATOM   1567  NH2 ARG   443      -2.271  80.334  17.050  1.00                 N  
ATOM   1568  N   ASN   444       5.037  77.947  15.065  1.00                 N  
ATOM   1569  CA  ASN   444       5.606  77.082  14.034  1.00                 C  
ATOM   1570  C   ASN   444       4.756  77.220  12.770  1.00                 C  
ATOM   1571  O   ASN   444       4.219  76.232  12.255  1.00                 O  
ATOM   1572  CB  ASN   444       5.677  75.635  14.527  1.00                 C  
ATOM   1573  CG  ASN   444       6.604  75.469  15.715  1.00                 C  
ATOM   1574  OD1 ASN   444       7.665  76.090  15.778  1.00                 O  
ATOM   1575  ND2 ASN   444       6.204  74.629  16.663  1.00                 N  
ATOM   1576  N   ARG   445       4.638  78.437  12.227  1.00                 N  
ATOM   1577  CA  ARG   445       3.676  78.654  11.147  1.00                 C  
ATOM   1578  C   ARG   445       4.006  77.933   9.857  1.00                 C  
ATOM   1579  O   ARG   445       3.079  77.535   9.142  1.00                 O  
ATOM   1580  CB  ARG   445       3.543  80.147  10.840  1.00                 C  
ATOM   1581  CD  ARG   445       1.457  80.579  12.167  1.00                 C  
ATOM   1582  NE  ARG   445       0.811  81.416  13.176  1.00                 N  
ATOM   1583  CG  ARG   445       2.915  80.958  11.961  1.00                 C  
ATOM   1584  CZ  ARG   445      -0.400  81.187  13.672  1.00                 C  
ATOM   1585  NH1 ARG   445      -0.907  82.002  14.587  1.00                 N  
ATOM   1586  NH2 ARG   445      -1.102  80.143  13.251  1.00                 N  
ATOM   1587  N   CYS   446       5.274  77.748   9.519  1.00                 N  
ATOM   1588  CA  CYS   446       5.560  76.976   8.323  1.00                 C  
ATOM   1589  C   CYS   446       4.990  75.573   8.468  1.00                 C  
ATOM   1590  O   CYS   446       4.283  75.065   7.596  1.00                 O  
ATOM   1591  CB  CYS   446       7.067  76.926   8.065  1.00                 C  
ATOM   1592  SG  CYS   446       7.540  76.021   6.573  1.00                 S  
ATOM   1593  N   HIS   447       5.295  74.912   9.579  1.00                 N  
ATOM   1594  CA  HIS   447       4.741  73.576   9.768  1.00                 C  
ATOM   1595  C   HIS   447       3.218  73.594   9.809  1.00                 C  
ATOM   1596  O   HIS   447       2.549  72.830   9.103  1.00                 O  
ATOM   1597  CB  HIS   447       5.284  72.948  11.053  1.00                 C  
ATOM   1598  CG  HIS   447       6.720  72.537  10.965  1.00                 C  
ATOM   1599  ND1 HIS   447       7.760  73.420  11.155  1.00                 N  
ATOM   1600  CE1 HIS   447       8.925  72.763  11.014  1.00                 C  
ATOM   1601  CD2 HIS   447       7.430  71.294  10.698  1.00                 C  
ATOM   1602  NE2 HIS   447       8.734  71.487  10.739  1.00                 N  
ATOM   1603  N   GLU   448       2.649  74.473  10.640  1.00                 N  
ATOM   1604  CA  GLU   448       1.204  74.467  10.823  1.00                 C  
ATOM   1605  C   GLU   448       0.485  74.759   9.518  1.00                 C  
ATOM   1606  O   GLU   448      -0.479  74.057   9.148  1.00                 O  
ATOM   1607  CB  GLU   448       0.794  75.487  11.887  1.00                 C  
ATOM   1608  CD  GLU   448      -1.063  76.522  13.251  1.00                 C  
ATOM   1609  CG  GLU   448      -0.699  75.524  12.170  1.00                 C  
ATOM   1610  OE1 GLU   448      -0.207  76.797  14.118  1.00                 O  
ATOM   1611  OE2 GLU   448      -2.203  77.031  13.230  1.00                 O  
ATOM   1612  N   GLU   449       0.933  75.787   8.793  1.00                 N  
ATOM   1613  CA  GLU   449       0.238  76.180   7.570  1.00                 C  
ATOM   1614  C   GLU   449       0.583  75.298   6.378  1.00                 C  
ATOM   1615  O   GLU   449      -0.314  74.920   5.613  1.00                 O  
ATOM   1616  CB  GLU   449       0.551  77.636   7.220  1.00                 C  
ATOM   1617  CD  GLU   449       0.336  80.075   7.839  1.00                 C  
ATOM   1618  CG  GLU   449      -0.036  78.648   8.190  1.00                 C  
ATOM   1619  OE1 GLU   449       1.196  80.265   6.954  1.00                 O  
ATOM   1620  OE2 GLU   449      -0.234  81.004   8.449  1.00                 O  
ATOM   1621  N   PHE   450       1.865  74.967   6.182  1.00                 N  
ATOM   1622  CA  PHE   450       2.186  74.100   5.051  1.00                 C  
ATOM   1623  C   PHE   450       1.451  72.783   5.186  1.00                 C  
ATOM   1624  O   PHE   450       0.786  72.310   4.249  1.00                 O  
ATOM   1625  CB  PHE   450       3.696  73.871   4.963  1.00                 C  
ATOM   1626  CG  PHE   450       4.460  75.055   4.442  1.00                 C  
ATOM   1627  CZ  PHE   450       5.870  77.245   3.472  1.00                 C  
ATOM   1628  CD1 PHE   450       5.268  75.800   5.283  1.00                 C  
ATOM   1629  CE1 PHE   450       5.970  76.889   4.804  1.00                 C  
ATOM   1630  CD2 PHE   450       4.370  75.424   3.112  1.00                 C  
ATOM   1631  CE2 PHE   450       5.072  76.513   2.633  1.00                 C  
ATOM   1632  N   LEU   451       1.591  72.136   6.347  1.00                 N  
ATOM   1633  CA  LEU   451       1.031  70.796   6.431  1.00                 C  
ATOM   1634  C   LEU   451      -0.492  70.821   6.521  1.00                 C  
ATOM   1635  O   LEU   451      -1.134  69.889   6.002  1.00                 O  
ATOM   1636  CB  LEU   451       1.606  70.050   7.637  1.00                 C  
ATOM   1637  CG  LEU   451       3.092  69.693   7.567  1.00                 C  
ATOM   1638  CD1 LEU   451       3.564  69.095   8.884  1.00                 C  
ATOM   1639  CD2 LEU   451       3.361  68.729   6.422  1.00                 C  
ATOM   1640  N   PRO   452      -1.077  71.898   7.078  1.00                 N  
ATOM   1641  CA  PRO   452      -2.533  72.019   7.064  1.00                 C  
ATOM   1642  C   PRO   452      -3.076  72.102   5.654  1.00                 C  
ATOM   1643  O   PRO   452      -4.227  71.724   5.398  1.00                 O  
ATOM   1644  CB  PRO   452      -2.805  73.310   7.839  1.00                 C  
ATOM   1645  CD  PRO   452      -0.440  72.960   7.953  1.00                 C  
ATOM   1646  CG  PRO   452      -1.621  73.465   8.734  1.00                 C  
ATOM   1647  N   ASN   453      -2.251  72.570   4.716  1.00                 N  
ATOM   1648  CA  ASN   453      -2.647  72.739   3.330  1.00                 C  
ATOM   1649  C   ASN   453      -2.168  71.594   2.446  1.00                 C  
ATOM   1650  O   ASN   453      -2.201  71.720   1.217  1.00                 O  
ATOM   1651  CB  ASN   453      -2.130  74.071   2.784  1.00                 C  
ATOM   1652  CG  ASN   453      -2.819  75.266   3.413  1.00                 C  
ATOM   1653  OD1 ASN   453      -3.978  75.554   3.116  1.00                 O  
ATOM   1654  ND2 ASN   453      -2.105  75.966   4.287  1.00                 N  
ATOM   1655  N   GLY   454      -1.662  70.521   3.044  1.00                 N  
ATOM   1656  CA  GLY   454      -1.192  69.379   2.284  1.00                 C  
ATOM   1657  C   GLY   454       0.139  69.580   1.595  1.00                 C  
ATOM   1658  O   GLY   454       0.422  68.870   0.607  1.00                 O  
ATOM   1659  N   VAL   455       0.929  70.550   2.036  1.00                 N  
ATOM   1660  CA  VAL   455       2.222  70.843   1.428  1.00                 C  
ATOM   1661  C   VAL   455       3.349  70.181   2.209  1.00                 C  
ATOM   1662  O   VAL   455       3.172  69.687   3.333  1.00                 O  
ATOM   1663  CB  VAL   455       2.470  72.360   1.332  1.00                 C  
ATOM   1664  CG1 VAL   455       3.849  72.639   0.755  1.00                 C  
ATOM   1665  CG2 VAL   455       1.391  73.024   0.490  1.00                 C  
ATOM   1666  N   ILE   456       4.527  70.142   1.575  1.00                 N  
ATOM   1667  CA  ILE   456       5.659  69.384   2.100  1.00                 C  
ATOM   1668  C   ILE   456       6.777  70.299   2.582  1.00                 C  
ATOM   1669  O   ILE   456       6.833  71.491   2.236  1.00                 O  
ATOM   1670  CB  ILE   456       6.215  68.402   1.052  1.00                 C  
ATOM   1671  CD1 ILE   456       5.525  66.535  -0.540  1.00                 C  
ATOM   1672  CG1 ILE   456       5.143  67.387   0.650  1.00                 C  
ATOM   1673  CG2 ILE   456       7.472  67.722   1.574  1.00                 C  
ATOM   1674  N   LEU   457       7.689  69.714   3.372  1.00                 N  
ATOM   1675  CA  LEU   457       8.850  70.443   3.861  1.00                 C  
ATOM   1676  C   LEU   457      10.126  69.675   3.582  1.00                 C  
ATOM   1677  O   LEU   457      10.138  68.442   3.523  1.00                 O  
ATOM   1678  CB  LEU   457       8.717  70.720   5.360  1.00                 C  
ATOM   1679  CG  LEU   457       7.524  71.578   5.787  1.00                 C  
ATOM   1680  CD1 LEU   457       7.408  71.621   7.303  1.00                 C  
ATOM   1681  CD2 LEU   457       7.648  72.987   5.226  1.00                 C  
ATOM   1682  N   LEU   458      11.215  70.422   3.399  1.00                 N  
ATOM   1683  CA  LEU   458      12.558  69.856   3.336  1.00                 C  
ATOM   1684  C   LEU   458      13.456  70.619   4.306  1.00                 C  
ATOM   1685  O   LEU   458      13.376  71.847   4.410  1.00                 O  
ATOM   1686  CB  LEU   458      13.100  69.920   1.907  1.00                 C  
ATOM   1687  CG  LEU   458      12.323  69.130   0.851  1.00                 C  
ATOM   1688  CD1 LEU   458      12.861  69.420  -0.541  1.00                 C  
ATOM   1689  CD2 LEU   458      12.383  67.639   1.143  1.00                 C  
ATOM   1690  N   GLU   459      14.328  69.897   5.019  1.00                 N  
ATOM   1691  CA  GLU   459      15.216  70.499   6.005  1.00                 C  
ATOM   1692  C   GLU   459      16.620  69.951   5.838  1.00                 C  
ATOM   1693  O   GLU   459      16.816  68.874   5.279  1.00                 O  
ATOM   1694  CB  GLU   459      14.698  70.240   7.421  1.00                 C  
ATOM   1695  CD  GLU   459      12.185  70.071   7.238  1.00                 C  
ATOM   1696  CG  GLU   459      13.361  70.896   7.723  1.00                 C  
ATOM   1697  OE1 GLU   459      12.209  68.836   7.424  1.00                 O  
ATOM   1698  OE2 GLU   459      11.239  70.659   6.673  1.00                 O  
ATOM   1699  N   PHE   460      17.591  70.726   6.344  1.00                 N  
ATOM   1700  CA  PHE   460      19.007  70.339   6.313  1.00                 C  
ATOM   1701  C   PHE   460      19.475  70.099   4.886  1.00                 C  
ATOM   1702  O   PHE   460      20.274  69.206   4.630  1.00                 O  
ATOM   1703  CB  PHE   460      19.239  69.087   7.161  1.00                 C  
ATOM   1704  CG  PHE   460      20.652  68.939   7.650  1.00                 C  
ATOM   1705  CZ  PHE   460      23.266  68.659   8.551  1.00                 C  
ATOM   1706  CD1 PHE   460      21.250  69.941   8.395  1.00                 C  
ATOM   1707  CE1 PHE   460      22.550  69.804   8.844  1.00                 C  
ATOM   1708  CD2 PHE   460      21.382  67.799   7.365  1.00                 C  
ATOM   1709  CE2 PHE   460      22.682  67.663   7.815  1.00                 C  
ATOM   1710  N   VAL   461      19.016  70.945   3.957  1.00                 N  
ATOM   1711  CA  VAL   461      19.575  70.901   2.613  1.00                 C  
ATOM   1712  C   VAL   461      20.979  71.514   2.601  1.00                 C  
ATOM   1713  O   VAL   461      21.287  72.447   3.359  1.00                 O  
ATOM   1714  CB  VAL   461      18.669  71.626   1.601  1.00                 C  
ATOM   1715  CG1 VAL   461      19.336  71.685   0.235  1.00                 C  
ATOM   1716  CG2 VAL   461      17.316  70.938   1.508  1.00                 C  
ATOM   1717  N   ALA   462      21.808  71.013   1.693  1.00                 N  
ATOM   1718  CA  ALA   462      23.159  71.491   1.449  1.00                 C  
ATOM   1719  C   ALA   462      23.286  71.989   0.015  1.00                 C  
ATOM   1720  O   ALA   462      22.526  71.604  -0.868  1.00                 O  
ATOM   1721  CB  ALA   462      24.170  70.389   1.727  1.00                 C  
ATOM   1722  N   ASN   463      24.307  72.830  -0.217  1.00                 N  
ATOM   1723  CA  ASN   463      24.782  73.180  -1.560  1.00                 C  
ATOM   1724  C   ASN   463      23.770  73.995  -2.348  1.00                 C  
ATOM   1725  O   ASN   463      23.775  73.990  -3.577  1.00                 O  
ATOM   1726  CB  ASN   463      25.151  71.919  -2.343  1.00                 C  
ATOM   1727  CG  ASN   463      26.314  71.168  -1.725  1.00                 C  
ATOM   1728  OD1 ASN   463      27.370  71.745  -1.466  1.00                 O  
ATOM   1729  ND2 ASN   463      26.123  69.876  -1.486  1.00                 N  
ATOM   1730  N   LEU   464      22.890  74.734  -1.669  1.00                 N  
ATOM   1731  CA  LEU   464      21.952  75.566  -2.419  1.00                 C  
ATOM   1732  C   LEU   464      22.661  76.688  -3.176  1.00                 C  
ATOM   1733  O   LEU   464      22.115  77.186  -4.157  1.00                 O  
ATOM   1734  CB  LEU   464      20.899  76.164  -1.483  1.00                 C  
ATOM   1735  CG  LEU   464      19.926  75.175  -0.839  1.00                 C  
ATOM   1736  CD1 LEU   464      19.029  75.881   0.166  1.00                 C  
ATOM   1737  CD2 LEU   464      19.086  74.479  -1.899  1.00                 C  
ATOM   1738  N   ASP   465      23.890  77.048  -2.773  1.00                 N  
ATOM   1739  CA  ASP   465      24.644  78.044  -3.531  1.00                 C  
ATOM   1740  C   ASP   465      25.098  77.535  -4.883  1.00                 C  
ATOM   1741  O   ASP   465      25.603  78.329  -5.687  1.00                 O  
ATOM   1742  CB  ASP   465      25.865  78.511  -2.736  1.00                 C  
ATOM   1743  CG  ASP   465      25.489  79.357  -1.535  1.00                 C  
ATOM   1744  OD1 ASP   465      24.338  79.841  -1.486  1.00                 O  
ATOM   1745  OD2 ASP   465      26.345  79.537  -0.644  1.00                 O  
ATOM   1746  N   ARG   466      24.878  76.259  -5.175  1.00                 N  
ATOM   1747  CA  ARG   466      25.200  75.725  -6.489  1.00                 C  
ATOM   1748  C   ARG   466      24.029  75.790  -7.452  1.00                 C  
ATOM   1749  O   ARG   466      24.182  75.386  -8.613  1.00                 O  
ATOM   1750  CB  ARG   466      25.678  74.276  -6.376  1.00                 C  
ATOM   1751  CD  ARG   466      27.397  72.650  -5.538  1.00                 C  
ATOM   1752  NE  ARG   466      27.688  72.082  -6.852  1.00                 N  
ATOM   1753  CG  ARG   466      26.991  74.112  -5.627  1.00                 C  
ATOM   1754  CZ  ARG   466      27.813  70.781  -7.092  1.00                 C  
ATOM   1755  NH1 ARG   466      28.079  70.356  -8.320  1.00                 N  
ATOM   1756  NH2 ARG   466      27.672  69.908  -6.104  1.00                 N  
ATOM   1757  N   MET   467      22.870  76.258  -7.009  1.00                 N  
ATOM   1758  CA  MET   467      21.667  76.178  -7.834  1.00                 C  
ATOM   1759  C   MET   467      21.327  77.530  -8.453  1.00                 C  
ATOM   1760  O   MET   467      21.525  78.578  -7.825  1.00                 O  
ATOM   1761  CB  MET   467      20.484  75.670  -7.008  1.00                 C  
ATOM   1762  SD  MET   467      19.237  73.689  -5.525  1.00                 S  
ATOM   1763  CE  MET   467      18.053  73.415  -6.841  1.00                 C  
ATOM   1764  CG  MET   467      20.665  74.262  -6.465  1.00                 C  
ATOM   1765  N   PRO   468      20.745  77.524  -9.647  1.00                 N  
ATOM   1766  CA  PRO   468      20.200  78.761 -10.212  1.00                 C  
ATOM   1767  C   PRO   468      18.908  79.126  -9.516  1.00                 C  
ATOM   1768  O   PRO   468      18.206  78.269  -8.993  1.00                 O  
ATOM   1769  CB  PRO   468      19.979  78.428 -11.689  1.00                 C  
ATOM   1770  CD  PRO   468      20.640  76.383 -10.635  1.00                 C  
ATOM   1771  CG  PRO   468      19.758  76.952 -11.710  1.00                 C  
ATOM   1772  N   ILE   469      18.560  80.418  -9.570  1.00                 N  
ATOM   1773  CA  ILE   469      17.308  80.867  -8.962  1.00                 C  
ATOM   1774  C   ILE   469      16.092  80.189  -9.595  1.00                 C  
ATOM   1775  O   ILE   469      15.108  79.875  -8.902  1.00                 O  
ATOM   1776  CB  ILE   469      17.150  82.396  -9.059  1.00                 C  
ATOM   1777  CD1 ILE   469      18.201  82.774  -6.767  1.00                 C  
ATOM   1778  CG1 ILE   469      18.239  83.097  -8.245  1.00                 C  
ATOM   1779  CG2 ILE   469      15.756  82.816  -8.620  1.00                 C  
ATOM   1780  N   ASN   470      16.137  79.965 -10.909  1.00                 N  
ATOM   1781  CA  ASN   470      15.065  79.297 -11.643  1.00                 C  
ATOM   1782  C   ASN   470      15.666  78.297 -12.615  1.00                 C  
ATOM   1783  O   ASN   470      16.827  78.400 -12.986  1.00                 O  
ATOM   1784  CB  ASN   470      14.188  80.323 -12.363  1.00                 C  
ATOM   1785  CG  ASN   470      13.430  81.218 -11.402  1.00                 C  
ATOM   1786  OD1 ASN   470      12.403  80.823 -10.851  1.00                 O  
ATOM   1787  ND2 ASN   470      13.936  82.429 -11.199  1.00                 N  
ATOM   1788  N   ASP   471      14.844  77.313 -13.020  1.00                 N  
ATOM   1789  CA  ASP   471      15.185  76.395 -14.102  1.00                 C  
ATOM   1790  C   ASP   471      15.696  75.031 -13.683  1.00                 C  
ATOM   1791  O   ASP   471      15.822  74.146 -14.549  1.00                 O  
ATOM   1792  CB  ASP   471      16.241  77.016 -15.018  1.00                 C  
ATOM   1793  CG  ASP   471      15.737  78.252 -15.735  1.00                 C  
ATOM   1794  OD1 ASP   471      14.552  78.268 -16.130  1.00                 O  
ATOM   1795  OD2 ASP   471      16.526  79.206 -15.902  1.00                 O  
ATOM   1796  N   SER   472      15.990  74.827 -12.411  1.00                 N  
ATOM   1797  CA  SER   472      16.428  73.508 -11.968  1.00                 C  
ATOM   1798  C   SER   472      15.220  72.648 -11.623  1.00                 C  
ATOM   1799  O   SER   472      14.105  73.146 -11.444  1.00                 O  
ATOM   1800  CB  SER   472      17.366  73.631 -10.765  1.00                 C  
ATOM   1801  OG  SER   472      16.677  74.123  -9.629  1.00                 O  
ATOM   1802  N   THR   473      15.465  71.338 -11.528  1.00                 N  
ATOM   1803  CA  THR   473      14.439  70.364 -11.217  1.00                 C  
ATOM   1804  C   THR   473      14.867  69.633  -9.965  1.00                 C  
ATOM   1805  O   THR   473      15.978  69.104  -9.906  1.00                 O  
ATOM   1806  CB  THR   473      14.215  69.387 -12.386  1.00                 C  
ATOM   1807  OG1 THR   473      13.799  70.115 -13.548  1.00                 O  
ATOM   1808  CG2 THR   473      13.137  68.374 -12.035  1.00                 C  
ATOM   1809  N   ILE   474      14.000  69.604  -8.976  1.00                 N  
ATOM   1810  CA  ILE   474      14.286  68.924  -7.717  1.00                 C  
ATOM   1811  C   ILE   474      13.778  67.491  -7.733  1.00                 C  
ATOM   1812  O   ILE   474      12.644  67.231  -8.145  1.00                 O  
ATOM   1813  CB  ILE   474      13.679  69.676  -6.518  1.00                 C  
ATOM   1814  CD1 ILE   474      13.589  71.969  -5.408  1.00                 C  
ATOM   1815  CG1 ILE   474      14.305  71.066  -6.388  1.00                 C  
ATOM   1816  CG2 ILE   474      13.835  68.862  -5.243  1.00                 C  
ATOM   1817  N   PHE   475      14.609  66.577  -7.236  1.00                 N  
ATOM   1818  CA  PHE   475      14.233  65.189  -6.959  1.00                 C  
ATOM   1819  C   PHE   475      14.252  64.995  -5.450  1.00                 C  
ATOM   1820  O   PHE   475      15.316  65.079  -4.807  1.00                 O  
ATOM   1821  CB  PHE   475      15.184  64.224  -7.669  1.00                 C  
ATOM   1822  CG  PHE   475      14.834  62.776  -7.478  1.00                 C  
ATOM   1823  CZ  PHE   475      14.191  60.096  -7.118  1.00                 C  
ATOM   1824  CD1 PHE   475      13.752  62.218  -8.136  1.00                 C  
ATOM   1825  CE1 PHE   475      13.430  60.886  -7.959  1.00                 C  
ATOM   1826  CD2 PHE   475      15.586  61.973  -6.639  1.00                 C  
ATOM   1827  CE2 PHE   475      15.264  60.640  -6.462  1.00                 C  
ATOM   1828  N   ILE   476      13.086  64.737  -4.886  1.00                 N  
ATOM   1829  CA  ILE   476      12.938  64.592  -3.436  1.00                 C  
ATOM   1830  C   ILE   476      11.914  63.487  -3.201  1.00                 C  
ATOM   1831  O   ILE   476      10.713  63.777  -3.053  1.00                 O  
ATOM   1832  CB  ILE   476      12.520  65.919  -2.776  1.00                 C  
ATOM   1833  CD1 ILE   476      10.591  67.576  -2.597  1.00                 C  
ATOM   1834  CG1 ILE   476      11.180  66.396  -3.339  1.00                 C  
ATOM   1835  CG2 ILE   476      13.611  66.965  -2.945  1.00                 C  
ATOM   1836  N   GLY   477      12.417  62.249  -3.206  1.00                 N  
ATOM   1837  CA  GLY   477      11.583  61.062  -3.026  1.00                 C  
ATOM   1838  C   GLY   477      11.842  60.419  -1.666  1.00                 C  
ATOM   1839  O   GLY   477      12.882  59.782  -1.475  1.00                 O  
ATOM   1840  N   PRO   478      10.954  60.586  -0.702  1.00                 N  
ATOM   1841  CA  PRO   478      11.201  60.026   0.634  1.00                 C  
ATOM   1842  C   PRO   478      11.036  58.515   0.638  1.00                 C  
ATOM   1843  O   PRO   478      10.400  57.911  -0.240  1.00                 O  
ATOM   1844  CB  PRO   478      10.154  60.705   1.519  1.00                 C  
ATOM   1845  CD  PRO   478       9.839  61.532  -0.704  1.00                 C  
ATOM   1846  CG  PRO   478       9.737  61.911   0.746  1.00                 C  
ATOM   1847  N   MET   479      11.586  57.905   1.680  1.00                 N  
ATOM   1848  CA  MET   479      11.407  56.470   1.895  1.00                 C  
ATOM   1849  C   MET   479       9.922  56.157   2.058  1.00                 C  
ATOM   1850  O   MET   479       9.156  56.958   2.606  1.00                 O  
ATOM   1851  CB  MET   479      12.199  56.009   3.120  1.00                 C  
ATOM   1852  SD  MET   479      14.604  55.562   4.421  1.00                 S  
ATOM   1853  CE  MET   479      14.195  53.821   4.525  1.00                 C  
ATOM   1854  CG  MET   479      13.707  56.035   2.930  1.00                 C  
ATOM   1855  N   LYS   480       9.535  54.955   1.617  1.00                 N  
ATOM   1856  CA  LYS   480       8.119  54.564   1.620  1.00                 C  
ATOM   1857  C   LYS   480       7.760  53.942   2.976  1.00                 C  
ATOM   1858  O   LYS   480       7.438  52.767   3.090  1.00                 O  
ATOM   1859  CB  LYS   480       7.830  53.588   0.478  1.00                 C  
ATOM   1860  CD  LYS   480       7.286  55.391  -1.181  1.00                 C  
ATOM   1861  CE  LYS   480       5.835  55.034  -1.457  1.00                 C  
ATOM   1862  CG  LYS   480       8.117  54.148  -0.905  1.00                 C  
ATOM   1863  NZ  LYS   480       5.062  56.203  -1.960  1.00                 N  
ATOM   1864  N   MET   481       7.866  54.755   4.042  1.00                 N  
ATOM   1865  CA  MET   481       7.629  54.299   5.414  1.00                 C  
ATOM   1866  C   MET   481       6.136  54.182   5.670  1.00                 C  
ATOM   1867  O   MET   481       5.384  55.145   5.487  1.00                 O  
ATOM   1868  CB  MET   481       8.277  55.256   6.416  1.00                 C  
ATOM   1869  SD  MET   481      10.653  53.834   6.476  1.00                 S  
ATOM   1870  CE  MET   481      10.348  53.516   8.212  1.00                 C  
ATOM   1871  CG  MET   481       9.782  55.397   6.257  1.00                 C  
ATOM   1872  N   ARG   482       5.714  53.005   6.121  1.00                 N  
ATOM   1873  CA  ARG   482       4.297  52.795   6.434  1.00                 C  
ATOM   1874  C   ARG   482       3.764  53.857   7.408  1.00                 C  
ATOM   1875  O   ARG   482       4.251  53.989   8.541  1.00                 O  
ATOM   1876  CB  ARG   482       4.079  51.400   7.023  1.00                 C  
ATOM   1877  CD  ARG   482       2.476  49.643   7.824  1.00                 C  
ATOM   1878  NE  ARG   482       2.915  48.617   6.880  1.00                 N  
ATOM   1879  CG  ARG   482       2.620  51.043   7.251  1.00                 C  
ATOM   1880  CZ  ARG   482       2.142  48.092   5.935  1.00                 C  
ATOM   1881  NH1 ARG   482       2.628  47.164   5.122  1.00                 N  
ATOM   1882  NH2 ARG   482       0.886  48.497   5.805  1.00                 N  
ATOM   1883  N   ASP   483       2.735  54.604   6.955  1.00                 N  
ATOM   1884  CA  ASP   483       2.130  55.686   7.747  1.00                 C  
ATOM   1885  C   ASP   483       3.182  56.700   8.202  1.00                 C  
ATOM   1886  O   ASP   483       3.031  57.345   9.229  1.00                 O  
ATOM   1887  CB  ASP   483       1.396  55.115   8.962  1.00                 C  
ATOM   1888  CG  ASP   483       0.207  54.258   8.575  1.00                 C  
ATOM   1889  OD1 ASP   483      -0.378  54.505   7.499  1.00                 O  
ATOM   1890  OD2 ASP   483      -0.139  53.339   9.347  1.00                 O  
ATOM   1891  N   GLY   484       4.273  56.853   7.446  1.00                 N  
ATOM   1892  CA  GLY   484       5.367  57.682   7.934  1.00                 C  
ATOM   1893  C   GLY   484       5.070  59.170   7.807  1.00                 C  
ATOM   1894  O   GLY   484       4.377  59.616   6.894  1.00                 O  
ATOM   1895  N   SER   485       5.624  59.940   8.743  1.00                 N  
ATOM   1896  CA  SER   485       5.436  61.392   8.731  1.00                 C  
ATOM   1897  C   SER   485       6.520  62.140   7.968  1.00                 C  
ATOM   1898  O   SER   485       6.438  63.373   7.840  1.00                 O  
ATOM   1899  CB  SER   485       5.376  61.936  10.160  1.00                 C  
ATOM   1900  OG  SER   485       6.625  61.792  10.814  1.00                 O  
ATOM   1901  N   GLY   486       7.546  61.444   7.510  1.00                 N  
ATOM   1902  CA  GLY   486       8.725  62.055   6.944  1.00                 C  
ATOM   1903  C   GLY   486       9.759  60.978   6.743  1.00                 C  
ATOM   1904  O   GLY   486       9.559  59.832   7.123  1.00                 O  
ATOM   1905  N   GLY   487      10.894  61.380   6.147  1.00                 N  
ATOM   1906  CA  GLY   487      12.011  60.444   6.086  1.00                 C  
ATOM   1907  C   GLY   487      13.287  61.177   5.738  1.00                 C  
ATOM   1908  O   GLY   487      13.240  62.200   5.044  1.00                 O  
ATOM   1909  N   PRO   488      14.426  60.670   6.175  1.00                 N  
ATOM   1910  CA  PRO   488      15.689  61.054   5.527  1.00                 C  
ATOM   1911  C   PRO   488      15.629  60.667   4.066  1.00                 C  
ATOM   1912  O   PRO   488      14.929  59.713   3.678  1.00                 O  
ATOM   1913  CB  PRO   488      16.753  60.269   6.296  1.00                 C  
ATOM   1914  CD  PRO   488      14.663  59.771   7.350  1.00                 C  
ATOM   1915  CG  PRO   488      16.126  59.987   7.620  1.00                 C  
ATOM   1916  N   CYS   489      16.343  61.426   3.227  1.00                 N  
ATOM   1917  CA  CYS   489      16.312  61.090   1.805  1.00                 C  
ATOM   1918  C   CYS   489      17.504  61.729   1.108  1.00                 C  
ATOM   1919  O   CYS   489      18.115  62.675   1.621  1.00                 O  
ATOM   1920  CB  CYS   489      14.997  61.551   1.174  1.00                 C  
ATOM   1921  SG  CYS   489      14.729  63.338   1.226  1.00                 S  
ATOM   1922  N   ARG   490      17.777  61.253  -0.104  1.00                 N  
ATOM   1923  CA  ARG   490      18.795  61.840  -0.980  1.00                 C  
ATOM   1924  C   ARG   490      18.128  62.883  -1.864  1.00                 C  
ATOM   1925  O   ARG   490      17.552  62.557  -2.907  1.00                 O  
ATOM   1926  CB  ARG   490      19.476  60.753  -1.813  1.00                 C  
ATOM   1927  CD  ARG   490      21.265  60.127  -3.459  1.00                 C  
ATOM   1928  NE  ARG   490      22.322  60.606  -4.347  1.00                 N  
ATOM   1929  CG  ARG   490      20.588  61.266  -2.714  1.00                 C  
ATOM   1930  CZ  ARG   490      23.027  59.825  -5.159  1.00                 C  
ATOM   1931  NH1 ARG   490      23.968  60.349  -5.931  1.00                 N  
ATOM   1932  NH2 ARG   490      22.788  58.521  -5.197  1.00                 N  
ATOM   1933  N   ILE   491      18.282  64.149  -1.507  1.00                 N  
ATOM   1934  CA  ILE   491      17.727  65.238  -2.311  1.00                 C  
ATOM   1935  C   ILE   491      18.733  65.628  -3.390  1.00                 C  
ATOM   1936  O   ILE   491      19.902  65.882  -3.102  1.00                 O  
ATOM   1937  CB  ILE   491      17.358  66.452  -1.439  1.00                 C  
ATOM   1938  CD1 ILE   491      16.032  67.126   0.632  1.00                 C  
ATOM   1939  CG1 ILE   491      16.273  66.074  -0.429  1.00                 C  
ATOM   1940  CG2 ILE   491      16.938  67.626  -2.310  1.00                 C  
ATOM   1941  N   LEU   492      18.267  65.697  -4.642  1.00                 N  
ATOM   1942  CA  LEU   492      19.100  66.024  -5.786  1.00                 C  
ATOM   1943  C   LEU   492      18.478  67.175  -6.553  1.00                 C  
ATOM   1944  O   LEU   492      17.248  67.308  -6.580  1.00                 O  
ATOM   1945  CB  LEU   492      19.278  64.800  -6.686  1.00                 C  
ATOM   1946  CG  LEU   492      19.964  63.587  -6.054  1.00                 C  
ATOM   1947  CD1 LEU   492      19.911  62.390  -6.991  1.00                 C  
ATOM   1948  CD2 LEU   492      21.406  63.913  -5.693  1.00                 C  
ATOM   1949  N   ALA   493      19.303  67.983  -7.217  1.00                 N  
ATOM   1950  CA  ALA   493      18.787  68.946  -8.182  1.00                 C  
ATOM   1951  C   ALA   493      19.461  68.704  -9.517  1.00                 C  
ATOM   1952  O   ALA   493      20.682  68.522  -9.567  1.00                 O  
ATOM   1953  CB  ALA   493      19.021  70.366  -7.691  1.00                 C  
ATOM   1954  N   ILE   494      18.668  68.660 -10.586  1.00                 N  
ATOM   1955  CA  ILE   494      19.209  68.643 -11.940  1.00                 C  
ATOM   1956  C   ILE   494      19.270  70.070 -12.459  1.00                 C  
ATOM   1957  O   ILE   494      18.286  70.810 -12.352  1.00                 O  
ATOM   1958  CB  ILE   494      18.371  67.748 -12.872  1.00                 C  
ATOM   1959  CD1 ILE   494      17.402  65.400 -13.085  1.00                 C  
ATOM   1960  CG1 ILE   494      18.398  66.298 -12.385  1.00                 C  
ATOM   1961  CG2 ILE   494      18.855  67.873 -14.308  1.00                 C  
ATOM   1962  N   PHE   495      20.446  70.459 -12.971  1.00                 N  
ATOM   1963  CA  PHE   495      20.723  71.826 -13.390  1.00                 C  
ATOM   1964  C   PHE   495      21.246  71.824 -14.815  1.00                 C  
ATOM   1965  O   PHE   495      22.124  71.026 -15.152  1.00                 O  
ATOM   1966  CB  PHE   495      21.726  72.485 -12.441  1.00                 C  
ATOM   1967  CG  PHE   495      22.056  73.905 -12.799  1.00                 C  
ATOM   1968  CZ  PHE   495      22.675  76.533 -13.461  1.00                 C  
ATOM   1969  CD1 PHE   495      21.055  74.852 -12.932  1.00                 C  
ATOM   1970  CE1 PHE   495      21.360  76.159 -13.261  1.00                 C  
ATOM   1971  CD2 PHE   495      23.368  74.296 -13.002  1.00                 C  
ATOM   1972  CE2 PHE   495      23.672  75.603 -13.332  1.00                 C  
ATOM   1973  N   GLY   496      20.724  72.742 -15.635  1.00                 N  
ATOM   1974  CA  GLY   496      21.165  72.868 -17.018  1.00                 C  
ATOM   1975  C   GLY   496      22.458  73.653 -17.011  1.00                 C  
ATOM   1976  O   GLY   496      22.515  74.753 -16.449  1.00                 O  
ATOM   1977  N   GLU   497      23.507  73.088 -17.616  1.00                 N  
ATOM   1978  CA  GLU   497      24.787  73.781 -17.656  1.00                 C  
ATOM   1979  C   GLU   497      25.703  73.190 -18.721  1.00                 C  
ATOM   1980  O   GLU   497      25.470  73.374 -19.920  1.00                 O  
ATOM   1981  CB  GLU   497      25.470  73.724 -16.288  1.00                 C  
ATOM   1982  CD  GLU   497      27.377  74.494 -14.821  1.00                 C  
ATOM   1983  CG  GLU   497      26.768  74.512 -16.209  1.00                 C  
ATOM   1984  OE1 GLU   497      26.815  73.816 -13.935  1.00                 O  
ATOM   1985  OE2 GLU   497      28.415  75.157 -14.619  1.00                 O  
TER
