# Supplementary material for: Comparative Single-Cell Transcriptomics Reveals Novel Genes Involved in Bivalve Embryonic Shell Formation and Questions Ontogenetic Homology of Molluscan Shell Types
Source: Front Cell Dev Biol. 2022 Jun 9;10:883755. doi: 10.3389/fcell.2022.883755 (PMC9261976; doi:10.3389/fcell.2022.883755)
Supplement: Supplementary file 1 [file DataSheet1.ZIP › Supplementary_File1/s_f_1/9babfce58e2ce429.final.pdb]

ATOM      1  N   PRO     4      36.768  -1.024  10.775  1.00                 N  
ATOM      2  CA  PRO     4      37.403  -0.072   9.863  1.00                 C  
ATOM      3  C   PRO     4      38.043   1.068  10.648  1.00                 C  
ATOM      4  O   PRO     4      37.333   1.875  11.251  1.00                 O  
ATOM      5  CB  PRO     4      36.253   0.419   8.981  1.00                 C  
ATOM      6  CD  PRO     4      35.298  -1.004  10.653  1.00                 C  
ATOM      7  CG  PRO     4      35.031   0.213   9.812  1.00                 C  
ATOM      8  N   ALA     5      39.372   1.115  10.667  1.00                 N  
ATOM      9  CA  ALA     5      40.076   2.216  11.316  1.00                 C  
ATOM     10  C   ALA     5      39.932   3.474  10.468  1.00                 C  
ATOM     11  O   ALA     5      39.740   3.392   9.256  1.00                 O  
ATOM     12  CB  ALA     5      41.540   1.860  11.524  1.00                 C  
ATOM     13  N   TYR     6      40.023   4.636  11.103  1.00                 N  
ATOM     14  CA  TYR     6      39.822   5.898  10.400  1.00                 C  
ATOM     15  C   TYR     6      40.767   6.071   9.211  1.00                 C  
ATOM     16  O   TYR     6      40.401   6.678   8.203  1.00                 O  
ATOM     17  CB  TYR     6      39.998   7.079  11.357  1.00                 C  
ATOM     18  CG  TYR     6      41.437   7.353  11.734  1.00                 C  
ATOM     19  OH  TYR     6      45.394   8.117  12.756  1.00                 O  
ATOM     20  CZ  TYR     6      44.084   7.863  12.419  1.00                 C  
ATOM     21  CD1 TYR     6      42.213   8.227  10.985  1.00                 C  
ATOM     22  CE1 TYR     6      43.529   8.484  11.321  1.00                 C  
ATOM     23  CD2 TYR     6      42.013   6.736  12.837  1.00                 C  
ATOM     24  CE2 TYR     6      43.327   6.981  13.188  1.00                 C  
ATOM     25  N   PHE     7      41.976   5.533   9.329  1.00                 N  
ATOM     26  CA  PHE     7      42.976   5.673   8.276  1.00                 C  
ATOM     27  C   PHE     7      42.672   4.800   7.059  1.00                 C  
ATOM     28  O   PHE     7      43.375   4.860   6.048  1.00                 O  
ATOM     29  CB  PHE     7      44.368   5.329   8.810  1.00                 C  
ATOM     30  CG  PHE     7      45.463   5.488   7.794  1.00                 C  
ATOM     31  CZ  PHE     7      47.490   5.775   5.914  1.00                 C  
ATOM     32  CD1 PHE     7      45.917   6.745   7.435  1.00                 C  
ATOM     33  CE1 PHE     7      46.924   6.892   6.501  1.00                 C  
ATOM     34  CD2 PHE     7      46.039   4.381   7.197  1.00                 C  
ATOM     35  CE2 PHE     7      47.047   4.527   6.263  1.00                 C  
ATOM     36  N   LEU     8      41.624   3.989   7.161  1.00                 N  
ATOM     37  CA  LEU     8      41.217   3.117   6.063  1.00                 C  
ATOM     38  C   LEU     8      40.114   3.734   5.210  1.00                 C  
ATOM     39  O   LEU     8      39.693   3.146   4.214  1.00                 O  
ATOM     40  CB  LEU     8      40.747   1.763   6.600  1.00                 C  
ATOM     41  CG  LEU     8      41.786   0.938   7.361  1.00                 C  
ATOM     42  CD1 LEU     8      41.165  -0.338   7.907  1.00                 C  
ATOM     43  CD2 LEU     8      42.972   0.609   6.467  1.00                 C  
ATOM     44  N   LYS     9      39.647   4.914   5.604  1.00                 N  
ATOM     45  CA  LYS     9      38.500   5.540   4.952  1.00                 C  
ATOM     46  C   LYS     9      38.739   5.796   3.464  1.00                 C  
ATOM     47  O   LYS     9      37.904   5.458   2.624  1.00                 O  
ATOM     48  CB  LYS     9      38.146   6.859   5.641  1.00                 C  
ATOM     49  CD  LYS     9      37.041   8.472   4.067  1.00                 C  
ATOM     50  CE  LYS     9      35.755   9.213   3.739  1.00                 C  
ATOM     51  CG  LYS     9      36.828   7.464   5.185  1.00                 C  
ATOM     52  NZ  LYS     9      35.934  10.161   2.605  1.00                 N  
ATOM     53  N   PHE    10      39.880   6.396   3.142  1.00                 N  
ATOM     54  CA  PHE    10      40.192   6.732   1.757  1.00                 C  
ATOM     55  C   PHE    10      40.252   5.479   0.886  1.00                 C  
ATOM     56  O   PHE    10      39.708   5.454  -0.216  1.00                 O  
ATOM     57  CB  PHE    10      41.518   7.492   1.675  1.00                 C  
ATOM     58  CG  PHE    10      41.904   7.888   0.279  1.00                 C  
ATOM     59  CZ  PHE    10      42.624   8.616  -2.305  1.00                 C  
ATOM     60  CD1 PHE    10      41.320   8.983  -0.332  1.00                 C  
ATOM     61  CE1 PHE    10      41.675   9.348  -1.617  1.00                 C  
ATOM     62  CD2 PHE    10      42.852   7.165  -0.423  1.00                 C  
ATOM     63  CE2 PHE    10      43.208   7.530  -1.708  1.00                 C  
ATOM     64  N   GLN    11      40.909   4.437   1.383  1.00                 N  
ATOM     65  CA  GLN    11      41.008   3.188   0.636  1.00                 C  
ATOM     66  C   GLN    11      39.629   2.591   0.367  1.00                 C  
ATOM     67  O   GLN    11      39.335   2.165  -0.748  1.00                 O  
ATOM     68  CB  GLN    11      41.876   2.179   1.391  1.00                 C  
ATOM     69  CD  GLN    11      41.067  -0.123   0.740  1.00                 C  
ATOM     70  CG  GLN    11      42.171   0.908   0.612  1.00                 C  
ATOM     71  OE1 GLN    11      40.406  -0.214   1.775  1.00                 O  
ATOM     72  NE2 GLN    11      40.864  -0.906  -0.314  1.00                 N  
ATOM     73  N   PHE    12      38.784   2.567   1.392  1.00                 N  
ATOM     74  CA  PHE    12      37.445   2.003   1.255  1.00                 C  
ATOM     75  C   PHE    12      36.562   2.819   0.311  1.00                 C  
ATOM     76  O   PHE    12      35.939   2.271  -0.600  1.00                 O  
ATOM     77  CB  PHE    12      36.765   1.898   2.622  1.00                 C  
ATOM     78  CG  PHE    12      37.315   0.802   3.490  1.00                 C  
ATOM     79  CZ  PHE    12      38.331  -1.230   5.090  1.00                 C  
ATOM     80  CD1 PHE    12      37.570   1.025   4.831  1.00                 C  
ATOM     81  CE1 PHE    12      38.076   0.016   5.630  1.00                 C  
ATOM     82  CD2 PHE    12      37.575  -0.451   2.964  1.00                 C  
ATOM     83  CE2 PHE    12      38.081  -1.459   3.763  1.00                 C  
ATOM     84  N   VAL    13      36.510   4.129   0.527  1.00                 N  
ATOM     85  CA  VAL    13      35.655   4.993  -0.282  1.00                 C  
ATOM     86  C   VAL    13      36.168   5.130  -1.713  1.00                 C  
ATOM     87  O   VAL    13      35.423   4.920  -2.670  1.00                 O  
ATOM     88  CB  VAL    13      35.515   6.394   0.343  1.00                 C  
ATOM     89  CG1 VAL    13      34.777   7.328  -0.604  1.00                 C  
ATOM     90  CG2 VAL    13      34.798   6.310   1.682  1.00                 C  
ATOM     91  N   GLN    14      37.442   5.476  -1.856  1.00                 N  
ATOM     92  CA  GLN    14      38.015   5.728  -3.175  1.00                 C  
ATOM     93  C   GLN    14      38.319   4.454  -3.959  1.00                 C  
ATOM     94  O   GLN    14      37.890   4.309  -5.100  1.00                 O  
ATOM     95  CB  GLN    14      39.300   6.550  -3.053  1.00                 C  
ATOM     96  CD  GLN    14      39.013   7.894  -5.173  1.00                 C  
ATOM     97  CG  GLN    14      39.907   6.955  -4.387  1.00                 C  
ATOM     98  OE1 GLN    14      38.601   8.939  -4.670  1.00                 O  
ATOM     99  NE2 GLN    14      38.711   7.523  -6.412  1.00                 N  
ATOM    100  N   GLU    15      39.070   3.542  -3.350  1.00                 N  
ATOM    101  CA  GLU    15      39.503   2.330  -4.043  1.00                 C  
ATOM    102  C   GLU    15      38.404   1.271  -4.154  1.00                 C  
ATOM    103  O   GLU    15      38.253   0.640  -5.199  1.00                 O  
ATOM    104  CB  GLU    15      40.715   1.715  -3.340  1.00                 C  
ATOM    105  CD  GLU    15      42.531  -0.041  -3.363  1.00                 C  
ATOM    106  CG  GLU    15      41.278   0.487  -4.036  1.00                 C  
ATOM    107  OE1 GLU    15      42.406  -0.717  -2.321  1.00                 O  
ATOM    108  OE2 GLU    15      43.637   0.223  -3.879  1.00                 O  
ATOM    109  N   GLU    16      37.637   1.082  -3.085  1.00                 N  
ATOM    110  CA  GLU    16      36.616   0.037  -3.064  1.00                 C  
ATOM    111  C   GLU    16      35.225   0.567  -3.405  1.00                 C  
ATOM    112  O   GLU    16      34.263  -0.199  -3.493  1.00                 O  
ATOM    113  CB  GLU    16      36.574  -0.644  -1.695  1.00                 C  
ATOM    114  CD  GLU    16      37.770  -2.052   0.028  1.00                 C  
ATOM    115  CG  GLU    16      37.846  -1.395  -1.336  1.00                 C  
ATOM    116  OE1 GLU    16      36.644  -2.322   0.495  1.00                 O  
ATOM    117  OE2 GLU    16      38.837  -2.298   0.630  1.00                 O  
ATOM    118  N   ASN    17      35.126   1.877  -3.594  1.00                 N  
ATOM    119  CA  ASN    17      33.850   2.517  -3.899  1.00                 C  
ATOM    120  C   ASN    17      32.772   2.221  -2.855  1.00                 C  
ATOM    121  O   ASN    17      31.594   2.080  -3.185  1.00                 O  
ATOM    122  CB  ASN    17      33.356   2.094  -5.284  1.00                 C  
ATOM    123  CG  ASN    17      32.308   3.037  -5.842  1.00                 C  
ATOM    124  OD1 ASN    17      32.335   4.238  -5.575  1.00                 O  
ATOM    125  ND2 ASN    17      31.380   2.494  -6.621  1.00                 N  
ATOM    126  N   VAL    18      33.187   2.134  -1.594  1.00                 N  
ATOM    127  CA  VAL    18      32.260   1.941  -0.486  1.00                 C  
ATOM    128  C   VAL    18      31.453   3.207  -0.220  1.00                 C  
ATOM    129  O   VAL    18      32.018   4.275   0.017  1.00                 O  
ATOM    130  CB  VAL    18      32.996   1.512   0.797  1.00                 C  
ATOM    131  CG1 VAL    18      32.022   1.410   1.961  1.00                 C  
ATOM    132  CG2 VAL    18      33.714   0.189   0.582  1.00                 C  
ATOM    133  N   ARG    19      30.129   3.086  -0.269  1.00                 N  
ATOM    134  CA  ARG    19      29.257   4.238  -0.054  1.00                 C  
ATOM    135  C   ARG    19      28.200   3.946   1.004  1.00                 C  
ATOM    136  O   ARG    19      27.397   4.809   1.360  1.00                 O  
ATOM    137  CB  ARG    19      28.583   4.652  -1.364  1.00                 C  
ATOM    138  CD  ARG    19      30.165   6.484  -2.027  1.00                 C  
ATOM    139  NE  ARG    19      31.090   6.984  -3.041  1.00                 N  
ATOM    140  CG  ARG    19      29.547   5.154  -2.426  1.00                 C  
ATOM    141  CZ  ARG    19      32.386   6.694  -3.079  1.00                 C  
ATOM    142  NH1 ARG    19      33.151   7.195  -4.039  1.00                 N  
ATOM    143  NH2 ARG    19      32.916   5.904  -2.155  1.00                 N  
ATOM    144  N   GLY    20      28.219   2.718   1.507  1.00                 N  
ATOM    145  CA  GLY    20      27.388   2.330   2.628  1.00                 C  
ATOM    146  C   GLY    20      28.215   1.466   3.557  1.00                 C  
ATOM    147  O   GLY    20      29.079   0.721   3.101  1.00                 O  
ATOM    148  N   VAL    21      27.968   1.571   4.858  1.00                 N  
ATOM    149  CA  VAL    21      28.662   0.724   5.821  1.00                 C  
ATOM    150  C   VAL    21      27.678   0.093   6.796  1.00                 C  
ATOM    151  O   VAL    21      26.853   0.786   7.386  1.00                 O  
ATOM    152  CB  VAL    21      29.735   1.512   6.595  1.00                 C  
ATOM    153  CG1 VAL    21      30.419   0.617   7.618  1.00                 C  
ATOM    154  CG2 VAL    21      30.755   2.107   5.636  1.00                 C  
ATOM    155  N   VAL    22      27.749  -1.228   6.934  1.00                 N  
ATOM    156  CA  VAL    22      26.935  -1.934   7.914  1.00                 C  
ATOM    157  C   VAL    22      27.803  -2.320   9.103  1.00                 C  
ATOM    158  O   VAL    22      28.716  -3.139   8.986  1.00                 O  
ATOM    159  CB  VAL    22      26.264  -3.177   7.300  1.00                 C  
ATOM    160  CG1 VAL    22      25.437  -3.907   8.347  1.00                 C  
ATOM    161  CG2 VAL    22      25.400  -2.784   6.112  1.00                 C  
ATOM    162  N   THR    23      27.515  -1.702  10.242  1.00                 N  
ATOM    163  CA  THR    23      28.307  -1.882  11.447  1.00                 C  
ATOM    164  C   THR    23      27.629  -2.839  12.422  1.00                 C  
ATOM    165  O   THR    23      26.685  -2.468  13.121  1.00                 O  
ATOM    166  CB  THR    23      28.570  -0.540  12.155  1.00                 C  
ATOM    167  OG1 THR    23      27.324   0.111  12.431  1.00                 O  
ATOM    168  CG2 THR    23      29.410   0.372  11.274  1.00                 C  
ATOM    169  N   LEU    24      28.110  -4.077  12.452  1.00                 N  
ATOM    170  CA  LEU    24      27.626  -5.067  13.404  1.00                 C  
ATOM    171  C   LEU    24      28.461  -4.977  14.675  1.00                 C  
ATOM    172  O   LEU    24      29.240  -5.881  14.975  1.00                 O  
ATOM    173  CB  LEU    24      27.688  -6.470  12.796  1.00                 C  
ATOM    174  CG  LEU    24      26.880  -6.691  11.516  1.00                 C  
ATOM    175  CD1 LEU    24      27.081  -8.104  10.991  1.00                 C  
ATOM    176  CD2 LEU    24      25.403  -6.421  11.759  1.00                 C  
ATOM    177  N   ASN    25      28.302  -3.880  15.411  1.00                 N  
ATOM    178  CA  ASN    25      29.095  -3.627  16.609  1.00                 C  
ATOM    179  C   ASN    25      28.337  -2.818  17.646  1.00                 C  
ATOM    180  O   ASN    25      27.393  -2.099  17.321  1.00                 O  
ATOM    181  CB  ASN    25      30.401  -2.916  16.247  1.00                 C  
ATOM    182  CG  ASN    25      31.333  -3.790  15.432  1.00                 C  
ATOM    183  OD1 ASN    25      32.034  -4.644  15.976  1.00                 O  
ATOM    184  ND2 ASN    25      31.344  -3.580  14.120  1.00                 N  
ATOM    185  N   GLU    26      28.770  -2.929  18.896  1.00                 N  
ATOM    186  CA  GLU    26      28.229  -2.108  19.965  1.00                 C  
ATOM    187  C   GLU    26      29.011  -0.807  20.054  1.00                 C  
ATOM    188  O   GLU    26      30.132  -0.713  19.552  1.00                 O  
ATOM    189  CB  GLU    26      28.273  -2.863  21.295  1.00                 C  
ATOM    190  CD  GLU    26      25.953  -3.859  21.219  1.00                 C  
ATOM    191  CG  GLU    26      27.440  -4.135  21.314  1.00                 C  
ATOM    192  OE1 GLU    26      25.531  -2.742  21.585  1.00                 O  
ATOM    193  OE2 GLU    26      25.208  -4.760  20.778  1.00                 O  
ATOM    194  N   ASP    27      28.413   0.189  20.697  1.00                 N  
ATOM    195  CA  ASP    27      29.031   1.501  20.839  1.00                 C  
ATOM    196  C   ASP    27      30.420   1.411  21.468  1.00                 C  
ATOM    197  O   ASP    27      31.354   2.067  21.013  1.00                 O  
ATOM    198  CB  ASP    27      28.144   2.423  21.679  1.00                 C  
ATOM    199  CG  ASP    27      26.893   2.857  20.942  1.00                 C  
ATOM    200  OD1 ASP    27      26.836   2.673  19.708  1.00                 O  
ATOM    201  OD2 ASP    27      25.968   3.381  21.599  1.00                 O  
ATOM    202  N   TRP    28      30.559   0.586  22.504  1.00                 N  
ATOM    203  CA  TRP    28      31.830   0.481  23.215  1.00                 C  
ATOM    204  C   TRP    28      32.936  -0.145  22.364  1.00                 C  
ATOM    205  O   TRP    28      34.120   0.025  22.656  1.00                 O  
ATOM    206  CB  TRP    28      31.661  -0.336  24.498  1.00                 C  
ATOM    207  CG  TRP    28      30.845   0.357  25.546  1.00                 C  
ATOM    208  CD1 TRP    28      29.558   0.076  25.902  1.00                 C  
ATOM    209  NE1 TRP    28      29.146   0.923  26.902  1.00                 N  
ATOM    210  CD2 TRP    28      31.263   1.447  26.377  1.00                 C  
ATOM    211  CE2 TRP    28      30.178   1.774  27.210  1.00                 C  
ATOM    212  CH2 TRP    28      31.413   3.499  28.247  1.00                 C  
ATOM    213  CZ2 TRP    28      30.242   2.801  28.151  1.00                 C  
ATOM    214  CE3 TRP    28      32.449   2.178  26.497  1.00                 C  
ATOM    215  CZ3 TRP    28      32.508   3.195  27.431  1.00                 C  
ATOM    216  N   GLU    29      32.549  -0.857  21.310  1.00                 N  
ATOM    217  CA  GLU    29      33.516  -1.514  20.431  1.00                 C  
ATOM    218  C   GLU    29      34.117  -0.589  19.370  1.00                 C  
ATOM    219  O   GLU    29      35.281  -0.738  18.999  1.00                 O  
ATOM    220  CB  GLU    29      32.873  -2.711  19.727  1.00                 C  
ATOM    221  CD  GLU    29      31.861  -5.016  19.927  1.00                 C  
ATOM    222  CG  GLU    29      32.519  -3.861  20.655  1.00                 C  
ATOM    223  OE1 GLU    29      30.730  -4.836  19.427  1.00                 O  
ATOM    224  OE2 GLU    29      32.475  -6.101  19.856  1.00                 O  
ATOM    225  N   LEU    30      33.318   0.350  18.869  1.00                 N  
ATOM    226  CA  LEU    30      33.748   1.218  17.773  1.00                 C  
ATOM    227  C   LEU    30      34.199   2.592  18.260  1.00                 C  
ATOM    228  O   LEU    30      34.726   3.394  17.489  1.00                 O  
ATOM    229  CB  LEU    30      32.623   1.387  16.750  1.00                 C  
ATOM    230  CG  LEU    30      32.144   0.112  16.052  1.00                 C  
ATOM    231  CD1 LEU    30      30.973   0.412  15.129  1.00                 C  
ATOM    232  CD2 LEU    30      33.280  -0.532  15.273  1.00                 C  
ATOM    233  N   GLU    31      33.986   2.862  19.541  1.00                 N  
ATOM    234  CA  GLU    31      34.370   4.141  20.119  1.00                 C  
ATOM    235  C   GLU    31      35.869   4.391  19.948  1.00                 C  
ATOM    236  O   GLU    31      36.686   3.515  20.231  1.00                 O  
ATOM    237  CB  GLU    31      33.992   4.194  21.601  1.00                 C  
ATOM    238  CD  GLU    31      33.861   5.557  23.724  1.00                 C  
ATOM    239  CG  GLU    31      34.279   5.530  22.267  1.00                 C  
ATOM    240  OE1 GLU    31      33.394   4.513  24.227  1.00                 O  
ATOM    241  OE2 GLU    31      34.001   6.621  24.362  1.00                 O  
ATOM    242  N   ASP    32      36.216   5.584  19.467  1.00                 N  
ATOM    243  CA  ASP    32      37.612   5.999  19.312  1.00                 C  
ATOM    244  C   ASP    32      38.262   5.497  18.021  1.00                 C  
ATOM    245  O   ASP    32      38.942   6.254  17.330  1.00                 O  
ATOM    246  CB  ASP    32      38.448   5.520  20.500  1.00                 C  
ATOM    247  CG  ASP    32      38.081   6.224  21.792  1.00                 C  
ATOM    248  OD1 ASP    32      37.410   7.275  21.726  1.00                 O  
ATOM    249  OD2 ASP    32      38.465   5.724  22.871  1.00                 O  
ATOM    250  N   PHE    33      38.053   4.224  17.703  1.00                 N  
ATOM    251  CA  PHE    33      38.761   3.584  16.594  1.00                 C  
ATOM    252  C   PHE    33      38.111   3.804  15.233  1.00                 C  
ATOM    253  O   PHE    33      38.797   3.831  14.210  1.00                 O  
ATOM    254  CB  PHE    33      38.884   2.078  16.835  1.00                 C  
ATOM    255  CG  PHE    33      39.853   1.716  17.924  1.00                 C  
ATOM    256  CZ  PHE    33      41.651   1.047  19.935  1.00                 C  
ATOM    257  CD1 PHE    33      39.399   1.299  19.163  1.00                 C  
ATOM    258  CE1 PHE    33      40.291   0.966  20.165  1.00                 C  
ATOM    259  CD2 PHE    33      41.218   1.792  17.710  1.00                 C  
ATOM    260  CE2 PHE    33      42.109   1.458  18.712  1.00                 C  
ATOM    261  N   CYS    34      36.791   3.948  15.218  1.00                 N  
ATOM    262  CA  CYS    34      36.059   4.032  13.963  1.00                 C  
ATOM    263  C   CYS    34      35.440   5.404  13.738  1.00                 C  
ATOM    264  O   CYS    34      35.238   6.170  14.679  1.00                 O  
ATOM    265  CB  CYS    34      34.961   2.968  13.911  1.00                 C  
ATOM    266  SG  CYS    34      35.565   1.266  14.009  1.00                 S  
ATOM    267  N   ASN    35      35.139   5.705  12.479  1.00                 N  
ATOM    268  CA  ASN    35      34.393   6.907  12.147  1.00                 C  
ATOM    269  C   ASN    35      33.056   6.911  12.869  1.00                 C  
ATOM    270  O   ASN    35      32.420   5.869  13.016  1.00                 O  
ATOM    271  CB  ASN    35      34.202   7.018  10.633  1.00                 C  
ATOM    272  CG  ASN    35      35.498   7.312   9.903  1.00                 C  
ATOM    273  OD1 ASN    35      36.464   7.788  10.500  1.00                 O  
ATOM    274  ND2 ASN    35      35.522   7.029   8.605  1.00                 N  
ATOM    275  N   THR    36      32.634   8.081  13.329  1.00                 N  
ATOM    276  CA  THR    36      31.276   8.240  13.814  1.00                 C  
ATOM    277  C   THR    36      30.374   8.251  12.595  1.00                 C  
ATOM    278  O   THR    36      30.854   8.352  11.466  1.00                 O  
ATOM    279  CB  THR    36      31.122   9.525  14.649  1.00                 C  
ATOM    280  OG1 THR    36      31.391  10.667  13.827  1.00                 O  
ATOM    281  CG2 THR    36      32.098   9.523  15.815  1.00                 C  
ATOM    282  N   GLU    37      29.069   8.155  12.822  1.00                 N  
ATOM    283  CA  GLU    37      28.101   8.260  11.741  1.00                 C  
ATOM    284  C   GLU    37      28.319   9.547  10.940  1.00                 C  
ATOM    285  O   GLU    37      28.233   9.545   9.714  1.00                 O  
ATOM    286  CB  GLU    37      26.675   8.214  12.293  1.00                 C  
ATOM    287  CD  GLU    37      24.197   8.152  11.804  1.00                 C  
ATOM    288  CG  GLU    37      25.594   8.260  11.224  1.00                 C  
ATOM    289  OE1 GLU    37      24.073   8.068  13.044  1.00                 O  
ATOM    290  OE2 GLU    37      23.227   8.152  11.018  1.00                 O  
ATOM    291  N   LYS    38      28.613  10.639  11.642  1.00                 N  
ATOM    292  CA  LYS    38      28.847  11.935  11.002  1.00                 C  
ATOM    293  C   LYS    38      30.128  11.965  10.176  1.00                 C  
ATOM    294  O   LYS    38      30.159  12.536   9.087  1.00                 O  
ATOM    295  CB  LYS    38      28.900  13.048  12.050  1.00                 C  
ATOM    296  CD  LYS    38      27.688  14.458  13.736  1.00                 C  
ATOM    297  CE  LYS    38      26.348  14.766  14.383  1.00                 C  
ATOM    298  CG  LYS    38      27.560  13.354  12.699  1.00                 C  
ATOM    299  NZ  LYS    38      26.465  15.816  15.432  1.00                 N  
ATOM    300  N   GLU    39      31.191  11.369  10.705  1.00                 N  
ATOM    301  CA  GLU    39      32.455  11.302   9.980  1.00                 C  
ATOM    302  C   GLU    39      32.335  10.430   8.729  1.00                 C  
ATOM    303  O   GLU    39      32.909  10.748   7.689  1.00                 O  
ATOM    304  CB  GLU    39      33.565  10.764  10.886  1.00                 C  
ATOM    305  CD  GLU    39      35.026  11.123  12.915  1.00                 C  
ATOM    306  CG  GLU    39      33.969  11.713  12.002  1.00                 C  
ATOM    307  OE1 GLU    39      34.709  10.164  13.649  1.00                 O  
ATOM    308  OE2 GLU    39      36.172  11.620  12.895  1.00                 O  
ATOM    309  N   TRP    40      31.586   9.336   8.825  1.00                 N  
ATOM    310  CA  TRP    40      31.310   8.526   7.644  1.00                 C  
ATOM    311  C   TRP    40      30.583   9.368   6.597  1.00                 C  
ATOM    312  O   TRP    40      30.972   9.403   5.431  1.00                 O  
ATOM    313  CB  TRP    40      30.483   7.295   8.020  1.00                 C  
ATOM    314  CG  TRP    40      31.272   6.236   8.727  1.00                 C  
ATOM    315  CD1 TRP    40      31.059   5.759   9.988  1.00                 C  
ATOM    316  NE1 TRP    40      31.985   4.792  10.293  1.00                 N  
ATOM    317  CD2 TRP    40      32.402   5.520   8.213  1.00                 C  
ATOM    318  CE2 TRP    40      32.821   4.628   9.216  1.00                 C  
ATOM    319  CH2 TRP    40      34.571   3.818   7.854  1.00                 C  
ATOM    320  CZ2 TRP    40      33.907   3.770   9.047  1.00                 C  
ATOM    321  CE3 TRP    40      33.100   5.548   7.002  1.00                 C  
ATOM    322  CZ3 TRP    40      34.176   4.695   6.839  1.00                 C  
ATOM    323  N   LYS    41      29.523  10.046   7.025  1.00                 N  
ATOM    324  CA  LYS    41      28.697  10.832   6.112  1.00                 C  
ATOM    325  C   LYS    41      29.529  11.899   5.408  1.00                 C  
ATOM    326  O   LYS    41      29.382  12.127   4.209  1.00                 O  
ATOM    327  CB  LYS    41      27.534  11.481   6.865  1.00                 C  
ATOM    328  CD  LYS    41      25.356  11.207   8.083  1.00                 C  
ATOM    329  CE  LYS    41      24.299  10.223   8.557  1.00                 C  
ATOM    330  CG  LYS    41      26.469  10.499   7.327  1.00                 C  
ATOM    331  NZ  LYS    41      23.224  10.897   9.337  1.00                 N  
ATOM    332  N   ALA    42      30.413  12.542   6.162  1.00                 N  
ATOM    333  CA  ALA    42      31.304  13.545   5.597  1.00                 C  
ATOM    334  C   ALA    42      32.223  12.939   4.545  1.00                 C  
ATOM    335  O   ALA    42      32.672  13.629   3.629  1.00                 O  
ATOM    336  CB  ALA    42      32.129  14.200   6.694  1.00                 C  
ATOM    337  N   VAL    43      32.491  11.643   4.676  1.00                 N  
ATOM    338  CA  VAL    43      33.379  10.947   3.753  1.00                 C  
ATOM    339  C   VAL    43      32.614  10.380   2.558  1.00                 C  
ATOM    340  O   VAL    43      33.204   9.775   1.664  1.00                 O  
ATOM    341  CB  VAL    43      34.148   9.813   4.456  1.00                 C  
ATOM    342  CG1 VAL    43      34.976  10.365   5.607  1.00                 C  
ATOM    343  CG2 VAL    43      33.186   8.745   4.953  1.00                 C  
ATOM    344  N   GLY    44      31.299  10.575   2.553  1.00                 N  
ATOM    345  CA  GLY    44      30.467  10.141   1.445  1.00                 C  
ATOM    346  C   GLY    44      29.764   8.810   1.650  1.00                 C  
ATOM    347  O   GLY    44      29.289   8.203   0.690  1.00                 O  
ATOM    348  N   VAL    45      29.680   8.348   2.893  1.00                 N  
ATOM    349  CA  VAL    45      29.037   7.057   3.146  1.00                 C  
ATOM    350  C   VAL    45      28.008   7.051   4.276  1.00                 C  
ATOM    351  O   VAL    45      28.174   7.711   5.304  1.00                 O  
ATOM    352  CB  VAL    45      30.073   5.962   3.461  1.00                 C  
ATOM    353  CG1 VAL    45      30.990   5.738   2.268  1.00                 C  
ATOM    354  CG2 VAL    45      30.881   6.332   4.695  1.00                 C  
ATOM    355  N   THR    46      26.935   6.300   4.051  1.00                 N  
ATOM    356  CA  THR    46      25.846   6.164   5.006  1.00                 C  
ATOM    357  C   THR    46      26.081   4.953   5.903  1.00                 C  
ATOM    358  O   THR    46      26.322   3.848   5.416  1.00                 O  
ATOM    359  CB  THR    46      24.486   6.034   4.296  1.00                 C  
ATOM    360  OG1 THR    46      24.228   7.217   3.530  1.00                 O  
ATOM    361  CG2 THR    46      23.368   5.861   5.313  1.00                 C  
ATOM    362  N   GLN    47      26.016   5.162   7.213  1.00                 N  
ATOM    363  CA  GLN    47      26.248   4.077   8.156  1.00                 C  
ATOM    364  C   GLN    47      24.944   3.495   8.686  1.00                 C  
ATOM    365  O   GLN    47      24.035   4.229   9.076  1.00                 O  
ATOM    366  CB  GLN    47      27.109   4.559   9.326  1.00                 C  
ATOM    367  CD  GLN    47      28.359   3.970  11.440  1.00                 C  
ATOM    368  CG  GLN    47      27.450   3.473  10.333  1.00                 C  
ATOM    369  OE1 GLN    47      28.589   5.172  11.575  1.00                 O  
ATOM    370  NE2 GLN    47      28.879   3.045  12.238  1.00                 N  
ATOM    371  N   LEU    48      24.857   2.170   8.677  1.00                 N  
ATOM    372  CA  LEU    48      23.757   1.467   9.318  1.00                 C  
ATOM    373  C   LEU    48      24.321   0.637  10.457  1.00                 C  
ATOM    374  O   LEU    48      25.219  -0.176  10.251  1.00                 O  
ATOM    375  CB  LEU    48      23.013   0.597   8.303  1.00                 C  
ATOM    376  CG  LEU    48      21.864  -0.251   8.851  1.00                 C  
ATOM    377  CD1 LEU    48      20.749   0.634   9.387  1.00                 C  
ATOM    378  CD2 LEU    48      21.327  -1.186   7.778  1.00                 C  
ATOM    379  N   LYS    49      23.796   0.846  11.658  1.00                 N  
ATOM    380  CA  LYS    49      24.285   0.143  12.834  1.00                 C  
ATOM    381  C   LYS    49      23.291  -0.914  13.317  1.00                 C  
ATOM    382  O   LYS    49      22.099  -0.638  13.445  1.00                 O  
ATOM    383  CB  LYS    49      24.579   1.131  13.965  1.00                 C  
ATOM    384  CD  LYS    49      25.604   1.525  16.222  1.00                 C  
ATOM    385  CE  LYS    49      24.452   2.331  16.799  1.00                 C  
ATOM    386  CG  LYS    49      25.108   0.482  15.234  1.00                 C  
ATOM    387  NZ  LYS    49      24.910   3.279  17.852  1.00                 N  
ATOM    388  N   ILE    50      23.787  -2.123  13.573  1.00                 N  
ATOM    389  CA  ILE    50      22.951  -3.215  14.068  1.00                 C  
ATOM    390  C   ILE    50      23.640  -3.963  15.214  1.00                 C  
ATOM    391  O   ILE    50      24.811  -4.324  15.112  1.00                 O  
ATOM    392  CB  ILE    50      22.588  -4.203  12.943  1.00                 C  
ATOM    393  CD1 ILE    50      21.620  -4.330  10.589  1.00                 C  
ATOM    394  CG1 ILE    50      21.836  -3.482  11.823  1.00                 C  
ATOM    395  CG2 ILE    50      21.792  -5.373  13.499  1.00                 C  
ATOM    396  N   PRO    51      22.910  -4.203  16.298  1.00                 N  
ATOM    397  CA  PRO    51      23.494  -4.829  17.484  1.00                 C  
ATOM    398  C   PRO    51      23.090  -6.295  17.683  1.00                 C  
ATOM    399  O   PRO    51      22.223  -6.815  16.979  1.00                 O  
ATOM    400  CB  PRO    51      22.977  -3.977  18.645  1.00                 C  
ATOM    401  CD  PRO    51      21.765  -3.256  16.711  1.00                 C  
ATOM    402  CG  PRO    51      21.640  -3.497  18.190  1.00                 C  
ATOM    403  N   THR    52      23.744  -6.956  18.638  1.00                 N  
ATOM    404  CA  THR    52      23.354  -8.293  19.084  1.00                 C  
ATOM    405  C   THR    52      23.454  -8.365  20.606  1.00                 C  
ATOM    406  O   THR    52      24.124  -7.540  21.225  1.00                 O  
ATOM    407  CB  THR    52      24.230  -9.382  18.436  1.00                 C  
ATOM    408  OG1 THR    52      25.588  -9.225  18.866  1.00                 O  
ATOM    409  CG2 THR    52      24.183  -9.271  16.920  1.00                 C  
ATOM    410  N   VAL    53      22.798  -9.357  21.204  1.00                 N  
ATOM    411  CA  VAL    53      22.714  -9.461  22.664  1.00                 C  
ATOM    412  C   VAL    53      24.029  -9.868  23.332  1.00                 C  
ATOM    413  O   VAL    53      24.465  -9.234  24.296  1.00                 O  
ATOM    414  CB  VAL    53      21.625 -10.460  23.097  1.00                 C  
ATOM    415  CG1 VAL    53      21.679 -10.690  24.599  1.00                 C  
ATOM    416  CG2 VAL    53      20.249  -9.961  22.681  1.00                 C  
ATOM    417  N   ASP    54      24.653 -10.932  22.832  1.00                 N  
ATOM    418  CA  ASP    54      25.896 -11.414  23.427  1.00                 C  
ATOM    419  C   ASP    54      26.984 -11.723  22.401  1.00                 C  
ATOM    420  O   ASP    54      26.861 -11.386  21.220  1.00                 O  
ATOM    421  CB  ASP    54      25.638 -12.669  24.264  1.00                 C  
ATOM    422  CG  ASP    54      25.125 -13.828  23.432  1.00                 C  
ATOM    423  OD1 ASP    54      24.883 -13.630  22.223  1.00                 O  
ATOM    424  OD2 ASP    54      24.965 -14.934  23.990  1.00                 O  
ATOM    425  N   PHE    55      28.043 -12.375  22.869  1.00                 N  
ATOM    426  CA  PHE    55      29.223 -12.631  22.049  1.00                 C  
ATOM    427  C   PHE    55      29.057 -13.801  21.083  1.00                 C  
ATOM    428  O   PHE    55      29.959 -14.090  20.297  1.00                 O  
ATOM    429  CB  PHE    55      30.443 -12.896  22.934  1.00                 C  
ATOM    430  CG  PHE    55      30.923 -11.685  23.682  1.00                 C  
ATOM    431  CZ  PHE    55      31.814  -9.443  25.062  1.00                 C  
ATOM    432  CD1 PHE    55      30.724 -11.574  25.047  1.00                 C  
ATOM    433  CE1 PHE    55      31.165 -10.460  25.736  1.00                 C  
ATOM    434  CD2 PHE    55      31.574 -10.658  23.022  1.00                 C  
ATOM    435  CE2 PHE    55      32.016  -9.545  23.711  1.00                 C  
ATOM    436  N   THR    56      27.912 -14.474  21.138  1.00                 N  
ATOM    437  CA  THR    56      27.607 -15.492  20.140  1.00                 C  
ATOM    438  C   THR    56      27.251 -14.802  18.825  1.00                 C  
ATOM    439  O   THR    56      27.262 -15.421  17.763  1.00                 O  
ATOM    440  CB  THR    56      26.458 -16.408  20.601  1.00                 C  
ATOM    441  OG1 THR    56      25.278 -15.625  20.820  1.00                 O  
ATOM    442  CG2 THR    56      26.824 -17.110  21.899  1.00                 C  
ATOM    443  N   ALA    57      26.940 -13.511  18.917  1.00                 N  
ATOM    444  CA  ALA    57      26.752 -12.662  17.753  1.00                 C  
ATOM    445  C   ALA    57      25.570 -12.997  16.864  1.00                 C  
ATOM    446  O   ALA    57      25.706 -13.063  15.642  1.00                 O  
ATOM    447  CB  ALA    57      27.996 -12.679  16.878  1.00                 C  
ATOM    448  N   SER    58      24.402 -13.187  17.468  1.00                 N  
ATOM    449  CA  SER    58      23.214 -13.564  16.709  1.00                 C  
ATOM    450  C   SER    58      22.265 -12.388  16.510  1.00                 C  
ATOM    451  O   SER    58      21.694 -11.877  17.471  1.00                 O  
ATOM    452  CB  SER    58      22.474 -14.708  17.405  1.00                 C  
ATOM    453  OG  SER    58      21.272 -15.026  16.726  1.00                 O  
ATOM    454  N   PRO    59      22.097 -11.949  15.255  1.00                 N  
ATOM    455  CA  PRO    59      21.134 -10.885  14.947  1.00                 C  
ATOM    456  C   PRO    59      19.705 -11.423  14.904  1.00                 C  
ATOM    457  O   PRO    59      19.505 -12.622  14.707  1.00                 O  
ATOM    458  CB  PRO    59      21.578 -10.369  13.577  1.00                 C  
ATOM    459  CD  PRO    59      22.877 -12.337  13.986  1.00                 C  
ATOM    460  CG  PRO    59      22.179 -11.559  12.906  1.00                 C  
ATOM    461  N   SER    60      18.726 -10.542  15.089  1.00                 N  
ATOM    462  CA  SER    60      17.325 -10.908  14.916  1.00                 C  
ATOM    463  C   SER    60      17.005 -10.990  13.427  1.00                 C  
ATOM    464  O   SER    60      17.751 -10.463  12.601  1.00                 O  
ATOM    465  CB  SER    60      16.416  -9.897  15.618  1.00                 C  
ATOM    466  OG  SER    60      16.476  -8.631  14.984  1.00                 O  
ATOM    467  N   GLN    61      15.900 -11.650  13.086  1.00                 N  
ATOM    468  CA  GLN    61      15.442 -11.701  11.699  1.00                 C  
ATOM    469  C   GLN    61      15.203 -10.297  11.162  1.00                 C  
ATOM    470  O   GLN    61      15.568  -9.985  10.028  1.00                 O  
ATOM    471  CB  GLN    61      14.166 -12.538  11.586  1.00                 C  
ATOM    472  CD  GLN    61      15.270 -14.681  10.832  1.00                 C  
ATOM    473  CG  GLN    61      14.370 -14.020  11.857  1.00                 C  
ATOM    474  OE1 GLN    61      15.019 -14.601   9.629  1.00                 O  
ATOM    475  NE2 GLN    61      16.322 -15.338  11.305  1.00                 N  
ATOM    476  N   GLU    62      14.579  -9.458  11.984  1.00                 N  
ATOM    477  CA  GLU    62      14.270  -8.086  11.598  1.00                 C  
ATOM    478  C   GLU    62      15.524  -7.313  11.202  1.00                 C  
ATOM    479  O   GLU    62      15.545  -6.634  10.178  1.00                 O  
ATOM    480  CB  GLU    62      13.553  -7.358  12.736  1.00                 C  
ATOM    481  CD  GLU    62      12.424  -5.248  13.546  1.00                 C  
ATOM    482  CG  GLU    62      13.159  -5.927  12.407  1.00                 C  
ATOM    483  OE1 GLU    62      12.242  -5.890  14.602  1.00                 O  
ATOM    484  OE2 GLU    62      12.029  -4.074  13.383  1.00                 O  
ATOM    485  N   ASN    63      16.566  -7.412  12.021  1.00                 N  
ATOM    486  CA  ASN    63      17.822  -6.736  11.724  1.00                 C  
ATOM    487  C   ASN    63      18.514  -7.323  10.497  1.00                 C  
ATOM    488  O   ASN    63      19.261  -6.634   9.806  1.00                 O  
ATOM    489  CB  ASN    63      18.759  -6.791  12.932  1.00                 C  
ATOM    490  CG  ASN    63      18.322  -5.866  14.051  1.00                 C  
ATOM    491  OD1 ASN    63      17.591  -4.902  13.822  1.00                 O  
ATOM    492  ND2 ASN    63      18.771  -6.156  15.267  1.00                 N  
ATOM    493  N   ILE    64      18.255  -8.597  10.227  1.00                 N  
ATOM    494  CA  ILE    64      18.795  -9.245   9.037  1.00                 C  
ATOM    495  C   ILE    64      18.204  -8.626   7.773  1.00                 C  
ATOM    496  O   ILE    64      18.933  -8.237   6.861  1.00                 O  
ATOM    497  CB  ILE    64      18.536 -10.763   9.054  1.00                 C  
ATOM    498  CD1 ILE    64      18.929 -12.860  10.449  1.00                 C  
ATOM    499  CG1 ILE    64      19.331 -11.427  10.181  1.00                 C  
ATOM    500  CG2 ILE    64      18.857 -11.374   7.699  1.00                 C  
ATOM    501  N   ASN    65      16.878  -8.540   7.722  1.00                 N  
ATOM    502  CA  ASN    65      16.196  -7.947   6.576  1.00                 C  
ATOM    503  C   ASN    65      16.578  -6.486   6.387  1.00                 C  
ATOM    504  O   ASN    65      16.772  -6.025   5.262  1.00                 O  
ATOM    505  CB  ASN    65      14.679  -8.084   6.725  1.00                 C  
ATOM    506  CG  ASN    65      14.198  -9.503   6.500  1.00                 C  
ATOM    507  OD1 ASN    65      14.896 -10.318   5.896  1.00                 O  
ATOM    508  ND2 ASN    65      12.999  -9.805   6.987  1.00                 N  
ATOM    509  N   LYS    66      16.680  -5.756   7.493  1.00                 N  
ATOM    510  CA  LYS    66      17.091  -4.360   7.438  1.00                 C  
ATOM    511  C   LYS    66      18.473  -4.260   6.798  1.00                 C  
ATOM    512  O   LYS    66      18.693  -3.456   5.893  1.00                 O  
ATOM    513  CB  LYS    66      17.092  -3.746   8.839  1.00                 C  
ATOM    514  CD  LYS    66      17.426  -1.723  10.287  1.00                 C  
ATOM    515  CE  LYS    66      17.861  -0.267  10.328  1.00                 C  
ATOM    516  CG  LYS    66      17.494  -2.281   8.875  1.00                 C  
ATOM    517  NZ  LYS    66      17.799   0.292  11.707  1.00                 N  
ATOM    518  N   ALA    67      19.398  -5.095   7.263  1.00                 N  
ATOM    519  CA  ALA    67      20.751  -5.103   6.734  1.00                 C  
ATOM    520  C   ALA    67      20.814  -5.462   5.261  1.00                 C  
ATOM    521  O   ALA    67      21.478  -4.785   4.475  1.00                 O  
ATOM    522  CB  ALA    67      21.621  -6.073   7.518  1.00                 C  
ATOM    523  N   VAL    68      20.118  -6.529   4.880  1.00                 N  
ATOM    524  CA  VAL    68      20.136  -6.984   3.493  1.00                 C  
ATOM    525  C   VAL    68      19.583  -5.927   2.536  1.00                 C  
ATOM    526  O   VAL    68      20.178  -5.652   1.495  1.00                 O  
ATOM    527  CB  VAL    68      19.343  -8.293   3.318  1.00                 C  
ATOM    528  CG1 VAL    68      19.192  -8.631   1.843  1.00                 C  
ATOM    529  CG2 VAL    68      20.024  -9.431   4.062  1.00                 C  
ATOM    530  N   ASP    69      18.449  -5.332   2.894  1.00                 N  
ATOM    531  CA  ASP    69      17.830  -4.310   2.051  1.00                 C  
ATOM    532  C   ASP    69      18.732  -3.089   1.890  1.00                 C  
ATOM    533  O   ASP    69      18.736  -2.440   0.843  1.00                 O  
ATOM    534  CB  ASP    69      16.480  -3.883   2.631  1.00                 C  
ATOM    535  CG  ASP    69      15.414  -4.950   2.472  1.00                 C  
ATOM    536  OD1 ASP    69      15.633  -5.896   1.687  1.00                 O  
ATOM    537  OD2 ASP    69      14.361  -4.839   3.133  1.00                 O  
ATOM    538  N   PHE    70      19.491  -2.782   2.935  1.00                 N  
ATOM    539  CA  PHE    70      20.471  -1.704   2.895  1.00                 C  
ATOM    540  C   PHE    70      21.529  -2.016   1.837  1.00                 C  
ATOM    541  O   PHE    70      21.826  -1.189   0.978  1.00                 O  
ATOM    542  CB  PHE    70      21.113  -1.512   4.271  1.00                 C  
ATOM    543  CG  PHE    70      22.178  -0.454   4.300  1.00                 C  
ATOM    544  CZ  PHE    70      24.155   1.499   4.354  1.00                 C  
ATOM    545  CD1 PHE    70      21.841   0.887   4.360  1.00                 C  
ATOM    546  CE1 PHE    70      22.822   1.861   4.387  1.00                 C  
ATOM    547  CD2 PHE    70      23.518  -0.799   4.267  1.00                 C  
ATOM    548  CE2 PHE    70      24.498   0.174   4.294  1.00                 C  
ATOM    549  N   ILE    71      22.087  -3.219   1.898  1.00                 N  
ATOM    550  CA  ILE    71      23.062  -3.659   0.903  1.00                 C  
ATOM    551  C   ILE    71      22.482  -3.645  -0.511  1.00                 C  
ATOM    552  O   ILE    71      23.147  -3.232  -1.460  1.00                 O  
ATOM    553  CB  ILE    71      23.597  -5.067   1.222  1.00                 C  
ATOM    554  CD1 ILE    71      24.784  -6.411   3.034  1.00                 C  
ATOM    555  CG1 ILE    71      24.452  -5.039   2.490  1.00                 C  
ATOM    556  CG2 ILE    71      24.365  -5.627   0.033  1.00                 C  
ATOM    557  N   VAL    72      21.244  -4.105  -0.654  1.00                 N  
ATOM    558  CA  VAL    72      20.611  -4.152  -1.967  1.00                 C  
ATOM    559  C   VAL    72      20.432  -2.750  -2.545  1.00                 C  
ATOM    560  O   VAL    72      20.496  -2.557  -3.759  1.00                 O  
ATOM    561  CB  VAL    72      19.249  -4.869  -1.912  1.00                 C  
ATOM    562  CG1 VAL    72      18.521  -4.732  -3.240  1.00                 C  
ATOM    563  CG2 VAL    72      19.433  -6.334  -1.549  1.00                 C  
ATOM    564  N   HIS    73      20.214  -1.773  -1.672  1.00                 N  
ATOM    565  CA  HIS    73      20.040  -0.395  -2.114  1.00                 C  
ATOM    566  C   HIS    73      21.288   0.090  -2.848  1.00                 C  
ATOM    567  O   HIS    73      21.197   0.701  -3.911  1.00                 O  
ATOM    568  CB  HIS    73      19.732   0.515  -0.923  1.00                 C  
ATOM    569  CG  HIS    73      19.497   1.944  -1.300  1.00                 C  
ATOM    570  ND1 HIS    73      18.362   2.363  -1.960  1.00                 N  
ATOM    571  CE1 HIS    73      18.437   3.691  -2.159  1.00                 C  
ATOM    572  CD2 HIS    73      20.230   3.193  -1.146  1.00                 C  
ATOM    573  NE2 HIS    73      19.554   4.196  -1.673  1.00                 N  
ATOM    574  N   HIS    74      22.459  -0.199  -2.287  1.00                 N  
ATOM    575  CA  HIS    74      23.709   0.239  -2.901  1.00                 C  
ATOM    576  C   HIS    74      24.120  -0.616  -4.094  1.00                 C  
ATOM    577  O   HIS    74      24.772  -0.136  -5.020  1.00                 O  
ATOM    578  CB  HIS    74      24.841   0.236  -1.872  1.00                 C  
ATOM    579  CG  HIS    74      24.692   1.278  -0.807  1.00                 C  
ATOM    580  ND1 HIS    74      24.793   2.627  -1.067  1.00                 N  
ATOM    581  CE1 HIS    74      24.615   3.308   0.080  1.00                 C  
ATOM    582  CD2 HIS    74      24.435   1.268   0.626  1.00                 C  
ATOM    583  NE2 HIS    74      24.400   2.499   1.099  1.00                 N  
ATOM    584  N   ARG    75      23.721  -1.880  -4.079  1.00                 N  
ATOM    585  CA  ARG    75      23.914  -2.725  -5.246  1.00                 C  
ATOM    586  C   ARG    75      23.196  -2.091  -6.436  1.00                 C  
ATOM    587  O   ARG    75      23.754  -1.974  -7.530  1.00                 O  
ATOM    588  CB  ARG    75      23.399  -4.140  -4.974  1.00                 C  
ATOM    589  CD  ARG    75      23.161  -6.513  -5.756  1.00                 C  
ATOM    590  NE  ARG    75      23.306  -7.446  -6.871  1.00                 N  
ATOM    591  CG  ARG    75      23.605  -5.108  -6.128  1.00                 C  
ATOM    592  CZ  ARG    75      22.990  -8.736  -6.811  1.00                 C  
ATOM    593  NH1 ARG    75      23.156  -9.508  -7.876  1.00                 N  
ATOM    594  NH2 ARG    75      22.509  -9.249  -5.688  1.00                 N  
ATOM    595  N   ASP    76      21.929  -2.498  -6.559  1.00                 N  
ATOM    596  CA  ASP    76      21.178  -2.189  -7.763  1.00                 C  
ATOM    597  C   ASP    76      20.936  -0.707  -7.945  1.00                 C  
ATOM    598  O   ASP    76      20.754  -0.270  -9.084  1.00                 O  
ATOM    599  CB  ASP    76      19.833  -2.918  -7.757  1.00                 C  
ATOM    600  CG  ASP    76      19.978  -4.412  -7.968  1.00                 C  
ATOM    601  OD1 ASP    76      21.070  -4.849  -8.388  1.00                 O  
ATOM    602  OD2 ASP    76      19.000  -5.146  -7.713  1.00                 O  
ATOM    603  N   ASN    77      20.912   0.147  -6.918  1.00                 N  
ATOM    604  CA  ASN    77      20.592   1.566  -7.128  1.00                 C  
ATOM    605  C   ASN    77      21.591   2.349  -7.974  1.00                 C  
ATOM    606  O   ASN    77      21.210   3.112  -8.866  1.00                 O  
ATOM    607  CB  ASN    77      20.438   2.285  -5.786  1.00                 C  
ATOM    608  CG  ASN    77      20.007   3.730  -5.945  1.00                 C  
ATOM    609  OD1 ASN    77      20.841   4.623  -6.095  1.00                 O  
ATOM    610  ND2 ASN    77      18.701   3.963  -5.914  1.00                 N  
ATOM    611  N   HIS    78      22.889   2.183  -7.721  1.00                 N  
ATOM    612  CA  HIS    78      23.911   2.969  -8.407  1.00                 C  
ATOM    613  C   HIS    78      25.167   2.122  -8.626  1.00                 C  
ATOM    614  O   HIS    78      26.178   2.652  -9.094  1.00                 O  
ATOM    615  CB  HIS    78      24.244   4.230  -7.607  1.00                 C  
ATOM    616  CG  HIS    78      24.771   3.952  -6.233  1.00                 C  
ATOM    617  ND1 HIS    78      23.947   3.723  -5.153  1.00                 N  
ATOM    618  CE1 HIS    78      24.705   3.506  -4.063  1.00                 C  
ATOM    619  CD2 HIS    78      26.091   3.840  -5.631  1.00                 C  
ATOM    620  NE2 HIS    78      25.992   3.575  -4.342  1.00                 N  
ATOM    621  N   LEU    79      25.194   0.849  -8.328  1.00                 N  
ATOM    622  CA  LEU    79      26.352  -0.005  -8.494  1.00                 C  
ATOM    623  C   LEU    79      27.407   0.168  -7.418  1.00                 C  
ATOM    624  O   LEU    79      28.553  -0.249  -7.612  1.00                 O  
ATOM    625  CB  LEU    79      27.005   0.236  -9.856  1.00                 C  
ATOM    626  CG  LEU    79      26.112   0.032 -11.082  1.00                 C  
ATOM    627  CD1 LEU    79      26.867   0.366 -12.359  1.00                 C  
ATOM    628  CD2 LEU    79      25.590  -1.396 -11.134  1.00                 C  
ATOM    629  N   GLY    80      27.121   0.674  -6.302  1.00                 N  
ATOM    630  CA  GLY    80      28.078   1.090  -5.281  1.00                 C  
ATOM    631  C   GLY    80      28.329  -0.030  -4.271  1.00                 C  
ATOM    632  O   GLY    80      27.595  -1.019  -4.236  1.00                 O  
ATOM    633  N   SER    81      29.365   0.127  -3.452  1.00                 N  
ATOM    634  CA  SER    81      29.796  -0.953  -2.571  1.00                 C  
ATOM    635  C   SER    81      29.442  -0.735  -1.102  1.00                 C  
ATOM    636  O   SER    81      29.210   0.391  -0.657  1.00                 O  
ATOM    637  CB  SER    81      31.308  -1.163  -2.680  1.00                 C  
ATOM    638  OG  SER    81      31.672  -1.577  -3.985  1.00                 O  
ATOM    639  N   VAL    82      29.402  -1.832  -0.356  1.00                 N  
ATOM    640  CA  VAL    82      29.014  -1.798   1.046  1.00                 C  
ATOM    641  C   VAL    82      30.043  -2.541   1.891  1.00                 C  
ATOM    642  O   VAL    82      30.340  -3.707   1.636  1.00                 O  
ATOM    643  CB  VAL    82      27.612  -2.399   1.258  1.00                 C  
ATOM    644  CG1 VAL    82      27.237  -2.367   2.732  1.00                 C  
ATOM    645  CG2 VAL    82      26.581  -1.652   0.426  1.00                 C  
ATOM    646  N   TYR    83      30.595  -1.857   2.886  1.00                 N  
ATOM    647  CA  TYR    83      31.531  -2.485   3.808  1.00                 C  
ATOM    648  C   TYR    83      30.758  -3.033   4.996  1.00                 C  
ATOM    649  O   TYR    83      30.238  -2.273   5.806  1.00                 O  
ATOM    650  CB  TYR    83      32.598  -1.483   4.254  1.00                 C  
ATOM    651  CG  TYR    83      33.646  -2.071   5.171  1.00                 C  
ATOM    652  OH  TYR    83      36.535  -3.698   7.680  1.00                 O  
ATOM    653  CZ  TYR    83      35.578  -3.159   6.851  1.00                 C  
ATOM    654  CD1 TYR    83      34.622  -2.927   4.678  1.00                 C  
ATOM    655  CE1 TYR    83      35.584  -3.470   5.509  1.00                 C  
ATOM    656  CD2 TYR    83      33.655  -1.769   6.527  1.00                 C  
ATOM    657  CE2 TYR    83      34.609  -2.303   7.372  1.00                 C  
ATOM    658  N   VAL    84      30.660  -4.357   5.078  1.00                 N  
ATOM    659  CA  VAL    84      29.975  -5.010   6.188  1.00                 C  
ATOM    660  C   VAL    84      31.017  -5.474   7.197  1.00                 C  
ATOM    661  O   VAL    84      31.893  -6.273   6.868  1.00                 O  
ATOM    662  CB  VAL    84      29.109  -6.187   5.703  1.00                 C  
ATOM    663  CG1 VAL    84      28.437  -6.876   6.881  1.00                 C  
ATOM    664  CG2 VAL    84      28.072  -5.707   4.699  1.00                 C  
ATOM    665  N   HIS    85      30.933  -4.973   8.424  1.00                 N  
ATOM    666  CA  HIS    85      31.973  -5.269   9.395  1.00                 C  
ATOM    667  C   HIS    85      31.471  -5.556  10.803  1.00                 C  
ATOM    668  O   HIS    85      30.346  -5.214  11.171  1.00                 O  
ATOM    669  CB  HIS    85      32.975  -4.115   9.476  1.00                 C  
ATOM    670  CG  HIS    85      32.376  -2.827   9.946  1.00                 C  
ATOM    671  ND1 HIS    85      32.220  -2.521  11.281  1.00                 N  
ATOM    672  CE1 HIS    85      31.658  -1.304  11.389  1.00                 C  
ATOM    673  CD2 HIS    85      31.835  -1.638   9.304  1.00                 C  
ATOM    674  NE2 HIS    85      31.424  -0.768  10.207  1.00                 N  
ATOM    675  N   CYS    86      32.335  -6.211  11.571  1.00                 N  
ATOM    676  CA  CYS    86      32.158  -6.402  13.000  1.00                 C  
ATOM    677  C   CYS    86      33.507  -6.059  13.613  1.00                 C  
ATOM    678  O   CYS    86      34.252  -5.261  13.045  1.00                 O  
ATOM    679  CB  CYS    86      31.704  -7.833  13.297  1.00                 C  
ATOM    680  SG  CYS    86      32.847  -9.112  12.726  1.00                 S  
ATOM    681  N   LYS    87      33.842  -6.655  14.751  1.00                 N  
ATOM    682  CA  LYS    87      35.163  -6.417  15.323  1.00                 C  
ATOM    683  C   LYS    87      36.242  -7.153  14.532  1.00                 C  
ATOM    684  O   LYS    87      37.209  -6.546  14.078  1.00                 O  
ATOM    685  CB  LYS    87      35.197  -6.850  16.790  1.00                 C  
ATOM    686  CD  LYS    87      36.468  -6.978  18.951  1.00                 C  
ATOM    687  CE  LYS    87      37.804  -6.742  19.637  1.00                 C  
ATOM    688  CG  LYS    87      36.529  -6.601  17.479  1.00                 C  
ATOM    689  NZ  LYS    87      37.759  -7.107  21.080  1.00                 N  
ATOM    690  N   ALA    88      36.068  -8.458  14.358  1.00                 N  
ATOM    691  CA  ALA    88      37.065  -9.268  13.664  1.00                 C  
ATOM    692  C   ALA    88      36.661  -9.600  12.226  1.00                 C  
ATOM    693  O   ALA    88      37.464 -10.125  11.455  1.00                 O  
ATOM    694  CB  ALA    88      37.320 -10.560  14.424  1.00                 C  
ATOM    695  N   GLY    89      35.420  -9.290  11.871  1.00                 N  
ATOM    696  CA  GLY    89      34.894  -9.656  10.568  1.00                 C  
ATOM    697  C   GLY    89      34.851 -11.163  10.400  1.00                 C  
ATOM    698  O   GLY    89      35.072 -11.682   9.306  1.00                 O  
ATOM    699  N   ARG    90      34.559 -11.867  11.490  1.00                 N  
ATOM    700  CA  ARG    90      34.585 -13.327  11.488  1.00                 C  
ATOM    701  C   ARG    90      33.226 -13.971  11.731  1.00                 C  
ATOM    702  O   ARG    90      32.981 -15.089  11.287  1.00                 O  
ATOM    703  CB  ARG    90      35.564 -13.847  12.542  1.00                 C  
ATOM    704  CD  ARG    90      37.933 -14.044  13.349  1.00                 C  
ATOM    705  NE  ARG    90      37.975 -15.504  13.321  1.00                 N  
ATOM    706  CG  ARG    90      37.015 -13.481  12.276  1.00                 C  
ATOM    707  CZ  ARG    90      38.536 -16.253  14.265  1.00                 C  
ATOM    708  NH1 ARG    90      38.527 -17.575  14.155  1.00                 N  
ATOM    709  NH2 ARG    90      39.104 -15.679  15.317  1.00                 N  
ATOM    710  N   THR    91      32.348 -13.280  12.448  1.00                 N  
ATOM    711  CA  THR    91      31.125 -13.918  12.918  1.00                 C  
ATOM    712  C   THR    91      29.859 -13.095  12.692  1.00                 C  
ATOM    713  O   THR    91      29.037 -13.437  11.845  1.00                 O  
ATOM    714  CB  THR    91      31.202 -14.249  14.420  1.00                 C  
ATOM    715  OG1 THR    91      31.474 -13.054  15.162  1.00                 O  
ATOM    716  CG2 THR    91      32.315 -15.251  14.688  1.00                 C  
ATOM    717  N   ARG    92      29.695 -12.025  13.463  1.00                 N  
ATOM    718  CA  ARG    92      28.512 -11.175  13.342  1.00                 C  
ATOM    719  C   ARG    92      28.354 -10.639  11.922  1.00                 C  
ATOM    720  O   ARG    92      27.260 -10.659  11.356  1.00                 O  
ATOM    721  CB  ARG    92      28.584 -10.012  14.333  1.00                 C  
ATOM    722  CD  ARG    92      28.485  -9.220  16.713  1.00                 C  
ATOM    723  NE  ARG    92      29.848  -8.699  16.788  1.00                 N  
ATOM    724  CG  ARG    92      28.384 -10.419  15.784  1.00                 C  
ATOM    725  CZ  ARG    92      30.171  -7.525  17.320  1.00                 C  
ATOM    726  NH1 ARG    92      31.438  -7.134  17.345  1.00                 N  
ATOM    727  NH2 ARG    92      29.226  -6.745  17.827  1.00                 N  
ATOM    728  N   SER    93      29.454 -10.161  11.353  1.00                 N  
ATOM    729  CA  SER    93      29.449  -9.628   9.996  1.00                 C  
ATOM    730  C   SER    93      29.342 -10.737   8.946  1.00                 C  
ATOM    731  O   SER    93      28.689 -10.564   7.918  1.00                 O  
ATOM    732  CB  SER    93      30.709  -8.799   9.741  1.00                 C  
ATOM    733  OG  SER    93      31.871  -9.609   9.789  1.00                 O  
ATOM    734  N   ALA    94      29.980 -11.876   9.207  1.00                 N  
ATOM    735  CA  ALA    94      29.892 -13.015   8.294  1.00                 C  
ATOM    736  C   ALA    94      28.450 -13.495   8.186  1.00                 C  
ATOM    737  O   ALA    94      27.999 -13.911   7.117  1.00                 O  
ATOM    738  CB  ALA    94      30.797 -14.143   8.765  1.00                 C  
ATOM    739  N   THR    95      27.735 -13.435   9.305  1.00                 N  
ATOM    740  CA  THR    95      26.331 -13.827   9.351  1.00                 C  
ATOM    741  C   THR    95      25.476 -12.875   8.520  1.00                 C  
ATOM    742  O   THR    95      24.582 -13.305   7.788  1.00                 O  
ATOM    743  CB  THR    95      25.803 -13.866  10.797  1.00                 C  
ATOM    744  OG1 THR    95      26.545 -14.830  11.554  1.00                 O  
ATOM    745  CG2 THR    95      24.333 -14.257  10.817  1.00                 C  
ATOM    746  N   VAL    96      25.759 -11.581   8.632  1.00                 N  
ATOM    747  CA  VAL    96      25.052 -10.574   7.845  1.00                 C  
ATOM    748  C   VAL    96      25.302 -10.781   6.353  1.00                 C  
ATOM    749  O   VAL    96      24.379 -10.708   5.544  1.00                 O  
ATOM    750  CB  VAL    96      25.462  -9.147   8.254  1.00                 C  
ATOM    751  CG1 VAL    96      24.880  -8.127   7.288  1.00                 C  
ATOM    752  CG2 VAL    96      25.016  -8.853   9.678  1.00                 C  
ATOM    753  N   VAL    97      26.552 -11.045   5.994  1.00                 N  
ATOM    754  CA  VAL    97      26.898 -11.271   4.597  1.00                 C  
ATOM    755  C   VAL    97      26.237 -12.550   4.072  1.00                 C  
ATOM    756  O   VAL    97      25.772 -12.594   2.932  1.00                 O  
ATOM    757  CB  VAL    97      28.423 -11.349   4.399  1.00                 C  
ATOM    758  CG1 VAL    97      28.755 -11.760   2.972  1.00                 C  
ATOM    759  CG2 VAL    97      29.073 -10.017   4.738  1.00                 C  
ATOM    760  N   ALA    98      26.184 -13.581   4.910  1.00                 N  
ATOM    761  CA  ALA    98      25.530 -14.830   4.534  1.00                 C  
ATOM    762  C   ALA    98      24.060 -14.593   4.203  1.00                 C  
ATOM    763  O   ALA    98      23.539 -15.138   3.231  1.00                 O  
ATOM    764  CB  ALA    98      25.661 -15.854   5.651  1.00                 C  
ATOM    765  N   CYS    99      23.396 -13.773   5.012  1.00                 N  
ATOM    766  CA  CYS    99      21.993 -13.441   4.787  1.00                 C  
ATOM    767  C   CYS    99      21.802 -12.738   3.445  1.00                 C  
ATOM    768  O   CYS    99      20.858 -13.027   2.712  1.00                 O  
ATOM    769  CB  CYS    99      21.462 -12.561   5.921  1.00                 C  
ATOM    770  SG  CYS    99      21.280 -13.414   7.505  1.00                 S  
ATOM    771  N   TYR   100      22.703 -11.811   3.134  1.00                 N  
ATOM    772  CA  TYR   100      22.670 -11.098   1.859  1.00                 C  
ATOM    773  C   TYR   100      22.806 -12.073   0.689  1.00                 C  
ATOM    774  O   TYR   100      22.080 -11.976  -0.301  1.00                 O  
ATOM    775  CB  TYR   100      23.780 -10.046   1.804  1.00                 C  
ATOM    776  CG  TYR   100      23.813  -9.257   0.515  1.00                 C  
ATOM    777  OH  TYR   100      23.888  -7.083  -3.028  1.00                 O  
ATOM    778  CZ  TYR   100      23.865  -7.803  -1.856  1.00                 C  
ATOM    779  CD1 TYR   100      22.683  -8.588   0.061  1.00                 C  
ATOM    780  CE1 TYR   100      22.704  -7.865  -1.116  1.00                 C  
ATOM    781  CD2 TYR   100      24.974  -9.183  -0.244  1.00                 C  
ATOM    782  CE2 TYR   100      25.013  -8.464  -1.424  1.00                 C  
ATOM    783  N   LEU   101      23.728 -13.022   0.817  1.00                 N  
ATOM    784  CA  LEU   101      23.946 -14.022  -0.225  1.00                 C  
ATOM    785  C   LEU   101      22.737 -14.942  -0.400  1.00                 C  
ATOM    786  O   LEU   101      22.379 -15.306  -1.524  1.00                 O  
ATOM    787  CB  LEU   101      25.187 -14.860   0.088  1.00                 C  
ATOM    788  CG  LEU   101      26.532 -14.136   0.010  1.00                 C  
ATOM    789  CD1 LEU   101      27.655 -15.031   0.511  1.00                 C  
ATOM    790  CD2 LEU   101      26.815 -13.678  -1.413  1.00                 C  
ATOM    791  N   VAL   102      22.120 -15.323   0.714  1.00                 N  
ATOM    792  CA  VAL   102      20.908 -16.135   0.679  1.00                 C  
ATOM    793  C   VAL   102      19.824 -15.429  -0.127  1.00                 C  
ATOM    794  O   VAL   102      19.175 -16.031  -0.976  1.00                 O  
ATOM    795  CB  VAL   102      20.398 -16.449   2.098  1.00                 C  
ATOM    796  CG1 VAL   102      19.027 -17.106   2.038  1.00                 C  
ATOM    797  CG2 VAL   102      21.387 -17.340   2.834  1.00                 C  
ATOM    798  N   ARG   103      19.641 -14.144   0.146  1.00                 N  
ATOM    799  CA  ARG   103      18.642 -13.339  -0.546  1.00                 C  
ATOM    800  C   ARG   103      18.958 -13.182  -2.034  1.00                 C  
ATOM    801  O   ARG   103      18.073 -13.271  -2.885  1.00                 O  
ATOM    802  CB  ARG   103      18.526 -11.957   0.100  1.00                 C  
ATOM    803  CD  ARG   103      16.094 -11.634  -0.428  1.00                 C  
ATOM    804  NE  ARG   103      15.083 -10.757  -1.015  1.00                 N  
ATOM    805  CG  ARG   103      17.493 -11.052  -0.551  1.00                 C  
ATOM    806  CZ  ARG   103      13.835 -11.128  -1.281  1.00                 C  
ATOM    807  NH1 ARG   103      12.985 -10.262  -1.815  1.00                 N  
ATOM    808  NH2 ARG   103      13.441 -12.366  -1.014  1.00                 N  
ATOM    809  N   VAL   104      20.227 -12.944  -2.342  1.00                 N  
ATOM    810  CA  VAL   104      20.631 -12.631  -3.708  1.00                 C  
ATOM    811  C   VAL   104      20.618 -13.853  -4.626  1.00                 C  
ATOM    812  O   VAL   104      20.201 -13.762  -5.783  1.00                 O  
ATOM    813  CB  VAL   104      22.032 -11.994  -3.750  1.00                 C  
ATOM    814  CG1 VAL   104      22.505 -11.840  -5.188  1.00                 C  
ATOM    815  CG2 VAL   104      22.028 -10.649  -3.040  1.00                 C  
ATOM    816  N   HIS   105      21.056 -14.996  -4.102  1.00                 N  
ATOM    817  CA  HIS   105      21.218 -16.200  -4.915  1.00                 C  
ATOM    818  C   HIS   105      20.235 -17.310  -4.562  1.00                 C  
ATOM    819  O   HIS   105      20.204 -18.343  -5.226  1.00                 O  
ATOM    820  CB  HIS   105      22.642 -16.745  -4.787  1.00                 C  
ATOM    821  CG  HIS   105      23.695 -15.807  -5.289  1.00                 C  
ATOM    822  ND1 HIS   105      23.847 -15.504  -6.625  1.00                 N  
ATOM    823  CE1 HIS   105      24.869 -14.640  -6.764  1.00                 C  
ATOM    824  CD2 HIS   105      24.753 -15.013  -4.681  1.00                 C  
ATOM    825  NE2 HIS   105      25.417 -14.341  -5.603  1.00                 N  
ATOM    826  N   GLY   106      19.451 -17.108  -3.509  1.00                 N  
ATOM    827  CA  GLY   106      18.589 -18.168  -2.997  1.00                 C  
ATOM    828  C   GLY   106      19.404 -19.370  -2.539  1.00                 C  
ATOM    829  O   GLY   106      18.908 -20.491  -2.512  1.00                 O  
ATOM    830  N   TRP   107      20.663 -19.125  -2.191  1.00                 N  
ATOM    831  CA  TRP   107      21.522 -20.161  -1.638  1.00                 C  
ATOM    832  C   TRP   107      21.041 -20.548  -0.250  1.00                 C  
ATOM    833  O   TRP   107      20.414 -19.746   0.441  1.00                 O  
ATOM    834  CB  TRP   107      22.975 -19.685  -1.593  1.00                 C  
ATOM    835  CG  TRP   107      23.592 -19.512  -2.947  1.00                 C  
ATOM    836  CD1 TRP   107      23.079 -19.932  -4.141  1.00                 C  
ATOM    837  NE1 TRP   107      23.928 -19.594  -5.167  1.00                 N  
ATOM    838  CD2 TRP   107      24.838 -18.872  -3.248  1.00                 C  
ATOM    839  CE2 TRP   107      25.016 -18.942  -4.641  1.00                 C  
ATOM    840  CH2 TRP   107      27.081 -17.805  -4.498  1.00                 C  
ATOM    841  CZ2 TRP   107      26.136 -18.410  -5.279  1.00                 C  
ATOM    842  CE3 TRP   107      25.820 -18.247  -2.474  1.00                 C  
ATOM    843  CZ3 TRP   107      26.929 -17.722  -3.110  1.00                 C  
ATOM    844  N   SER   108      21.337 -21.779   0.155  1.00                 N  
ATOM    845  CA  SER   108      21.110 -22.196   1.529  1.00                 C  
ATOM    846  C   SER   108      22.145 -21.516   2.421  1.00                 C  
ATOM    847  O   SER   108      23.170 -21.032   1.934  1.00                 O  
ATOM    848  CB  SER   108      21.186 -23.720   1.646  1.00                 C  
ATOM    849  OG  SER   108      22.506 -24.183   1.422  1.00                 O  
ATOM    850  N   PRO   109      21.881 -21.469   3.733  1.00                 N  
ATOM    851  CA  PRO   109      22.863 -20.893   4.658  1.00                 C  
ATOM    852  C   PRO   109      24.237 -21.555   4.536  1.00                 C  
ATOM    853  O   PRO   109      25.248 -20.856   4.510  1.00                 O  
ATOM    854  CB  PRO   109      22.258 -21.140   6.041  1.00                 C  
ATOM    855  CD  PRO   109      20.562 -21.830   4.500  1.00                 C  
ATOM    856  CG  PRO   109      20.783 -21.130   5.811  1.00                 C  
ATOM    857  N   GLU   110      24.275 -22.881   4.452  1.00                 N  
ATOM    858  CA  GLU   110      25.552 -23.590   4.385  1.00                 C  
ATOM    859  C   GLU   110      26.313 -23.271   3.105  1.00                 C  
ATOM    860  O   GLU   110      27.541 -23.179   3.110  1.00                 O  
ATOM    861  CB  GLU   110      25.332 -25.101   4.490  1.00                 C  
ATOM    862  CD  GLU   110      27.485 -25.642   5.696  1.00                 C  
ATOM    863  CG  GLU   110      26.615 -25.916   4.484  1.00                 C  
ATOM    864  OE1 GLU   110      26.954 -25.131   6.704  1.00                 O  
ATOM    865  OE2 GLU   110      28.696 -25.939   5.636  1.00                 O  
ATOM    866  N   ARG   111      25.581 -23.110   2.008  1.00                 N  
ATOM    867  CA  ARG   111      26.192 -22.728   0.743  1.00                 C  
ATOM    868  C   ARG   111      26.745 -21.309   0.846  1.00                 C  
ATOM    869  O   ARG   111      27.853 -21.030   0.392  1.00                 O  
ATOM    870  CB  ARG   111      25.177 -22.835  -0.396  1.00                 C  
ATOM    871  CD  ARG   111      23.804 -24.295  -1.908  1.00                 C  
ATOM    872  NE  ARG   111      22.502 -23.745  -1.540  1.00                 N  
ATOM    873  CG  ARG   111      24.785 -24.261  -0.747  1.00                 C  
ATOM    874  CZ  ARG   111      21.573 -23.374  -2.416  1.00                 C  
ATOM    875  NH1 ARG   111      20.418 -22.884  -1.989  1.00                 N  
ATOM    876  NH2 ARG   111      21.803 -23.494  -3.716  1.00                 N  
ATOM    877  N   ALA   112      25.969 -20.418   1.451  1.00                 N  
ATOM    878  CA  ALA   112      26.398 -19.035   1.634  1.00                 C  
ATOM    879  C   ALA   112      27.653 -18.964   2.502  1.00                 C  
ATOM    880  O   ALA   112      28.600 -18.242   2.189  1.00                 O  
ATOM    881  CB  ALA   112      25.281 -18.211   2.256  1.00                 C  
ATOM    882  N   VAL   113      27.650 -19.719   3.594  1.00                 N  
ATOM    883  CA  VAL   113      28.784 -19.751   4.509  1.00                 C  
ATOM    884  C   VAL   113      30.020 -20.326   3.825  1.00                 C  
ATOM    885  O   VAL   113      31.122 -19.795   3.964  1.00                 O  
ATOM    886  CB  VAL   113      28.463 -20.563   5.778  1.00                 C  
ATOM    887  CG1 VAL   113      29.717 -20.761   6.615  1.00                 C  
ATOM    888  CG2 VAL   113      27.378 -19.873   6.591  1.00                 C  
ATOM    889  N   GLN   114      29.826 -21.407   3.077  1.00                 N  
ATOM    890  CA  GLN   114      30.914 -22.028   2.333  1.00                 C  
ATOM    891  C   GLN   114      31.546 -21.048   1.348  1.00                 C  
ATOM    892  O   GLN   114      32.770 -20.987   1.216  1.00                 O  
ATOM    893  CB  GLN   114      30.414 -23.267   1.587  1.00                 C  
ATOM    894  CD  GLN   114      29.465 -25.603   1.732  1.00                 C  
ATOM    895  CG  GLN   114      30.064 -24.437   2.493  1.00                 C  
ATOM    896  OE1 GLN   114      29.766 -25.810   0.556  1.00                 O  
ATOM    897  NE2 GLN   114      28.613 -26.370   2.402  1.00                 N  
ATOM    898  N   PHE   115      30.708 -20.280   0.660  1.00                 N  
ATOM    899  CA  PHE   115      31.192 -19.306  -0.311  1.00                 C  
ATOM    900  C   PHE   115      32.045 -18.237   0.363  1.00                 C  
ATOM    901  O   PHE   115      33.073 -17.821  -0.169  1.00                 O  
ATOM    902  CB  PHE   115      30.019 -18.656  -1.048  1.00                 C  
ATOM    903  CG  PHE   115      30.436 -17.647  -2.079  1.00                 C  
ATOM    904  CZ  PHE   115      31.206 -15.774  -3.984  1.00                 C  
ATOM    905  CD1 PHE   115      30.898 -18.053  -3.319  1.00                 C  
ATOM    906  CE1 PHE   115      31.282 -17.125  -4.268  1.00                 C  
ATOM    907  CD2 PHE   115      30.366 -16.291  -1.810  1.00                 C  
ATOM    908  CE2 PHE   115      30.750 -15.363  -2.759  1.00                 C  
ATOM    909  N   ILE   116      31.612 -17.792   1.537  1.00                 N  
ATOM    910  CA  ILE   116      32.356 -16.786   2.282  1.00                 C  
ATOM    911  C   ILE   116      33.689 -17.358   2.758  1.00                 C  
ATOM    912  O   ILE   116      34.730 -16.711   2.636  1.00                 O  
ATOM    913  CB  ILE   116      31.545 -16.255   3.478  1.00                 C  
ATOM    914  CD1 ILE   116      29.337 -15.132   4.083  1.00                 C  
ATOM    915  CG1 ILE   116      30.330 -15.463   2.990  1.00                 C  
ATOM    916  CG2 ILE   116      32.430 -15.426   4.396  1.00                 C  
ATOM    917  N   GLN   117      33.649 -18.579   3.286  1.00                 N  
ATOM    918  CA  GLN   117      34.845 -19.237   3.810  1.00                 C  
ATOM    919  C   GLN   117      35.909 -19.482   2.738  1.00                 C  
ATOM    920  O   GLN   117      37.103 -19.491   3.036  1.00                 O  
ATOM    921  CB  GLN   117      34.479 -20.570   4.466  1.00                 C  
ATOM    922  CD  GLN   117      36.497 -22.072   4.234  1.00                 C  
ATOM    923  CG  GLN   117      35.638 -21.251   5.176  1.00                 C  
ATOM    924  OE1 GLN   117      36.007 -22.607   3.240  1.00                 O  
ATOM    925  NE2 GLN   117      37.784 -22.174   4.546  1.00                 N  
ATOM    926  N   GLU   118      35.476 -19.686   1.496  1.00                 N  
ATOM    927  CA  GLU   118      36.411 -19.864   0.386  1.00                 C  
ATOM    928  C   GLU   118      37.288 -18.629   0.221  1.00                 C  
ATOM    929  O   GLU   118      38.421 -18.713  -0.253  1.00                 O  
ATOM    930  CB  GLU   118      35.654 -20.156  -0.911  1.00                 C  
ATOM    931  CD  GLU   118      34.205 -21.756  -2.224  1.00                 C  
ATOM    932  CG  GLU   118      34.983 -21.520  -0.944  1.00                 C  
ATOM    933  OE1 GLU   118      33.861 -20.764  -2.901  1.00                 O  
ATOM    934  OE2 GLU   118      33.939 -22.932  -2.549  1.00                 O  
ATOM    935  N   LYS   119      36.746 -17.480   0.609  1.00                 N  
ATOM    936  CA  LYS   119      37.418 -16.202   0.417  1.00                 C  
ATOM    937  C   LYS   119      38.069 -15.730   1.710  1.00                 C  
ATOM    938  O   LYS   119      39.235 -15.335   1.725  1.00                 O  
ATOM    939  CB  LYS   119      36.432 -15.149  -0.092  1.00                 C  
ATOM    940  CD  LYS   119      34.974 -14.307  -1.954  1.00                 C  
ATOM    941  CE  LYS   119      34.485 -14.549  -3.373  1.00                 C  
ATOM    942  CG  LYS   119      35.934 -15.398  -1.507  1.00                 C  
ATOM    943  NZ  LYS   119      33.516 -13.508  -3.811  1.00                 N  
ATOM    944  N   ARG   120      37.302 -15.777   2.792  1.00                 N  
ATOM    945  CA  ARG   120      37.780 -15.360   4.103  1.00                 C  
ATOM    946  C   ARG   120      37.826 -16.578   5.016  1.00                 C  
ATOM    947  O   ARG   120      36.812 -16.976   5.586  1.00                 O  
ATOM    948  CB  ARG   120      36.879 -14.265   4.679  1.00                 C  
ATOM    949  CD  ARG   120      36.451 -12.603   6.509  1.00                 C  
ATOM    950  NE  ARG   120      36.774 -11.398   5.750  1.00                 N  
ATOM    951  CG  ARG   120      37.283 -13.795   6.067  1.00                 C  
ATOM    952  CZ  ARG   120      36.081 -10.265   5.815  1.00                 C  
ATOM    953  NH1 ARG   120      36.450  -9.220   5.087  1.00                 N  
ATOM    954  NH2 ARG   120      35.021 -10.181   6.607  1.00                 N  
ATOM    955  N   PRO   121      39.012 -17.164   5.143  1.00                 N  
ATOM    956  CA  PRO   121      39.183 -18.452   5.809  1.00                 C  
ATOM    957  C   PRO   121      38.677 -18.499   7.247  1.00                 C  
ATOM    958  O   PRO   121      37.971 -19.430   7.632  1.00                 O  
ATOM    959  CB  PRO   121      40.695 -18.686   5.780  1.00                 C  
ATOM    960  CD  PRO   121      40.351 -16.689   4.505  1.00                 C  
ATOM    961  CG  PRO   121      41.163 -17.952   4.568  1.00                 C  
ATOM    962  N   HIS   122      39.039 -17.494   8.035  1.00                 N  
ATOM    963  CA  HIS   122      38.882 -17.569   9.485  1.00                 C  
ATOM    964  C   HIS   122      37.486 -17.256  10.030  1.00                 C  
ATOM    965  O   HIS   122      37.318 -17.106  11.241  1.00                 O  
ATOM    966  CB  HIS   122      39.864 -16.624  10.180  1.00                 C  
ATOM    967  CG  HIS   122      41.298 -17.026  10.031  1.00                 C  
ATOM    968  ND1 HIS   122      41.822 -18.150  10.632  1.00                 N  
ATOM    969  CE1 HIS   122      43.126 -18.248  10.316  1.00                 C  
ATOM    970  CD2 HIS   122      42.459 -16.493   9.333  1.00                 C  
ATOM    971  NE2 HIS   122      43.515 -17.257   9.538  1.00                 N  
ATOM    972  N   ILE   123      36.485 -17.165   9.159  1.00                 N  
ATOM    973  CA  ILE   123      35.134 -16.868   9.634  1.00                 C  
ATOM    974  C   ILE   123      34.627 -17.975  10.554  1.00                 C  
ATOM    975  O   ILE   123      35.065 -19.121  10.464  1.00                 O  
ATOM    976  CB  ILE   123      34.155 -16.667   8.462  1.00                 C  
ATOM    977  CD1 ILE   123      32.924 -17.930   6.622  1.00                 C  
ATOM    978  CG1 ILE   123      34.056 -17.944   7.626  1.00                 C  
ATOM    979  CG2 ILE   123      34.570 -15.469   7.621  1.00                 C  
ATOM    980  N   TRP   124      33.706 -17.619  11.442  1.00                 N  
ATOM    981  CA  TRP   124      33.180 -18.558  12.422  1.00                 C  
ATOM    982  C   TRP   124      31.694 -18.326  12.669  1.00                 C  
ATOM    983  O   TRP   124      31.310 -17.367  13.336  1.00                 O  
ATOM    984  CB  TRP   124      33.952 -18.448  13.738  1.00                 C  
ATOM    985  CG  TRP   124      33.528 -19.449  14.768  1.00                 C  
ATOM    986  CD1 TRP   124      32.685 -19.236  15.820  1.00                 C  
ATOM    987  NE1 TRP   124      32.534 -20.392  16.548  1.00                 N  
ATOM    988  CD2 TRP   124      33.928 -20.823  14.845  1.00                 C  
ATOM    989  CE2 TRP   124      33.289 -21.380  15.967  1.00                 C  
ATOM    990  CH2 TRP   124      34.281 -23.485  15.566  1.00                 C  
ATOM    991  CZ2 TRP   124      33.458 -22.713  16.338  1.00                 C  
ATOM    992  CE3 TRP   124      34.764 -21.636  14.073  1.00                 C  
ATOM    993  CZ3 TRP   124      34.929 -22.957  14.445  1.00                 C  
ATOM    994  N   LEU   125      30.861 -19.207  12.127  1.00                 N  
ATOM    995  CA  LEU   125      29.422 -19.119  12.333  1.00                 C  
ATOM    996  C   LEU   125      28.993 -20.034  13.471  1.00                 C  
ATOM    997  O   LEU   125      29.216 -21.244  13.425  1.00                 O  
ATOM    998  CB  LEU   125      28.674 -19.477  11.047  1.00                 C  
ATOM    999  CG  LEU   125      27.146 -19.473  11.129  1.00                 C  
ATOM   1000  CD1 LEU   125      26.626 -18.073  11.416  1.00                 C  
ATOM   1001  CD2 LEU   125      26.538 -20.009   9.842  1.00                 C  
ATOM   1002  N   ARG   126      28.380 -19.452  14.495  1.00                 N  
ATOM   1003  CA  ARG   126      27.924 -20.225  15.642  1.00                 C  
ATOM   1004  C   ARG   126      26.572 -20.865  15.354  1.00                 C  
ATOM   1005  O   ARG   126      25.809 -20.362  14.528  1.00                 O  
ATOM   1006  CB  ARG   126      27.839 -19.338  16.886  1.00                 C  
ATOM   1007  CD  ARG   126      29.030 -17.997  18.641  1.00                 C  
ATOM   1008  NE  ARG   126      30.307 -17.447  19.093  1.00                 N  
ATOM   1009  CG  ARG   126      29.183 -18.826  17.376  1.00                 C  
ATOM   1010  CZ  ARG   126      31.166 -18.097  19.871  1.00                 C  
ATOM   1011  NH1 ARG   126      32.303 -17.517  20.232  1.00                 N  
ATOM   1012  NH2 ARG   126      30.886 -19.324  20.287  1.00                 N  
ATOM   1013  N   ASP   127      26.276 -21.986  16.029  1.00                 N  
ATOM   1014  CA  ASP   127      25.048 -22.746  15.770  1.00                 C  
ATOM   1015  C   ASP   127      23.810 -21.868  15.896  1.00                 C  
ATOM   1016  O   ASP   127      22.847 -22.047  15.151  1.00                 O  
ATOM   1017  CB  ASP   127      24.942 -23.935  16.727  1.00                 C  
ATOM   1018  CG  ASP   127      25.940 -25.030  16.409  1.00                 C  
ATOM   1019  OD1 ASP   127      26.524 -25.000  15.306  1.00                 O  
ATOM   1020  OD2 ASP   127      26.138 -25.919  17.264  1.00                 O  
ATOM   1021  N   LYS   128      23.847 -20.920  16.825  1.00                 N  
ATOM   1022  CA  LYS   128      22.747 -19.982  17.003  1.00                 C  
ATOM   1023  C   LYS   128      22.624 -19.048  15.799  1.00                 C  
ATOM   1024  O   LYS   128      21.520 -18.679  15.395  1.00                 O  
ATOM   1025  CB  LYS   128      22.939 -19.168  18.284  1.00                 C  
ATOM   1026  CD  LYS   128      23.084 -19.141  20.790  1.00                 C  
ATOM   1027  CE  LYS   128      22.113 -17.988  20.986  1.00                 C  
ATOM   1028  CG  LYS   128      22.724 -19.962  19.562  1.00                 C  
ATOM   1029  NZ  LYS   128      22.390 -17.237  22.242  1.00                 N  
ATOM   1030  N   GLN   129      23.765 -18.666  15.232  1.00                 N  
ATOM   1031  CA  GLN   129      23.786 -17.831  14.035  1.00                 C  
ATOM   1032  C   GLN   129      23.266 -18.623  12.839  1.00                 C  
ATOM   1033  O   GLN   129      22.501 -18.111  12.025  1.00                 O  
ATOM   1034  CB  GLN   129      25.201 -17.313  13.768  1.00                 C  
ATOM   1035  CD  GLN   129      27.125 -15.869  14.535  1.00                 C  
ATOM   1036  CG  GLN   129      25.693 -16.299  14.787  1.00                 C  
ATOM   1037  OE1 GLN   129      28.020 -16.704  14.405  1.00                 O  
ATOM   1038  NE2 GLN   129      27.346 -14.561  14.467  1.00                 N  
ATOM   1039  N   LEU   130      23.680 -19.881  12.752  1.00                 N  
ATOM   1040  CA  LEU   130      23.234 -20.765  11.685  1.00                 C  
ATOM   1041  C   LEU   130      21.713 -20.907  11.676  1.00                 C  
ATOM   1042  O   LEU   130      21.090 -20.933  10.614  1.00                 O  
ATOM   1043  CB  LEU   130      23.885 -22.143  11.824  1.00                 C  
ATOM   1044  CG  LEU   130      23.519 -23.176  10.756  1.00                 C  
ATOM   1045  CD1 LEU   130      23.928 -22.688   9.374  1.00                 C  
ATOM   1046  CD2 LEU   130      24.171 -24.516  11.058  1.00                 C  
ATOM   1047  N   ASP   131      21.117 -20.994  12.861  1.00                 N  
ATOM   1048  CA  ASP   131      19.674 -21.191  12.962  1.00                 C  
ATOM   1049  C   ASP   131      18.861 -19.982  12.493  1.00                 C  
ATOM   1050  O   ASP   131      17.831 -20.142  11.841  1.00                 O  
ATOM   1051  CB  ASP   131      19.278 -21.524  14.402  1.00                 C  
ATOM   1052  CG  ASP   131      19.718 -22.913  14.821  1.00                 C  
ATOM   1053  OD1 ASP   131      20.080 -23.714  13.934  1.00                 O  
ATOM   1054  OD2 ASP   131      19.701 -23.200  16.036  1.00                 O  
ATOM   1055  N   SER   132      19.318 -18.775  12.813  1.00                 N  
ATOM   1056  CA  SER   132      18.620 -17.586  12.337  1.00                 C  
ATOM   1057  C   SER   132      18.741 -17.466  10.816  1.00                 C  
ATOM   1058  O   SER   132      17.827 -16.983  10.147  1.00                 O  
ATOM   1059  CB  SER   132      19.173 -16.332  13.017  1.00                 C  
ATOM   1060  OG  SER   132      20.518 -16.097  12.638  1.00                 O  
ATOM   1061  N   VAL   133      19.864 -17.926  10.271  1.00                 N  
ATOM   1062  CA  VAL   133      20.067 -17.918   8.825  1.00                 C  
ATOM   1063  C   VAL   133      19.125 -18.891   8.122  1.00                 C  
ATOM   1064  O   VAL   133      18.666 -18.628   7.010  1.00                 O  
ATOM   1065  CB  VAL   133      21.524 -18.256   8.458  1.00                 C  
ATOM   1066  CG1 VAL   133      21.670 -18.415   6.952  1.00                 C  
ATOM   1067  CG2 VAL   133      22.467 -17.181   8.977  1.00                 C  
ATOM   1068  N   GLN   134      18.844 -20.019   8.768  1.00                 N  
ATOM   1069  CA  GLN   134      17.892 -20.981   8.227  1.00                 C  
ATOM   1070  C   GLN   134      16.478 -20.409   8.261  1.00                 C  
ATOM   1071  O   GLN   134      15.683 -20.643   7.355  1.00                 O  
ATOM   1072  CB  GLN   134      17.956 -22.295   9.008  1.00                 C  
ATOM   1073  CD  GLN   134      19.304 -24.331   9.653  1.00                 C  
ATOM   1074  CG  GLN   134      19.243 -23.077   8.803  1.00                 C  
ATOM   1075  OE1 GLN   134      18.671 -24.411  10.706  1.00                 O  
ATOM   1076  NE2 GLN   134      20.067 -25.317   9.197  1.00                 N  
ATOM   1077  N   HIS   135      16.174 -19.652   9.309  1.00                 N  
ATOM   1078  CA  HIS   135      14.881 -18.990   9.418  1.00                 C  
ATOM   1079  C   HIS   135      14.749 -17.905   8.351  1.00                 C  
ATOM   1080  O   HIS   135      13.686 -17.731   7.756  1.00                 O  
ATOM   1081  CB  HIS   135      14.701 -18.393  10.815  1.00                 C  
ATOM   1082  CG  HIS   135      14.528 -19.417  11.892  1.00                 C  
ATOM   1083  ND1 HIS   135      14.444 -19.087  13.228  1.00                 N  
ATOM   1084  CE1 HIS   135      14.292 -20.212  13.949  1.00                 C  
ATOM   1085  CD2 HIS   135      14.406 -20.868  11.936  1.00                 C  
ATOM   1086  NE2 HIS   135      14.268 -21.284  13.180  1.00                 N  
ATOM   1087  N   PHE   136      15.838 -17.181   8.112  1.00                 N  
ATOM   1088  CA  PHE   136      15.861 -16.155   7.081  1.00                 C  
ATOM   1089  C   PHE   136      15.598 -16.777   5.709  1.00                 C  
ATOM   1090  O   PHE   136      14.783 -16.277   4.937  1.00                 O  
ATOM   1091  CB  PHE   136      17.202 -15.418   7.088  1.00                 C  
ATOM   1092  CG  PHE   136      17.327 -14.378   6.012  1.00                 C  
ATOM   1093  CZ  PHE   136      17.564 -12.457   4.017  1.00                 C  
ATOM   1094  CD1 PHE   136      16.736 -13.135   6.159  1.00                 C  
ATOM   1095  CE1 PHE   136      16.852 -12.178   5.168  1.00                 C  
ATOM   1096  CD2 PHE   136      18.037 -14.641   4.854  1.00                 C  
ATOM   1097  CE2 PHE   136      18.152 -13.684   3.864  1.00                 C  
ATOM   1098  N   TYR   137      16.286 -17.875   5.414  1.00                 N  
ATOM   1099  CA  TYR   137      16.098 -18.559   4.142  1.00                 C  
ATOM   1100  C   TYR   137      14.642 -18.983   3.970  1.00                 C  
ATOM   1101  O   TYR   137      14.082 -18.873   2.882  1.00                 O  
ATOM   1102  CB  TYR   137      17.021 -19.775   4.046  1.00                 C  
ATOM   1103  CG  TYR   137      16.892 -20.542   2.749  1.00                 C  
ATOM   1104  OH  TYR   137      16.546 -22.638  -0.825  1.00                 O  
ATOM   1105  CZ  TYR   137      16.659 -21.946   0.358  1.00                 C  
ATOM   1106  CD1 TYR   137      17.495 -20.079   1.586  1.00                 C  
ATOM   1107  CE1 TYR   137      17.382 -20.773   0.397  1.00                 C  
ATOM   1108  CD2 TYR   137      16.168 -21.725   2.692  1.00                 C  
ATOM   1109  CE2 TYR   137      16.044 -22.433   1.511  1.00                 C  
ATOM   1110  N   ASN   138      14.031 -19.458   5.049  1.00                 N  
ATOM   1111  CA  ASN   138      12.626 -19.847   5.008  1.00                 C  
ATOM   1112  C   ASN   138      11.729 -18.673   4.621  1.00                 C  
ATOM   1113  O   ASN   138      10.887 -18.794   3.732  1.00                 O  
ATOM   1114  CB  ASN   138      12.191 -20.428   6.355  1.00                 C  
ATOM   1115  CG  ASN   138      12.754 -21.814   6.601  1.00                 C  
ATOM   1116  OD1 ASN   138      13.185 -22.494   5.669  1.00                 O  
ATOM   1117  ND2 ASN   138      12.752 -22.238   7.859  1.00                 N  
ATOM   1118  N   MET   139      11.912 -17.538   5.286  1.00                 N  
ATOM   1119  CA  MET   139      11.099 -16.359   5.001  1.00                 C  
ATOM   1120  C   MET   139      11.300 -15.861   3.574  1.00                 C  
ATOM   1121  O   MET   139      10.344 -15.469   2.907  1.00                 O  
ATOM   1122  CB  MET   139      11.420 -15.235   5.988  1.00                 C  
ATOM   1123  SD  MET   139      11.497 -14.238   8.572  1.00                 S  
ATOM   1124  CE  MET   139      10.495 -12.851   8.044  1.00                 C  
ATOM   1125  CG  MET   139      10.960 -15.508   7.411  1.00                 C  
ATOM   1126  N   CYS   140      12.545 -15.877   3.111  1.00                 N  
ATOM   1127  CA  CYS   140      12.855 -15.494   1.739  1.00                 C  
ATOM   1128  C   CYS   140      12.099 -16.369   0.746  1.00                 C  
ATOM   1129  O   CYS   140      11.553 -15.877  -0.241  1.00                 O  
ATOM   1130  CB  CYS   140      14.361 -15.586   1.484  1.00                 C  
ATOM   1131  SG  CYS   140      15.341 -14.328   2.337  1.00                 S  
ATOM   1132  N   ASN   141      12.068 -17.669   1.021  1.00                 N  
ATOM   1133  CA  ASN   141      11.440 -18.627   0.121  1.00                 C  
ATOM   1134  C   ASN   141       9.919 -18.527   0.157  1.00                 C  
ATOM   1135  O   ASN   141       9.266 -18.513  -0.886  1.00                 O  
ATOM   1136  CB  ASN   141      11.884 -20.051   0.460  1.00                 C  
ATOM   1137  CG  ASN   141      13.317 -20.328   0.048  1.00                 C  
ATOM   1138  OD1 ASN   141      14.025 -19.432  -0.412  1.00                 O  
ATOM   1139  ND2 ASN   141      13.749 -21.573   0.213  1.00                 N  
ATOM   1140  N   ASN   142       9.360 -18.464   1.360  1.00                 N  
ATOM   1141  CA  ASN   142       7.920 -18.308   1.521  1.00                 C  
ATOM   1142  C   ASN   142       7.445 -17.046   0.809  1.00                 C  
ATOM   1143  O   ASN   142       6.407 -17.045   0.146  1.00                 O  
ATOM   1144  CB  ASN   142       7.547 -18.278   3.004  1.00                 C  
ATOM   1145  CG  ASN   142       7.649 -19.642   3.658  1.00                 C  
ATOM   1146  OD1 ASN   142       7.646 -20.669   2.979  1.00                 O  
ATOM   1147  ND2 ASN   142       7.740 -19.657   4.983  1.00                 N  
ATOM   1148  N   SER   143       8.220 -15.976   0.948  1.00                 N  
ATOM   1149  CA  SER   143       7.890 -14.694   0.339  1.00                 C  
ATOM   1150  C   SER   143       7.867 -14.806  -1.184  1.00                 C  
ATOM   1151  O   SER   143       7.040 -14.184  -1.851  1.00                 O  
ATOM   1152  CB  SER   143       8.889 -13.620   0.776  1.00                 C  
ATOM   1153  OG  SER   143      10.193 -13.917   0.307  1.00                 O  
TER
