# Supplementary material for: Comparative Single-Cell Transcriptomics Reveals Novel Genes Involved in Bivalve Embryonic Shell Formation and Questions Ontogenetic Homology of Molluscan Shell Types
Source: Front Cell Dev Biol. 2022 Jun 9;10:883755. doi: 10.3389/fcell.2022.883755 (PMC9261976; doi:10.3389/fcell.2022.883755)
Supplement: Supplementary file 1 [file DataSheet1.ZIP › Supplementary_File1/s_f_1/9d7561a22615c9f4.final.pdb]

ATOM      1  N   MET     1       6.670  -7.850 -14.528  1.00                 N  
ATOM      2  CA  MET     1       5.611  -7.442 -15.452  1.00                 C  
ATOM      3  C   MET     1       4.703  -8.633 -15.771  1.00                 C  
ATOM      4  O   MET     1       5.076  -9.782 -15.523  1.00                 O  
ATOM      5  CB  MET     1       6.212  -6.864 -16.735  1.00                 C  
ATOM      6  SD  MET     1       7.557  -4.852 -18.083  1.00                 S  
ATOM      7  CE  MET     1       8.805  -6.048 -18.551  1.00                 C  
ATOM      8  CG  MET     1       6.969  -5.561 -16.533  1.00                 C  
ATOM      9  N   ASP     2       3.506  -8.362 -16.294  1.00                 N  
ATOM     10  CA  ASP     2       2.623  -9.451 -16.710  1.00                 C  
ATOM     11  C   ASP     2       2.690  -9.410 -18.229  1.00                 C  
ATOM     12  O   ASP     2       2.850  -8.340 -18.828  1.00                 O  
ATOM     13  CB  ASP     2       1.216  -9.246 -16.145  1.00                 C  
ATOM     14  CG  ASP     2       1.173  -9.360 -14.634  1.00                 C  
ATOM     15  OD1 ASP     2       2.102  -9.962 -14.057  1.00                 O  
ATOM     16  OD2 ASP     2       0.209  -8.847 -14.027  1.00                 O  
ATOM     17  N   LEU     3       2.551 -10.573 -18.849  1.00                 N  
ATOM     18  CA  LEU     3       2.749 -10.695 -20.287  1.00                 C  
ATOM     19  C   LEU     3       1.736 -11.626 -20.953  1.00                 C  
ATOM     20  O   LEU     3       1.431 -12.697 -20.424  1.00                 O  
ATOM     21  CB  LEU     3       4.162 -11.195 -20.593  1.00                 C  
ATOM     22  CG  LEU     3       5.312 -10.276 -20.172  1.00                 C  
ATOM     23  CD1 LEU     3       6.651 -10.974 -20.353  1.00                 C  
ATOM     24  CD2 LEU     3       5.280  -8.978 -20.964  1.00                 C  
ATOM     25  N   SER     4       1.223 -11.211 -22.109  1.00                 N  
ATOM     26  CA  SER     4       0.264 -12.009 -22.877  1.00                 C  
ATOM     27  C   SER     4       0.909 -12.386 -24.205  1.00                 C  
ATOM     28  O   SER     4       1.493 -11.535 -24.874  1.00                 O  
ATOM     29  CB  SER     4      -1.036 -11.230 -23.084  1.00                 C  
ATOM     30  OG  SER     4      -1.942 -11.956 -23.898  1.00                 O  
ATOM     31  N   VAL     5       0.795 -13.652 -24.592  1.00                 N  
ATOM     32  CA  VAL     5       1.380 -14.113 -25.845  1.00                 C  
ATOM     33  C   VAL     5       0.647 -13.522 -27.043  1.00                 C  
ATOM     34  O   VAL     5      -0.583 -13.506 -27.090  1.00                 O  
ATOM     35  CB  VAL     5       1.376 -15.650 -25.938  1.00                 C  
ATOM     36  CG1 VAL     5       1.876 -16.103 -27.301  1.00                 C  
ATOM     37  CG2 VAL     5       2.223 -16.253 -24.828  1.00                 C  
ATOM     38  N   ASN     6       1.416 -13.042 -28.013  1.00                 N  
ATOM     39  CA  ASN     6       0.861 -12.441 -29.219  1.00                 C  
ATOM     40  C   ASN     6       0.517 -13.446 -30.318  1.00                 C  
ATOM     41  O   ASN     6       0.955 -14.599 -30.295  1.00                 O  
ATOM     42  CB  ASN     6       1.821 -11.394 -29.787  1.00                 C  
ATOM     43  CG  ASN     6       3.135 -11.996 -30.246  1.00                 C  
ATOM     44  OD1 ASN     6       3.223 -13.198 -30.498  1.00                 O  
ATOM     45  ND2 ASN     6       4.161 -11.161 -30.356  1.00                 N  
ATOM     46  N   THR     7      -0.289 -12.979 -31.268  1.00                 N  
ATOM     47  CA  THR     7      -0.672 -13.764 -32.431  1.00                 C  
ATOM     48  C   THR     7      -1.574 -14.969 -32.299  1.00                 C  
ATOM     49  O   THR     7      -1.824 -15.656 -33.288  1.00                 O  
ATOM     50  CB  THR     7       0.561 -14.313 -33.172  1.00                 C  
ATOM     51  OG1 THR     7       1.078 -15.450 -32.469  1.00                 O  
ATOM     52  CG2 THR     7       1.650 -13.254 -33.252  1.00                 C  
ATOM     53  N   LEU     8      -2.083 -15.232 -31.103  1.00                 N  
ATOM     54  CA  LEU     8      -2.926 -16.399 -30.914  1.00                 C  
ATOM     55  C   LEU     8      -4.091 -16.169 -29.966  1.00                 C  
ATOM     56  O   LEU     8      -4.141 -15.175 -29.244  1.00                 O  
ATOM     57  CB  LEU     8      -2.101 -17.578 -30.395  1.00                 C  
ATOM     58  CG  LEU     8      -1.360 -17.357 -29.074  1.00                 C  
ATOM     59  CD1 LEU     8      -2.313 -17.481 -27.896  1.00                 C  
ATOM     60  CD2 LEU     8      -0.210 -18.343 -28.932  1.00                 C  
ATOM     61  N   ASN     9      -5.033 -17.104 -29.990  1.00                 N  
ATOM     62  CA  ASN     9      -6.169 -17.075 -29.084  1.00                 C  
ATOM     63  C   ASN     9      -6.062 -18.405 -28.355  1.00                 C  
ATOM     64  O   ASN     9      -6.062 -19.464 -28.980  1.00                 O  
ATOM     65  CB  ASN     9      -7.470 -16.871 -29.863  1.00                 C  
ATOM     66  CG  ASN     9      -7.536 -15.518 -30.543  1.00                 C  
ATOM     67  OD1 ASN     9      -7.588 -14.482 -29.882  1.00                 O  
ATOM     68  ND2 ASN     9      -7.535 -15.525 -31.871  1.00                 N  
ATOM     69  N   THR    10      -5.941 -18.331 -27.033  1.00                 N  
ATOM     70  CA  THR    10      -5.791 -19.501 -26.178  1.00                 C  
ATOM     71  C   THR    10      -7.087 -19.702 -25.389  1.00                 C  
ATOM     72  O   THR    10      -7.656 -18.740 -24.872  1.00                 O  
ATOM     73  CB  THR    10      -4.591 -19.353 -25.224  1.00                 C  
ATOM     74  OG1 THR    10      -3.385 -19.217 -25.987  1.00                 O  
ATOM     75  CG2 THR    10      -4.466 -20.578 -24.332  1.00                 C  
ATOM     76  N   PRO    11      -7.024 -19.511 -24.075  1.00                 N  
ATOM     77  CA  PRO    11      -8.198 -19.708 -23.238  1.00                 C  
ATOM     78  C   PRO    11      -8.921 -18.425 -22.859  1.00                 C  
ATOM     79  O   PRO    11      -8.357 -17.327 -22.852  1.00                 O  
ATOM     80  CB  PRO    11      -7.648 -20.391 -21.984  1.00                 C  
ATOM     81  CD  PRO    11      -5.735 -19.658 -23.221  1.00                 C  
ATOM     82  CG  PRO    11      -6.273 -19.835 -21.829  1.00                 C  
ATOM     83  N   SER    12     -10.201 -18.566 -22.537  1.00                 N  
ATOM     84  CA  SER    12     -11.013 -17.447 -22.081  1.00                 C  
ATOM     85  C   SER    12     -11.753 -18.015 -20.878  1.00                 C  
ATOM     86  O   SER    12     -12.122 -19.192 -20.851  1.00                 O  
ATOM     87  CB  SER    12     -11.929 -16.957 -23.204  1.00                 C  
ATOM     88  OG  SER    12     -11.176 -16.472 -24.302  1.00                 O  
ATOM     89  N   SER    13     -11.989 -17.190 -19.850  1.00                 N  
ATOM     90  CA  SER    13     -12.690 -17.673 -18.659  1.00                 C  
ATOM     91  C   SER    13     -14.181 -17.382 -18.689  1.00                 C  
ATOM     92  O   SER    13     -14.730 -16.905 -19.686  1.00                 O  
ATOM     93  CB  SER    13     -12.086 -17.057 -17.395  1.00                 C  
ATOM     94  OG  SER    13     -12.680 -17.600 -16.229  1.00                 O  
ATOM     95  N   SER    14     -14.862 -17.669 -17.585  1.00                 N  
ATOM     96  CA  SER    14     -16.284 -17.382 -17.510  1.00                 C  
ATOM     97  C   SER    14     -16.475 -16.745 -16.139  1.00                 C  
ATOM     98  O   SER    14     -15.612 -16.838 -15.262  1.00                 O  
ATOM     99  CB  SER    14     -17.100 -18.661 -17.708  1.00                 C  
ATOM    100  OG  SER    14     -16.873 -19.579 -16.652  1.00                 O  
ATOM    101  N   GLY    15     -17.617 -16.079 -15.924  1.00                 N  
ATOM    102  CA  GLY    15     -17.858 -15.443 -14.628  1.00                 C  
ATOM    103  C   GLY    15     -18.877 -16.209 -13.792  1.00                 C  
ATOM    104  O   GLY    15     -18.900 -17.442 -13.756  1.00                 O  
ATOM    105  N   LEU    16     -19.741 -15.469 -13.104  1.00                 N  
ATOM    106  CA  LEU    16     -20.767 -16.076 -12.272  1.00                 C  
ATOM    107  C   LEU    16     -22.083 -15.322 -12.412  1.00                 C  
ATOM    108  O   LEU    16     -22.588 -14.724 -11.458  1.00                 O  
ATOM    109  CB  LEU    16     -20.322 -16.105 -10.808  1.00                 C  
ATOM    110  CG  LEU    16     -19.066 -16.922 -10.498  1.00                 C  
ATOM    111  CD1 LEU    16     -18.632 -16.712  -9.055  1.00                 C  
ATOM    112  CD2 LEU    16     -19.305 -18.399 -10.769  1.00                 C  
ATOM    113  N   ILE    17     -22.761 -15.385 -13.636  1.00                 N  
ATOM    114  CA  ILE    17     -22.077 -15.978 -14.785  1.00                 C  
ATOM    115  C   ILE    17     -21.302 -17.228 -14.364  1.00                 C  
ATOM    116  O   ILE    17     -20.155 -17.152 -13.921  1.00                 O  
ATOM    117  CB  ILE    17     -21.129 -14.969 -15.460  1.00                 C  
ATOM    118  CD1 ILE    17     -21.050 -12.632 -16.474  1.00                 C  
ATOM    119  CG1 ILE    17     -21.919 -13.779 -16.007  1.00                 C  
ATOM    120  CG2 ILE    17     -20.310 -15.652 -16.544  1.00                 C  
ATOM    121  N   LEU    18     -21.946 -18.379 -14.517  1.00                 N  
ATOM    122  CA  LEU    18     -21.360 -19.662 -14.149  1.00                 C  
ATOM    123  C   LEU    18     -21.264 -20.568 -15.366  1.00                 C  
ATOM    124  O   LEU    18     -22.283 -20.966 -15.930  1.00                 O  
ATOM    125  CB  LEU    18     -22.184 -20.331 -13.047  1.00                 C  
ATOM    126  CG  LEU    18     -21.720 -21.719 -12.602  1.00                 C  
ATOM    127  CD1 LEU    18     -20.340 -21.646 -11.966  1.00                 C  
ATOM    128  CD2 LEU    18     -22.717 -22.334 -11.632  1.00                 C  
ATOM    129  N   THR    19     -20.042 -20.900 -15.769  1.00                 N  
ATOM    130  CA  THR    19     -19.844 -21.757 -16.929  1.00                 C  
ATOM    131  C   THR    19     -18.488 -22.443 -16.926  1.00                 C  
ATOM    132  O   THR    19     -17.539 -21.970 -16.299  1.00                 O  
ATOM    133  CB  THR    19     -19.990 -20.969 -18.244  1.00                 C  
ATOM    134  OG1 THR    19     -19.965 -21.877 -19.353  1.00                 O  
ATOM    135  CG2 THR    19     -18.848 -19.978 -18.401  1.00                 C  
ATOM    136  N   LEU    20     -18.405 -23.568 -17.629  1.00                 N  
ATOM    137  CA  LEU    20     -17.157 -24.307 -17.725  1.00                 C  
ATOM    138  C   LEU    20     -16.246 -23.551 -18.679  1.00                 C  
ATOM    139  O   LEU    20     -16.710 -22.704 -19.437  1.00                 O  
ATOM    140  CB  LEU    20     -17.417 -25.739 -18.197  1.00                 C  
ATOM    141  CG  LEU    20     -18.290 -26.605 -17.287  1.00                 C  
ATOM    142  CD1 LEU    20     -18.553 -27.960 -17.925  1.00                 C  
ATOM    143  CD2 LEU    20     -17.639 -26.779 -15.924  1.00                 C  
ATOM    144  N   GLU    21     -14.953 -23.846 -18.633  1.00                 N  
ATOM    145  CA  GLU    21     -14.018 -23.156 -19.502  1.00                 C  
ATOM    146  C   GLU    21     -14.067 -23.667 -20.927  1.00                 C  
ATOM    147  O   GLU    21     -14.743 -24.655 -21.216  1.00                 O  
ATOM    148  CB  GLU    21     -12.591 -23.287 -18.965  1.00                 C  
ATOM    149  CD  GLU    21     -12.495 -21.116 -17.678  1.00                 C  
ATOM    150  CG  GLU    21     -12.373 -22.626 -17.614  1.00                 C  
ATOM    151  OE1 GLU    21     -12.713 -20.584 -18.786  1.00                 O  
ATOM    152  OE2 GLU    21     -12.373 -20.465 -16.619  1.00                 O  
ATOM    153  N   GLU    22     -13.360 -22.992 -21.826  1.00                 N  
ATOM    154  CA  GLU    22     -13.325 -23.416 -23.219  1.00                 C  
ATOM    155  C   GLU    22     -12.519 -24.709 -23.278  1.00                 C  
ATOM    156  O   GLU    22     -11.634 -24.937 -22.452  1.00                 O  
ATOM    157  CB  GLU    22     -12.720 -22.319 -24.098  1.00                 C  
ATOM    158  CD  GLU    22     -12.955 -20.011 -25.097  1.00                 C  
ATOM    159  CG  GLU    22     -13.565 -21.059 -24.186  1.00                 C  
ATOM    160  OE1 GLU    22     -11.801 -20.204 -25.534  1.00                 O  
ATOM    161  OE2 GLU    22     -13.631 -18.998 -25.374  1.00                 O  
ATOM    162  N   GLU    23     -12.821 -25.584 -24.249  1.00                 N  
ATOM    163  CA  GLU    23     -12.087 -26.845 -24.348  1.00                 C  
ATOM    164  C   GLU    23     -10.567 -26.719 -24.338  1.00                 C  
ATOM    165  O   GLU    23      -9.987 -25.909 -25.065  1.00                 O  
ATOM    166  CB  GLU    23     -12.484 -27.598 -25.620  1.00                 C  
ATOM    167  CD  GLU    23     -12.269 -29.690 -27.018  1.00                 C  
ATOM    168  CG  GLU    23     -11.823 -28.958 -25.767  1.00                 C  
ATOM    169  OE1 GLU    23     -13.057 -29.112 -27.795  1.00                 O  
ATOM    170  OE2 GLU    23     -11.831 -30.842 -27.220  1.00                 O  
ATOM    171  N   ALA    24      -9.946 -27.525 -23.483  1.00                 N  
ATOM    172  CA  ALA    24      -8.498 -27.601 -23.351  1.00                 C  
ATOM    173  C   ALA    24      -7.781 -26.423 -22.718  1.00                 C  
ATOM    174  O   ALA    24      -6.564 -26.295 -22.840  1.00                 O  
ATOM    175  CB  ALA    24      -7.852 -27.816 -24.711  1.00                 C  
ATOM    176  N   LYS    25      -8.528 -25.576 -22.019  1.00                 N  
ATOM    177  CA  LYS    25      -7.916 -24.444 -21.335  1.00                 C  
ATOM    178  C   LYS    25      -6.968 -24.983 -20.255  1.00                 C  
ATOM    179  O   LYS    25      -5.902 -24.417 -20.009  1.00                 O  
ATOM    180  CB  LYS    25      -8.991 -23.536 -20.735  1.00                 C  
ATOM    181  CD  LYS    25      -9.564 -21.404 -19.540  1.00                 C  
ATOM    182  CE  LYS    25      -9.016 -20.178 -18.829  1.00                 C  
ATOM    183  CG  LYS    25      -8.443 -22.298 -20.043  1.00                 C  
ATOM    184  NZ  LYS    25     -10.104 -19.293 -18.328  1.00                 N  
ATOM    185  N   LEU    26      -7.359 -26.080 -19.614  1.00                 N  
ATOM    186  CA  LEU    26      -6.535 -26.664 -18.551  1.00                 C  
ATOM    187  C   LEU    26      -5.238 -27.270 -19.093  1.00                 C  
ATOM    188  O   LEU    26      -4.163 -27.083 -18.514  1.00                 O  
ATOM    189  CB  LEU    26      -7.321 -27.734 -17.791  1.00                 C  
ATOM    190  CG  LEU    26      -8.493 -27.240 -16.941  1.00                 C  
ATOM    191  CD1 LEU    26      -9.287 -28.412 -16.385  1.00                 C  
ATOM    192  CD2 LEU    26      -7.999 -26.351 -15.810  1.00                 C  
ATOM    193  N   ASP    27      -5.329 -27.985 -20.209  1.00                 N  
ATOM    194  CA  ASP    27      -4.132 -28.586 -20.788  1.00                 C  
ATOM    195  C   ASP    27      -3.182 -27.503 -21.290  1.00                 C  
ATOM    196  O   ASP    27      -1.964 -27.649 -21.201  1.00                 O  
ATOM    197  CB  ASP    27      -4.507 -29.538 -21.926  1.00                 C  
ATOM    198  CG  ASP    27      -5.170 -30.807 -21.429  1.00                 C  
ATOM    199  OD1 ASP    27      -5.097 -31.079 -20.212  1.00                 O  
ATOM    200  OD2 ASP    27      -5.764 -31.530 -22.257  1.00                 O  
ATOM    201  N   ALA    28      -3.733 -26.413 -21.812  1.00                 N  
ATOM    202  CA  ALA    28      -2.897 -25.324 -22.315  1.00                 C  
ATOM    203  C   ALA    28      -2.067 -24.722 -21.184  1.00                 C  
ATOM    204  O   ALA    28      -0.874 -24.443 -21.347  1.00                 O  
ATOM    205  CB  ALA    28      -3.757 -24.255 -22.971  1.00                 C  
ATOM    206  N   GLN    29      -2.706 -24.514 -20.036  1.00                 N  
ATOM    207  CA  GLN    29      -2.017 -23.954 -18.879  1.00                 C  
ATOM    208  C   GLN    29      -0.872 -24.866 -18.450  1.00                 C  
ATOM    209  O   GLN    29       0.244 -24.400 -18.200  1.00                 O  
ATOM    210  CB  GLN    29      -2.996 -23.744 -17.722  1.00                 C  
ATOM    211  CD  GLN    29      -5.022 -22.520 -16.839  1.00                 C  
ATOM    212  CG  GLN    29      -3.999 -22.625 -17.953  1.00                 C  
ATOM    213  OE1 GLN    29      -5.191 -23.449 -16.050  1.00                 O  
ATOM    214  NE2 GLN    29      -5.709 -21.386 -16.773  1.00                 N  
ATOM    215  N   ASP    30      -1.152 -26.166 -18.360  1.00                 N  
ATOM    216  CA  ASP    30      -0.141 -27.137 -17.956  1.00                 C  
ATOM    217  C   ASP    30       1.000 -27.217 -18.959  1.00                 C  
ATOM    218  O   ASP    30       2.158 -27.384 -18.576  1.00                 O  
ATOM    219  CB  ASP    30      -0.768 -28.521 -17.778  1.00                 C  
ATOM    220  CG  ASP    30      -1.645 -28.609 -16.544  1.00                 C  
ATOM    221  OD1 ASP    30      -1.555 -27.706 -15.686  1.00                 O  
ATOM    222  OD2 ASP    30      -2.422 -29.580 -16.436  1.00                 O  
ATOM    223  N   ALA    31       0.672 -27.107 -20.243  1.00                 N  
ATOM    224  CA  ALA    31       1.694 -27.142 -21.282  1.00                 C  
ATOM    225  C   ALA    31       2.696 -26.016 -21.026  1.00                 C  
ATOM    226  O   ALA    31       3.910 -26.237 -20.968  1.00                 O  
ATOM    227  CB  ALA    31       1.057 -27.015 -22.657  1.00                 C  
ATOM    228  N   PHE    32       2.181 -24.802 -20.870  1.00                 N  
ATOM    229  CA  PHE    32       3.036 -23.645 -20.630  1.00                 C  
ATOM    230  C   PHE    32       3.792 -23.747 -19.303  1.00                 C  
ATOM    231  O   PHE    32       4.972 -23.401 -19.231  1.00                 O  
ATOM    232  CB  PHE    32       2.211 -22.356 -20.649  1.00                 C  
ATOM    233  CG  PHE    32       3.024 -21.114 -20.422  1.00                 C  
ATOM    234  CZ  PHE    32       4.526 -18.813 -19.997  1.00                 C  
ATOM    235  CD1 PHE    32       3.775 -20.564 -21.447  1.00                 C  
ATOM    236  CE1 PHE    32       4.523 -19.421 -21.239  1.00                 C  
ATOM    237  CD2 PHE    32       3.037 -20.493 -19.186  1.00                 C  
ATOM    238  CE2 PHE    32       3.785 -19.350 -18.978  1.00                 C  
ATOM    239  N   TYR    33       3.125 -24.227 -18.256  1.00                 N  
ATOM    240  CA  TYR    33       3.788 -24.374 -16.958  1.00                 C  
ATOM    241  C   TYR    33       4.958 -25.361 -17.014  1.00                 C  
ATOM    242  O   TYR    33       6.051 -25.079 -16.516  1.00                 O  
ATOM    243  CB  TYR    33       2.787 -24.829 -15.894  1.00                 C  
ATOM    244  CG  TYR    33       1.821 -23.749 -15.461  1.00                 C  
ATOM    245  OH  TYR    33      -0.848 -20.792 -14.267  1.00                 O  
ATOM    246  CZ  TYR    33       0.037 -21.770 -14.662  1.00                 C  
ATOM    247  CD1 TYR    33       0.530 -24.069 -15.060  1.00                 C  
ATOM    248  CE1 TYR    33      -0.360 -23.090 -14.662  1.00                 C  
ATOM    249  CD2 TYR    33       2.203 -22.414 -15.454  1.00                 C  
ATOM    250  CE2 TYR    33       1.326 -21.421 -15.060  1.00                 C  
ATOM    251  N   ASN    34       4.733 -26.515 -17.632  1.00                 N  
ATOM    252  CA  ASN    34       5.777 -27.531 -17.718  1.00                 C  
ATOM    253  C   ASN    34       6.959 -27.134 -18.589  1.00                 C  
ATOM    254  O   ASN    34       8.070 -27.628 -18.396  1.00                 O  
ATOM    255  CB  ASN    34       5.199 -28.850 -18.234  1.00                 C  
ATOM    256  CG  ASN    34       4.350 -29.560 -17.197  1.00                 C  
ATOM    257  OD1 ASN    34       4.490 -29.321 -15.998  1.00                 O  
ATOM    258  ND2 ASN    34       3.465 -30.436 -17.658  1.00                 N  
ATOM    259  N   ASP    35       6.729 -26.238 -19.542  1.00                 N  
ATOM    260  CA  ASP    35       7.797 -25.820 -20.440  1.00                 C  
ATOM    261  C   ASP    35       8.588 -24.584 -20.021  1.00                 C  
ATOM    262  O   ASP    35       9.815 -24.576 -20.109  1.00                 O  
ATOM    263  CB  ASP    35       7.244 -25.550 -21.841  1.00                 C  
ATOM    264  CG  ASP    35       6.751 -26.810 -22.525  1.00                 C  
ATOM    265  OD1 ASP    35       7.084 -27.915 -22.047  1.00                 O  
ATOM    266  OD2 ASP    35       6.030 -26.692 -23.538  1.00                 O  
ATOM    267  N   VAL    36       7.900 -23.547 -19.553  1.00                 N  
ATOM    268  CA  VAL    36       8.584 -22.305 -19.214  1.00                 C  
ATOM    269  C   VAL    36       8.619 -21.821 -17.760  1.00                 C  
ATOM    270  O   VAL    36       9.309 -20.844 -17.458  1.00                 O  
ATOM    271  CB  VAL    36       8.017 -21.113 -20.008  1.00                 C  
ATOM    272  CG1 VAL    36       8.631 -19.809 -19.522  1.00                 C  
ATOM    273  CG2 VAL    36       8.263 -21.300 -21.497  1.00                 C  
ATOM    274  N   LEU    37       7.901 -22.473 -16.852  1.00                 N  
ATOM    275  CA  LEU    37       7.930 -21.995 -15.467  1.00                 C  
ATOM    276  C   LEU    37       9.350 -21.969 -14.898  1.00                 C  
ATOM    277  O   LEU    37      10.041 -22.990 -14.868  1.00                 O  
ATOM    278  CB  LEU    37       7.038 -22.867 -14.580  1.00                 C  
ATOM    279  CG  LEU    37       6.917 -22.443 -13.116  1.00                 C  
ATOM    280  CD1 LEU    37       6.212 -21.100 -13.001  1.00                 C  
ATOM    281  CD2 LEU    37       6.176 -23.499 -12.310  1.00                 C  
ATOM    282  N   ASN    38       9.763 -20.786 -14.448  1.00                 N  
ATOM    283  CA  ASN    38      11.080 -20.545 -13.866  1.00                 C  
ATOM    284  C   ASN    38      12.256 -20.769 -14.816  1.00                 C  
ATOM    285  O   ASN    38      13.386 -20.993 -14.382  1.00                 O  
ATOM    286  CB  ASN    38      11.285 -21.417 -12.626  1.00                 C  
ATOM    287  CG  ASN    38      10.335 -21.061 -11.500  1.00                 C  
ATOM    288  OD1 ASN    38      10.113 -19.886 -11.210  1.00                 O  
ATOM    289  ND2 ASN    38       9.769 -22.079 -10.861  1.00                 N  
ATOM    290  N   HIS    39      11.984 -20.698 -16.115  1.00                 N  
ATOM    291  CA  HIS    39      13.033 -20.837 -17.118  1.00                 C  
ATOM    292  C   HIS    39      13.461 -19.442 -17.528  1.00                 C  
ATOM    293  O   HIS    39      12.690 -18.484 -17.403  1.00                 O  
ATOM    294  CB  HIS    39      12.530 -21.655 -18.309  1.00                 C  
ATOM    295  CG  HIS    39      12.239 -23.086 -17.980  1.00                 C  
ATOM    296  ND1 HIS    39      11.094 -23.480 -17.321  1.00                 N  
ATOM    297  CE1 HIS    39      11.115 -24.816 -17.169  1.00                 C  
ATOM    298  CD2 HIS    39      12.917 -24.358 -18.186  1.00                 C  
ATOM    299  NE2 HIS    39      12.205 -25.349 -17.686  1.00                 N  
ATOM    300  N   GLN    40      14.692 -19.326 -18.010  1.00                 N  
ATOM    301  CA  GLN    40      15.175 -18.051 -18.504  1.00                 C  
ATOM    302  C   GLN    40      14.695 -18.041 -19.950  1.00                 C  
ATOM    303  O   GLN    40      14.912 -19.000 -20.690  1.00                 O  
ATOM    304  CB  GLN    40      16.693 -17.955 -18.343  1.00                 C  
ATOM    305  CD  GLN    40      16.888 -15.459 -18.005  1.00                 C  
ATOM    306  CG  GLN    40      17.290 -16.652 -18.850  1.00                 C  
ATOM    307  OE1 GLN    40      17.065 -15.462 -16.786  1.00                 O  
ATOM    308  NE2 GLN    40      16.345 -14.433 -18.650  1.00                 N  
ATOM    309  N   LEU    41      14.015 -16.972 -20.340  1.00                 N  
ATOM    310  CA  LEU    41      13.487 -16.853 -21.691  1.00                 C  
ATOM    311  C   LEU    41      13.806 -15.456 -22.205  1.00                 C  
ATOM    312  O   LEU    41      14.416 -14.660 -21.495  1.00                 O  
ATOM    313  CB  LEU    41      11.982 -17.129 -21.704  1.00                 C  
ATOM    314  CG  LEU    41      11.092 -16.063 -21.063  1.00                 C  
ATOM    315  CD1 LEU    41       9.635 -16.277 -21.447  1.00                 C  
ATOM    316  CD2 LEU    41      11.247 -16.072 -19.550  1.00                 C  
ATOM    317  N   LEU    42      13.407 -15.171 -23.439  1.00                 N  
ATOM    318  CA  LEU    42      13.609 -13.850 -24.024  1.00                 C  
ATOM    319  C   LEU    42      12.254 -13.385 -24.549  1.00                 C  
ATOM    320  O   LEU    42      11.522 -14.162 -25.168  1.00                 O  
ATOM    321  CB  LEU    42      14.670 -13.908 -25.125  1.00                 C  
ATOM    322  CG  LEU    42      16.074 -14.333 -24.692  1.00                 C  
ATOM    323  CD1 LEU    42      16.978 -14.516 -25.902  1.00                 C  
ATOM    324  CD2 LEU    42      16.673 -13.313 -23.734  1.00                 C  
ATOM    325  N   LEU    43      11.907 -12.127 -24.299  1.00                 N  
ATOM    326  CA  LEU    43      10.625 -11.619 -24.771  1.00                 C  
ATOM    327  C   LEU    43      10.725 -10.328 -25.568  1.00                 C  
ATOM    328  O   LEU    43      11.557  -9.467 -25.289  1.00                 O  
ATOM    329  CB  LEU    43       9.674 -11.390 -23.595  1.00                 C  
ATOM    330  CG  LEU    43       9.197 -12.641 -22.855  1.00                 C  
ATOM    331  CD1 LEU    43      10.229 -13.087 -21.831  1.00                 C  
ATOM    332  CD2 LEU    43       7.857 -12.389 -22.180  1.00                 C  
ATOM    333  N   ASN    44       9.865 -10.216 -26.573  1.00                 N  
ATOM    334  CA  ASN    44       9.791  -9.027 -27.407  1.00                 C  
ATOM    335  C   ASN    44       8.447  -8.413 -27.054  1.00                 C  
ATOM    336  O   ASN    44       7.426  -9.093 -27.126  1.00                 O  
ATOM    337  CB  ASN    44       9.948  -9.397 -28.883  1.00                 C  
ATOM    338  CG  ASN    44      11.327  -9.939 -29.204  1.00                 C  
ATOM    339  OD1 ASN    44      12.338  -9.385 -28.774  1.00                 O  
ATOM    340  ND2 ASN    44      11.371 -11.028 -29.964  1.00                 N  
ATOM    341  N   VAL    45       8.441  -7.142 -26.674  1.00                 N  
ATOM    342  CA  VAL    45       7.195  -6.467 -26.338  1.00                 C  
ATOM    343  C   VAL    45       6.689  -5.682 -27.543  1.00                 C  
ATOM    344  O   VAL    45       7.387  -4.817 -28.067  1.00                 O  
ATOM    345  CB  VAL    45       7.367  -5.536 -25.123  1.00                 C  
ATOM    346  CG1 VAL    45       6.064  -4.814 -24.817  1.00                 C  
ATOM    347  CG2 VAL    45       7.842  -6.324 -23.912  1.00                 C  
ATOM    348  N   GLU    46       5.471  -5.986 -27.976  1.00                 N  
ATOM    349  CA  GLU    46       4.877  -5.312 -29.128  1.00                 C  
ATOM    350  C   GLU    46       3.887  -4.223 -28.724  1.00                 C  
ATOM    351  O   GLU    46       3.898  -3.127 -29.282  1.00                 O  
ATOM    352  CB  GLU    46       4.173  -6.323 -30.036  1.00                 C  
ATOM    353  CD  GLU    46       4.379  -8.306 -31.587  1.00                 C  
ATOM    354  CG  GLU    46       5.115  -7.290 -30.735  1.00                 C  
ATOM    355  OE1 GLU    46       3.135  -8.366 -31.498  1.00                 O  
ATOM    356  OE2 GLU    46       5.048  -9.041 -32.343  1.00                 O  
ATOM    357  N   HIS    47       2.962  -4.574 -27.838  1.00                 N  
ATOM    358  CA  HIS    47       1.950  -3.629 -27.385  1.00                 C  
ATOM    359  C   HIS    47       1.573  -3.803 -25.915  1.00                 C  
ATOM    360  O   HIS    47       2.291  -4.419 -25.123  1.00                 O  
ATOM    361  CB  HIS    47       0.685  -3.749 -28.237  1.00                 C  
ATOM    362  CG  HIS    47      -0.323  -2.673 -27.978  1.00                 C  
ATOM    363  ND1 HIS    47      -1.183  -2.702 -26.902  1.00                 N  
ATOM    364  CE1 HIS    47      -1.964  -1.607 -26.936  1.00                 C  
ATOM    365  CD2 HIS    47      -0.705  -1.429 -28.632  1.00                 C  
ATOM    366  NE2 HIS    47      -1.682  -0.839 -27.971  1.00                 N  
ATOM    367  N   ARG    48       0.422  -3.250 -25.540  1.00                 N  
ATOM    368  CA  ARG    48      -0.052  -3.343 -24.167  1.00                 C  
ATOM    369  C   ARG    48      -1.574  -3.216 -24.096  1.00                 C  
ATOM    370  O   ARG    48      -2.188  -2.321 -24.683  1.00                 O  
ATOM    371  CB  ARG    48       0.604  -2.267 -23.300  1.00                 C  
ATOM    372  CD  ARG    48       0.938  -1.269 -21.021  1.00                 C  
ATOM    373  NE  ARG    48       2.370  -1.550 -20.944  1.00                 N  
ATOM    374  CG  ARG    48       0.196  -2.315 -21.836  1.00                 C  
ATOM    375  CZ  ARG    48       3.271  -0.707 -20.449  1.00                 C  
ATOM    376  NH1 ARG    48       4.552  -1.048 -20.419  1.00                 N  
ATOM    377  NH2 ARG    48       2.889   0.475 -19.985  1.00                 N  
ATOM    378  N   MET    49      -2.190  -4.130 -23.363  1.00                 N  
ATOM    379  CA  MET    49      -3.624  -4.129 -23.171  1.00                 C  
ATOM    380  C   MET    49      -3.757  -4.006 -21.674  1.00                 C  
ATOM    381  O   MET    49      -3.055  -4.670 -20.906  1.00                 O  
ATOM    382  CB  MET    49      -4.244  -5.397 -23.760  1.00                 C  
ATOM    383  SD  MET    49      -5.053  -4.323 -26.183  1.00                 S  
ATOM    384  CE  MET    49      -4.566  -4.702 -27.864  1.00                 C  
ATOM    385  CG  MET    49      -4.076  -5.529 -25.265  1.00                 C  
ATOM    386  N   GLY    50      -4.666  -3.150 -21.221  1.00                 N  
ATOM    387  CA  GLY    50      -4.842  -2.948 -19.794  1.00                 C  
ATOM    388  C   GLY    50      -3.476  -2.618 -19.242  1.00                 C  
ATOM    389  O   GLY    50      -2.923  -1.542 -19.484  1.00                 O  
ATOM    390  N   GLY    51      -2.956  -3.509 -18.413  1.00                 N  
ATOM    391  CA  GLY    51      -1.570  -3.374 -18.012  1.00                 C  
ATOM    392  C   GLY    51      -0.700  -4.567 -18.360  1.00                 C  
ATOM    393  O   GLY    51       0.440  -4.653 -17.903  1.00                 O  
ATOM    394  N   VAL    52      -1.240  -5.495 -19.145  1.00                 N  
ATOM    395  CA  VAL    52      -0.473  -6.659 -19.588  1.00                 C  
ATOM    396  C   VAL    52       0.266  -6.257 -20.852  1.00                 C  
ATOM    397  O   VAL    52      -0.313  -5.631 -21.737  1.00                 O  
ATOM    398  CB  VAL    52      -1.383  -7.880 -19.819  1.00                 C  
ATOM    399  CG1 VAL    52      -0.579  -9.046 -20.372  1.00                 C  
ATOM    400  CG2 VAL    52      -2.082  -8.275 -18.527  1.00                 C  
ATOM    401  N   GLU    53       1.537  -6.615 -20.953  1.00                 N  
ATOM    402  CA  GLU    53       2.267  -6.320 -22.176  1.00                 C  
ATOM    403  C   GLU    53       1.953  -7.478 -23.118  1.00                 C  
ATOM    404  O   GLU    53       1.712  -8.595 -22.667  1.00                 O  
ATOM    405  CB  GLU    53       3.761  -6.168 -21.885  1.00                 C  
ATOM    406  CD  GLU    53       5.595  -4.839 -20.766  1.00                 C  
ATOM    407  CG  GLU    53       4.105  -4.975 -21.007  1.00                 C  
ATOM    408  OE1 GLU    53       6.266  -5.878 -20.592  1.00                 O  
ATOM    409  OE2 GLU    53       6.092  -3.693 -20.751  1.00                 O  
ATOM    410  N   SER    54       1.921  -7.210 -24.419  1.00                 N  
ATOM    411  CA  SER    54       1.640  -8.254 -25.399  1.00                 C  
ATOM    412  C   SER    54       2.888  -8.446 -26.252  1.00                 C  
ATOM    413  O   SER    54       3.470  -7.473 -26.730  1.00                 O  
ATOM    414  CB  SER    54       0.424  -7.878 -26.249  1.00                 C  
ATOM    415  OG  SER    54       0.199  -8.836 -27.269  1.00                 O  
ATOM    416  N   VAL    55       3.306  -9.693 -26.437  1.00                 N  
ATOM    417  CA  VAL    55       4.491  -9.928 -27.237  1.00                 C  
ATOM    418  C   VAL    55       4.833 -11.379 -27.484  1.00                 C  
ATOM    419  O   VAL    55       4.015 -12.279 -27.273  1.00                 O  
ATOM    420  CB  VAL    55       5.733  -9.265 -26.614  1.00                 C  
ATOM    421  CG1 VAL    55       6.057  -9.898 -25.269  1.00                 C  
ATOM    422  CG2 VAL    55       6.923  -9.371 -27.556  1.00                 C  
ATOM    423  N   SER    56       6.066 -11.605 -27.922  1.00                 N  
ATOM    424  CA  SER    56       6.533 -12.947 -28.227  1.00                 C  
ATOM    425  C   SER    56       7.508 -13.463 -27.184  1.00                 C  
ATOM    426  O   SER    56       8.429 -12.757 -26.778  1.00                 O  
ATOM    427  CB  SER    56       7.192 -12.984 -29.607  1.00                 C  
ATOM    428  OG  SER    56       6.251 -12.708 -30.630  1.00                 O  
ATOM    429  N   LEU    57       7.299 -14.704 -26.754  1.00                 N  
ATOM    430  CA  LEU    57       8.176 -15.320 -25.774  1.00                 C  
ATOM    431  C   LEU    57       8.968 -16.425 -26.469  1.00                 C  
ATOM    432  O   LEU    57       8.406 -17.269 -27.178  1.00                 O  
ATOM    433  CB  LEU    57       7.365 -15.863 -24.596  1.00                 C  
ATOM    434  CG  LEU    57       6.904 -14.837 -23.559  1.00                 C  
ATOM    435  CD1 LEU    57       5.869 -13.897 -24.157  1.00                 C  
ATOM    436  CD2 LEU    57       6.340 -15.531 -22.329  1.00                 C  
ATOM    437  N   SER    58      10.280 -16.387 -26.276  1.00                 N  
ATOM    438  CA  SER    58      11.193 -17.353 -26.876  1.00                 C  
ATOM    439  C   SER    58      11.862 -18.184 -25.791  1.00                 C  
ATOM    440  O   SER    58      12.438 -17.641 -24.847  1.00                 O  
ATOM    441  CB  SER    58      12.241 -16.639 -27.732  1.00                 C  
ATOM    442  OG  SER    58      13.181 -17.559 -28.260  1.00                 O  
ATOM    443  N   ASP    59      11.674 -19.495 -25.853  1.00                 N  
ATOM    444  CA  ASP    59      12.297 -20.400 -24.893  1.00                 C  
ATOM    445  C   ASP    59      13.711 -20.616 -25.430  1.00                 C  
ATOM    446  O   ASP    59      13.929 -21.199 -26.495  1.00                 O  
ATOM    447  CB  ASP    59      11.487 -21.692 -24.771  1.00                 C  
ATOM    448  CG  ASP    59      12.055 -22.640 -23.734  1.00                 C  
ATOM    449  OD1 ASP    59      13.192 -22.405 -23.273  1.00                 O  
ATOM    450  OD2 ASP    59      11.364 -23.619 -23.381  1.00                 O  
ATOM    451  N   PRO    60      14.688 -20.133 -24.673  1.00                 N  
ATOM    452  CA  PRO    60      16.092 -20.218 -25.063  1.00                 C  
ATOM    453  C   PRO    60      16.648 -21.641 -25.122  1.00                 C  
ATOM    454  O   PRO    60      17.507 -21.973 -25.943  1.00                 O  
ATOM    455  CB  PRO    60      16.824 -19.413 -23.987  1.00                 C  
ATOM    456  CD  PRO    60      14.491 -19.222 -23.488  1.00                 C  
ATOM    457  CG  PRO    60      15.794 -18.472 -23.459  1.00                 C  
ATOM    458  N   ASP    61      16.149 -22.502 -24.234  1.00                 N  
ATOM    459  CA  ASP    61      16.570 -23.902 -24.148  1.00                 C  
ATOM    460  C   ASP    61      15.924 -24.808 -25.181  1.00                 C  
ATOM    461  O   ASP    61      16.376 -25.928 -25.434  1.00                 O  
ATOM    462  CB  ASP    61      16.274 -24.466 -22.757  1.00                 C  
ATOM    463  CG  ASP    61      17.144 -23.847 -21.680  1.00                 C  
ATOM    464  OD1 ASP    61      18.173 -23.231 -22.029  1.00                 O  
ATOM    465  OD2 ASP    61      16.797 -23.978 -20.488  1.00                 O  
ATOM    466  N   SER    62      14.847 -24.333 -25.801  1.00                 N  
ATOM    467  CA  SER    62      14.171 -25.100 -26.832  1.00                 C  
ATOM    468  C   SER    62      14.381 -24.429 -28.169  1.00                 C  
ATOM    469  O   SER    62      14.222 -25.030 -29.234  1.00                 O  
ATOM    470  CB  SER    62      12.681 -25.233 -26.511  1.00                 C  
ATOM    471  OG  SER    62      12.043 -23.968 -26.515  1.00                 O  
ATOM    472  N   ASN    63      14.747 -23.151 -28.128  1.00                 N  
ATOM    473  CA  ASN    63      14.938 -22.333 -29.321  1.00                 C  
ATOM    474  C   ASN    63      13.647 -22.335 -30.151  1.00                 C  
ATOM    475  O   ASN    63      13.642 -22.502 -31.373  1.00                 O  
ATOM    476  CB  ASN    63      16.130 -22.841 -30.134  1.00                 C  
ATOM    477  CG  ASN    63      16.620 -21.826 -31.148  1.00                 C  
ATOM    478  OD1 ASN    63      16.478 -20.619 -30.950  1.00                 O  
ATOM    479  ND2 ASN    63      17.199 -22.313 -32.239  1.00                 N  
ATOM    480  N   ASP    64      12.528 -22.141 -29.448  1.00                 N  
ATOM    481  CA  ASP    64      11.190 -22.107 -30.043  1.00                 C  
ATOM    482  C   ASP    64      10.418 -20.907 -29.549  1.00                 C  
ATOM    483  O   ASP    64      10.722 -20.311 -28.512  1.00                 O  
ATOM    484  CB  ASP    64      10.429 -23.396 -29.725  1.00                 C  
ATOM    485  CG  ASP    64      11.048 -24.614 -30.382  1.00                 C  
ATOM    486  OD1 ASP    64      11.291 -24.571 -31.606  1.00                 O  
ATOM    487  OD2 ASP    64      11.291 -25.613 -29.671  1.00                 O  
ATOM    488  N   ASP    65       9.458 -20.502 -30.234  1.00                 N  
ATOM    489  CA  ASP    65       8.479 -19.440 -30.006  1.00                 C  
ATOM    490  C   ASP    65       7.266 -20.079 -29.317  1.00                 C  
ATOM    491  O   ASP    65       6.616 -20.950 -29.889  1.00                 O  
ATOM    492  CB  ASP    65       8.103 -18.766 -31.327  1.00                 C  
ATOM    493  CG  ASP    65       7.156 -17.597 -31.135  1.00                 C  
ATOM    494  OD1 ASP    65       5.995 -17.831 -30.740  1.00                 O  
ATOM    495  OD2 ASP    65       7.577 -16.446 -31.380  1.00                 O  
ATOM    496  N   VAL    66       6.958 -19.649 -28.095  1.00                 N  
ATOM    497  CA  VAL    66       5.838 -20.236 -27.359  1.00                 C  
ATOM    498  C   VAL    66       4.484 -20.132 -28.058  1.00                 C  
ATOM    499  O   VAL    66       3.696 -21.074 -28.009  1.00                 O  
ATOM    500  CB  VAL    66       5.690 -19.608 -25.961  1.00                 C  
ATOM    501  CG1 VAL    66       4.403 -20.076 -25.300  1.00                 C  
ATOM    502  CG2 VAL    66       6.893 -19.948 -25.094  1.00                 C  
ATOM    503  N   ALA    67       4.197 -18.997 -28.690  1.00                 N  
ATOM    504  CA  ALA    67       2.925 -18.854 -29.395  1.00                 C  
ATOM    505  C   ALA    67       2.838 -19.935 -30.471  1.00                 C  
ATOM    506  O   ALA    67       1.792 -20.560 -30.661  1.00                 O  
ATOM    507  CB  ALA    67       2.805 -17.461 -29.995  1.00                 C  
ATOM    508  N   LYS    68       3.947 -20.153 -31.172  1.00                 N  
ATOM    509  CA  LYS    68       3.984 -21.171 -32.212  1.00                 C  
ATOM    510  C   LYS    68       3.826 -22.570 -31.614  1.00                 C  
ATOM    511  O   LYS    68       3.103 -23.402 -32.160  1.00                 O  
ATOM    512  CB  LYS    68       5.290 -21.080 -33.004  1.00                 C  
ATOM    513  CD  LYS    68       6.654 -21.848 -34.966  1.00                 C  
ATOM    514  CE  LYS    68       6.751 -22.835 -36.118  1.00                 C  
ATOM    515  CG  LYS    68       5.387 -22.067 -34.156  1.00                 C  
ATOM    516  NZ  LYS    68       7.988 -22.632 -36.921  1.00                 N  
ATOM    517  N   GLY    69       4.492 -22.831 -30.488  1.00                 N  
ATOM    518  CA  GLY    69       4.393 -24.142 -29.848  1.00                 C  
ATOM    519  C   GLY    69       2.964 -24.491 -29.436  1.00                 C  
ATOM    520  O   GLY    69       2.512 -25.613 -29.656  1.00                 O  
ATOM    521  N   LEU    70       2.254 -23.539 -28.834  1.00                 N  
ATOM    522  CA  LEU    70       0.878 -23.785 -28.410  1.00                 C  
ATOM    523  C   LEU    70      -0.012 -24.145 -29.602  1.00                 C  
ATOM    524  O   LEU    70      -0.828 -25.069 -29.530  1.00                 O  
ATOM    525  CB  LEU    70       0.314 -22.561 -27.685  1.00                 C  
ATOM    526  CG  LEU    70       0.915 -22.249 -26.313  1.00                 C  
ATOM    527  CD1 LEU    70       0.399 -20.918 -25.790  1.00                 C  
ATOM    528  CD2 LEU    70       0.605 -23.362 -25.324  1.00                 C  
ATOM    529  N   ILE    71       0.147 -23.413 -30.697  1.00                 N  
ATOM    530  CA  ILE    71      -0.639 -23.674 -31.899  1.00                 C  
ATOM    531  C   ILE    71      -0.271 -25.051 -32.464  1.00                 C  
ATOM    532  O   ILE    71      -1.139 -25.828 -32.869  1.00                 O  
ATOM    533  CB  ILE    71      -0.430 -22.577 -32.959  1.00                 C  
ATOM    534  CD1 ILE    71      -0.622 -20.062 -33.328  1.00                 C  
ATOM    535  CG1 ILE    71      -1.013 -21.248 -32.474  1.00                 C  
ATOM    536  CG2 ILE    71      -1.026 -23.004 -34.292  1.00                 C  
ATOM    537  N   THR    72       1.023 -25.344 -32.472  1.00                 N  
ATOM    538  CA  THR    72       1.540 -26.616 -32.971  1.00                 C  
ATOM    539  C   THR    72       0.928 -27.794 -32.218  1.00                 C  
ATOM    540  O   THR    72       0.561 -28.808 -32.815  1.00                 O  
ATOM    541  CB  THR    72       3.075 -26.683 -32.862  1.00                 C  
ATOM    542  OG1 THR    72       3.659 -25.651 -33.666  1.00                 O  
ATOM    543  CG2 THR    72       3.585 -28.029 -33.353  1.00                 C  
ATOM    544  N   ASN    73       0.812 -27.650 -30.902  1.00                 N  
ATOM    545  CA  ASN    73       0.247 -28.697 -30.060  1.00                 C  
ATOM    546  C   ASN    73      -1.275 -28.661 -29.982  1.00                 C  
ATOM    547  O   ASN    73      -1.876 -29.368 -29.174  1.00                 O  
ATOM    548  CB  ASN    73       0.827 -28.619 -28.646  1.00                 C  
ATOM    549  CG  ASN    73       2.285 -29.031 -28.592  1.00                 C  
ATOM    550  OD1 ASN    73       2.751 -29.813 -29.421  1.00                 O  
ATOM    551  ND2 ASN    73       3.011 -28.505 -27.612  1.00                 N  
ATOM    552  N   GLY    74      -1.892 -27.846 -30.835  1.00                 N  
ATOM    553  CA  GLY    74      -3.347 -27.714 -30.881  1.00                 C  
ATOM    554  C   GLY    74      -3.926 -27.219 -29.555  1.00                 C  
ATOM    555  O   GLY    74      -5.000 -27.650 -29.144  1.00                 O  
ATOM    556  N   LEU    75      -3.211 -26.311 -28.897  1.00                 N  
ATOM    557  CA  LEU    75      -3.663 -25.758 -27.627  1.00                 C  
ATOM    558  C   LEU    75      -3.956 -24.264 -27.731  1.00                 C  
ATOM    559  O   LEU    75      -4.107 -23.578 -26.728  1.00                 O  
ATOM    560  CB  LEU    75      -2.621 -26.004 -26.534  1.00                 C  
ATOM    561  CG  LEU    75      -2.322 -27.467 -26.199  1.00                 C  
ATOM    562  CD1 LEU    75      -1.183 -27.567 -25.197  1.00                 C  
ATOM    563  CD2 LEU    75      -3.565 -28.159 -25.659  1.00                 C  
ATOM    564  N   VAL    76      -4.035 -23.775 -28.963  1.00                 N  
ATOM    565  CA  VAL    76      -4.339 -22.376 -29.262  1.00                 C  
ATOM    566  C   VAL    76      -4.556 -22.279 -30.766  1.00                 C  
ATOM    567  O   VAL    76      -4.199 -23.196 -31.505  1.00                 O  
ATOM    568  CB  VAL    76      -3.216 -21.439 -28.779  1.00                 C  
ATOM    569  CG1 VAL    76      -3.059 -21.530 -27.269  1.00                 C  
ATOM    570  CG2 VAL    76      -1.907 -21.773 -29.477  1.00                 C  
ATOM    571  N   MET    77      -5.146 -21.175 -31.212  1.00                 N  
ATOM    572  CA  MET    77      -5.393 -20.963 -32.635  1.00                 C  
ATOM    573  C   MET    77      -4.762 -19.642 -33.062  1.00                 C  
ATOM    574  O   MET    77      -4.550 -18.754 -32.238  1.00                 O  
ATOM    575  CB  MET    77      -6.895 -20.976 -32.926  1.00                 C  
ATOM    576  SD  MET    77      -9.361 -22.238 -32.859  1.00                 S  
ATOM    577  CE  MET    77      -9.861 -21.373 -31.373  1.00                 C  
ATOM    578  CG  MET    77      -7.573 -22.303 -32.630  1.00                 C  
ATOM    579  N   CYS    78      -4.465 -19.510 -34.350  1.00                 N  
ATOM    580  CA  CYS    78      -3.857 -18.283 -34.842  1.00                 C  
ATOM    581  C   CYS    78      -4.883 -17.150 -34.868  1.00                 C  
ATOM    582  O   CYS    78      -6.037 -17.348 -35.246  1.00                 O  
ATOM    583  CB  CYS    78      -3.266 -18.500 -36.236  1.00                 C  
ATOM    584  SG  CYS    78      -1.885 -19.665 -36.289  1.00                 S  
ATOM    585  N   GLU    79      -4.443 -15.967 -34.454  1.00                 N  
ATOM    586  CA  GLU    79      -5.286 -14.775 -34.386  1.00                 C  
ATOM    587  C   GLU    79      -4.909 -13.854 -35.550  1.00                 C  
ATOM    588  O   GLU    79      -3.792 -13.932 -36.061  1.00                 O  
ATOM    589  CB  GLU    79      -5.117 -14.075 -33.036  1.00                 C  
ATOM    590  CD  GLU    79      -5.859 -12.230 -31.480  1.00                 C  
ATOM    591  CG  GLU    79      -6.016 -12.864 -32.847  1.00                 C  
ATOM    592  OE1 GLU    79      -5.101 -12.780 -30.653  1.00                 O  
ATOM    593  OE2 GLU    79      -6.493 -11.182 -31.235  1.00                 O  
ATOM    594  N   GLN    80      -5.820 -12.977 -35.963  1.00                 N  
ATOM    595  CA  GLN    80      -5.528 -12.089 -37.089  1.00                 C  
ATOM    596  C   GLN    80      -4.397 -11.103 -36.826  1.00                 C  
ATOM    597  O   GLN    80      -3.838 -10.534 -37.763  1.00                 O  
ATOM    598  CB  GLN    80      -6.777 -11.299 -37.486  1.00                 C  
ATOM    599  CD  GLN    80      -8.802 -12.709 -36.947  1.00                 C  
ATOM    600  CG  GLN    80      -7.904 -12.157 -38.037  1.00                 C  
ATOM    601  OE1 GLN    80      -8.360 -12.932 -35.820  1.00                 O  
ATOM    602  NE2 GLN    80     -10.068 -12.931 -37.281  1.00                 N  
ATOM    603  N   ARG    81      -4.058 -10.896 -35.557  1.00                 N  
ATOM    604  CA  ARG    81      -2.981  -9.976 -35.213  1.00                 C  
ATOM    605  C   ARG    81      -1.632 -10.522 -35.679  1.00                 C  
ATOM    606  O   ARG    81      -0.656  -9.786 -35.771  1.00                 O  
ATOM    607  CB  ARG    81      -2.956  -9.720 -33.705  1.00                 C  
ATOM    608  CD  ARG    81      -4.081  -8.749 -31.682  1.00                 C  
ATOM    609  NE  ARG    81      -2.989  -7.855 -31.304  1.00                 N  
ATOM    610  CG  ARG    81      -4.160  -8.949 -33.187  1.00                 C  
ATOM    611  CZ  ARG    81      -2.519  -7.730 -30.067  1.00                 C  
ATOM    612  NH1 ARG    81      -1.523  -6.892 -29.818  1.00                 N  
ATOM    613  NH2 ARG    81      -3.047  -8.445 -29.083  1.00                 N  
ATOM    614  N   ARG    82      -1.584 -11.817 -35.968  1.00                 N  
ATOM    615  CA  ARG    82      -0.346 -12.444 -36.415  1.00                 C  
ATOM    616  C   ARG    82      -0.039 -12.172 -37.890  1.00                 C  
ATOM    617  O   ARG    82       1.111 -12.248 -38.311  1.00                 O  
ATOM    618  CB  ARG    82      -0.397 -13.956 -36.185  1.00                 C  
ATOM    619  CD  ARG    82      -1.380 -16.181 -36.804  1.00                 C  
ATOM    620  NE  ARG    82      -2.274 -16.908 -37.702  1.00                 N  
ATOM    621  CG  ARG    82      -1.345 -14.694 -37.117  1.00                 C  
ATOM    622  CZ  ARG    82      -1.919 -17.371 -38.896  1.00                 C  
ATOM    623  NH1 ARG    82      -2.800 -18.021 -39.644  1.00                 N  
ATOM    624  NH2 ARG    82      -0.683 -17.183 -39.340  1.00                 N  
ATOM    625  N   GLU    83      -1.072 -11.847 -38.662  1.00                 N  
ATOM    626  CA  GLU    83      -0.934 -11.592 -40.096  1.00                 C  
ATOM    627  C   GLU    83       0.202 -10.674 -40.537  1.00                 C  
ATOM    628  O   GLU    83       0.870 -10.948 -41.533  1.00                 O  
ATOM    629  CB  GLU    83      -2.225 -10.995 -40.661  1.00                 C  
ATOM    630  CD  GLU    83      -3.506 -10.216 -42.693  1.00                 C  
ATOM    631  CG  GLU    83      -2.191 -10.751 -42.161  1.00                 C  
ATOM    632  OE1 GLU    83      -4.436 -10.012 -41.885  1.00                 O  
ATOM    633  OE2 GLU    83      -3.607 -10.002 -43.920  1.00                 O  
ATOM    634  N   LYS    84       0.424  -9.587 -39.808  1.00                 N  
ATOM    635  CA  LYS    84       1.481  -8.650 -40.170  1.00                 C  
ATOM    636  C   LYS    84       2.809  -8.940 -39.476  1.00                 C  
ATOM    637  O   LYS    84       3.730  -8.123 -39.512  1.00                 O  
ATOM    638  CB  LYS    84       1.058  -7.215 -39.849  1.00                 C  
ATOM    639  CD  LYS    84      -0.502  -5.297 -40.285  1.00                 C  
ATOM    640  CE  LYS    84      -1.681  -4.800 -41.105  1.00                 C  
ATOM    641  CG  LYS    84      -0.118  -6.716 -40.673  1.00                 C  
ATOM    642  NZ  LYS    84      -2.054  -3.403 -40.751  1.00                 N  
ATOM    643  N   ARG    85       3.759  -9.632 -40.086  1.00                 N  
ATOM    644  CA  ARG    85       3.646 -10.403 -41.321  1.00                 C  
ATOM    645  C   ARG    85       4.566 -11.611 -41.204  1.00                 C  
ATOM    646  O   ARG    85       5.033 -11.941 -40.110  1.00                 O  
ATOM    647  CB  ARG    85       4.000  -9.534 -42.529  1.00                 C  
ATOM    648  CD  ARG    85       5.719  -8.183 -43.762  1.00                 C  
ATOM    649  NE  ARG    85       5.693  -8.997 -44.975  1.00                 N  
ATOM    650  CG  ARG    85       5.425  -9.006 -42.518  1.00                 C  
ATOM    651  CZ  ARG    85       5.717  -8.501 -46.208  1.00                 C  
ATOM    652  NH1 ARG    85       5.690  -9.319 -47.252  1.00                 N  
ATOM    653  NH2 ARG    85       5.769  -7.190 -46.394  1.00                 N  
ATOM    654  N   PHE    86       4.855 -12.301 -42.296  1.00                 N  
ATOM    655  CA  PHE    86       5.665 -13.516 -42.257  1.00                 C  
ATOM    656  C   PHE    86       6.965 -13.313 -41.467  1.00                 C  
ATOM    657  O   PHE    86       7.258 -14.031 -40.507  1.00                 O  
ATOM    658  CB  PHE    86       5.993 -13.987 -43.675  1.00                 C  
ATOM    659  CG  PHE    86       4.831 -14.614 -44.390  1.00                 C  
ATOM    660  CZ  PHE    86       2.682 -15.773 -45.719  1.00                 C  
ATOM    661  CD1 PHE    86       3.708 -15.022 -43.691  1.00                 C  
ATOM    662  CE1 PHE    86       2.638 -15.599 -44.349  1.00                 C  
ATOM    663  CD2 PHE    86       4.859 -14.794 -45.762  1.00                 C  
ATOM    664  CE2 PHE    86       3.789 -15.371 -46.420  1.00                 C  
ATOM    665  N   ASN    87       7.765 -12.319 -41.871  1.00                 N  
ATOM    666  CA  ASN    87       9.072 -12.200 -41.192  1.00                 C  
ATOM    667  C   ASN    87       8.962 -11.990 -39.705  1.00                 C  
ATOM    668  O   ASN    87       9.991 -11.941 -39.025  1.00                 O  
ATOM    669  CB  ASN    87       9.892 -11.062 -41.803  1.00                 C  
ATOM    670  CG  ASN    87       9.257  -9.703 -41.581  1.00                 C  
ATOM    671  OD1 ASN    87       8.267  -9.580 -40.861  1.00                 O  
ATOM    672  ND2 ASN    87       9.827  -8.677 -42.202  1.00                 N  
ATOM    673  N   LYS    88       7.790 -11.856 -39.112  1.00                 N  
ATOM    674  CA  LYS    88       7.651 -11.775 -37.664  1.00                 C  
ATOM    675  C   LYS    88       7.094 -13.071 -37.073  1.00                 C  
ATOM    676  O   LYS    88       7.279 -13.347 -35.885  1.00                 O  
ATOM    677  CB  LYS    88       6.748 -10.602 -37.277  1.00                 C  
ATOM    678  CD  LYS    88       8.589  -8.914 -37.033  1.00                 C  
ATOM    679  CE  LYS    88       9.079  -7.528 -37.420  1.00                 C  
ATOM    680  CG  LYS    88       7.272  -9.244 -37.716  1.00                 C  
ATOM    681  NZ  LYS    88      10.356  -7.180 -36.737  1.00                 N  
ATOM    682  N   VAL    89       6.375 -13.861 -37.934  1.00                 N  
ATOM    683  CA  VAL    89       6.162 -15.219 -37.445  1.00                 C  
ATOM    684  C   VAL    89       4.907 -15.843 -38.040  1.00                 C  
ATOM    685  O   VAL    89       4.590 -17.001 -37.768  1.00                 O  
ATOM    686  CB  VAL    89       6.073 -15.258 -35.908  1.00                 C  
ATOM    687  CG1 VAL    89       5.746 -16.664 -35.429  1.00                 C  
ATOM    688  CG2 VAL    89       7.373 -14.768 -35.287  1.00                 C  
ATOM    689  N   LEU    90       4.202 -15.072 -38.861  1.00                 N  
ATOM    690  CA  LEU    90       2.963 -15.538 -39.473  1.00                 C  
ATOM    691  C   LEU    90       3.100 -16.878 -40.197  1.00                 C  
ATOM    692  O   LEU    90       2.247 -17.755 -40.053  1.00                 O  
ATOM    693  CB  LEU    90       2.431 -14.500 -40.462  1.00                 C  
ATOM    694  CG  LEU    90       1.038 -14.764 -41.039  1.00                 C  
ATOM    695  CD1 LEU    90       0.445 -13.489 -41.618  1.00                 C  
ATOM    696  CD2 LEU    90       1.094 -15.851 -42.101  1.00                 C  
ATOM    697  N   THR    91       4.170 -17.045 -40.968  1.00                 N  
ATOM    698  CA  THR    91       4.375 -18.289 -41.703  1.00                 C  
ATOM    699  C   THR    91       4.524 -19.491 -40.766  1.00                 C  
ATOM    700  O   THR    91       3.917 -20.540 -40.990  1.00                 O  
ATOM    701  CB  THR    91       5.615 -18.209 -42.613  1.00                 C  
ATOM    702  OG1 THR    91       5.428 -17.179 -43.591  1.00                 O  
ATOM    703  CG2 THR    91       5.833 -19.531 -43.333  1.00                 C  
ATOM    704  N   GLU    92       5.329 -19.343 -39.717  1.00                 N  
ATOM    705  CA  GLU    92       5.522 -20.434 -38.763  1.00                 C  
ATOM    706  C   GLU    92       4.213 -20.778 -38.065  1.00                 C  
ATOM    707  O   GLU    92       3.903 -21.947 -37.839  1.00                 O  
ATOM    708  CB  GLU    92       6.591 -20.062 -37.733  1.00                 C  
ATOM    709  CD  GLU    92       9.021 -19.560 -37.266  1.00                 C  
ATOM    710  CG  GLU    92       8.002 -20.006 -38.295  1.00                 C  
ATOM    711  OE1 GLU    92       8.608 -19.115 -36.175  1.00                 O  
ATOM    712  OE2 GLU    92      10.234 -19.656 -37.551  1.00                 O  
ATOM    713  N   TYR    93       3.447 -19.750 -37.713  1.00                 N  
ATOM    714  CA  TYR    93       2.173 -19.959 -37.040  1.00                 C  
ATOM    715  C   TYR    93       1.194 -20.721 -37.930  1.00                 C  
ATOM    716  O   TYR    93       0.535 -21.657 -37.480  1.00                 O  
ATOM    717  CB  TYR    93       1.564 -18.620 -36.619  1.00                 C  
ATOM    718  CG  TYR    93       2.262 -17.971 -35.445  1.00                 C  
ATOM    719  OH  TYR    93       4.179 -16.172 -32.224  1.00                 O  
ATOM    720  CZ  TYR    93       3.545 -16.769 -33.289  1.00                 C  
ATOM    721  CD1 TYR    93       2.321 -16.588 -35.329  1.00                 C  
ATOM    722  CE1 TYR    93       2.958 -15.987 -34.260  1.00                 C  
ATOM    723  CD2 TYR    93       2.859 -18.744 -34.458  1.00                 C  
ATOM    724  CE2 TYR    93       3.500 -18.159 -33.381  1.00                 C  
ATOM    725  N   LEU    94       1.105 -20.325 -39.197  1.00                 N  
ATOM    726  CA  LEU    94       0.200 -20.985 -40.130  1.00                 C  
ATOM    727  C   LEU    94       0.588 -22.439 -40.347  1.00                 C  
ATOM    728  O   LEU    94      -0.270 -23.318 -40.388  1.00                 O  
ATOM    729  CB  LEU    94       0.179 -20.246 -41.470  1.00                 C  
ATOM    730  CG  LEU    94      -0.745 -20.820 -42.546  1.00                 C  
ATOM    731  CD1 LEU    94      -2.190 -20.811 -42.074  1.00                 C  
ATOM    732  CD2 LEU    94      -0.608 -20.039 -43.844  1.00                 C  
ATOM    733  N   LYS    95       1.884 -22.686 -40.490  1.00                 N  
ATOM    734  CA  LYS    95       2.386 -24.039 -40.694  1.00                 C  
ATOM    735  C   LYS    95       2.001 -24.922 -39.512  1.00                 C  
ATOM    736  O   LYS    95       1.543 -26.053 -39.684  1.00                 O  
ATOM    737  CB  LYS    95       3.904 -24.024 -40.885  1.00                 C  
ATOM    738  CD  LYS    95       6.013 -25.303 -41.352  1.00                 C  
ATOM    739  CE  LYS    95       6.627 -26.678 -41.555  1.00                 C  
ATOM    740  CG  LYS    95       4.513 -25.396 -41.122  1.00                 C  
ATOM    741  NZ  LYS    95       8.097 -26.602 -41.782  1.00                 N  
ATOM    742  N   ALA    96       2.192 -24.398 -38.306  1.00                 N  
ATOM    743  CA  ALA    96       1.858 -25.143 -37.101  1.00                 C  
ATOM    744  C   ALA    96       0.360 -25.418 -37.039  1.00                 C  
ATOM    745  O   ALA    96      -0.062 -26.544 -36.789  1.00                 O  
ATOM    746  CB  ALA    96       2.309 -24.381 -35.864  1.00                 C  
ATOM    747  N   GLN    97      -0.443 -24.386 -37.271  1.00                 N  
ATOM    748  CA  GLN    97      -1.890 -24.536 -37.222  1.00                 C  
ATOM    749  C   GLN    97      -2.386 -25.541 -38.259  1.00                 C  
ATOM    750  O   GLN    97      -3.355 -26.263 -38.028  1.00                 O  
ATOM    751  CB  GLN    97      -2.576 -23.186 -37.438  1.00                 C  
ATOM    752  CD  GLN    97      -4.729 -21.864 -37.451  1.00                 C  
ATOM    753  CG  GLN    97      -4.091 -23.233 -37.317  1.00                 C  
ATOM    754  OE1 GLN    97      -4.544 -21.178 -38.456  1.00                 O  
ATOM    755  NE2 GLN    97      -5.483 -21.462 -36.434  1.00                 N  
ATOM    756  N   GLU    98      -1.711 -25.577 -39.402  1.00                 N  
ATOM    757  CA  GLU    98      -2.067 -26.487 -40.481  1.00                 C  
ATOM    758  C   GLU    98      -1.949 -27.935 -40.006  1.00                 C  
ATOM    759  O   GLU    98      -2.878 -28.733 -40.155  1.00                 O  
ATOM    760  CB  GLU    98      -1.177 -26.245 -41.702  1.00                 C  
ATOM    761  CD  GLU    98      -0.622 -26.841 -44.093  1.00                 C  
ATOM    762  CG  GLU    98      -1.503 -27.131 -42.893  1.00                 C  
ATOM    763  OE1 GLU    98       0.259 -25.963 -43.984  1.00                 O  
ATOM    764  OE2 GLU    98      -0.814 -27.493 -45.141  1.00                 O  
ATOM    765  N   ALA    99      -0.795 -28.261 -39.433  1.00                 N  
ATOM    766  CA  ALA    99      -0.526 -29.605 -38.938  1.00                 C  
ATOM    767  C   ALA    99      -1.451 -29.978 -37.784  1.00                 C  
ATOM    768  O   ALA    99      -1.882 -31.127 -37.672  1.00                 O  
ATOM    769  CB  ALA    99       0.924 -29.727 -38.496  1.00                 C  
ATOM    770  N   ALA   100      -1.763 -29.006 -36.932  1.00                 N  
ATOM    771  CA  ALA   100      -2.635 -29.258 -35.789  1.00                 C  
ATOM    772  C   ALA   100      -4.069 -29.543 -36.226  1.00                 C  
ATOM    773  O   ALA   100      -4.693 -30.491 -35.752  1.00                 O  
ATOM    774  CB  ALA   100      -2.612 -28.075 -34.834  1.00                 C  
ATOM    775  N   LYS   101      -4.589 -28.723 -37.132  1.00                 N  
ATOM    776  CA  LYS   101      -5.956 -28.898 -37.605  1.00                 C  
ATOM    777  C   LYS   101      -6.167 -30.235 -38.315  1.00                 C  
ATOM    778  O   LYS   101      -7.258 -30.803 -38.268  1.00                 O  
ATOM    779  CB  LYS   101      -6.346 -27.759 -38.549  1.00                 C  
ATOM    780  CD  LYS   101      -8.137 -26.603 -39.874  1.00                 C  
ATOM    781  CE  LYS   101      -9.571 -26.673 -40.373  1.00                 C  
ATOM    782  CG  LYS   101      -7.786 -27.819 -39.032  1.00                 C  
ATOM    783  NZ  LYS   101      -9.928 -25.490 -41.204  1.00                 N  
ATOM    784  N   ASN   102      -5.123 -30.743 -38.963  1.00                 N  
ATOM    785  CA  ASN   102      -5.222 -32.014 -39.673  1.00                 C  
ATOM    786  C   ASN   102      -5.402 -33.194 -38.723  1.00                 C  
ATOM    787  O   ASN   102      -6.024 -34.195 -39.079  1.00                 O  
ATOM    788  CB  ASN   102      -3.990 -32.234 -40.553  1.00                 C  
ATOM    789  CG  ASN   102      -3.986 -31.347 -41.782  1.00                 C  
ATOM    790  OD1 ASN   102      -5.033 -30.866 -42.216  1.00                 O  
ATOM    791  ND2 ASN   102      -2.805 -31.127 -42.348  1.00                 N  
ATOM    792  N   ASN   103      -4.861 -33.075 -37.514  1.00                 N  
ATOM    793  CA  ASN   103      -4.976 -34.135 -36.522  1.00                 C  
ATOM    794  C   ASN   103      -6.378 -34.165 -35.919  1.00                 C  
ATOM    795  O   ASN   103      -6.786 -35.159 -35.314  1.00                 O  
ATOM    796  CB  ASN   103      -3.919 -33.963 -35.429  1.00                 C  
ATOM    797  CG  ASN   103      -2.518 -34.269 -35.921  1.00                 C  
ATOM    798  OD1 ASN   103      -2.337 -35.004 -36.892  1.00                 O  
ATOM    799  ND2 ASN   103      -1.520 -33.705 -35.250  1.00                 N  
ATOM    800  N   ARG   104      -7.111 -33.069 -36.089  1.00                 N  
ATOM    801  CA  ARG   104      -8.477 -32.963 -35.589  1.00                 C  
ATOM    802  C   ARG   104      -8.662 -33.281 -34.108  1.00                 C  
ATOM    803  O   ARG   104      -9.669 -33.876 -33.722  1.00                 O  
ATOM    804  CB  ARG   104      -9.410 -33.881 -36.381  1.00                 C  
ATOM    805  CD  ARG   104     -10.517 -34.433 -38.565  1.00                 C  
ATOM    806  NE  ARG   104     -10.609 -34.132 -39.991  1.00                 N  
ATOM    807  CG  ARG   104      -9.506 -33.543 -37.859  1.00                 C  
ATOM    808  CZ  ARG   104     -11.363 -34.810 -40.851  1.00                 C  
ATOM    809  NH1 ARG   104     -11.384 -34.464 -42.131  1.00                 N  
ATOM    810  NH2 ARG   104     -12.093 -35.833 -40.428  1.00                 N  
ATOM    811  N   VAL   105      -7.702 -32.885 -33.279  1.00                 N  
ATOM    812  CA  VAL   105      -7.806 -33.128 -31.844  1.00                 C  
ATOM    813  C   VAL   105      -7.691 -31.834 -31.044  1.00                 C  
ATOM    814  O   VAL   105      -7.312 -30.786 -31.575  1.00                 O  
ATOM    815  CB  VAL   105      -6.737 -34.126 -31.362  1.00                 C  
ATOM    816  CG1 VAL   105      -6.905 -35.466 -32.062  1.00                 C  
ATOM    817  CG2 VAL   105      -5.342 -33.568 -31.598  1.00                 C  
ATOM    818  N   ASN   106      -8.035 -31.923 -29.764  1.00                 N  
ATOM    819  CA  ASN   106      -7.976 -30.786 -28.857  1.00                 C  
ATOM    820  C   ASN   106      -8.797 -29.598 -29.347  1.00                 C  
ATOM    821  O   ASN   106      -9.994 -29.745 -29.595  1.00                 O  
ATOM    822  CB  ASN   106      -6.525 -30.354 -28.633  1.00                 C  
ATOM    823  CG  ASN   106      -5.708 -31.410 -27.914  1.00                 C  
ATOM    824  OD1 ASN   106      -6.235 -32.174 -27.106  1.00                 O  
ATOM    825  ND2 ASN   106      -4.414 -31.455 -28.208  1.00                 N  
ATOM    826  N   ILE   107      -8.182 -28.427 -29.490  1.00                 N  
ATOM    827  CA  ILE   107      -8.932 -27.257 -29.936  1.00                 C  
ATOM    828  C   ILE   107      -9.567 -27.457 -31.310  1.00                 C  
ATOM    829  O   ILE   107     -10.429 -26.679 -31.716  1.00                 O  
ATOM    830  CB  ILE   107      -8.046 -25.998 -29.971  1.00                 C  
ATOM    831  CD1 ILE   107      -9.799 -24.514 -28.865  1.00                 C  
ATOM    832  CG1 ILE   107      -8.910 -24.740 -30.069  1.00                 C  
ATOM    833  CG2 ILE   107      -7.041 -26.085 -31.109  1.00                 C  
ATOM    834  N   TRP   108      -9.144 -28.502 -32.017  1.00                 N  
ATOM    835  CA  TRP   108      -9.688 -28.798 -33.338  1.00                 C  
ATOM    836  C   TRP   108     -10.544 -30.066 -33.347  1.00                 C  
ATOM    837  O   TRP   108     -10.935 -30.543 -34.410  1.00                 O  
ATOM    838  CB  TRP   108      -8.560 -28.940 -34.362  1.00                 C  
ATOM    839  CG  TRP   108      -7.791 -27.675 -34.588  1.00                 C  
ATOM    840  CD1 TRP   108      -6.504 -27.420 -34.212  1.00                 C  
ATOM    841  NE1 TRP   108      -6.142 -26.150 -34.590  1.00                 N  
ATOM    842  CD2 TRP   108      -8.262 -26.489 -35.241  1.00                 C  
ATOM    843  CE2 TRP   108      -7.207 -25.559 -35.225  1.00                 C  
ATOM    844  CH2 TRP   108      -8.518 -23.957 -36.360  1.00                 C  
ATOM    845  CZ2 TRP   108      -7.324 -24.287 -35.782  1.00                 C  
ATOM    846  CE3 TRP   108      -9.472 -26.125 -35.838  1.00                 C  
ATOM    847  CZ3 TRP   108      -9.584 -24.863 -36.390  1.00                 C  
ATOM    848  N   ARG   109     -10.830 -30.611 -32.169  1.00                 N  
ATOM    849  CA  ARG   109     -11.638 -31.823 -32.074  1.00                 C  
ATOM    850  C   ARG   109     -13.020 -31.598 -32.680  1.00                 C  
ATOM    851  O   ARG   109     -13.639 -30.553 -32.471  1.00                 O  
ATOM    852  CB  ARG   109     -11.764 -32.270 -30.616  1.00                 C  
ATOM    853  CD  ARG   109     -12.532 -34.005 -28.973  1.00                 C  
ATOM    854  NE  ARG   109     -13.274 -35.247 -28.774  1.00                 N  
ATOM    855  CG  ARG   109     -12.523 -33.574 -30.430  1.00                 C  
ATOM    856  CZ  ARG   109     -13.454 -35.829 -27.592  1.00                 C  
ATOM    857  NH1 ARG   109     -14.143 -36.958 -27.507  1.00                 N  
ATOM    858  NH2 ARG   109     -12.944 -35.279 -26.498  1.00                 N  
ATOM    859  N   TYR   110     -33.472 -17.921 -31.548  1.00                 N  
ATOM    860  CA  TYR   110     -33.922 -18.719 -32.682  1.00                 C  
ATOM    861  C   TYR   110     -34.048 -20.206 -32.372  1.00                 C  
ATOM    862  O   TYR   110     -34.731 -20.932 -33.093  1.00                 O  
ATOM    863  CB  TYR   110     -32.974 -18.545 -33.870  1.00                 C  
ATOM    864  CG  TYR   110     -31.636 -19.226 -33.691  1.00                 C  
ATOM    865  OH  TYR   110     -27.963 -21.114 -33.206  1.00                 O  
ATOM    866  CZ  TYR   110     -29.178 -20.488 -33.366  1.00                 C  
ATOM    867  CD1 TYR   110     -31.447 -20.540 -34.099  1.00                 C  
ATOM    868  CE1 TYR   110     -30.228 -21.171 -33.940  1.00                 C  
ATOM    869  CD2 TYR   110     -30.566 -18.553 -33.114  1.00                 C  
ATOM    870  CE2 TYR   110     -29.340 -19.168 -32.947  1.00                 C  
ATOM    871  N   GLY   111     -33.390 -20.667 -31.312  1.00                 N  
ATOM    872  CA  GLY   111     -33.486 -22.077 -30.953  1.00                 C  
ATOM    873  C   GLY   111     -34.447 -22.294 -29.785  1.00                 C  
ATOM    874  O   GLY   111     -34.324 -23.250 -29.020  1.00                 O  
ATOM    875  N   ASP   112     -35.415 -21.392 -29.672  1.00                 N  
ATOM    876  CA  ASP   112     -36.450 -21.452 -28.644  1.00                 C  
ATOM    877  C   ASP   112     -35.991 -21.366 -27.197  1.00                 C  
ATOM    878  O   ASP   112     -36.571 -22.003 -26.321  1.00                 O  
ATOM    879  CB  ASP   112     -37.262 -22.742 -28.775  1.00                 C  
ATOM    880  CG  ASP   112     -38.045 -22.808 -30.071  1.00                 C  
ATOM    881  OD1 ASP   112     -38.411 -21.737 -30.599  1.00                 O  
ATOM    882  OD2 ASP   112     -38.294 -23.931 -30.559  1.00                 O  
ATOM    883  N   PHE   113     -34.934 -20.606 -26.949  1.00                 N  
ATOM    884  CA  PHE   113     -34.480 -20.388 -25.586  1.00                 C  
ATOM    885  C   PHE   113     -34.846 -18.930 -25.358  1.00                 C  
ATOM    886  O   PHE   113     -35.206 -18.231 -26.307  1.00                 O  
ATOM    887  CB  PHE   113     -32.988 -20.701 -25.462  1.00                 C  
ATOM    888  CG  PHE   113     -32.112 -19.828 -26.315  1.00                 C  
ATOM    889  CZ  PHE   113     -30.493 -18.218 -27.899  1.00                 C  
ATOM    890  CD1 PHE   113     -31.611 -18.635 -25.824  1.00                 C  
ATOM    891  CE1 PHE   113     -30.805 -17.832 -26.610  1.00                 C  
ATOM    892  CD2 PHE   113     -31.790 -20.200 -27.608  1.00                 C  
ATOM    893  CE2 PHE   113     -30.985 -19.397 -28.394  1.00                 C  
ATOM    894  N   ARG   114     -34.785 -18.474 -24.115  1.00                 N  
ATOM    895  CA  ARG   114     -35.102 -17.082 -23.817  1.00                 C  
ATOM    896  C   ARG   114     -34.353 -16.597 -22.586  1.00                 C  
ATOM    897  O   ARG   114     -33.918 -17.396 -21.751  1.00                 O  
ATOM    898  CB  ARG   114     -36.609 -16.907 -23.615  1.00                 C  
ATOM    899  CD  ARG   114     -37.255 -19.047 -22.475  1.00                 C  
ATOM    900  NE  ARG   114     -38.156 -19.433 -23.558  1.00                 N  
ATOM    901  CG  ARG   114     -37.141 -17.537 -22.339  1.00                 C  
ATOM    902  CZ  ARG   114     -38.203 -20.648 -24.094  1.00                 C  
ATOM    903  NH1 ARG   114     -39.055 -20.907 -25.076  1.00                 N  
ATOM    904  NH2 ARG   114     -37.398 -21.602 -23.645  1.00                 N  
ATOM    905  N   GLU   115     -34.200 -15.278 -22.495  1.00                 N  
ATOM    906  CA  GLU   115     -33.509 -14.637 -21.389  1.00                 C  
ATOM    907  C   GLU   115     -34.500 -13.816 -20.581  1.00                 C  
ATOM    908  O   GLU   115     -35.396 -13.183 -21.141  1.00                 O  
ATOM    909  CB  GLU   115     -32.366 -13.762 -21.907  1.00                 C  
ATOM    910  CD  GLU   115     -30.452 -15.398 -21.713  1.00                 C  
ATOM    911  CG  GLU   115     -31.279 -14.530 -22.641  1.00                 C  
ATOM    912  OE1 GLU   115     -30.426 -15.113 -20.498  1.00                 O  
ATOM    913  OE2 GLU   115     -29.830 -16.365 -22.202  1.00                 O  
ATOM    914  N   ASP   116     -34.329 -13.826 -19.264  1.00                 N  
ATOM    915  CA  ASP   116     -35.209 -13.079 -18.383  1.00                 C  
ATOM    916  C   ASP   116     -34.406 -12.385 -17.291  1.00                 C  
ATOM    917  O   ASP   116     -33.269 -12.767 -16.999  1.00                 O  
ATOM    918  CB  ASP   116     -36.261 -14.004 -17.766  1.00                 C  
ATOM    919  CG  ASP   116     -37.451 -13.245 -17.213  1.00                 C  
ATOM    920  OD1 ASP   116     -37.445 -11.998 -17.284  1.00                 O  
ATOM    921  OD2 ASP   116     -38.389 -13.897 -16.709  1.00                 O  
ATOM    922  N   ASP   117     -35.009 -11.359 -16.701  1.00                 N  
ATOM    923  CA  ASP   117     -34.395 -10.608 -15.611  1.00                 C  
ATOM    924  C   ASP   117     -35.307 -10.758 -14.401  1.00                 C  
ATOM    925  O   ASP   117     -36.517 -10.931 -14.550  1.00                 O  
ATOM    926  CB  ASP   117     -34.199  -9.145 -16.013  1.00                 C  
ATOM    927  CG  ASP   117     -33.196  -8.979 -17.138  1.00                 C  
ATOM    928  OD1 ASP   117     -32.371  -9.895 -17.338  1.00                 O  
ATOM    929  OD2 ASP   117     -33.236  -7.933 -17.819  1.00                 O  
ATOM    930  N   ALA   118     -34.723 -10.705 -13.210  1.00                 N  
ATOM    931  CA  ALA   118     -35.483 -10.799 -11.970  1.00                 C  
ATOM    932  C   ALA   118     -36.179  -9.446 -11.775  1.00                 C  
ATOM    933  O   ALA   118     -35.519  -8.407 -11.722  1.00                 O  
ATOM    934  CB  ALA   118     -34.564 -11.152 -10.810  1.00                 C  
ATOM    935  N   LYS   119     -37.506  -9.451 -11.685  1.00                 N  
ATOM    936  CA  LYS   119     -38.246  -8.209 -11.498  1.00                 C  
ATOM    937  C   LYS   119     -37.883  -7.543 -10.169  1.00                 C  
ATOM    938  O   LYS   119     -37.868  -6.318 -10.060  1.00                 O  
ATOM    939  CB  LYS   119     -39.753  -8.468 -11.560  1.00                 C  
ATOM    940  CD  LYS   119     -41.776  -9.562 -10.556  1.00                 C  
ATOM    941  CE  LYS   119     -42.320 -10.354  -9.378  1.00                 C  
ATOM    942  CG  LYS   119     -40.289  -9.289 -10.398  1.00                 C  
ATOM    943  NZ  LYS   119     -43.766 -10.668  -9.540  1.00                 N  
ATOM    944  N   GLU   120     -37.575  -8.352  -9.162  1.00                 N  
ATOM    945  CA  GLU   120     -37.220  -7.823  -7.848  1.00                 C  
ATOM    946  C   GLU   120     -35.942  -6.978  -7.837  1.00                 C  
ATOM    947  O   GLU   120     -35.776  -6.126  -6.968  1.00                 O  
ATOM    948  CB  GLU   120     -37.056  -8.961  -6.839  1.00                 C  
ATOM    949  CD  GLU   120     -38.638 -10.785  -7.580  1.00                 C  
ATOM    950  CG  GLU   120     -38.340  -9.719  -6.544  1.00                 C  
ATOM    951  OE1 GLU   120     -37.914 -10.845  -8.596  1.00                 O  
ATOM    952  OE2 GLU   120     -39.595 -11.561  -7.375  1.00                 O  
ATOM    953  N   PHE   121     -35.046  -7.200  -8.794  1.00                 N  
ATOM    954  CA  PHE   121     -33.797  -6.434  -8.838  1.00                 C  
ATOM    955  C   PHE   121     -33.746  -5.439  -9.989  1.00                 C  
ATOM    956  O   PHE   121     -32.681  -4.912 -10.314  1.00                 O  
ATOM    957  CB  PHE   121     -32.595  -7.375  -8.940  1.00                 C  
ATOM    958  CG  PHE   121     -32.421  -8.267  -7.744  1.00                 C  
ATOM    959  CZ  PHE   121     -32.096  -9.914  -5.529  1.00                 C  
ATOM    960  CD1 PHE   121     -32.797  -9.598  -7.796  1.00                 C  
ATOM    961  CE1 PHE   121     -32.637 -10.420  -6.696  1.00                 C  
ATOM    962  CD2 PHE   121     -31.881  -7.777  -6.569  1.00                 C  
ATOM    963  CE2 PHE   121     -31.721  -8.598  -5.469  1.00                 C  
ATOM    964  N   GLY   122     -34.899  -5.183 -10.599  1.00                 N  
ATOM    965  CA  GLY   122     -34.968  -4.248 -11.707  1.00                 C  
ATOM    966  C   GLY   122     -34.455  -2.867 -11.339  1.00                 C  
ATOM    967  O   GLY   122     -33.797  -2.216 -12.147  1.00                 O  
ATOM    968  N   PRO   123     -34.749  -2.415 -10.120  1.00                 N  
ATOM    969  CA  PRO   123     -34.297  -1.097  -9.677  1.00                 C  
ATOM    970  C   PRO   123     -32.781  -1.042  -9.539  1.00                 C  
ATOM    971  O   PRO   123     -32.163  -0.014  -9.817  1.00                 O  
ATOM    972  CB  PRO   123     -34.986  -0.905  -8.325  1.00                 C  
ATOM    973  CD  PRO   123     -35.817  -2.979  -9.182  1.00                 C  
ATOM    974  CG  PRO   123     -36.210  -1.754  -8.405  1.00                 C  
ATOM    975  N   ARG   124     -32.174  -2.143  -9.109  1.00                 N  
ATOM    976  CA  ARG   124     -30.724  -2.165  -8.961  1.00                 C  
ATOM    977  C   ARG   124     -30.044  -2.032 -10.317  1.00                 C  
ATOM    978  O   ARG   124     -29.016  -1.362 -10.432  1.00                 O  
ATOM    979  CB  ARG   124     -30.276  -3.452  -8.265  1.00                 C  
ATOM    980  CD  ARG   124     -30.232  -4.853  -6.183  1.00                 C  
ATOM    981  NE  ARG   124     -30.573  -4.935  -4.765  1.00                 N  
ATOM    982  CG  ARG   124     -30.657  -3.528  -6.796  1.00                 C  
ATOM    983  CZ  ARG   124     -30.429  -6.028  -4.024  1.00                 C  
ATOM    984  NH1 ARG   124     -30.766  -6.009  -2.741  1.00                 N  
ATOM    985  NH2 ARG   124     -29.949  -7.138  -4.567  1.00                 N  
ATOM    986  N   LEU   125     -30.611  -2.669 -11.340  1.00                 N  
ATOM    987  CA  LEU   125     -30.047  -2.576 -12.684  1.00                 C  
ATOM    988  C   LEU   125     -30.206  -1.139 -13.174  1.00                 C  
ATOM    989  O   LEU   125     -29.292  -0.572 -13.767  1.00                 O  
ATOM    990  CB  LEU   125     -30.734  -3.569 -13.623  1.00                 C  
ATOM    991  CG  LEU   125     -30.217  -3.610 -15.063  1.00                 C  
ATOM    992  CD1 LEU   125     -28.739  -3.970 -15.093  1.00                 C  
ATOM    993  CD2 LEU   125     -31.020  -4.599 -15.895  1.00                 C  
ATOM    994  N   GLU   126     -31.369  -0.546 -12.920  1.00                 N  
ATOM    995  CA  GLU   126     -31.603   0.835 -13.335  1.00                 C  
ATOM    996  C   GLU   126     -30.603   1.779 -12.687  1.00                 C  
ATOM    997  O   GLU   126     -30.049   2.653 -13.352  1.00                 O  
ATOM    998  CB  GLU   126     -33.030   1.264 -12.989  1.00                 C  
ATOM    999  CD  GLU   126     -34.804   3.059 -13.088  1.00                 C  
ATOM   1000  CG  GLU   126     -33.374   2.681 -13.419  1.00                 C  
ATOM   1001  OE1 GLU   126     -35.520   2.220 -12.502  1.00                 O  
ATOM   1002  OE2 GLU   126     -35.209   4.194 -13.415  1.00                 O  
ATOM   1003  N   LYS   127     -30.384   1.615 -11.386  1.00                 N  
ATOM   1004  CA  LYS   127     -29.441   2.472 -10.673  1.00                 C  
ATOM   1005  C   LYS   127     -28.020   2.314 -11.203  1.00                 C  
ATOM   1006  O   LYS   127     -27.290   3.296 -11.349  1.00                 O  
ATOM   1007  CB  LYS   127     -29.469   2.169  -9.174  1.00                 C  
ATOM   1008  CD  LYS   127     -30.709   2.270  -6.994  1.00                 C  
ATOM   1009  CE  LYS   127     -31.987   2.708  -6.296  1.00                 C  
ATOM   1010  CG  LYS   127     -30.741   2.619  -8.473  1.00                 C  
ATOM   1011  NZ  LYS   127     -31.989   2.334  -4.855  1.00                 N  
ATOM   1012  N   LEU   128     -27.626   1.076 -11.481  1.00                 N  
ATOM   1013  CA  LEU   128     -26.288   0.819 -11.995  1.00                 C  
ATOM   1014  C   LEU   128     -26.101   1.488 -13.357  1.00                 C  
ATOM   1015  O   LEU   128     -25.090   2.137 -13.599  1.00                 O  
ATOM   1016  CB  LEU   128     -26.034  -0.686 -12.100  1.00                 C  
ATOM   1017  CG  LEU   128     -24.678  -1.107 -12.670  1.00                 C  
ATOM   1018  CD1 LEU   128     -23.545  -0.601 -11.792  1.00                 C  
ATOM   1019  CD2 LEU   128     -24.601  -2.619 -12.814  1.00                 C  
ATOM   1020  N   MET   129     -27.082   1.338 -14.241  1.00                 N  
ATOM   1021  CA  MET   129     -26.983   1.937 -15.565  1.00                 C  
ATOM   1022  C   MET   129     -26.859   3.463 -15.498  1.00                 C  
ATOM   1023  O   MET   129     -26.079   4.051 -16.247  1.00                 O  
ATOM   1024  CB  MET   129     -28.196   1.558 -16.417  1.00                 C  
ATOM   1025  SD  MET   129     -29.517  -0.246 -18.053  1.00                 S  
ATOM   1026  CE  MET   129     -30.975  -0.157 -17.016  1.00                 C  
ATOM   1027  CG  MET   129     -28.221   0.101 -16.849  1.00                 C  
ATOM   1028  N   GLU   130     -27.614   4.107 -14.609  1.00                 N  
ATOM   1029  CA  GLU   130     -27.521   5.560 -14.483  1.00                 C  
ATOM   1030  C   GLU   130     -26.130   5.935 -13.997  1.00                 C  
ATOM   1031  O   GLU   130     -25.488   6.825 -14.553  1.00                 O  
ATOM   1032  CB  GLU   130     -28.596   6.085 -13.529  1.00                 C  
ATOM   1033  CD  GLU   130     -29.694   8.082 -12.440  1.00                 C  
ATOM   1034  CG  GLU   130     -28.596   7.596 -13.366  1.00                 C  
ATOM   1035  OE1 GLU   130     -30.440   7.234 -11.907  1.00                 O  
ATOM   1036  OE2 GLU   130     -29.807   9.310 -12.246  1.00                 O  
ATOM   1037  N   ASP   131     -25.668   5.258 -12.951  1.00                 N  
ATOM   1038  CA  ASP   131     -24.336   5.521 -12.406  1.00                 C  
ATOM   1039  C   ASP   131     -23.254   5.282 -13.463  1.00                 C  
ATOM   1040  O   ASP   131     -22.363   6.115 -13.655  1.00                 O  
ATOM   1041  CB  ASP   131     -24.077   4.645 -11.179  1.00                 C  
ATOM   1042  CG  ASP   131     -24.888   5.076  -9.973  1.00                 C  
ATOM   1043  OD1 ASP   131     -25.439   6.197  -9.998  1.00                 O  
ATOM   1044  OD2 ASP   131     -24.973   4.294  -9.003  1.00                 O  
ATOM   1045  N   LEU   132     -23.332   4.144 -14.150  1.00                 N  
ATOM   1046  CA  LEU   132     -22.336   3.808 -15.169  1.00                 C  
ATOM   1047  C   LEU   132     -22.352   4.800 -16.328  1.00                 C  
ATOM   1048  O   LEU   132     -21.308   5.316 -16.727  1.00                 O  
ATOM   1049  CB  LEU   132     -22.569   2.392 -15.700  1.00                 C  
ATOM   1050  CG  LEU   132     -21.626   1.920 -16.808  1.00                 C  
ATOM   1051  CD1 LEU   132     -20.187   1.899 -16.317  1.00                 C  
ATOM   1052  CD2 LEU   132     -22.033   0.543 -17.310  1.00                 C  
ATOM   1053  N   ARG   133     -23.536   5.079 -16.861  1.00                 N  
ATOM   1054  CA  ARG   133     -23.644   6.000 -17.984  1.00                 C  
ATOM   1055  C   ARG   133     -23.215   7.416 -17.618  1.00                 C  
ATOM   1056  O   ARG   133     -22.646   8.125 -18.450  1.00                 O  
ATOM   1057  CB  ARG   133     -25.077   6.026 -18.519  1.00                 C  
ATOM   1058  CD  ARG   133     -26.940   4.831 -19.703  1.00                 C  
ATOM   1059  NE  ARG   133     -27.349   3.626 -20.421  1.00                 N  
ATOM   1060  CG  ARG   133     -25.493   4.756 -19.243  1.00                 C  
ATOM   1061  CZ  ARG   133     -28.597   3.368 -20.797  1.00                 C  
ATOM   1062  NH1 ARG   133     -28.875   2.246 -21.447  1.00                 N  
ATOM   1063  NH2 ARG   133     -29.564   4.232 -20.522  1.00                 N  
ATOM   1064  N   ILE   134     -23.471   7.832 -16.381  1.00                 N  
ATOM   1065  CA  ILE   134     -23.045   9.165 -15.964  1.00                 C  
ATOM   1066  C   ILE   134     -21.523   9.177 -15.853  1.00                 C  
ATOM   1067  O   ILE   134     -20.877  10.179 -16.162  1.00                 O  
ATOM   1068  CB  ILE   134     -23.704   9.578 -14.635  1.00                 C  
ATOM   1069  CD1 ILE   134     -25.975   9.909 -13.524  1.00                 C  
ATOM   1070  CG1 ILE   134     -25.211   9.764 -14.822  1.00                 C  
ATOM   1071  CG2 ILE   134     -23.044  10.831 -14.079  1.00                 C  
ATOM   1072  N   ASP   135     -20.947   8.063 -15.414  1.00                 N  
ATOM   1073  CA  ASP   135     -19.498   7.988 -15.290  1.00                 C  
ATOM   1074  C   ASP   135     -18.863   8.001 -16.680  1.00                 C  
ATOM   1075  O   ASP   135     -17.812   8.614 -16.886  1.00                 O  
ATOM   1076  CB  ASP   135     -19.091   6.733 -14.516  1.00                 C  
ATOM   1077  CG  ASP   135     -19.432   6.821 -13.041  1.00                 C  
ATOM   1078  OD1 ASP   135     -19.727   7.938 -12.566  1.00                 O  
ATOM   1079  OD2 ASP   135     -19.404   5.774 -12.361  1.00                 O  
ATOM   1080  N   MET   136     -19.512   7.334 -17.631  1.00                 N  
ATOM   1081  CA  MET   136     -19.026   7.275 -19.010  1.00                 C  
ATOM   1082  C   MET   136     -19.095   8.654 -19.663  1.00                 C  
ATOM   1083  O   MET   136     -18.202   9.038 -20.419  1.00                 O  
ATOM   1084  CB  MET   136     -19.836   6.261 -19.821  1.00                 C  
ATOM   1085  SD  MET   136     -17.973   4.242 -19.460  1.00                 S  
ATOM   1086  CE  MET   136     -17.412   4.526 -17.783  1.00                 C  
ATOM   1087  CG  MET   136     -19.676   4.823 -19.353  1.00                 C  
ATOM   1088  N   GLU   137     -20.159   9.393 -19.361  1.00                 N  
ATOM   1089  CA  GLU   137     -20.352  10.734 -19.904  1.00                 C  
ATOM   1090  C   GLU   137     -19.246  11.664 -19.422  1.00                 C  
ATOM   1091  O   GLU   137     -18.869  12.606 -20.117  1.00                 O  
ATOM   1092  CB  GLU   137     -21.724  11.281 -19.505  1.00                 C  
ATOM   1093  CD  GLU   137     -24.235  11.118 -19.728  1.00                 C  
ATOM   1094  CG  GLU   137     -22.892  10.581 -20.181  1.00                 C  
ATOM   1095  OE1 GLU   137     -24.292  11.738 -18.645  1.00                 O  
ATOM   1096  OE2 GLU   137     -25.230  10.920 -20.455  1.00                 O  
ATOM   1097  N   THR   138     -18.735  11.395 -18.225  1.00                 N  
ATOM   1098  CA  THR   138     -17.667  12.202 -17.646  1.00                 C  
ATOM   1099  C   THR   138     -16.294  11.738 -18.123  1.00                 C  
ATOM   1100  O   THR   138     -15.358  12.528 -18.201  1.00                 O  
ATOM   1101  CB  THR   138     -17.705  12.168 -16.107  1.00                 C  
ATOM   1102  OG1 THR   138     -17.535  10.821 -15.651  1.00                 O  
ATOM   1103  CG2 THR   138     -19.040  12.690 -15.596  1.00                 C  
ATOM   1104  N   ASN   139     -16.184  10.452 -18.442  1.00                 N  
ATOM   1105  CA  ASN   139     -14.923   9.875 -18.897  1.00                 C  
ATOM   1106  C   ASN   139     -15.171   9.012 -20.131  1.00                 C  
ATOM   1107  O   ASN   139     -15.135   7.784 -20.063  1.00                 O  
ATOM   1108  CB  ASN   139     -14.266   9.070 -17.774  1.00                 C  
ATOM   1109  CG  ASN   139     -13.917   9.925 -16.572  1.00                 C  
ATOM   1110  OD1 ASN   139     -12.885  10.596 -16.554  1.00                 O  
ATOM   1111  ND2 ASN   139     -14.779   9.903 -15.561  1.00                 N  
ATOM   1112  N   PRO   140     -15.422   9.656 -21.281  1.00                 N  
ATOM   1113  CA  PRO   140     -15.690   8.986 -22.557  1.00                 C  
ATOM   1114  C   PRO   140     -14.580   8.047 -23.018  1.00                 C  
ATOM   1115  O   PRO   140     -13.401   8.404 -22.997  1.00                 O  
ATOM   1116  CB  PRO   140     -15.853  10.137 -23.552  1.00                 C  
ATOM   1117  CD  PRO   140     -15.543  11.172 -21.417  1.00                 C  
ATOM   1118  CG  PRO   140     -16.287  11.294 -22.717  1.00                 C  
ATOM   1119  N   PRO   141     -14.944   6.824 -23.435  1.00                 N  
ATOM   1120  CA  PRO   141     -13.912   5.894 -23.896  1.00                 C  
ATOM   1121  C   PRO   141     -13.323   6.430 -25.200  1.00                 C  
ATOM   1122  O   PRO   141     -14.039   7.015 -26.014  1.00                 O  
ATOM   1123  CB  PRO   141     -14.662   4.574 -24.088  1.00                 C  
ATOM   1124  CD  PRO   141     -16.300   6.226 -23.525  1.00                 C  
ATOM   1125  CG  PRO   141     -16.076   4.981 -24.337  1.00                 C  
ATOM   1126  N   LEU   142     -12.021   6.244 -25.389  1.00                 N  
ATOM   1127  CA  LEU   142     -11.357   6.724 -26.596  1.00                 C  
ATOM   1128  C   LEU   142     -11.612   5.795 -27.777  1.00                 C  
ATOM   1129  O   LEU   142     -11.173   4.646 -27.787  1.00                 O  
ATOM   1130  CB  LEU   142      -9.852   6.866 -26.359  1.00                 C  
ATOM   1131  CG  LEU   142      -9.025   7.372 -27.542  1.00                 C  
ATOM   1132  CD1 LEU   142      -9.430   8.790 -27.915  1.00                 C  
ATOM   1133  CD2 LEU   142      -7.539   7.314 -27.223  1.00                 C  
ATOM   1134  N   PRO   143     -12.323   6.308 -28.773  1.00                 N  
ATOM   1135  CA  PRO   143     -12.653   5.537 -29.963  1.00                 C  
ATOM   1136  C   PRO   143     -11.443   4.910 -30.655  1.00                 C  
ATOM   1137  O   PRO   143     -10.476   5.596 -30.987  1.00                 O  
ATOM   1138  CB  PRO   143     -13.323   6.554 -30.889  1.00                 C  
ATOM   1139  CD  PRO   143     -12.973   7.729 -28.833  1.00                 C  
ATOM   1140  CG  PRO   143     -13.945   7.547 -29.965  1.00                 C  
ATOM   1141  N   GLY   144     -11.508   3.596 -30.856  1.00                 N  
ATOM   1142  CA  GLY   144     -10.440   2.883 -31.534  1.00                 C  
ATOM   1143  C   GLY   144      -9.212   2.502 -30.728  1.00                 C  
ATOM   1144  O   GLY   144      -8.325   1.826 -31.249  1.00                 O  
ATOM   1145  N   ALA   145      -9.147   2.919 -29.468  1.00                 N  
ATOM   1146  CA  ALA   145      -7.991   2.601 -28.634  1.00                 C  
ATOM   1147  C   ALA   145      -8.215   1.353 -27.786  1.00                 C  
ATOM   1148  O   ALA   145      -7.557   1.167 -26.762  1.00                 O  
ATOM   1149  CB  ALA   145      -7.651   3.775 -27.729  1.00                 C  
ATOM   1150  N   TYR   146      -9.132   0.492 -28.217  1.00                 N  
ATOM   1151  CA  TYR   146      -9.430  -0.718 -27.464  1.00                 C  
ATOM   1152  C   TYR   146      -9.532  -1.984 -28.315  1.00                 C  
ATOM   1153  O   TYR   146     -10.454  -2.140 -29.115  1.00                 O  
ATOM   1154  CB  TYR   146     -10.738  -0.557 -26.686  1.00                 C  
ATOM   1155  CG  TYR   146     -10.710   0.559 -25.666  1.00                 C  
ATOM   1156  OH  TYR   146     -10.645   3.636 -22.870  1.00                 O  
ATOM   1157  CZ  TYR   146     -10.666   2.617 -23.795  1.00                 C  
ATOM   1158  CD1 TYR   146     -11.440   1.724 -25.866  1.00                 C  
ATOM   1159  CE1 TYR   146     -11.421   2.749 -24.939  1.00                 C  
ATOM   1160  CD2 TYR   146      -9.954   0.444 -24.507  1.00                 C  
ATOM   1161  CE2 TYR   146      -9.923   1.459 -23.569  1.00                 C  
ATOM   1162  N   THR   147      -8.570  -2.883 -28.132  1.00                 N  
ATOM   1163  CA  THR   147      -8.544  -4.154 -28.849  1.00                 C  
ATOM   1164  C   THR   147      -8.959  -5.228 -27.844  1.00                 C  
ATOM   1165  O   THR   147      -8.141  -5.704 -27.056  1.00                 O  
ATOM   1166  CB  THR   147      -7.154  -4.436 -29.448  1.00                 C  
ATOM   1167  OG1 THR   147      -6.805  -3.392 -30.366  1.00                 O  
ATOM   1168  CG2 THR   147      -7.154  -5.760 -30.196  1.00                 C  
ATOM   1169  N   PRO   148     -10.244  -5.617 -27.855  1.00                 N  
ATOM   1170  CA  PRO   148     -10.811  -6.627 -26.954  1.00                 C  
ATOM   1171  C   PRO   148     -10.257  -8.038 -27.116  1.00                 C  
ATOM   1172  O   PRO   148      -9.888  -8.450 -28.215  1.00                 O  
ATOM   1173  CB  PRO   148     -12.305  -6.622 -27.286  1.00                 C  
ATOM   1174  CD  PRO   148     -11.311  -4.928 -28.653  1.00                 C  
ATOM   1175  CG  PRO   148     -12.551  -5.276 -27.879  1.00                 C  
ATOM   1176  N   LYS   149     -10.206  -8.771 -26.009  1.00                 N  
ATOM   1177  CA  LYS   149      -9.750 -10.153 -26.024  1.00                 C  
ATOM   1178  C   LYS   149     -10.979 -11.011 -25.743  1.00                 C  
ATOM   1179  O   LYS   149     -11.858 -10.627 -24.970  1.00                 O  
ATOM   1180  CB  LYS   149      -8.638 -10.361 -24.994  1.00                 C  
ATOM   1181  CD  LYS   149      -6.289  -9.875 -24.256  1.00                 C  
ATOM   1182  CE  LYS   149      -5.030  -9.069 -24.529  1.00                 C  
ATOM   1183  CG  LYS   149      -7.364  -9.586 -25.291  1.00                 C  
ATOM   1184  NZ  LYS   149      -3.983  -9.307 -23.497  1.00                 N  
ATOM   1185  N   LYS   150     -11.053 -12.160 -26.397  1.00                 N  
ATOM   1186  CA  LYS   150     -12.170 -13.078 -26.227  1.00                 C  
ATOM   1187  C   LYS   150     -12.383 -13.414 -24.743  1.00                 C  
ATOM   1188  O   LYS   150     -11.433 -13.744 -24.034  1.00                 O  
ATOM   1189  CB  LYS   150     -11.938 -14.359 -27.030  1.00                 C  
ATOM   1190  CD  LYS   150     -12.820 -16.567 -27.836  1.00                 C  
ATOM   1191  CE  LYS   150     -13.974 -17.554 -27.776  1.00                 C  
ATOM   1192  CG  LYS   150     -13.086 -15.352 -26.961  1.00                 C  
ATOM   1193  NZ  LYS   150     -13.715 -18.763 -28.606  1.00                 N  
ATOM   1194  N   GLY   151     -13.628 -13.311 -24.279  1.00                 N  
ATOM   1195  CA  GLY   151     -13.941 -13.611 -22.887  1.00                 C  
ATOM   1196  C   GLY   151     -13.883 -12.419 -21.942  1.00                 C  
ATOM   1197  O   GLY   151     -14.331 -12.491 -20.797  1.00                 O  
ATOM   1198  N   ASP   152     -13.344 -11.308 -22.426  1.00                 N  
ATOM   1199  CA  ASP   152     -13.209 -10.098 -21.623  1.00                 C  
ATOM   1200  C   ASP   152     -14.527  -9.339 -21.438  1.00                 C  
ATOM   1201  O   ASP   152     -15.379  -9.336 -22.321  1.00                 O  
ATOM   1202  CB  ASP   152     -12.179  -9.154 -22.246  1.00                 C  
ATOM   1203  CG  ASP   152     -10.763  -9.684 -22.140  1.00                 C  
ATOM   1204  OD1 ASP   152     -10.544 -10.643 -21.371  1.00                 O  
ATOM   1205  OD2 ASP   152      -9.872  -9.141 -22.827  1.00                 O  
ATOM   1206  N   THR   153     -14.691  -8.715 -20.274  1.00                 N  
ATOM   1207  CA  THR   153     -15.878  -7.913 -19.990  1.00                 C  
ATOM   1208  C   THR   153     -15.598  -6.532 -20.557  1.00                 C  
ATOM   1209  O   THR   153     -14.438  -6.135 -20.683  1.00                 O  
ATOM   1210  CB  THR   153     -16.182  -7.869 -18.481  1.00                 C  
ATOM   1211  OG1 THR   153     -15.083  -7.266 -17.787  1.00                 O  
ATOM   1212  CG2 THR   153     -16.387  -9.275 -17.938  1.00                 C  
ATOM   1213  N   CYS   154     -16.652  -5.800 -20.897  1.00                 N  
ATOM   1214  CA  CYS   154     -16.487  -4.468 -21.459  1.00                 C  
ATOM   1215  C   CYS   154     -17.840  -3.781 -21.501  1.00                 C  
ATOM   1216  O   CYS   154     -18.834  -4.326 -21.027  1.00                 O  
ATOM   1217  CB  CYS   154     -15.862  -4.548 -22.853  1.00                 C  
ATOM   1218  SG  CYS   154     -16.883  -5.396 -24.082  1.00                 S  
ATOM   1219  N   ALA   155     -17.866  -2.568 -22.039  1.00                 N  
ATOM   1220  CA  ALA   155     -19.121  -1.864 -22.217  1.00                 C  
ATOM   1221  C   ALA   155     -19.280  -1.745 -23.729  1.00                 C  
ATOM   1222  O   ALA   155     -18.290  -1.615 -24.454  1.00                 O  
ATOM   1223  CB  ALA   155     -19.083  -0.523 -21.501  1.00                 C  
ATOM   1224  N   ALA   156     -20.518  -1.827 -24.207  1.00                 N  
ATOM   1225  CA  ALA   156     -20.793  -1.747 -25.639  1.00                 C  
ATOM   1226  C   ALA   156     -21.936  -0.780 -25.897  1.00                 C  
ATOM   1227  O   ALA   156     -22.901  -0.733 -25.133  1.00                 O  
ATOM   1228  CB  ALA   156     -21.119  -3.125 -26.194  1.00                 C  
ATOM   1229  N   ARG   157     -21.821  -0.017 -26.979  1.00                 N  
ATOM   1230  CA  ARG   157     -22.831   0.967 -27.344  1.00                 C  
ATOM   1231  C   ARG   157     -23.840   0.353 -28.312  1.00                 C  
ATOM   1232  O   ARG   157     -23.532   0.092 -29.477  1.00                 O  
ATOM   1233  CB  ARG   157     -22.176   2.203 -27.963  1.00                 C  
ATOM   1234  CD  ARG   157     -22.433   4.525 -28.880  1.00                 C  
ATOM   1235  NE  ARG   157     -23.362   5.588 -29.256  1.00                 N  
ATOM   1236  CG  ARG   157     -23.156   3.302 -28.340  1.00                 C  
ATOM   1237  CZ  ARG   157     -22.995   6.738 -29.813  1.00                 C  
ATOM   1238  NH1 ARG   157     -23.910   7.647 -30.122  1.00                 N  
ATOM   1239  NH2 ARG   157     -21.715   6.977 -30.060  1.00                 N  
ATOM   1240  N   PHE   158     -25.047   0.134 -27.805  1.00                 N  
ATOM   1241  CA  PHE   158     -26.144  -0.471 -28.557  1.00                 C  
ATOM   1242  C   PHE   158     -26.749   0.500 -29.583  1.00                 C  
ATOM   1243  O   PHE   158     -26.399   1.681 -29.617  1.00                 O  
ATOM   1244  CB  PHE   158     -27.240  -0.958 -27.607  1.00                 C  
ATOM   1245  CG  PHE   158     -28.379  -1.650 -28.300  1.00                 C  
ATOM   1246  CZ  PHE   158     -30.490  -2.926 -29.582  1.00                 C  
ATOM   1247  CD1 PHE   158     -28.244  -2.951 -28.754  1.00                 C  
ATOM   1248  CE1 PHE   158     -29.292  -3.588 -29.391  1.00                 C  
ATOM   1249  CD2 PHE   158     -29.584  -1.001 -28.498  1.00                 C  
ATOM   1250  CE2 PHE   158     -30.632  -1.638 -29.136  1.00                 C  
ATOM   1251  N   SER   159     -26.605   0.201 -30.880  1.00                 N  
ATOM   1252  CA  SER   159     -27.131   1.077 -31.936  1.00                 C  
ATOM   1253  C   SER   159     -28.558   1.590 -31.749  1.00                 C  
ATOM   1254  O   SER   159     -28.804   2.795 -31.653  1.00                 O  
ATOM   1255  CB  SER   159     -27.081   0.371 -33.292  1.00                 C  
ATOM   1256  OG  SER   159     -27.596   1.201 -34.319  1.00                 O  
ATOM   1257  N   GLU   160     -29.521   0.677 -31.696  1.00                 N  
ATOM   1258  CA  GLU   160     -30.903   1.078 -31.533  1.00                 C  
ATOM   1259  C   GLU   160     -31.149   1.820 -30.234  1.00                 C  
ATOM   1260  O   GLU   160     -32.289   2.024 -29.808  1.00                 O  
ATOM   1261  CB  GLU   160     -31.826  -0.141 -31.599  1.00                 C  
ATOM   1262  CD  GLU   160     -32.787  -2.019 -32.986  1.00                 C  
ATOM   1263  CG  GLU   160     -31.895  -0.794 -32.969  1.00                 C  
ATOM   1264  OE1 GLU   160     -33.293  -2.401 -31.910  1.00                 O  
ATOM   1265  OE2 GLU   160     -32.981  -2.598 -34.076  1.00                 O  
ATOM   1266  N   ASP   161     -30.069   2.240 -29.578  1.00                 N  
ATOM   1267  CA  ASP   161     -30.170   2.925 -28.298  1.00                 C  
ATOM   1268  C   ASP   161     -29.072   3.937 -27.992  1.00                 C  
ATOM   1269  O   ASP   161     -29.130   4.665 -26.997  1.00                 O  
ATOM   1270  CB  ASP   161     -30.192   1.914 -27.150  1.00                 C  
ATOM   1271  CG  ASP   161     -31.470   1.099 -27.116  1.00                 C  
ATOM   1272  OD1 ASP   161     -32.450   1.502 -27.776  1.00                 O  
ATOM   1273  OD2 ASP   161     -31.490   0.055 -26.430  1.00                 O  
ATOM   1274  N   GLN   162     -27.984   3.961 -28.925  1.00                 N  
ATOM   1275  CA  GLN   162     -26.982   4.950 -28.566  1.00                 C  
ATOM   1276  C   GLN   162     -26.556   4.938 -27.106  1.00                 C  
ATOM   1277  O   GLN   162     -25.781   5.797 -26.685  1.00                 O  
ATOM   1278  CB  GLN   162     -27.477   6.359 -28.899  1.00                 C  
ATOM   1279  CD  GLN   162     -26.484   6.539 -31.214  1.00                 C  
ATOM   1280  CG  GLN   162     -27.746   6.589 -30.377  1.00                 C  
ATOM   1281  OE1 GLN   162     -25.576   7.351 -31.035  1.00                 O  
ATOM   1282  NE2 GLN   162     -26.422   5.584 -32.134  1.00                 N  
ATOM   1283  N   GLN   163     -27.053   3.975 -26.331  1.00                 N  
ATOM   1284  CA  GLN   163     -26.706   3.878 -24.911  1.00                 C  
ATOM   1285  C   GLN   163     -25.663   2.786 -24.666  1.00                 C  
ATOM   1286  O   GLN   163     -25.583   1.823 -25.424  1.00                 O  
ATOM   1287  CB  GLN   163     -27.956   3.604 -24.072  1.00                 C  
ATOM   1288  CD  GLN   163     -28.595   6.020 -23.703  1.00                 C  
ATOM   1289  CG  GLN   163     -29.039   4.661 -24.209  1.00                 C  
ATOM   1290  OE1 GLN   163     -28.191   6.162 -22.549  1.00                 O  
ATOM   1291  NE2 GLN   163     -28.669   7.025 -24.568  1.00                 N  
ATOM   1292  N   TRP   164     -24.882   2.935 -23.599  1.00                 N  
ATOM   1293  CA  TRP   164     -23.856   1.952 -23.253  1.00                 C  
ATOM   1294  C   TRP   164     -24.406   0.891 -22.307  1.00                 C  
ATOM   1295  O   TRP   164     -25.193   1.194 -21.409  1.00                 O  
ATOM   1296  CB  TRP   164     -22.645   2.641 -22.621  1.00                 C  
ATOM   1297  CG  TRP   164     -21.872   3.493 -23.579  1.00                 C  
ATOM   1298  CD1 TRP   164     -21.992   4.841 -23.759  1.00                 C  
ATOM   1299  NE1 TRP   164     -21.116   5.271 -24.726  1.00                 N  
ATOM   1300  CD2 TRP   164     -20.857   3.055 -24.492  1.00                 C  
ATOM   1301  CE2 TRP   164     -20.408   4.190 -25.191  1.00                 C  
ATOM   1302  CH2 TRP   164     -18.872   2.896 -26.432  1.00                 C  
ATOM   1303  CZ2 TRP   164     -19.414   4.122 -26.165  1.00                 C  
ATOM   1304  CE3 TRP   164     -20.286   1.814 -24.785  1.00                 C  
ATOM   1305  CZ3 TRP   164     -19.300   1.751 -25.752  1.00                 C  
ATOM   1306  N   TYR   165     -23.970  -0.351 -22.513  1.00                 N  
ATOM   1307  CA  TYR   165     -24.411  -1.490 -21.712  1.00                 C  
ATOM   1308  C   TYR   165     -23.221  -2.373 -21.354  1.00                 C  
ATOM   1309  O   TYR   165     -22.189  -2.333 -22.024  1.00                 O  
ATOM   1310  CB  TYR   165     -25.472  -2.296 -22.465  1.00                 C  
ATOM   1311  CG  TYR   165     -26.714  -1.505 -22.806  1.00                 C  
ATOM   1312  OH  TYR   165     -30.124   0.676 -23.759  1.00                 O  
ATOM   1313  CZ  TYR   165     -28.997  -0.046 -23.442  1.00                 C  
ATOM   1314  CD1 TYR   165     -26.810  -0.814 -24.007  1.00                 C  
ATOM   1315  CE1 TYR   165     -27.942  -0.088 -24.328  1.00                 C  
ATOM   1316  CD2 TYR   165     -27.787  -1.451 -21.926  1.00                 C  
ATOM   1317  CE2 TYR   165     -28.927  -0.730 -22.229  1.00                 C  
ATOM   1318  N   ARG   166     -23.375  -3.177 -20.307  1.00                 N  
ATOM   1319  CA  ARG   166     -22.311  -4.091 -19.895  1.00                 C  
ATOM   1320  C   ARG   166     -22.332  -5.257 -20.877  1.00                 C  
ATOM   1321  O   ARG   166     -23.398  -5.730 -21.274  1.00                 O  
ATOM   1322  CB  ARG   166     -22.522  -4.542 -18.448  1.00                 C  
ATOM   1323  CD  ARG   166     -22.684  -3.926 -16.021  1.00                 C  
ATOM   1324  NE  ARG   166     -24.091  -4.291 -15.866  1.00                 N  
ATOM   1325  CG  ARG   166     -22.376  -3.429 -17.424  1.00                 C  
ATOM   1326  CZ  ARG   166     -24.599  -4.864 -14.780  1.00                 C  
ATOM   1327  NH1 ARG   166     -25.890  -5.160 -14.729  1.00                 N  
ATOM   1328  NH2 ARG   166     -23.814  -5.138 -13.747  1.00                 N  
ATOM   1329  N   ALA   167     -21.158  -5.725 -21.273  1.00                 N  
ATOM   1330  CA  ALA   167     -21.112  -6.818 -22.227  1.00                 C  
ATOM   1331  C   ALA   167     -19.895  -7.699 -22.036  1.00                 C  
ATOM   1332  O   ALA   167     -18.999  -7.389 -21.251  1.00                 O  
ATOM   1333  CB  ALA   167     -21.130  -6.281 -23.650  1.00                 C  
ATOM   1334  N   LYS   168     -19.889  -8.808 -22.766  1.00                 N  
ATOM   1335  CA  LYS   168     -18.789  -9.751 -22.741  1.00                 C  
ATOM   1336  C   LYS   168     -18.456 -10.089 -24.191  1.00                 C  
ATOM   1337  O   LYS   168     -19.352 -10.324 -25.010  1.00                 O  
ATOM   1338  CB  LYS   168     -19.165 -10.992 -21.929  1.00                 C  
ATOM   1339  CD  LYS   168     -18.470 -13.191 -20.940  1.00                 C  
ATOM   1340  CE  LYS   168     -17.360 -14.224 -20.832  1.00                 C  
ATOM   1341  CG  LYS   168     -18.047 -12.014 -21.803  1.00                 C  
ATOM   1342  NZ  LYS   168     -17.778 -15.408 -20.032  1.00                 N  
ATOM   1343  N   ILE   169     -17.167 -10.075 -24.508  1.00                 N  
ATOM   1344  CA  ILE   169     -16.706 -10.381 -25.856  1.00                 C  
ATOM   1345  C   ILE   169     -16.748 -11.890 -26.045  1.00                 C  
ATOM   1346  O   ILE   169     -16.155 -12.628 -25.262  1.00                 O  
ATOM   1347  CB  ILE   169     -15.293  -9.823 -26.110  1.00                 C  
ATOM   1348  CD1 ILE   169     -13.911  -7.684 -25.995  1.00                 C  
ATOM   1349  CG1 ILE   169     -15.294  -8.297 -25.993  1.00                 C  
ATOM   1350  CG2 ILE   169     -14.772 -10.287 -27.461  1.00                 C  
ATOM   1351  N   GLU   170     -17.445 -12.352 -27.080  1.00                 N  
ATOM   1352  CA  GLU   170     -17.552 -13.787 -27.330  1.00                 C  
ATOM   1353  C   GLU   170     -16.668 -14.274 -28.473  1.00                 C  
ATOM   1354  O   GLU   170     -16.218 -15.426 -28.476  1.00                 O  
ATOM   1355  CB  GLU   170     -19.002 -14.172 -27.631  1.00                 C  
ATOM   1356  CD  GLU   170     -21.386 -14.323 -26.811  1.00                 C  
ATOM   1357  CG  GLU   170     -19.954 -13.964 -26.465  1.00                 C  
ATOM   1358  OE1 GLU   170     -22.009 -13.586 -27.604  1.00                 O  
ATOM   1359  OE2 GLU   170     -21.885 -15.343 -26.290  1.00                 O  
ATOM   1360  N   LYS   171     -16.420 -13.397 -29.439  1.00                 N  
ATOM   1361  CA  LYS   171     -15.600 -13.743 -30.592  1.00                 C  
ATOM   1362  C   LYS   171     -15.029 -12.479 -31.221  1.00                 C  
ATOM   1363  O   LYS   171     -15.733 -11.482 -31.379  1.00                 O  
ATOM   1364  CB  LYS   171     -16.419 -14.534 -31.614  1.00                 C  
ATOM   1365  CD  LYS   171     -16.461 -15.915 -33.709  1.00                 C  
ATOM   1366  CE  LYS   171     -15.641 -16.471 -34.862  1.00                 C  
ATOM   1367  CG  LYS   171     -15.607 -15.064 -32.784  1.00                 C  
ATOM   1368  NZ  LYS   171     -16.465 -17.312 -35.775  1.00                 N  
ATOM   1369  N   LEU   172     -13.747 -12.521 -31.564  1.00                 N  
ATOM   1370  CA  LEU   172     -13.090 -11.376 -32.179  1.00                 C  
ATOM   1371  C   LEU   172     -12.700 -11.749 -33.608  1.00                 C  
ATOM   1372  O   LEU   172     -11.643 -12.333 -33.847  1.00                 O  
ATOM   1373  CB  LEU   172     -11.870 -10.954 -31.358  1.00                 C  
ATOM   1374  CG  LEU   172     -11.046  -9.792 -31.917  1.00                 C  
ATOM   1375  CD1 LEU   172     -11.867  -8.512 -31.938  1.00                 C  
ATOM   1376  CD2 LEU   172      -9.777  -9.593 -31.103  1.00                 C  
ATOM   1377  N   GLU   173     -13.297 -11.076 -34.582  1.00                 N  
ATOM   1378  CA  GLU   173     -12.987 -11.333 -35.984  1.00                 C  
ATOM   1379  C   GLU   173     -12.811  -9.982 -36.674  1.00                 C  
ATOM   1380  O   GLU   173     -13.766  -9.236 -36.908  1.00                 O  
ATOM   1381  CB  GLU   173     -14.094 -12.167 -36.633  1.00                 C  
ATOM   1382  CD  GLU   173     -14.914 -13.405 -38.676  1.00                 C  
ATOM   1383  CG  GLU   173     -13.826 -12.530 -38.085  1.00                 C  
ATOM   1384  OE1 GLU   173     -15.897 -13.695 -37.962  1.00                 O  
ATOM   1385  OE2 GLU   173     -14.783 -13.801 -39.853  1.00                 O  
ATOM   1386  N   GLY   174     -11.563  -9.656 -37.009  1.00                 N  
ATOM   1387  CA  GLY   174     -11.278  -8.381 -37.650  1.00                 C  
ATOM   1388  C   GLY   174     -11.765  -7.211 -36.808  1.00                 C  
ATOM   1389  O   GLY   174     -11.401  -7.059 -35.639  1.00                 O  
ATOM   1390  N   SER   175     -12.601  -6.364 -37.393  1.00                 N  
ATOM   1391  CA  SER   175     -13.141  -5.203 -36.690  1.00                 C  
ATOM   1392  C   SER   175     -14.369  -5.554 -35.844  1.00                 C  
ATOM   1393  O   SER   175     -14.846  -4.749 -35.039  1.00                 O  
ATOM   1394  CB  SER   175     -13.506  -4.098 -37.683  1.00                 C  
ATOM   1395  OG  SER   175     -14.598  -4.485 -38.499  1.00                 O  
ATOM   1396  N   LYS   176     -14.900  -6.761 -36.013  1.00                 N  
ATOM   1397  CA  LYS   176     -16.093  -7.154 -35.270  1.00                 C  
ATOM   1398  C   LYS   176     -15.862  -8.063 -34.064  1.00                 C  
ATOM   1399  O   LYS   176     -15.513  -9.240 -34.188  1.00                 O  
ATOM   1400  CB  LYS   176     -17.089  -7.861 -36.191  1.00                 C  
ATOM   1401  CD  LYS   176     -18.247  -5.787 -37.002  1.00                 C  
ATOM   1402  CE  LYS   176     -18.735  -5.019 -38.220  1.00                 C  
ATOM   1403  CG  LYS   176     -17.497  -7.045 -37.407  1.00                 C  
ATOM   1404  NZ  LYS   176     -19.450  -3.770 -37.838  1.00                 N  
ATOM   1405  N   VAL   177     -16.059  -7.507 -32.876  1.00                 N  
ATOM   1406  CA  VAL   177     -15.915  -8.279 -31.652  1.00                 C  
ATOM   1407  C   VAL   177     -17.324  -8.669 -31.187  1.00                 C  
ATOM   1408  O   VAL   177     -17.962  -7.964 -30.400  1.00                 O  
ATOM   1409  CB  VAL   177     -15.155  -7.487 -30.572  1.00                 C  
ATOM   1410  CG1 VAL   177     -15.015  -8.316 -29.304  1.00                 C  
ATOM   1411  CG2 VAL   177     -13.789  -7.060 -31.086  1.00                 C  
ATOM   1412  N   HIS   178     -17.894  -9.753 -31.713  1.00                 N  
ATOM   1413  CA  HIS   178     -19.160 -10.337 -31.291  1.00                 C  
ATOM   1414  C   HIS   178     -19.290 -10.184 -29.783  1.00                 C  
ATOM   1415  O   HIS   178     -18.447 -10.678 -29.034  1.00                 O  
ATOM   1416  CB  HIS   178     -19.239 -11.806 -31.711  1.00                 C  
ATOM   1417  CG  HIS   178     -20.568 -12.441 -31.442  1.00                 C  
ATOM   1418  ND1 HIS   178     -21.689 -12.167 -32.194  1.00                 N  
ATOM   1419  CE1 HIS   178     -22.723 -12.883 -31.716  1.00                 C  
ATOM   1420  CD2 HIS   178     -21.084 -13.400 -30.476  1.00                 C  
ATOM   1421  NE2 HIS   178     -22.367 -13.625 -30.686  1.00                 N  
ATOM   1422  N   VAL   179     -20.344  -9.500 -29.345  1.00                 N  
ATOM   1423  CA  VAL   179     -20.565  -9.287 -27.922  1.00                 C  
ATOM   1424  C   VAL   179     -21.910  -9.812 -27.457  1.00                 C  
ATOM   1425  O   VAL   179     -22.831 -10.021 -28.255  1.00                 O  
ATOM   1426  CB  VAL   179     -20.454  -7.797 -27.550  1.00                 C  
ATOM   1427  CG1 VAL   179     -19.064  -7.270 -27.871  1.00                 C  
ATOM   1428  CG2 VAL   179     -21.516  -6.986 -28.278  1.00                 C  
ATOM   1429  N   LEU   180     -22.004 -10.027 -26.150  1.00                 N  
ATOM   1430  CA  LEU   180     -23.208 -10.518 -25.503  1.00                 C  
ATOM   1431  C   LEU   180     -23.524  -9.532 -24.374  1.00                 C  
ATOM   1432  O   LEU   180     -22.689  -9.292 -23.507  1.00                 O  
ATOM   1433  CB  LEU   180     -22.999 -11.946 -24.995  1.00                 C  
ATOM   1434  CG  LEU   180     -24.168 -12.572 -24.232  1.00                 C  
ATOM   1435  CD1 LEU   180     -25.379 -12.730 -25.139  1.00                 C  
ATOM   1436  CD2 LEU   180     -23.768 -13.917 -23.644  1.00                 C  
ATOM   1437  N   PHE   181     -24.717  -8.946 -24.403  1.00                 N  
ATOM   1438  CA  PHE   181     -25.128  -7.989 -23.374  1.00                 C  
ATOM   1439  C   PHE   181     -25.577  -8.796 -22.158  1.00                 C  
ATOM   1440  O   PHE   181     -26.677  -9.339 -22.124  1.00                 O  
ATOM   1441  CB  PHE   181     -26.237  -7.078 -23.902  1.00                 C  
ATOM   1442  CG  PHE   181     -25.783  -6.129 -24.975  1.00                 C  
ATOM   1443  CZ  PHE   181     -24.942  -4.370 -26.956  1.00                 C  
ATOM   1444  CD1 PHE   181     -25.795  -6.510 -26.306  1.00                 C  
ATOM   1445  CE1 PHE   181     -25.377  -5.637 -27.293  1.00                 C  
ATOM   1446  CD2 PHE   181     -25.345  -4.857 -24.654  1.00                 C  
ATOM   1447  CE2 PHE   181     -24.927  -3.985 -25.641  1.00                 C  
ATOM   1448  N   VAL   182     -24.700  -8.868 -21.163  1.00                 N  
ATOM   1449  CA  VAL   182     -24.943  -9.668 -19.970  1.00                 C  
ATOM   1450  C   VAL   182     -26.183  -9.383 -19.137  1.00                 C  
ATOM   1451  O   VAL   182     -26.642 -10.261 -18.410  1.00                 O  
ATOM   1452  CB  VAL   182     -23.762  -9.586 -18.985  1.00                 C  
ATOM   1453  CG1 VAL   182     -22.497 -10.140 -19.623  1.00                 C  
ATOM   1454  CG2 VAL   182     -23.548  -8.151 -18.528  1.00                 C  
ATOM   1455  N   ASP   183     -26.736  -8.180 -19.236  1.00                 N  
ATOM   1456  CA  ASP   183     -27.924  -7.863 -18.453  1.00                 C  
ATOM   1457  C   ASP   183     -29.226  -8.020 -19.236  1.00                 C  
ATOM   1458  O   ASP   183     -30.306  -7.963 -18.650  1.00                 O  
ATOM   1459  CB  ASP   183     -27.843  -6.435 -17.911  1.00                 C  
ATOM   1460  CG  ASP   183     -26.726  -6.257 -16.901  1.00                 C  
ATOM   1461  OD1 ASP   183     -26.646  -7.069 -15.955  1.00                 O  
ATOM   1462  OD2 ASP   183     -25.931  -5.307 -17.055  1.00                 O  
ATOM   1463  N   TYR   184     -29.125  -8.238 -20.547  1.00                 N  
ATOM   1464  CA  TYR   184     -30.319  -8.364 -21.385  1.00                 C  
ATOM   1465  C   TYR   184     -30.436  -9.656 -22.190  1.00                 C  
ATOM   1466  O   TYR   184     -31.540 -10.141 -22.424  1.00                 O  
ATOM   1467  CB  TYR   184     -30.406  -7.199 -22.373  1.00                 C  
ATOM   1468  CG  TYR   184     -30.496  -5.842 -21.713  1.00                 C  
ATOM   1469  OH  TYR   184     -30.727  -2.106 -19.902  1.00                 O  
ATOM   1470  CZ  TYR   184     -30.652  -3.342 -20.501  1.00                 C  
ATOM   1471  CD1 TYR   184     -29.400  -4.988 -21.689  1.00                 C  
ATOM   1472  CE1 TYR   184     -29.473  -3.746 -21.088  1.00                 C  
ATOM   1473  CD2 TYR   184     -31.676  -5.418 -21.116  1.00                 C  
ATOM   1474  CE2 TYR   184     -31.768  -4.179 -20.511  1.00                 C  
ATOM   1475  N   GLY   185     -29.308 -10.209 -22.626  1.00                 N  
ATOM   1476  CA  GLY   185     -29.357 -11.462 -23.358  1.00                 C  
ATOM   1477  C   GLY   185     -29.197 -11.411 -24.864  1.00                 C  
ATOM   1478  O   GLY   185     -29.019 -12.457 -25.488  1.00                 O  
ATOM   1479  N   ASN   186     -29.257 -10.222 -25.456  1.00                 N  
ATOM   1480  CA  ASN   186     -29.108 -10.113 -26.903  1.00                 C  
ATOM   1481  C   ASN   186     -27.642 -10.051 -27.315  1.00                 C  
ATOM   1482  O   ASN   186     -26.762  -9.734 -26.509  1.00                 O  
ATOM   1483  CB  ASN   186     -29.860  -8.888 -27.428  1.00                 C  
ATOM   1484  CG  ASN   186     -31.365  -9.039 -27.322  1.00                 C  
ATOM   1485  OD1 ASN   186     -31.925 -10.060 -27.719  1.00                 O  
ATOM   1486  ND2 ASN   186     -32.023  -8.018 -26.785  1.00                 N  
ATOM   1487  N   ARG   187     -27.382 -10.370 -28.578  1.00                 N  
ATOM   1488  CA  ARG   187     -26.027 -10.368 -29.106  1.00                 C  
ATOM   1489  C   ARG   187     -25.929  -9.436 -30.296  1.00                 C  
ATOM   1490  O   ARG   187     -26.923  -9.163 -30.971  1.00                 O  
ATOM   1491  CB  ARG   187     -25.602 -11.785 -29.497  1.00                 C  
ATOM   1492  CD  ARG   187     -25.022 -14.119 -28.779  1.00                 C  
ATOM   1493  NE  ARG   187     -24.798 -15.021 -27.652  1.00                 N  
ATOM   1494  CG  ARG   187     -25.487 -12.745 -28.324  1.00                 C  
ATOM   1495  CZ  ARG   187     -25.736 -15.794 -27.115  1.00                 C  
ATOM   1496  NH1 ARG   187     -25.440 -16.583 -26.092  1.00                 N  
ATOM   1497  NH2 ARG   187     -26.969 -15.776 -27.604  1.00                 N  
ATOM   1498  N   GLU   188     -24.723  -8.953 -30.557  1.00                 N  
ATOM   1499  CA  GLU   188     -24.510  -8.035 -31.658  1.00                 C  
ATOM   1500  C   GLU   188     -23.058  -8.063 -32.108  1.00                 C  
ATOM   1501  O   GLU   188     -22.159  -8.335 -31.313  1.00                 O  
ATOM   1502  CB  GLU   188     -24.914  -6.615 -31.257  1.00                 C  
ATOM   1503  CD  GLU   188     -25.282  -4.219 -31.969  1.00                 C  
ATOM   1504  CG  GLU   188     -24.808  -5.598 -32.382  1.00                 C  
ATOM   1505  OE1 GLU   188     -25.695  -4.059 -30.801  1.00                 O  
ATOM   1506  OE2 GLU   188     -25.241  -3.299 -32.812  1.00                 O  
ATOM   1507  N   VAL   189     -22.835  -7.808 -33.392  1.00                 N  
ATOM   1508  CA  VAL   189     -21.480  -7.760 -33.925  1.00                 C  
ATOM   1509  C   VAL   189     -21.196  -6.274 -34.107  1.00                 C  
ATOM   1510  O   VAL   189     -21.880  -5.596 -34.873  1.00                 O  
ATOM   1511  CB  VAL   189     -21.357  -8.570 -35.229  1.00                 C  
ATOM   1512  CG1 VAL   189     -19.946  -8.472 -35.786  1.00                 C  
ATOM   1513  CG2 VAL   189     -21.741 -10.022 -34.992  1.00                 C  
ATOM   1514  N   THR   190     -20.193  -5.772 -33.394  1.00                 N  
ATOM   1515  CA  THR   190     -19.853  -4.356 -33.435  1.00                 C  
ATOM   1516  C   THR   190     -18.387  -4.078 -33.700  1.00                 C  
ATOM   1517  O   THR   190     -17.536  -4.956 -33.553  1.00                 O  
ATOM   1518  CB  THR   190     -20.234  -3.646 -32.123  1.00                 C  
ATOM   1519  OG1 THR   190     -19.477  -4.200 -31.039  1.00                 O  
ATOM   1520  CG2 THR   190     -21.714  -3.832 -31.827  1.00                 C  
ATOM   1521  N   ASP   191     -18.076  -2.834 -34.099  1.00                 N  
ATOM   1522  CA  ASP   191     -16.696  -2.427 -34.369  1.00                 C  
ATOM   1523  C   ASP   191     -16.083  -2.069 -33.014  1.00                 C  
ATOM   1524  O   ASP   191     -16.808  -1.686 -32.092  1.00                 O  
ATOM   1525  CB  ASP   191     -16.665  -1.259 -35.357  1.00                 C  
ATOM   1526  CG  ASP   191     -15.270  -0.971 -35.876  1.00                 C  
ATOM   1527  OD1 ASP   191     -14.802  -1.713 -36.765  1.00                 O  
ATOM   1528  OD2 ASP   191     -14.645  -0.004 -35.393  1.00                 O  
ATOM   1529  N   ALA   192     -14.766  -2.195 -32.885  1.00                 N  
ATOM   1530  CA  ALA   192     -14.103  -1.883 -31.622  1.00                 C  
ATOM   1531  C   ALA   192     -14.348  -0.438 -31.194  1.00                 C  
ATOM   1532  O   ALA   192     -14.210  -0.099 -30.019  1.00                 O  
ATOM   1533  CB  ALA   192     -12.608  -2.140 -31.730  1.00                 C  
ATOM   1534  N   THR   193     -14.717   0.408 -32.150  1.00                 N  
ATOM   1535  CA  THR   193     -14.978   1.815 -31.867  1.00                 C  
ATOM   1536  C   THR   193     -16.232   2.027 -31.022  1.00                 C  
ATOM   1537  O   THR   193     -16.447   3.116 -30.487  1.00                 O  
ATOM   1538  CB  THR   193     -15.120   2.634 -33.163  1.00                 C  
ATOM   1539  OG1 THR   193     -16.207   2.117 -33.942  1.00                 O  
ATOM   1540  CG2 THR   193     -13.846   2.550 -33.989  1.00                 C  
ATOM   1541  N   GLN   194     -17.063   0.996 -30.910  1.00                 N  
ATOM   1542  CA  GLN   194     -18.277   1.099 -30.105  1.00                 C  
ATOM   1543  C   GLN   194     -18.151   0.282 -28.823  1.00                 C  
ATOM   1544  O   GLN   194     -19.153  -0.083 -28.203  1.00                 O  
ATOM   1545  CB  GLN   194     -19.494   0.636 -30.909  1.00                 C  
ATOM   1546  CD  GLN   194     -20.074   2.908 -31.846  1.00                 C  
ATOM   1547  CG  GLN   194     -19.761   1.458 -32.159  1.00                 C  
ATOM   1548  OE1 GLN   194     -20.987   3.204 -31.075  1.00                 O  
ATOM   1549  NE2 GLN   194     -19.316   3.819 -32.446  1.00                 N  
ATOM   1550  N   LEU   195     -16.909   0.000 -28.437  1.00                 N  
ATOM   1551  CA  LEU   195     -16.624  -0.758 -27.224  1.00                 C  
ATOM   1552  C   LEU   195     -15.723   0.065 -26.319  1.00                 C  
ATOM   1553  O   LEU   195     -14.981   0.926 -26.785  1.00                 O  
ATOM   1554  CB  LEU   195     -15.977  -2.101 -27.571  1.00                 C  
ATOM   1555  CG  LEU   195     -16.794  -3.036 -28.464  1.00                 C  
ATOM   1556  CD1 LEU   195     -15.985  -4.269 -28.834  1.00                 C  
ATOM   1557  CD2 LEU   195     -18.090  -3.440 -27.777  1.00                 C  
ATOM   1558  N   THR   196     -15.791  -0.212 -25.022  1.00                 N  
ATOM   1559  CA  THR   196     -14.969   0.496 -24.060  1.00                 C  
ATOM   1560  C   THR   196     -14.732  -0.401 -22.864  1.00                 C  
ATOM   1561  O   THR   196     -15.282  -1.496 -22.795  1.00                 O  
ATOM   1562  CB  THR   196     -15.624   1.819 -23.623  1.00                 C  
ATOM   1563  OG1 THR   196     -14.678   2.605 -22.888  1.00                 O  
ATOM   1564  CG2 THR   196     -16.828   1.550 -22.733  1.00                 C  
ATOM   1565  N   GLN   197     -13.923   0.057 -21.916  1.00                 N  
ATOM   1566  CA  GLN   197     -13.630  -0.740 -20.732  1.00                 C  
ATOM   1567  C   GLN   197     -14.718  -0.632 -19.665  1.00                 C  
ATOM   1568  O   GLN   197     -15.339   0.418 -19.493  1.00                 O  
ATOM   1569  CB  GLN   197     -12.287  -0.326 -20.126  1.00                 C  
ATOM   1570  CD  GLN   197     -10.879  -1.990 -21.402  1.00                 C  
ATOM   1571  CG  GLN   197     -11.099  -0.531 -21.052  1.00                 C  
ATOM   1572  OE1 GLN   197     -10.762  -2.840 -20.519  1.00                 O  
ATOM   1573  NE2 GLN   197     -10.821  -2.284 -22.696  1.00                 N  
ATOM   1574  N   LEU   198     -14.946  -1.733 -18.956  1.00                 N  
ATOM   1575  CA  LEU   198     -15.937  -1.770 -17.886  1.00                 C  
ATOM   1576  C   LEU   198     -15.220  -1.543 -16.555  1.00                 C  
ATOM   1577  O   LEU   198     -14.429  -2.378 -16.118  1.00                 O  
ATOM   1578  CB  LEU   198     -16.689  -3.102 -17.898  1.00                 C  
ATOM   1579  CG  LEU   198     -17.942  -3.182 -17.023  1.00                 C  
ATOM   1580  CD1 LEU   198     -18.773  -4.403 -17.384  1.00                 C  
ATOM   1581  CD2 LEU   198     -17.568  -3.213 -15.550  1.00                 C  
ATOM   1582  N   ALA   199     -15.491  -0.408 -15.920  1.00                 N  
ATOM   1583  CA  ALA   199     -14.866  -0.082 -14.640  1.00                 C  
ATOM   1584  C   ALA   199     -15.258  -1.075 -13.550  1.00                 C  
ATOM   1585  O   ALA   199     -16.385  -1.569 -13.526  1.00                 O  
ATOM   1586  CB  ALA   199     -15.241   1.328 -14.211  1.00                 C  
ATOM   1587  N   SER   200     -14.564  -1.064 -12.416  1.00                 N  
ATOM   1588  CA  SER   200     -14.791  -1.982 -11.307  1.00                 C  
ATOM   1589  C   SER   200     -16.170  -1.929 -10.666  1.00                 C  
ATOM   1590  O   SER   200     -16.700  -2.940 -10.198  1.00                 O  
ATOM   1591  CB  SER   200     -13.763  -1.747 -10.198  1.00                 C  
ATOM   1592  OG  SER   200     -13.941  -0.476  -9.599  1.00                 O  
ATOM   1593  N   ASN   201     -16.780  -0.750 -10.629  1.00                 N  
ATOM   1594  CA  ASN   201     -18.078  -0.622  -9.987  1.00                 C  
ATOM   1595  C   ASN   201     -19.147  -1.535 -10.577  1.00                 C  
ATOM   1596  O   ASN   201     -20.087  -1.946  -9.890  1.00                 O  
ATOM   1597  CB  ASN   201     -18.565   0.827 -10.048  1.00                 C  
ATOM   1598  CG  ASN   201     -17.815   1.734  -9.093  1.00                 C  
ATOM   1599  OD1 ASN   201     -17.194   1.268  -8.137  1.00                 O  
ATOM   1600  ND2 ASN   201     -17.870   3.036  -9.349  1.00                 N  
ATOM   1601  N   PHE   202     -19.032  -1.874 -11.857  1.00                 N  
ATOM   1602  CA  PHE   202     -20.030  -2.745 -12.466  1.00                 C  
ATOM   1603  C   PHE   202     -20.043  -4.137 -11.852  1.00                 C  
ATOM   1604  O   PHE   202     -21.029  -4.874 -11.944  1.00                 O  
ATOM   1605  CB  PHE   202     -19.793  -2.860 -13.973  1.00                 C  
ATOM   1606  CG  PHE   202     -18.564  -3.643 -14.336  1.00                 C  
ATOM   1607  CZ  PHE   202     -16.286  -5.088 -15.006  1.00                 C  
ATOM   1608  CD1 PHE   202     -18.623  -5.017 -14.493  1.00                 C  
ATOM   1609  CE1 PHE   202     -17.492  -5.738 -14.827  1.00                 C  
ATOM   1610  CD2 PHE   202     -17.349  -3.007 -14.519  1.00                 C  
ATOM   1611  CE2 PHE   202     -16.218  -3.729 -14.852  1.00                 C  
ATOM   1612  N   THR   203     -18.945  -4.523 -11.212  1.00                 N  
ATOM   1613  CA  THR   203     -18.874  -5.839 -10.588  1.00                 C  
ATOM   1614  C   THR   203     -19.653  -5.877  -9.276  1.00                 C  
ATOM   1615  O   THR   203     -19.752  -6.911  -8.610  1.00                 O  
ATOM   1616  CB  THR   203     -17.417  -6.261 -10.324  1.00                 C  
ATOM   1617  OG1 THR   203     -16.794  -5.314  -9.446  1.00                 O  
ATOM   1618  CG2 THR   203     -16.631  -6.306 -11.626  1.00                 C  
ATOM   1619  N   LEU   204     -20.219  -4.738  -8.888  1.00                 N  
ATOM   1620  CA  LEU   204     -21.014  -4.661  -7.666  1.00                 C  
ATOM   1621  C   LEU   204     -22.389  -5.279  -7.893  1.00                 C  
ATOM   1622  O   LEU   204     -23.184  -5.453  -6.966  1.00                 O  
ATOM   1623  CB  LEU   204     -21.147  -3.209  -7.204  1.00                 C  
ATOM   1624  CG  LEU   204     -19.852  -2.510  -6.783  1.00                 C  
ATOM   1625  CD1 LEU   204     -20.110  -1.044  -6.469  1.00                 C  
ATOM   1626  CD2 LEU   204     -19.231  -3.207  -5.582  1.00                 C  
ATOM   1627  N   LEU   205     -22.684  -5.620  -9.143  1.00                 N  
ATOM   1628  CA  LEU   205     -23.960  -6.239  -9.487  1.00                 C  
ATOM   1629  C   LEU   205     -23.744  -7.447 -10.378  1.00                 C  
ATOM   1630  O   LEU   205     -22.909  -7.449 -11.287  1.00                 O  
ATOM   1631  CB  LEU   205     -24.878  -5.227 -10.176  1.00                 C  
ATOM   1632  CG  LEU   205     -26.237  -5.753 -10.642  1.00                 C  
ATOM   1633  CD1 LEU   205     -27.099  -6.145  -9.451  1.00                 C  
ATOM   1634  CD2 LEU   205     -26.952  -4.714 -11.492  1.00                 C  
ATOM   1635  N   SER   206     -24.566  -8.543 -10.094  1.00                 N  
ATOM   1636  CA  SER   206     -24.506  -9.734 -10.950  1.00                 C  
ATOM   1637  C   SER   206     -25.058  -9.494 -12.359  1.00                 C  
ATOM   1638  O   SER   206     -25.866  -8.587 -12.571  1.00                 O  
ATOM   1639  CB  SER   206     -25.270 -10.894 -10.309  1.00                 C  
ATOM   1640  OG  SER   206     -26.663 -10.633 -10.280  1.00                 O  
ATOM   1641  N   PRO   207     -24.619 -10.301 -13.320  1.00                 N  
ATOM   1642  CA  PRO   207     -25.144 -10.193 -14.683  1.00                 C  
ATOM   1643  C   PRO   207     -26.647 -10.430 -14.482  1.00                 C  
ATOM   1644  O   PRO   207     -27.044 -11.409 -13.851  1.00                 O  
ATOM   1645  CB  PRO   207     -24.413 -11.297 -15.450  1.00                 C  
ATOM   1646  CD  PRO   207     -23.718 -11.444 -13.164  1.00                 C  
ATOM   1647  CG  PRO   207     -23.984 -12.262 -14.396  1.00                 C  
ATOM   1648  N   GLN   208     -27.482  -9.549 -15.020  1.00                 N  
ATOM   1649  CA  GLN   208     -28.922  -9.656 -14.799  1.00                 C  
ATOM   1650  C   GLN   208     -29.745 -10.607 -15.663  1.00                 C  
ATOM   1651  O   GLN   208     -30.857 -10.974 -15.282  1.00                 O  
ATOM   1652  CB  GLN   208     -29.590  -8.288 -14.949  1.00                 C  
ATOM   1653  CD  GLN   208     -29.440  -7.680 -12.502  1.00                 C  
ATOM   1654  CG  GLN   208     -29.136  -7.259 -13.927  1.00                 C  
ATOM   1655  OE1 GLN   208     -30.593  -7.934 -12.153  1.00                 O  
ATOM   1656  NE2 GLN   208     -28.404  -7.756 -11.675  1.00                 N  
ATOM   1657  N   ALA   209     -29.216 -11.007 -16.813  1.00                 N  
ATOM   1658  CA  ALA   209     -29.949 -11.908 -17.696  1.00                 C  
ATOM   1659  C   ALA   209     -29.629 -13.371 -17.414  1.00                 C  
ATOM   1660  O   ALA   209     -28.491 -13.720 -17.114  1.00                 O  
ATOM   1661  CB  ALA   209     -29.643 -11.589 -19.151  1.00                 C  
ATOM   1662  N   GLN   210     -30.650 -14.220 -17.496  1.00                 N  
ATOM   1663  CA  GLN   210     -30.485 -15.651 -17.278  1.00                 C  
ATOM   1664  C   GLN   210     -31.121 -16.375 -18.456  1.00                 C  
ATOM   1665  O   GLN   210     -32.230 -16.033 -18.875  1.00                 O  
ATOM   1666  CB  GLN   210     -31.114 -16.066 -15.946  1.00                 C  
ATOM   1667  CD  GLN   210     -29.094 -15.940 -14.435  1.00                 C  
ATOM   1668  CG  GLN   210     -30.482 -15.408 -14.730  1.00                 C  
ATOM   1669  OE1 GLN   210     -28.793 -17.102 -14.707  1.00                 O  
ATOM   1670  NE2 GLN   210     -28.241 -15.088 -13.877  1.00                 N  
ATOM   1671  N   GLU   211     -30.410 -17.363 -18.991  1.00                 N  
ATOM   1672  CA  GLU   211     -30.898 -18.141 -20.126  1.00                 C  
ATOM   1673  C   GLU   211     -31.732 -19.320 -19.637  1.00                 C  
ATOM   1674  O   GLU   211     -31.314 -20.054 -18.741  1.00                 O  
ATOM   1675  CB  GLU   211     -29.729 -18.629 -20.984  1.00                 C  
ATOM   1676  CD  GLU   211     -28.966 -19.829 -23.071  1.00                 C  
ATOM   1677  CG  GLU   211     -30.149 -19.387 -22.232  1.00                 C  
ATOM   1678  OE1 GLU   211     -27.843 -19.346 -22.816  1.00                 O  
ATOM   1679  OE2 GLU   211     -29.162 -20.659 -23.983  1.00                 O  
ATOM   1680  N   TYR   212     -32.905 -19.500 -20.236  1.00                 N  
ATOM   1681  CA  TYR   212     -33.799 -20.593 -19.869  1.00                 C  
ATOM   1682  C   TYR   212     -34.422 -21.244 -21.098  1.00                 C  
ATOM   1683  O   TYR   212     -34.419 -20.675 -22.184  1.00                 O  
ATOM   1684  CB  TYR   212     -34.900 -20.093 -18.932  1.00                 C  
ATOM   1685  CG  TYR   212     -34.384 -19.508 -17.637  1.00                 C  
ATOM   1686  OH  TYR   212     -32.969 -17.884 -14.080  1.00                 O  
ATOM   1687  CZ  TYR   212     -33.437 -18.423 -15.256  1.00                 C  
ATOM   1688  CD1 TYR   212     -34.569 -18.164 -17.340  1.00                 C  
ATOM   1689  CE1 TYR   212     -34.100 -17.620 -16.159  1.00                 C  
ATOM   1690  CD2 TYR   212     -33.713 -20.302 -16.715  1.00                 C  
ATOM   1691  CE2 TYR   212     -33.238 -19.776 -15.529  1.00                 C  
ATOM   1692  N   GLN   213     -34.963 -22.442 -20.906  1.00                 N  
ATOM   1693  CA  GLN   213     -35.629 -23.172 -21.976  1.00                 C  
ATOM   1694  C   GLN   213     -36.957 -23.679 -21.427  1.00                 C  
ATOM   1695  O   GLN   213     -37.121 -23.801 -20.212  1.00                 O  
ATOM   1696  CB  GLN   213     -34.743 -24.314 -22.478  1.00                 C  
ATOM   1697  CD  GLN   213     -33.583 -26.499 -21.969  1.00                 C  
ATOM   1698  CG  GLN   213     -34.501 -25.409 -21.452  1.00                 C  
ATOM   1699  OE1 GLN   213     -33.663 -26.892 -23.133  1.00                 O  
ATOM   1700  NE2 GLN   213     -32.705 -26.991 -21.103  1.00                 N  
ATOM   1701  N   LEU   214     -37.907 -23.959 -22.314  1.00                 N  
ATOM   1702  CA  LEU   214     -39.203 -24.471 -21.888  1.00                 C  
ATOM   1703  C   LEU   214     -39.084 -25.941 -21.503  1.00                 C  
ATOM   1704  O   LEU   214     -38.481 -26.739 -22.221  1.00                 O  
ATOM   1705  CB  LEU   214     -40.243 -24.286 -22.995  1.00                 C  
ATOM   1706  CG  LEU   214     -40.556 -22.843 -23.397  1.00                 C  
ATOM   1707  CD1 LEU   214     -41.516 -22.810 -24.576  1.00                 C  
ATOM   1708  CD2 LEU   214     -41.134 -22.071 -22.221  1.00                 C  
ATOM   1709  N   ALA   215     -39.676 -26.292 -20.371  1.00                 N  
ATOM   1710  CA  ALA   215     -39.654 -27.663 -19.893  1.00                 C  
ATOM   1711  C   ALA   215     -40.743 -28.479 -20.578  1.00                 C  
ATOM   1712  O   ALA   215     -41.757 -27.937 -21.020  1.00                 O  
ATOM   1713  CB  ALA   215     -39.828 -27.701 -18.382  1.00                 C  
ATOM   1714  N   PHE   216     -40.508 -29.783 -20.674  1.00                 N  
ATOM   1715  CA  PHE   216     -41.465 -30.727 -21.248  1.00                 C  
ATOM   1716  C   PHE   216     -41.810 -30.580 -22.727  1.00                 C  
ATOM   1717  O   PHE   216     -42.783 -31.177 -23.198  1.00                 O  
ATOM   1718  CB  PHE   216     -42.792 -30.673 -20.488  1.00                 C  
ATOM   1719  CG  PHE   216     -42.663 -30.969 -19.021  1.00                 C  
ATOM   1720  CZ  PHE   216     -42.424 -31.522 -16.308  1.00                 C  
ATOM   1721  CD1 PHE   216     -42.687 -29.945 -18.090  1.00                 C  
ATOM   1722  CE1 PHE   216     -42.568 -30.217 -16.740  1.00                 C  
ATOM   1723  CD2 PHE   216     -42.518 -32.269 -18.573  1.00                 C  
ATOM   1724  CE2 PHE   216     -42.399 -32.541 -17.223  1.00                 C  
ATOM   1725  N   VAL   217     -41.034 -29.796 -23.467  1.00                 N  
ATOM   1726  CA  VAL   217     -41.307 -29.652 -24.889  1.00                 C  
ATOM   1727  C   VAL   217     -40.040 -29.810 -25.713  1.00                 C  
ATOM   1728  O   VAL   217     -38.943 -29.475 -25.272  1.00                 O  
ATOM   1729  CB  VAL   217     -41.964 -28.295 -25.203  1.00                 C  
ATOM   1730  CG1 VAL   217     -43.307 -28.178 -24.500  1.00                 C  
ATOM   1731  CG2 VAL   217     -41.045 -27.152 -24.798  1.00                 C  
ATOM   1732  N   GLN   218     -40.209 -30.334 -26.916  1.00                 N  
ATOM   1733  CA  GLN   218     -39.097 -30.554 -27.823  1.00                 C  
ATOM   1734  C   GLN   218     -39.008 -29.390 -28.800  1.00                 C  
ATOM   1735  O   GLN   218     -40.003 -29.017 -29.423  1.00                 O  
ATOM   1736  CB  GLN   218     -39.264 -31.882 -28.564  1.00                 C  
ATOM   1737  CD  GLN   218     -36.826 -32.457 -28.885  1.00                 C  
ATOM   1738  CG  GLN   218     -38.156 -32.182 -29.559  1.00                 C  
ATOM   1739  OE1 GLN   218     -36.721 -33.342 -28.035  1.00                 O  
ATOM   1740  NE2 GLN   218     -35.804 -31.699 -29.264  1.00                 N  
ATOM   1741  N   LEU   219     -37.824 -28.803 -28.918  1.00                 N  
ATOM   1742  CA  LEU   219     -37.634 -27.697 -29.842  1.00                 C  
ATOM   1743  C   LEU   219     -37.628 -28.278 -31.255  1.00                 C  
ATOM   1744  O   LEU   219     -36.809 -29.137 -31.576  1.00                 O  
ATOM   1745  CB  LEU   219     -36.338 -26.949 -29.523  1.00                 C  
ATOM   1746  CG  LEU   219     -36.276 -26.249 -28.164  1.00                 C  
ATOM   1747  CD1 LEU   219     -34.897 -25.654 -27.928  1.00                 C  
ATOM   1748  CD2 LEU   219     -37.343 -25.169 -28.066  1.00                 C  
ATOM   1749  N   PRO   220     -38.552 -27.822 -32.113  1.00                 N  
ATOM   1750  CA  PRO   220     -38.644 -28.309 -33.494  1.00                 C  
ATOM   1751  C   PRO   220     -37.303 -28.312 -34.225  1.00                 C  
ATOM   1752  O   PRO   220     -36.576 -27.319 -34.202  1.00                 O  
ATOM   1753  CB  PRO   220     -39.619 -27.339 -34.164  1.00                 C  
ATOM   1754  CD  PRO   220     -39.620 -26.715 -31.854  1.00                 C  
ATOM   1755  CG  PRO   220     -40.505 -26.876 -33.057  1.00                 C  
ATOM   1756  N   GLU   221     -36.976 -29.431 -34.866  1.00                 N  
ATOM   1757  CA  GLU   221     -35.724 -29.540 -35.609  1.00                 C  
ATOM   1758  C   GLU   221     -35.885 -28.856 -36.963  1.00                 C  
ATOM   1759  O   GLU   221     -34.922 -28.343 -37.533  1.00                 O  
ATOM   1760  CB  GLU   221     -35.326 -31.008 -35.776  1.00                 C  
ATOM   1761  CD  GLU   221     -34.576 -33.156 -34.679  1.00                 C  
ATOM   1762  CG  GLU   221     -34.938 -31.697 -34.478  1.00                 C  
ATOM   1763  OE1 GLU   221     -34.775 -33.668 -35.800  1.00                 O  
ATOM   1764  OE2 GLU   221     -34.093 -33.786 -33.715  1.00                 O  
ATOM   1765  N   ASP   222     -37.113 -28.857 -37.470  1.00                 N  
ATOM   1766  CA  ASP   222     -37.421 -28.230 -38.749  1.00                 C  
ATOM   1767  C   ASP   222     -37.368 -26.713 -38.590  1.00                 C  
ATOM   1768  O   ASP   222     -38.123 -26.140 -37.805  1.00                 O  
ATOM   1769  CB  ASP   222     -38.793 -28.684 -39.252  1.00                 C  
ATOM   1770  CG  ASP   222     -39.114 -28.147 -40.632  1.00                 C  
ATOM   1771  OD1 ASP   222     -39.213 -26.911 -40.781  1.00                 O  
ATOM   1772  OD2 ASP   222     -39.267 -28.963 -41.566  1.00                 O  
ATOM   1773  N   GLU   223     -36.473 -26.070 -39.334  1.00                 N  
ATOM   1774  CA  GLU   223     -36.312 -24.621 -39.263  1.00                 C  
ATOM   1775  C   GLU   223     -37.629 -23.852 -39.308  1.00                 C  
ATOM   1776  O   GLU   223     -37.898 -23.023 -38.438  1.00                 O  
ATOM   1777  CB  GLU   223     -35.418 -24.125 -40.401  1.00                 C  
ATOM   1778  CD  GLU   223     -34.238 -22.179 -41.497  1.00                 C  
ATOM   1779  CG  GLU   223     -35.156 -22.628 -40.377  1.00                 C  
ATOM   1780  OE1 GLU   223     -33.822 -23.037 -42.304  1.00                 O  
ATOM   1781  OE2 GLU   223     -33.935 -20.969 -41.568  1.00                 O  
ATOM   1782  N   GLU   224     -38.449 -24.122 -40.319  1.00                 N  
ATOM   1783  CA  GLU   224     -39.730 -23.438 -40.458  1.00                 C  
ATOM   1784  C   GLU   224     -40.648 -23.684 -39.263  1.00                 C  
ATOM   1785  O   GLU   224     -41.356 -22.778 -38.818  1.00                 O  
ATOM   1786  CB  GLU   224     -40.435 -23.877 -41.743  1.00                 C  
ATOM   1787  CD  GLU   224     -40.455 -23.893 -44.268  1.00                 C  
ATOM   1788  CG  GLU   224     -39.775 -23.375 -43.016  1.00                 C  
ATOM   1789  OE1 GLU   224     -41.317 -24.789 -44.149  1.00                 O  
ATOM   1790  OE2 GLU   224     -40.126 -23.403 -45.369  1.00                 O  
ATOM   1791  N   ALA   225     -40.637 -24.908 -38.746  1.00                 N  
ATOM   1792  CA  ALA   225     -41.467 -25.247 -37.598  1.00                 C  
ATOM   1793  C   ALA   225     -40.964 -24.485 -36.371  1.00                 C  
ATOM   1794  O   ALA   225     -41.754 -23.960 -35.582  1.00                 O  
ATOM   1795  CB  ALA   225     -41.450 -26.749 -37.357  1.00                 C  
ATOM   1796  N   LYS   226     -39.645 -24.423 -36.224  1.00                 N  
ATOM   1797  CA  LYS   226     -39.036 -23.726 -35.099  1.00                 C  
ATOM   1798  C   LYS   226     -39.288 -22.223 -35.191  1.00                 C  
ATOM   1799  O   LYS   226     -39.559 -21.569 -34.184  1.00                 O  
ATOM   1800  CB  LYS   226     -37.533 -24.008 -35.044  1.00                 C  
ATOM   1801  CD  LYS   226     -35.371 -23.795 -33.788  1.00                 C  
ATOM   1802  CE  LYS   226     -34.538 -23.216 -34.920  1.00                 C  
ATOM   1803  CG  LYS   226     -36.819 -23.342 -33.879  1.00                 C  
ATOM   1804  NZ  LYS   226     -33.095 -23.551 -34.776  1.00                 N  
ATOM   1805  N   LEU   227     -39.209 -21.682 -36.403  1.00                 N  
ATOM   1806  CA  LEU   227     -39.439 -20.258 -36.618  1.00                 C  
ATOM   1807  C   LEU   227     -40.859 -19.877 -36.204  1.00                 C  
ATOM   1808  O   LEU   227     -41.080 -18.823 -35.608  1.00                 O  
ATOM   1809  CB  LEU   227     -39.194 -19.891 -38.083  1.00                 C  
ATOM   1810  CG  LEU   227     -37.743 -19.955 -38.564  1.00                 C  
ATOM   1811  CD1 LEU   227     -37.665 -19.746 -40.069  1.00                 C  
ATOM   1812  CD2 LEU   227     -36.890 -18.923 -37.842  1.00                 C  
ATOM   1813  N   ASP   228     -41.822 -20.738 -36.520  1.00                 N  
ATOM   1814  CA  ASP   228     -43.213 -20.480 -36.168  1.00                 C  
ATOM   1815  C   ASP   228     -43.421 -20.525 -34.660  1.00                 C  
ATOM   1816  O   ASP   228     -44.230 -19.774 -34.114  1.00                 O  
ATOM   1817  CB  ASP   228     -44.135 -21.491 -36.853  1.00                 C  
ATOM   1818  CG  ASP   228     -44.242 -21.263 -38.347  1.00                 C  
ATOM   1819  OD1 ASP   228     -43.833 -20.178 -38.814  1.00                 O  
ATOM   1820  OD2 ASP   228     -44.735 -22.168 -39.053  1.00                 O  
ATOM   1821  N   ALA   229     -42.696 -21.416 -33.992  1.00                 N  
ATOM   1822  CA  ALA   229     -42.801 -21.544 -32.542  1.00                 C  
ATOM   1823  C   ALA   229     -42.194 -20.302 -31.893  1.00                 C  
ATOM   1824  O   ALA   229     -42.738 -19.760 -30.932  1.00                 O  
ATOM   1825  CB  ALA   229     -42.106 -22.812 -32.070  1.00                 C  
ATOM   1826  N   GLN   230     -41.066 -19.852 -32.430  1.00                 N  
ATOM   1827  CA  GLN   230     -40.396 -18.671 -31.905  1.00                 C  
ATOM   1828  C   GLN   230     -41.264 -17.429 -32.100  1.00                 C  
ATOM   1829  O   GLN   230     -41.423 -16.632 -31.181  1.00                 O  
ATOM   1830  CB  GLN   230     -39.036 -18.481 -32.581  1.00                 C  
ATOM   1831  CD  GLN   230     -36.911 -17.129 -32.761  1.00                 C  
ATOM   1832  CG  GLN   230     -38.250 -17.286 -32.068  1.00                 C  
ATOM   1833  OE1 GLN   230     -36.657 -17.753 -33.791  1.00                 O  
ATOM   1834  NE2 GLN   230     -36.048 -16.292 -32.197  1.00                 N  
ATOM   1835  N   ASP   231     -41.837 -17.270 -33.289  1.00                 N  
ATOM   1836  CA  ASP   231     -42.680 -16.107 -33.555  1.00                 C  
ATOM   1837  C   ASP   231     -43.858 -16.047 -32.597  1.00                 C  
ATOM   1838  O   ASP   231     -44.257 -14.969 -32.160  1.00                 O  
ATOM   1839  CB  ASP   231     -43.183 -16.129 -35.000  1.00                 C  
ATOM   1840  CG  ASP   231     -42.087 -15.825 -36.003  1.00                 C  
ATOM   1841  OD1 ASP   231     -41.018 -15.332 -35.584  1.00                 O  
ATOM   1842  OD2 ASP   231     -42.297 -16.079 -37.207  1.00                 O  
ATOM   1843  N   ALA   232     -44.414 -17.208 -32.266  1.00                 N  
ATOM   1844  CA  ALA   232     -45.546 -17.262 -31.351  1.00                 C  
ATOM   1845  C   ALA   232     -45.132 -16.769 -29.969  1.00                 C  
ATOM   1846  O   ALA   232     -45.815 -15.942 -29.361  1.00                 O  
ATOM   1847  CB  ALA   232     -46.096 -18.678 -31.271  1.00                 C  
ATOM   1848  N   PHE   233     -44.009 -17.282 -29.477  1.00                 N  
ATOM   1849  CA  PHE   233     -43.507 -16.897 -28.163  1.00                 C  
ATOM   1850  C   PHE   233     -43.133 -15.418 -28.113  1.00                 C  
ATOM   1851  O   PHE   233     -43.473 -14.721 -27.158  1.00                 O  
ATOM   1852  CB  PHE   233     -42.296 -17.750 -27.781  1.00                 C  
ATOM   1853  CG  PHE   233     -41.683 -17.376 -26.462  1.00                 C  
ATOM   1854  CZ  PHE   233     -40.544 -16.681 -24.024  1.00                 C  
ATOM   1855  CD1 PHE   233     -42.252 -17.798 -25.273  1.00                 C  
ATOM   1856  CE1 PHE   233     -41.688 -17.454 -24.059  1.00                 C  
ATOM   1857  CD2 PHE   233     -40.537 -16.603 -26.409  1.00                 C  
ATOM   1858  CE2 PHE   233     -39.973 -16.259 -25.195  1.00                 C  
ATOM   1859  N   TYR   234     -42.432 -14.942 -29.138  1.00                 N  
ATOM   1860  CA  TYR   234     -42.038 -13.537 -29.189  1.00                 C  
ATOM   1861  C   TYR   234     -43.281 -12.671 -29.046  1.00                 C  
ATOM   1862  O   TYR   234     -43.335 -11.767 -28.215  1.00                 O  
ATOM   1863  CB  TYR   234     -41.298 -13.235 -30.494  1.00                 C  
ATOM   1864  CG  TYR   234     -39.899 -13.804 -30.551  1.00                 C  
ATOM   1865  OH  TYR   234     -36.051 -15.375 -30.691  1.00                 O  
ATOM   1866  CZ  TYR   234     -37.324 -14.855 -30.646  1.00                 C  
ATOM   1867  CD1 TYR   234     -39.339 -14.427 -29.442  1.00                 C  
ATOM   1868  CE1 TYR   234     -38.060 -14.950 -29.485  1.00                 C  
ATOM   1869  CD2 TYR   234     -39.142 -13.718 -31.712  1.00                 C  
ATOM   1870  CE2 TYR   234     -37.862 -14.235 -31.773  1.00                 C  
ATOM   1871  N   ASN   235     -44.283 -12.971 -29.863  1.00                 N  
ATOM   1872  CA  ASN   235     -45.537 -12.237 -29.860  1.00                 C  
ATOM   1873  C   ASN   235     -46.246 -12.281 -28.510  1.00                 C  
ATOM   1874  O   ASN   235     -46.776 -11.272 -28.050  1.00                 O  
ATOM   1875  CB  ASN   235     -46.471 -12.767 -30.950  1.00                 C  
ATOM   1876  CG  ASN   235     -46.032 -12.359 -32.342  1.00                 C  
ATOM   1877  OD1 ASN   235     -45.266 -11.410 -32.509  1.00                 O  
ATOM   1878  ND2 ASN   235     -46.519 -13.076 -33.349  1.00                 N  
ATOM   1879  N   ASP   236     -46.237 -13.439 -27.861  1.00                 N  
ATOM   1880  CA  ASP   236     -46.915 -13.573 -26.578  1.00                 C  
ATOM   1881  C   ASP   236     -46.175 -13.096 -25.331  1.00                 C  
ATOM   1882  O   ASP   236     -46.807 -12.577 -24.414  1.00                 O  
ATOM   1883  CB  ASP   236     -47.296 -15.033 -26.323  1.00                 C  
ATOM   1884  CG  ASP   236     -48.382 -15.524 -27.260  1.00                 C  
ATOM   1885  OD1 ASP   236     -49.031 -14.678 -27.911  1.00                 O  
ATOM   1886  OD2 ASP   236     -48.584 -16.753 -27.343  1.00                 O  
ATOM   1887  N   VAL   237     -44.855 -13.251 -25.277  1.00                 N  
ATOM   1888  CA  VAL   237     -44.148 -12.858 -24.060  1.00                 C  
ATOM   1889  C   VAL   237     -42.926 -11.950 -24.145  1.00                 C  
ATOM   1890  O   VAL   237     -42.499 -11.414 -23.123  1.00                 O  
ATOM   1891  CB  VAL   237     -43.665 -14.086 -23.266  1.00                 C  
ATOM   1892  CG1 VAL   237     -44.848 -14.933 -22.823  1.00                 C  
ATOM   1893  CG2 VAL   237     -42.697 -14.912 -24.099  1.00                 C  
ATOM   1894  N   LEU   238     -42.349 -11.769 -25.327  1.00                 N  
ATOM   1895  CA  LEU   238     -41.167 -10.920 -25.401  1.00                 C  
ATOM   1896  C   LEU   238     -41.443  -9.518 -24.866  1.00                 C  
ATOM   1897  O   LEU   238     -42.441  -8.885 -25.220  1.00                 O  
ATOM   1898  CB  LEU   238     -40.660 -10.832 -26.842  1.00                 C  
ATOM   1899  CG  LEU   238     -39.369 -10.040 -27.059  1.00                 C  
ATOM   1900  CD1 LEU   238     -38.192 -10.735 -26.391  1.00                 C  
ATOM   1901  CD2 LEU   238     -39.098  -9.850 -28.543  1.00                 C  
ATOM   1902  N   ASN   239     -40.547  -9.053 -23.999  1.00                 N  
ATOM   1903  CA  ASN   239     -40.655  -7.740 -23.378  1.00                 C  
ATOM   1904  C   ASN   239     -41.895  -7.596 -22.510  1.00                 C  
ATOM   1905  O   ASN   239     -42.564  -6.564 -22.532  1.00                 O  
ATOM   1906  CB  ASN   239     -40.642  -6.641 -24.442  1.00                 C  
ATOM   1907  CG  ASN   239     -39.334  -6.586 -25.207  1.00                 C  
ATOM   1908  OD1 ASN   239     -38.258  -6.517 -24.611  1.00                 O  
ATOM   1909  ND2 ASN   239     -39.422  -6.615 -26.531  1.00                 N  
ATOM   1910  N   HIS   240     -42.196  -8.642 -21.744  1.00                 N  
ATOM   1911  CA  HIS   240     -43.341  -8.637 -20.843  1.00                 C  
ATOM   1912  C   HIS   240     -42.978  -9.336 -19.538  1.00                 C  
ATOM   1913  O   HIS   240     -42.020 -10.108 -19.476  1.00                 O  
ATOM   1914  CB  HIS   240     -44.545  -9.313 -21.503  1.00                 C  
ATOM   1915  CG  HIS   240     -45.023  -8.620 -22.740  1.00                 C  
ATOM   1916  ND1 HIS   240     -45.777  -7.467 -22.704  1.00                 N  
ATOM   1917  CE1 HIS   240     -46.053  -7.084 -23.963  1.00                 C  
ATOM   1918  CD2 HIS   240     -44.902  -8.851 -24.172  1.00                 C  
ATOM   1919  NE2 HIS   240     -45.532  -7.910 -24.849  1.00                 N  
ATOM   1920  N   GLN   241     -43.752  -9.061 -18.496  1.00                 N  
ATOM   1921  CA  GLN   241     -43.532  -9.680 -17.199  1.00                 C  
ATOM   1922  C   GLN   241     -44.349 -10.973 -17.126  1.00                 C  
ATOM   1923  O   GLN   241     -45.542 -10.976 -17.427  1.00                 O  
ATOM   1924  CB  GLN   241     -43.913  -8.716 -16.074  1.00                 C  
ATOM   1925  CD  GLN   241     -42.269  -9.497 -14.323  1.00                 C  
ATOM   1926  CG  GLN   241     -43.728  -9.288 -14.677  1.00                 C  
ATOM   1927  OE1 GLN   241     -41.457  -8.577 -14.424  1.00                 O  
ATOM   1928  NE2 GLN   241     -41.932 -10.712 -13.905  1.00                 N  
ATOM   1929  N   LEU   242     -43.696 -12.065 -16.741  1.00                 N  
ATOM   1930  CA  LEU   242     -44.352 -13.366 -16.618  1.00                 C  
ATOM   1931  C   LEU   242     -44.013 -13.987 -15.273  1.00                 C  
ATOM   1932  O   LEU   242     -43.297 -13.396 -14.466  1.00                 O  
ATOM   1933  CB  LEU   242     -43.932 -14.288 -17.764  1.00                 C  
ATOM   1934  CG  LEU   242     -42.432 -14.554 -17.906  1.00                 C  
ATOM   1935  CD1 LEU   242     -41.965 -15.568 -16.873  1.00                 C  
ATOM   1936  CD2 LEU   242     -42.101 -15.037 -19.309  1.00                 C  
ATOM   1937  N   LEU   243     -44.540 -15.185 -15.043  1.00                 N  
ATOM   1938  CA  LEU   243     -44.265 -15.930 -13.824  1.00                 C  
ATOM   1939  C   LEU   243     -43.443 -17.123 -14.280  1.00                 C  
ATOM   1940  O   LEU   243     -43.778 -17.770 -15.273  1.00                 O  
ATOM   1941  CB  LEU   243     -45.571 -16.320 -13.128  1.00                 C  
ATOM   1942  CG  LEU   243     -46.485 -15.167 -12.708  1.00                 C  
ATOM   1943  CD1 LEU   243     -47.781 -15.698 -12.114  1.00                 C  
ATOM   1944  CD2 LEU   243     -45.781 -14.258 -11.713  1.00                 C  
ATOM   1945  N   LEU   244     -42.358 -17.406 -13.572  1.00                 N  
ATOM   1946  CA  LEU   244     -41.488 -18.511 -13.956  1.00                 C  
ATOM   1947  C   LEU   244     -41.227 -19.503 -12.832  1.00                 C  
ATOM   1948  O   LEU   244     -41.047 -19.126 -11.671  1.00                 O  
ATOM   1949  CB  LEU   244     -40.145 -17.984 -14.465  1.00                 C  
ATOM   1950  CG  LEU   244     -39.162 -19.030 -14.992  1.00                 C  
ATOM   1951  CD1 LEU   244     -38.211 -18.413 -16.007  1.00                 C  
ATOM   1952  CD2 LEU   244     -38.380 -19.657 -13.848  1.00                 C  
ATOM   1953  N   ASN   245     -41.219 -20.783 -13.185  1.00                 N  
ATOM   1954  CA  ASN   245     -40.947 -21.837 -12.217  1.00                 C  
ATOM   1955  C   ASN   245     -39.875 -22.765 -12.780  1.00                 C  
ATOM   1956  O   ASN   245     -40.028 -23.307 -13.876  1.00                 O  
ATOM   1957  CB  ASN   245     -42.231 -22.595 -11.876  1.00                 C  
ATOM   1958  CG  ASN   245     -42.019 -23.650 -10.807  1.00                 C  
ATOM   1959  OD1 ASN   245     -41.165 -24.526 -10.947  1.00                 O  
ATOM   1960  ND2 ASN   245     -42.797 -23.568  -9.734  1.00                 N  
ATOM   1961  N   VAL   246     -38.793 -22.943 -12.032  1.00                 N  
ATOM   1962  CA  VAL   246     -37.708 -23.813 -12.472  1.00                 C  
ATOM   1963  C   VAL   246     -38.115 -25.265 -12.255  1.00                 C  
ATOM   1964  O   VAL   246     -38.373 -25.690 -11.130  1.00                 O  
ATOM   1965  CB  VAL   246     -36.395 -23.495 -11.734  1.00                 C  
ATOM   1966  CG1 VAL   246     -35.299 -24.463 -12.153  1.00                 C  
ATOM   1967  CG2 VAL   246     -35.970 -22.058 -11.997  1.00                 C  
ATOM   1968  N   GLU   247     -38.172 -26.024 -13.340  1.00                 N  
ATOM   1969  CA  GLU   247     -38.571 -27.420 -13.253  1.00                 C  
ATOM   1970  C   GLU   247     -37.380 -28.343 -12.988  1.00                 C  
ATOM   1971  O   GLU   247     -37.424 -29.180 -12.085  1.00                 O  
ATOM   1972  CB  GLU   247     -39.281 -27.855 -14.537  1.00                 C  
ATOM   1973  CD  GLU   247     -41.642 -27.563 -13.689  1.00                 C  
ATOM   1974  CG  GLU   247     -40.631 -27.192 -14.755  1.00                 C  
ATOM   1975  OE1 GLU   247     -41.807 -28.771 -13.421  1.00                 O  
ATOM   1976  OE2 GLU   247     -42.269 -26.644 -13.120  1.00                 O  
ATOM   1977  N   HIS   248     -36.317 -28.189 -13.774  1.00                 N  
ATOM   1978  CA  HIS   248     -35.128 -29.021 -13.612  1.00                 C  
ATOM   1979  C   HIS   248     -33.967 -28.481 -14.437  1.00                 C  
ATOM   1980  O   HIS   248     -34.149 -27.623 -15.299  1.00                 O  
ATOM   1981  CB  HIS   248     -35.428 -30.468 -14.009  1.00                 C  
ATOM   1982  CG  HIS   248     -34.351 -31.435 -13.628  1.00                 C  
ATOM   1983  ND1 HIS   248     -33.199 -31.596 -14.367  1.00                 N  
ATOM   1984  CE1 HIS   248     -32.428 -32.528 -13.780  1.00                 C  
ATOM   1985  CD2 HIS   248     -34.146 -32.387 -12.546  1.00                 C  
ATOM   1986  NE2 HIS   248     -32.990 -33.007 -12.686  1.00                 N  
ATOM   1987  N   ARG   249     -32.770 -28.986 -14.167  1.00                 N  
ATOM   1988  CA  ARG   249     -31.593 -28.555 -14.905  1.00                 C  
ATOM   1989  C   ARG   249     -31.380 -29.488 -16.093  1.00                 C  
ATOM   1990  O   ARG   249     -32.042 -30.518 -16.211  1.00                 O  
ATOM   1991  CB  ARG   249     -30.366 -28.534 -13.992  1.00                 C  
ATOM   1992  CD  ARG   249     -29.180 -27.520 -12.026  1.00                 C  
ATOM   1993  NE  ARG   249     -29.241 -26.546 -10.939  1.00                 N  
ATOM   1994  CG  ARG   249     -30.444 -27.512 -12.870  1.00                 C  
ATOM   1995  CZ  ARG   249     -28.277 -26.366 -10.042  1.00                 C  
ATOM   1996  NH1 ARG   249     -28.421 -25.456  -9.088  1.00                 N  
ATOM   1997  NH2 ARG   249     -27.173 -27.097 -10.100  1.00                 N  
ATOM   1998  N   MET   250     -30.462 -29.116 -16.975  1.00                 N  
ATOM   1999  CA  MET   250     -30.145 -29.927 -18.144  1.00                 C  
ATOM   2000  C   MET   250     -28.650 -29.811 -18.391  1.00                 C  
ATOM   2001  O   MET   250     -27.936 -29.171 -17.617  1.00                 O  
ATOM   2002  CB  MET   250     -30.962 -29.467 -19.353  1.00                 C  
ATOM   2003  SD  MET   250     -33.023 -31.290 -19.029  1.00                 S  
ATOM   2004  CE  MET   250     -32.835 -31.843 -20.722  1.00                 C  
ATOM   2005  CG  MET   250     -32.466 -29.581 -19.165  1.00                 C  
ATOM   2006  N   GLY   251     -28.178 -30.428 -19.470  1.00                 N  
ATOM   2007  CA  GLY   251     -26.766 -30.362 -19.819  1.00                 C  
ATOM   2008  C   GLY   251     -26.461 -28.918 -20.194  1.00                 C  
ATOM   2009  O   GLY   251     -25.312 -28.478 -20.147  1.00                 O  
ATOM   2010  N   GLY   252     -27.510 -28.190 -20.564  1.00                 N  
ATOM   2011  CA  GLY   252     -27.365 -26.795 -20.935  1.00                 C  
ATOM   2012  C   GLY   252     -27.967 -25.899 -19.868  1.00                 C  
ATOM   2013  O   GLY   252     -27.554 -25.944 -18.708  1.00                 O  
ATOM   2014  N   VAL   253     -28.955 -25.094 -20.251  1.00                 N  
ATOM   2015  CA  VAL   253     -29.604 -24.180 -19.312  1.00                 C  
ATOM   2016  C   VAL   253     -30.776 -24.859 -18.606  1.00                 C  
ATOM   2017  O   VAL   253     -31.227 -25.925 -19.019  1.00                 O  
ATOM   2018  CB  VAL   253     -30.090 -22.899 -20.016  1.00                 C  
ATOM   2019  CG1 VAL   253     -28.917 -22.150 -20.628  1.00                 C  
ATOM   2020  CG2 VAL   253     -31.125 -23.236 -21.078  1.00                 C  
ATOM   2021  N   GLU   254     -31.284 -24.246 -17.525  1.00                 N  
ATOM   2022  CA  GLU   254     -32.409 -24.845 -16.801  1.00                 C  
ATOM   2023  C   GLU   254     -33.696 -24.821 -17.619  1.00                 C  
ATOM   2024  O   GLU   254     -33.899 -23.931 -18.444  1.00                 O  
ATOM   2025  CB  GLU   254     -32.635 -24.124 -15.470  1.00                 C  
ATOM   2026  CD  GLU   254     -31.780 -23.605 -13.151  1.00                 C  
ATOM   2027  CG  GLU   254     -31.503 -24.298 -14.470  1.00                 C  
ATOM   2028  OE1 GLU   254     -32.779 -22.860 -13.070  1.00                 O  
ATOM   2029  OE2 GLU   254     -30.999 -23.808 -12.198  1.00                 O  
ATOM   2030  N   SER   255     -34.556 -25.809 -17.396  1.00                 N  
ATOM   2031  CA  SER   255     -35.833 -25.870 -18.099  1.00                 C  
ATOM   2032  C   SER   255     -36.893 -25.370 -17.136  1.00                 C  
ATOM   2033  O   SER   255     -36.914 -25.753 -15.971  1.00                 O  
ATOM   2034  CB  SER   255     -36.112 -27.295 -18.580  1.00                 C  
ATOM   2035  OG  SER   255     -35.175 -27.694 -19.565  1.00                 O  
ATOM   2036  N   VAL   256     -37.775 -24.512 -17.627  1.00                 N  
ATOM   2037  CA  VAL   256     -38.797 -23.942 -16.771  1.00                 C  
ATOM   2038  C   VAL   256     -40.156 -23.921 -17.443  1.00                 C  
ATOM   2039  O   VAL   256     -40.287 -24.231 -18.627  1.00                 O  
ATOM   2040  CB  VAL   256     -38.429 -22.514 -16.326  1.00                 C  
ATOM   2041  CG1 VAL   256     -37.136 -22.523 -15.525  1.00                 C  
ATOM   2042  CG2 VAL   256     -38.306 -21.596 -17.532  1.00                 C  
ATOM   2043  N   SER   257     -41.169 -23.568 -16.661  1.00                 N  
ATOM   2044  CA  SER   257     -42.510 -23.412 -17.190  1.00                 C  
ATOM   2045  C   SER   257     -42.820 -21.947 -16.922  1.00                 C  
ATOM   2046  O   SER   257     -42.419 -21.397 -15.884  1.00                 O  
ATOM   2047  CB  SER   257     -43.471 -24.391 -16.512  1.00                 C  
ATOM   2048  OG  SER   257     -43.115 -25.733 -16.795  1.00                 O  
ATOM   2049  N   LEU   258     -43.486 -21.311 -17.878  1.00                 N  
ATOM   2050  CA  LEU   258     -43.864 -19.912 -17.757  1.00                 C  
ATOM   2051  C   LEU   258     -45.379 -19.784 -17.733  1.00                 C  
ATOM   2052  O   LEU   258     -46.090 -20.557 -18.375  1.00                 O  
ATOM   2053  CB  LEU   258     -43.270 -19.095 -18.906  1.00                 C  
ATOM   2054  CG  LEU   258     -41.745 -19.106 -19.028  1.00                 C  
ATOM   2055  CD1 LEU   258     -41.301 -18.366 -20.281  1.00                 C  
ATOM   2056  CD2 LEU   258     -41.103 -18.490 -17.795  1.00                 C  
ATOM   2057  N   SER   259     -45.861 -18.803 -16.979  1.00                 N  
ATOM   2058  CA  SER   259     -47.286 -18.528 -16.867  1.00                 C  
ATOM   2059  C   SER   259     -47.506 -17.055 -17.162  1.00                 C  
ATOM   2060  O   SER   259     -46.683 -16.213 -16.800  1.00                 O  
ATOM   2061  CB  SER   259     -47.798 -18.909 -15.476  1.00                 C  
ATOM   2062  OG  SER   259     -47.648 -20.298 -15.241  1.00                 O  
ATOM   2063  N   ASP   260     -48.608 -16.743 -17.830  1.00                 N  
ATOM   2064  CA  ASP   260     -48.926 -15.357 -18.122  1.00                 C  
ATOM   2065  C   ASP   260     -49.279 -14.722 -16.783  1.00                 C  
ATOM   2066  O   ASP   260     -49.902 -15.359 -15.932  1.00                 O  
ATOM   2067  CB  ASP   260     -50.065 -15.272 -19.140  1.00                 C  
ATOM   2068  CG  ASP   260     -49.640 -15.709 -20.528  1.00                 C  
ATOM   2069  OD1 ASP   260     -48.420 -15.847 -20.760  1.00                 O  
ATOM   2070  OD2 ASP   260     -50.526 -15.914 -21.384  1.00                 O  
ATOM   2071  N   PRO   261     -48.862 -13.476 -16.587  1.00                 N  
ATOM   2072  CA  PRO   261     -49.123 -12.774 -15.337  1.00                 C  
ATOM   2073  C   PRO   261     -50.604 -12.748 -14.961  1.00                 C  
ATOM   2074  O   PRO   261     -50.958 -12.928 -13.793  1.00                 O  
ATOM   2075  CB  PRO   261     -48.607 -11.357 -15.594  1.00                 C  
ATOM   2076  CD  PRO   261     -48.257 -12.602 -17.608  1.00                 C  
ATOM   2077  CG  PRO   261     -48.581 -11.232 -17.080  1.00                 C  
ATOM   2078  N   ASP   262     -51.465 -12.535 -15.952  1.00                 N  
ATOM   2079  CA  ASP   262     -52.905 -12.464 -15.716  1.00                 C  
ATOM   2080  C   ASP   262     -53.593 -13.823 -15.663  1.00                 C  
ATOM   2081  O   ASP   262     -53.870 -14.349 -14.586  1.00                 O  
ATOM   2082  CB  ASP   262     -53.584 -11.618 -16.795  1.00                 C  
ATOM   2083  CG  ASP   262     -55.058 -11.396 -16.520  1.00                 C  
ATOM   2084  OD1 ASP   262     -55.382 -10.776 -15.485  1.00                 O  
ATOM   2085  OD2 ASP   262     -55.889 -11.842 -17.339  1.00                 O  
ATOM   2086  N   SER   263     -53.875 -14.376 -16.838  1.00                 N  
ATOM   2087  CA  SER   263     -54.549 -15.665 -16.952  1.00                 C  
ATOM   2088  C   SER   263     -53.812 -16.792 -16.242  1.00                 C  
ATOM   2089  O   SER   263     -54.423 -17.773 -15.816  1.00                 O  
ATOM   2090  CB  SER   263     -54.737 -16.043 -18.423  1.00                 C  
ATOM   2091  OG  SER   263     -53.489 -16.281 -19.051  1.00                 O  
ATOM   2092  N   ASN   264     -52.497 -16.643 -16.115  1.00                 N  
ATOM   2093  CA  ASN   264     -51.661 -17.650 -15.477  1.00                 C  
ATOM   2094  C   ASN   264     -51.661 -18.938 -16.288  1.00                 C  
ATOM   2095  O   ASN   264     -51.472 -20.028 -15.747  1.00                 O  
ATOM   2096  CB  ASN   264     -52.131 -17.907 -14.044  1.00                 C  
ATOM   2097  CG  ASN   264     -51.983 -16.688 -13.155  1.00                 C  
ATOM   2098  OD1 ASN   264     -50.908 -16.094 -13.073  1.00                 O  
ATOM   2099  ND2 ASN   264     -53.066 -16.311 -12.485  1.00                 N  
ATOM   2100  N   ASP   265     -51.874 -18.801 -17.593  1.00                 N  
ATOM   2101  CA  ASP   265     -51.874 -19.956 -18.468  1.00                 C  
ATOM   2102  C   ASP   265     -50.450 -20.382 -18.782  1.00                 C  
ATOM   2103  O   ASP   265     -49.564 -19.544 -18.949  1.00                 O  
ATOM   2104  CB  ASP   265     -52.638 -19.651 -19.758  1.00                 C  
ATOM   2105  CG  ASP   265     -54.130 -19.508 -19.531  1.00                 C  
ATOM   2106  OD1 ASP   265     -54.618 -19.968 -18.477  1.00                 O  
ATOM   2107  OD2 ASP   265     -54.812 -18.936 -20.408  1.00                 O  
ATOM   2108  N   ASP   266     -50.233 -21.690 -18.860  1.00                 N  
ATOM   2109  CA  ASP   266     -48.919 -22.253 -19.148  1.00                 C  
ATOM   2110  C   ASP   266     -48.518 -21.950 -20.590  1.00                 C  
ATOM   2111  O   ASP   266     -49.084 -22.506 -21.530  1.00                 O  
ATOM   2112  CB  ASP   266     -48.916 -23.762 -18.896  1.00                 C  
ATOM   2113  CG  ASP   266     -47.548 -24.383 -19.097  1.00                 C  
ATOM   2114  OD1 ASP   266     -46.656 -23.695 -19.637  1.00                 O  
ATOM   2115  OD2 ASP   266     -47.367 -25.559 -18.715  1.00                 O  
ATOM   2116  N   VAL   267     -47.528 -21.078 -20.761  1.00                 N  
ATOM   2117  CA  VAL   267     -47.064 -20.693 -22.094  1.00                 C  
ATOM   2118  C   VAL   267     -46.587 -21.861 -22.957  1.00                 C  
ATOM   2119  O   VAL   267     -46.983 -21.988 -24.121  1.00                 O  
ATOM   2120  CB  VAL   267     -45.923 -19.662 -22.018  1.00                 C  
ATOM   2121  CG1 VAL   267     -45.313 -19.440 -23.394  1.00                 C  
ATOM   2122  CG2 VAL   267     -46.428 -18.350 -21.438  1.00                 C  
ATOM   2123  N   ALA   268     -45.728 -22.705 -22.397  1.00                 N  
ATOM   2124  CA  ALA   268     -45.228 -23.845 -23.144  1.00                 C  
ATOM   2125  C   ALA   268     -46.342 -24.803 -23.534  1.00                 C  
ATOM   2126  O   ALA   268     -46.380 -25.298 -24.661  1.00                 O  
ATOM   2127  CB  ALA   268     -44.174 -24.587 -22.336  1.00                 C  
ATOM   2128  N   LYS   269     -47.250 -25.066 -22.599  1.00                 N  
ATOM   2129  CA  LYS   269     -48.371 -25.967 -22.851  1.00                 C  
ATOM   2130  C   LYS   269     -49.204 -25.436 -24.013  1.00                 C  
ATOM   2131  O   LYS   269     -49.762 -26.206 -24.799  1.00                 O  
ATOM   2132  CB  LYS   269     -49.227 -26.122 -21.592  1.00                 C  
ATOM   2133  CD  LYS   269     -51.116 -27.293 -20.426  1.00                 C  
ATOM   2134  CE  LYS   269     -52.278 -28.261 -20.580  1.00                 C  
ATOM   2135  CG  LYS   269     -50.377 -27.105 -21.741  1.00                 C  
ATOM   2136  NZ  LYS   269     -53.015 -28.452 -19.300  1.00                 N  
ATOM   2137  N   GLY   270     -49.279 -24.112 -24.108  1.00                 N  
ATOM   2138  CA  GLY   270     -50.026 -23.477 -25.177  1.00                 C  
ATOM   2139  C   GLY   270     -49.422 -23.782 -26.530  1.00                 C  
ATOM   2140  O   GLY   270     -50.147 -23.941 -27.515  1.00                 O  
ATOM   2141  N   LEU   271     -48.096 -23.858 -26.595  1.00                 N  
ATOM   2142  CA  LEU   271     -47.431 -24.170 -27.855  1.00                 C  
ATOM   2143  C   LEU   271     -47.805 -25.593 -28.255  1.00                 C  
ATOM   2144  O   LEU   271     -47.894 -25.916 -29.442  1.00                 O  
ATOM   2145  CB  LEU   271     -45.916 -24.004 -27.717  1.00                 C  
ATOM   2146  CG  LEU   271     -45.406 -22.576 -27.514  1.00                 C  
ATOM   2147  CD1 LEU   271     -43.910 -22.573 -27.241  1.00                 C  
ATOM   2148  CD2 LEU   271     -45.724 -21.715 -28.727  1.00                 C  
ATOM   2149  N   ILE   272     -48.025 -26.438 -27.253  1.00                 N  
ATOM   2150  CA  ILE   272     -48.405 -27.824 -27.491  1.00                 C  
ATOM   2151  C   ILE   272     -49.848 -27.879 -27.987  1.00                 C  
ATOM   2152  O   ILE   272     -50.168 -28.632 -28.904  1.00                 O  
ATOM   2153  CB  ILE   272     -48.231 -28.682 -26.224  1.00                 C  
ATOM   2154  CD1 ILE   272     -46.500 -29.408 -24.499  1.00                 C  
ATOM   2155  CG1 ILE   272     -46.749 -28.810 -25.866  1.00                 C  
ATOM   2156  CG2 ILE   272     -48.889 -30.042 -26.407  1.00                 C  
ATOM   2157  N   THR   273     -50.711 -27.068 -27.380  1.00                 N  
ATOM   2158  CA  THR   273     -52.119 -27.012 -27.764  1.00                 C  
ATOM   2159  C   THR   273     -52.263 -26.624 -29.233  1.00                 C  
ATOM   2160  O   THR   273     -53.042 -27.225 -29.969  1.00                 O  
ATOM   2161  CB  THR   273     -52.904 -26.018 -26.888  1.00                 C  
ATOM   2162  OG1 THR   273     -52.867 -26.448 -25.522  1.00                 O  
ATOM   2163  CG2 THR   273     -54.356 -25.945 -27.335  1.00                 C  
ATOM   2164  N   ASN   274     -51.511 -25.610 -29.650  1.00                 N  
ATOM   2165  CA  ASN   274     -51.561 -25.124 -31.026  1.00                 C  
ATOM   2166  C   ASN   274     -50.830 -26.026 -32.011  1.00                 C  
ATOM   2167  O   ASN   274     -50.790 -25.741 -33.207  1.00                 O  
ATOM   2168  CB  ASN   274     -50.991 -23.707 -31.115  1.00                 C  
ATOM   2169  CG  ASN   274     -51.894 -22.674 -30.469  1.00                 C  
ATOM   2170  OD1 ASN   274     -53.107 -22.864 -30.382  1.00                 O  
ATOM   2171  ND2 ASN   274     -51.303 -21.575 -30.014  1.00                 N  
ATOM   2172  N   GLY   275     -50.246 -27.107 -31.507  1.00                 N  
ATOM   2173  CA  GLY   275     -49.533 -28.030 -32.370  1.00                 C  
ATOM   2174  C   GLY   275     -48.250 -27.468 -32.946  1.00                 C  
ATOM   2175  O   GLY   275     -47.760 -27.954 -33.964  1.00                 O  
ATOM   2176  N   LEU   276     -47.698 -26.445 -32.298  1.00                 N  
ATOM   2177  CA  LEU   276     -46.461 -25.827 -32.764  1.00                 C  
ATOM   2178  C   LEU   276     -45.226 -26.597 -32.306  1.00                 C  
ATOM   2179  O   LEU   276     -44.161 -26.495 -32.916  1.00                 O  
ATOM   2180  CB  LEU   276     -46.370 -24.379 -32.279  1.00                 C  
ATOM   2181  CG  LEU   276     -47.415 -23.410 -32.837  1.00                 C  
ATOM   2182  CD1 LEU   276     -47.288 -22.045 -32.178  1.00                 C  
ATOM   2183  CD2 LEU   276     -47.279 -23.284 -34.346  1.00                 C  
ATOM   2184  N   VAL   277     -45.367 -27.363 -31.229  1.00                 N  
ATOM   2185  CA  VAL   277     -44.253 -28.152 -30.709  1.00                 C  
ATOM   2186  C   VAL   277     -44.753 -29.470 -30.134  1.00                 C  
ATOM   2187  O   VAL   277     -45.917 -29.586 -29.754  1.00                 O  
ATOM   2188  CB  VAL   277     -43.462 -27.376 -29.640  1.00                 C  
ATOM   2189  CG1 VAL   277     -42.850 -26.119 -30.239  1.00                 C  
ATOM   2190  CG2 VAL   277     -44.359 -27.027 -28.462  1.00                 C  
ATOM   2191  N   MET   278     -43.865 -30.458 -30.070  1.00                 N  
ATOM   2192  CA  MET   278     -44.209 -31.763 -29.520  1.00                 C  
ATOM   2193  C   MET   278     -43.684 -31.871 -28.085  1.00                 C  
ATOM   2194  O   MET   278     -42.801 -31.115 -27.674  1.00                 O  
ATOM   2195  CB  MET   278     -43.638 -32.881 -30.395  1.00                 C  
ATOM   2196  SD  MET   278     -43.473 -34.217 -32.816  1.00                 S  
ATOM   2197  CE  MET   278     -44.307 -35.646 -32.130  1.00                 C  
ATOM   2198  CG  MET   278     -44.180 -32.895 -31.815  1.00                 C  
ATOM   2199  N   CYS   279     -44.228 -32.818 -27.329  1.00                 N  
ATOM   2200  CA  CYS   279     -43.824 -33.011 -25.945  1.00                 C  
ATOM   2201  C   CYS   279     -42.534 -33.817 -25.801  1.00                 C  
ATOM   2202  O   CYS   279     -42.257 -34.717 -26.592  1.00                 O  
ATOM   2203  CB  CYS   279     -44.934 -33.706 -25.155  1.00                 C  
ATOM   2204  SG  CYS   279     -46.453 -32.738 -24.992  1.00                 S  
ATOM   2205  N   GLU   280     -41.741 -33.467 -24.793  1.00                 N  
ATOM   2206  CA  GLU   280     -40.500 -34.172 -24.499  1.00                 C  
ATOM   2207  C   GLU   280     -40.721 -34.746 -23.109  1.00                 C  
ATOM   2208  O   GLU   280     -40.682 -34.027 -22.113  1.00                 O  
ATOM   2209  CB  GLU   280     -39.307 -33.218 -24.589  1.00                 C  
ATOM   2210  CD  GLU   280     -36.801 -32.919 -24.503  1.00                 C  
ATOM   2211  CG  GLU   280     -37.961 -33.884 -24.358  1.00                 C  
ATOM   2212  OE1 GLU   280     -37.035 -31.769 -24.932  1.00                 O  
ATOM   2213  OE2 GLU   280     -35.658 -33.312 -24.188  1.00                 O  
ATOM   2214  N   GLN   281     -40.971 -36.047 -23.058  1.00                 N  
ATOM   2215  CA  GLN   281     -41.255 -36.746 -21.814  1.00                 C  
ATOM   2216  C   GLN   281     -40.091 -36.926 -20.839  1.00                 C  
ATOM   2217  O   GLN   281     -38.975 -37.255 -21.240  1.00                 O  
ATOM   2218  CB  GLN   281     -41.815 -38.141 -22.099  1.00                 C  
ATOM   2219  CD  GLN   281     -43.711 -39.536 -23.015  1.00                 C  
ATOM   2220  CG  GLN   281     -43.182 -38.138 -22.763  1.00                 C  
ATOM   2221  OE1 GLN   281     -43.698 -40.384 -22.123  1.00                 O  
ATOM   2222  NE2 GLN   281     -44.179 -39.780 -24.233  1.00                 N  
ATOM   2223  N   ARG   282     -40.374 -36.705 -19.556  1.00                 N  
ATOM   2224  CA  ARG   282     -39.393 -36.876 -18.481  1.00                 C  
ATOM   2225  C   ARG   282     -39.829 -38.131 -17.718  1.00                 C  
ATOM   2226  O   ARG   282     -41.023 -38.377 -17.559  1.00                 O  
ATOM   2227  CB  ARG   282     -39.343 -35.628 -17.597  1.00                 C  
ATOM   2228  CD  ARG   282     -38.775 -33.195 -17.363  1.00                 C  
ATOM   2229  NE  ARG   282     -38.292 -31.989 -18.032  1.00                 N  
ATOM   2230  CG  ARG   282     -38.805 -34.392 -18.299  1.00                 C  
ATOM   2231  CZ  ARG   282     -37.013 -31.640 -18.112  1.00                 C  
ATOM   2232  NH1 ARG   282     -36.668 -30.524 -18.741  1.00                 N  
ATOM   2233  NH2 ARG   282     -36.081 -32.407 -17.563  1.00                 N  
ATOM   2234  N   ARG   283     -38.862 -38.905 -17.236  1.00                 N  
ATOM   2235  CA  ARG   283     -39.132 -40.142 -16.505  1.00                 C  
ATOM   2236  C   ARG   283     -39.262 -39.959 -14.993  1.00                 C  
ATOM   2237  O   ARG   283     -39.843 -40.805 -14.315  1.00                 O  
ATOM   2238  CB  ARG   283     -38.035 -41.174 -16.775  1.00                 C  
ATOM   2239  CD  ARG   283     -36.796 -42.585 -18.440  1.00                 C  
ATOM   2240  NE  ARG   283     -35.521 -41.890 -18.280  1.00                 N  
ATOM   2241  CG  ARG   283     -37.981 -41.661 -18.213  1.00                 C  
ATOM   2242  CZ  ARG   283     -34.340 -42.497 -18.225  1.00                 C  
ATOM   2243  NH1 ARG   283     -33.233 -41.782 -18.078  1.00                 N  
ATOM   2244  NH2 ARG   283     -34.269 -43.818 -18.316  1.00                 N  
ATOM   2245  N   GLU   284     -38.711 -38.866 -14.469  1.00                 N  
ATOM   2246  CA  GLU   284     -38.744 -38.600 -13.031  1.00                 C  
ATOM   2247  C   GLU   284     -40.157 -38.525 -12.451  1.00                 C  
ATOM   2248  O   GLU   284     -41.052 -37.923 -13.043  1.00                 O  
ATOM   2249  CB  GLU   284     -38.014 -37.294 -12.711  1.00                 C  
ATOM   2250  CD  GLU   284     -35.821 -36.047 -12.592  1.00                 C  
ATOM   2251  CG  GLU   284     -36.513 -37.350 -12.942  1.00                 C  
ATOM   2252  OE1 GLU   284     -36.450 -35.201 -11.922  1.00                 O  
ATOM   2253  OE2 GLU   284     -34.649 -35.872 -12.987  1.00                 O  
ATOM   2254  N   LYS   285     -40.343 -39.124 -11.278  1.00                 N  
ATOM   2255  CA  LYS   285     -41.652 -39.159 -10.630  1.00                 C  
ATOM   2256  C   LYS   285     -42.316 -37.812 -10.355  1.00                 C  
ATOM   2257  O   LYS   285     -43.545 -37.713 -10.399  1.00                 O  
ATOM   2258  CB  LYS   285     -41.569 -39.899  -9.293  1.00                 C  
ATOM   2259  CD  LYS   285     -41.265 -42.065  -8.063  1.00                 C  
ATOM   2260  CE  LYS   285     -41.052 -43.564  -8.195  1.00                 C  
ATOM   2261  CG  LYS   285     -41.343 -41.396  -9.425  1.00                 C  
ATOM   2262  NZ  LYS   285     -40.933 -44.227  -6.867  1.00                 N  
ATOM   2263  N   ARG   286     -41.527 -36.776 -10.078  1.00                 N  
ATOM   2264  CA  ARG   286     -42.099 -35.458  -9.803  1.00                 C  
ATOM   2265  C   ARG   286     -42.913 -34.929 -10.979  1.00                 C  
ATOM   2266  O   ARG   286     -43.799 -34.098 -10.798  1.00                 O  
ATOM   2267  CB  ARG   286     -40.996 -34.457  -9.453  1.00                 C  
ATOM   2268  CD  ARG   286     -39.181 -33.742  -7.873  1.00                 C  
ATOM   2269  NE  ARG   286     -38.090 -33.888  -8.833  1.00                 N  
ATOM   2270  CG  ARG   286     -40.302 -34.736  -8.130  1.00                 C  
ATOM   2271  CZ  ARG   286     -37.049 -33.065  -8.912  1.00                 C  
ATOM   2272  NH1 ARG   286     -36.103 -33.277  -9.817  1.00                 N  
ATOM   2273  NH2 ARG   286     -36.956 -32.032  -8.086  1.00                 N  
ATOM   2274  N   PHE   287     -42.611 -35.404 -12.182  1.00                 N  
ATOM   2275  CA  PHE   287     -43.304 -34.919 -13.375  1.00                 C  
ATOM   2276  C   PHE   287     -44.413 -35.829 -13.886  1.00                 C  
ATOM   2277  O   PHE   287     -44.929 -35.631 -14.984  1.00                 O  
ATOM   2278  CB  PHE   287     -42.311 -34.695 -14.518  1.00                 C  
ATOM   2279  CG  PHE   287     -41.313 -33.606 -14.248  1.00                 C  
ATOM   2280  CZ  PHE   287     -39.469 -31.587 -13.748  1.00                 C  
ATOM   2281  CD1 PHE   287     -39.957 -33.836 -14.407  1.00                 C  
ATOM   2282  CE1 PHE   287     -39.038 -32.834 -14.159  1.00                 C  
ATOM   2283  CD2 PHE   287     -41.728 -32.353 -13.836  1.00                 C  
ATOM   2284  CE2 PHE   287     -40.809 -31.351 -13.589  1.00                 C  
ATOM   2285  N   ASN   288     -44.782 -36.818 -13.083  1.00                 N  
ATOM   2286  CA  ASN   288     -45.811 -37.772 -13.468  1.00                 C  
ATOM   2287  C   ASN   288     -47.085 -37.098 -13.973  1.00                 C  
ATOM   2288  O   ASN   288     -47.559 -37.390 -15.070  1.00                 O  
ATOM   2289  CB  ASN   288     -46.147 -38.699 -12.298  1.00                 C  
ATOM   2290  CG  ASN   288     -45.054 -39.712 -12.024  1.00                 C  
ATOM   2291  OD1 ASN   288     -44.202 -39.966 -12.876  1.00                 O  
ATOM   2292  ND2 ASN   288     -45.074 -40.296 -10.832  1.00                 N  
ATOM   2293  N   LYS   289     -47.629 -36.193 -13.169  1.00                 N  
ATOM   2294  CA  LYS   289     -48.860 -35.497 -13.524  1.00                 C  
ATOM   2295  C   LYS   289     -48.733 -34.554 -14.707  1.00                 C  
ATOM   2296  O   LYS   289     -49.538 -34.601 -15.639  1.00                 O  
ATOM   2297  CB  LYS   289     -49.387 -34.698 -12.330  1.00                 C  
ATOM   2298  CD  LYS   289     -51.199 -33.263 -11.352  1.00                 C  
ATOM   2299  CE  LYS   289     -52.499 -32.524 -11.625  1.00                 C  
ATOM   2300  CG  LYS   289     -50.693 -33.968 -12.600  1.00                 C  
ATOM   2301  NZ  LYS   289     -53.007 -31.827 -10.411  1.00                 N  
ATOM   2302  N   VAL   290     -47.725 -33.691 -14.669  1.00                 N  
ATOM   2303  CA  VAL   290     -47.538 -32.720 -15.734  1.00                 C  
ATOM   2304  C   VAL   290     -47.270 -33.362 -17.094  1.00                 C  
ATOM   2305  O   VAL   290     -47.706 -32.838 -18.120  1.00                 O  
ATOM   2306  CB  VAL   290     -46.388 -31.747 -15.415  1.00                 C  
ATOM   2307  CG1 VAL   290     -46.697 -30.950 -14.157  1.00                 C  
ATOM   2308  CG2 VAL   290     -45.077 -32.504 -15.262  1.00                 C  
ATOM   2309  N   LEU   291     -46.576 -34.499 -17.116  1.00                 N  
ATOM   2310  CA  LEU   291     -46.313 -35.168 -18.386  1.00                 C  
ATOM   2311  C   LEU   291     -47.622 -35.668 -19.001  1.00                 C  
ATOM   2312  O   LEU   291     -47.804 -35.606 -20.218  1.00                 O  
ATOM   2313  CB  LEU   291     -45.335 -36.328 -18.188  1.00                 C  
ATOM   2314  CG  LEU   291     -44.936 -37.100 -19.447  1.00                 C  
ATOM   2315  CD1 LEU   291     -44.278 -36.175 -20.460  1.00                 C  
ATOM   2316  CD2 LEU   291     -44.005 -38.251 -19.099  1.00                 C  
ATOM   2317  N   THR   292     -48.538 -36.151 -18.166  1.00                 N  
ATOM   2318  CA  THR   292     -49.828 -36.621 -18.672  1.00                 C  
ATOM   2319  C   THR   292     -50.644 -35.428 -19.174  1.00                 C  
ATOM   2320  O   THR   292     -51.353 -35.525 -20.178  1.00                 O  
ATOM   2321  CB  THR   292     -50.613 -37.388 -17.591  1.00                 C  
ATOM   2322  OG1 THR   292     -49.865 -38.539 -17.181  1.00                 O  
ATOM   2323  CG2 THR   292     -51.957 -37.848 -18.135  1.00                 C  
ATOM   2324  N   GLU   293     -50.539 -34.302 -18.475  1.00                 N  
ATOM   2325  CA  GLU   293     -51.253 -33.100 -18.885  1.00                 C  
ATOM   2326  C   GLU   293     -50.756 -32.654 -20.257  1.00                 C  
ATOM   2327  O   GLU   293     -51.549 -32.292 -21.129  1.00                 O  
ATOM   2328  CB  GLU   293     -51.070 -31.989 -17.850  1.00                 C  
ATOM   2329  CD  GLU   293     -51.687 -29.662 -17.084  1.00                 C  
ATOM   2330  CG  GLU   293     -51.830 -30.712 -18.169  1.00                 C  
ATOM   2331  OE1 GLU   293     -50.977 -29.927 -16.091  1.00                 O  
ATOM   2332  OE2 GLU   293     -52.285 -28.575 -17.227  1.00                 O  
ATOM   2333  N   TYR   294     -49.440 -32.684 -20.445  1.00                 N  
ATOM   2334  CA  TYR   294     -48.844 -32.286 -21.715  1.00                 C  
ATOM   2335  C   TYR   294     -49.161 -33.273 -22.836  1.00                 C  
ATOM   2336  O   TYR   294     -49.500 -32.868 -23.947  1.00                 O  
ATOM   2337  CB  TYR   294     -47.327 -32.144 -21.574  1.00                 C  
ATOM   2338  CG  TYR   294     -46.898 -30.952 -20.749  1.00                 C  
ATOM   2339  OH  TYR   294     -45.711 -27.684 -18.468  1.00                 O  
ATOM   2340  CZ  TYR   294     -46.104 -28.765 -19.224  1.00                 C  
ATOM   2341  CD1 TYR   294     -46.328 -31.124 -19.494  1.00                 C  
ATOM   2342  CE1 TYR   294     -45.932 -30.041 -18.733  1.00                 C  
ATOM   2343  CD2 TYR   294     -47.063 -29.659 -21.228  1.00                 C  
ATOM   2344  CE2 TYR   294     -46.674 -28.563 -20.480  1.00                 C  
ATOM   2345  N   LEU   295     -49.050 -34.565 -22.547  1.00                 N  
ATOM   2346  CA  LEU   295     -49.343 -35.584 -23.549  1.00                 C  
ATOM   2347  C   LEU   295     -50.808 -35.509 -23.984  1.00                 C  
ATOM   2348  O   LEU   295     -51.133 -35.781 -25.141  1.00                 O  
ATOM   2349  CB  LEU   295     -49.021 -36.978 -23.006  1.00                 C  
ATOM   2350  CG  LEU   295     -47.541 -37.292 -22.780  1.00                 C  
ATOM   2351  CD1 LEU   295     -47.376 -38.636 -22.086  1.00                 C  
ATOM   2352  CD2 LEU   295     -46.781 -37.279 -24.097  1.00                 C  
ATOM   2353  N   LYS   296     -51.691 -35.139 -23.060  1.00                 N  
ATOM   2354  CA  LYS   296     -53.106 -35.012 -23.396  1.00                 C  
ATOM   2355  C   LYS   296     -53.290 -33.865 -24.379  1.00                 C  
ATOM   2356  O   LYS   296     -54.025 -33.986 -25.359  1.00                 O  
ATOM   2357  CB  LYS   296     -53.939 -34.791 -22.132  1.00                 C  
ATOM   2358  CD  LYS   296     -54.859 -35.715 -19.987  1.00                 C  
ATOM   2359  CE  LYS   296     -54.951 -36.933 -19.083  1.00                 C  
ATOM   2360  CG  LYS   296     -54.029 -36.008 -21.227  1.00                 C  
ATOM   2361  NZ  LYS   296     -55.725 -36.648 -17.844  1.00                 N  
ATOM   2362  N   ALA   297     -52.618 -32.749 -24.107  1.00                 N  
ATOM   2363  CA  ALA   297     -52.702 -31.577 -24.968  1.00                 C  
ATOM   2364  C   ALA   297     -52.202 -31.932 -26.364  1.00                 C  
ATOM   2365  O   ALA   297     -52.792 -31.535 -27.367  1.00                 O  
ATOM   2366  CB  ALA   297     -51.899 -30.427 -24.378  1.00                 C  
ATOM   2367  N   GLN   298     -51.113 -32.689 -26.418  1.00                 N  
ATOM   2368  CA  GLN   298     -50.533 -33.105 -27.687  1.00                 C  
ATOM   2369  C   GLN   298     -51.524 -33.954 -28.480  1.00                 C  
ATOM   2370  O   GLN   298     -51.616 -33.836 -29.704  1.00                 O  
ATOM   2371  CB  GLN   298     -49.235 -33.881 -27.454  1.00                 C  
ATOM   2372  CD  GLN   298     -48.001 -33.055 -29.497  1.00                 C  
ATOM   2373  CG  GLN   298     -48.503 -34.263 -28.730  1.00                 C  
ATOM   2374  OE1 GLN   298     -47.291 -32.212 -28.950  1.00                 O  
ATOM   2375  NE2 GLN   298     -48.370 -32.969 -30.770  1.00                 N  
ATOM   2376  N   GLU   299     -52.261 -34.810 -27.776  1.00                 N  
ATOM   2377  CA  GLU   299     -53.248 -35.681 -28.409  1.00                 C  
ATOM   2378  C   GLU   299     -54.379 -34.874 -29.027  1.00                 C  
ATOM   2379  O   GLU   299     -54.779 -35.119 -30.165  1.00                 O  
ATOM   2380  CB  GLU   299     -53.810 -36.679 -27.395  1.00                 C  
ATOM   2381  CD  GLU   299     -55.333 -38.645 -26.952  1.00                 C  
ATOM   2382  CG  GLU   299     -54.822 -37.652 -27.978  1.00                 C  
ATOM   2383  OE1 GLU   299     -54.913 -38.557 -25.779  1.00                 O  
ATOM   2384  OE2 GLU   299     -56.154 -39.511 -27.321  1.00                 O  
ATOM   2385  N   ALA   300     -54.891 -33.910 -28.267  1.00                 N  
ATOM   2386  CA  ALA   300     -55.986 -33.066 -28.727  1.00                 C  
ATOM   2387  C   ALA   300     -55.532 -32.007 -29.726  1.00                 C  
ATOM   2388  O   ALA   300     -56.264 -31.060 -30.010  1.00                 O  
ATOM   2389  CB  ALA   300     -56.663 -32.386 -27.547  1.00                 C  
ATOM   2390  N   ALA   301     -54.325 -32.168 -30.258  1.00                 N  
ATOM   2391  CA  ALA   301     -53.795 -31.220 -31.230  1.00                 C  
ATOM   2392  C   ALA   301     -53.679 -31.869 -32.606  1.00                 C  
ATOM   2393  O   ALA   301     -53.840 -33.083 -32.745  1.00                 O  
ATOM   2394  CB  ALA   301     -52.442 -30.696 -30.776  1.00                 C  
TER
