# Supplementary material for: Comparative Single-Cell Transcriptomics Reveals Novel Genes Involved in Bivalve Embryonic Shell Formation and Questions Ontogenetic Homology of Molluscan Shell Types
Source: Front Cell Dev Biol. 2022 Jun 9;10:883755. doi: 10.3389/fcell.2022.883755 (PMC9261976; doi:10.3389/fcell.2022.883755)
Supplement: Supplementary file 1 [file DataSheet1.ZIP › Supplementary_File1/s_f_1/9f14d46312772d27.final.pdb]

SSBOND   1 CYS     26    CYS     46
ATOM      1  N   ALA     2       0.190  20.225  -7.250  1.00                 N  
ATOM      2  CA  ALA     2       0.424  19.906  -5.847  1.00                 C  
ATOM      3  C   ALA     2       1.815  19.311  -5.648  1.00                 C  
ATOM      4  O   ALA     2       2.406  18.766  -6.579  1.00                 O  
ATOM      5  CB  ALA     2      -0.638  18.943  -5.338  1.00                 C  
ATOM      6  N   ASP     3       2.333  19.421  -4.429  1.00                 N  
ATOM      7  CA  ASP     3       3.650  18.892  -4.132  1.00                 C  
ATOM      8  C   ASP     3       3.599  17.470  -3.606  1.00                 C  
ATOM      9  O   ASP     3       2.696  17.114  -2.849  1.00                 O  
ATOM     10  CB  ASP     3       4.368  19.782  -3.116  1.00                 C  
ATOM     11  CG  ASP     3       4.741  21.136  -3.689  1.00                 C  
ATOM     12  OD1 ASP     3       4.784  21.264  -4.930  1.00                 O  
ATOM     13  OD2 ASP     3       4.991  22.068  -2.896  1.00                 O  
ATOM     14  N   ALA     4       4.568  16.657  -4.009  1.00                 N  
ATOM     15  CA  ALA     4       4.630  15.266  -3.574  1.00                 C  
ATOM     16  C   ALA     4       4.904  15.176  -2.076  1.00                 C  
ATOM     17  O   ALA     4       5.475  16.082  -1.469  1.00                 O  
ATOM     18  CB  ALA     4       5.700  14.515  -4.351  1.00                 C  
ATOM     19  N   PRO     5       4.486  14.059  -1.464  1.00                 N  
ATOM     20  CA  PRO     5       4.675  13.824  -0.029  1.00                 C  
ATOM     21  C   PRO     5       6.138  13.593   0.333  1.00                 C  
ATOM     22  O   PRO     5       6.834  12.819  -0.324  1.00                 O  
ATOM     23  CB  PRO     5       3.837  12.576   0.255  1.00                 C  
ATOM     24  CD  PRO     5       3.770  12.942  -2.109  1.00                 C  
ATOM     25  CG  PRO     5       3.763  11.869  -1.056  1.00                 C  
ATOM     26  N   SER     6       6.598  14.269   1.381  1.00                 N  
ATOM     27  CA  SER     6       7.980  14.139   1.829  1.00                 C  
ATOM     28  C   SER     6       8.175  12.850   2.619  1.00                 C  
ATOM     29  O   SER     6       7.216  12.137   2.917  1.00                 O  
ATOM     30  CB  SER     6       8.384  15.346   2.678  1.00                 C  
ATOM     31  OG  SER     6       7.686  15.359   3.911  1.00                 O  
ATOM     32  N   LYS     7       9.426  12.555   2.958  1.00                 N  
ATOM     33  CA  LYS     7       9.751  11.352   3.716  1.00                 C  
ATOM     34  C   LYS     7       8.880  11.243   4.964  1.00                 C  
ATOM     35  O   LYS     7       8.111  10.295   5.113  1.00                 O  
ATOM     36  CB  LYS     7      11.231  11.346   4.103  1.00                 C  
ATOM     37  CD  LYS     7      13.156  10.143   5.174  1.00                 C  
ATOM     38  CE  LYS     7      13.586   8.922   5.970  1.00                 C  
ATOM     39  CG  LYS     7      11.667  10.109   4.872  1.00                 C  
ATOM     40  NZ  LYS     7      15.043   8.941   6.273  1.00                 N  
ATOM     41  N   SER     8       9.007  12.221   5.856  1.00                 N  
ATOM     42  CA  SER     8       8.229  12.234   7.089  1.00                 C  
ATOM     43  C   SER     8       6.796  11.780   6.834  1.00                 C  
ATOM     44  O   SER     8       6.369  10.735   7.326  1.00                 O  
ATOM     45  CB  SER     8       8.237  13.631   7.713  1.00                 C  
ATOM     46  OG  SER     8       7.564  14.563   6.885  1.00                 O  
ATOM     47  N   ASP     9       6.058  12.572   6.064  1.00                 N  
ATOM     48  CA  ASP     9       4.672  12.251   5.743  1.00                 C  
ATOM     49  C   ASP     9       4.525  10.778   5.380  1.00                 C  
ATOM     50  O   ASP     9       3.670  10.077   5.922  1.00                 O  
ATOM     51  CB  ASP     9       4.170  13.130   4.596  1.00                 C  
ATOM     52  CG  ASP     9       3.964  14.573   5.014  1.00                 C  
ATOM     53  OD1 ASP     9       3.946  14.840   6.234  1.00                 O  
ATOM     54  OD2 ASP     9       3.822  15.436   4.123  1.00                 O  
ATOM     55  N   ILE    10       5.364  10.314   4.460  1.00                 N  
ATOM     56  CA  ILE    10       5.327   8.923   4.024  1.00                 C  
ATOM     57  C   ILE    10       5.521   7.973   5.200  1.00                 C  
ATOM     58  O   ILE    10       4.872   6.930   5.284  1.00                 O  
ATOM     59  CB  ILE    10       6.389   8.641   2.944  1.00                 C  
ATOM     60  CD1 ILE    10       7.158   9.386   0.631  1.00                 C  
ATOM     61  CG1 ILE    10       6.038   9.374   1.648  1.00                 C  
ATOM     62  CG2 ILE    10       6.542   7.144   2.726  1.00                 C  
ATOM     63  N   GLN    11       6.417   8.342   6.109  1.00                 N  
ATOM     64  CA  GLN    11       6.696   7.524   7.284  1.00                 C  
ATOM     65  C   GLN    11       5.495   7.491   8.223  1.00                 C  
ATOM     66  O   GLN    11       5.275   6.511   8.934  1.00                 O  
ATOM     67  CB  GLN    11       7.929   8.050   8.022  1.00                 C  
ATOM     68  CD  GLN    11       9.567   6.449   6.958  1.00                 C  
ATOM     69  CG  GLN    11       9.228   7.898   7.248  1.00                 C  
ATOM     70  OE1 GLN    11       9.511   5.599   7.846  1.00                 O  
ATOM     71  NE2 GLN    11       9.922   6.164   5.710  1.00                 N  
ATOM     72  N   ALA    12       4.718   8.570   8.219  1.00                 N  
ATOM     73  CA  ALA    12       3.538   8.665   9.070  1.00                 C  
ATOM     74  C   ALA    12       2.439   7.723   8.592  1.00                 C  
ATOM     75  O   ALA    12       1.696   7.162   9.398  1.00                 O  
ATOM     76  CB  ALA    12       3.023  10.096   9.104  1.00                 C  
ATOM     77  N   VAL    13       2.342   7.552   7.279  1.00                 N  
ATOM     78  CA  VAL    13       1.334   6.676   6.694  1.00                 C  
ATOM     79  C   VAL    13       1.720   5.210   6.857  1.00                 C  
ATOM     80  O   VAL    13       0.862   4.328   6.864  1.00                 O  
ATOM     81  CB  VAL    13       1.107   6.993   5.204  1.00                 C  
ATOM     82  CG1 VAL    13       0.190   5.956   4.573  1.00                 C  
ATOM     83  CG2 VAL    13       0.531   8.391   5.038  1.00                 C  
ATOM     84  N   PHE    14       3.018   4.956   6.988  1.00                 N  
ATOM     85  CA  PHE    14       3.520   3.597   7.152  1.00                 C  
ATOM     86  C   PHE    14       3.595   3.218   8.629  1.00                 C  
ATOM     87  O   PHE    14       3.459   2.049   8.990  1.00                 O  
ATOM     88  CB  PHE    14       4.896   3.452   6.499  1.00                 C  
ATOM     89  CG  PHE    14       5.465   2.065   6.588  1.00                 C  
ATOM     90  CZ  PHE    14       6.523  -0.500   6.756  1.00                 C  
ATOM     91  CD1 PHE    14       4.979   1.048   5.784  1.00                 C  
ATOM     92  CE1 PHE    14       5.502  -0.228   5.865  1.00                 C  
ATOM     93  CD2 PHE    14       6.488   1.776   7.474  1.00                 C  
ATOM     94  CE2 PHE    14       7.012   0.499   7.555  1.00                 C  
ATOM     95  N   LYS    15       3.812   4.216   9.478  1.00                 N  
ATOM     96  CA  LYS    15       3.906   3.991  10.916  1.00                 C  
ATOM     97  C   LYS    15       2.571   3.516  11.479  1.00                 C  
ATOM     98  O   LYS    15       2.529   2.799  12.479  1.00                 O  
ATOM     99  CB  LYS    15       4.357   5.267  11.630  1.00                 C  
ATOM    100  CD  LYS    15       5.131   6.366  13.749  1.00                 C  
ATOM    101  CE  LYS    15       5.329   6.204  15.247  1.00                 C  
ATOM    102  CG  LYS    15       4.564   5.101  13.126  1.00                 C  
ATOM    103  NZ  LYS    15       5.882   7.437  15.872  1.00                 N  
ATOM    104  N   ARG    16       1.483   3.918  10.832  1.00                 N  
ATOM    105  CA  ARG    16       0.147   3.533  11.269  1.00                 C  
ATOM    106  C   ARG    16      -0.198   2.126  10.786  1.00                 C  
ATOM    107  O   ARG    16      -0.777   1.329  11.526  1.00                 O  
ATOM    108  CB  ARG    16      -0.892   4.536  10.763  1.00                 C  
ATOM    109  CD  ARG    16      -3.261   5.363  10.824  1.00                 C  
ATOM    110  NE  ARG    16      -4.636   5.085  11.232  1.00                 N  
ATOM    111  CG  ARG    16      -2.310   4.249  11.229  1.00                 C  
ATOM    112  CZ  ARG    16      -5.666   5.887  10.981  1.00                 C  
ATOM    113  NH1 ARG    16      -6.882   5.551  11.391  1.00                 N  
ATOM    114  NH2 ARG    16      -5.478   7.022  10.322  1.00                 N  
ATOM    115  N   LEU    17       0.159   1.829   9.542  1.00                 N  
ATOM    116  CA  LEU    17      -0.113   0.519   8.960  1.00                 C  
ATOM    117  C   LEU    17       0.802  -0.544   9.560  1.00                 C  
ATOM    118  O   LEU    17       0.357  -1.639   9.903  1.00                 O  
ATOM    119  CB  LEU    17       0.054   0.563   7.440  1.00                 C  
ATOM    120  CG  LEU    17      -0.978   1.387   6.668  1.00                 C  
ATOM    121  CD1 LEU    17      -0.595   1.488   5.199  1.00                 C  
ATOM    122  CD2 LEU    17      -2.366   0.783   6.812  1.00                 C  
ATOM    123  N   ARG    18       2.083  -0.212   9.685  1.00                 N  
ATOM    124  CA  ARG    18       3.061  -1.137  10.244  1.00                 C  
ATOM    125  C   ARG    18       2.651  -1.581  11.646  1.00                 C  
ATOM    126  O   ARG    18       2.722  -2.764  11.979  1.00                 O  
ATOM    127  CB  ARG    18       4.449  -0.493  10.278  1.00                 C  
ATOM    128  CD  ARG    18       6.905  -0.731  10.734  1.00                 C  
ATOM    129  NE  ARG    18       7.983  -1.624  11.155  1.00                 N  
ATOM    130  CG  ARG    18       5.550  -1.419  10.770  1.00                 C  
ATOM    131  CZ  ARG    18       8.337  -1.822  12.421  1.00                 C  
ATOM    132  NH1 ARG    18       9.329  -2.653  12.709  1.00                 N  
ATOM    133  NH2 ARG    18       7.697  -1.190  13.395  1.00                 N  
ATOM    134  N   SER    19       2.220  -0.624  12.461  1.00                 N  
ATOM    135  CA  SER    19       1.802  -0.915  13.827  1.00                 C  
ATOM    136  C   SER    19       1.039  -2.235  13.893  1.00                 C  
ATOM    137  O   SER    19       1.304  -3.077  14.752  1.00                 O  
ATOM    138  CB  SER    19       0.939   0.222  14.377  1.00                 C  
ATOM    139  OG  SER    19       1.692   1.415  14.510  1.00                 O  
ATOM    140  N   ILE    20       0.090  -2.408  12.979  1.00                 N  
ATOM    141  CA  ILE    20      -0.712  -3.624  12.930  1.00                 C  
ATOM    142  C   ILE    20       0.172  -4.862  12.820  1.00                 C  
ATOM    143  O   ILE    20       1.144  -4.896  12.064  1.00                 O  
ATOM    144  CB  ILE    20      -1.714  -3.592  11.761  1.00                 C  
ATOM    145  CD1 ILE    20      -3.617  -2.222  10.762  1.00                 C  
ATOM    146  CG1 ILE    20      -2.739  -2.475  11.968  1.00                 C  
ATOM    147  CG2 ILE    20      -2.381  -4.949  11.594  1.00                 C  
ATOM    148  N   PRO    21      -0.170  -5.904  13.591  1.00                 N  
ATOM    149  CA  PRO    21       0.580  -7.164  13.597  1.00                 C  
ATOM    150  C   PRO    21       0.413  -7.945  12.298  1.00                 C  
ATOM    151  O   PRO    21       1.298  -8.702  11.898  1.00                 O  
ATOM    152  CB  PRO    21      -0.005  -7.938  14.780  1.00                 C  
ATOM    153  CD  PRO    21      -1.231  -5.889  14.611  1.00                 C  
ATOM    154  CG  PRO    21      -1.356  -7.339  14.986  1.00                 C  
ATOM    155  N   THR    22      -0.727  -7.755  11.642  1.00                 N  
ATOM    156  CA  THR    22      -1.010  -8.442  10.388  1.00                 C  
ATOM    157  C   THR    22      -0.427  -7.683   9.202  1.00                 C  
ATOM    158  O   THR    22      -0.413  -8.184   8.078  1.00                 O  
ATOM    159  CB  THR    22      -2.524  -8.633  10.178  1.00                 C  
ATOM    160  OG1 THR    22      -3.164  -7.353  10.109  1.00                 O  
ATOM    161  CG2 THR    22      -3.127  -9.417  11.333  1.00                 C  
ATOM    162  N   ASN    23       0.054  -6.471   9.459  1.00                 N  
ATOM    163  CA  ASN    23       0.640  -5.643   8.411  1.00                 C  
ATOM    164  C   ASN    23       2.162  -5.656   8.493  1.00                 C  
ATOM    165  O   ASN    23       2.851  -5.525   7.482  1.00                 O  
ATOM    166  CB  ASN    23       0.106  -4.212   8.497  1.00                 C  
ATOM    167  CG  ASN    23      -1.368  -4.118   8.153  1.00                 C  
ATOM    168  OD1 ASN    23      -1.934  -5.032   7.552  1.00                 O  
ATOM    169  ND2 ASN    23      -1.994  -3.011   8.533  1.00                 N  
ATOM    170  N   LYS    24       2.683  -5.818   9.705  1.00                 N  
ATOM    171  CA  LYS    24       4.124  -5.852   9.922  1.00                 C  
ATOM    172  C   LYS    24       4.696  -7.220   9.564  1.00                 C  
ATOM    173  O   LYS    24       5.836  -7.536   9.905  1.00                 O  
ATOM    174  CB  LYS    24       4.455  -5.505  11.375  1.00                 C  
ATOM    175  CD  LYS    24       4.333  -6.126  13.803  1.00                 C  
ATOM    176  CE  LYS    24       3.905  -7.184  14.808  1.00                 C  
ATOM    177  CG  LYS    24       4.019  -6.558  12.380  1.00                 C  
ATOM    178  NZ  LYS    24       4.171  -6.758  16.210  1.00                 N  
ATOM    179  N   GLN    25       3.898  -8.027   8.873  1.00                 N  
ATOM    180  CA  GLN    25       4.326  -9.361   8.466  1.00                 C  
ATOM    181  C   GLN    25       3.907  -9.658   7.031  1.00                 C  
ATOM    182  O   GLN    25       2.719  -9.685   6.711  1.00                 O  
ATOM    183  CB  GLN    25       3.752 -10.419   9.410  1.00                 C  
ATOM    184  CD  GLN    25       3.675 -11.383  11.744  1.00                 C  
ATOM    185  CG  GLN    25       4.243 -10.303  10.844  1.00                 C  
ATOM    186  OE1 GLN    25       2.508 -11.754  11.623  1.00                 O  
ATOM    187  NE2 GLN    25       4.501 -11.890  12.652  1.00                 N  
ATOM    188  N   CYS    26       4.892  -9.882   6.168  1.00                 N  
ATOM    189  CA  CYS    26       4.628 -10.178   4.764  1.00                 C  
ATOM    190  C   CYS    26       3.355 -11.006   4.614  1.00                 C  
ATOM    191  O   CYS    26       3.337 -12.197   4.924  1.00                 O  
ATOM    192  CB  CYS    26       5.815 -10.914   4.139  1.00                 C  
ATOM    193  SG  CYS    26       7.342  -9.949   4.074  1.00                 S  
ATOM    194  N   PHE    27       2.293 -10.366   4.136  1.00                 N  
ATOM    195  CA  PHE    27       1.016 -11.042   3.945  1.00                 C  
ATOM    196  C   PHE    27       1.205 -12.366   3.209  1.00                 C  
ATOM    197  O   PHE    27       0.361 -13.259   3.287  1.00                 O  
ATOM    198  CB  PHE    27       0.044 -10.144   3.176  1.00                 C  
ATOM    199  CG  PHE    27       0.404  -9.961   1.729  1.00                 C  
ATOM    200  CZ  PHE    27       1.076  -9.618  -0.946  1.00                 C  
ATOM    201  CD1 PHE    27      -0.419 -10.447   0.729  1.00                 C  
ATOM    202  CE1 PHE    27      -0.088 -10.278  -0.602  1.00                 C  
ATOM    203  CD2 PHE    27       1.566  -9.302   1.369  1.00                 C  
ATOM    204  CE2 PHE    27       1.897  -9.133   0.038  1.00                 C  
ATOM    205  N   ASP    28       2.320 -12.484   2.495  1.00                 N  
ATOM    206  CA  ASP    28       2.622 -13.698   1.746  1.00                 C  
ATOM    207  C   ASP    28       3.081 -14.813   2.680  1.00                 C  
ATOM    208  O   ASP    28       2.363 -15.789   2.899  1.00                 O  
ATOM    209  CB  ASP    28       3.691 -13.422   0.687  1.00                 C  
ATOM    210  CG  ASP    28       3.936 -14.614  -0.218  1.00                 C  
ATOM    211  OD1 ASP    28       2.994 -15.025  -0.927  1.00                 O  
ATOM    212  OD2 ASP    28       5.071 -15.136  -0.217  1.00                 O  
ATOM    213  N   CYS    29       4.282 -14.663   3.229  1.00                 N  
ATOM    214  CA  CYS    29       4.838 -15.658   4.138  1.00                 C  
ATOM    215  C   CYS    29       4.611 -15.252   5.592  1.00                 C  
ATOM    216  O   CYS    29       4.244 -16.076   6.427  1.00                 O  
ATOM    217  CB  CYS    29       6.332 -15.853   3.870  1.00                 C  
ATOM    218  SG  CYS    29       6.713 -16.569   2.254  1.00                 S  
ATOM    219  N   GLY    30       4.835 -13.974   5.886  1.00                 N  
ATOM    220  CA  GLY    30       4.650 -13.481   7.238  1.00                 C  
ATOM    221  C   GLY    30       5.909 -12.853   7.803  1.00                 C  
ATOM    222  O   GLY    30       5.961 -12.503   8.981  1.00                 O  
ATOM    223  N   SER    31       6.926 -12.710   6.960  1.00                 N  
ATOM    224  CA  SER    31       8.191 -12.119   7.381  1.00                 C  
ATOM    225  C   SER    31       7.966 -10.783   8.081  1.00                 C  
ATOM    226  O   SER    31       7.341  -9.877   7.528  1.00                 O  
ATOM    227  CB  SER    31       9.122 -11.934   6.181  1.00                 C  
ATOM    228  OG  SER    31       9.478 -13.182   5.614  1.00                 O  
ATOM    229  N   ASN    32       8.478 -10.666   9.302  1.00                 N  
ATOM    230  CA  ASN    32       8.334  -9.441  10.078  1.00                 C  
ATOM    231  C   ASN    32       9.131  -8.302   9.452  1.00                 C  
ATOM    232  O   ASN    32      10.181  -8.526   8.850  1.00                 O  
ATOM    233  CB  ASN    32       8.766  -9.671  11.528  1.00                 C  
ATOM    234  CG  ASN    32       7.814 -10.577  12.283  1.00                 C  
ATOM    235  OD1 ASN    32       6.619 -10.298  12.376  1.00                 O  
ATOM    236  ND2 ASN    32       8.342 -11.669  12.824  1.00                 N  
ATOM    237  N   ASN    33       8.627  -7.081   9.597  1.00                 N  
ATOM    238  CA  ASN    33       9.293  -5.908   9.044  1.00                 C  
ATOM    239  C   ASN    33       9.433  -6.023   7.529  1.00                 C  
ATOM    240  O   ASN    33      10.503  -5.812   6.962  1.00                 O  
ATOM    241  CB  ASN    33      10.661  -5.709   9.700  1.00                 C  
ATOM    242  CG  ASN    33      11.222  -4.321   9.467  1.00                 C  
ATOM    243  OD1 ASN    33      10.474  -3.358   9.299  1.00                 O  
ATOM    244  ND2 ASN    33      12.546  -4.213   9.457  1.00                 N  
ATOM    245  N   PRO    34       8.323  -6.368   6.858  1.00                 N  
ATOM    246  CA  PRO    34       8.295  -6.518   5.401  1.00                 C  
ATOM    247  C   PRO    34       8.437  -5.183   4.677  1.00                 C  
ATOM    248  O   PRO    34       7.450  -4.598   4.233  1.00                 O  
ATOM    249  CB  PRO    34       6.931  -7.151   5.120  1.00                 C  
ATOM    250  CD  PRO    34       6.905  -6.520   7.429  1.00                 C  
ATOM    251  CG  PRO    34       6.046  -6.625   6.200  1.00                 C  
ATOM    252  N   THR    35       9.673  -4.707   4.561  1.00                 N  
ATOM    253  CA  THR    35       9.944  -3.440   3.893  1.00                 C  
ATOM    254  C   THR    35       9.150  -3.328   2.594  1.00                 C  
ATOM    255  O   THR    35       8.304  -2.448   2.446  1.00                 O  
ATOM    256  CB  THR    35      11.445  -3.269   3.594  1.00                 C  
ATOM    257  OG1 THR    35      12.183  -3.269   4.822  1.00                 O  
ATOM    258  CG2 THR    35      11.698  -1.954   2.874  1.00                 C  
ATOM    259  N   TRP    36       9.431  -4.228   1.659  1.00                 N  
ATOM    260  CA  TRP    36       8.744  -4.231   0.372  1.00                 C  
ATOM    261  C   TRP    36       7.234  -4.148   0.561  1.00                 C  
ATOM    262  O   TRP    36       6.674  -4.781   1.457  1.00                 O  
ATOM    263  CB  TRP    36       9.108  -5.484  -0.427  1.00                 C  
ATOM    264  CG  TRP    36      10.537  -5.515  -0.877  1.00                 C  
ATOM    265  CD1 TRP    36      11.530  -6.318  -0.396  1.00                 C  
ATOM    266  NE1 TRP    36      12.708  -6.061  -1.054  1.00                 N  
ATOM    267  CD2 TRP    36      11.132  -4.705  -1.898  1.00                 C  
ATOM    268  CE2 TRP    36      12.488  -5.072  -1.982  1.00                 C  
ATOM    269  CH2 TRP    36      12.872  -3.502  -3.703  1.00                 C  
ATOM    270  CZ2 TRP    36      13.369  -4.476  -2.883  1.00                 C  
ATOM    271  CE3 TRP    36      10.651  -3.706  -2.749  1.00                 C  
ATOM    272  CZ3 TRP    36      11.528  -3.117  -3.640  1.00                 C  
ATOM    273  N   ALA    37       6.577  -3.363  -0.287  1.00                 N  
ATOM    274  CA  ALA    37       5.131  -3.199  -0.213  1.00                 C  
ATOM    275  C   ALA    37       4.521  -3.080  -1.606  1.00                 C  
ATOM    276  O   ALA    37       5.062  -2.395  -2.475  1.00                 O  
ATOM    277  CB  ALA    37       4.778  -1.976   0.620  1.00                 C  
ATOM    278  N   SER    38       3.392  -3.751  -1.812  1.00                 N  
ATOM    279  CA  SER    38       2.711  -3.723  -3.101  1.00                 C  
ATOM    280  C   SER    38       1.491  -2.808  -3.050  1.00                 C  
ATOM    281  O   SER    38       0.466  -3.154  -2.462  1.00                 O  
ATOM    282  CB  SER    38       2.296  -5.135  -3.519  1.00                 C  
ATOM    283  OG  SER    38       3.431  -5.947  -3.768  1.00                 O  
ATOM    284  N   VAL    39       1.608  -1.640  -3.673  1.00                 N  
ATOM    285  CA  VAL    39       0.516  -0.676  -3.700  1.00                 C  
ATOM    286  C   VAL    39      -0.721  -1.266  -4.369  1.00                 C  
ATOM    287  O   VAL    39      -1.841  -1.108  -3.880  1.00                 O  
ATOM    288  CB  VAL    39       0.927   0.623  -4.418  1.00                 C  
ATOM    289  CG1 VAL    39      -0.281   1.525  -4.621  1.00                 C  
ATOM    290  CG2 VAL    39       2.011   1.346  -3.633  1.00                 C  
ATOM    291  N   THR    40      -0.513  -1.950  -5.489  1.00                 N  
ATOM    292  CA  THR    40      -1.611  -2.566  -6.225  1.00                 C  
ATOM    293  C   THR    40      -2.608  -3.223  -5.278  1.00                 C  
ATOM    294  O   THR    40      -3.790  -2.879  -5.269  1.00                 O  
ATOM    295  CB  THR    40      -1.099  -3.612  -7.232  1.00                 C  
ATOM    296  OG1 THR    40      -0.246  -2.977  -8.193  1.00                 O  
ATOM    297  CG2 THR    40      -2.263  -4.259  -7.967  1.00                 C  
ATOM    298  N   TYR    41      -2.124  -4.167  -4.479  1.00                 N  
ATOM    299  CA  TYR    41      -2.973  -4.873  -3.528  1.00                 C  
ATOM    300  C   TYR    41      -2.802  -4.309  -2.120  1.00                 C  
ATOM    301  O   TYR    41      -3.248  -4.905  -1.141  1.00                 O  
ATOM    302  CB  TYR    41      -2.659  -6.370  -3.538  1.00                 C  
ATOM    303  CG  TYR    41      -2.986  -7.056  -4.845  1.00                 C  
ATOM    304  OH  TYR    41      -3.868  -8.942  -8.445  1.00                 O  
ATOM    305  CZ  TYR    41      -3.578  -8.318  -7.253  1.00                 C  
ATOM    306  CD1 TYR    41      -1.982  -7.379  -5.750  1.00                 C  
ATOM    307  CE1 TYR    41      -2.271  -8.005  -6.947  1.00                 C  
ATOM    308  CD2 TYR    41      -4.297  -7.378  -5.171  1.00                 C  
ATOM    309  CE2 TYR    41      -4.605  -8.005  -6.364  1.00                 C  
ATOM    310  N   GLY    42      -2.152  -3.153  -2.028  1.00                 N  
ATOM    311  CA  GLY    42      -1.931  -2.526  -0.738  1.00                 C  
ATOM    312  C   GLY    42      -1.555  -3.527   0.336  1.00                 C  
ATOM    313  O   GLY    42      -2.131  -3.526   1.424  1.00                 O  
ATOM    314  N   VAL    43      -0.585  -4.383   0.032  1.00                 N  
ATOM    315  CA  VAL    43      -0.133  -5.394   0.979  1.00                 C  
ATOM    316  C   VAL    43       1.369  -5.290   1.218  1.00                 C  
ATOM    317  O   VAL    43       2.084  -4.629   0.465  1.00                 O  
ATOM    318  CB  VAL    43      -0.487  -6.814   0.500  1.00                 C  
ATOM    319  CG1 VAL    43      -1.993  -6.968   0.357  1.00                 C  
ATOM    320  CG2 VAL    43       0.211  -7.122  -0.816  1.00                 C  
ATOM    321  N   PHE    44       1.842  -5.947   2.273  1.00                 N  
ATOM    322  CA  PHE    44       3.260  -5.928   2.612  1.00                 C  
ATOM    323  C   PHE    44       3.940  -7.225   2.182  1.00                 C  
ATOM    324  O   PHE    44       3.432  -8.319   2.433  1.00                 O  
ATOM    325  CB  PHE    44       3.449  -5.705   4.114  1.00                 C  
ATOM    326  CG  PHE    44       3.024  -4.343   4.583  1.00                 C  
ATOM    327  CZ  PHE    44       2.244  -1.820   5.450  1.00                 C  
ATOM    328  CD1 PHE    44       1.705  -4.091   4.917  1.00                 C  
ATOM    329  CE1 PHE    44       1.314  -2.837   5.348  1.00                 C  
ATOM    330  CD2 PHE    44       3.943  -3.314   4.690  1.00                 C  
ATOM    331  CE2 PHE    44       3.552  -2.061   5.122  1.00                 C  
ATOM    332  N   LEU    45       5.091  -7.095   1.531  1.00                 N  
ATOM    333  CA  LEU    45       5.841  -8.256   1.064  1.00                 C  
ATOM    334  C   LEU    45       7.295  -8.182   1.516  1.00                 C  
ATOM    335  O   LEU    45       7.744  -7.158   2.035  1.00                 O  
ATOM    336  CB  LEU    45       5.767  -8.364  -0.460  1.00                 C  
ATOM    337  CG  LEU    45       4.387  -8.661  -1.052  1.00                 C  
ATOM    338  CD1 LEU    45       3.586  -7.379  -1.218  1.00                 C  
ATOM    339  CD2 LEU    45       4.518  -9.380  -2.387  1.00                 C  
ATOM    340  N   CYS    46       8.029  -9.270   1.314  1.00                 N  
ATOM    341  CA  CYS    46       9.434  -9.329   1.698  1.00                 C  
ATOM    342  C   CYS    46      10.325  -9.520   0.474  1.00                 C  
ATOM    343  O   CYS    46       9.927 -10.154  -0.503  1.00                 O  
ATOM    344  CB  CYS    46       9.668 -10.459   2.703  1.00                 C  
ATOM    345  SG  CYS    46       8.741 -10.289   4.246  1.00                 S  
ATOM    346  N   ILE    47      11.532  -8.967   0.536  1.00                 N  
ATOM    347  CA  ILE    47      12.480  -9.078  -0.565  1.00                 C  
ATOM    348  C   ILE    47      12.330 -10.413  -1.288  1.00                 C  
ATOM    349  O   ILE    47      12.509 -10.497  -2.503  1.00                 O  
ATOM    350  CB  ILE    47      13.931  -8.907  -0.079  1.00                 C  
ATOM    351  CD1 ILE    47      16.250  -8.194  -0.864  1.00                 C  
ATOM    352  CG1 ILE    47      14.863  -8.649  -1.265  1.00                 C  
ATOM    353  CG2 ILE    47      14.368 -10.118   0.731  1.00                 C  
ATOM    354  N   ASP    48      12.001 -11.454  -0.531  1.00                 N  
ATOM    355  CA  ASP    48      11.824 -12.786  -1.099  1.00                 C  
ATOM    356  C   ASP    48      10.606 -12.828  -2.017  1.00                 C  
ATOM    357  O   ASP    48      10.736 -12.983  -3.231  1.00                 O  
ATOM    358  CB  ASP    48      11.684 -13.828   0.012  1.00                 C  
ATOM    359  CG  ASP    48      11.639 -15.246  -0.521  1.00                 C  
ATOM    360  OD1 ASP    48      12.635 -15.682  -1.136  1.00                 O  
ATOM    361  OD2 ASP    48      10.606 -15.922  -0.325  1.00                 O  
ATOM    362  N   CYS    49       9.423 -12.690  -1.428  1.00                 N  
ATOM    363  CA  CYS    49       8.182 -12.714  -2.192  1.00                 C  
ATOM    364  C   CYS    49       8.122 -11.544  -3.169  1.00                 C  
ATOM    365  O   CYS    49       7.936 -11.734  -4.372  1.00                 O  
ATOM    366  CB  CYS    49       6.974 -12.681  -1.253  1.00                 C  
ATOM    367  SG  CYS    49       5.374 -12.756  -2.092  1.00                 S  
ATOM    368  N   SER    50       8.279 -10.332  -2.645  1.00                 N  
ATOM    369  CA  SER    50       8.239  -9.130  -3.470  1.00                 C  
ATOM    370  C   SER    50       8.815  -9.404  -4.856  1.00                 C  
ATOM    371  O   SER    50       8.340  -8.867  -5.855  1.00                 O  
ATOM    372  CB  SER    50       9.005  -7.991  -2.794  1.00                 C  
ATOM    373  OG  SER    50      10.388  -8.285  -2.712  1.00                 O  
ATOM    374  N   ALA    51       9.844 -10.245  -4.907  1.00                 N  
ATOM    375  CA  ALA    51      10.469 -10.576  -6.175  1.00                 C  
ATOM    376  C   ALA    51       9.490 -11.172  -7.166  1.00                 C  
ATOM    377  O   ALA    51       9.434 -10.753  -8.322  1.00                 O  
ATOM    378  CB  ALA    51      11.623 -11.544  -5.961  1.00                 C  
ATOM    379  N   VAL    52       8.715 -12.153  -6.714  1.00                 N  
ATOM    380  CA  VAL    52       7.738 -12.812  -7.572  1.00                 C  
ATOM    381  C   VAL    52       6.833 -11.788  -8.250  1.00                 C  
ATOM    382  O   VAL    52       6.640 -11.822  -9.467  1.00                 O  
ATOM    383  CB  VAL    52       6.886 -13.824  -6.784  1.00                 C  
ATOM    384  CG1 VAL    52       5.738 -14.335  -7.640  1.00                 C  
ATOM    385  CG2 VAL    52       7.747 -14.979  -6.296  1.00                 C  
ATOM    386  N   HIS    53       6.281 -10.877  -7.456  1.00                 N  
ATOM    387  CA  HIS    53       5.397  -9.841  -7.979  1.00                 C  
ATOM    388  C   HIS    53       6.081  -9.056  -9.094  1.00                 C  
ATOM    389  O   HIS    53       5.507  -8.851 -10.164  1.00                 O  
ATOM    390  CB  HIS    53       4.958  -8.896  -6.859  1.00                 C  
ATOM    391  CG  HIS    53       3.991  -9.509  -5.895  1.00                 C  
ATOM    392  ND1 HIS    53       3.568  -8.865  -4.753  1.00                 N  
ATOM    393  CE1 HIS    53       2.708  -9.661  -4.093  1.00                 C  
ATOM    394  CD2 HIS    53       3.270 -10.771  -5.809  1.00                 C  
ATOM    395  NE2 HIS    53       2.525 -10.806  -4.721  1.00                 N  
ATOM    396  N   ARG    54       7.308  -8.617  -8.836  1.00                 N  
ATOM    397  CA  ARG    54       8.069  -7.853  -9.818  1.00                 C  
ATOM    398  C   ARG    54       8.094  -8.570 -11.164  1.00                 C  
ATOM    399  O   ARG    54       8.011  -7.937 -12.217  1.00                 O  
ATOM    400  CB  ARG    54       9.496  -7.612  -9.321  1.00                 C  
ATOM    401  CD  ARG    54      11.733  -6.534  -9.685  1.00                 C  
ATOM    402  NE  ARG    54      12.585  -5.781 -10.602  1.00                 N  
ATOM    403  CG  ARG    54      10.351  -6.784 -10.266  1.00                 C  
ATOM    404  CZ  ARG    54      13.834  -5.417 -10.332  1.00                 C  
ATOM    405  NH1 ARG    54      14.533  -4.733 -11.228  1.00                 N  
ATOM    406  NH2 ARG    54      14.382  -5.738  -9.168  1.00                 N  
ATOM    407  N   SER    55       8.209  -9.893 -11.122  1.00                 N  
ATOM    408  CA  SER    55       8.250 -10.696 -12.338  1.00                 C  
ATOM    409  C   SER    55       6.952 -10.552 -13.129  1.00                 C  
ATOM    410  O   SER    55       6.970 -10.343 -14.342  1.00                 O  
ATOM    411  CB  SER    55       8.503 -12.167 -12.001  1.00                 C  
ATOM    412  OG  SER    55       8.523 -12.963 -13.173  1.00                 O  
ATOM    413  N   LEU    56       5.827 -10.665 -12.431  1.00                 N  
ATOM    414  CA  LEU    56       4.518 -10.547 -13.066  1.00                 C  
ATOM    415  C   LEU    56       4.461  -9.320 -13.969  1.00                 C  
ATOM    416  O   LEU    56       4.010  -9.399 -15.112  1.00                 O  
ATOM    417  CB  LEU    56       3.414 -10.477 -12.009  1.00                 C  
ATOM    418  CG  LEU    56       3.155 -11.758 -11.214  1.00                 C  
ATOM    419  CD1 LEU    56       2.175 -11.498 -10.080  1.00                 C  
ATOM    420  CD2 LEU    56       2.631 -12.859 -12.124  1.00                 C  
ATOM    421  N   GLY    57       4.923  -8.186 -13.451  1.00                 N  
ATOM    422  CA  GLY    57       4.916  -6.959 -14.225  1.00                 C  
ATOM    423  C   GLY    57       4.336  -5.790 -13.455  1.00                 C  
ATOM    424  O   GLY    57       3.223  -5.870 -12.934  1.00                 O  
ATOM    425  N   VAL    58       5.093  -4.699 -13.379  1.00                 N  
ATOM    426  CA  VAL    58       4.647  -3.508 -12.666  1.00                 C  
ATOM    427  C   VAL    58       3.159  -3.259 -12.886  1.00                 C  
ATOM    428  O   VAL    58       2.470  -2.736 -12.010  1.00                 O  
ATOM    429  CB  VAL    58       5.450  -2.264 -13.088  1.00                 C  
ATOM    430  CG1 VAL    58       4.839  -1.007 -12.488  1.00                 C  
ATOM    431  CG2 VAL    58       6.907  -2.404 -12.672  1.00                 C  
ATOM    432  N   HIS    59       2.668  -3.640 -14.062  1.00                 N  
ATOM    433  CA  HIS    59       1.260  -3.459 -14.397  1.00                 C  
ATOM    434  C   HIS    59       0.379  -4.373 -13.549  1.00                 C  
ATOM    435  O   HIS    59      -0.666  -3.955 -13.050  1.00                 O  
ATOM    436  CB  HIS    59       1.024  -3.728 -15.885  1.00                 C  
ATOM    437  CG  HIS    59       1.612  -2.688 -16.787  1.00                 C  
ATOM    438  ND1 HIS    59       1.191  -1.376 -16.784  1.00                 N  
ATOM    439  CE1 HIS    59       1.901  -0.687 -17.696  1.00                 C  
ATOM    440  CD2 HIS    59       2.648  -2.666 -17.810  1.00                 C  
ATOM    441  NE2 HIS    59       2.777  -1.455 -18.315  1.00                 N  
ATOM    442  N   VAL    60       0.807  -5.621 -13.393  1.00                 N  
ATOM    443  CA  VAL    60       0.056  -6.593 -12.606  1.00                 C  
ATOM    444  C   VAL    60       0.125  -6.261 -11.119  1.00                 C  
ATOM    445  O   VAL    60      -0.894  -6.247 -10.428  1.00                 O  
ATOM    446  CB  VAL    60       0.564  -8.027 -12.846  1.00                 C  
ATOM    447  CG1 VAL    60      -0.104  -8.997 -11.883  1.00                 C  
ATOM    448  CG2 VAL    60       0.317  -8.445 -14.287  1.00                 C  
ATOM    449  N   THR    61       1.332  -5.991 -10.632  1.00                 N  
ATOM    450  CA  THR    61       1.534  -5.660  -9.227  1.00                 C  
ATOM    451  C   THR    61       2.775  -4.792  -9.046  1.00                 C  
ATOM    452  O   THR    61       3.904  -5.278  -9.127  1.00                 O  
ATOM    453  CB  THR    61       1.662  -6.927  -8.361  1.00                 C  
ATOM    454  OG1 THR    61       0.476  -7.721  -8.492  1.00                 O  
ATOM    455  CG2 THR    61       1.840  -6.556  -6.897  1.00                 C  
ATOM    456  N   PHE    62       2.559  -3.505  -8.800  1.00                 N  
ATOM    457  CA  PHE    62       3.659  -2.567  -8.609  1.00                 C  
ATOM    458  C   PHE    62       4.251  -2.701  -7.209  1.00                 C  
ATOM    459  O   PHE    62       3.521  -2.770  -6.219  1.00                 O  
ATOM    460  CB  PHE    62       3.187  -1.131  -8.848  1.00                 C  
ATOM    461  CG  PHE    62       4.275  -0.105  -8.712  1.00                 C  
ATOM    462  CZ  PHE    62       6.284   1.799  -8.457  1.00                 C  
ATOM    463  CD1 PHE    62       5.502  -0.291  -9.324  1.00                 C  
ATOM    464  CE1 PHE    62       6.503   0.654  -9.199  1.00                 C  
ATOM    465  CD2 PHE    62       4.071   1.046  -7.972  1.00                 C  
ATOM    466  CE2 PHE    62       5.072   1.991  -7.847  1.00                 C  
ATOM    467  N   ILE    63       5.577  -2.738  -7.134  1.00                 N  
ATOM    468  CA  ILE    63       6.266  -2.864  -5.856  1.00                 C  
ATOM    469  C   ILE    63       7.063  -1.605  -5.535  1.00                 C  
ATOM    470  O   ILE    63       7.734  -1.044  -6.403  1.00                 O  
ATOM    471  CB  ILE    63       7.196  -4.091  -5.835  1.00                 C  
ATOM    472  CD1 ILE    63       9.339  -5.030  -6.848  1.00                 C  
ATOM    473  CG1 ILE    63       8.259  -3.973  -6.929  1.00                 C  
ATOM    474  CG2 ILE    63       6.389  -5.374  -5.964  1.00                 C  
ATOM    475  N   ARG    64       6.987  -1.166  -4.283  1.00                 N  
ATOM    476  CA  ARG    64       7.702   0.028  -3.847  1.00                 C  
ATOM    477  C   ARG    64       8.121  -0.093  -2.385  1.00                 C  
ATOM    478  O   ARG    64       7.300  -0.385  -1.515  1.00                 O  
ATOM    479  CB  ARG    64       6.837   1.274  -4.048  1.00                 C  
ATOM    480  CD  ARG    64       7.594   2.028  -6.318  1.00                 C  
ATOM    481  NE  ARG    64       8.088   3.315  -5.834  1.00                 N  
ATOM    482  CG  ARG    64       6.426   1.518  -5.490  1.00                 C  
ATOM    483  CZ  ARG    64       7.568   4.490  -6.173  1.00                 C  
ATOM    484  NH1 ARG    64       8.084   5.609  -5.683  1.00                 N  
ATOM    485  NH2 ARG    64       6.534   4.543  -7.001  1.00                 N  
ATOM    486  N   SER    65       9.403   0.134  -2.121  1.00                 N  
ATOM    487  CA  SER    65       9.932   0.046  -0.765  1.00                 C  
ATOM    488  C   SER    65       9.406   1.190   0.098  1.00                 C  
ATOM    489  O   SER    65       8.729   2.094  -0.393  1.00                 O  
ATOM    490  CB  SER    65      11.462   0.058  -0.785  1.00                 C  
ATOM    491  OG  SER    65      11.957   1.323  -1.190  1.00                 O  
ATOM    492  N   THR    66       9.723   1.143   1.388  1.00                 N  
ATOM    493  CA  THR    66       9.284   2.173   2.321  1.00                 C  
ATOM    494  C   THR    66      10.473   2.897   2.943  1.00                 C  
ATOM    495  O   THR    66      10.385   4.077   3.279  1.00                 O  
ATOM    496  CB  THR    66       8.404   1.584   3.439  1.00                 C  
ATOM    497  OG1 THR    66       9.158   0.621   4.187  1.00                 O  
ATOM    498  CG2 THR    66       7.184   0.894   2.849  1.00                 C  
ATOM    499  N   GLN    67      11.583   2.181   3.091  1.00                 N  
ATOM    500  CA  GLN    67      12.790   2.757   3.672  1.00                 C  
ATOM    501  C   GLN    67      13.597   3.508   2.618  1.00                 C  
ATOM    502  O   GLN    67      14.196   4.547   2.901  1.00                 O  
ATOM    503  CB  GLN    67      13.648   1.666   4.316  1.00                 C  
ATOM    504  CD  GLN    67      12.763   1.977   6.661  1.00                 C  
ATOM    505  CG  GLN    67      13.007   1.004   5.524  1.00                 C  
ATOM    506  OE1 GLN    67      13.704   2.439   7.307  1.00                 O  
ATOM    507  NE2 GLN    67      11.497   2.290   6.909  1.00                 N  
ATOM    508  N   LEU    68      13.610   2.975   1.401  1.00                 N  
ATOM    509  CA  LEU    68      14.344   3.594   0.303  1.00                 C  
ATOM    510  C   LEU    68      13.425   4.473  -0.539  1.00                 C  
ATOM    511  O   LEU    68      13.568   5.696  -0.562  1.00                 O  
ATOM    512  CB  LEU    68      15.000   2.525  -0.573  1.00                 C  
ATOM    513  CG  LEU    68      15.808   3.031  -1.770  1.00                 C  
ATOM    514  CD1 LEU    68      16.959   3.911  -1.308  1.00                 C  
ATOM    515  CD2 LEU    68      16.331   1.866  -2.596  1.00                 C  
ATOM    516  N   ASP    69      12.481   3.842  -1.229  1.00                 N  
ATOM    517  CA  ASP    69      11.536   4.568  -2.069  1.00                 C  
ATOM    518  C   ASP    69      10.830   5.663  -1.276  1.00                 C  
ATOM    519  O   ASP    69      10.076   5.380  -0.344  1.00                 O  
ATOM    520  CB  ASP    69      10.509   3.608  -2.673  1.00                 C  
ATOM    521  CG  ASP    69      11.112   2.690  -3.717  1.00                 C  
ATOM    522  OD1 ASP    69      11.506   3.191  -4.791  1.00                 O  
ATOM    523  OD2 ASP    69      11.191   1.470  -3.462  1.00                 O  
ATOM    524  N   THR    70      11.081   6.913  -1.648  1.00                 N  
ATOM    525  CA  THR    70      10.474   8.051  -0.968  1.00                 C  
ATOM    526  C   THR    70       9.585   8.844  -1.923  1.00                 C  
ATOM    527  O   THR    70       8.694   9.575  -1.494  1.00                 O  
ATOM    528  CB  THR    70      11.541   8.983  -0.365  1.00                 C  
ATOM    529  OG1 THR    70      12.365   9.511  -1.412  1.00                 O  
ATOM    530  CG2 THR    70      12.424   8.221   0.611  1.00                 C  
ATOM    531  N   ASN    71       9.838   8.693  -3.218  1.00                 N  
ATOM    532  CA  ASN    71       9.063   9.396  -4.235  1.00                 C  
ATOM    533  C   ASN    71       7.697   8.745  -4.424  1.00                 C  
ATOM    534  O   ASN    71       7.290   8.449  -5.547  1.00                 O  
ATOM    535  CB  ASN    71       9.830   9.440  -5.558  1.00                 C  
ATOM    536  CG  ASN    71       9.225  10.414  -6.550  1.00                 C  
ATOM    537  OD1 ASN    71       8.705  11.462  -6.168  1.00                 O  
ATOM    538  ND2 ASN    71       9.292  10.069  -7.831  1.00                 N  
ATOM    539  N   TRP    72       6.995   8.524  -3.319  1.00                 N  
ATOM    540  CA  TRP    72       5.674   7.909  -3.363  1.00                 C  
ATOM    541  C   TRP    72       4.613   8.926  -3.765  1.00                 C  
ATOM    542  O   TRP    72       4.794  10.130  -3.586  1.00                 O  
ATOM    543  CB  TRP    72       5.325   7.291  -2.008  1.00                 C  
ATOM    544  CG  TRP    72       6.189   6.122  -1.642  1.00                 C  
ATOM    545  CD1 TRP    72       7.543   6.026  -1.787  1.00                 C  
ATOM    546  NE1 TRP    72       7.982   4.804  -1.341  1.00                 N  
ATOM    547  CD2 TRP    72       5.757   4.882  -1.068  1.00                 C  
ATOM    548  CE2 TRP    72       6.902   4.084  -0.894  1.00                 C  
ATOM    549  CH2 TRP    72       5.614   2.324   0.012  1.00                 C  
ATOM    550  CZ2 TRP    72       6.842   2.800  -0.354  1.00                 C  
ATOM    551  CE3 TRP    72       4.514   4.370  -0.685  1.00                 C  
ATOM    552  CZ3 TRP    72       4.459   3.097  -0.150  1.00                 C  
ATOM    553  N   THR    73       3.503   8.434  -4.309  1.00                 N  
ATOM    554  CA  THR    73       2.413   9.301  -4.740  1.00                 C  
ATOM    555  C   THR    73       1.273   9.284  -3.728  1.00                 C  
ATOM    556  O   THR    73       0.785   8.221  -3.344  1.00                 O  
ATOM    557  CB  THR    73       1.878   8.890  -6.124  1.00                 C  
ATOM    558  OG1 THR    73       2.922   9.010  -7.098  1.00                 O  
ATOM    559  CG2 THR    73       0.722   9.788  -6.537  1.00                 C  
ATOM    560  N   TRP    74       0.852  10.469  -3.300  1.00                 N  
ATOM    561  CA  TRP    74      -0.232  10.591  -2.332  1.00                 C  
ATOM    562  C   TRP    74      -1.264   9.487  -2.528  1.00                 C  
ATOM    563  O   TRP    74      -1.524   8.698  -1.618  1.00                 O  
ATOM    564  CB  TRP    74      -0.899  11.963  -2.445  1.00                 C  
ATOM    565  CG  TRP    74      -2.019  12.168  -1.471  1.00                 C  
ATOM    566  CD1 TRP    74      -3.337  12.364  -1.766  1.00                 C  
ATOM    567  NE1 TRP    74      -4.065  12.513  -0.610  1.00                 N  
ATOM    568  CD2 TRP    74      -1.918  12.196  -0.041  1.00                 C  
ATOM    569  CE2 TRP    74      -3.213  12.414   0.462  1.00                 C  
ATOM    570  CH2 TRP    74      -2.426  12.359   2.687  1.00                 C  
ATOM    571  CZ2 TRP    74      -3.479  12.497   1.828  1.00                 C  
ATOM    572  CE3 TRP    74      -0.859  12.059   0.861  1.00                 C  
ATOM    573  CZ3 TRP    74      -1.127  12.142   2.214  1.00                 C  
ATOM    574  N   PHE    75      -1.851   9.436  -3.719  1.00                 N  
ATOM    575  CA  PHE    75      -2.855   8.426  -4.033  1.00                 C  
ATOM    576  C   PHE    75      -2.370   7.034  -3.639  1.00                 C  
ATOM    577  O   PHE    75      -3.099   6.267  -3.012  1.00                 O  
ATOM    578  CB  PHE    75      -3.203   8.461  -5.522  1.00                 C  
ATOM    579  CG  PHE    75      -4.190   7.409  -5.939  1.00                 C  
ATOM    580  CZ  PHE    75      -6.011   5.457  -6.714  1.00                 C  
ATOM    581  CD1 PHE    75      -5.545   7.583  -5.717  1.00                 C  
ATOM    582  CE1 PHE    75      -6.453   6.614  -6.101  1.00                 C  
ATOM    583  CD2 PHE    75      -3.764   6.245  -6.554  1.00                 C  
ATOM    584  CE2 PHE    75      -4.672   5.276  -6.938  1.00                 C  
ATOM    585  N   GLN    76      -1.135   6.717  -4.015  1.00                 N  
ATOM    586  CA  GLN    76      -0.554   5.416  -3.702  1.00                 C  
ATOM    587  C   GLN    76      -0.498   5.193  -2.195  1.00                 C  
ATOM    588  O   GLN    76      -1.196   4.330  -1.659  1.00                 O  
ATOM    589  CB  GLN    76       0.847   5.295  -4.306  1.00                 C  
ATOM    590  CD  GLN    76       2.269   5.176  -6.390  1.00                 C  
ATOM    591  CG  GLN    76       0.863   5.214  -5.824  1.00                 C  
ATOM    592  OE1 GLN    76       3.208   5.691  -5.781  1.00                 O  
ATOM    593  NE2 GLN    76       2.419   4.564  -7.559  1.00                 N  
ATOM    594  N   LEU    77       0.335   5.974  -1.516  1.00                 N  
ATOM    595  CA  LEU    77       0.482   5.862  -0.070  1.00                 C  
ATOM    596  C   LEU    77      -0.821   5.402   0.576  1.00                 C  
ATOM    597  O   LEU    77      -0.855   4.392   1.280  1.00                 O  
ATOM    598  CB  LEU    77       0.925   7.199   0.529  1.00                 C  
ATOM    599  CG  LEU    77       2.333   7.672   0.162  1.00                 C  
ATOM    600  CD1 LEU    77       2.582   9.077   0.689  1.00                 C  
ATOM    601  CD2 LEU    77       3.381   6.711   0.701  1.00                 C  
ATOM    602  N   ARG    78      -1.893   6.149   0.330  1.00                 N  
ATOM    603  CA  ARG    78      -3.198   5.818   0.887  1.00                 C  
ATOM    604  C   ARG    78      -3.575   4.374   0.569  1.00                 C  
ATOM    605  O   ARG    78      -3.977   3.616   1.454  1.00                 O  
ATOM    606  CB  ARG    78      -4.267   6.773   0.352  1.00                 C  
ATOM    607  CD  ARG    78      -4.453   8.323   2.317  1.00                 C  
ATOM    608  NE  ARG    78      -4.381   9.705   2.786  1.00                 N  
ATOM    609  CG  ARG    78      -4.119   8.205   0.839  1.00                 C  
ATOM    610  CZ  ARG    78      -4.412  10.062   4.066  1.00                 C  
ATOM    611  NH1 ARG    78      -4.341  11.344   4.398  1.00                 N  
ATOM    612  NH2 ARG    78      -4.512   9.137   5.010  1.00                 N  
ATOM    613  N   ALA    79      -3.442   3.998  -0.699  1.00                 N  
ATOM    614  CA  ALA    79      -3.769   2.645  -1.134  1.00                 C  
ATOM    615  C   ALA    79      -3.373   1.622  -0.073  1.00                 C  
ATOM    616  O   ALA    79      -4.053   0.614   0.113  1.00                 O  
ATOM    617  CB  ALA    79      -3.079   2.331  -2.452  1.00                 C  
ATOM    618  N   MET    80      -2.269   1.889   0.616  1.00                 N  
ATOM    619  CA  MET    80      -1.784   0.991   1.657  1.00                 C  
ATOM    620  C   MET    80      -2.694   1.033   2.880  1.00                 C  
ATOM    621  O   MET    80      -3.023  -0.004   3.455  1.00                 O  
ATOM    622  CB  MET    80      -0.351   1.354   2.053  1.00                 C  
ATOM    623  SD  MET    80       0.740  -0.658   0.490  1.00                 S  
ATOM    624  CE  MET    80       1.383  -1.401   1.987  1.00                 C  
ATOM    625  CG  MET    80       0.680   1.079   0.970  1.00                 C  
ATOM    626  N   GLN    81      -3.099   2.237   3.271  1.00                 N  
ATOM    627  CA  GLN    81      -3.972   2.412   4.425  1.00                 C  
ATOM    628  C   GLN    81      -5.387   1.933   4.116  1.00                 C  
ATOM    629  O   GLN    81      -6.063   1.365   4.974  1.00                 O  
ATOM    630  CB  GLN    81      -3.995   3.878   4.862  1.00                 C  
ATOM    631  CD  GLN    81      -2.722   5.842   5.811  1.00                 C  
ATOM    632  CG  GLN    81      -2.687   4.367   5.463  1.00                 C  
ATOM    633  OE1 GLN    81      -3.477   6.612   5.217  1.00                 O  
ATOM    634  NE2 GLN    81      -1.901   6.241   6.776  1.00                 N  
ATOM    635  N   VAL    82      -5.829   2.167   2.884  1.00                 N  
ATOM    636  CA  VAL    82      -7.164   1.759   2.462  1.00                 C  
ATOM    637  C   VAL    82      -7.178   0.303   2.016  1.00                 C  
ATOM    638  O   VAL    82      -8.011  -0.102   1.206  1.00                 O  
ATOM    639  CB  VAL    82      -7.696   2.656   1.329  1.00                 C  
ATOM    640  CG1 VAL    82      -7.803   4.099   1.797  1.00                 C  
ATOM    641  CG2 VAL    82      -6.800   2.554   0.104  1.00                 C  
ATOM    642  N   GLY    83      -6.248  -0.484   2.550  1.00                 N  
ATOM    643  CA  GLY    83      -6.170  -1.888   2.195  1.00                 C  
ATOM    644  C   GLY    83      -5.789  -2.764   3.374  1.00                 C  
ATOM    645  O   GLY    83      -6.650  -3.202   4.134  1.00                 O  
ATOM    646  N   GLY    84      -4.493  -3.020   3.523  1.00                 N  
ATOM    647  CA  GLY    84      -4.023  -3.849   4.618  1.00                 C  
ATOM    648  C   GLY    84      -3.880  -5.306   4.222  1.00                 C  
ATOM    649  O   GLY    84      -4.479  -5.751   3.244  1.00                 O  
ATOM    650  N   ASN    85      -3.085  -6.048   4.985  1.00                 N  
ATOM    651  CA  ASN    85      -2.864  -7.464   4.707  1.00                 C  
ATOM    652  C   ASN    85      -4.149  -8.263   4.903  1.00                 C  
ATOM    653  O   ASN    85      -4.727  -8.772   3.943  1.00                 O  
ATOM    654  CB  ASN    85      -1.743  -8.015   5.590  1.00                 C  
ATOM    655  CG  ASN    85      -0.372  -7.524   5.166  1.00                 C  
ATOM    656  OD1 ASN    85      -0.252  -6.692   4.267  1.00                 O  
ATOM    657  ND2 ASN    85       0.666  -8.039   5.814  1.00                 N  
ATOM    658  N   SER    86      -4.589  -8.369   6.152  1.00                 N  
ATOM    659  CA  SER    86      -5.806  -9.103   6.473  1.00                 C  
ATOM    660  C   SER    86      -6.907  -8.813   5.459  1.00                 C  
ATOM    661  O   SER    86      -7.531  -9.730   4.926  1.00                 O  
ATOM    662  CB  SER    86      -6.286  -8.754   7.883  1.00                 C  
ATOM    663  OG  SER    86      -5.364  -9.202   8.861  1.00                 O  
ATOM    664  N   ASN    87      -7.140  -7.531   5.196  1.00                 N  
ATOM    665  CA  ASN    87      -8.170  -7.120   4.249  1.00                 C  
ATOM    666  C   ASN    87      -8.225  -8.073   3.058  1.00                 C  
ATOM    667  O   ASN    87      -9.299  -8.519   2.657  1.00                 O  
ATOM    668  CB  ASN    87      -7.927  -5.683   3.783  1.00                 C  
ATOM    669  CG  ASN    87      -9.037  -5.165   2.890  1.00                 C  
ATOM    670  OD1 ASN    87     -10.185  -5.046   3.316  1.00                 O  
ATOM    671  ND2 ASN    87      -8.696  -4.853   1.645  1.00                 N  
ATOM    672  N   ALA    88      -7.058  -8.379   2.500  1.00                 N  
ATOM    673  CA  ALA    88      -6.972  -9.279   1.358  1.00                 C  
ATOM    674  C   ALA    88      -7.105 -10.734   1.794  1.00                 C  
ATOM    675  O   ALA    88      -7.878 -11.498   1.217  1.00                 O  
ATOM    676  CB  ALA    88      -5.660  -9.072   0.618  1.00                 C  
ATOM    677  N   VAL    89      -6.344 -11.112   2.817  1.00                 N  
ATOM    678  CA  VAL    89      -6.374 -12.477   3.328  1.00                 C  
ATOM    679  C   VAL    89      -7.800 -13.022   3.340  1.00                 C  
ATOM    680  O   VAL    89      -8.032 -14.191   3.032  1.00                 O  
ATOM    681  CB  VAL    89      -5.768 -12.564   4.741  1.00                 C  
ATOM    682  CG1 VAL    89      -5.998 -13.945   5.335  1.00                 C  
ATOM    683  CG2 VAL    89      -4.283 -12.236   4.704  1.00                 C  
ATOM    684  N   GLY    90      -8.751 -12.165   3.698  1.00                 N  
ATOM    685  CA  GLY    90     -10.153 -12.561   3.754  1.00                 C  
ATOM    686  C   GLY    90     -10.852 -12.272   2.429  1.00                 C  
ATOM    687  O   GLY    90     -11.421 -13.169   1.806  1.00                 O  
ATOM    688  N   PHE    91     -10.805 -11.014   2.004  1.00                 N  
ATOM    689  CA  PHE    91     -11.434 -10.605   0.753  1.00                 C  
ATOM    690  C   PHE    91     -11.336 -11.713  -0.292  1.00                 C  
ATOM    691  O   PHE    91     -12.325 -12.068  -0.932  1.00                 O  
ATOM    692  CB  PHE    91     -10.791  -9.321   0.225  1.00                 C  
ATOM    693  CG  PHE    91     -11.375  -8.840  -1.073  1.00                 C  
ATOM    694  CZ  PHE    91     -12.451  -7.953  -3.477  1.00                 C  
ATOM    695  CD1 PHE    91     -12.577  -8.155  -1.095  1.00                 C  
ATOM    696  CE1 PHE    91     -13.115  -7.712  -2.289  1.00                 C  
ATOM    697  CD2 PHE    91     -10.723  -9.073  -2.271  1.00                 C  
ATOM    698  CE2 PHE    91     -11.260  -8.630  -3.464  1.00                 C  
ATOM    699  N   PHE    92     -10.134 -12.253  -0.460  1.00                 N  
ATOM    700  CA  PHE    92      -9.903 -13.319  -1.429  1.00                 C  
ATOM    701  C   PHE    92     -10.799 -14.520  -1.140  1.00                 C  
ATOM    702  O   PHE    92     -11.691 -14.847  -1.924  1.00                 O  
ATOM    703  CB  PHE    92      -8.433 -13.742  -1.420  1.00                 C  
ATOM    704  CG  PHE    92      -7.511 -12.744  -2.060  1.00                 C  
ATOM    705  CZ  PHE    92      -5.799 -10.901  -3.243  1.00                 C  
ATOM    706  CD1 PHE    92      -8.009 -11.746  -2.879  1.00                 C  
ATOM    707  CE1 PHE    92      -7.161 -10.828  -3.469  1.00                 C  
ATOM    708  CD2 PHE    92      -6.145 -12.804  -1.845  1.00                 C  
ATOM    709  CE2 PHE    92      -5.297 -11.886  -2.434  1.00                 C  
ATOM    710  N   ARG    93     -10.554 -15.175  -0.009  1.00                 N  
ATOM    711  CA  ARG    93     -11.338 -16.340   0.384  1.00                 C  
ATOM    712  C   ARG    93     -12.828 -16.091   0.169  1.00                 C  
ATOM    713  O   ARG    93     -13.520 -16.904  -0.442  1.00                 O  
ATOM    714  CB  ARG    93     -11.068 -16.699   1.847  1.00                 C  
ATOM    715  CD  ARG    93     -11.557 -19.148   1.598  1.00                 C  
ATOM    716  NE  ARG    93     -10.189 -19.597   1.849  1.00                 N  
ATOM    717  CG  ARG    93     -11.886 -17.874   2.358  1.00                 C  
ATOM    718  CZ  ARG    93      -9.591 -20.578   1.180  1.00                 C  
ATOM    719  NH1 ARG    93      -8.344 -20.918   1.477  1.00                 N  
ATOM    720  NH2 ARG    93     -10.240 -21.216   0.216  1.00                 N  
ATOM    721  N   GLN    94     -13.313 -14.962   0.677  1.00                 N  
ATOM    722  CA  GLN    94     -14.721 -14.608   0.542  1.00                 C  
ATOM    723  C   GLN    94     -15.255 -15.015  -0.828  1.00                 C  
ATOM    724  O   GLN    94     -16.330 -15.606  -0.935  1.00                 O  
ATOM    725  CB  GLN    94     -14.920 -13.107   0.762  1.00                 C  
ATOM    726  CD  GLN    94     -17.173 -13.234   1.897  1.00                 C  
ATOM    727  CG  GLN    94     -16.373 -12.664   0.742  1.00                 C  
ATOM    728  OE1 GLN    94     -16.798 -13.080   3.059  1.00                 O  
ATOM    729  NE2 GLN    94     -18.279 -13.897   1.579  1.00                 N  
ATOM    730  N   HIS    95     -14.498 -14.694  -1.872  1.00                 N  
ATOM    731  CA  HIS    95     -14.896 -15.027  -3.236  1.00                 C  
ATOM    732  C   HIS    95     -14.744 -16.523  -3.496  1.00                 C  
ATOM    733  O   HIS    95     -15.641 -17.163  -4.042  1.00                 O  
ATOM    734  CB  HIS    95     -14.069 -14.228  -4.246  1.00                 C  
ATOM    735  CG  HIS    95     -14.444 -14.485  -5.672  1.00                 C  
ATOM    736  ND1 HIS    95     -15.623 -14.034  -6.225  1.00                 N  
ATOM    737  CE1 HIS    95     -15.678 -14.418  -7.513  1.00                 C  
ATOM    738  CD2 HIS    95     -13.831 -15.174  -6.799  1.00                 C  
ATOM    739  NE2 HIS    95     -14.606 -15.102  -7.864  1.00                 N  
ATOM    740  N   GLY    96     -13.599 -17.073  -3.102  1.00                 N  
ATOM    741  CA  GLY    96     -13.349 -18.489  -3.303  1.00                 C  
ATOM    742  C   GLY    96     -12.194 -18.746  -4.250  1.00                 C  
ATOM    743  O   GLY    96     -12.327 -19.508  -5.209  1.00                 O  
ATOM    744  N   CYS    97     -11.060 -18.108  -3.984  1.00                 N  
ATOM    745  CA  CYS    97      -9.877 -18.270  -4.823  1.00                 C  
ATOM    746  C   CYS    97      -9.313 -19.682  -4.701  1.00                 C  
ATOM    747  O   CYS    97      -8.991 -20.320  -5.703  1.00                 O  
ATOM    748  CB  CYS    97      -8.809 -17.240  -4.448  1.00                 C  
ATOM    749  SG  CYS    97      -7.327 -17.291  -5.482  1.00                 S  
ATOM    750  N   THR    98      -9.196 -20.163  -3.468  1.00                 N  
ATOM    751  CA  THR    98      -8.666 -21.497  -3.215  1.00                 C  
ATOM    752  C   THR    98      -7.402 -21.743  -4.032  1.00                 C  
ATOM    753  O   THR    98      -7.182 -22.841  -4.545  1.00                 O  
ATOM    754  CB  THR    98      -9.706 -22.587  -3.535  1.00                 C  
ATOM    755  OG1 THR    98     -10.985 -22.197  -3.021  1.00                 O  
ATOM    756  CG2 THR    98      -9.307 -23.908  -2.894  1.00                 C  
ATOM    757  N   SER    99      -6.571 -20.712  -4.151  1.00                 N  
ATOM    758  CA  SER    99      -5.329 -20.814  -4.907  1.00                 C  
ATOM    759  C   SER    99      -4.171 -20.173  -4.151  1.00                 C  
ATOM    760  O   SER    99      -4.322 -19.109  -3.552  1.00                 O  
ATOM    761  CB  SER    99      -5.484 -20.161  -6.282  1.00                 C  
ATOM    762  OG  SER    99      -4.270 -20.215  -7.012  1.00                 O  
ATOM    763  N   LYS   100      -3.015 -20.827  -4.183  1.00                 N  
ATOM    764  CA  LYS   100      -1.830 -20.320  -3.501  1.00                 C  
ATOM    765  C   LYS   100      -0.854 -19.699  -4.495  1.00                 C  
ATOM    766  O   LYS   100      -0.289 -18.634  -4.242  1.00                 O  
ATOM    767  CB  LYS   100      -1.144 -21.439  -2.716  1.00                 C  
ATOM    768  CD  LYS   100      -1.198 -23.042  -0.785  1.00                 C  
ATOM    769  CE  LYS   100      -1.994 -23.539   0.411  1.00                 C  
ATOM    770  CG  LYS   100      -1.948 -21.951  -1.532  1.00                 C  
ATOM    771  NZ  LYS   100      -1.283 -24.627   1.137  1.00                 N  
ATOM    772  N   ASP   101      -0.661 -20.370  -5.624  1.00                 N  
ATOM    773  CA  ASP   101       0.245 -19.883  -6.658  1.00                 C  
ATOM    774  C   ASP   101       0.190 -18.361  -6.757  1.00                 C  
ATOM    775  O   ASP   101      -0.883 -17.762  -6.683  1.00                 O  
ATOM    776  CB  ASP   101      -0.097 -20.513  -8.010  1.00                 C  
ATOM    777  CG  ASP   101       0.251 -21.987  -8.070  1.00                 C  
ATOM    778  OD1 ASP   101       0.948 -22.471  -7.153  1.00                 O  
ATOM    779  OD2 ASP   101      -0.172 -22.659  -9.034  1.00                 O  
ATOM    780  N   ALA   102       1.354 -17.741  -6.923  1.00                 N  
ATOM    781  CA  ALA   102       1.440 -16.291  -7.029  1.00                 C  
ATOM    782  C   ALA   102       1.058 -15.819  -8.427  1.00                 C  
ATOM    783  O   ALA   102       0.422 -14.778  -8.590  1.00                 O  
ATOM    784  CB  ALA   102       2.843 -15.816  -6.681  1.00                 C  
ATOM    785  N   GLN   103       1.450 -16.591  -9.435  1.00                 N  
ATOM    786  CA  GLN   103       1.148 -16.251 -10.821  1.00                 C  
ATOM    787  C   GLN   103      -0.300 -16.589 -11.161  1.00                 C  
ATOM    788  O   GLN   103      -0.781 -16.282 -12.252  1.00                 O  
ATOM    789  CB  GLN   103       2.098 -16.982 -11.771  1.00                 C  
ATOM    790  CD  GLN   103       4.466 -17.316 -12.585  1.00                 C  
ATOM    791  CG  GLN   103       3.550 -16.549 -11.652  1.00                 C  
ATOM    792  OE1 GLN   103       4.181 -18.457 -12.951  1.00                 O  
ATOM    793  NE2 GLN   103       5.571 -16.692 -12.974  1.00                 N  
ATOM    794  N   GLN   104      -0.992 -17.222 -10.218  1.00                 N  
ATOM    795  CA  GLN   104      -2.386 -17.598 -10.417  1.00                 C  
ATOM    796  C   GLN   104      -3.297 -16.865  -9.439  1.00                 C  
ATOM    797  O   GLN   104      -4.219 -16.156  -9.845  1.00                 O  
ATOM    798  CB  GLN   104      -2.560 -19.110 -10.265  1.00                 C  
ATOM    799  CD  GLN   104      -2.034 -21.420 -11.143  1.00                 C  
ATOM    800  CG  GLN   104      -1.883 -19.926 -11.354  1.00                 C  
ATOM    801  OE1 GLN   104      -2.655 -21.860 -10.175  1.00                 O  
ATOM    802  NE2 GLN   104      -1.464 -22.205 -12.050  1.00                 N  
ATOM    803  N   LYS   105      -3.035 -17.038  -8.149  1.00                 N  
ATOM    804  CA  LYS   105      -3.830 -16.391  -7.112  1.00                 C  
ATOM    805  C   LYS   105      -4.019 -14.909  -7.416  1.00                 C  
ATOM    806  O   LYS   105      -5.101 -14.357  -7.216  1.00                 O  
ATOM    807  CB  LYS   105      -3.171 -16.569  -5.743  1.00                 C  
ATOM    808  CD  LYS   105      -3.279 -16.227  -3.258  1.00                 C  
ATOM    809  CE  LYS   105      -4.041 -15.582  -2.113  1.00                 C  
ATOM    810  CG  LYS   105      -3.955 -15.957  -4.593  1.00                 C  
ATOM    811  NZ  LYS   105      -3.390 -15.839  -0.798  1.00                 N  
ATOM    812  N   TYR   106      -2.960 -14.270  -7.900  1.00                 N  
ATOM    813  CA  TYR   106      -3.008 -12.851  -8.230  1.00                 C  
ATOM    814  C   TYR   106      -3.600 -12.635  -9.620  1.00                 C  
ATOM    815  O   TYR   106      -4.169 -11.583  -9.908  1.00                 O  
ATOM    816  CB  TYR   106      -1.610 -12.235  -8.150  1.00                 C  
ATOM    817  CG  TYR   106      -1.064 -12.137  -6.743  1.00                 C  
ATOM    818  OH  TYR   106       0.424 -11.867  -2.870  1.00                 O  
ATOM    819  CZ  TYR   106      -0.067 -11.956  -4.152  1.00                 C  
ATOM    820  CD1 TYR   106      -1.919 -12.094  -5.649  1.00                 C  
ATOM    821  CE1 TYR   106      -1.428 -12.005  -4.360  1.00                 C  
ATOM    822  CD2 TYR   106       0.306 -12.087  -6.514  1.00                 C  
ATOM    823  CE2 TYR   106       0.814 -11.997  -5.232  1.00                 C  
ATOM    824  N   HIS   107      -3.462 -13.641 -10.477  1.00                 N  
ATOM    825  CA  HIS   107      -3.983 -13.563 -11.837  1.00                 C  
ATOM    826  C   HIS   107      -5.421 -14.070 -11.899  1.00                 C  
ATOM    827  O   HIS   107      -5.921 -14.423 -12.967  1.00                 O  
ATOM    828  CB  HIS   107      -3.099 -14.363 -12.796  1.00                 C  
ATOM    829  CG  HIS   107      -1.717 -13.809 -12.948  1.00                 C  
ATOM    830  ND1 HIS   107      -0.718 -14.475 -13.624  1.00                 N  
ATOM    831  CE1 HIS   107       0.403 -13.732 -13.592  1.00                 C  
ATOM    832  CD2 HIS   107      -1.032 -12.596 -12.525  1.00                 C  
ATOM    833  NE2 HIS   107       0.222 -12.604 -12.934  1.00                 N  
ATOM    834  N   SER   108      -6.081 -14.103 -10.746  1.00                 N  
ATOM    835  CA  SER   108      -7.460 -14.569 -10.669  1.00                 C  
ATOM    836  C   SER   108      -8.421 -13.397 -10.488  1.00                 C  
ATOM    837  O   SER   108      -8.012 -12.296 -10.118  1.00                 O  
ATOM    838  CB  SER   108      -7.624 -15.569  -9.523  1.00                 C  
ATOM    839  OG  SER   108      -7.386 -14.952  -8.270  1.00                 O  
ATOM    840  N   ARG   109      -9.700 -13.643 -10.751  1.00                 N  
ATOM    841  CA  ARG   109     -10.719 -12.609 -10.620  1.00                 C  
ATOM    842  C   ARG   109     -10.699 -12.000  -9.222  1.00                 C  
ATOM    843  O   ARG   109     -10.547 -10.789  -9.063  1.00                 O  
ATOM    844  CB  ARG   109     -12.105 -13.180 -10.928  1.00                 C  
ATOM    845  CD  ARG   109     -14.561 -12.774 -11.243  1.00                 C  
ATOM    846  NE  ARG   109     -15.661 -11.820 -11.122  1.00                 N  
ATOM    847  CG  ARG   109     -13.228 -12.160 -10.848  1.00                 C  
ATOM    848  CZ  ARG   109     -16.930 -12.103 -11.399  1.00                 C  
ATOM    849  NH1 ARG   109     -17.863 -11.172 -11.260  1.00                 N  
ATOM    850  NH2 ARG   109     -17.262 -13.318 -11.815  1.00                 N  
ATOM    851  N   ALA   110     -10.852 -12.848  -8.210  1.00                 N  
ATOM    852  CA  ALA   110     -10.849 -12.395  -6.825  1.00                 C  
ATOM    853  C   ALA   110      -9.778 -11.334  -6.597  1.00                 C  
ATOM    854  O   ALA   110     -10.049 -10.273  -6.036  1.00                 O  
ATOM    855  CB  ALA   110     -10.632 -13.570  -5.883  1.00                 C  
ATOM    856  N   ALA   111      -8.558 -11.629  -7.034  1.00                 N  
ATOM    857  CA  ALA   111      -7.445 -10.701  -6.879  1.00                 C  
ATOM    858  C   ALA   111      -7.756  -9.357  -7.530  1.00                 C  
ATOM    859  O   ALA   111      -7.687  -8.312  -6.882  1.00                 O  
ATOM    860  CB  ALA   111      -6.176 -11.291  -7.475  1.00                 C  
ATOM    861  N   ASN   112      -8.097  -9.392  -8.815  1.00                 N  
ATOM    862  CA  ASN   112      -8.416  -8.176  -9.553  1.00                 C  
ATOM    863  C   ASN   112      -9.384  -7.299  -8.765  1.00                 C  
ATOM    864  O   ASN   112      -9.078  -6.149  -8.448  1.00                 O  
ATOM    865  CB  ASN   112      -8.993  -8.519 -10.928  1.00                 C  
ATOM    866  CG  ASN   112      -7.941  -9.041 -11.887  1.00                 C  
ATOM    867  OD1 ASN   112      -6.744  -8.842 -11.679  1.00                 O  
ATOM    868  ND2 ASN   112      -8.385  -9.710 -12.944  1.00                 N  
ATOM    869  N   MET   113     -10.552  -7.849  -8.451  1.00                 N  
ATOM    870  CA  MET   113     -11.565  -7.116  -7.699  1.00                 C  
ATOM    871  C   MET   113     -10.923  -6.265  -6.607  1.00                 C  
ATOM    872  O   MET   113     -11.288  -5.105  -6.417  1.00                 O  
ATOM    873  CB  MET   113     -12.581  -8.082  -7.087  1.00                 C  
ATOM    874  SD  MET   113     -14.486  -7.589  -9.038  1.00                 S  
ATOM    875  CE  MET   113     -15.566  -6.969  -7.751  1.00                 C  
ATOM    876  CG  MET   113     -13.483  -8.762  -8.104  1.00                 C  
ATOM    877  N   TYR   114      -9.967  -6.850  -5.895  1.00                 N  
ATOM    878  CA  TYR   114      -9.276  -6.146  -4.822  1.00                 C  
ATOM    879  C   TYR   114      -8.616  -4.872  -5.343  1.00                 C  
ATOM    880  O   TYR   114      -9.005  -3.764  -4.976  1.00                 O  
ATOM    881  CB  TYR   114      -8.231  -7.054  -4.171  1.00                 C  
ATOM    882  CG  TYR   114      -7.446  -6.389  -3.063  1.00                 C  
ATOM    883  OH  TYR   114      -5.297  -4.567  -0.005  1.00                 O  
ATOM    884  CZ  TYR   114      -6.007  -5.169  -1.018  1.00                 C  
ATOM    885  CD1 TYR   114      -7.777  -6.601  -1.731  1.00                 C  
ATOM    886  CE1 TYR   114      -7.065  -5.998  -0.712  1.00                 C  
ATOM    887  CD2 TYR   114      -6.377  -5.551  -3.353  1.00                 C  
ATOM    888  CE2 TYR   114      -5.654  -4.939  -2.347  1.00                 C  
ATOM    889  N   LYS   115      -7.615  -5.040  -6.201  1.00                 N  
ATOM    890  CA  LYS   115      -6.900  -3.907  -6.773  1.00                 C  
ATOM    891  C   LYS   115      -7.845  -2.732  -7.012  1.00                 C  
ATOM    892  O   LYS   115      -7.713  -1.681  -6.386  1.00                 O  
ATOM    893  CB  LYS   115      -6.216  -4.310  -8.081  1.00                 C  
ATOM    894  CD  LYS   115      -4.702  -3.684  -9.982  1.00                 C  
ATOM    895  CE  LYS   115      -3.918  -2.563 -10.645  1.00                 C  
ATOM    896  CG  LYS   115      -5.410  -3.196  -8.729  1.00                 C  
ATOM    897  NZ  LYS   115      -3.219  -3.026 -11.875  1.00                 N  
ATOM    898  N   ASP   116      -8.796  -2.920  -7.921  1.00                 N  
ATOM    899  CA  ASP   116      -9.762  -1.876  -8.241  1.00                 C  
ATOM    900  C   ASP   116     -10.281  -1.206  -6.972  1.00                 C  
ATOM    901  O   ASP   116     -10.242   0.019  -6.842  1.00                 O  
ATOM    902  CB  ASP   116     -10.927  -2.453  -9.048  1.00                 C  
ATOM    903  CG  ASP   116     -10.530  -2.819 -10.464  1.00                 C  
ATOM    904  OD1 ASP   116      -9.447  -2.385 -10.909  1.00                 O  
ATOM    905  OD2 ASP   116     -11.303  -3.540 -11.130  1.00                 O  
ATOM    906  N   LYS   117     -10.767  -2.016  -6.039  1.00                 N  
ATOM    907  CA  LYS   117     -11.294  -1.504  -4.780  1.00                 C  
ATOM    908  C   LYS   117     -10.315  -0.526  -4.138  1.00                 C  
ATOM    909  O   LYS   117     -10.681   0.600  -3.800  1.00                 O  
ATOM    910  CB  LYS   117     -11.598  -2.655  -3.819  1.00                 C  
ATOM    911  CD  LYS   117     -12.494  -3.406  -1.598  1.00                 C  
ATOM    912  CE  LYS   117     -13.036  -2.963  -0.249  1.00                 C  
ATOM    913  CG  LYS   117     -12.178  -2.213  -2.485  1.00                 C  
ATOM    914  NZ  LYS   117     -13.349  -4.122   0.632  1.00                 N  
ATOM    915  N   LEU   118      -9.071  -0.963  -3.974  1.00                 N  
ATOM    916  CA  LEU   118      -8.040  -0.124  -3.376  1.00                 C  
ATOM    917  C   LEU   118      -8.024   1.263  -4.007  1.00                 C  
ATOM    918  O   LEU   118      -7.973   2.276  -3.309  1.00                 O  
ATOM    919  CB  LEU   118      -6.665  -0.781  -3.518  1.00                 C  
ATOM    920  CG  LEU   118      -5.509  -0.099  -2.784  1.00                 C  
ATOM    921  CD1 LEU   118      -4.347  -1.063  -2.599  1.00                 C  
ATOM    922  CD2 LEU   118      -5.053   1.142  -3.534  1.00                 C  
ATOM    923  N   HIS   119      -8.070   1.303  -5.335  1.00                 N  
ATOM    924  CA  HIS   119      -8.064   2.566  -6.064  1.00                 C  
ATOM    925  C   HIS   119      -9.197   3.471  -5.593  1.00                 C  
ATOM    926  O   HIS   119      -9.000   4.666  -5.371  1.00                 O  
ATOM    927  CB  HIS   119      -8.178   2.316  -7.569  1.00                 C  
ATOM    928  CG  HIS   119      -6.945   1.726  -8.179  1.00                 C  
ATOM    929  ND1 HIS   119      -5.736   2.387  -8.203  1.00                 N  
ATOM    930  CE1 HIS   119      -4.824   1.609  -8.811  1.00                 C  
ATOM    931  CD2 HIS   119      -6.614   0.476  -8.847  1.00                 C  
ATOM    932  NE2 HIS   119      -5.343   0.461  -9.201  1.00                 N  
ATOM    933  N   HIS   120     -10.386   2.895  -5.441  1.00                 N  
ATOM    934  CA  HIS   120     -11.551   3.650  -4.998  1.00                 C  
ATOM    935  C   HIS   120     -11.307   4.269  -3.624  1.00                 C  
ATOM    936  O   HIS   120     -11.200   5.489  -3.490  1.00                 O  
ATOM    937  CB  HIS   120     -12.789   2.752  -4.961  1.00                 C  
ATOM    938  CG  HIS   120     -14.037   3.461  -4.535  1.00                 C  
ATOM    939  ND1 HIS   120     -14.694   4.362  -5.343  1.00                 N  
ATOM    940  CE1 HIS   120     -15.773   4.830  -4.691  1.00                 C  
ATOM    941  CD2 HIS   120     -14.870   3.469  -3.341  1.00                 C  
ATOM    942  NE2 HIS   120     -15.885   4.298  -3.489  1.00                 N  
ATOM    943  N   LEU   121     -11.222   3.419  -2.607  1.00                 N  
ATOM    944  CA  LEU   121     -10.991   3.881  -1.243  1.00                 C  
ATOM    945  C   LEU   121      -9.872   4.916  -1.200  1.00                 C  
ATOM    946  O   LEU   121     -10.048   6.013  -0.670  1.00                 O  
ATOM    947  CB  LEU   121     -10.655   2.702  -0.328  1.00                 C  
ATOM    948  CG  LEU   121     -11.794   1.724  -0.035  1.00                 C  
ATOM    949  CD1 LEU   121     -11.280   0.510   0.723  1.00                 C  
ATOM    950  CD2 LEU   121     -12.902   2.409   0.751  1.00                 C  
ATOM    951  N   ALA   122      -8.722   4.560  -1.762  1.00                 N  
ATOM    952  CA  ALA   122      -7.575   5.459  -1.793  1.00                 C  
ATOM    953  C   ALA   122      -8.016   6.903  -2.008  1.00                 C  
ATOM    954  O   ALA   122      -7.383   7.836  -1.511  1.00                 O  
ATOM    955  CB  ALA   122      -6.602   5.040  -2.885  1.00                 C  
ATOM    956  N   THR   123      -9.104   7.081  -2.751  1.00                 N  
ATOM    957  CA  THR   123      -9.626   8.412  -3.036  1.00                 C  
ATOM    958  C   THR   123     -10.187   9.057  -1.772  1.00                 C  
ATOM    959  O   THR   123      -9.899  10.215  -1.473  1.00                 O  
ATOM    960  CB  THR   123     -10.718   8.370  -4.121  1.00                 C  
ATOM    961  OG1 THR   123     -10.165   7.860  -5.340  1.00                 O  
ATOM    962  CG2 THR   123     -11.265   9.765  -4.381  1.00                 C  
ATOM    963  N   SER   124     -10.990   8.297  -1.034  1.00                 N  
ATOM    964  CA  SER   124     -11.593   8.794   0.198  1.00                 C  
ATOM    965  C   SER   124     -10.545   9.450   1.090  1.00                 C  
ATOM    966  O   SER   124     -10.792  10.496   1.690  1.00                 O  
ATOM    967  CB  SER   124     -12.290   7.658   0.949  1.00                 C  
ATOM    968  OG  SER   124     -11.356   6.687   1.388  1.00                 O  
ATOM    969  N   ALA   125      -9.373   8.829   1.174  1.00                 N  
ATOM    970  CA  ALA   125      -8.287   9.353   1.992  1.00                 C  
ATOM    971  C   ALA   125      -7.500  10.422   1.241  1.00                 C  
ATOM    972  O   ALA   125      -7.147  11.458   1.804  1.00                 O  
ATOM    973  CB  ALA   125      -7.360   8.228   2.426  1.00                 C  
ATOM    974  N   MET   126      -7.227  10.163  -0.033  1.00                 N  
ATOM    975  CA  MET   126      -6.481  11.102  -0.861  1.00                 C  
ATOM    976  C   MET   126      -7.216  12.433  -0.982  1.00                 C  
ATOM    977  O   MET   126      -6.721  13.468  -0.535  1.00                 O  
ATOM    978  CB  MET   126      -6.233  10.511  -2.250  1.00                 C  
ATOM    979  SD  MET   126      -6.422  12.668  -3.979  1.00                 S  
ATOM    980  CE  MET   126      -7.369  11.665  -5.121  1.00                 C  
ATOM    981  CG  MET   126      -5.419  11.407  -3.169  1.00                 C  
ATOM    982  N   ARG   127      -8.398  12.398  -1.588  1.00                 N  
ATOM    983  CA  ARG   127      -9.200  13.602  -1.768  1.00                 C  
ATOM    984  C   ARG   127      -9.255  14.416  -0.478  1.00                 C  
ATOM    985  O   ARG   127      -9.122  15.640  -0.497  1.00                 O  
ATOM    986  CB  ARG   127     -10.614  13.240  -2.226  1.00                 C  
ATOM    987  CD  ARG   127     -12.878  14.012  -2.987  1.00                 C  
ATOM    988  NE  ARG   127     -13.768  15.152  -3.191  1.00                 N  
ATOM    989  CG  ARG   127     -11.510  14.441  -2.481  1.00                 C  
ATOM    990  CZ  ARG   127     -15.015  15.055  -3.643  1.00                 C  
ATOM    991  NH1 ARG   127     -15.751  16.147  -3.796  1.00                 N  
ATOM    992  NH2 ARG   127     -15.521  13.867  -3.940  1.00                 N  
ATOM    993  N   LEU   128      -9.454  13.728   0.641  1.00                 N  
ATOM    994  CA  LEU   128      -9.526  14.385   1.940  1.00                 C  
ATOM    995  C   LEU   128      -8.446  15.454   2.071  1.00                 C  
ATOM    996  O   LEU   128      -7.253  15.149   2.072  1.00                 O  
ATOM    997  CB  LEU   128      -9.393  13.359   3.067  1.00                 C  
ATOM    998  CG  LEU   128     -10.501  12.309   3.163  1.00                 C  
ATOM    999  CD1 LEU   128     -10.179  11.285   4.240  1.00                 C  
ATOM   1000  CD2 LEU   128     -11.843  12.967   3.442  1.00                 C  
ATOM   1001  N   HIS   129      -8.872  16.708   2.183  1.00                 N  
ATOM   1002  CA  HIS   129      -7.940  17.823   2.316  1.00                 C  
ATOM   1003  C   HIS   129      -6.737  17.638   1.396  1.00                 C  
ATOM   1004  O   HIS   129      -5.596  17.865   1.797  1.00                 O  
ATOM   1005  CB  HIS   129      -7.479  17.965   3.768  1.00                 C  
ATOM   1006  CG  HIS   129      -8.591  18.243   4.731  1.00                 C  
ATOM   1007  ND1 HIS   129      -9.279  19.436   4.749  1.00                 N  
ATOM   1008  CE1 HIS   129     -10.213  19.389   5.716  1.00                 C  
ATOM   1009  CD2 HIS   129      -9.243  17.507   5.804  1.00                 C  
ATOM   1010  NE2 HIS   129     -10.196  18.234   6.353  1.00                 N  
ATOM   1011  N   GLY   130      -7.001  17.225   0.161  1.00                 N  
ATOM   1012  CA  GLY   130      -5.929  17.016  -0.796  1.00                 C  
ATOM   1013  C   GLY   130      -4.661  16.504  -0.144  1.00                 C  
ATOM   1014  O   GLY   130      -4.673  15.472   0.529  1.00                 O  
ATOM   1015  N   THR   131      -3.562  17.223  -0.344  1.00                 N  
ATOM   1016  CA  THR   131      -2.279  16.835   0.228  1.00                 C  
ATOM   1017  C   THR   131      -2.322  16.869   1.752  1.00                 C  
ATOM   1018  O   THR   131      -1.939  15.905   2.414  1.00                 O  
ATOM   1019  CB  THR   131      -1.141  17.745  -0.270  1.00                 C  
ATOM   1020  OG1 THR   131      -1.012  17.619  -1.692  1.00                 O  
ATOM   1021  CG2 THR   131       0.179  17.348   0.374  1.00                 C  
ATOM   1022  N   LYS   132      -2.791  17.984   2.300  1.00                 N  
ATOM   1023  CA  LYS   132      -2.887  18.143   3.746  1.00                 C  
ATOM   1024  C   LYS   132      -3.228  16.816   4.418  1.00                 C  
ATOM   1025  O   LYS   132      -4.380  16.380   4.407  1.00                 O  
ATOM   1026  CB  LYS   132      -3.935  19.199   4.100  1.00                 C  
ATOM   1027  CD  LYS   132      -2.778  20.092   6.141  1.00                 C  
ATOM   1028  CE  LYS   132      -2.579  21.509   5.628  1.00                 C  
ATOM   1029  CG  LYS   132      -4.055  19.480   5.590  1.00                 C  
ATOM   1030  NZ  LYS   132      -1.379  22.154   6.230  1.00                 N  
ATOM   1031  N   LEU   133      -2.219  16.178   5.001  1.00                 N  
ATOM   1032  CA  LEU   133      -2.411  14.900   5.677  1.00                 C  
ATOM   1033  C   LEU   133      -3.678  14.918   6.526  1.00                 C  
ATOM   1034  O   LEU   133      -3.684  15.446   7.638  1.00                 O  
ATOM   1035  CB  LEU   133      -1.197  14.566   6.547  1.00                 C  
ATOM   1036  CG  LEU   133      -1.251  13.238   7.305  1.00                 C  
ATOM   1037  CD1 LEU   133      -1.273  12.066   6.335  1.00                 C  
ATOM   1038  CD2 LEU   133      -0.072  13.115   8.257  1.00                 C  
ATOM   1039  N   HIS   134      -4.748  14.336   5.997  1.00                 N  
ATOM   1040  CA  HIS   134      -6.020  14.284   6.709  1.00                 C  
ATOM   1041  C   HIS   134      -5.798  14.152   8.211  1.00                 C  
ATOM   1042  O   HIS   134      -6.426  14.854   9.005  1.00                 O  
ATOM   1043  CB  HIS   134      -6.873  13.122   6.197  1.00                 C  
ATOM   1044  CG  HIS   134      -8.208  13.011   6.867  1.00                 C  
ATOM   1045  ND1 HIS   134      -9.238  13.893   6.623  1.00                 N  
ATOM   1046  CE1 HIS   134     -10.302  13.539   7.367  1.00                 C  
ATOM   1047  CD2 HIS   134      -8.810  12.110   7.839  1.00                 C  
ATOM   1048  NE2 HIS   134     -10.052  12.470   8.098  1.00                 N  
ATOM   1049  N   ILE   135      -4.903  13.249   8.596  1.00                 N  
ATOM   1050  CA  ILE   135      -4.599  13.026  10.005  1.00                 C  
ATOM   1051  C   ILE   135      -4.563  14.345  10.770  1.00                 C  
ATOM   1052  O   ILE   135      -5.374  14.577  11.666  1.00                 O  
ATOM   1053  CB  ILE   135      -3.264  12.279  10.183  1.00                 C  
ATOM   1054  CD1 ILE   135      -2.053  10.132   9.532  1.00                 C  
ATOM   1055  CG1 ILE   135      -3.381  10.846   9.660  1.00                 C  
ATOM   1056  CG2 ILE   135      -2.823  12.317  11.638  1.00                 C  
ATOM   1057  N   ASP   136      -3.617  15.206  10.409  1.00                 N  
ATOM   1058  CA  ASP   136      -3.476  16.504  11.059  1.00                 C  
ATOM   1059  C   ASP   136      -2.675  17.464  10.187  1.00                 C  
ATOM   1060  O   ASP   136      -2.038  17.053   9.217  1.00                 O  
ATOM   1061  CB  ASP   136      -2.807  16.349  12.426  1.00                 C  
ATOM   1062  CG  ASP   136      -3.135  17.491  13.368  1.00                 C  
ATOM   1063  OD1 ASP   136      -3.583  18.551  12.883  1.00                 O  
ATOM   1064  OD2 ASP   136      -2.943  17.326  14.591  1.00                 O  
ATOM   1065  N   SER   137      -2.712  18.746  10.538  1.00                 N  
ATOM   1066  CA  SER   137      -1.993  19.766   9.784  1.00                 C  
ATOM   1067  C   SER   137      -0.496  19.702  10.074  1.00                 C  
ATOM   1068  O   SER   137      -0.035  20.161  11.119  1.00                 O  
ATOM   1069  CB  SER   137      -2.536  21.158  10.113  1.00                 C  
ATOM   1070  OG  SER   137      -1.810  22.164   9.428  1.00                 O  
ATOM   1071  N   TYR   138       0.257  19.129   9.141  1.00                 N  
ATOM   1072  CA  TYR   138       1.701  19.000   9.296  1.00                 C  
ATOM   1073  C   TYR   138       2.392  20.345   9.084  1.00                 C  
ATOM   1074  O   TYR   138       3.297  20.715   9.830  1.00                 O  
ATOM   1075  CB  TYR   138       2.254  17.961   8.319  1.00                 C  
ATOM   1076  CG  TYR   138       3.744  17.734   8.444  1.00                 C  
ATOM   1077  OH  TYR   138       7.838  17.101   8.802  1.00                 O  
ATOM   1078  CZ  TYR   138       6.483  17.312   8.682  1.00                 C  
ATOM   1079  CD1 TYR   138       4.262  16.964   9.477  1.00                 C  
ATOM   1080  CE1 TYR   138       5.622  16.751   9.599  1.00                 C  
ATOM   1081  CD2 TYR   138       4.627  18.291   7.528  1.00                 C  
ATOM   1082  CE2 TYR   138       5.990  18.089   7.635  1.00                 C  
ATOM   1083  N   THR   139       1.958  21.071   8.058  1.00                 N  
ATOM   1084  CA  THR   139       2.545  22.365   7.765  1.00                 C  
ATOM   1085  C   THR   139       2.754  22.583   6.280  1.00                 C  
ATOM   1086  O   THR   139       3.734  22.122   5.695  1.00                 O  
ATOM   1087  CB  THR   139       3.895  22.548   8.484  1.00                 C  
ATOM   1088  OG1 THR   139       3.701  22.452   9.901  1.00                 O  
ATOM   1089  CG2 THR   139       4.487  23.913   8.165  1.00                 C  
ATOM   1090  N   ASP   140       1.816  23.301   5.644  1.00                 N  
ATOM   1091  CA  ASP   140       1.880  23.595   4.209  1.00                 C  
ATOM   1092  C   ASP   140       2.999  24.572   3.866  1.00                 C  
ATOM   1093  O   ASP   140       3.103  25.644   4.463  1.00                 O  
ATOM   1094  CB  ASP   140       0.545  24.159   3.717  1.00                 C  
ATOM   1095  CG  ASP   140       0.512  24.351   2.214  1.00                 C  
ATOM   1096  OD1 ASP   140       0.961  25.416   1.741  1.00                 O  
ATOM   1097  OD2 ASP   140       0.037  23.436   1.509  1.00                 O  
ATOM   1098  N   PRO   141       3.833  24.195   2.903  1.00                 N  
ATOM   1099  CA  PRO   141       4.947  25.037   2.484  1.00                 C  
ATOM   1100  C   PRO   141       4.464  26.166   1.578  1.00                 C  
ATOM   1101  O   PRO   141       3.778  25.929   0.584  1.00                 O  
ATOM   1102  CB  PRO   141       5.878  24.077   1.741  1.00                 C  
ATOM   1103  CD  PRO   141       3.862  22.875   2.213  1.00                 C  
ATOM   1104  CG  PRO   141       4.973  23.015   1.210  1.00                 C  
ATOM   1105  N   SER   142       4.825  27.395   1.930  1.00                 N  
ATOM   1106  CA  SER   142       4.426  28.563   1.152  1.00                 C  
ATOM   1107  C   SER   142       4.724  28.356  -0.329  1.00                 C  
ATOM   1108  O   SER   142       5.878  28.395  -0.753  1.00                 O  
ATOM   1109  CB  SER   142       5.138  29.817   1.665  1.00                 C  
ATOM   1110  OG  SER   142       4.826  30.943   0.863  1.00                 O  
ATOM   1111  N   SER   143       3.673  28.134  -1.113  1.00                 N  
ATOM   1112  CA  SER   143       3.842  27.924  -2.539  1.00                 C  
ATOM   1113  C   SER   143       3.230  26.619  -3.009  1.00                 C  
ATOM   1114  O   SER   143       2.931  26.491  -4.195  1.00                 O  
ATOM   1115  CB  SER   143       5.325  27.952  -2.913  1.00                 C  
ATOM   1116  OG  SER   143       5.505  27.750  -4.304  1.00                 O  
TER
