# Supplementary material for: Comparative Single-Cell Transcriptomics Reveals Novel Genes Involved in Bivalve Embryonic Shell Formation and Questions Ontogenetic Homology of Molluscan Shell Types
Source: Front Cell Dev Biol. 2022 Jun 9;10:883755. doi: 10.3389/fcell.2022.883755 (PMC9261976; doi:10.3389/fcell.2022.883755)
Supplement: Supplementary file 1 [file DataSheet1.ZIP › Supplementary_File1/s_f_1/9fd42c9c779c77b1.final.pdb]

SSBOND   1 CYS    199    CYS    219
ATOM      1  N   CYS   155      -8.787  20.203  10.114  1.00                 N  
ATOM      2  CA  CYS   155      -9.062  19.310  11.228  1.00                 C  
ATOM      3  C   CYS   155      -9.678  17.997  10.738  1.00                 C  
ATOM      4  O   CYS   155      -9.139  16.921  10.996  1.00                 O  
ATOM      5  CB  CYS   155      -9.992  19.984  12.238  1.00                 C  
ATOM      6  SG  CYS   155     -10.366  18.981  13.695  1.00                 S  
ATOM      7  N   PRO   156     -10.796  18.129  10.041  1.00                 N  
ATOM      8  CA  PRO   156     -11.490  16.967   9.513  1.00                 C  
ATOM      9  C   PRO   156     -10.855  16.560   8.181  1.00                 C  
ATOM     10  O   PRO   156     -11.501  16.621   7.137  1.00                 O  
ATOM     11  CB  PRO   156     -12.934  17.443   9.346  1.00                 C  
ATOM     12  CD  PRO   156     -11.661  19.413   9.821  1.00                 C  
ATOM     13  CG  PRO   156     -12.814  18.892   9.010  1.00                 C  
ATOM     14  N   SER   157      -9.597  16.154   8.263  1.00                 N  
ATOM     15  CA  SER   157      -8.867  15.737   7.077  1.00                 C  
ATOM     16  C   SER   157      -9.004  16.787   5.973  1.00                 C  
ATOM     17  O   SER   157      -9.893  16.692   5.128  1.00                 O  
ATOM     18  CB  SER   157      -9.370  14.377   6.589  1.00                 C  
ATOM     19  OG  SER   157     -10.710  14.461   6.138  1.00                 O  
ATOM     20  N   GLY   158      -8.111  17.764   6.016  1.00                 N  
ATOM     21  CA  GLY   158      -8.121  18.832   5.030  1.00                 C  
ATOM     22  C   GLY   158      -7.012  18.632   3.995  1.00                 C  
ATOM     23  O   GLY   158      -6.009  17.974   4.273  1.00                 O  
ATOM     24  N   GLY   159      -7.229  19.211   2.823  1.00                 N  
ATOM     25  CA  GLY   159      -6.261  19.104   1.745  1.00                 C  
ATOM     26  C   GLY   159      -5.580  20.454   1.507  1.00                 C  
ATOM     27  O   GLY   159      -6.240  21.492   1.498  1.00                 O  
ATOM     28  N   SER   160      -4.269  20.396   1.321  1.00                 N  
ATOM     29  CA  SER   160      -3.492  21.600   1.085  1.00                 C  
ATOM     30  C   SER   160      -2.226  21.269   0.293  1.00                 C  
ATOM     31  O   SER   160      -1.505  20.332   0.633  1.00                 O  
ATOM     32  CB  SER   160      -3.134  22.275   2.411  1.00                 C  
ATOM     33  OG  SER   160      -2.350  23.436   2.196  1.00                 O  
ATOM     34  N   THR   161      -1.994  22.054  -0.748  1.00                 N  
ATOM     35  CA  THR   161      -0.828  21.856  -1.592  1.00                 C  
ATOM     36  C   THR   161      -0.892  20.463  -2.222  1.00                 C  
ATOM     37  O   THR   161      -1.446  19.537  -1.634  1.00                 O  
ATOM     38  CB  THR   161       0.480  22.026  -0.797  1.00                 C  
ATOM     39  OG1 THR   161       0.736  20.840  -0.034  1.00                 O  
ATOM     40  CG2 THR   161       0.373  23.205   0.158  1.00                 C  
ATOM     41  N   GLY   162      -0.316  20.361  -3.411  1.00                 N  
ATOM     42  CA  GLY   162      -0.300  19.097  -4.129  1.00                 C  
ATOM     43  C   GLY   162       0.978  18.311  -3.827  1.00                 C  
ATOM     44  O   GLY   162       0.918  17.138  -3.463  1.00                 O  
ATOM     45  N   ASN   163       2.104  18.990  -3.990  1.00                 N  
ATOM     46  CA  ASN   163       3.394  18.371  -3.739  1.00                 C  
ATOM     47  C   ASN   163       3.371  17.637  -2.397  1.00                 C  
ATOM     48  O   ASN   163       2.693  18.065  -1.463  1.00                 O  
ATOM     49  CB  ASN   163       4.508  19.419  -3.778  1.00                 C  
ATOM     50  CG  ASN   163       4.753  19.958  -5.173  1.00                 C  
ATOM     51  OD1 ASN   163       4.382  19.330  -6.165  1.00                 O  
ATOM     52  ND2 ASN   163       5.381  21.125  -5.254  1.00                 N  
ATOM     53  N   CYS   164       4.120  16.545  -2.342  1.00                 N  
ATOM     54  CA  CYS   164       4.192  15.748  -1.129  1.00                 C  
ATOM     55  C   CYS   164       5.650  15.714  -0.665  1.00                 C  
ATOM     56  O   CYS   164       6.558  15.511  -1.470  1.00                 O  
ATOM     57  CB  CYS   164       3.647  14.341  -1.379  1.00                 C  
ATOM     58  SG  CYS   164       3.674  13.260   0.070  1.00                 S  
ATOM     59  N   GLN   165       5.828  15.915   0.633  1.00                 N  
ATOM     60  CA  GLN   165       7.160  15.908   1.215  1.00                 C  
ATOM     61  C   GLN   165       7.444  14.530   1.813  1.00                 C  
ATOM     62  O   GLN   165       6.831  14.141   2.806  1.00                 O  
ATOM     63  CB  GLN   165       7.287  17.004   2.275  1.00                 C  
ATOM     64  CD  GLN   165       8.776  18.246   3.894  1.00                 C  
ATOM     65  CG  GLN   165       8.674  17.117   2.888  1.00                 C  
ATOM     66  OE1 GLN   165       7.765  18.804   4.320  1.00                 O  
ATOM     67  NE2 GLN   165      10.001  18.586   4.278  1.00                 N  
ATOM     68  N   GLY   166       8.377  13.828   1.184  1.00                 N  
ATOM     69  CA  GLY   166       8.750  12.500   1.642  1.00                 C  
ATOM     70  C   GLY   166      10.240  12.459   1.987  1.00                 C  
ATOM     71  O   GLY   166      11.082  12.303   1.104  1.00                 O  
ATOM     72  N   VAL   167      10.520  12.600   3.274  1.00                 N  
ATOM     73  CA  VAL   167      11.894  12.580   3.747  1.00                 C  
ATOM     74  C   VAL   167      12.604  13.857   3.294  1.00                 C  
ATOM     75  O   VAL   167      13.815  13.991   3.461  1.00                 O  
ATOM     76  CB  VAL   167      12.645  11.332   3.247  1.00                 C  
ATOM     77  CG1 VAL   167      14.114  11.404   3.634  1.00                 C  
ATOM     78  CG2 VAL   167      12.005  10.068   3.802  1.00                 C  
ATOM     79  N   MET   168      11.820  14.763   2.728  1.00                 N  
ATOM     80  CA  MET   168      12.359  16.024   2.249  1.00                 C  
ATOM     81  C   MET   168      12.471  16.028   0.723  1.00                 C  
ATOM     82  O   MET   168      13.245  16.797   0.156  1.00                 O  
ATOM     83  CB  MET   168      13.727  16.296   2.878  1.00                 C  
ATOM     84  SD  MET   168      13.175  18.954   3.431  1.00                 S  
ATOM     85  CE  MET   168      13.539  18.692   5.165  1.00                 C  
ATOM     86  CG  MET   168      14.237  17.712   2.668  1.00                 C  
ATOM     87  N   ARG   169      11.686  15.161   0.102  1.00                 N  
ATOM     88  CA  ARG   169      11.687  15.054  -1.348  1.00                 C  
ATOM     89  C   ARG   169      10.331  15.480  -1.913  1.00                 C  
ATOM     90  O   ARG   169       9.298  14.925  -1.540  1.00                 O  
ATOM     91  CB  ARG   169      12.022  13.625  -1.780  1.00                 C  
ATOM     92  CD  ARG   169      13.686  11.747  -1.851  1.00                 C  
ATOM     93  NE  ARG   169      15.017  11.286  -1.462  1.00                 N  
ATOM     94  CG  ARG   169      13.414  13.166  -1.377  1.00                 C  
ATOM     95  CZ  ARG   169      15.502  10.081  -1.745  1.00                 C  
ATOM     96  NH1 ARG   169      16.724   9.749  -1.350  1.00                 N  
ATOM     97  NH2 ARG   169      14.765   9.212  -2.421  1.00                 N  
ATOM     98  N   ILE   170      10.377  16.460  -2.803  1.00                 N  
ATOM     99  CA  ILE   170       9.165  16.966  -3.423  1.00                 C  
ATOM    100  C   ILE   170       8.764  16.081  -4.605  1.00                 C  
ATOM    101  O   ILE   170       9.446  16.059  -5.629  1.00                 O  
ATOM    102  CB  ILE   170       9.333  18.426  -3.882  1.00                 C  
ATOM    103  CD1 ILE   170      10.040  20.737  -3.069  1.00                 C  
ATOM    104  CG1 ILE   170       9.637  19.330  -2.685  1.00                 C  
ATOM    105  CG2 ILE   170       8.102  18.890  -4.645  1.00                 C  
ATOM    106  N   PHE   171       7.658  15.372  -4.424  1.00                 N  
ATOM    107  CA  PHE   171       7.159  14.488  -5.463  1.00                 C  
ATOM    108  C   PHE   171       5.766  14.919  -5.927  1.00                 C  
ATOM    109  O   PHE   171       5.068  15.642  -5.218  1.00                 O  
ATOM    110  CB  PHE   171       7.125  13.042  -4.965  1.00                 C  
ATOM    111  CG  PHE   171       8.478  12.485  -4.626  1.00                 C  
ATOM    112  CZ  PHE   171      10.984  11.455  -4.006  1.00                 C  
ATOM    113  CD1 PHE   171       8.763  12.053  -3.343  1.00                 C  
ATOM    114  CE1 PHE   171      10.008  11.540  -3.031  1.00                 C  
ATOM    115  CD2 PHE   171       9.465  12.393  -5.591  1.00                 C  
ATOM    116  CE2 PHE   171      10.710  11.880  -5.280  1.00                 C  
ATOM    117  N   PHE   172       5.404  14.457  -7.115  1.00                 N  
ATOM    118  CA  PHE   172       4.108  14.787  -7.683  1.00                 C  
ATOM    119  C   PHE   172       3.034  13.915  -7.030  1.00                 C  
ATOM    120  O   PHE   172       3.348  12.916  -6.383  1.00                 O  
ATOM    121  CB  PHE   172       4.124  14.596  -9.201  1.00                 C  
ATOM    122  CG  PHE   172       4.961  15.607  -9.930  1.00                 C  
ATOM    123  CZ  PHE   172       6.506  17.483 -11.280  1.00                 C  
ATOM    124  CD1 PHE   172       6.263  15.313 -10.299  1.00                 C  
ATOM    125  CE1 PHE   172       7.033  16.243 -10.970  1.00                 C  
ATOM    126  CD2 PHE   172       4.448  16.852 -10.248  1.00                 C  
ATOM    127  CE2 PHE   172       5.219  17.782 -10.919  1.00                 C  
ATOM    128  N   VAL   173       1.788  14.324  -7.220  1.00                 N  
ATOM    129  CA  VAL   173       0.666  13.592  -6.658  1.00                 C  
ATOM    130  C   VAL   173       0.486  12.278  -7.420  1.00                 C  
ATOM    131  O   VAL   173       0.514  11.202  -6.826  1.00                 O  
ATOM    132  CB  VAL   173      -0.628  14.426  -6.696  1.00                 C  
ATOM    133  CG1 VAL   173      -1.821  13.578  -6.283  1.00                 C  
ATOM    134  CG2 VAL   173      -0.501  15.647  -5.797  1.00                 C  
ATOM    135  N   VAL   174       0.302  12.409  -8.726  1.00                 N  
ATOM    136  CA  VAL   174       0.117  11.246  -9.576  1.00                 C  
ATOM    137  C   VAL   174       1.353  10.349  -9.483  1.00                 C  
ATOM    138  O   VAL   174       1.282   9.155  -9.772  1.00                 O  
ATOM    139  CB  VAL   174      -0.154  11.652 -11.037  1.00                 C  
ATOM    140  CG1 VAL   174      -1.437  12.463 -11.135  1.00                 C  
ATOM    141  CG2 VAL   174       1.022  12.437 -11.598  1.00                 C  
ATOM    142  N   ALA   175       2.457  10.957  -9.076  1.00                 N  
ATOM    143  CA  ALA   175       3.707  10.229  -8.940  1.00                 C  
ATOM    144  C   ALA   175       3.546   9.141  -7.876  1.00                 C  
ATOM    145  O   ALA   175       2.758   9.293  -6.943  1.00                 O  
ATOM    146  CB  ALA   175       4.839  11.181  -8.583  1.00                 C  
ATOM    147  N   ALA   176       4.303   8.069  -8.052  1.00                 N  
ATOM    148  CA  ALA   176       4.253   6.956  -7.119  1.00                 C  
ATOM    149  C   ALA   176       5.679   6.547  -6.744  1.00                 C  
ATOM    150  O   ALA   176       6.539   6.410  -7.613  1.00                 O  
ATOM    151  CB  ALA   176       3.490   5.789  -7.726  1.00                 C  
ATOM    152  N   VAL   177       5.886   6.363  -5.448  1.00                 N  
ATOM    153  CA  VAL   177       7.193   5.973  -4.947  1.00                 C  
ATOM    154  C   VAL   177       7.004   4.766  -4.025  1.00                 C  
ATOM    155  O   VAL   177       6.022   4.691  -3.288  1.00                 O  
ATOM    156  CB  VAL   177       7.888   7.137  -4.217  1.00                 C  
ATOM    157  CG1 VAL   177       9.227   6.688  -3.652  1.00                 C  
ATOM    158  CG2 VAL   177       8.072   8.320  -5.155  1.00                 C  
ATOM    159  N   GLY   178       7.960   3.852  -4.096  1.00                 N  
ATOM    160  CA  GLY   178       7.913   2.653  -3.277  1.00                 C  
ATOM    161  C   GLY   178       9.008   2.724  -2.212  1.00                 C  
ATOM    162  O   GLY   178      10.172   2.446  -2.494  1.00                 O  
ATOM    163  N   VAL   179       8.585   3.107  -0.977  1.00                 N  
ATOM    164  CA  VAL   179       9.517   3.218   0.132  1.00                 C  
ATOM    165  C   VAL   179       9.910   1.836   0.658  1.00                 C  
ATOM    166  O   VAL   179      11.055   1.621   1.053  1.00                 O  
ATOM    167  CB  VAL   179       8.933   4.066   1.277  1.00                 C  
ATOM    168  CG1 VAL   179       9.854   4.034   2.487  1.00                 C  
ATOM    169  CG2 VAL   179       8.703   5.497   0.816  1.00                 C  
ATOM    170  N   ALA   180       8.939   0.935   0.646  1.00                 N  
ATOM    171  CA  ALA   180       9.169  -0.420   1.117  1.00                 C  
ATOM    172  C   ALA   180       8.680  -1.433   0.079  1.00                 C  
ATOM    173  O   ALA   180       7.681  -1.199  -0.599  1.00                 O  
ATOM    174  CB  ALA   180       8.473  -0.643   2.451  1.00                 C  
ATOM    175  N   TYR   181       9.427  -2.566  -0.015  1.00                 N  
ATOM    176  CA  TYR   181       9.078  -3.616  -0.957  1.00                 C  
ATOM    177  C   TYR   181       7.867  -4.412  -0.469  1.00                 C  
ATOM    178  O   TYR   181       7.404  -5.325  -1.152  1.00                 O  
ATOM    179  CB  TYR   181      10.267  -4.552  -1.181  1.00                 C  
ATOM    180  CG  TYR   181      11.413  -3.918  -1.937  1.00                 C  
ATOM    181  OH  TYR   181      14.570  -2.170  -4.003  1.00                 O  
ATOM    182  CZ  TYR   181      13.524  -2.748  -3.321  1.00                 C  
ATOM    183  CD1 TYR   181      12.505  -3.389  -1.261  1.00                 C  
ATOM    184  CE1 TYR   181      13.556  -2.807  -1.944  1.00                 C  
ATOM    185  CD2 TYR   181      11.398  -3.850  -3.324  1.00                 C  
ATOM    186  CE2 TYR   181      12.440  -3.272  -4.024  1.00                 C  
ATOM    187  N   GLY   182       7.387  -4.036   0.707  1.00                 N  
ATOM    188  CA  GLY   182       6.238  -4.704   1.293  1.00                 C  
ATOM    189  C   GLY   182       5.094  -3.694   1.395  1.00                 C  
ATOM    190  O   GLY   182       3.932  -4.075   1.521  1.00                 O  
ATOM    191  N   GLN   183       5.464  -2.422   1.336  1.00                 N  
ATOM    192  CA  GLN   183       4.484  -1.353   1.419  1.00                 C  
ATOM    193  C   GLN   183       4.768  -0.289   0.358  1.00                 C  
ATOM    194  O   GLN   183       5.909   0.137   0.191  1.00                 O  
ATOM    195  CB  GLN   183       4.487  -0.731   2.817  1.00                 C  
ATOM    196  CD  GLN   183       2.611  -2.024   3.907  1.00                 C  
ATOM    197  CG  GLN   183       4.090  -1.692   3.925  1.00                 C  
ATOM    198  OE1 GLN   183       1.788  -1.211   3.487  1.00                 O  
ATOM    199  NE2 GLN   183       2.270  -3.223   4.363  1.00                 N  
ATOM    200  N   SER   184       3.709   0.111  -0.331  1.00                 N  
ATOM    201  CA  SER   184       3.830   1.119  -1.372  1.00                 C  
ATOM    202  C   SER   184       3.194   2.423  -0.890  1.00                 C  
ATOM    203  O   SER   184       2.271   2.404  -0.077  1.00                 O  
ATOM    204  CB  SER   184       3.174   0.634  -2.666  1.00                 C  
ATOM    205  OG  SER   184       1.784   0.429  -2.488  1.00                 O  
ATOM    206  N   GLN   185       3.713   3.525  -1.411  1.00                 N  
ATOM    207  CA  GLN   185       3.206   4.837  -1.044  1.00                 C  
ATOM    208  C   GLN   185       2.955   5.632  -2.327  1.00                 C  
ATOM    209  O   GLN   185       3.658   5.452  -3.320  1.00                 O  
ATOM    210  CB  GLN   185       4.194   5.554  -0.122  1.00                 C  
ATOM    211  CD  GLN   185       5.384   5.608   2.105  1.00                 C  
ATOM    212  CG  GLN   185       4.423   4.854   1.207  1.00                 C  
ATOM    213  OE1 GLN   185       5.698   6.772   1.856  1.00                 O  
ATOM    214  NE2 GLN   185       5.855   4.945   3.155  1.00                 N  
ATOM    215  N   THR   186       1.952   6.493  -2.265  1.00                 N  
ATOM    216  CA  THR   186       1.599   7.316  -3.409  1.00                 C  
ATOM    217  C   THR   186       0.939   8.607  -2.920  1.00                 C  
ATOM    218  O   THR   186       0.189   8.594  -1.945  1.00                 O  
ATOM    219  CB  THR   186       0.661   6.568  -4.375  1.00                 C  
ATOM    220  OG1 THR   186       0.394   7.389  -5.518  1.00                 O  
ATOM    221  CG2 THR   186      -0.658   6.242  -3.691  1.00                 C  
ATOM    222  N   THR   187       1.242   9.690  -3.619  1.00                 N  
ATOM    223  CA  THR   187       0.687  10.987  -3.269  1.00                 C  
ATOM    224  C   THR   187      -0.595  11.196  -4.077  1.00                 C  
ATOM    225  O   THR   187      -0.660  12.080  -4.929  1.00                 O  
ATOM    226  CB  THR   187       1.694  12.122  -3.534  1.00                 C  
ATOM    227  OG1 THR   187       2.876  11.908  -2.752  1.00                 O  
ATOM    228  CG2 THR   187       1.094  13.466  -3.151  1.00                 C  
ATOM    229  N   ASP   188      -1.585  10.365  -3.781  1.00                 N  
ATOM    230  CA  ASP   188      -2.862  10.448  -4.470  1.00                 C  
ATOM    231  C   ASP   188      -3.672  11.612  -3.895  1.00                 C  
ATOM    232  O   ASP   188      -3.899  11.679  -2.688  1.00                 O  
ATOM    233  CB  ASP   188      -3.627   9.129  -4.341  1.00                 C  
ATOM    234  CG  ASP   188      -4.907   9.116  -5.154  1.00                 C  
ATOM    235  OD1 ASP   188      -5.723  10.048  -4.991  1.00                 O  
ATOM    236  OD2 ASP   188      -5.094   8.175  -5.953  1.00                 O  
ATOM    237  N   SER   189      -4.087  12.500  -4.787  1.00                 N  
ATOM    238  CA  SER   189      -4.867  13.657  -4.384  1.00                 C  
ATOM    239  C   SER   189      -4.030  14.580  -3.495  1.00                 C  
ATOM    240  O   SER   189      -4.573  15.296  -2.655  1.00                 O  
ATOM    241  CB  SER   189      -6.138  13.218  -3.654  1.00                 C  
ATOM    242  OG  SER   189      -6.962  12.429  -4.494  1.00                 O  
ATOM    243  N   THR   190      -2.725  14.534  -3.712  1.00                 N  
ATOM    244  CA  THR   190      -1.808  15.357  -2.941  1.00                 C  
ATOM    245  C   THR   190      -1.573  14.763  -1.552  1.00                 C  
ATOM    246  O   THR   190      -0.843  15.334  -0.744  1.00                 O  
ATOM    247  CB  THR   190      -2.327  16.800  -2.800  1.00                 C  
ATOM    248  OG1 THR   190      -3.347  16.848  -1.794  1.00                 O  
ATOM    249  CG2 THR   190      -2.918  17.285  -4.115  1.00                 C  
ATOM    250  N   PHE   191      -2.206  13.623  -1.316  1.00                 N  
ATOM    251  CA  PHE   191      -2.075  12.944  -0.038  1.00                 C  
ATOM    252  C   PHE   191      -1.255  11.662  -0.196  1.00                 C  
ATOM    253  O   PHE   191      -1.456  10.907  -1.146  1.00                 O  
ATOM    254  CB  PHE   191      -3.454  12.628   0.545  1.00                 C  
ATOM    255  CG  PHE   191      -3.405  11.909   1.862  1.00                 C  
ATOM    256  CZ  PHE   191      -3.315  10.571   4.297  1.00                 C  
ATOM    257  CD1 PHE   191      -3.186  12.604   3.039  1.00                 C  
ATOM    258  CE1 PHE   191      -3.141  11.942   4.251  1.00                 C  
ATOM    259  CD2 PHE   191      -3.578  10.537   1.925  1.00                 C  
ATOM    260  CE2 PHE   191      -3.533   9.875   3.138  1.00                 C  
ATOM    261  N   ASP   192      -0.350  11.456   0.748  1.00                 N  
ATOM    262  CA  ASP   192       0.500  10.278   0.725  1.00                 C  
ATOM    263  C   ASP   192      -0.268   9.088   1.305  1.00                 C  
ATOM    264  O   ASP   192      -0.278   8.883   2.517  1.00                 O  
ATOM    265  CB  ASP   192       1.790  10.533   1.507  1.00                 C  
ATOM    266  CG  ASP   192       2.754   9.365   1.437  1.00                 C  
ATOM    267  OD1 ASP   192       2.332   8.271   1.006  1.00                 O  
ATOM    268  OD2 ASP   192       3.932   9.543   1.813  1.00                 O  
ATOM    269  N   PRO   193      -0.892   8.336   0.410  1.00                 N  
ATOM    270  CA  PRO   193      -1.661   7.172   0.818  1.00                 C  
ATOM    271  C   PRO   193      -0.793   5.919   0.679  1.00                 C  
ATOM    272  O   PRO   193      -0.355   5.581  -0.419  1.00                 O  
ATOM    273  CB  PRO   193      -2.853   7.162  -0.141  1.00                 C  
ATOM    274  CD  PRO   193      -1.562   9.097  -0.701  1.00                 C  
ATOM    275  CG  PRO   193      -2.968   8.573  -0.610  1.00                 C  
ATOM    276  N   CYS   194      -0.571   5.265   1.809  1.00                 N  
ATOM    277  CA  CYS   194       0.236   4.057   1.829  1.00                 C  
ATOM    278  C   CYS   194      -0.697   2.858   2.017  1.00                 C  
ATOM    279  O   CYS   194      -1.510   2.839   2.941  1.00                 O  
ATOM    280  CB  CYS   194       1.286   4.132   2.939  1.00                 C  
ATOM    281  SG  CYS   194       2.354   2.678   3.057  1.00                 S  
ATOM    282  N   ALA   195      -0.548   1.888   1.128  1.00                 N  
ATOM    283  CA  ALA   195      -1.367   0.689   1.186  1.00                 C  
ATOM    284  C   ALA   195      -0.461  -0.544   1.159  1.00                 C  
ATOM    285  O   ALA   195       0.599  -0.526   0.537  1.00                 O  
ATOM    286  CB  ALA   195      -2.357   0.667   0.031  1.00                 C  
ATOM    287  N   GLY   196      -0.914  -1.585   1.842  1.00                 N  
ATOM    288  CA  GLY   196      -0.158  -2.825   1.905  1.00                 C  
ATOM    289  C   GLY   196       0.013  -3.385   0.492  1.00                 C  
ATOM    290  O   GLY   196      -0.760  -3.058  -0.407  1.00                 O  
ATOM    291  N   ILE   197       1.031  -4.220   0.340  1.00                 N  
ATOM    292  CA  ILE   197       1.314  -4.828  -0.949  1.00                 C  
ATOM    293  C   ILE   197       0.543  -6.145  -1.066  1.00                 C  
ATOM    294  O   ILE   197       0.977  -7.170  -0.545  1.00                 O  
ATOM    295  CB  ILE   197       2.824  -5.057  -1.146  1.00                 C  
ATOM    296  CD1 ILE   197       3.170  -2.648  -1.906  1.00                 C  
ATOM    297  CG1 ILE   197       3.591  -3.747  -0.955  1.00                 C  
ATOM    298  CG2 ILE   197       3.096  -5.680  -2.506  1.00                 C  
ATOM    299  N   PRO   198      -0.587  -6.072  -1.754  1.00                 N  
ATOM    300  CA  PRO   198      -1.422  -7.246  -1.945  1.00                 C  
ATOM    301  C   PRO   198      -1.047  -7.922  -3.265  1.00                 C  
ATOM    302  O   PRO   198      -1.314  -7.385  -4.340  1.00                 O  
ATOM    303  CB  PRO   198      -2.847  -6.688  -1.962  1.00                 C  
ATOM    304  CD  PRO   198      -1.352  -4.819  -1.987  1.00                 C  
ATOM    305  CG  PRO   198      -2.695  -5.292  -2.467  1.00                 C  
ATOM    306  N   CYS   199      -0.436  -9.091  -3.142  1.00                 N  
ATOM    307  CA  CYS   199      -0.022  -9.846  -4.313  1.00                 C  
ATOM    308  C   CYS   199      -1.174 -10.769  -4.721  1.00                 C  
ATOM    309  O   CYS   199      -2.159 -10.896  -3.995  1.00                 O  
ATOM    310  CB  CYS   199       1.255 -10.636  -4.018  1.00                 C  
ATOM    311  SG  CYS   199       1.043 -11.982  -2.829  1.00                 S  
ATOM    312  N   GLY   200      -1.011 -11.387  -5.882  1.00                 N  
ATOM    313  CA  GLY   200      -2.024 -12.293  -6.395  1.00                 C  
ATOM    314  C   GLY   200      -2.357 -13.362  -5.352  1.00                 C  
ATOM    315  O   GLY   200      -1.564 -13.621  -4.447  1.00                 O  
ATOM    316  N   ALA   201      -3.530 -13.956  -5.513  1.00                 N  
ATOM    317  CA  ALA   201      -3.978 -14.992  -4.598  1.00                 C  
ATOM    318  C   ALA   201      -5.380 -15.452  -5.001  1.00                 C  
ATOM    319  O   ALA   201      -5.813 -15.220  -6.128  1.00                 O  
ATOM    320  CB  ALA   201      -3.961 -14.479  -3.166  1.00                 C  
ATOM    321  N   LEU   202      -6.049 -16.097  -4.057  1.00                 N  
ATOM    322  CA  LEU   202      -7.394 -16.593  -4.300  1.00                 C  
ATOM    323  C   LEU   202      -8.404 -15.485  -3.993  1.00                 C  
ATOM    324  O   LEU   202      -8.023 -14.337  -3.769  1.00                 O  
ATOM    325  CB  LEU   202      -7.668 -17.837  -3.452  1.00                 C  
ATOM    326  CG  LEU   202      -6.787 -19.056  -3.734  1.00                 C  
ATOM    327  CD1 LEU   202      -7.101 -20.182  -2.760  1.00                 C  
ATOM    328  CD2 LEU   202      -6.967 -19.531  -5.167  1.00                 C  
ATOM    329  N   PRO   203      -7.920 -14.237  -3.939  1.00                 N  
ATOM    330  CA  PRO   203      -8.787 -13.075  -3.943  1.00                 C  
ATOM    331  C   PRO   203      -9.835 -13.158  -2.846  1.00                 C  
ATOM    332  O   PRO   203      -9.530 -13.242  -1.653  1.00                 O  
ATOM    333  CB  PRO   203      -9.431 -13.098  -5.331  1.00                 C  
ATOM    334  CD  PRO   203      -8.166 -15.121  -5.137  1.00                 C  
ATOM    335  CG  PRO   203      -9.421 -14.538  -5.723  1.00                 C  
ATOM    336  N   ILE   204     -11.092 -13.136  -3.250  1.00                 N  
ATOM    337  CA  ILE   204     -12.162 -13.094  -2.271  1.00                 C  
ATOM    338  C   ILE   204     -12.213 -14.382  -1.456  1.00                 C  
ATOM    339  O   ILE   204     -12.786 -14.423  -0.364  1.00                 O  
ATOM    340  CB  ILE   204     -13.527 -12.843  -2.938  1.00                 C  
ATOM    341  CD1 ILE   204     -15.313 -13.950  -4.381  1.00                 C  
ATOM    342  CG1 ILE   204     -13.898 -14.014  -3.851  1.00                 C  
ATOM    343  CG2 ILE   204     -13.519 -11.520  -3.687  1.00                 C  
ATOM    344  N   CYS   205     -11.620 -15.460  -1.961  1.00                 N  
ATOM    345  CA  CYS   205     -11.474 -16.664  -1.144  1.00                 C  
ATOM    346  C   CYS   205     -10.581 -16.472   0.119  1.00                 C  
ATOM    347  O   CYS   205     -10.594 -17.265   1.063  1.00                 O  
ATOM    348  CB  CYS   205     -10.895 -17.810  -1.977  1.00                 C  
ATOM    349  SG  CYS   205     -11.989 -18.410  -3.285  1.00                 S  
ATOM    350  N   ALA   206      -9.801 -15.386   0.107  1.00                 N  
ATOM    351  CA  ALA   206      -9.005 -14.967   1.247  1.00                 C  
ATOM    352  C   ALA   206      -9.863 -14.504   2.418  1.00                 C  
ATOM    353  O   ALA   206      -9.466 -14.596   3.582  1.00                 O  
ATOM    354  CB  ALA   206      -8.052 -13.851   0.847  1.00                 C  
ATOM    355  N   ASP   207     -11.051 -13.999   2.131  1.00                 N  
ATOM    356  CA  ASP   207     -11.957 -13.594   3.206  1.00                 C  
ATOM    357  C   ASP   207     -12.521 -14.806   3.982  1.00                 C  
ATOM    358  O   ASP   207     -12.709 -14.758   5.201  1.00                 O  
ATOM    359  CB  ASP   207     -13.113 -12.762   2.647  1.00                 C  
ATOM    360  CG  ASP   207     -12.675 -11.382   2.199  1.00                 C  
ATOM    361  OD1 ASP   207     -11.555 -10.967   2.564  1.00                 O  
ATOM    362  OD2 ASP   207     -13.452 -10.715   1.484  1.00                 O  
ATOM    363  N   GLY   208     -12.795 -15.906   3.281  1.00                 N  
ATOM    364  CA  GLY   208     -13.362 -17.106   3.918  1.00                 C  
ATOM    365  C   GLY   208     -12.346 -17.663   4.870  1.00                 C  
ATOM    366  O   GLY   208     -12.613 -17.916   6.048  1.00                 O  
ATOM    367  N   SER   209     -11.134 -17.866   4.352  1.00                 N  
ATOM    368  CA  SER   209     -10.004 -18.291   5.147  1.00                 C  
ATOM    369  C   SER   209      -9.560 -17.160   6.045  1.00                 C  
ATOM    370  O   SER   209      -9.743 -17.191   7.265  1.00                 O  
ATOM    371  CB  SER   209      -8.858 -18.753   4.245  1.00                 C  
ATOM    372  OG  SER   209      -8.347 -17.676   3.478  1.00                 O  
ATOM    373  N   PHE   210      -8.934 -16.182   5.557  1.00                 N  
ATOM    374  CA  PHE   210      -8.368 -15.017   6.218  1.00                 C  
ATOM    375  C   PHE   210      -6.955 -14.754   5.695  1.00                 C  
ATOM    376  O   PHE   210      -6.228 -15.688   5.360  1.00                 O  
ATOM    377  CB  PHE   210      -8.354 -15.215   7.735  1.00                 C  
ATOM    378  CG  PHE   210      -9.723 -15.287   8.349  1.00                 C  
ATOM    379  CZ  PHE   210     -12.256 -15.414   9.487  1.00                 C  
ATOM    380  CD1 PHE   210     -10.390 -16.496   8.450  1.00                 C  
ATOM    381  CE1 PHE   210     -11.649 -16.562   9.015  1.00                 C  
ATOM    382  CD2 PHE   210     -10.345 -14.147   8.826  1.00                 C  
ATOM    383  CE2 PHE   210     -11.604 -14.213   9.391  1.00                 C  
ATOM    384  N   PRO   211      -6.599 -13.442   5.638  1.00                 N  
ATOM    385  CA  PRO   211      -5.286 -13.043   5.161  1.00                 C  
ATOM    386  C   PRO   211      -4.211 -13.325   6.213  1.00                 C  
ATOM    387  O   PRO   211      -4.389 -13.008   7.387  1.00                 O  
ATOM    388  CB  PRO   211      -5.430 -11.544   4.892  1.00                 C  
ATOM    389  CD  PRO   211      -7.482 -12.279   5.881  1.00                 C  
ATOM    390  CG  PRO   211      -6.543 -11.109   5.785  1.00                 C  
ATOM    391  N   TYR   212      -3.119 -13.919   5.753  1.00                 N  
ATOM    392  CA  TYR   212      -2.016 -14.248   6.639  1.00                 C  
ATOM    393  C   TYR   212      -0.690 -14.198   5.877  1.00                 C  
ATOM    394  O   TYR   212      -0.592 -14.706   4.761  1.00                 O  
ATOM    395  CB  TYR   212      -2.224 -15.629   7.263  1.00                 C  
ATOM    396  CG  TYR   212      -1.131 -16.038   8.225  1.00                 C  
ATOM    397  OH  TYR   212       1.869 -17.152  10.880  1.00                 O  
ATOM    398  CZ  TYR   212       0.877 -16.784  10.000  1.00                 C  
ATOM    399  CD1 TYR   212      -1.100 -15.539   9.521  1.00                 C  
ATOM    400  CE1 TYR   212      -0.105 -15.907  10.406  1.00                 C  
ATOM    401  CD2 TYR   212      -0.133 -16.921   7.833  1.00                 C  
ATOM    402  CE2 TYR   212       0.870 -17.300   8.705  1.00                 C  
ATOM    403  N   THR   213       0.297 -13.582   6.510  1.00                 N  
ATOM    404  CA  THR   213       1.613 -13.459   5.906  1.00                 C  
ATOM    405  C   THR   213       2.487 -14.632   6.355  1.00                 C  
ATOM    406  O   THR   213       2.708 -14.823   7.551  1.00                 O  
ATOM    407  CB  THR   213       2.280 -12.121   6.275  1.00                 C  
ATOM    408  OG1 THR   213       1.483 -11.035   5.786  1.00                 O  
ATOM    409  CG2 THR   213       3.665 -12.027   5.652  1.00                 C  
ATOM    410  N   LEU   214       2.973 -15.405   5.349  1.00                 N  
ATOM    411  CA  LEU   214       3.817 -16.554   5.629  1.00                 C  
ATOM    412  C   LEU   214       5.230 -16.114   6.018  1.00                 C  
ATOM    413  O   LEU   214       5.966 -15.576   5.193  1.00                 O  
ATOM    414  CB  LEU   214       3.870 -17.488   4.418  1.00                 C  
ATOM    415  CG  LEU   214       2.541 -18.106   3.980  1.00                 C  
ATOM    416  CD1 LEU   214       2.721 -18.924   2.710  1.00                 C  
ATOM    417  CD2 LEU   214       1.958 -18.969   5.088  1.00                 C  
ATOM    418  N   PRO   215       5.566 -16.360   7.277  1.00                 N  
ATOM    419  CA  PRO   215       6.877 -15.995   7.785  1.00                 C  
ATOM    420  C   PRO   215       7.147 -14.501   7.585  1.00                 C  
ATOM    421  O   PRO   215       6.739 -13.678   8.402  1.00                 O  
ATOM    422  CB  PRO   215       7.843 -16.855   6.968  1.00                 C  
ATOM    423  CD  PRO   215       5.668 -17.205   6.032  1.00                 C  
ATOM    424  CG  PRO   215       7.127 -17.104   5.683  1.00                 C  
ATOM    425  N   ASP   216       7.834 -14.199   6.493  1.00                 N  
ATOM    426  CA  ASP   216       8.165 -12.821   6.175  1.00                 C  
ATOM    427  C   ASP   216       8.152 -12.589   4.663  1.00                 C  
ATOM    428  O   ASP   216       9.103 -12.946   3.968  1.00                 O  
ATOM    429  CB  ASP   216       9.533 -12.451   6.753  1.00                 C  
ATOM    430  CG  ASP   216       9.885 -10.994   6.530  1.00                 C  
ATOM    431  OD1 ASP   216       9.119 -10.298   5.830  1.00                 O  
ATOM    432  OD2 ASP   216      10.926 -10.547   7.055  1.00                 O  
ATOM    433  N   ASP   217       7.065 -11.992   4.197  1.00                 N  
ATOM    434  CA  ASP   217       6.916 -11.707   2.780  1.00                 C  
ATOM    435  C   ASP   217       6.545 -10.239   2.568  1.00                 C  
ATOM    436  O   ASP   217       6.959  -9.372   3.338  1.00                 O  
ATOM    437  CB  ASP   217       5.859 -12.621   2.158  1.00                 C  
ATOM    438  CG  ASP   217       6.019 -12.760   0.657  1.00                 C  
ATOM    439  OD1 ASP   217       6.915 -12.099   0.091  1.00                 O  
ATOM    440  OD2 ASP   217       5.248 -13.529   0.046  1.00                 O  
ATOM    441  N   CYS   218       5.767 -10.002   1.523  1.00                 N  
ATOM    442  CA  CYS   218       5.334  -8.652   1.200  1.00                 C  
ATOM    443  C   CYS   218       3.859  -8.704   0.796  1.00                 C  
ATOM    444  O   CYS   218       3.348  -7.771   0.181  1.00                 O  
ATOM    445  CB  CYS   218       6.202  -8.063   0.086  1.00                 C  
ATOM    446  SG  CYS   218       6.148  -8.984  -1.469  1.00                 S  
ATOM    447  N   CYS   219       3.218  -9.806   1.157  1.00                 N  
ATOM    448  CA  CYS   219       1.812  -9.991   0.840  1.00                 C  
ATOM    449  C   CYS   219       1.110 -10.554   2.077  1.00                 C  
ATOM    450  O   CYS   219       1.014 -11.769   2.242  1.00                 O  
ATOM    451  CB  CYS   219       1.652 -10.917  -0.368  1.00                 C  
ATOM    452  SG  CYS   219      -0.057 -11.154  -0.906  1.00                 S  
ATOM    453  N   PRO   220       0.627  -9.619   2.938  1.00                 N  
ATOM    454  CA  PRO   220      -0.064 -10.008   4.156  1.00                 C  
ATOM    455  C   PRO   220      -1.477 -10.508   3.848  1.00                 C  
ATOM    456  O   PRO   220      -2.454  -9.986   4.383  1.00                 O  
ATOM    457  CB  PRO   220      -0.090  -8.727   4.992  1.00                 C  
ATOM    458  CD  PRO   220       0.672  -8.056   2.824  1.00                 C  
ATOM    459  CG  PRO   220      -0.178  -7.627   3.988  1.00                 C  
ATOM    460  N   SER   221      -1.541 -11.515   2.990  1.00                 N  
ATOM    461  CA  SER   221      -2.819 -12.091   2.606  1.00                 C  
ATOM    462  C   SER   221      -2.663 -13.605   2.446  1.00                 C  
ATOM    463  O   SER   221      -1.570 -14.142   2.621  1.00                 O  
ATOM    464  CB  SER   221      -3.328 -11.451   1.313  1.00                 C  
ATOM    465  OG  SER   221      -4.633 -11.906   0.998  1.00                 O  
ATOM    466  N   CYS   222      -3.772 -14.251   2.118  1.00                 N  
ATOM    467  CA  CYS   222      -3.772 -15.692   1.933  1.00                 C  
ATOM    468  C   CYS   222      -3.638 -15.985   0.437  1.00                 C  
ATOM    469  O   CYS   222      -4.502 -15.609  -0.352  1.00                 O  
ATOM    470  CB  CYS   222      -5.047 -16.307   2.515  1.00                 C  
ATOM    471  SG  CYS   222      -5.152 -18.104   2.348  1.00                 S  
ATOM    472  N   PRO   223      -2.518 -16.671   0.085  1.00                 N  
ATOM    473  CA  PRO   223      -2.258 -17.019  -1.301  1.00                 C  
ATOM    474  C   PRO   223      -3.152 -18.176  -1.753  1.00                 C  
ATOM    475  O   PRO   223      -3.804 -18.819  -0.931  1.00                 O  
ATOM    476  CB  PRO   223      -0.780 -17.413  -1.313  1.00                 C  
ATOM    477  CD  PRO   223      -1.364 -17.087   0.985  1.00                 C  
ATOM    478  CG  PRO   223      -0.518 -17.922   0.065  1.00                 C  
ATOM    479  N   PRO   224      -3.153 -18.408  -3.058  1.00                 N  
ATOM    480  CA  PRO   224      -3.955 -19.476  -3.628  1.00                 C  
ATOM    481  C   PRO   224      -3.049 -20.662  -3.969  1.00                 C  
ATOM    482  O   PRO   224      -2.519 -20.744  -5.075  1.00                 O  
ATOM    483  CB  PRO   224      -4.579 -18.845  -4.874  1.00                 C  
ATOM    484  CD  PRO   224      -2.956 -17.286  -4.061  1.00                 C  
ATOM    485  CG  PRO   224      -3.584 -17.825  -5.315  1.00                 C  
ATOM    486  N   ILE   225      -2.901 -21.550  -2.997  1.00                 N  
ATOM    487  CA  ILE   225      -2.068 -22.727  -3.179  1.00                 C  
ATOM    488  C   ILE   225      -2.188 -23.627  -1.948  1.00                 C  
ATOM    489  O   ILE   225      -2.444 -24.824  -2.072  1.00                 O  
ATOM    490  CB  ILE   225      -0.599 -22.344  -3.437  1.00                 C  
ATOM    491  CD1 ILE   225       1.553 -23.217  -4.488  1.00                 C  
ATOM    492  CG1 ILE   225       0.191 -23.560  -3.925  1.00                 C  
ATOM    493  CG2 ILE   225       0.019 -21.731  -2.189  1.00                 C  
ATOM    494  N   VAL   226      -1.997 -23.018  -0.788  1.00                 N  
ATOM    495  CA  VAL   226      -2.081 -23.749   0.465  1.00                 C  
ATOM    496  C   VAL   226      -3.518 -23.698   0.986  1.00                 C  
ATOM    497  O   VAL   226      -4.086 -22.618   1.146  1.00                 O  
ATOM    498  CB  VAL   226      -1.101 -23.188   1.512  1.00                 C  
ATOM    499  CG1 VAL   226      -1.265 -23.916   2.838  1.00                 C  
ATOM    500  CG2 VAL   226       0.332 -23.298   1.014  1.00                 C  
ATOM    501  N   GLY   227      -4.065 -24.877   1.236  1.00                 N  
ATOM    502  CA  GLY   227      -5.425 -24.980   1.735  1.00                 C  
ATOM    503  C   GLY   227      -6.386 -24.359   0.719  1.00                 C  
ATOM    504  O   GLY   227      -6.890 -23.257   0.929  1.00                 O  
ATOM    505  N   ALA   228      -6.611 -25.093  -0.361  1.00                 N  
ATOM    506  CA  ALA   228      -7.502 -24.628  -1.409  1.00                 C  
ATOM    507  C   ALA   228      -8.798 -25.439  -1.368  1.00                 C  
ATOM    508  O   ALA   228      -8.796 -26.601  -0.966  1.00                 O  
ATOM    509  CB  ALA   228      -6.828 -24.742  -2.768  1.00                 C  
ATOM    510  N   ALA   229      -9.876 -24.793  -1.789  1.00                 N  
ATOM    511  CA  ALA   229     -11.177 -25.439  -1.805  1.00                 C  
ATOM    512  C   ALA   229     -11.439 -26.014  -3.199  1.00                 C  
ATOM    513  O   ALA   229     -10.785 -25.629  -4.166  1.00                 O  
ATOM    514  CB  ALA   229     -12.264 -24.452  -1.406  1.00                 C  
TER
