# Supplementary material for: Comparative Single-Cell Transcriptomics Reveals Novel Genes Involved in Bivalve Embryonic Shell Formation and Questions Ontogenetic Homology of Molluscan Shell Types
Source: Front Cell Dev Biol. 2022 Jun 9;10:883755. doi: 10.3389/fcell.2022.883755 (PMC9261976; doi:10.3389/fcell.2022.883755)
Supplement: Supplementary file 1 [file DataSheet1.ZIP › Supplementary_File1/s_f_1/a0d543f3d5a74968.final.pdb]

ATOM      1  N   CYS    43      -5.436   1.161   0.591  1.00                 N  
ATOM      2  CA  CYS    43      -5.545   0.376  -0.630  1.00                 C  
ATOM      3  C   CYS    43      -7.000  -0.044  -0.883  1.00                 C  
ATOM      4  O   CYS    43      -7.629  -0.611   0.009  1.00                 O  
ATOM      5  CB  CYS    43      -4.644  -0.858  -0.556  1.00                 C  
ATOM      6  SG  CYS    43      -4.675  -1.896  -2.036  1.00                 S  
ATOM      7  N   PRO    44      -7.546   0.229  -2.081  1.00                 N  
ATOM      8  CA  PRO    44      -8.902  -0.115  -2.472  1.00                 C  
ATOM      9  C   PRO    44      -9.037  -1.598  -2.844  1.00                 C  
ATOM     10  O   PRO    44     -10.145  -2.132  -2.817  1.00                 O  
ATOM     11  CB  PRO    44      -9.178   0.783  -3.680  1.00                 C  
ATOM     12  CD  PRO    44      -6.869   1.099  -3.136  1.00                 C  
ATOM     13  CG  PRO    44      -7.835   1.019  -4.284  1.00                 C  
ATOM     14  N   PHE    45      -7.925  -2.264  -3.183  1.00                 N  
ATOM     15  CA  PHE    45      -7.892  -3.692  -3.469  1.00                 C  
ATOM     16  C   PHE    45      -8.082  -4.453  -2.160  1.00                 C  
ATOM     17  O   PHE    45      -8.888  -5.377  -2.073  1.00                 O  
ATOM     18  CB  PHE    45      -6.576  -4.072  -4.151  1.00                 C  
ATOM     19  CG  PHE    45      -6.461  -5.534  -4.474  1.00                 C  
ATOM     20  CZ  PHE    45      -6.243  -8.241  -5.066  1.00                 C  
ATOM     21  CD1 PHE    45      -7.112  -6.069  -5.572  1.00                 C  
ATOM     22  CE1 PHE    45      -7.005  -7.414  -5.869  1.00                 C  
ATOM     23  CD2 PHE    45      -5.701  -6.375  -3.680  1.00                 C  
ATOM     24  CE2 PHE    45      -5.595  -7.720  -3.977  1.00                 C  
ATOM     25  N   LYS    46      -7.328  -4.029  -1.142  1.00                 N  
ATOM     26  CA  LYS    46      -7.432  -4.522   0.216  1.00                 C  
ATOM     27  C   LYS    46      -8.829  -4.187   0.755  1.00                 C  
ATOM     28  O   LYS    46      -9.288  -3.062   0.560  1.00                 O  
ATOM     29  CB  LYS    46      -6.335  -3.914   1.092  1.00                 C  
ATOM     30  CD  LYS    46      -5.165  -3.845   3.312  1.00                 C  
ATOM     31  CE  LYS    46      -5.148  -4.370   4.738  1.00                 C  
ATOM     32  CG  LYS    46      -6.319  -4.437   2.519  1.00                 C  
ATOM     33  NZ  LYS    46      -4.040  -3.776   5.535  1.00                 N  
ATOM     34  N   PRO    47      -9.521  -5.130   1.417  1.00                 N  
ATOM     35  CA  PRO    47     -10.880  -4.931   1.899  1.00                 C  
ATOM     36  C   PRO    47     -10.887  -4.077   3.173  1.00                 C  
ATOM     37  O   PRO    47     -11.170  -4.570   4.263  1.00                 O  
ATOM     38  CB  PRO    47     -11.389  -6.349   2.167  1.00                 C  
ATOM     39  CD  PRO    47      -9.041  -6.559   1.755  1.00                 C  
ATOM     40  CG  PRO    47     -10.173  -7.111   2.574  1.00                 C  
ATOM     41  N   ARG    48     -10.607  -2.776   3.027  1.00                 N  
ATOM     42  CA  ARG    48     -10.738  -1.790   4.090  1.00                 C  
ATOM     43  C   ARG    48     -12.179  -1.272   4.112  1.00                 C  
ATOM     44  O   ARG    48     -12.425  -0.081   3.932  1.00                 O  
ATOM     45  CB  ARG    48      -9.741  -0.647   3.887  1.00                 C  
ATOM     46  CD  ARG    48      -7.988  -1.650   5.378  1.00                 C  
ATOM     47  NE  ARG    48      -8.333  -0.723   6.453  1.00                 N  
ATOM     48  CG  ARG    48      -8.285  -1.066   4.006  1.00                 C  
ATOM     49  CZ  ARG    48      -7.543   0.259   6.875  1.00                 C  
ATOM     50  NH1 ARG    48      -7.940   1.053   7.859  1.00                 N  
ATOM     51  NH2 ARG    48      -6.357   0.445   6.310  1.00                 N  
ATOM     52  N   GLY    49     -13.134  -2.182   4.338  1.00                 N  
ATOM     53  CA  GLY    49     -14.547  -1.854   4.404  1.00                 C  
ATOM     54  C   GLY    49     -14.851  -1.140   5.725  1.00                 C  
ATOM     55  O   GLY    49     -14.499  -1.675   6.776  1.00                 O  
ATOM     56  N   THR    50     -15.491   0.044   5.708  1.00                 N  
ATOM     57  CA  THR    50     -15.782   0.822   6.906  1.00                 C  
ATOM     58  C   THR    50     -17.014   0.250   7.620  1.00                 C  
ATOM     59  O   THR    50     -18.062   0.889   7.690  1.00                 O  
ATOM     60  CB  THR    50     -16.011   2.308   6.572  1.00                 C  
ATOM     61  OG1 THR    50     -17.034   2.424   5.575  1.00                 O  
ATOM     62  CG2 THR    50     -14.735   2.936   6.035  1.00                 C  
ATOM     63  N   GLY    51     -16.879  -0.974   8.141  1.00                 N  
ATOM     64  CA  GLY    51     -17.953  -1.731   8.771  1.00                 C  
ATOM     65  C   GLY    51     -17.407  -2.883   9.625  1.00                 C  
ATOM     66  O   GLY    51     -18.151  -3.811   9.938  1.00                 O  
ATOM     67  N   ASP    52     -16.114  -2.854   9.981  1.00                 N  
ATOM     68  CA  ASP    52     -15.447  -3.988  10.601  1.00                 C  
ATOM     69  C   ASP    52     -15.340  -5.124   9.581  1.00                 C  
ATOM     70  O   ASP    52     -16.179  -6.022   9.591  1.00                 O  
ATOM     71  CB  ASP    52     -16.205  -4.438  11.851  1.00                 C  
ATOM     72  CG  ASP    52     -15.379  -5.349  12.737  1.00                 C  
ATOM     73  OD1 ASP    52     -14.134  -5.280  12.665  1.00                 O  
ATOM     74  OD2 ASP    52     -15.977  -6.133  13.504  1.00                 O  
ATOM     75  N   GLN    53     -14.334  -5.098   8.690  1.00                 N  
ATOM     76  CA  GLN    53     -14.185  -6.041   7.598  1.00                 C  
ATOM     77  C   GLN    53     -13.362  -7.221   8.114  1.00                 C  
ATOM     78  O   GLN    53     -12.335  -7.583   7.541  1.00                 O  
ATOM     79  CB  GLN    53     -13.524  -5.367   6.394  1.00                 C  
ATOM     80  CD  GLN    53     -14.744  -6.657   4.597  1.00                 C  
ATOM     81  CG  GLN    53     -13.398  -6.263   5.173  1.00                 C  
ATOM     82  OE1 GLN    53     -15.575  -5.800   4.294  1.00                 O  
ATOM     83  NE2 GLN    53     -14.963  -7.958   4.445  1.00                 N  
ATOM     84  N   ARG    54     -13.798  -7.780   9.246  1.00                 N  
ATOM     85  CA  ARG    54     -13.036  -8.761   9.992  1.00                 C  
ATOM     86  C   ARG    54     -13.072 -10.113   9.262  1.00                 C  
ATOM     87  O   ARG    54     -14.005 -10.358   8.497  1.00                 O  
ATOM     88  CB  ARG    54     -13.584  -8.897  11.414  1.00                 C  
ATOM     89  CD  ARG    54     -15.469  -9.583  12.923  1.00                 C  
ATOM     90  NE  ARG    54     -16.791 -10.197  13.014  1.00                 N  
ATOM     91  CG  ARG    54     -14.971  -9.514  11.488  1.00                 C  
ATOM     92  CZ  ARG    54     -17.460 -10.366  14.151  1.00                 C  
ATOM     93  NH1 ARG    54     -18.657 -10.935  14.137  1.00                 N  
ATOM     94  NH2 ARG    54     -16.929  -9.966  15.298  1.00                 N  
ATOM     95  N   ASN    55     -12.085 -11.002   9.479  1.00                 N  
ATOM     96  CA  ASN    55     -12.062 -12.341   8.897  1.00                 C  
ATOM     97  C   ASN    55     -13.104 -13.227   9.594  1.00                 C  
ATOM     98  O   ASN    55     -12.769 -14.099  10.394  1.00                 O  
ATOM     99  CB  ASN    55     -10.660 -12.945   8.997  1.00                 C  
ATOM    100  CG  ASN    55      -9.648 -12.215   8.136  1.00                 C  
ATOM    101  OD1 ASN    55      -9.953 -11.804   7.017  1.00                 O  
ATOM    102  ND2 ASN    55      -8.438 -12.051   8.657  1.00                 N  
ATOM    103  N   VAL    56     -14.378 -12.963   9.285  1.00                 N  
ATOM    104  CA  VAL    56     -15.566 -13.495   9.940  1.00                 C  
ATOM    105  C   VAL    56     -16.799 -12.924   9.233  1.00                 C  
ATOM    106  O   VAL    56     -17.727 -13.666   8.917  1.00                 O  
ATOM    107  CB  VAL    56     -15.578 -13.163  11.444  1.00                 C  
ATOM    108  CG1 VAL    56     -16.881 -13.622  12.080  1.00                 C  
ATOM    109  CG2 VAL    56     -14.386 -13.803  12.140  1.00                 C  
ATOM    110  N   THR    57     -16.804 -11.605   8.992  1.00                 N  
ATOM    111  CA  THR    57     -17.873 -10.885   8.316  1.00                 C  
ATOM    112  C   THR    57     -17.338  -9.541   7.816  1.00                 C  
ATOM    113  O   THR    57     -16.583  -8.894   8.573  1.00                 O  
ATOM    114  OXT THR    57     -17.684  -9.161   6.677  1.00                 O  
ATOM    115  CB  THR    57     -19.083 -10.670   9.244  1.00                 C  
ATOM    116  OG1 THR    57     -18.673  -9.940  10.407  1.00                 O  
ATOM    117  CG2 THR    57     -19.659 -12.006   9.686  1.00                 C  
TER
