# Supplementary material for: Comparative Single-Cell Transcriptomics Reveals Novel Genes Involved in Bivalve Embryonic Shell Formation and Questions Ontogenetic Homology of Molluscan Shell Types
Source: Front Cell Dev Biol. 2022 Jun 9;10:883755. doi: 10.3389/fcell.2022.883755 (PMC9261976; doi:10.3389/fcell.2022.883755)
Supplement: Supplementary file 1 [file DataSheet1.ZIP › Supplementary_File1/s_f_1/a46281802cd1976d.final.pdb]

ATOM      1  N   VAL    31      41.578  11.723  99.924  1.00                 N  
ATOM      2  CA  VAL    31      42.771  10.987  99.497  1.00                 C  
ATOM      3  C   VAL    31      43.806  11.983  98.975  1.00                 C  
ATOM      4  O   VAL    31      43.527  12.718  98.020  1.00                 O  
ATOM      5  CB  VAL    31      42.431   9.933  98.427  1.00                 C  
ATOM      6  CG1 VAL    31      43.698   9.267  97.914  1.00                 C  
ATOM      7  CG2 VAL    31      41.470   8.896  98.988  1.00                 C  
ATOM      8  N   VAL    32      45.001  11.992  99.573  1.00                 N  
ATOM      9  CA  VAL    32      46.100  12.875  99.155  1.00                 C  
ATOM     10  C   VAL    32      45.656  14.334  99.047  1.00                 C  
ATOM     11  O   VAL    32      45.899  15.020  98.047  1.00                 O  
ATOM     12  CB  VAL    32      46.703  12.428  97.810  1.00                 C  
ATOM     13  CG1 VAL    32      47.934  13.256  97.477  1.00                 C  
ATOM     14  CG2 VAL    32      47.047  10.947  97.847  1.00                 C  
ATOM     15  N   LYS    33      44.980  14.797 100.093  1.00                 N  
ATOM     16  CA  LYS    33      44.589  16.198 100.246  1.00                 C  
ATOM     17  C   LYS    33      43.630  16.662  99.152  1.00                 C  
ATOM     18  O   LYS    33      43.625  17.840  98.778  1.00                 O  
ATOM     19  CB  LYS    33      45.824  17.101 100.252  1.00                 C  
ATOM     20  CD  LYS    33      47.968  17.782 101.364  1.00                 C  
ATOM     21  CE  LYS    33      48.966  17.465 102.466  1.00                 C  
ATOM     22  CG  LYS    33      46.807  16.802 101.372  1.00                 C  
ATOM     23  NZ  LYS    33      50.142  18.377 102.430  1.00                 N  
ATOM     24  N   THR    34      42.793  15.751  98.654  1.00                 N  
ATOM     25  CA  THR    34      41.664  16.096  97.800  1.00                 C  
ATOM     26  C   THR    34      40.448  15.299  98.246  1.00                 C  
ATOM     27  O   THR    34      40.547  14.093  98.501  1.00                 O  
ATOM     28  CB  THR    34      41.975  15.825  96.316  1.00                 C  
ATOM     29  OG1 THR    34      43.123  16.586  95.919  1.00                 O  
ATOM     30  CG2 THR    34      40.798  16.229  95.443  1.00                 C  
ATOM     31  N   VAL    35      39.295  15.964  98.307  1.00                 N  
ATOM     32  CA  VAL    35      38.043  15.309  98.679  1.00                 C  
ATOM     33  C   VAL    35      37.386  14.707  97.440  1.00                 C  
ATOM     34  O   VAL    35      37.068  15.435  96.498  1.00                 O  
ATOM     35  CB  VAL    35      37.080  16.287  99.378  1.00                 C  
ATOM     36  CG1 VAL    35      35.765  15.597  99.704  1.00                 C  
ATOM     37  CG2 VAL    35      37.717  16.851 100.639  1.00                 C  
ATOM     38  N   GLY    36      37.175  13.392  97.436  1.00                 N  
ATOM     39  CA  GLY    36      36.478  12.759  96.318  1.00                 C  
ATOM     40  C   GLY    36      35.016  13.201  96.284  1.00                 C  
ATOM     41  O   GLY    36      34.305  13.096  97.287  1.00                 O  
ATOM     42  N   ILE    37      34.553  13.684  95.126  1.00                 N  
ATOM     43  CA  ILE    37      33.174  14.139  94.980  1.00                 C  
ATOM     44  C   ILE    37      32.519  13.417  93.803  1.00                 C  
ATOM     45  O   ILE    37      33.182  12.804  92.964  1.00                 O  
ATOM     46  CB  ILE    37      33.100  15.666  94.791  1.00                 C  
ATOM     47  CD1 ILE    37      33.624  17.534  93.138  1.00                 C  
ATOM     48  CG1 ILE    37      33.820  16.080  93.507  1.00                 C  
ATOM     49  CG2 ILE    37      33.661  16.381  96.011  1.00                 C  
ATOM     50  N   PRO    38      31.192  13.502  93.751  1.00                 N  
ATOM     51  CA  PRO    38      30.414  12.893  92.676  1.00                 C  
ATOM     52  C   PRO    38      29.457  13.911  92.084  1.00                 C  
ATOM     53  O   PRO    38      28.711  14.555  92.820  1.00                 O  
ATOM     54  CB  PRO    38      29.674  11.742  93.361  1.00                 C  
ATOM     55  CD  PRO    38      30.753  12.983  95.100  1.00                 C  
ATOM     56  CG  PRO    38      29.520  12.188  94.777  1.00                 C  
ATOM     57  N   MET    39      29.450  14.022  90.757  1.00                 N  
ATOM     58  CA  MET    39      28.532  14.916  90.051  1.00                 C  
ATOM     59  C   MET    39      27.573  14.074  89.216  1.00                 C  
ATOM     60  O   MET    39      27.833  12.877  89.001  1.00                 O  
ATOM     61  CB  MET    39      29.310  15.903  89.179  1.00                 C  
ATOM     62  SD  MET    39      29.570  17.825  91.158  1.00                 S  
ATOM     63  CE  MET    39      28.801  19.040  90.090  1.00                 C  
ATOM     64  CG  MET    39      30.330  16.734  89.941  1.00                 C  
ATOM     65  N   LYS    40      26.446  14.622  88.754  1.00                 N  
ATOM     66  CA  LYS    40      25.582  13.851  87.855  1.00                 C  
ATOM     67  C   LYS    40      26.383  13.290  86.691  1.00                 C  
ATOM     68  O   LYS    40      27.294  13.940  86.172  1.00                 O  
ATOM     69  CB  LYS    40      24.433  14.720  87.339  1.00                 C  
ATOM     70  CD  LYS    40      22.294  14.883  86.037  1.00                 C  
ATOM     71  CE  LYS    40      21.306  14.143  85.150  1.00                 C  
ATOM     72  CG  LYS    40      23.446  13.982  86.450  1.00                 C  
ATOM     73  NZ  LYS    40      20.191  15.024  84.706  1.00                 N  
ATOM     74  N   PHE    41      26.059  12.053  86.313  1.00                 N  
ATOM     75  CA  PHE    41      26.695  11.378  85.187  1.00                 C  
ATOM     76  C   PHE    41      25.675  11.022  84.120  1.00                 C  
ATOM     77  O   PHE    41      24.748  10.260  84.387  1.00                 O  
ATOM     78  CB  PHE    41      27.425  10.119  85.660  1.00                 C  
ATOM     79  CG  PHE    41      28.136   9.382  84.561  1.00                 C  
ATOM     80  CZ  PHE    41      29.448   8.014  82.528  1.00                 C  
ATOM     81  CD1 PHE    41      29.276   9.909  83.980  1.00                 C  
ATOM     82  CE1 PHE    41      29.931   9.231  82.969  1.00                 C  
ATOM     83  CD2 PHE    41      27.665   8.162  84.108  1.00                 C  
ATOM     84  CE2 PHE    41      28.320   7.485  83.098  1.00                 C  
ATOM     85  N   PRO    42      25.848  11.548  82.905  1.00                 N  
ATOM     86  CA  PRO    42      26.884  12.499  82.498  1.00                 C  
ATOM     87  C   PRO    42      26.532  13.911  82.936  1.00                 C  
ATOM     88  O   PRO    42      25.372  14.178  83.228  1.00                 O  
ATOM     89  CB  PRO    42      26.921  12.377  80.973  1.00                 C  
ATOM     90  CD  PRO    42      25.012  11.119  81.684  1.00                 C  
ATOM     91  CG  PRO    42      25.523  12.019  80.594  1.00                 C  
ATOM     92  N   VAL    43      27.502  14.790  82.960  1.00                 N  
ATOM     93  CA  VAL    43      27.269  16.144  83.448  1.00                 C  
ATOM     94  C   VAL    43      26.877  17.059  82.291  1.00                 C  
ATOM     95  O   VAL    43      27.593  17.106  81.286  1.00                 O  
ATOM     96  CB  VAL    43      28.506  16.702  84.176  1.00                 C  
ATOM     97  CG1 VAL    43      29.696  16.766  83.231  1.00                 C  
ATOM     98  CG2 VAL    43      28.208  18.076  84.756  1.00                 C  
ATOM     99  N   LYS    44      25.758  17.782  82.378  1.00                 N  
ATOM    100  CA  LYS    44      25.417  18.753  81.322  1.00                 C  
ATOM    101  C   LYS    44      26.375  19.936  81.347  1.00                 C  
ATOM    102  O   LYS    44      26.530  20.601  82.373  1.00                 O  
ATOM    103  CB  LYS    44      23.974  19.236  81.484  1.00                 C  
ATOM    104  CD  LYS    44      22.044  20.549  80.562  1.00                 C  
ATOM    105  CE  LYS    44      21.573  21.480  79.457  1.00                 C  
ATOM    106  CG  LYS    44      23.502  20.161  80.375  1.00                 C  
ATOM    107  NZ  LYS    44      20.151  21.881  79.637  1.00                 N  
ATOM    108  N   ILE    45      27.016  20.199  80.206  1.00                 N  
ATOM    109  CA  ILE    45      27.934  21.321  80.060  1.00                 C  
ATOM    110  C   ILE    45      27.514  22.178  78.871  1.00                 C  
ATOM    111  O   ILE    45      26.781  21.741  77.979  1.00                 O  
ATOM    112  CB  ILE    45      29.389  20.843  79.897  1.00                 C  
ATOM    113  CD1 ILE    45      30.968  19.662  78.281  1.00                 C  
ATOM    114  CG1 ILE    45      29.535  20.006  78.624  1.00                 C  
ATOM    115  CG2 ILE    45      29.840  20.079  81.132  1.00                 C  
ATOM    116  N   PRO    46      28.014  23.409  78.861  1.00                 N  
ATOM    117  CA  PRO    46      27.801  24.346  77.765  1.00                 C  
ATOM    118  C   PRO    46      29.159  24.831  77.282  1.00                 C  
ATOM    119  O   PRO    46      29.932  25.388  78.068  1.00                 O  
ATOM    120  CB  PRO    46      26.963  25.463  78.390  1.00                 C  
ATOM    121  CD  PRO    46      27.611  24.017  80.184  1.00                 C  
ATOM    122  CG  PRO    46      27.345  25.454  79.833  1.00                 C  
ATOM    123  N   TYR    47      29.455  24.609  76.004  1.00                 N  
ATOM    124  CA  TYR    47      30.750  24.987  75.448  1.00                 C  
ATOM    125  C   TYR    47      30.678  26.449  75.033  1.00                 C  
ATOM    126  O   TYR    47      29.831  26.832  74.219  1.00                 O  
ATOM    127  CB  TYR    47      31.112  24.082  74.269  1.00                 C  
ATOM    128  CG  TYR    47      31.398  22.650  74.661  1.00                 C  
ATOM    129  OH  TYR    47      32.171  18.707  75.732  1.00                 O  
ATOM    130  CZ  TYR    47      31.917  20.012  75.378  1.00                 C  
ATOM    131  CD1 TYR    47      30.513  21.631  74.330  1.00                 C  
ATOM    132  CE1 TYR    47      30.767  20.320  74.684  1.00                 C  
ATOM    133  CD2 TYR    47      32.552  22.321  75.361  1.00                 C  
ATOM    134  CE2 TYR    47      32.822  21.015  75.723  1.00                 C  
ATOM    135  N   PRO    48      31.571  27.269  75.586  1.00                 N  
ATOM    136  CA  PRO    48      31.479  28.708  75.382  1.00                 C  
ATOM    137  C   PRO    48      32.387  29.243  74.279  1.00                 C  
ATOM    138  O   PRO    48      32.132  30.342  73.774  1.00                 O  
ATOM    139  CB  PRO    48      31.886  29.300  76.733  1.00                 C  
ATOM    140  CD  PRO    48      32.303  26.948  76.889  1.00                 C  
ATOM    141  CG  PRO    48      32.820  28.293  77.316  1.00                 C  
ATOM    142  N   ILE    49      33.426  28.512  73.883  1.00                 N  
ATOM    143  CA  ILE    49      34.382  29.024  72.913  1.00                 C  
ATOM    144  C   ILE    49      34.166  28.369  71.554  1.00                 C  
ATOM    145  O   ILE    49      33.434  27.384  71.417  1.00                 O  
ATOM    146  CB  ILE    49      35.833  28.808  73.382  1.00                 C  
ATOM    147  CD1 ILE    49      37.590  27.003  73.773  1.00                 C  
ATOM    148  CG1 ILE    49      36.129  27.314  73.529  1.00                 C  
ATOM    149  CG2 ILE    49      36.093  29.568  74.674  1.00                 C  
ATOM    150  N   LYS    50      34.797  28.961  70.541  1.00                 N  
ATOM    151  CA  LYS    50      34.810  28.399  69.196  1.00                 C  
ATOM    152  C   LYS    50      35.874  27.307  69.130  1.00                 C  
ATOM    153  O   LYS    50      37.042  27.555  69.450  1.00                 O  
ATOM    154  CB  LYS    50      35.072  29.494  68.160  1.00                 C  
ATOM    155  CD  LYS    50      35.209  30.164  65.745  1.00                 C  
ATOM    156  CE  LYS    50      35.157  29.682  64.305  1.00                 C  
ATOM    157  CG  LYS    50      34.993  29.017  66.719  1.00                 C  
ATOM    158  NZ  LYS    50      35.380  30.794  63.339  1.00                 N  
ATOM    159  N   VAL    51      35.474  26.105  68.722  1.00                 N  
ATOM    160  CA  VAL    51      36.305  24.911  68.858  1.00                 C  
ATOM    161  C   VAL    51      36.917  24.556  67.506  1.00                 C  
ATOM    162  O   VAL    51      36.209  24.465  66.499  1.00                 O  
ATOM    163  CB  VAL    51      35.499  23.723  69.416  1.00                 C  
ATOM    164  CG1 VAL    51      36.368  22.476  69.486  1.00                 C  
ATOM    165  CG2 VAL    51      34.934  24.061  70.788  1.00                 C  
ATOM    166  N   PRO    52      38.236  24.370  67.487  1.00                 N  
ATOM    167  CA  PRO    52      38.918  23.771  66.348  1.00                 C  
ATOM    168  C   PRO    52      38.551  22.300  66.253  1.00                 C  
ATOM    169  O   PRO    52      38.645  21.570  67.248  1.00                 O  
ATOM    170  CB  PRO    52      40.403  23.978  66.655  1.00                 C  
ATOM    171  CD  PRO    52      39.179  24.744  68.564  1.00                 C  
ATOM    172  CG  PRO    52      40.465  24.091  68.141  1.00                 C  
ATOM    173  N   ILE    53      38.148  21.859  65.060  1.00                 N  
ATOM    174  CA  ILE    53      37.730  20.479  64.857  1.00                 C  
ATOM    175  C   ILE    53      38.373  19.911  63.601  1.00                 C  
ATOM    176  O   ILE    53      38.714  20.633  62.654  1.00                 O  
ATOM    177  CB  ILE    53      36.197  20.360  64.772  1.00                 C  
ATOM    178  CD1 ILE    53      34.193  20.954  63.312  1.00                 C  
ATOM    179  CG1 ILE    53      35.664  21.174  63.591  1.00                 C  
ATOM    180  CG2 ILE    53      35.556  20.781  66.086  1.00                 C  
ATOM    181  N   TYR    54      38.531  18.589  63.607  1.00                 N  
ATOM    182  CA  TYR    54      39.074  17.829  62.490  1.00                 C  
ATOM    183  C   TYR    54      38.025  16.803  62.079  1.00                 C  
ATOM    184  O   TYR    54      37.722  15.885  62.844  1.00                 O  
ATOM    185  CB  TYR    54      40.397  17.169  62.884  1.00                 C  
ATOM    186  CG  TYR    54      41.494  18.152  63.227  1.00                 C  
ATOM    187  OH  TYR    54      44.504  20.855  64.186  1.00                 O  
ATOM    188  CZ  TYR    54      43.508  19.960  63.867  1.00                 C  
ATOM    189  CD1 TYR    54      41.613  18.663  64.513  1.00                 C  
ATOM    190  CE1 TYR    54      42.613  19.562  64.835  1.00                 C  
ATOM    191  CD2 TYR    54      42.405  18.565  62.264  1.00                 C  
ATOM    192  CE2 TYR    54      43.411  19.463  62.568  1.00                 C  
ATOM    193  N   LYS    55      37.465  16.965  60.887  1.00                 N  
ATOM    194  CA  LYS    55      36.435  16.056  60.393  1.00                 C  
ATOM    195  C   LYS    55      37.101  14.768  59.930  1.00                 C  
ATOM    196  O   LYS    55      38.016  14.792  59.097  1.00                 O  
ATOM    197  CB  LYS    55      35.641  16.711  59.261  1.00                 C  
ATOM    198  CD  LYS    55      34.037  18.497  58.529  1.00                 C  
ATOM    199  CE  LYS    55      33.203  19.691  58.965  1.00                 C  
ATOM    200  CG  LYS    55      34.809  17.906  59.697  1.00                 C  
ATOM    201  NZ  LYS    55      32.459  20.295  57.826  1.00                 N  
ATOM    202  N   GLU    56      36.638  13.636  60.457  1.00                 N  
ATOM    203  CA  GLU    56      37.295  12.363  60.190  1.00                 C  
ATOM    204  C   GLU    56      36.594  11.502  59.145  1.00                 C  
ATOM    205  O   GLU    56      37.200  10.544  58.652  1.00                 O  
ATOM    206  CB  GLU    56      37.425  11.547  61.477  1.00                 C  
ATOM    207  CD  GLU    56      38.404  11.360  63.798  1.00                 C  
ATOM    208  CG  GLU    56      38.321  12.183  62.528  1.00                 C  
ATOM    209  OE1 GLU    56      37.697  10.335  63.889  1.00                 O  
ATOM    210  OE2 GLU    56      39.177  11.740  64.703  1.00                 O  
ATOM    211  N   VAL    57      35.350  11.796  58.793  1.00                 N  
ATOM    212  CA  VAL    57      34.641  10.953  57.847  1.00                 C  
ATOM    213  C   VAL    57      34.344  11.707  56.556  1.00                 C  
ATOM    214  O   VAL    57      34.482  12.929  56.472  1.00                 O  
ATOM    215  CB  VAL    57      33.331  10.410  58.447  1.00                 C  
ATOM    216  CG1 VAL    57      33.619   9.560  59.675  1.00                 C  
ATOM    217  CG2 VAL    57      32.390  11.554  58.794  1.00                 C  
ATOM    218  N   ARG    58      33.989  10.938  55.532  1.00                 N  
ATOM    219  CA  ARG    58      33.386  11.494  54.329  1.00                 C  
ATOM    220  C   ARG    58      32.010  12.056  54.675  1.00                 C  
ATOM    221  O   ARG    58      31.252  11.444  55.431  1.00                 O  
ATOM    222  CB  ARG    58      33.289  10.427  53.236  1.00                 C  
ATOM    223  CD  ARG    58      34.466   8.867  51.662  1.00                 C  
ATOM    224  NE  ARG    58      33.947   7.638  52.258  1.00                 N  
ATOM    225  CG  ARG    58      34.633   9.973  52.691  1.00                 C  
ATOM    226  CZ  ARG    58      33.643   6.544  51.568  1.00                 C  
ATOM    227  NH1 ARG    58      33.177   5.472  52.195  1.00                 N  
ATOM    228  NH2 ARG    58      33.805   6.523  50.252  1.00                 N  
ATOM    229  N   VAL    59      31.684  13.225  54.130  1.00                 N  
ATOM    230  CA  VAL    59      30.457  13.939  54.478  1.00                 C  
ATOM    231  C   VAL    59      29.538  13.994  53.261  1.00                 C  
ATOM    232  O   VAL    59      29.969  14.373  52.163  1.00                 O  
ATOM    233  CB  VAL    59      30.757  15.357  54.997  1.00                 C  
ATOM    234  CG1 VAL    59      29.464  16.099  55.299  1.00                 C  
ATOM    235  CG2 VAL    59      31.641  15.296  56.233  1.00                 C  
ATOM    236  N   PRO    60      28.273  13.608  53.457  1.00                 N  
ATOM    237  CA  PRO    60      27.257  13.733  52.415  1.00                 C  
ATOM    238  C   PRO    60      26.781  15.177  52.353  1.00                 C  
ATOM    239  O   PRO    60      26.397  15.741  53.381  1.00                 O  
ATOM    240  CB  PRO    60      26.151  12.774  52.860  1.00                 C  
ATOM    241  CD  PRO    60      27.740  12.889  54.646  1.00                 C  
ATOM    242  CG  PRO    60      26.276  12.722  54.345  1.00                 C  
ATOM    243  N   VAL    61      26.796  15.774  51.156  1.00                 N  
ATOM    244  CA  VAL    61      26.427  17.179  51.012  1.00                 C  
ATOM    245  C   VAL    61      25.389  17.356  49.911  1.00                 C  
ATOM    246  O   VAL    61      25.307  16.579  48.952  1.00                 O  
ATOM    247  CB  VAL    61      27.657  18.059  50.720  1.00                 C  
ATOM    248  CG1 VAL    61      28.643  17.996  51.877  1.00                 C  
ATOM    249  CG2 VAL    61      28.324  17.628  49.423  1.00                 C  
ATOM    250  N   TYR    62      24.592  18.407  50.071  1.00                 N  
ATOM    251  CA  TYR    62      23.569  18.819  49.122  1.00                 C  
ATOM    252  C   TYR    62      23.939  20.221  48.661  1.00                 C  
ATOM    253  O   TYR    62      23.948  21.157  49.464  1.00                 O  
ATOM    254  CB  TYR    62      22.184  18.764  49.770  1.00                 C  
ATOM    255  CG  TYR    62      21.758  17.375  50.189  1.00                 C  
ATOM    256  OH  TYR    62      20.595  13.558  51.356  1.00                 O  
ATOM    257  CZ  TYR    62      20.979  14.821  50.968  1.00                 C  
ATOM    258  CD1 TYR    62      22.122  16.864  51.428  1.00                 C  
ATOM    259  CE1 TYR    62      21.737  15.595  51.820  1.00                 C  
ATOM    260  CD2 TYR    62      20.994  16.581  49.344  1.00                 C  
ATOM    261  CE2 TYR    62      20.600  15.310  49.719  1.00                 C  
ATOM    262  N   ILE    63      24.265  20.364  47.384  1.00                 N  
ATOM    263  CA  ILE    63      24.703  21.648  46.843  1.00                 C  
ATOM    264  C   ILE    63      23.474  22.505  46.576  1.00                 C  
ATOM    265  O   ILE    63      22.591  22.118  45.802  1.00                 O  
ATOM    266  CB  ILE    63      25.544  21.465  45.566  1.00                 C  
ATOM    267  CD1 ILE    63      27.584  20.246  44.643  1.00                 C  
ATOM    268  CG1 ILE    63      26.817  20.673  45.875  1.00                 C  
ATOM    269  CG2 ILE    63      25.855  22.814  44.935  1.00                 C  
ATOM    270  N   ASP    64      23.416  23.680  47.204  1.00                 N  
ATOM    271  CA  ASP    64      22.196  24.475  47.165  1.00                 C  
ATOM    272  C   ASP    64      22.166  25.553  46.081  1.00                 C  
ATOM    273  O   ASP    64      21.090  26.101  45.825  1.00                 O  
ATOM    274  CB  ASP    64      21.955  25.154  48.515  1.00                 C  
ATOM    275  CG  ASP    64      21.666  24.161  49.623  1.00                 C  
ATOM    276  OD1 ASP    64      21.191  23.048  49.314  1.00                 O  
ATOM    277  OD2 ASP    64      21.914  24.496  50.801  1.00                 O  
ATOM    278  N   ARG    65      23.287  25.865  45.435  1.00                 N  
ATOM    279  CA  ARG    65      23.352  26.962  44.474  1.00                 C  
ATOM    280  C   ARG    65      23.752  26.454  43.093  1.00                 C  
ATOM    281  O   ARG    65      24.203  25.318  42.932  1.00                 O  
ATOM    282  CB  ARG    65      24.337  28.032  44.948  1.00                 C  
ATOM    283  CD  ARG    65      24.954  29.766  46.655  1.00                 C  
ATOM    284  NE  ARG    65      26.242  29.175  47.011  1.00                 N  
ATOM    285  CG  ARG    65      23.937  28.712  46.248  1.00                 C  
ATOM    286  CZ  ARG    65      27.338  29.877  47.280  1.00                 C  
ATOM    287  NH1 ARG    65      28.465  29.254  47.595  1.00                 N  
ATOM    288  NH2 ARG    65      27.304  31.202  47.233  1.00                 N  
ATOM    289  N   LYS    66      23.576  27.322  42.085  1.00                 N  
ATOM    290  CA  LYS    66      24.075  27.062  40.743  1.00                 C  
ATOM    291  C   LYS    66      25.573  27.333  40.691  1.00                 C  
ATOM    292  O   LYS    66      26.034  28.398  41.106  1.00                 O  
ATOM    293  CB  LYS    66      23.330  27.921  39.719  1.00                 C  
ATOM    294  CD  LYS    66      22.881  28.467  37.311  1.00                 C  
ATOM    295  CE  LYS    66      23.272  28.191  35.868  1.00                 C  
ATOM    296  CG  LYS    66      23.709  27.633  38.275  1.00                 C  
ATOM    297  NZ  LYS    66      22.470  29.003  34.911  1.00                 N  
ATOM    298  N   VAL    67      26.331  26.375  40.163  1.00                 N  
ATOM    299  CA  VAL    67      27.785  26.358  40.280  1.00                 C  
ATOM    300  C   VAL    67      28.399  26.724  38.934  1.00                 C  
ATOM    301  O   VAL    67      28.014  26.172  37.896  1.00                 O  
ATOM    302  CB  VAL    67      28.297  24.988  40.761  1.00                 C  
ATOM    303  CG1 VAL    67      29.816  24.977  40.821  1.00                 C  
ATOM    304  CG2 VAL    67      27.704  24.645  42.120  1.00                 C  
ATOM    305  N   GLU    68      29.346  27.664  38.948  1.00                 N  
ATOM    306  CA  GLU    68      30.136  27.959  37.758  1.00                 C  
ATOM    307  C   GLU    68      31.173  26.862  37.548  1.00                 C  
ATOM    308  O   GLU    68      31.906  26.503  38.477  1.00                 O  
ATOM    309  CB  GLU    68      30.808  29.328  37.887  1.00                 C  
ATOM    310  CD  GLU    68      32.193  31.137  36.797  1.00                 C  
ATOM    311  CG  GLU    68      31.582  29.757  36.651  1.00                 C  
ATOM    312  OE1 GLU    68      32.057  31.735  37.885  1.00                 O  
ATOM    313  OE2 GLU    68      32.808  31.621  35.824  1.00                 O  
ATOM    314  N   VAL    69      31.229  26.319  36.334  1.00                 N  
ATOM    315  CA  VAL    69      32.125  25.213  36.025  1.00                 C  
ATOM    316  C   VAL    69      32.959  25.550  34.797  1.00                 C  
ATOM    317  O   VAL    69      32.524  26.277  33.897  1.00                 O  
ATOM    318  CB  VAL    69      31.348  23.902  35.804  1.00                 C  
ATOM    319  CG1 VAL    69      30.605  23.503  37.070  1.00                 C  
ATOM    320  CG2 VAL    69      30.382  24.045  34.638  1.00                 C  
ATOM    321  N   PRO    70      34.176  25.012  34.775  1.00                 N  
ATOM    322  CA  PRO    70      35.044  25.032  33.604  1.00                 C  
ATOM    323  C   PRO    70      35.232  23.597  33.146  1.00                 C  
ATOM    324  O   PRO    70      35.744  22.767  33.906  1.00                 O  
ATOM    325  CB  PRO    70      36.338  25.671  34.113  1.00                 C  
ATOM    326  CD  PRO    70      34.951  25.312  36.031  1.00                 C  
ATOM    327  CG  PRO    70      36.380  25.324  35.564  1.00                 C  
ATOM    328  N   VAL    71      34.809  23.301  31.920  1.00                 N  
ATOM    329  CA  VAL    71      34.938  21.953  31.380  1.00                 C  
ATOM    330  C   VAL    71      36.366  21.778  30.886  1.00                 C  
ATOM    331  O   VAL    71      36.825  22.514  30.006  1.00                 O  
ATOM    332  CB  VAL    71      33.918  21.695  30.256  1.00                 C  
ATOM    333  CG1 VAL    71      34.088  20.293  29.693  1.00                 C  
ATOM    334  CG2 VAL    71      32.499  21.899  30.766  1.00                 C  
TER
