# Supplementary material for: Comparative Single-Cell Transcriptomics Reveals Novel Genes Involved in Bivalve Embryonic Shell Formation and Questions Ontogenetic Homology of Molluscan Shell Types
Source: Front Cell Dev Biol. 2022 Jun 9;10:883755. doi: 10.3389/fcell.2022.883755 (PMC9261976; doi:10.3389/fcell.2022.883755)
Supplement: Supplementary file 1 [file DataSheet1.ZIP › Supplementary_File1/s_f_1/a535e30687750356.final.pdb]

ATOM      1  N   GLU     1      10.711 -15.954 -11.737  1.00                 N  
ATOM      2  CA  GLU     1      12.069 -15.500 -11.458  1.00                 C  
ATOM      3  C   GLU     1      12.964 -15.678 -12.680  1.00                 C  
ATOM      4  O   GLU     1      13.732 -16.636 -12.765  1.00                 O  
ATOM      5  CB  GLU     1      12.652 -16.256 -10.262  1.00                 C  
ATOM      6  CD  GLU     1      14.564 -16.530  -8.635  1.00                 C  
ATOM      7  CG  GLU     1      14.036 -15.786  -9.845  1.00                 C  
ATOM      8  OE1 GLU     1      13.866 -17.445  -8.149  1.00                 O  
ATOM      9  OE2 GLU     1      15.675 -16.198  -8.171  1.00                 O  
ATOM     10  N   ASN     2      12.860 -14.748 -13.624  1.00                 N  
ATOM     11  CA  ASN     2      13.661 -14.802 -14.841  1.00                 C  
ATOM     12  C   ASN     2      14.147 -13.409 -15.232  1.00                 C  
ATOM     13  O   ASN     2      13.400 -12.434 -15.148  1.00                 O  
ATOM     14  CB  ASN     2      12.862 -15.439 -15.980  1.00                 C  
ATOM     15  CG  ASN     2      12.514 -16.889 -15.708  1.00                 C  
ATOM     16  OD1 ASN     2      13.332 -17.784 -15.922  1.00                 O  
ATOM     17  ND2 ASN     2      11.296 -17.125 -15.235  1.00                 N  
ATOM     18  N   ALA     3      15.402 -13.324 -15.661  1.00                 N  
ATOM     19  CA  ALA     3      15.987 -12.050 -16.065  1.00                 C  
ATOM     20  C   ALA     3      15.759 -11.795 -17.551  1.00                 C  
ATOM     21  O   ALA     3      16.467 -12.337 -18.400  1.00                 O  
ATOM     22  CB  ALA     3      17.474 -12.025 -15.748  1.00                 C  
ATOM     23  N   GLN     4      14.767 -10.966 -17.859  1.00                 N  
ATOM     24  CA  GLN     4      14.446 -10.638 -19.243  1.00                 C  
ATOM     25  C   GLN     4      14.057 -11.891 -20.021  1.00                 C  
ATOM     26  O   GLN     4      14.362 -13.010 -19.609  1.00                 O  
ATOM     27  CB  GLN     4      15.630  -9.943 -19.917  1.00                 C  
ATOM     28  CD  GLN     4      14.935  -7.557 -19.467  1.00                 C  
ATOM     29  CG  GLN     4      16.009  -8.612 -19.289  1.00                 C  
ATOM     30  OE1 GLN     4      14.581  -7.201 -20.591  1.00                 O  
ATOM     31  NE2 GLN     4      14.412  -7.053 -18.355  1.00                 N  
ATOM     32  N   GLU     5      13.381 -11.696 -21.150  1.00                 N  
ATOM     33  CA  GLU     5      12.951 -12.810 -21.986  1.00                 C  
ATOM     34  C   GLU     5      12.806 -12.375 -23.440  1.00                 C  
ATOM     35  O   GLU     5      13.640 -12.707 -24.284  1.00                 O  
ATOM     36  CB  GLU     5      11.630 -13.386 -21.473  1.00                 C  
ATOM     37  CD  GLU     5       9.866 -15.184 -21.668  1.00                 C  
ATOM     38  CG  GLU     5      11.139 -14.598 -22.247  1.00                 C  
ATOM     39  OE1 GLU     5       9.358 -14.630 -20.670  1.00                 O  
ATOM     40  OE2 GLU     5       9.376 -16.196 -22.212  1.00                 O  
ATOM     41  N   GLU     6      11.743 -11.631 -23.727  1.00                 N  
ATOM     42  CA  GLU     6      11.489 -11.150 -25.081  1.00                 C  
ATOM     43  C   GLU     6      10.254 -10.258 -25.118  1.00                 C  
ATOM     44  O   GLU     6       9.128 -10.731 -24.969  1.00                 O  
ATOM     45  CB  GLU     6      11.320 -12.326 -26.045  1.00                 C  
ATOM     46  CD  GLU     6      12.277 -11.202 -28.094  1.00                 C  
ATOM     47  CG  GLU     6      11.084 -11.916 -27.489  1.00                 C  
ATOM     48  OE1 GLU     6      12.367  -9.965 -27.944  1.00                 O  
ATOM     49  OE2 GLU     6      13.121 -11.878 -28.718  1.00                 O  
ATOM     50  N   GLN     7      10.473  -8.962 -25.318  1.00                 N  
ATOM     51  CA  GLN     7       9.376  -8.001 -25.376  1.00                 C  
ATOM     52  C   GLN     7       9.726  -6.832 -26.292  1.00                 C  
ATOM     53  O   GLN     7       9.274  -5.707 -26.078  1.00                 O  
ATOM     54  CB  GLN     7       9.036  -7.491 -23.974  1.00                 C  
ATOM     55  CD  GLN     7       9.825  -6.334 -21.873  1.00                 C  
ATOM     56  CG  GLN     7      10.190  -6.797 -23.269  1.00                 C  
ATOM     57  OE1 GLN     7       8.665  -6.032 -21.591  1.00                 O  
ATOM     58  NE2 GLN     7      10.817  -6.276 -20.992  1.00                 N  
ATOM     59  N   GLN     8      10.533  -7.105 -27.311  1.00                 N  
ATOM     60  CA  GLN     8      10.942  -6.075 -28.260  1.00                 C  
ATOM     61  C   GLN     8      10.259  -6.276 -29.608  1.00                 C  
ATOM     62  O   GLN     8       9.579  -7.279 -29.826  1.00                 O  
ATOM     63  CB  GLN     8      12.462  -6.078 -28.432  1.00                 C  
ATOM     64  CD  GLN     8      12.995  -4.479 -26.551  1.00                 C  
ATOM     65  CG  GLN     8      13.234  -5.855 -27.142  1.00                 C  
ATOM     66  OE1 GLN     8      13.224  -3.463 -27.208  1.00                 O  
ATOM     67  NE2 GLN     8      12.534  -4.443 -25.306  1.00                 N  
ATOM     68  N   ILE     9      10.445  -5.312 -30.509  1.00                 N  
ATOM     69  CA  ILE     9       9.852  -5.371 -31.845  1.00                 C  
ATOM     70  C   ILE     9       8.397  -5.837 -31.792  1.00                 C  
ATOM     71  O   ILE     9       7.971  -6.675 -32.588  1.00                 O  
ATOM     72  CB  ILE     9      10.657  -6.293 -32.780  1.00                 C  
ATOM     73  CD1 ILE     9      12.220  -4.402 -33.470  1.00                 C  
ATOM     74  CG1 ILE     9      12.100  -5.799 -32.903  1.00                 C  
ATOM     75  CG2 ILE     9       9.977  -6.402 -34.136  1.00                 C  
ATOM     76  N   ILE    10       7.639  -5.288 -30.848  1.00                 N  
ATOM     77  CA  ILE    10       6.234  -5.647 -30.692  1.00                 C  
ATOM     78  C   ILE    10       5.322  -4.520 -31.165  1.00                 C  
ATOM     79  O   ILE    10       4.316  -4.761 -31.832  1.00                 O  
ATOM     80  CB  ILE    10       5.903  -6.009 -29.232  1.00                 C  
ATOM     81  CD1 ILE    10       6.593  -7.549 -27.322  1.00                 C  
ATOM     82  CG1 ILE    10       6.674  -7.259 -28.805  1.00                 C  
ATOM     83  CG2 ILE    10       4.402  -6.180 -29.053  1.00                 C  
ATOM     84  N   SER    11       5.680  -3.290 -30.814  1.00                 N  
ATOM     85  CA  SER    11       4.896  -2.124 -31.199  1.00                 C  
ATOM     86  C   SER    11       5.767  -0.871 -31.215  1.00                 C  
ATOM     87  O   SER    11       6.861  -0.863 -30.651  1.00                 O  
ATOM     88  CB  SER    11       3.712  -1.936 -30.248  1.00                 C  
ATOM     89  OG  SER    11       4.154  -1.596 -28.945  1.00                 O  
ATOM     90  N   PRO    12       5.295   0.211 -31.859  1.00                 N  
ATOM     91  CA  PRO    12       6.038   1.471 -31.938  1.00                 C  
ATOM     92  C   PRO    12       6.561   1.916 -30.576  1.00                 C  
ATOM     93  O   PRO    12       7.565   2.624 -30.486  1.00                 O  
ATOM     94  CB  PRO    12       5.017   2.469 -32.488  1.00                 C  
ATOM     95  CD  PRO    12       3.919   0.343 -32.550  1.00                 C  
ATOM     96  CG  PRO    12       4.080   1.637 -33.298  1.00                 C  
ATOM     97  N   GLU    13       5.877   1.493 -29.518  1.00                 N  
ATOM     98  CA  GLU    13       6.275   1.841 -28.159  1.00                 C  
ATOM     99  C   GLU    13       7.493   1.030 -27.728  1.00                 C  
ATOM    100  O   GLU    13       7.378   0.085 -26.947  1.00                 O  
ATOM    101  CB  GLU    13       5.116   1.614 -27.186  1.00                 C  
ATOM    102  CD  GLU    13       2.783   2.252 -26.458  1.00                 C  
ATOM    103  CG  GLU    13       3.910   2.504 -27.439  1.00                 C  
ATOM    104  OE1 GLU    13       2.879   1.278 -25.681  1.00                 O  
ATOM    105  OE2 GLU    13       1.804   3.027 -26.464  1.00                 O  
ATOM    106  N   GLN    14       8.659   1.404 -28.245  1.00                 N  
ATOM    107  CA  GLN    14       9.900   0.710 -27.916  1.00                 C  
ATOM    108  C   GLN    14      10.632   1.401 -26.766  1.00                 C  
ATOM    109  O   GLN    14      11.836   1.220 -26.590  1.00                 O  
ATOM    110  CB  GLN    14      10.810   0.629 -29.143  1.00                 C  
ATOM    111  CD  GLN    14       9.910  -1.583 -29.964  1.00                 C  
ATOM    112  CG  GLN    14      10.212  -0.139 -30.310  1.00                 C  
ATOM    113  OE1 GLN    14      10.775  -2.308 -29.472  1.00                 O  
ATOM    114  NE2 GLN    14       8.677  -2.007 -30.219  1.00                 N  
ATOM    115  N   TYR    15       9.900   2.193 -25.984  1.00                 N  
ATOM    116  CA  TYR    15      10.485   2.909 -24.853  1.00                 C  
ATOM    117  C   TYR    15       9.474   3.876 -24.247  1.00                 C  
ATOM    118  O   TYR    15       9.662   5.092 -24.278  1.00                 O  
ATOM    119  CB  TYR    15      11.744   3.661 -25.288  1.00                 C  
ATOM    120  CG  TYR    15      12.438   4.396 -24.164  1.00                 C  
ATOM    121  OH  TYR    15      14.353   6.404 -21.067  1.00                 O  
ATOM    122  CZ  TYR    15      13.719   5.741 -22.092  1.00                 C  
ATOM    123  CD1 TYR    15      13.233   3.714 -23.252  1.00                 C  
ATOM    124  CE1 TYR    15      13.871   4.378 -22.221  1.00                 C  
ATOM    125  CD2 TYR    15      12.296   5.770 -24.018  1.00                 C  
ATOM    126  CE2 TYR    15      12.926   6.451 -22.994  1.00                 C  
ATOM    127  N   ILE    16       8.397   3.324 -23.698  1.00                 N  
ATOM    128  CA  ILE    16       7.351   4.134 -23.089  1.00                 C  
ATOM    129  C   ILE    16       7.452   4.102 -21.565  1.00                 C  
ATOM    130  O   ILE    16       7.166   3.085 -20.933  1.00                 O  
ATOM    131  CB  ILE    16       5.950   3.673 -23.532  1.00                 C  
ATOM    132  CD1 ILE    16       6.102   5.021 -25.690  1.00                 C  
ATOM    133  CG1 ILE    16       5.847   3.670 -25.058  1.00                 C  
ATOM    134  CG2 ILE    16       4.877   4.541 -22.893  1.00                 C  
ATOM    135  N   LYS    17       7.856   5.227 -20.984  1.00                 N  
ATOM    136  CA  LYS    17       7.992   5.337 -19.537  1.00                 C  
ATOM    137  C   LYS    17       7.070   6.422 -18.992  1.00                 C  
ATOM    138  O   LYS    17       7.050   7.544 -19.500  1.00                 O  
ATOM    139  CB  LYS    17       9.444   5.632 -19.156  1.00                 C  
ATOM    140  CD  LYS    17      11.827   4.852 -19.050  1.00                 C  
ATOM    141  CE  LYS    17      12.808   3.759 -19.442  1.00                 C  
ATOM    142  CG  LYS    17      10.416   4.517 -19.505  1.00                 C  
ATOM    143  NZ  LYS    17      14.199   4.083 -19.019  1.00                 N  
ATOM    144  N   HIS    18       6.305   6.084 -17.960  1.00                 N  
ATOM    145  CA  HIS    18       5.379   7.034 -17.355  1.00                 C  
ATOM    146  C   HIS    18       6.080   7.877 -16.290  1.00                 C  
ATOM    147  O   HIS    18       6.688   7.339 -15.365  1.00                 O  
ATOM    148  CB  HIS    18       4.182   6.301 -16.745  1.00                 C  
ATOM    149  CG  HIS    18       3.327   5.598 -17.752  1.00                 C  
ATOM    150  ND1 HIS    18       2.454   6.267 -18.584  1.00                 N  
ATOM    151  CE1 HIS    18       1.830   5.373 -19.372  1.00                 C  
ATOM    152  CD2 HIS    18       3.127   4.215 -18.160  1.00                 C  
ATOM    153  NE2 HIS    18       2.229   4.141 -19.124  1.00                 N  
ATOM    154  N   PRO    19       6.006   9.216 -16.405  1.00                 N  
ATOM    155  CA  PRO    19       6.636  10.125 -15.450  1.00                 C  
ATOM    156  C   PRO    19       5.770  10.368 -14.219  1.00                 C  
ATOM    157  O   PRO    19       4.678  10.930 -14.317  1.00                 O  
ATOM    158  CB  PRO    19       6.833  11.418 -16.244  1.00                 C  
ATOM    159  CD  PRO    19       5.538   9.936 -17.606  1.00                 C  
ATOM    160  CG  PRO    19       5.760  11.386 -17.281  1.00                 C  
ATOM    161  N   LEU    20       6.260   9.943 -13.060  1.00                 N  
ATOM    162  CA  LEU    20       5.529  10.118 -11.811  1.00                 C  
ATOM    163  C   LEU    20       5.812  11.488 -11.204  1.00                 C  
ATOM    164  O   LEU    20       6.895  12.045 -11.384  1.00                 O  
ATOM    165  CB  LEU    20       5.894   9.013 -10.817  1.00                 C  
ATOM    166  CG  LEU    20       5.588   7.580 -11.255  1.00                 C  
ATOM    167  CD1 LEU    20       6.082   6.584 -10.217  1.00                 C  
ATOM    168  CD2 LEU    20       4.097   7.398 -11.494  1.00                 C  
ATOM    169  N   GLN    21       4.832  12.026 -10.486  1.00                 N  
ATOM    170  CA  GLN    21       4.976  13.333  -9.855  1.00                 C  
ATOM    171  C   GLN    21       6.114  13.326  -8.840  1.00                 C  
ATOM    172  O   GLN    21       6.804  14.329  -8.660  1.00                 O  
ATOM    173  CB  GLN    21       3.668  13.748  -9.178  1.00                 C  
ATOM    174  CD  GLN    21       2.530  11.644  -8.368  1.00                 C  
ATOM    175  CG  GLN    21       3.292  12.895  -7.978  1.00                 C  
ATOM    176  OE1 GLN    21       2.790  11.047  -9.412  1.00                 O  
ATOM    177  NE2 GLN    21       1.583  11.244  -7.527  1.00                 N  
ATOM    178  N   ASN    22       6.305  12.188  -8.180  1.00                 N  
ATOM    179  CA  ASN    22       7.360  12.052  -7.184  1.00                 C  
ATOM    180  C   ASN    22       8.083  10.717  -7.337  1.00                 C  
ATOM    181  O   ASN    22       7.728   9.902  -8.189  1.00                 O  
ATOM    182  CB  ASN    22       6.787  12.200  -5.773  1.00                 C  
ATOM    183  CG  ASN    22       6.301  13.607  -5.486  1.00                 C  
ATOM    184  OD1 ASN    22       7.100  14.516  -5.261  1.00                 O  
ATOM    185  ND2 ASN    22       4.986  13.791  -5.493  1.00                 N  
ATOM    186  N   ARG    23       9.097  10.501  -6.505  1.00                 N  
ATOM    187  CA  ARG    23       9.868   9.267  -6.545  1.00                 C  
ATOM    188  C   ARG    23       9.660   8.462  -5.270  1.00                 C  
ATOM    189  O   ARG    23       9.836   8.979  -4.167  1.00                 O  
ATOM    190  CB  ARG    23      11.354   9.570  -6.746  1.00                 C  
ATOM    191  CD  ARG    23      13.682   8.703  -7.108  1.00                 C  
ATOM    192  NE  ARG    23      14.545   7.526  -7.170  1.00                 N  
ATOM    193  CG  ARG    23      12.234   8.333  -6.826  1.00                 C  
ATOM    194  CZ  ARG    23      15.857   7.573  -7.376  1.00                 C  
ATOM    195  NH1 ARG    23      16.562   6.450  -7.417  1.00                 N  
ATOM    196  NH2 ARG    23      16.462   8.741  -7.542  1.00                 N  
ATOM    197  N   TRP    24       9.293   7.193  -5.419  1.00                 N  
ATOM    198  CA  TRP    24       9.077   6.338  -4.259  1.00                 C  
ATOM    199  C   TRP    24      10.038   5.154  -4.261  1.00                 C  
ATOM    200  O   TRP    24      10.161   4.433  -5.251  1.00                 O  
ATOM    201  CB  TRP    24       7.631   5.840  -4.222  1.00                 C  
ATOM    202  CG  TRP    24       6.629   6.925  -3.971  1.00                 C  
ATOM    203  CD1 TRP    24       6.183   7.364  -2.758  1.00                 C  
ATOM    204  NE1 TRP    24       5.266   8.373  -2.927  1.00                 N  
ATOM    205  CD2 TRP    24       5.947   7.709  -4.958  1.00                 C  
ATOM    206  CE2 TRP    24       5.105   8.602  -4.271  1.00                 C  
ATOM    207  CH2 TRP    24       4.329   9.529  -6.299  1.00                 C  
ATOM    208  CZ2 TRP    24       4.290   9.518  -4.933  1.00                 C  
ATOM    209  CE3 TRP    24       5.967   7.742  -6.356  1.00                 C  
ATOM    210  CZ3 TRP    24       5.157   8.652  -7.008  1.00                 C  
ATOM    211  N   ALA    25      10.709   4.968  -3.133  1.00                 N  
ATOM    212  CA  ALA    25      11.665   3.880  -2.961  1.00                 C  
ATOM    213  C   ALA    25      11.036   2.721  -2.193  1.00                 C  
ATOM    214  O   ALA    25      10.107   2.919  -1.405  1.00                 O  
ATOM    215  CB  ALA    25      12.909   4.376  -2.241  1.00                 C  
ATOM    216  N   MET    26      11.538   1.510  -2.429  1.00                 N  
ATOM    217  CA  MET    26      11.010   0.324  -1.761  1.00                 C  
ATOM    218  C   MET    26      12.059  -0.341  -0.862  1.00                 C  
ATOM    219  O   MET    26      13.141  -0.735  -1.317  1.00                 O  
ATOM    220  CB  MET    26      10.498  -0.687  -2.789  1.00                 C  
ATOM    221  SD  MET    26       9.198  -3.051  -3.419  1.00                 S  
ATOM    222  CE  MET    26      10.698  -3.691  -4.160  1.00                 C  
ATOM    223  CG  MET    26       9.881  -1.934  -2.179  1.00                 C  
ATOM    224  N   TRP    27      11.710  -0.464   0.418  1.00                 N  
ATOM    225  CA  TRP    27      12.581  -1.079   1.417  1.00                 C  
ATOM    226  C   TRP    27      12.036  -2.446   1.823  1.00                 C  
ATOM    227  O   TRP    27      10.825  -2.659   1.819  1.00                 O  
ATOM    228  CB  TRP    27      12.718  -0.170   2.640  1.00                 C  
ATOM    229  CG  TRP    27      13.429   1.117   2.355  1.00                 C  
ATOM    230  CD1 TRP    27      12.874   2.275   1.893  1.00                 C  
ATOM    231  NE1 TRP    27      13.841   3.241   1.753  1.00                 N  
ATOM    232  CD2 TRP    27      14.830   1.377   2.512  1.00                 C  
ATOM    233  CE2 TRP    27      15.051   2.712   2.128  1.00                 C  
ATOM    234  CH2 TRP    27      17.360   2.527   2.582  1.00                 C  
ATOM    235  CZ2 TRP    27      16.315   3.298   2.159  1.00                 C  
ATOM    236  CE3 TRP    27      15.918   0.611   2.941  1.00                 C  
ATOM    237  CZ3 TRP    27      17.169   1.196   2.970  1.00                 C  
ATOM    238  N   PHE    28      12.928  -3.370   2.172  1.00                 N  
ATOM    239  CA  PHE    28      12.521  -4.709   2.580  1.00                 C  
ATOM    240  C   PHE    28      13.227  -5.122   3.870  1.00                 C  
ATOM    241  O   PHE    28      14.449  -5.274   3.900  1.00                 O  
ATOM    242  CB  PHE    28      12.814  -5.720   1.469  1.00                 C  
ATOM    243  CG  PHE    28      12.375  -7.119   1.792  1.00                 C  
ATOM    244  CZ  PHE    28      11.567  -9.710   2.393  1.00                 C  
ATOM    245  CD1 PHE    28      11.157  -7.599   1.342  1.00                 C  
ATOM    246  CE1 PHE    28      10.752  -8.887   1.639  1.00                 C  
ATOM    247  CD2 PHE    28      13.178  -7.956   2.546  1.00                 C  
ATOM    248  CE2 PHE    28      12.774  -9.244   2.843  1.00                 C  
ATOM    249  N   PHE    29      12.447  -5.309   4.929  1.00                 N  
ATOM    250  CA  PHE    29      12.990  -5.713   6.220  1.00                 C  
ATOM    251  C   PHE    29      12.297  -6.973   6.726  1.00                 C  
ATOM    252  O   PHE    29      11.069  -7.062   6.718  1.00                 O  
ATOM    253  CB  PHE    29      12.845  -4.582   7.240  1.00                 C  
ATOM    254  CG  PHE    29      11.420  -4.214   7.539  1.00                 C  
ATOM    255  CZ  PHE    29       8.783  -3.529   8.087  1.00                 C  
ATOM    256  CD1 PHE    29      10.742  -4.808   8.589  1.00                 C  
ATOM    257  CE1 PHE    29       9.431  -4.469   8.864  1.00                 C  
ATOM    258  CD2 PHE    29      10.757  -3.274   6.770  1.00                 C  
ATOM    259  CE2 PHE    29       9.446  -2.935   7.045  1.00                 C  
ATOM    260  N   LYS    30      13.088  -7.946   7.167  1.00                 N  
ATOM    261  CA  LYS    30      12.545  -9.199   7.675  1.00                 C  
ATOM    262  C   LYS    30      13.153  -9.541   9.030  1.00                 C  
ATOM    263  O   LYS    30      14.367  -9.454   9.216  1.00                 O  
ATOM    264  CB  LYS    30      12.795 -10.334   6.680  1.00                 C  
ATOM    265  CD  LYS    30      14.441 -11.760   5.432  1.00                 C  
ATOM    266  CE  LYS    30      15.910 -12.078   5.209  1.00                 C  
ATOM    267  CG  LYS    30      14.265 -10.635   6.439  1.00                 C  
ATOM    268  NZ  LYS    30      16.097 -13.181   4.226  1.00                 N  
ATOM    269  N   ASN    31      12.303  -9.930   9.974  1.00                 N  
ATOM    270  CA  ASN    31      12.764 -10.284  11.310  1.00                 C  
ATOM    271  C   ASN    31      12.896 -11.796  11.459  1.00                 C  
ATOM    272  O   ASN    31      11.923 -12.535  11.300  1.00                 O  
ATOM    273  CB  ASN    31      11.819  -9.716  12.371  1.00                 C  
ATOM    274  CG  ASN    31      12.311  -9.966  13.783  1.00                 C  
ATOM    275  OD1 ASN    31      12.773 -11.060  14.105  1.00                 O  
ATOM    276  ND2 ASN    31      12.213  -8.948  14.631  1.00                 N  
ATOM    277  N   ASP    32      14.105 -12.247  11.767  1.00                 N  
ATOM    278  CA  ASP    32      14.373 -13.669  11.943  1.00                 C  
ATOM    279  C   ASP    32      14.386 -14.036  13.424  1.00                 C  
ATOM    280  O   ASP    32      14.721 -13.209  14.272  1.00                 O  
ATOM    281  CB  ASP    32      15.704 -14.048  11.290  1.00                 C  
ATOM    282  CG  ASP    32      15.665 -13.935   9.779  1.00                 C  
ATOM    283  OD1 ASP    32      14.551 -13.909   9.214  1.00                 O  
ATOM    284  OD2 ASP    32      16.747 -13.874   9.160  1.00                 O  
ATOM    285  N   LYS    33      14.018 -15.277  13.727  1.00                 N  
ATOM    286  CA  LYS    33      13.988 -15.750  15.108  1.00                 C  
ATOM    287  C   LYS    33      15.399 -15.823  15.687  1.00                 C  
ATOM    288  O   LYS    33      15.913 -16.905  15.968  1.00                 O  
ATOM    289  CB  LYS    33      13.310 -17.119  15.191  1.00                 C  
ATOM    290  CD  LYS    33      11.222 -18.490  14.949  1.00                 C  
ATOM    291  CE  LYS    33       9.741 -18.471  14.605  1.00                 C  
ATOM    292  CG  LYS    33      11.836 -17.105  14.821  1.00                 C  
ATOM    293  NZ  LYS    33       9.123 -19.819  14.735  1.00                 N  
ATOM    294  N   ASN    34      16.018 -14.659  15.864  1.00                 N  
ATOM    295  CA  ASN    34      17.370 -14.577  16.409  1.00                 C  
ATOM    296  C   ASN    34      17.893 -13.145  16.340  1.00                 C  
ATOM    297  O   ASN    34      18.621 -12.696  17.224  1.00                 O  
ATOM    298  CB  ASN    34      18.305 -15.535  15.668  1.00                 C  
ATOM    299  CG  ASN    34      19.660 -15.661  16.338  1.00                 C  
ATOM    300  OD1 ASN    34      19.763 -15.620  17.564  1.00                 O  
ATOM    301  ND2 ASN    34      20.704 -15.814  15.532  1.00                 N  
ATOM    302  N   LYS    35      17.514 -12.434  15.281  1.00                 N  
ATOM    303  CA  LYS    35      17.942 -11.053  15.092  1.00                 C  
ATOM    304  C   LYS    35      16.739 -10.117  15.019  1.00                 C  
ATOM    305  O   LYS    35      15.610 -10.557  14.806  1.00                 O  
ATOM    306  CB  LYS    35      18.791 -10.924  13.825  1.00                 C  
ATOM    307  CD  LYS    35      20.924 -11.460  12.618  1.00                 C  
ATOM    308  CE  LYS    35      22.233 -12.231  12.665  1.00                 C  
ATOM    309  CG  LYS    35      20.109 -11.677  13.882  1.00                 C  
ATOM    310  NZ  LYS    35      23.041 -12.032  11.430  1.00                 N  
ATOM    311  N   GLU    36      16.989  -8.824  15.196  1.00                 N  
ATOM    312  CA  GLU    36      15.926  -7.826  15.151  1.00                 C  
ATOM    313  C   GLU    36      15.735  -7.294  13.734  1.00                 C  
ATOM    314  O   GLU    36      16.636  -7.385  12.899  1.00                 O  
ATOM    315  CB  GLU    36      16.232  -6.673  16.110  1.00                 C  
ATOM    316  CD  GLU    36      16.553  -5.907  18.495  1.00                 C  
ATOM    317  CG  GLU    36      16.262  -7.076  17.575  1.00                 C  
ATOM    318  OE1 GLU    36      16.929  -4.830  17.986  1.00                 O  
ATOM    319  OE2 GLU    36      16.406  -6.067  19.725  1.00                 O  
ATOM    320  N   TRP    37      14.556  -6.740  13.470  1.00                 N  
ATOM    321  CA  TRP    37      14.245  -6.193  12.155  1.00                 C  
ATOM    322  C   TRP    37      15.104  -4.968  11.858  1.00                 C  
ATOM    323  O   TRP    37      15.539  -4.763  10.725  1.00                 O  
ATOM    324  CB  TRP    37      12.761  -5.833  12.062  1.00                 C  
ATOM    325  CG  TRP    37      12.361  -4.701  12.958  1.00                 C  
ATOM    326  CD1 TRP    37      11.868  -4.795  14.228  1.00                 C  
ATOM    327  NE1 TRP    37      11.616  -3.543  14.733  1.00                 N  
ATOM    328  CD2 TRP    37      12.421  -3.302  12.653  1.00                 C  
ATOM    329  CE2 TRP    37      11.949  -2.609  13.783  1.00                 C  
ATOM    330  CH2 TRP    37      12.275  -0.526  12.720  1.00                 C  
ATOM    331  CZ2 TRP    37      11.871  -1.218  13.827  1.00                 C  
ATOM    332  CE3 TRP    37      12.827  -2.568  11.534  1.00                 C  
ATOM    333  CZ3 TRP    37      12.749  -1.189  11.583  1.00                 C  
ATOM    334  N   THR    38      15.345  -4.157  12.883  1.00                 N  
ATOM    335  CA  THR    38      16.152  -2.952  12.733  1.00                 C  
ATOM    336  C   THR    38      17.538  -3.287  12.190  1.00                 C  
ATOM    337  O   THR    38      18.157  -2.480  11.496  1.00                 O  
ATOM    338  CB  THR    38      16.293  -2.197  14.068  1.00                 C  
ATOM    339  OG1 THR    38      16.904  -3.053  15.042  1.00                 O  
ATOM    340  CG2 THR    38      14.928  -1.770  14.585  1.00                 C  
ATOM    341  N   ALA    39      18.018  -4.484  12.511  1.00                 N  
ATOM    342  CA  ALA    39      19.330  -4.928  12.055  1.00                 C  
ATOM    343  C   ALA    39      19.232  -5.657  10.719  1.00                 C  
ATOM    344  O   ALA    39      20.199  -5.709   9.959  1.00                 O  
ATOM    345  CB  ALA    39      19.976  -5.830  13.096  1.00                 C  
ATOM    346  N   ASN    40      18.061  -6.222  10.438  1.00                 N  
ATOM    347  CA  ASN    40      17.843  -6.949   9.192  1.00                 C  
ATOM    348  C   ASN    40      17.178  -6.060   8.145  1.00                 C  
ATOM    349  O   ASN    40      16.463  -6.548   7.269  1.00                 O  
ATOM    350  CB  ASN    40      17.005  -8.204   9.444  1.00                 C  
ATOM    351  CG  ASN    40      17.752  -9.253  10.243  1.00                 C  
ATOM    352  OD1 ASN    40      18.981  -9.233  10.316  1.00                 O  
ATOM    353  ND2 ASN    40      17.011 -10.175  10.847  1.00                 N  
ATOM    354  N   LEU    41      17.418  -4.756   8.237  1.00                 N  
ATOM    355  CA  LEU    41      16.842  -3.804   7.294  1.00                 C  
ATOM    356  C   LEU    41      17.610  -3.821   5.975  1.00                 C  
ATOM    357  O   LEU    41      18.789  -3.473   5.928  1.00                 O  
ATOM    358  CB  LEU    41      16.840  -2.395   7.890  1.00                 C  
ATOM    359  CG  LEU    41      16.250  -1.289   7.012  1.00                 C  
ATOM    360  CD1 LEU    41      14.766  -1.524   6.774  1.00                 C  
ATOM    361  CD2 LEU    41      16.475   0.076   7.644  1.00                 C  
ATOM    362  N   LYS    42      16.933  -4.231   4.905  1.00                 N  
ATOM    363  CA  LYS    42      17.557  -4.296   3.589  1.00                 C  
ATOM    364  C   LYS    42      16.761  -3.497   2.560  1.00                 C  
ATOM    365  O   LYS    42      15.532  -3.443   2.615  1.00                 O  
ATOM    366  CB  LYS    42      17.693  -5.750   3.132  1.00                 C  
ATOM    367  CD  LYS    42      18.760  -7.999   3.451  1.00                 C  
ATOM    368  CE  LYS    42      19.660  -8.847   4.334  1.00                 C  
ATOM    369  CG  LYS    42      18.617  -6.589   3.999  1.00                 C  
ATOM    370  NZ  LYS    42      19.825 -10.226   3.798  1.00                 N  
ATOM    371  N   LEU    43      17.474  -2.882   1.623  1.00                 N  
ATOM    372  CA  LEU    43      16.846  -2.087   0.574  1.00                 C  
ATOM    373  C   LEU    43      16.777  -2.877  -0.730  1.00                 C  
ATOM    374  O   LEU    43      17.743  -3.539  -1.111  1.00                 O  
ATOM    375  CB  LEU    43      17.610  -0.778   0.364  1.00                 C  
ATOM    376  CG  LEU    43      17.076   0.151  -0.729  1.00                 C  
ATOM    377  CD1 LEU    43      15.698   0.679  -0.359  1.00                 C  
ATOM    378  CD2 LEU    43      18.037   1.304  -0.971  1.00                 C  
ATOM    379  N   ILE    44      15.641  -2.802  -1.416  1.00                 N  
ATOM    380  CA  ILE    44      15.483  -3.512  -2.679  1.00                 C  
ATOM    381  C   ILE    44      15.760  -2.588  -3.855  1.00                 C  
ATOM    382  O   ILE    44      16.642  -2.856  -4.673  1.00                 O  
ATOM    383  CB  ILE    44      14.076  -4.125  -2.810  1.00                 C  
ATOM    384  CD1 ILE    44      14.790  -6.235  -1.569  1.00                 C  
ATOM    385  CG1 ILE    44      13.805  -5.089  -1.653  1.00                 C  
ATOM    386  CG2 ILE    44      13.914  -4.803  -4.162  1.00                 C  
ATOM    387  N   THR    45      15.007  -1.496  -3.938  1.00                 N  
ATOM    388  CA  THR    45      15.186  -0.538  -5.024  1.00                 C  
ATOM    389  C   THR    45      14.200   0.618  -4.907  1.00                 C  
ATOM    390  O   THR    45      13.284   0.590  -4.086  1.00                 O  
ATOM    391  CB  THR    45      15.024  -1.209  -6.401  1.00                 C  
ATOM    392  OG1 THR    45      15.391  -0.284  -7.432  1.00                 O  
ATOM    393  CG2 THR    45      13.580  -1.633  -6.620  1.00                 C  
ATOM    394  N   ALA    46      14.397   1.633  -5.743  1.00                 N  
ATOM    395  CA  ALA    46      13.529   2.803  -5.749  1.00                 C  
ATOM    396  C   ALA    46      13.210   3.222  -7.167  1.00                 C  
ATOM    397  O   ALA    46      13.896   2.827  -8.110  1.00                 O  
ATOM    398  CB  ALA    46      14.180   3.950  -4.991  1.00                 C  
ATOM    399  N   PHE    47      12.145   3.993  -7.322  1.00                 N  
ATOM    400  CA  PHE    47      11.729   4.414  -8.643  1.00                 C  
ATOM    401  C   PHE    47      10.956   5.726  -8.624  1.00                 C  
ATOM    402  O   PHE    47      10.196   6.015  -7.699  1.00                 O  
ATOM    403  CB  PHE    47      10.872   3.333  -9.305  1.00                 C  
ATOM    404  CG  PHE    47       9.585   3.054  -8.583  1.00                 C  
ATOM    405  CZ  PHE    47       7.206   2.535  -7.241  1.00                 C  
ATOM    406  CD1 PHE    47       8.368   3.374  -9.159  1.00                 C  
ATOM    407  CE1 PHE    47       7.183   3.117  -8.495  1.00                 C  
ATOM    408  CD2 PHE    47       9.591   2.472  -7.327  1.00                 C  
ATOM    409  CE2 PHE    47       8.406   2.215  -6.663  1.00                 C  
ATOM    410  N   ASP    48      11.150   6.490  -9.686  1.00                 N  
ATOM    411  CA  ASP    48      10.479   7.767  -9.880  1.00                 C  
ATOM    412  C   ASP    48       9.743   7.747 -11.217  1.00                 C  
ATOM    413  O   ASP    48       9.426   8.790 -11.790  1.00                 O  
ATOM    414  CB  ASP    48      11.487   8.916  -9.822  1.00                 C  
ATOM    415  CG  ASP    48      12.519   8.842 -10.930  1.00                 C  
ATOM    416  OD1 ASP    48      12.533   7.831 -11.663  1.00                 O  
ATOM    417  OD2 ASP    48      13.315   9.795 -11.065  1.00                 O  
ATOM    418  N   THR    49       9.477   6.535 -11.697  1.00                 N  
ATOM    419  CA  THR    49       8.786   6.317 -12.945  1.00                 C  
ATOM    420  C   THR    49       8.126   4.951 -12.896  1.00                 C  
ATOM    421  O   THR    49       8.696   3.993 -12.364  1.00                 O  
ATOM    422  CB  THR    49       9.744   6.420 -14.146  1.00                 C  
ATOM    423  OG1 THR    49       9.007   6.260 -15.364  1.00                 O  
ATOM    424  CG2 THR    49      10.807   5.333 -14.074  1.00                 C  
ATOM    425  N   VAL    50       6.928   4.863 -13.427  1.00                 N  
ATOM    426  CA  VAL    50       6.191   3.616 -13.420  1.00                 C  
ATOM    427  C   VAL    50       6.958   2.516 -14.141  1.00                 C  
ATOM    428  O   VAL    50       6.960   1.364 -13.711  1.00                 O  
ATOM    429  CB  VAL    50       4.799   3.780 -14.057  1.00                 C  
ATOM    430  CG1 VAL    50       4.130   2.425 -14.231  1.00                 C  
ATOM    431  CG2 VAL    50       3.932   4.701 -13.213  1.00                 C  
ATOM    432  N   GLU    51       7.627   2.884 -15.224  1.00                 N  
ATOM    433  CA  GLU    51       8.416   1.928 -15.985  1.00                 C  
ATOM    434  C   GLU    51       9.496   1.319 -15.098  1.00                 C  
ATOM    435  O   GLU    51       9.906   0.174 -15.296  1.00                 O  
ATOM    436  CB  GLU    51       9.039   2.602 -17.209  1.00                 C  
ATOM    437  CD  GLU    51       8.956   0.601 -18.748  1.00                 C  
ATOM    438  CG  GLU    51       9.829   1.658 -18.102  1.00                 C  
ATOM    439  OE1 GLU    51       7.729   0.816 -18.838  1.00                 O  
ATOM    440  OE2 GLU    51       9.499  -0.444 -19.165  1.00                 O  
ATOM    441  N   ASP    52       9.947   2.091 -14.110  1.00                 N  
ATOM    442  CA  ASP    52      10.977   1.615 -13.194  1.00                 C  
ATOM    443  C   ASP    52      10.393   0.593 -12.225  1.00                 C  
ATOM    444  O   ASP    52      10.721  -0.592 -12.295  1.00                 O  
ATOM    445  CB  ASP    52      11.596   2.786 -12.429  1.00                 C  
ATOM    446  CG  ASP    52      12.769   2.363 -11.565  1.00                 C  
ATOM    447  OD1 ASP    52      13.142   1.172 -11.613  1.00                 O  
ATOM    448  OD2 ASP    52      13.314   3.223 -10.842  1.00                 O  
ATOM    449  N   PHE    53       9.507   1.042 -11.336  1.00                 N  
ATOM    450  CA  PHE    53       8.870   0.137 -10.384  1.00                 C  
ATOM    451  C   PHE    53       8.294  -1.079 -11.111  1.00                 C  
ATOM    452  O   PHE    53       8.238  -2.177 -10.557  1.00                 O  
ATOM    453  CB  PHE    53       7.773   0.865  -9.605  1.00                 C  
ATOM    454  CG  PHE    53       7.073   0.002  -8.594  1.00                 C  
ATOM    455  CZ  PHE    53       5.772  -1.596  -6.728  1.00                 C  
ATOM    456  CD1 PHE    53       7.661  -0.274  -7.372  1.00                 C  
ATOM    457  CE1 PHE    53       7.017  -1.068  -6.442  1.00                 C  
ATOM    458  CD2 PHE    53       5.827  -0.535  -8.865  1.00                 C  
ATOM    459  CE2 PHE    53       5.183  -1.329  -7.936  1.00                 C  
ATOM    460  N   TRP    54       7.878  -0.875 -12.359  1.00                 N  
ATOM    461  CA  TRP    54       7.320  -1.958 -13.161  1.00                 C  
ATOM    462  C   TRP    54       8.360  -3.051 -13.371  1.00                 C  
ATOM    463  O   TRP    54       8.084  -4.233 -13.165  1.00                 O  
ATOM    464  CB  TRP    54       6.822  -1.427 -14.506  1.00                 C  
ATOM    465  CG  TRP    54       6.231  -2.484 -15.387  1.00                 C  
ATOM    466  CD1 TRP    54       4.934  -2.911 -15.399  1.00                 C  
ATOM    467  NE1 TRP    54       4.767  -3.895 -16.343  1.00                 N  
ATOM    468  CD2 TRP    54       6.915  -3.250 -16.386  1.00                 C  
ATOM    469  CE2 TRP    54       5.972  -4.120 -16.962  1.00                 C  
ATOM    470  CH2 TRP    54       7.600  -5.029 -18.411  1.00                 C  
ATOM    471  CZ2 TRP    54       6.304  -5.016 -17.978  1.00                 C  
ATOM    472  CE3 TRP    54       8.234  -3.285 -16.849  1.00                 C  
ATOM    473  CZ3 TRP    54       8.559  -4.174 -17.856  1.00                 C  
ATOM    474  N   GLY    55       9.561  -2.646 -13.771  1.00                 N  
ATOM    475  CA  GLY    55      10.646  -3.592 -13.996  1.00                 C  
ATOM    476  C   GLY    55      10.960  -4.363 -12.718  1.00                 C  
ATOM    477  O   GLY    55      11.355  -5.528 -12.762  1.00                 O  
ATOM    478  N   LEU    56      10.775  -3.702 -11.578  1.00                 N  
ATOM    479  CA  LEU    56      11.030  -4.319 -10.283  1.00                 C  
ATOM    480  C   LEU    56       9.860  -5.208  -9.870  1.00                 C  
ATOM    481  O   LEU    56      10.049  -6.247  -9.238  1.00                 O  
ATOM    482  CB  LEU    56      11.285  -3.248  -9.220  1.00                 C  
ATOM    483  CG  LEU    56      12.727  -2.756  -9.086  1.00                 C  
ATOM    484  CD1 LEU    56      13.637  -3.880  -8.614  1.00                 C  
ATOM    485  CD2 LEU    56      13.227  -2.190 -10.406  1.00                 C  
ATOM    486  N   TYR    57       8.651  -4.787 -10.230  1.00                 N  
ATOM    487  CA  TYR    57       7.445  -5.540  -9.898  1.00                 C  
ATOM    488  C   TYR    57       7.521  -6.963 -10.439  1.00                 C  
ATOM    489  O   TYR    57       7.149  -7.918  -9.756  1.00                 O  
ATOM    490  CB  TYR    57       6.204  -4.834 -10.448  1.00                 C  
ATOM    491  CG  TYR    57       4.907  -5.548 -10.143  1.00                 C  
ATOM    492  OH  TYR    57       1.340  -7.507  -9.288  1.00                 O  
ATOM    493  CZ  TYR    57       2.520  -6.860  -9.572  1.00                 C  
ATOM    494  CD1 TYR    57       4.320  -5.452  -8.887  1.00                 C  
ATOM    495  CE1 TYR    57       3.135  -6.102  -8.599  1.00                 C  
ATOM    496  CD2 TYR    57       4.273  -6.317 -11.111  1.00                 C  
ATOM    497  CE2 TYR    57       3.087  -6.973 -10.841  1.00                 C  
ATOM    498  N   ASN    58       8.001  -7.099 -11.670  1.00                 N  
ATOM    499  CA  ASN    58       8.125  -8.407 -12.303  1.00                 C  
ATOM    500  C   ASN    58       9.272  -9.213 -11.696  1.00                 C  
ATOM    501  O   ASN    58       9.401 -10.411 -11.952  1.00                 O  
ATOM    502  CB  ASN    58       8.318  -8.255 -13.813  1.00                 C  
ATOM    503  CG  ASN    58       7.056  -7.797 -14.518  1.00                 C  
ATOM    504  OD1 ASN    58       5.951  -7.965 -14.004  1.00                 O  
ATOM    505  ND2 ASN    58       7.219  -7.216 -15.701  1.00                 N  
ATOM    506  N   HIS    59      10.105  -8.554 -10.895  1.00                 N  
ATOM    507  CA  HIS    59      11.238  -9.219 -10.259  1.00                 C  
ATOM    508  C   HIS    59      11.001  -9.414  -8.762  1.00                 C  
ATOM    509  O   HIS    59      11.703 -10.189  -8.113  1.00                 O  
ATOM    510  CB  HIS    59      12.523  -8.420 -10.484  1.00                 C  
ATOM    511  CG  HIS    59      12.916  -8.301 -11.924  1.00                 C  
ATOM    512  ND1 HIS    59      13.360  -9.373 -12.666  1.00                 N  
ATOM    513  CE1 HIS    59      13.635  -8.958 -13.915  1.00                 C  
ATOM    514  CD2 HIS    59      12.970  -7.221 -12.899  1.00                 C  
ATOM    515  NE2 HIS    59      13.403  -7.668 -14.062  1.00                 N  
ATOM    516  N   ILE    60      10.010  -8.712  -8.219  1.00                 N  
ATOM    517  CA  ILE    60       9.691  -8.816  -6.800  1.00                 C  
ATOM    518  C   ILE    60       8.337  -9.487  -6.588  1.00                 C  
ATOM    519  O   ILE    60       8.140 -10.217  -5.617  1.00                 O  
ATOM    520  CB  ILE    60       9.703  -7.436  -6.116  1.00                 C  
ATOM    521  CD1 ILE    60      12.210  -7.578  -5.680  1.00                 C  
ATOM    522  CG1 ILE    60      11.074  -6.775  -6.273  1.00                 C  
ATOM    523  CG2 ILE    60       9.298  -7.562  -4.655  1.00                 C  
ATOM    524  N   GLN    61       7.406  -9.236  -7.501  1.00                 N  
ATOM    525  CA  GLN    61       6.076  -9.822  -7.410  1.00                 C  
ATOM    526  C   GLN    61       6.044 -11.195  -8.069  1.00                 C  
ATOM    527  O   GLN    61       5.852 -11.310  -9.280  1.00                 O  
ATOM    528  CB  GLN    61       5.039  -8.900  -8.055  1.00                 C  
ATOM    529  CD  GLN    61       3.089  -9.524  -6.577  1.00                 C  
ATOM    530  CG  GLN    61       3.615  -9.430  -7.995  1.00                 C  
ATOM    531  OE1 GLN    61       3.545 -10.352  -5.789  1.00                 O  
ATOM    532  NE2 GLN    61       2.124  -8.673  -6.247  1.00                 N  
ATOM    533  N   LYS    62       6.227 -12.233  -7.259  1.00                 N  
ATOM    534  CA  LYS    62       6.218 -13.615  -7.739  1.00                 C  
ATOM    535  C   LYS    62       6.833 -14.547  -6.700  1.00                 C  
ATOM    536  O   LYS    62       7.536 -15.498  -7.043  1.00                 O  
ATOM    537  CB  LYS    62       6.971 -13.726  -9.066  1.00                 C  
ATOM    538  CD  LYS    62       5.610 -15.555 -10.116  1.00                 C  
ATOM    539  CE  LYS    62       5.650 -16.917 -10.790  1.00                 C  
ATOM    540  CG  LYS    62       6.993 -15.129  -9.652  1.00                 C  
ATOM    541  NZ  LYS    62       4.293 -17.376 -11.195  1.00                 N  
ATOM    542  N   ALA    63       6.562 -14.268  -5.429  1.00                 N  
ATOM    543  CA  ALA    63       7.085 -15.079  -4.337  1.00                 C  
ATOM    544  C   ALA    63       8.611 -15.054  -4.309  1.00                 C  
ATOM    545  O   ALA    63       9.244 -16.011  -3.865  1.00                 O  
ATOM    546  CB  ALA    63       6.590 -16.512  -4.456  1.00                 C  
ATOM    547  N   SER    64       9.200 -13.958  -4.781  1.00                 N  
ATOM    548  CA  SER    64      10.654 -13.829  -4.798  1.00                 C  
ATOM    549  C   SER    64      11.196 -13.606  -3.390  1.00                 C  
ATOM    550  O   SER    64      12.240 -14.145  -3.024  1.00                 O  
ATOM    551  CB  SER    64      11.079 -12.681  -5.716  1.00                 C  
ATOM    552  OG  SER    64      10.629 -11.434  -5.217  1.00                 O  
ATOM    553  N   LYS    65      10.481 -12.808  -2.604  1.00                 N  
ATOM    554  CA  LYS    65      10.893 -12.514  -1.237  1.00                 C  
ATOM    555  C   LYS    65       9.684 -12.364  -0.320  1.00                 C  
ATOM    556  O   LYS    65       9.705 -11.581   0.629  1.00                 O  
ATOM    557  CB  LYS    65      11.745 -11.244  -1.196  1.00                 C  
ATOM    558  CD  LYS    65      13.882 -10.082  -1.812  1.00                 C  
ATOM    559  CE  LYS    65      15.218 -10.208  -2.526  1.00                 C  
ATOM    560  CG  LYS    65      13.074 -11.364  -1.924  1.00                 C  
ATOM    561  NZ  LYS    65      16.011  -8.949  -2.447  1.00                 N  
ATOM    562  N   LEU    66       8.630 -13.122  -0.608  1.00                 N  
ATOM    563  CA  LEU    66       7.413 -13.075   0.193  1.00                 C  
ATOM    564  C   LEU    66       7.389 -14.213   1.208  1.00                 C  
ATOM    565  O   LEU    66       6.346 -14.819   1.453  1.00                 O  
ATOM    566  CB  LEU    66       6.177 -13.141  -0.706  1.00                 C  
ATOM    567  CG  LEU    66       6.002 -11.994  -1.704  1.00                 C  
ATOM    568  CD1 LEU    66       4.801 -12.242  -2.603  1.00                 C  
ATOM    569  CD2 LEU    66       5.854 -10.667  -0.977  1.00                 C  
ATOM    570  N   PRO    67       8.547 -14.497   1.797  1.00                 N  
ATOM    571  CA  PRO    67       8.662 -15.562   2.785  1.00                 C  
ATOM    572  C   PRO    67       8.191 -15.085   4.157  1.00                 C  
ATOM    573  O   PRO    67       7.997 -13.889   4.375  1.00                 O  
ATOM    574  CB  PRO    67      10.153 -15.904   2.789  1.00                 C  
ATOM    575  CD  PRO    67       9.842 -14.129   1.213  1.00                 C  
ATOM    576  CG  PRO    67      10.666 -15.353   1.500  1.00                 C  
ATOM    577  N   SER    68       7.999 -16.019   5.104  1.00                 N  
ATOM    578  CA  SER    68       7.545 -15.688   6.460  1.00                 C  
ATOM    579  C   SER    68       8.481 -14.709   7.160  1.00                 C  
ATOM    580  O   SER    68       9.703 -14.834   7.076  1.00                 O  
ATOM    581  CB  SER    68       7.410 -16.957   7.305  1.00                 C  
ATOM    582  OG  SER    68       7.048 -16.645   8.639  1.00                 O  
ATOM    583  N   GLY    69       7.899 -13.738   7.855  1.00                 N  
ATOM    584  CA  GLY    69       8.694 -12.754   8.567  1.00                 C  
ATOM    585  C   GLY    69       9.284 -11.695   7.652  1.00                 C  
ATOM    586  O   GLY    69      10.181 -10.953   8.055  1.00                 O  
ATOM    587  N   CYS    70       8.785 -11.619   6.422  1.00                 N  
ATOM    588  CA  CYS    70       9.278 -10.638   5.461  1.00                 C  
ATOM    589  C   CYS    70       8.387  -9.400   5.444  1.00                 C  
ATOM    590  O   CYS    70       7.169  -9.496   5.614  1.00                 O  
ATOM    591  CB  CYS    70       9.358 -11.252   4.062  1.00                 C  
ATOM    592  SG  CYS    70      10.510 -12.638   3.919  1.00                 S  
ATOM    593  N   ASP    71       8.999  -8.238   5.235  1.00                 N  
ATOM    594  CA  ASP    71       8.261  -6.984   5.195  1.00                 C  
ATOM    595  C   ASP    71       8.931  -6.000   4.245  1.00                 C  
ATOM    596  O   ASP    71      10.145  -6.040   4.054  1.00                 O  
ATOM    597  CB  ASP    71       8.152  -6.381   6.597  1.00                 C  
ATOM    598  CG  ASP    71       7.268  -7.201   7.516  1.00                 C  
ATOM    599  OD1 ASP    71       6.536  -8.078   7.010  1.00                 O  
ATOM    600  OD2 ASP    71       7.306  -6.966   8.742  1.00                 O  
ATOM    601  N   TYR    72       8.138  -5.116   3.651  1.00                 N  
ATOM    602  CA  TYR    72       8.675  -4.129   2.726  1.00                 C  
ATOM    603  C   TYR    72       7.849  -2.845   2.766  1.00                 C  
ATOM    604  O   TYR    72       6.630  -2.885   2.913  1.00                 O  
ATOM    605  CB  TYR    72       8.712  -4.692   1.304  1.00                 C  
ATOM    606  CG  TYR    72       7.349  -5.023   0.740  1.00                 C  
ATOM    607  OH  TYR    72       3.598  -5.917  -0.816  1.00                 O  
ATOM    608  CZ  TYR    72       4.839  -5.623  -0.301  1.00                 C  
ATOM    609  CD1 TYR    72       6.645  -4.091  -0.012  1.00                 C  
ATOM    610  CE1 TYR    72       5.398  -4.385  -0.531  1.00                 C  
ATOM    611  CD2 TYR    72       6.770  -6.266   0.962  1.00                 C  
ATOM    612  CE2 TYR    72       5.524  -6.577   0.451  1.00                 C  
ATOM    613  N   SER    73       8.526  -1.707   2.643  1.00                 N  
ATOM    614  CA  SER    73       7.850  -0.415   2.678  1.00                 C  
ATOM    615  C   SER    73       8.096   0.377   1.399  1.00                 C  
ATOM    616  O   SER    73       9.149   0.258   0.773  1.00                 O  
ATOM    617  CB  SER    73       8.309   0.397   3.890  1.00                 C  
ATOM    618  OG  SER    73       7.956  -0.249   5.101  1.00                 O  
ATOM    619  N   LEU    74       7.115   1.190   1.022  1.00                 N  
ATOM    620  CA  LEU    74       7.215   2.012  -0.177  1.00                 C  
ATOM    621  C   LEU    74       6.832   3.455   0.131  1.00                 C  
ATOM    622  O   LEU    74       5.652   3.780   0.258  1.00                 O  
ATOM    623  CB  LEU    74       6.326   1.450  -1.288  1.00                 C  
ATOM    624  CG  LEU    74       6.305   2.234  -2.602  1.00                 C  
ATOM    625  CD1 LEU    74       7.684   2.246  -3.242  1.00                 C  
ATOM    626  CD2 LEU    74       5.281   1.647  -3.561  1.00                 C  
ATOM    627  N   PHE    75       7.836   4.319   0.255  1.00                 N  
ATOM    628  CA  PHE    75       7.593   5.727   0.554  1.00                 C  
ATOM    629  C   PHE    75       8.459   6.632  -0.310  1.00                 C  
ATOM    630  O   PHE    75       9.250   6.162  -1.127  1.00                 O  
ATOM    631  CB  PHE    75       7.852   6.013   2.035  1.00                 C  
ATOM    632  CG  PHE    75       9.279   5.799   2.453  1.00                 C  
ATOM    633  CZ  PHE    75      11.917   5.398   3.230  1.00                 C  
ATOM    634  CD1 PHE    75      10.275   6.663   2.033  1.00                 C  
ATOM    635  CE1 PHE    75      11.588   6.466   2.417  1.00                 C  
ATOM    636  CD2 PHE    75       9.625   4.734   3.266  1.00                 C  
ATOM    637  CE2 PHE    75      10.937   4.538   3.650  1.00                 C  
ATOM    638  N   LYS    76       8.307   7.937  -0.115  1.00                 N  
ATOM    639  CA  LYS    76       9.079   8.917  -0.870  1.00                 C  
ATOM    640  C   LYS    76      10.565   8.802  -0.541  1.00                 C  
ATOM    641  O   LYS    76      10.946   8.702   0.625  1.00                 O  
ATOM    642  CB  LYS    76       8.579  10.333  -0.578  1.00                 C  
ATOM    643  CD  LYS    76       8.683  12.786  -1.099  1.00                 C  
ATOM    644  CE  LYS    76       9.379  13.869  -1.907  1.00                 C  
ATOM    645  CG  LYS    76       9.276  11.416  -1.385  1.00                 C  
ATOM    646  NZ  LYS    76       8.829  15.221  -1.614  1.00                 N  
ATOM    647  N   ASP    77      11.399   8.812  -1.576  1.00                 N  
ATOM    648  CA  ASP    77      12.845   8.705  -1.398  1.00                 C  
ATOM    649  C   ASP    77      13.370   9.782  -0.449  1.00                 C  
ATOM    650  O   ASP    77      14.428   9.621   0.159  1.00                 O  
ATOM    651  CB  ASP    77      13.560   8.804  -2.747  1.00                 C  
ATOM    652  CG  ASP    77      13.296  10.121  -3.451  1.00                 C  
ATOM    653  OD1 ASP    77      12.114  10.429  -3.710  1.00                 O  
ATOM    654  OD2 ASP    77      14.271  10.845  -3.742  1.00                 O  
ATOM    655  N   GLY    78      12.627  10.878  -0.329  1.00                 N  
ATOM    656  CA  GLY    78      13.039  11.961   0.546  1.00                 C  
ATOM    657  C   GLY    78      13.070  11.560   2.011  1.00                 C  
ATOM    658  O   GLY    78      13.630  12.275   2.842  1.00                 O  
ATOM    659  N   ILE    79      12.465  10.418   2.332  1.00                 N  
ATOM    660  CA  ILE    79      12.425   9.932   3.708  1.00                 C  
ATOM    661  C   ILE    79      13.825   9.868   4.318  1.00                 C  
ATOM    662  O   ILE    79      14.822   9.754   3.605  1.00                 O  
ATOM    663  CB  ILE    79      11.756   8.548   3.798  1.00                 C  
ATOM    664  CD1 ILE    79      10.550   6.997   5.423  1.00                 C  
ATOM    665  CG1 ILE    79      11.465   8.191   5.257  1.00                 C  
ATOM    666  CG2 ILE    79      12.617   7.495   3.118  1.00                 C  
ATOM    667  N   GLN    80      13.882   9.941   5.643  1.00                 N  
ATOM    668  CA  GLN    80      15.146   9.891   6.366  1.00                 C  
ATOM    669  C   GLN    80      15.028   8.994   7.598  1.00                 C  
ATOM    670  O   GLN    80      13.930   8.766   8.104  1.00                 O  
ATOM    671  CB  GLN    80      15.586  11.298   6.774  1.00                 C  
ATOM    672  CD  GLN    80      16.290  13.612   6.044  1.00                 C  
ATOM    673  CG  GLN    80      15.852  12.230   5.602  1.00                 C  
ATOM    674  OE1 GLN    80      17.201  13.754   6.860  1.00                 O  
ATOM    675  NE2 GLN    80      15.641  14.638   5.506  1.00                 N  
ATOM    676  N   PRO    81      16.161   8.471   8.094  1.00                 N  
ATOM    677  CA  PRO    81      16.176   7.592   9.270  1.00                 C  
ATOM    678  C   PRO    81      15.793   8.327  10.553  1.00                 C  
ATOM    679  O   PRO    81      16.608   8.473  11.464  1.00                 O  
ATOM    680  CB  PRO    81      17.620   7.089   9.338  1.00                 C  
ATOM    681  CD  PRO    81      17.614   8.826   7.691  1.00                 C  
ATOM    682  CG  PRO    81      18.433   8.215   8.793  1.00                 C  
ATOM    683  N   MET    82      14.544   8.783  10.621  1.00                 N  
ATOM    684  CA  MET    82      14.054   9.496  11.795  1.00                 C  
ATOM    685  C   MET    82      14.911  10.726  12.088  1.00                 C  
ATOM    686  O   MET    82      15.452  10.873  13.184  1.00                 O  
ATOM    687  CB  MET    82      14.029   8.570  13.013  1.00                 C  
ATOM    688  SD  MET    82      13.066   6.336  14.337  1.00                 S  
ATOM    689  CE  MET    82      14.722   5.653  14.326  1.00                 C  
ATOM    690  CG  MET    82      13.112   7.368  12.860  1.00                 C  
ATOM    691  N   TRP    83      15.026  11.607  11.101  1.00                 N  
ATOM    692  CA  TRP    83      15.813  12.824  11.250  1.00                 C  
ATOM    693  C   TRP    83      14.987  14.052  10.876  1.00                 C  
ATOM    694  O   TRP    83      14.653  14.872  11.730  1.00                 O  
ATOM    695  CB  TRP    83      17.077  12.753  10.390  1.00                 C  
ATOM    696  CG  TRP    83      17.978  13.939  10.551  1.00                 C  
ATOM    697  CD1 TRP    83      18.233  14.907   9.623  1.00                 C  
ATOM    698  NE1 TRP    83      19.111  15.833  10.132  1.00                 N  
ATOM    699  CD2 TRP    83      18.746  14.282  11.711  1.00                 C  
ATOM    700  CE2 TRP    83      19.441  15.469  11.414  1.00                 C  
ATOM    701  CH2 TRP    83      20.436  15.497  13.555  1.00                 C  
ATOM    702  CZ2 TRP    83      20.290  16.087  12.331  1.00                 C  
ATOM    703  CE3 TRP    83      18.914  13.701  12.972  1.00                 C  
ATOM    704  CZ3 TRP    83      19.757  14.317  13.877  1.00                 C  
ATOM    705  N   GLU    84      14.661  14.169   9.593  1.00                 N  
ATOM    706  CA  GLU    84      13.873  15.295   9.104  1.00                 C  
ATOM    707  C   GLU    84      12.491  14.838   8.646  1.00                 C  
ATOM    708  O   GLU    84      11.536  15.616   8.658  1.00                 O  
ATOM    709  CB  GLU    84      14.601  16.001   7.958  1.00                 C  
ATOM    710  CD  GLU    84      16.623  17.308   7.196  1.00                 C  
ATOM    711  CG  GLU    84      15.918  16.644   8.362  1.00                 C  
ATOM    712  OE1 GLU    84      16.503  16.800   6.061  1.00                 O  
ATOM    713  OE2 GLU    84      17.297  18.336   7.417  1.00                 O  
ATOM    714  N   ASP    85      12.389  13.576   8.241  1.00                 N  
ATOM    715  CA  ASP    85      11.121  13.023   7.779  1.00                 C  
ATOM    716  C   ASP    85      10.392  12.291   8.906  1.00                 C  
ATOM    717  O   ASP    85       9.574  11.409   8.656  1.00                 O  
ATOM    718  CB  ASP    85      11.348  12.075   6.600  1.00                 C  
ATOM    719  CG  ASP    85      10.084  11.828   5.800  1.00                 C  
ATOM    720  OD1 ASP    85       9.303  12.784   5.612  1.00                 O  
ATOM    721  OD2 ASP    85       9.875  10.678   5.359  1.00                 O  
ATOM    722  N   GLU    86      10.688  12.672  10.146  1.00                 N  
ATOM    723  CA  GLU    86      10.055  12.058  11.309  1.00                 C  
ATOM    724  C   GLU    86       8.534  12.155  11.218  1.00                 C  
ATOM    725  O   GLU    86       7.813  11.376  11.844  1.00                 O  
ATOM    726  CB  GLU    86      10.549  12.717  12.598  1.00                 C  
ATOM    727  CD  GLU    86      12.466  13.119  14.193  1.00                 C  
ATOM    728  CG  GLU    86      12.006  12.430  12.923  1.00                 C  
ATOM    729  OE1 GLU    86      11.662  13.866  14.789  1.00                 O  
ATOM    730  OE2 GLU    86      13.631  12.911  14.592  1.00                 O  
ATOM    731  N   HIS    87       8.053  13.119  10.438  1.00                 N  
ATOM    732  CA  HIS    87       6.618  13.319  10.269  1.00                 C  
ATOM    733  C   HIS    87       5.939  12.043   9.783  1.00                 C  
ATOM    734  O   HIS    87       4.750  11.835  10.025  1.00                 O  
ATOM    735  CB  HIS    87       6.348  14.463   9.290  1.00                 C  
ATOM    736  CG  HIS    87       6.700  15.815   9.829  1.00                 C  
ATOM    737  ND1 HIS    87       6.062  16.372  10.916  1.00                 N  
ATOM    738  CE1 HIS    87       6.592  17.584  11.161  1.00                 C  
ATOM    739  CD2 HIS    87       7.659  16.854   9.482  1.00                 C  
ATOM    740  NE2 HIS    87       7.551  17.879  10.305  1.00                 N  
ATOM    741  N   ASN    88       6.696  11.183   9.106  1.00                 N  
ATOM    742  CA  ASN    88       6.147   9.928   8.606  1.00                 C  
ATOM    743  C   ASN    88       5.729   9.035   9.768  1.00                 C  
ATOM    744  O   ASN    88       4.767   8.274   9.667  1.00                 O  
ATOM    745  CB  ASN    88       7.161   9.221   7.705  1.00                 C  
ATOM    746  CG  ASN    88       8.446   8.875   8.433  1.00                 C  
ATOM    747  OD1 ASN    88       8.632   9.245   9.592  1.00                 O  
ATOM    748  ND2 ASN    88       9.336   8.162   7.753  1.00                 N  
ATOM    749  N   LYS    89       6.456   9.141  10.877  1.00                 N  
ATOM    750  CA  LYS    89       6.159   8.351  12.065  1.00                 C  
ATOM    751  C   LYS    89       5.048   9.005  12.882  1.00                 C  
ATOM    752  O   LYS    89       4.285   8.326  13.569  1.00                 O  
ATOM    753  CB  LYS    89       7.416   8.176  12.920  1.00                 C  
ATOM    754  CD  LYS    89       8.069   5.950  11.963  1.00                 C  
ATOM    755  CE  LYS    89       9.201   5.120  11.380  1.00                 C  
ATOM    756  CG  LYS    89       8.518   7.374  12.248  1.00                 C  
ATOM    757  NZ  LYS    89       8.771   3.727  11.080  1.00                 N  
ATOM    758  N   ASN    90       4.968  10.330  12.801  1.00                 N  
ATOM    759  CA  ASN    90       3.955  11.086  13.530  1.00                 C  
ATOM    760  C   ASN    90       2.609  11.055  12.809  1.00                 C  
ATOM    761  O   ASN    90       1.579  11.398  13.388  1.00                 O  
ATOM    762  CB  ASN    90       4.414  12.530  13.743  1.00                 C  
ATOM    763  CG  ASN    90       5.542  12.640  14.750  1.00                 C  
ATOM    764  OD1 ASN    90       5.711  11.770  15.605  1.00                 O  
ATOM    765  ND2 ASN    90       6.319  13.713  14.652  1.00                 N  
ATOM    766  N   GLY    91       2.623  10.652  11.541  1.00                 N  
ATOM    767  CA  GLY    91       1.397  10.597  10.768  1.00                 C  
ATOM    768  C   GLY    91       0.484   9.463  11.190  1.00                 C  
ATOM    769  O   GLY    91       0.391   9.138  12.374  1.00                 O  
ATOM    770  N   GLY    92      -0.193   8.860  10.217  1.00                 N  
ATOM    771  CA  GLY    92      -1.101   7.760  10.511  1.00                 C  
ATOM    772  C   GLY    92      -1.066   6.695   9.437  1.00                 C  
ATOM    773  O   GLY    92      -0.353   6.845   8.450  1.00                 O  
ATOM    774  N   ARG    93      -1.819   5.610   9.619  1.00                 N  
ATOM    775  CA  ARG    93      -1.828   4.539   8.625  1.00                 C  
ATOM    776  C   ARG    93      -2.930   3.513   8.873  1.00                 C  
ATOM    777  O   ARG    93      -3.345   3.288  10.010  1.00                 O  
ATOM    778  CB  ARG    93      -0.475   3.826   8.593  1.00                 C  
ATOM    779  CD  ARG    93       0.331   3.807  10.970  1.00                 C  
ATOM    780  NE  ARG    93       0.977   2.987  11.992  1.00                 N  
ATOM    781  CG  ARG    93      -0.196   2.968   9.817  1.00                 C  
ATOM    782  CZ  ARG    93       1.301   3.422  13.205  1.00                 C  
ATOM    783  NH1 ARG    93       1.886   2.604  14.069  1.00                 N  
ATOM    784  NH2 ARG    93       1.038   4.675  13.552  1.00                 N  
ATOM    785  N   TRP    94      -3.361   2.859   7.795  1.00                 N  
ATOM    786  CA  TRP    94      -4.373   1.812   7.882  1.00                 C  
ATOM    787  C   TRP    94      -3.714   0.460   7.623  1.00                 C  
ATOM    788  O   TRP    94      -2.782   0.360   6.825  1.00                 O  
ATOM    789  CB  TRP    94      -5.504   2.076   6.886  1.00                 C  
ATOM    790  CG  TRP    94      -6.300   3.307   7.195  1.00                 C  
ATOM    791  CD1 TRP    94      -5.837   4.590   7.250  1.00                 C  
ATOM    792  NE1 TRP    94      -6.861   5.451   7.562  1.00                 N  
ATOM    793  CD2 TRP    94      -7.700   3.372   7.491  1.00                 C  
ATOM    794  CE2 TRP    94      -8.016   4.724   7.715  1.00                 C  
ATOM    795  CH2 TRP    94     -10.281   4.194   8.120  1.00                 C  
ATOM    796  CZ2 TRP    94      -9.306   5.148   8.031  1.00                 C  
ATOM    797  CE3 TRP    94      -8.717   2.417   7.589  1.00                 C  
ATOM    798  CZ3 TRP    94      -9.995   2.842   7.902  1.00                 C  
ATOM    799  N   LEU    95      -4.192  -0.575   8.298  1.00                 N  
ATOM    800  CA  LEU    95      -3.632  -1.914   8.135  1.00                 C  
ATOM    801  C   LEU    95      -4.676  -2.886   7.595  1.00                 C  
ATOM    802  O   LEU    95      -5.770  -3.002   8.143  1.00                 O  
ATOM    803  CB  LEU    95      -3.075  -2.428   9.464  1.00                 C  
ATOM    804  CG  LEU    95      -1.947  -1.605  10.090  1.00                 C  
ATOM    805  CD1 LEU    95      -1.577  -2.154  11.460  1.00                 C  
ATOM    806  CD2 LEU    95      -0.728  -1.586   9.181  1.00                 C  
ATOM    807  N   VAL    96      -4.327  -3.588   6.519  1.00                 N  
ATOM    808  CA  VAL    96      -5.233  -4.555   5.908  1.00                 C  
ATOM    809  C   VAL    96      -4.681  -5.971   6.021  1.00                 C  
ATOM    810  O   VAL    96      -3.467  -6.176   6.017  1.00                 O  
ATOM    811  CB  VAL    96      -5.505  -4.218   4.430  1.00                 C  
ATOM    812  CG1 VAL    96      -6.183  -2.862   4.309  1.00                 C  
ATOM    813  CG2 VAL    96      -4.211  -4.244   3.631  1.00                 C  
ATOM    814  N   ASN    97      -5.580  -6.946   6.122  1.00                 N  
ATOM    815  CA  ASN    97      -5.181  -8.344   6.240  1.00                 C  
ATOM    816  C   ASN    97      -5.502  -9.118   4.965  1.00                 C  
ATOM    817  O   ASN    97      -6.657  -9.452   4.701  1.00                 O  
ATOM    818  CB  ASN    97      -5.857  -8.994   7.449  1.00                 C  
ATOM    819  CG  ASN    97      -5.410 -10.426   7.666  1.00                 C  
ATOM    820  OD1 ASN    97      -5.060 -11.128   6.718  1.00                 O  
ATOM    821  ND2 ASN    97      -5.419 -10.864   8.920  1.00                 N  
ATOM    822  N   LEU    98      -4.467  -9.405   4.183  1.00                 N  
ATOM    823  CA  LEU    98      -4.625 -10.147   2.935  1.00                 C  
ATOM    824  C   LEU    98      -4.322 -11.630   3.140  1.00                 C  
ATOM    825  O   LEU    98      -3.417 -11.990   3.892  1.00                 O  
ATOM    826  CB  LEU    98      -3.717  -9.568   1.849  1.00                 C  
ATOM    827  CG  LEU    98      -3.946  -8.099   1.485  1.00                 C  
ATOM    828  CD1 LEU    98      -2.926  -7.635   0.456  1.00                 C  
ATOM    829  CD2 LEU    98      -5.358  -7.889   0.963  1.00                 C  
ATOM    830  N   ASN    99      -5.083 -12.487   2.464  1.00                 N  
ATOM    831  CA  ASN    99      -4.891 -13.929   2.574  1.00                 C  
ATOM    832  C   ASN    99      -4.401 -14.517   1.253  1.00                 C  
ATOM    833  O   ASN    99      -5.000 -14.293   0.200  1.00                 O  
ATOM    834  CB  ASN    99      -6.186 -14.609   3.022  1.00                 C  
ATOM    835  CG  ASN    99      -6.590 -14.223   4.431  1.00                 C  
ATOM    836  OD1 ASN    99      -5.761 -14.200   5.341  1.00                 O  
ATOM    837  ND2 ASN    99      -7.869 -13.917   4.615  1.00                 N  
ATOM    838  N   LYS   100      -3.305 -15.269   1.319  1.00                 N  
ATOM    839  CA  LYS   100      -2.723 -15.888   0.132  1.00                 C  
ATOM    840  C   LYS   100      -3.740 -16.755  -0.608  1.00                 C  
ATOM    841  O   LYS   100      -3.581 -17.031  -1.796  1.00                 O  
ATOM    842  CB  LYS   100      -1.503 -16.730   0.510  1.00                 C  
ATOM    843  CD  LYS   100       0.483 -18.069  -0.241  1.00                 C  
ATOM    844  CE  LYS   100       1.195 -18.699  -1.426  1.00                 C  
ATOM    845  CG  LYS   100      -0.780 -17.344  -0.677  1.00                 C  
ATOM    846  NZ  LYS   100       2.435 -19.413  -1.013  1.00                 N  
ATOM    847  N   ASN   101      -4.781 -17.189   0.096  1.00                 N  
ATOM    848  CA  ASN   101      -5.810 -18.029  -0.506  1.00                 C  
ATOM    849  C   ASN   101      -6.404 -17.372  -1.751  1.00                 C  
ATOM    850  O   ASN   101      -6.546 -18.013  -2.792  1.00                 O  
ATOM    851  CB  ASN   101      -6.909 -18.342   0.511  1.00                 C  
ATOM    852  CG  ASN   101      -6.460 -19.334   1.567  1.00                 C  
ATOM    853  OD1 ASN   101      -5.473 -20.046   1.384  1.00                 O  
ATOM    854  ND2 ASN   101      -7.186 -19.383   2.678  1.00                 N  
ATOM    855  N   GLN   102      -6.752 -16.094  -1.636  1.00                 N  
ATOM    856  CA  GLN   102      -7.333 -15.358  -2.757  1.00                 C  
ATOM    857  C   GLN   102      -6.310 -14.433  -3.414  1.00                 C  
ATOM    858  O   GLN   102      -6.677 -13.527  -4.162  1.00                 O  
ATOM    859  CB  GLN   102      -8.544 -14.546  -2.294  1.00                 C  
ATOM    860  CD  GLN   102     -10.244 -16.358  -2.747  1.00                 C  
ATOM    861  CG  GLN   102      -9.677 -15.388  -1.730  1.00                 C  
ATOM    862  OE1 GLN   102     -10.662 -15.960  -3.834  1.00                 O  
ATOM    863  NE2 GLN   102     -10.261 -17.639  -2.395  1.00                 N  
ATOM    864  N   ARG   103      -5.029 -14.658  -3.132  1.00                 N  
ATOM    865  CA  ARG   103      -3.964 -13.834  -3.698  1.00                 C  
ATOM    866  C   ARG   103      -4.088 -13.724  -5.215  1.00                 C  
ATOM    867  O   ARG   103      -3.751 -12.697  -5.804  1.00                 O  
ATOM    868  CB  ARG   103      -2.593 -14.403  -3.328  1.00                 C  
ATOM    869  CD  ARG   103      -0.907 -16.247  -3.568  1.00                 C  
ATOM    870  NE  ARG   103       0.146 -15.389  -4.107  1.00                 N  
ATOM    871  CG  ARG   103      -2.293 -15.756  -3.953  1.00                 C  
ATOM    872  CZ  ARG   103       0.599 -15.456  -5.354  1.00                 C  
ATOM    873  NH1 ARG   103       1.560 -14.635  -5.756  1.00                 N  
ATOM    874  NH2 ARG   103       0.090 -16.343  -6.198  1.00                 N  
ATOM    875  N   GLN   104      -4.567 -14.787  -5.846  1.00                 N  
ATOM    876  CA  GLN   104      -4.721 -14.802  -7.296  1.00                 C  
ATOM    877  C   GLN   104      -5.459 -13.559  -7.789  1.00                 C  
ATOM    878  O   GLN   104      -4.930 -12.790  -8.591  1.00                 O  
ATOM    879  CB  GLN   104      -5.464 -16.062  -7.743  1.00                 C  
ATOM    880  CD  GLN   104      -4.238 -16.416  -9.923  1.00                 C  
ATOM    881  CG  GLN   104      -5.582 -16.212  -9.251  1.00                 C  
ATOM    882  OE1 GLN   104      -3.484 -17.320  -9.562  1.00                 O  
ATOM    883  NE2 GLN   104      -3.935 -15.575 -10.904  1.00                 N  
ATOM    884  N   THR   105      -6.685 -13.373  -7.312  1.00                 N  
ATOM    885  CA  THR   105      -7.495 -12.230  -7.715  1.00                 C  
ATOM    886  C   THR   105      -7.379 -11.061  -6.737  1.00                 C  
ATOM    887  O   THR   105      -7.255  -9.909  -7.149  1.00                 O  
ATOM    888  CB  THR   105      -8.981 -12.612  -7.853  1.00                 C  
ATOM    889  OG1 THR   105      -9.125 -13.623  -8.858  1.00                 O  
ATOM    890  CG2 THR   105      -9.806 -11.401  -8.260  1.00                 C  
ATOM    891  N   GLU   106      -7.455 -11.356  -5.442  1.00                 N  
ATOM    892  CA  GLU   106      -7.397 -10.316  -4.414  1.00                 C  
ATOM    893  C   GLU   106      -6.035  -9.629  -4.338  1.00                 C  
ATOM    894  O   GLU   106      -5.952  -8.405  -4.423  1.00                 O  
ATOM    895  CB  GLU   106      -7.740 -10.899  -3.042  1.00                 C  
ATOM    896  CD  GLU   106      -8.158 -10.478  -0.587  1.00                 C  
ATOM    897  CG  GLU   106      -7.758  -9.875  -1.919  1.00                 C  
ATOM    898  OE1 GLU   106      -8.411 -11.700  -0.540  1.00                 O  
ATOM    899  OE2 GLU   106      -8.220  -9.728   0.410  1.00                 O  
ATOM    900  N   LEU   107      -4.970 -10.405  -4.158  1.00                 N  
ATOM    901  CA  LEU   107      -3.630  -9.830  -4.052  1.00                 C  
ATOM    902  C   LEU   107      -3.199  -9.179  -5.361  1.00                 C  
ATOM    903  O   LEU   107      -2.517  -8.156  -5.357  1.00                 O  
ATOM    904  CB  LEU   107      -2.617 -10.902  -3.645  1.00                 C  
ATOM    905  CG  LEU   107      -1.173 -10.434  -3.458  1.00                 C  
ATOM    906  CD1 LEU   107      -1.090  -9.362  -2.383  1.00                 C  
ATOM    907  CD2 LEU   107      -0.269 -11.606  -3.106  1.00                 C  
ATOM    908  N   ASP   108      -3.598  -9.772  -6.478  1.00                 N  
ATOM    909  CA  ASP   108      -3.244  -9.239  -7.786  1.00                 C  
ATOM    910  C   ASP   108      -4.050  -7.983  -8.105  1.00                 C  
ATOM    911  O   ASP   108      -3.523  -7.019  -8.661  1.00                 O  
ATOM    912  CB  ASP   108      -3.464 -10.294  -8.872  1.00                 C  
ATOM    913  CG  ASP   108      -2.446 -11.415  -8.810  1.00                 C  
ATOM    914  OD1 ASP   108      -1.419 -11.248  -8.118  1.00                 O  
ATOM    915  OD2 ASP   108      -2.674 -12.461  -9.453  1.00                 O  
ATOM    916  N   ASN   109      -5.331  -8.002  -7.752  1.00                 N  
ATOM    917  CA  ASN   109      -6.211  -6.865  -8.008  1.00                 C  
ATOM    918  C   ASN   109      -6.044  -5.780  -6.950  1.00                 C  
ATOM    919  O   ASN   109      -5.840  -4.610  -7.274  1.00                 O  
ATOM    920  CB  ASN   109      -7.670  -7.322  -8.079  1.00                 C  
ATOM    921  CG  ASN   109      -7.978  -8.091  -9.348  1.00                 C  
ATOM    922  OD1 ASN   109      -7.251  -7.994 -10.336  1.00                 O  
ATOM    923  ND2 ASN   109      -9.062  -8.858  -9.325  1.00                 N  
ATOM    924  N   PHE   110      -6.149  -6.172  -5.685  1.00                 N  
ATOM    925  CA  PHE   110      -6.025  -5.229  -4.580  1.00                 C  
ATOM    926  C   PHE   110      -4.668  -4.535  -4.587  1.00                 C  
ATOM    927  O   PHE   110      -4.573  -3.345  -4.281  1.00                 O  
ATOM    928  CB  PHE   110      -6.238  -5.940  -3.242  1.00                 C  
ATOM    929  CG  PHE   110      -6.140  -5.031  -2.050  1.00                 C  
ATOM    930  CZ  PHE   110      -5.953  -3.352   0.157  1.00                 C  
ATOM    931  CD1 PHE   110      -7.197  -4.208  -1.701  1.00                 C  
ATOM    932  CE1 PHE   110      -7.107  -3.372  -0.604  1.00                 C  
ATOM    933  CD2 PHE   110      -4.993  -5.000  -1.278  1.00                 C  
ATOM    934  CE2 PHE   110      -4.903  -4.164  -0.182  1.00                 C  
ATOM    935  N   TRP   111      -3.615  -5.272  -4.932  1.00                 N  
ATOM    936  CA  TRP   111      -2.277  -4.694  -4.964  1.00                 C  
ATOM    937  C   TRP   111      -2.097  -3.796  -6.183  1.00                 C  
ATOM    938  O   TRP   111      -1.688  -2.641  -6.059  1.00                 O  
ATOM    939  CB  TRP   111      -1.217  -5.797  -4.962  1.00                 C  
ATOM    940  CG  TRP   111       0.189  -5.278  -4.975  1.00                 C  
ATOM    941  CD1 TRP   111       1.121  -5.462  -5.955  1.00                 C  
ATOM    942  NE1 TRP   111       2.296  -4.837  -5.614  1.00                 N  
ATOM    943  CD2 TRP   111       0.822  -4.489  -3.960  1.00                 C  
ATOM    944  CE2 TRP   111       2.135  -4.232  -4.392  1.00                 C  
ATOM    945  CH2 TRP   111       2.603  -2.994  -2.437  1.00                 C  
ATOM    946  CZ2 TRP   111       3.037  -3.484  -3.637  1.00                 C  
ATOM    947  CE3 TRP   111       0.405  -3.975  -2.728  1.00                 C  
ATOM    948  CZ3 TRP   111       1.302  -3.234  -1.983  1.00                 C  
ATOM    949  N   LEU   112      -2.401  -4.331  -7.361  1.00                 N  
ATOM    950  CA  LEU   112      -2.269  -3.572  -8.601  1.00                 C  
ATOM    951  C   LEU   112      -2.989  -2.236  -8.483  1.00                 C  
ATOM    952  O   LEU   112      -2.487  -1.201  -8.926  1.00                 O  
ATOM    953  CB  LEU   112      -2.819  -4.375  -9.782  1.00                 C  
ATOM    954  CG  LEU   112      -2.744  -3.701 -11.153  1.00                 C  
ATOM    955  CD1 LEU   112      -1.299  -3.415 -11.533  1.00                 C  
ATOM    956  CD2 LEU   112      -3.409  -4.565 -12.214  1.00                 C  
ATOM    957  N   GLU   113      -4.166  -2.270  -7.873  1.00                 N  
ATOM    958  CA  GLU   113      -4.960  -1.069  -7.683  1.00                 C  
ATOM    959  C   GLU   113      -4.238  -0.086  -6.769  1.00                 C  
ATOM    960  O   GLU   113      -4.173   1.105  -7.059  1.00                 O  
ATOM    961  CB  GLU   113      -6.333  -1.420  -7.107  1.00                 C  
ATOM    962  CD  GLU   113      -8.564  -2.554  -7.450  1.00                 C  
ATOM    963  CG  GLU   113      -7.251  -2.137  -8.083  1.00                 C  
ATOM    964  OE1 GLU   113      -8.686  -2.447  -6.212  1.00                 O  
ATOM    965  OE2 GLU   113      -9.470  -2.988  -8.192  1.00                 O  
ATOM    966  N   THR   114      -3.695  -0.590  -5.663  1.00                 N  
ATOM    967  CA  THR   114      -2.985   0.261  -4.712  1.00                 C  
ATOM    968  C   THR   114      -1.830   0.997  -5.384  1.00                 C  
ATOM    969  O   THR   114      -1.734   2.219  -5.292  1.00                 O  
ATOM    970  CB  THR   114      -2.446  -0.552  -3.520  1.00                 C  
ATOM    971  OG1 THR   114      -3.540  -1.142  -2.807  1.00                 O  
ATOM    972  CG2 THR   114      -1.674   0.348  -2.568  1.00                 C  
ATOM    973  N   LEU   115      -0.954   0.258  -6.062  1.00                 N  
ATOM    974  CA  LEU   115       0.184   0.869  -6.744  1.00                 C  
ATOM    975  C   LEU   115      -0.263   2.058  -7.595  1.00                 C  
ATOM    976  O   LEU   115       0.202   3.184  -7.406  1.00                 O  
ATOM    977  CB  LEU   115       0.903  -0.163  -7.615  1.00                 C  
ATOM    978  CG  LEU   115       2.106   0.345  -8.413  1.00                 C  
ATOM    979  CD1 LEU   115       3.190   0.863  -7.481  1.00                 C  
ATOM    980  CD2 LEU   115       2.659  -0.753  -9.309  1.00                 C  
ATOM    981  N   LEU   116      -1.173   1.798  -8.528  1.00                 N  
ATOM    982  CA  LEU   116      -1.689   2.842  -9.405  1.00                 C  
ATOM    983  C   LEU   116      -2.534   3.843  -8.624  1.00                 C  
ATOM    984  O   LEU   116      -2.658   5.002  -9.016  1.00                 O  
ATOM    985  CB  LEU   116      -2.512   2.230 -10.540  1.00                 C  
ATOM    986  CG  LEU   116      -1.738   1.402 -11.568  1.00                 C  
ATOM    987  CD1 LEU   116      -2.692   0.732 -12.546  1.00                 C  
ATOM    988  CD2 LEU   116      -0.739   2.271 -12.316  1.00                 C  
ATOM    989  N   CYS   117      -3.112   3.390  -7.513  1.00                 N  
ATOM    990  CA  CYS   117      -3.941   4.252  -6.682  1.00                 C  
ATOM    991  C   CYS   117      -3.077   5.213  -5.881  1.00                 C  
ATOM    992  O   CYS   117      -3.442   6.369  -5.668  1.00                 O  
ATOM    993  CB  CYS   117      -4.815   3.415  -5.746  1.00                 C  
ATOM    994  SG  CYS   117      -6.116   2.475  -6.580  1.00                 S  
ATOM    995  N   LEU   118      -1.923   4.726  -5.450  1.00                 N  
ATOM    996  CA  LEU   118      -0.991   5.533  -4.683  1.00                 C  
ATOM    997  C   LEU   118      -0.495   6.700  -5.523  1.00                 C  
ATOM    998  O   LEU   118      -0.472   7.844  -5.069  1.00                 O  
ATOM    999  CB  LEU   118       0.183   4.680  -4.199  1.00                 C  
ATOM   1000  CG  LEU   118       1.273   5.411  -3.411  1.00                 C  
ATOM   1001  CD1 LEU   118       0.702   6.014  -2.137  1.00                 C  
ATOM   1002  CD2 LEU   118       2.422   4.471  -3.083  1.00                 C  
ATOM   1003  N   ILE   119      -0.092   6.397  -6.752  1.00                 N  
ATOM   1004  CA  ILE   119       0.412   7.416  -7.660  1.00                 C  
ATOM   1005  C   ILE   119      -0.715   8.187  -8.341  1.00                 C  
ATOM   1006  O   ILE   119      -0.649   9.411  -8.456  1.00                 O  
ATOM   1007  CB  ILE   119       1.334   6.809  -8.734  1.00                 C  
ATOM   1008  CD1 ILE   119       3.452   5.421  -9.027  1.00                 C  
ATOM   1009  CG1 ILE   119       2.613   6.266  -8.093  1.00                 C  
ATOM   1010  CG2 ILE   119       1.633   7.832  -9.819  1.00                 C  
ATOM   1011  N   GLY   120      -1.748   7.478  -8.801  1.00                 N  
ATOM   1012  CA  GLY   120      -2.848   8.157  -9.465  1.00                 C  
ATOM   1013  C   GLY   120      -4.090   7.300  -9.640  1.00                 C  
ATOM   1014  O   GLY   120      -4.338   6.772 -10.724  1.00                 O  
ATOM   1015  N   GLU   121      -4.886   7.184  -8.578  1.00                 N  
ATOM   1016  CA  GLU   121      -6.128   6.408  -8.623  1.00                 C  
ATOM   1017  C   GLU   121      -6.712   6.217  -7.223  1.00                 C  
ATOM   1018  O   GLU   121      -5.980   6.005  -6.258  1.00                 O  
ATOM   1019  CB  GLU   121      -5.886   5.048  -9.280  1.00                 C  
ATOM   1020  CD  GLU   121      -6.873   2.891 -10.149  1.00                 C  
ATOM   1021  CG  GLU   121      -7.140   4.202  -9.437  1.00                 C  
ATOM   1022  OE1 GLU   121      -5.706   2.641 -10.516  1.00                 O  
ATOM   1023  OE2 GLU   121      -7.832   2.114 -10.341  1.00                 O  
ATOM   1024  N   ALA   122      -8.038   6.297  -7.125  1.00                 N  
ATOM   1025  CA  ALA   122      -8.734   6.135  -5.848  1.00                 C  
ATOM   1026  C   ALA   122      -8.390   7.263  -4.883  1.00                 C  
ATOM   1027  O   ALA   122      -9.254   8.058  -4.511  1.00                 O  
ATOM   1028  CB  ALA   122      -8.390   4.792  -5.223  1.00                 C  
ATOM   1029  N   PHE   123      -7.127   7.329  -4.475  1.00                 N  
ATOM   1030  CA  PHE   123      -6.679   8.363  -3.548  1.00                 C  
ATOM   1031  C   PHE   123      -6.470   9.696  -4.267  1.00                 C  
ATOM   1032  O   PHE   123      -6.280  10.730  -3.627  1.00                 O  
ATOM   1033  CB  PHE   123      -5.386   7.934  -2.851  1.00                 C  
ATOM   1034  CG  PHE   123      -5.568   6.804  -1.879  1.00                 C  
ATOM   1035  CZ  PHE   123      -5.897   4.714  -0.077  1.00                 C  
ATOM   1036  CD1 PHE   123      -6.798   6.186  -1.735  1.00                 C  
ATOM   1037  CE1 PHE   123      -6.965   5.147  -0.840  1.00                 C  
ATOM   1038  CD2 PHE   123      -4.509   6.359  -1.107  1.00                 C  
ATOM   1039  CE2 PHE   123      -4.676   5.320  -0.212  1.00                 C  
ATOM   1040  N   GLU   124      -6.515   9.668  -5.599  1.00                 N  
ATOM   1041  CA  GLU   124      -6.340  10.878  -6.400  1.00                 C  
ATOM   1042  C   GLU   124      -5.102  11.662  -5.962  1.00                 C  
ATOM   1043  O   GLU   124      -4.222  11.125  -5.289  1.00                 O  
ATOM   1044  CB  GLU   124      -7.581  11.767  -6.305  1.00                 C  
ATOM   1045  CD  GLU   124     -10.039  12.065  -6.807  1.00                 C  
ATOM   1046  CG  GLU   124      -8.834  11.150  -6.906  1.00                 C  
ATOM   1047  OE1 GLU   124      -9.996  13.019  -6.002  1.00                 O  
ATOM   1048  OE2 GLU   124     -11.026  11.828  -7.534  1.00                 O  
ATOM   1049  N   ASP   125      -5.042  12.934  -6.352  1.00                 N  
ATOM   1050  CA  ASP   125      -3.915  13.792  -6.004  1.00                 C  
ATOM   1051  C   ASP   125      -3.688  13.818  -4.495  1.00                 C  
ATOM   1052  O   ASP   125      -2.566  14.015  -4.030  1.00                 O  
ATOM   1053  CB  ASP   125      -4.142  15.212  -6.525  1.00                 C  
ATOM   1054  CG  ASP   125      -4.019  15.306  -8.033  1.00                 C  
ATOM   1055  OD1 ASP   125      -3.499  14.351  -8.647  1.00                 O  
ATOM   1056  OD2 ASP   125      -4.444  16.335  -8.601  1.00                 O  
ATOM   1057  N   LEU   126      -4.761  13.618  -3.733  1.00                 N  
ATOM   1058  CA  LEU   126      -4.675  13.617  -2.276  1.00                 C  
ATOM   1059  C   LEU   126      -3.609  12.638  -1.791  1.00                 C  
ATOM   1060  O   LEU   126      -3.059  12.796  -0.702  1.00                 O  
ATOM   1061  CB  LEU   126      -6.031  13.267  -1.659  1.00                 C  
ATOM   1062  CG  LEU   126      -7.142  14.304  -1.833  1.00                 C  
ATOM   1063  CD1 LEU   126      -8.469  13.761  -1.324  1.00                 C  
ATOM   1064  CD2 LEU   126      -6.789  15.597  -1.114  1.00                 C  
ATOM   1065  N   THR   127      -3.322  11.629  -2.609  1.00                 N  
ATOM   1066  CA  THR   127      -2.321  10.623  -2.265  1.00                 C  
ATOM   1067  C   THR   127      -0.975  11.269  -1.942  1.00                 C  
ATOM   1068  O   THR   127      -0.143  10.678  -1.252  1.00                 O  
ATOM   1069  CB  THR   127      -2.135   9.600  -3.401  1.00                 C  
ATOM   1070  OG1 THR   127      -1.727  10.278  -4.596  1.00                 O  
ATOM   1071  CG2 THR   127      -3.440   8.869  -3.678  1.00                 C  
ATOM   1072  N   ASP   128      -0.764  12.481  -2.449  1.00                 N  
ATOM   1073  CA  ASP   128       0.484  13.205  -2.219  1.00                 C  
ATOM   1074  C   ASP   128       0.861  13.215  -0.739  1.00                 C  
ATOM   1075  O   ASP   128       2.037  13.312  -0.391  1.00                 O  
ATOM   1076  CB  ASP   128       0.374  14.640  -2.737  1.00                 C  
ATOM   1077  CG  ASP   128       0.365  14.714  -4.251  1.00                 C  
ATOM   1078  OD1 ASP   128       0.712  13.703  -4.897  1.00                 O  
ATOM   1079  OD2 ASP   128       0.011  15.783  -4.792  1.00                 O  
ATOM   1080  N   ASP   129      -0.141  13.117   0.129  1.00                 N  
ATOM   1081  CA  ASP   129       0.095  13.118   1.567  1.00                 C  
ATOM   1082  C   ASP   129       0.640  11.769   2.031  1.00                 C  
ATOM   1083  O   ASP   129       1.497  11.705   2.912  1.00                 O  
ATOM   1084  CB  ASP   129      -1.193  13.455   2.321  1.00                 C  
ATOM   1085  CG  ASP   129      -0.959  13.678   3.802  1.00                 C  
ATOM   1086  OD1 ASP   129      -0.218  14.621   4.151  1.00                 O  
ATOM   1087  OD2 ASP   129      -1.518  12.911   4.614  1.00                 O  
ATOM   1088  N   ILE   130       0.137  10.693   1.434  1.00                 N  
ATOM   1089  CA  ILE   130       0.577   9.348   1.789  1.00                 C  
ATOM   1090  C   ILE   130       2.097   9.231   1.720  1.00                 C  
ATOM   1091  O   ILE   130       2.684   9.262   0.639  1.00                 O  
ATOM   1092  CB  ILE   130      -0.071   8.285   0.883  1.00                 C  
ATOM   1093  CD1 ILE   130      -2.325   7.447   0.035  1.00                 C  
ATOM   1094  CG1 ILE   130      -1.592   8.295   1.052  1.00                 C  
ATOM   1095  CG2 ILE   130       0.522   6.912   1.164  1.00                 C  
ATOM   1096  N   CYS   131       2.725   9.100   2.883  1.00                 N  
ATOM   1097  CA  CYS   131       4.175   8.982   2.962  1.00                 C  
ATOM   1098  C   CYS   131       4.654   7.679   2.329  1.00                 C  
ATOM   1099  O   CYS   131       5.629   7.665   1.572  1.00                 O  
ATOM   1100  CB  CYS   131       4.641   9.062   4.417  1.00                 C  
ATOM   1101  SG  CYS   131       6.436   9.082   4.627  1.00                 S  
ATOM   1102  N   GLY   132       3.962   6.587   2.646  1.00                 N  
ATOM   1103  CA  GLY   132       4.331   5.294   2.099  1.00                 C  
ATOM   1104  C   GLY   132       3.475   4.166   2.634  1.00                 C  
ATOM   1105  O   GLY   132       2.550   4.397   3.411  1.00                 O  
ATOM   1106  N   ALA   133       3.781   2.942   2.215  1.00                 N  
ATOM   1107  CA  ALA   133       3.026   1.777   2.658  1.00                 C  
ATOM   1108  C   ALA   133       3.937   0.587   2.942  1.00                 C  
ATOM   1109  O   ALA   133       4.838   0.279   2.161  1.00                 O  
ATOM   1110  CB  ALA   133       1.986   1.392   1.617  1.00                 C  
ATOM   1111  N   THR   134       3.683  -0.090   4.060  1.00                 N  
ATOM   1112  CA  THR   134       4.463  -1.259   4.448  1.00                 C  
ATOM   1113  C   THR   134       3.647  -2.535   4.257  1.00                 C  
ATOM   1114  O   THR   134       2.460  -2.576   4.578  1.00                 O  
ATOM   1115  CB  THR   134       4.938  -1.161   5.910  1.00                 C  
ATOM   1116  OG1 THR   134       5.775  -0.008   6.067  1.00                 O  
ATOM   1117  CG2 THR   134       5.736  -2.397   6.295  1.00                 C  
ATOM   1118  N   ILE   135       4.289  -3.571   3.727  1.00                 N  
ATOM   1119  CA  ILE   135       3.617  -4.844   3.490  1.00                 C  
ATOM   1120  C   ILE   135       4.270  -5.968   4.282  1.00                 C  
ATOM   1121  O   ILE   135       5.392  -6.380   3.984  1.00                 O  
ATOM   1122  CB  ILE   135       3.600  -5.203   1.993  1.00                 C  
ATOM   1123  CD1 ILE   135       3.886  -3.042   0.671  1.00                 C  
ATOM   1124  CG1 ILE   135       2.926  -4.092   1.185  1.00                 C  
ATOM   1125  CG2 ILE   135       2.928  -6.550   1.775  1.00                 C  
ATOM   1126  N   ASN   136       3.559  -6.471   5.284  1.00                 N  
ATOM   1127  CA  ASN   136       4.068  -7.559   6.110  1.00                 C  
ATOM   1128  C   ASN   136       3.258  -8.826   5.866  1.00                 C  
ATOM   1129  O   ASN   136       2.048  -8.850   6.078  1.00                 O  
ATOM   1130  CB  ASN   136       4.045  -7.165   7.588  1.00                 C  
ATOM   1131  CG  ASN   136       4.658  -8.225   8.483  1.00                 C  
ATOM   1132  OD1 ASN   136       4.445  -9.420   8.281  1.00                 O  
ATOM   1133  ND2 ASN   136       5.422  -7.789   9.478  1.00                 N  
ATOM   1134  N   ILE   137       3.929  -9.878   5.416  1.00                 N  
ATOM   1135  CA  ILE   137       3.257 -11.143   5.142  1.00                 C  
ATOM   1136  C   ILE   137       3.588 -12.185   6.199  1.00                 C  
ATOM   1137  O   ILE   137       4.675 -12.761   6.194  1.00                 O  
ATOM   1138  CB  ILE   137       3.620 -11.684   3.747  1.00                 C  
ATOM   1139  CD1 ILE   137       3.739 -11.032   1.285  1.00                 C  
ATOM   1140  CG1 ILE   137       3.234 -10.673   2.665  1.00                 C  
ATOM   1141  CG2 ILE   137       2.969 -13.039   3.515  1.00                 C  
ATOM   1142  N   ARG   138       2.645 -12.432   7.100  1.00                 N  
ATOM   1143  CA  ARG   138       2.850 -13.418   8.148  1.00                 C  
ATOM   1144  C   ARG   138       2.814 -14.824   7.560  1.00                 C  
ATOM   1145  O   ARG   138       1.744 -15.404   7.373  1.00                 O  
ATOM   1146  CB  ARG   138       1.792 -13.265   9.242  1.00                 C  
ATOM   1147  CD  ARG   138       0.925 -13.963  11.492  1.00                 C  
ATOM   1148  NE  ARG   138       1.008 -12.631  12.086  1.00                 N  
ATOM   1149  CG  ARG   138       1.996 -14.183  10.436  1.00                 C  
ATOM   1150  CZ  ARG   138       1.829 -12.306  13.079  1.00                 C  
ATOM   1151  NH1 ARG   138       1.835 -11.069  13.556  1.00                 N  
ATOM   1152  NH2 ARG   138       2.643 -13.219  13.592  1.00                 N  
ATOM   1153  N   GLY   139       3.992 -15.364   7.273  1.00                 N  
ATOM   1154  CA  GLY   139       4.104 -16.702   6.707  1.00                 C  
ATOM   1155  C   GLY   139       3.344 -16.818   5.385  1.00                 C  
ATOM   1156  O   GLY   139       3.926 -16.660   4.312  1.00                 O  
ATOM   1157  N   LYS   140       2.044 -17.102   5.466  1.00                 N  
ATOM   1158  CA  LYS   140       1.219 -17.246   4.271  1.00                 C  
ATOM   1159  C   LYS   140       0.215 -16.101   4.144  1.00                 C  
ATOM   1160  O   LYS   140      -0.316 -15.853   3.063  1.00                 O  
ATOM   1161  CB  LYS   140       0.481 -18.586   4.288  1.00                 C  
ATOM   1162  CD  LYS   140       2.235 -19.874   3.036  1.00                 C  
ATOM   1163  CE  LYS   140       3.101 -21.123   3.020  1.00                 C  
ATOM   1164  CG  LYS   140       1.397 -19.799   4.303  1.00                 C  
ATOM   1165  NZ  LYS   140       3.907 -21.224   1.773  1.00                 N  
ATOM   1166  N   GLY   141      -0.039 -15.405   5.246  1.00                 N  
ATOM   1167  CA  GLY   141      -0.975 -14.296   5.219  1.00                 C  
ATOM   1168  C   GLY   141      -0.296 -12.989   4.868  1.00                 C  
ATOM   1169  O   GLY   141       0.570 -12.518   5.603  1.00                 O  
ATOM   1170  N   ASP   142      -0.682 -12.398   3.741  1.00                 N  
ATOM   1171  CA  ASP   142      -0.089 -11.140   3.307  1.00                 C  
ATOM   1172  C   ASP   142      -0.821  -9.957   3.924  1.00                 C  
ATOM   1173  O   ASP   142      -2.045  -9.945   3.997  1.00                 O  
ATOM   1174  CB  ASP   142      -0.108 -11.037   1.781  1.00                 C  
ATOM   1175  CG  ASP   142       0.640  -9.822   1.269  1.00                 C  
ATOM   1176  OD1 ASP   142       0.997  -8.954   2.093  1.00                 O  
ATOM   1177  OD2 ASP   142       0.869  -9.737   0.044  1.00                 O  
ATOM   1178  N   LYS   143      -0.064  -8.962   4.364  1.00                 N  
ATOM   1179  CA  LYS   143      -0.656  -7.773   4.968  1.00                 C  
ATOM   1180  C   LYS   143      -0.109  -6.511   4.314  1.00                 C  
ATOM   1181  O   LYS   143       1.078  -6.427   4.001  1.00                 O  
ATOM   1182  CB  LYS   143      -0.392  -7.749   6.475  1.00                 C  
ATOM   1183  CD  LYS   143      -0.804  -8.764   8.733  1.00                 C  
ATOM   1184  CE  LYS   143      -1.432  -9.920   9.493  1.00                 C  
ATOM   1185  CG  LYS   143      -1.045  -8.890   7.238  1.00                 C  
ATOM   1186  NZ  LYS   143      -1.220  -9.800  10.962  1.00                 N  
ATOM   1187  N   LEU   144      -0.983  -5.532   4.110  1.00                 N  
ATOM   1188  CA  LEU   144      -0.587  -4.276   3.490  1.00                 C  
ATOM   1189  C   LEU   144      -1.002  -3.089   4.350  1.00                 C  
ATOM   1190  O   LEU   144      -2.123  -3.038   4.855  1.00                 O  
ATOM   1191  CB  LEU   144      -1.196  -4.153   2.092  1.00                 C  
ATOM   1192  CG  LEU   144      -0.790  -2.921   1.281  1.00                 C  
ATOM   1193  CD1 LEU   144      -0.901  -3.198  -0.210  1.00                 C  
ATOM   1194  CD2 LEU   144      -1.645  -1.721   1.662  1.00                 C  
ATOM   1195  N   GLY   145      -0.091  -2.138   4.515  1.00                 N  
ATOM   1196  CA  GLY   145      -0.367  -0.952   5.315  1.00                 C  
ATOM   1197  C   GLY   145       0.113   0.311   4.610  1.00                 C  
ATOM   1198  O   GLY   145       1.166   0.315   3.978  1.00                 O  
ATOM   1199  N   LEU   146      -0.663   1.381   4.730  1.00                 N  
ATOM   1200  CA  LEU   146      -0.316   2.655   4.112  1.00                 C  
ATOM   1201  C   LEU   146      -0.352   3.769   5.152  1.00                 C  
ATOM   1202  O   LEU   146      -1.318   3.886   5.904  1.00                 O  
ATOM   1203  CB  LEU   146      -1.268   2.966   2.956  1.00                 C  
ATOM   1204  CG  LEU   146      -0.937   4.204   2.119  1.00                 C  
ATOM   1205  CD1 LEU   146      -1.549   4.095   0.731  1.00                 C  
ATOM   1206  CD2 LEU   146      -1.421   5.468   2.813  1.00                 C  
ATOM   1207  N   TRP   147       0.709   4.570   5.213  1.00                 N  
ATOM   1208  CA  TRP   147       0.783   5.647   6.198  1.00                 C  
ATOM   1209  C   TRP   147       0.705   7.029   5.559  1.00                 C  
ATOM   1210  O   TRP   147       1.341   7.297   4.534  1.00                 O  
ATOM   1211  CB  TRP   147       2.073   5.539   7.014  1.00                 C  
ATOM   1212  CG  TRP   147       2.111   4.346   7.919  1.00                 C  
ATOM   1213  CD1 TRP   147       1.360   3.211   7.812  1.00                 C  
ATOM   1214  NE1 TRP   147       1.674   2.337   8.825  1.00                 N  
ATOM   1215  CD2 TRP   147       2.945   4.169   9.071  1.00                 C  
ATOM   1216  CE2 TRP   147       2.645   2.905   9.611  1.00                 C  
ATOM   1217  CH2 TRP   147       4.225   3.199  11.341  1.00                 C  
ATOM   1218  CZ2 TRP   147       3.281   2.409  10.748  1.00                 C  
ATOM   1219  CE3 TRP   147       3.915   4.956   9.698  1.00                 C  
ATOM   1220  CZ3 TRP   147       4.543   4.460  10.825  1.00                 C  
ATOM   1221  N   THR   148      -0.059   7.909   6.207  1.00                 N  
ATOM   1222  CA  THR   148      -0.222   9.284   5.761  1.00                 C  
ATOM   1223  C   THR   148       0.857  10.157   6.388  1.00                 C  
ATOM   1224  O   THR   148       1.305   9.889   7.507  1.00                 O  
ATOM   1225  CB  THR   148      -1.618   9.830   6.113  1.00                 C  
ATOM   1226  OG1 THR   148      -1.794   9.819   7.535  1.00                 O  
ATOM   1227  CG2 THR   148      -2.702   8.969   5.482  1.00                 C  
ATOM   1228  N   ARG   149       1.268  11.195   5.668  1.00                 N  
ATOM   1229  CA  ARG   149       2.303  12.100   6.158  1.00                 C  
ATOM   1230  C   ARG   149       1.773  12.958   7.294  1.00                 C  
ATOM   1231  O   ARG   149       2.442  13.149   8.309  1.00                 O  
ATOM   1232  CB  ARG   149       2.823  12.985   5.023  1.00                 C  
ATOM   1233  CD  ARG   149       4.510  14.659   4.219  1.00                 C  
ATOM   1234  NE  ARG   149       4.970  13.802   3.129  1.00                 N  
ATOM   1235  CG  ARG   149       4.010  13.852   5.406  1.00                 C  
ATOM   1236  CZ  ARG   149       4.314  13.630   1.986  1.00                 C  
ATOM   1237  NH1 ARG   149       4.809  12.831   1.051  1.00                 N  
ATOM   1238  NH2 ARG   149       3.166  14.260   1.780  1.00                 N  
ATOM   1239  N   ASP   150       0.561  13.463   7.120  1.00                 N  
ATOM   1240  CA  ASP   150      -0.069  14.290   8.132  1.00                 C  
ATOM   1241  C   ASP   150      -1.357  13.644   8.620  1.00                 C  
ATOM   1242  O   ASP   150      -2.410  13.789   8.001  1.00                 O  
ATOM   1243  CB  ASP   150      -0.348  15.690   7.582  1.00                 C  
ATOM   1244  CG  ASP   150      -0.950  16.615   8.622  1.00                 C  
ATOM   1245  OD1 ASP   150      -1.256  16.138   9.735  1.00                 O  
ATOM   1246  OD2 ASP   150      -1.117  17.816   8.323  1.00                 O  
ATOM   1247  N   ALA   151      -1.266  12.926   9.736  1.00                 N  
ATOM   1248  CA  ALA   151      -2.426  12.255  10.315  1.00                 C  
ATOM   1249  C   ALA   151      -3.597  13.221  10.480  1.00                 C  
ATOM   1250  O   ALA   151      -4.747  12.800  10.599  1.00                 O  
ATOM   1251  CB  ALA   151      -2.066  11.637  11.657  1.00                 C  
ATOM   1252  N   ARG   152      -3.302  14.519  10.471  1.00                 N  
ATOM   1253  CA  ARG   152      -4.331  15.534  10.605  1.00                 C  
ATOM   1254  C   ARG   152      -5.162  15.618   9.330  1.00                 C  
ATOM   1255  O   ARG   152      -6.293  16.101   9.348  1.00                 O  
ATOM   1256  CB  ARG   152      -3.705  16.892  10.927  1.00                 C  
ATOM   1257  CD  ARG   152      -2.359  18.303  12.507  1.00                 C  
ATOM   1258  NE  ARG   152      -1.247  18.504  11.580  1.00                 N  
ATOM   1259  CG  ARG   152      -3.042  16.963  12.293  1.00                 C  
ATOM   1260  CZ  ARG   152      -0.567  19.640  11.465  1.00                 C  
ATOM   1261  NH1 ARG   152       0.430  19.731  10.595  1.00                 N  
ATOM   1262  NH2 ARG   152      -0.885  20.683  12.220  1.00                 N  
ATOM   1263  N   ARG   153      -4.599  15.136   8.222  1.00                 N  
ATOM   1264  CA  ARG   153      -5.301  15.153   6.948  1.00                 C  
ATOM   1265  C   ARG   153      -6.377  14.074   6.917  1.00                 C  
ATOM   1266  O   ARG   153      -6.332  13.159   6.095  1.00                 O  
ATOM   1267  CB  ARG   153      -4.318  14.959   5.792  1.00                 C  
ATOM   1268  CD  ARG   153      -3.985  17.406   5.344  1.00                 C  
ATOM   1269  NE  ARG   153      -4.822  17.331   4.149  1.00                 N  
ATOM   1270  CG  ARG   153      -3.303  16.082   5.645  1.00                 C  
ATOM   1271  CZ  ARG   153      -4.370  17.482   2.908  1.00                 C  
ATOM   1272  NH1 ARG   153      -5.206  17.397   1.883  1.00                 N  
ATOM   1273  NH2 ARG   153      -3.082  17.718   2.697  1.00                 N  
ATOM   1274  N   GLY   154      -7.352  14.191   7.817  1.00                 N  
ATOM   1275  CA  GLY   154      -8.446  13.231   7.892  1.00                 C  
ATOM   1276  C   GLY   154      -9.070  13.021   6.516  1.00                 C  
ATOM   1277  O   GLY   154      -9.646  11.971   6.237  1.00                 O  
ATOM   1278  N   ASP   155      -8.939  14.029   5.659  1.00                 N  
ATOM   1279  CA  ASP   155      -9.481  13.961   4.310  1.00                 C  
ATOM   1280  C   ASP   155      -8.912  12.762   3.566  1.00                 C  
ATOM   1281  O   ASP   155      -9.638  12.047   2.884  1.00                 O  
ATOM   1282  CB  ASP   155      -9.182  15.253   3.547  1.00                 C  
ATOM   1283  CG  ASP   155     -10.005  16.426   4.042  1.00                 C  
ATOM   1284  OD1 ASP   155     -10.990  16.194   4.774  1.00                 O  
ATOM   1285  OD2 ASP   155      -9.665  17.577   3.698  1.00                 O  
ATOM   1286  N   ALA   156      -7.614  12.534   3.716  1.00                 N  
ATOM   1287  CA  ALA   156      -6.963  11.410   3.067  1.00                 C  
ATOM   1288  C   ALA   156      -7.067  10.178   3.947  1.00                 C  
ATOM   1289  O   ALA   156      -7.258   9.065   3.463  1.00                 O  
ATOM   1290  CB  ALA   156      -5.509  11.740   2.768  1.00                 C  
ATOM   1291  N   THR   157      -6.959  10.394   5.251  1.00                 N  
ATOM   1292  CA  THR   157      -7.054   9.306   6.207  1.00                 C  
ATOM   1293  C   THR   157      -8.356   8.537   6.018  1.00                 C  
ATOM   1294  O   THR   157      -8.350   7.325   5.810  1.00                 O  
ATOM   1295  CB  THR   157      -6.961   9.818   7.656  1.00                 C  
ATOM   1296  OG1 THR   157      -8.000  10.777   7.895  1.00                 O  
ATOM   1297  CG2 THR   157      -5.617  10.487   7.900  1.00                 C  
ATOM   1298  N   VAL   158      -9.472   9.249   6.097  1.00                 N  
ATOM   1299  CA  VAL   158     -10.781   8.627   5.946  1.00                 C  
ATOM   1300  C   VAL   158     -11.168   8.405   4.485  1.00                 C  
ATOM   1301  O   VAL   158     -11.607   7.321   4.122  1.00                 O  
ATOM   1302  CB  VAL   158     -11.883   9.458   6.630  1.00                 C  
ATOM   1303  CG1 VAL   158     -13.255   8.878   6.322  1.00                 C  
ATOM   1304  CG2 VAL   158     -11.650   9.517   8.132  1.00                 C  
ATOM   1305  N   LYS   159     -11.044   9.433   3.651  1.00                 N  
ATOM   1306  CA  LYS   159     -11.431   9.299   2.249  1.00                 C  
ATOM   1307  C   LYS   159     -10.668   8.176   1.557  1.00                 C  
ATOM   1308  O   LYS   159     -11.271   7.331   0.897  1.00                 O  
ATOM   1309  CB  LYS   159     -11.203  10.615   1.502  1.00                 C  
ATOM   1310  CD  LYS   159     -11.390  11.922  -0.632  1.00                 C  
ATOM   1311  CE  LYS   159     -11.751  11.869  -2.108  1.00                 C  
ATOM   1312  CG  LYS   159     -11.596  10.571   0.034  1.00                 C  
ATOM   1313  NZ  LYS   159     -11.554  13.186  -2.775  1.00                 N  
ATOM   1314  N   ILE   160      -9.347   8.164   1.695  1.00                 N  
ATOM   1315  CA  ILE   160      -8.547   7.126   1.053  1.00                 C  
ATOM   1316  C   ILE   160      -8.574   5.823   1.855  1.00                 C  
ATOM   1317  O   ILE   160      -8.481   4.736   1.285  1.00                 O  
ATOM   1318  CB  ILE   160      -7.089   7.580   0.852  1.00                 C  
ATOM   1319  CD1 ILE   160      -4.917   8.044   2.101  1.00                 C  
ATOM   1320  CG1 ILE   160      -6.405   7.790   2.204  1.00                 C  
ATOM   1321  CG2 ILE   160      -7.036   8.832  -0.011  1.00                 C  
ATOM   1322  N   GLY   161      -8.701   5.933   3.178  1.00                 N  
ATOM   1323  CA  GLY   161      -8.735   4.747   4.014  1.00                 C  
ATOM   1324  C   GLY   161     -10.097   4.077   4.036  1.00                 C  
ATOM   1325  O   GLY   161     -10.190   2.852   4.109  1.00                 O  
ATOM   1326  N   HIS   162     -11.155   4.879   3.980  1.00                 N  
ATOM   1327  CA  HIS   162     -12.516   4.355   4.001  1.00                 C  
ATOM   1328  C   HIS   162     -12.942   3.877   2.619  1.00                 C  
ATOM   1329  O   HIS   162     -13.697   2.915   2.493  1.00                 O  
ATOM   1330  CB  HIS   162     -13.491   5.417   4.513  1.00                 C  
ATOM   1331  CG  HIS   162     -13.316   5.750   5.962  1.00                 C  
ATOM   1332  ND1 HIS   162     -12.364   6.641   6.411  1.00                 N  
ATOM   1333  CE1 HIS   162     -12.448   6.733   7.750  1.00                 C  
ATOM   1334  CD2 HIS   162     -13.954   5.344   7.205  1.00                 C  
ATOM   1335  NE2 HIS   162     -13.400   5.958   8.233  1.00                 N  
ATOM   1336  N   THR   163     -12.446   4.544   1.585  1.00                 N  
ATOM   1337  CA  THR   163     -12.771   4.176   0.217  1.00                 C  
ATOM   1338  C   THR   163     -11.971   2.951  -0.188  1.00                 C  
ATOM   1339  O   THR   163     -12.469   2.079  -0.897  1.00                 O  
ATOM   1340  CB  THR   163     -12.497   5.335  -0.760  1.00                 C  
ATOM   1341  OG1 THR   163     -13.309   6.462  -0.408  1.00                 O  
ATOM   1342  CG2 THR   163     -12.830   4.921  -2.185  1.00                 C  
ATOM   1343  N   GLN   164     -10.732   2.880   0.282  1.00                 N  
ATOM   1344  CA  GLN   164      -9.883   1.744  -0.023  1.00                 C  
ATOM   1345  C   GLN   164     -10.424   0.499   0.663  1.00                 C  
ATOM   1346  O   GLN   164     -10.535  -0.558   0.048  1.00                 O  
ATOM   1347  CB  GLN   164      -8.442   2.021   0.410  1.00                 C  
ATOM   1348  CD  GLN   164      -7.302   0.769  -1.465  1.00                 C  
ATOM   1349  CG  GLN   164      -7.460   0.923   0.035  1.00                 C  
ATOM   1350  OE1 GLN   164      -6.981   1.729  -2.166  1.00                 O  
ATOM   1351  NE2 GLN   164      -7.529  -0.441  -1.962  1.00                 N  
ATOM   1352  N   THR   165     -10.767   0.633   1.942  1.00                 N  
ATOM   1353  CA  THR   165     -11.306  -0.490   2.699  1.00                 C  
ATOM   1354  C   THR   165     -12.732  -0.812   2.252  1.00                 C  
ATOM   1355  O   THR   165     -13.127  -1.978   2.192  1.00                 O  
ATOM   1356  CB  THR   165     -11.292  -0.209   4.213  1.00                 C  
ATOM   1357  OG1 THR   165      -9.943  -0.002   4.651  1.00                 O  
ATOM   1358  CG2 THR   165     -11.877  -1.386   4.979  1.00                 C  
ATOM   1359  N   GLN   166     -13.502   0.225   1.928  1.00                 N  
ATOM   1360  CA  GLN   166     -14.878   0.043   1.481  1.00                 C  
ATOM   1361  C   GLN   166     -14.917  -0.489   0.054  1.00                 C  
ATOM   1362  O   GLN   166     -15.622  -1.456  -0.239  1.00                 O  
ATOM   1363  CB  GLN   166     -15.651   1.360   1.577  1.00                 C  
ATOM   1364  CD  GLN   166     -17.887   0.369   2.206  1.00                 C  
ATOM   1365  CG  GLN   166     -17.126   1.241   1.228  1.00                 C  
ATOM   1366  OE1 GLN   166     -17.871   0.613   3.413  1.00                 O  
ATOM   1367  NE2 GLN   166     -18.559  -0.653   1.688  1.00                 N  
ATOM   1368  N   GLN   167     -14.151   0.141  -0.831  1.00                 N  
ATOM   1369  CA  GLN   167     -14.100  -0.282  -2.224  1.00                 C  
ATOM   1370  C   GLN   167     -13.506  -1.679  -2.322  1.00                 C  
ATOM   1371  O   GLN   167     -13.895  -2.472  -3.179  1.00                 O  
ATOM   1372  CB  GLN   167     -13.286   0.711  -3.056  1.00                 C  
ATOM   1373  CD  GLN   167     -14.664   0.542  -5.166  1.00                 C  
ATOM   1374  CG  GLN   167     -13.285   0.417  -4.547  1.00                 C  
ATOM   1375  OE1 GLN   167     -15.354   1.542  -4.972  1.00                 O  
ATOM   1376  NE2 GLN   167     -15.069  -0.478  -5.915  1.00                 N  
ATOM   1377  N   PRO   168     -12.565  -1.975  -1.431  1.00                 N  
ATOM   1378  CA  PRO   168     -11.925  -3.287  -1.417  1.00                 C  
ATOM   1379  C   PRO   168     -12.881  -4.346  -0.878  1.00                 C  
ATOM   1380  O   PRO   168     -12.781  -5.523  -1.227  1.00                 O  
ATOM   1381  CB  PRO   168     -10.714  -3.098  -0.501  1.00                 C  
ATOM   1382  CD  PRO   168     -11.756  -0.951  -0.676  1.00                 C  
ATOM   1383  CG  PRO   168     -10.423  -1.636  -0.563  1.00                 C  
ATOM   1384  N   LYS   169     -13.813  -3.921  -0.027  1.00                 N  
ATOM   1385  CA  LYS   169     -14.775  -4.847   0.542  1.00                 C  
ATOM   1386  C   LYS   169     -14.263  -5.508   1.805  1.00                 C  
ATOM   1387  O   LYS   169     -14.432  -6.712   1.998  1.00                 O  
ATOM   1388  CB  LYS   169     -15.150  -5.924  -0.478  1.00                 C  
ATOM   1389  CD  LYS   169     -16.220  -6.511  -2.671  1.00                 C  
ATOM   1390  CE  LYS   169     -16.871  -5.970  -3.934  1.00                 C  
ATOM   1391  CG  LYS   169     -15.823  -5.385  -1.730  1.00                 C  
ATOM   1392  NZ  LYS   169     -17.225  -7.059  -4.886  1.00                 N  
ATOM   1393  N   GLN   170     -13.630  -4.719   2.664  1.00                 N  
ATOM   1394  CA  GLN   170     -13.081  -5.230   3.914  1.00                 C  
ATOM   1395  C   GLN   170     -14.123  -5.221   5.036  1.00                 C  
ATOM   1396  O   GLN   170     -14.277  -6.213   5.749  1.00                 O  
ATOM   1397  CB  GLN   170     -11.859  -4.412   4.337  1.00                 C  
ATOM   1398  CD  GLN   170      -9.485  -3.708   3.838  1.00                 C  
ATOM   1399  CG  GLN   170     -10.654  -4.581   3.426  1.00                 C  
ATOM   1400  OE1 GLN   170      -8.619  -4.132   4.602  1.00                 O  
ATOM   1401  NE2 GLN   170      -9.458  -2.481   3.330  1.00                 N  
ATOM   1402  N   ASP   171     -14.854  -4.104   5.218  1.00                 N  
ATOM   1403  CA  ASP   171     -15.868  -3.992   6.271  1.00                 C  
ATOM   1404  C   ASP   171     -16.727  -5.247   6.423  1.00                 C  
ATOM   1405  O   ASP   171     -16.990  -5.687   7.543  1.00                 O  
ATOM   1406  CB  ASP   171     -16.784  -2.796   6.007  1.00                 C  
ATOM   1407  CG  ASP   171     -16.090  -1.468   6.237  1.00                 C  
ATOM   1408  OD1 ASP   171     -15.002  -1.465   6.851  1.00                 O  
ATOM   1409  OD2 ASP   171     -16.633  -0.430   5.803  1.00                 O  
ATOM   1410  N   LEU   172     -17.191  -5.840   5.308  1.00                 N  
ATOM   1411  CA  LEU   172     -18.025  -7.030   5.344  1.00                 C  
ATOM   1412  C   LEU   172     -17.231  -8.328   5.222  1.00                 C  
ATOM   1413  O   LEU   172     -17.752  -9.332   4.736  1.00                 O  
ATOM   1414  CB  LEU   172     -19.073  -6.984   4.230  1.00                 C  
ATOM   1415  CG  LEU   172     -20.087  -5.841   4.300  1.00                 C  
ATOM   1416  CD1 LEU   172     -20.999  -5.856   3.083  1.00                 C  
ATOM   1417  CD2 LEU   172     -20.908  -5.929   5.578  1.00                 C  
ATOM   1418  N   LEU   173     -15.973  -8.316   5.663  1.00                 N  
ATOM   1419  CA  LEU   173     -15.140  -9.512   5.590  1.00                 C  
ATOM   1420  C   LEU   173     -13.758  -9.272   6.187  1.00                 C  
ATOM   1421  O   LEU   173     -13.412  -9.840   7.223  1.00                 O  
ATOM   1422  CB  LEU   173     -15.004  -9.982   4.140  1.00                 C  
ATOM   1423  CG  LEU   173     -14.159 -11.237   3.912  1.00                 C  
ATOM   1424  CD1 LEU   173     -14.763 -12.431   4.635  1.00                 C  
ATOM   1425  CD2 LEU   173     -14.025 -11.532   2.425  1.00                 C  
ATOM   1426  N   HIS   174     -12.964  -8.439   5.522  1.00                 N  
ATOM   1427  CA  HIS   174     -11.615  -8.142   5.983  1.00                 C  
ATOM   1428  C   HIS   174     -11.600  -7.016   7.013  1.00                 C  
ATOM   1429  O   HIS   174     -12.222  -5.973   6.827  1.00                 O  
ATOM   1430  CB  HIS   174     -10.715  -7.771   4.803  1.00                 C  
ATOM   1431  CG  HIS   174     -10.496  -8.892   3.834  1.00                 C  
ATOM   1432  ND1 HIS   174      -9.658  -9.953   4.100  1.00                 N  
ATOM   1433  CE1 HIS   174      -9.668 -10.793   3.050  1.00                 C  
ATOM   1434  CD2 HIS   174     -10.987  -9.226   2.505  1.00                 C  
ATOM   1435  NE2 HIS   174     -10.463 -10.363   2.089  1.00                 N  
ATOM   1436  N   GLU   175     -10.875  -7.240   8.097  1.00                 N  
ATOM   1437  CA  GLU   175     -10.757  -6.268   9.165  1.00                 C  
ATOM   1438  C   GLU   175      -9.535  -5.383   8.935  1.00                 C  
ATOM   1439  O   GLU   175      -8.398  -5.852   8.977  1.00                 O  
ATOM   1440  CB  GLU   175     -10.667  -6.970  10.521  1.00                 C  
ATOM   1441  CD  GLU   175     -11.806  -8.394  12.270  1.00                 C  
ATOM   1442  CG  GLU   175     -11.925  -7.728  10.913  1.00                 C  
ATOM   1443  OE1 GLU   175     -10.688  -8.411  12.826  1.00                 O  
ATOM   1444  OE2 GLU   175     -12.830  -8.898  12.776  1.00                 O  
ATOM   1445  N   THR   176      -9.781  -4.101   8.675  1.00                 N  
ATOM   1446  CA  THR   176      -8.704  -3.151   8.420  1.00                 C  
ATOM   1447  C   THR   176      -8.443  -2.270   9.637  1.00                 C  
ATOM   1448  O   THR   176      -9.133  -1.276   9.860  1.00                 O  
ATOM   1449  CB  THR   176      -9.015  -2.259   7.204  1.00                 C  
ATOM   1450  OG1 THR   176      -9.172  -3.075   6.037  1.00                 O  
ATOM   1451  CG2 THR   176      -7.879  -1.276   6.960  1.00                 C  
ATOM   1452  N   ALA   177      -7.444  -2.648  10.425  1.00                 N  
ATOM   1453  CA  ALA   177      -7.111  -1.886  11.614  1.00                 C  
ATOM   1454  C   ALA   177      -6.387  -0.591  11.301  1.00                 C  
ATOM   1455  O   ALA   177      -5.421  -0.581  10.540  1.00                 O  
ATOM   1456  CB  ALA   177      -6.257  -2.720  12.557  1.00                 C  
ATOM   1457  N   THR   178      -6.852   0.502  11.899  1.00                 N  
ATOM   1458  CA  THR   178      -6.239   1.807  11.691  1.00                 C  
ATOM   1459  C   THR   178      -5.422   2.208  12.913  1.00                 C  
ATOM   1460  O   THR   178      -5.942   2.250  14.031  1.00                 O  
ATOM   1461  CB  THR   178      -7.296   2.886  11.393  1.00                 C  
ATOM   1462  OG1 THR   178      -8.011   2.542  10.199  1.00                 O  
ATOM   1463  CG2 THR   178      -6.633   4.240  11.189  1.00                 C  
ATOM   1464  N   GLU   179      -4.142   2.495  12.699  1.00                 N  
ATOM   1465  CA  GLU   179      -3.255   2.884  13.791  1.00                 C  
ATOM   1466  C   GLU   179      -2.684   4.281  13.573  1.00                 C  
ATOM   1467  O   GLU   179      -2.124   4.578  12.516  1.00                 O  
ATOM   1468  CB  GLU   179      -2.117   1.873  13.943  1.00                 C  
ATOM   1469  CD  GLU   179      -1.419  -0.493  14.487  1.00                 C  
ATOM   1470  CG  GLU   179      -2.573   0.481  14.346  1.00                 C  
ATOM   1471  OE1 GLU   179      -0.260  -0.073  14.287  1.00                 O  
ATOM   1472  OE2 GLU   179      -1.674  -1.675  14.797  1.00                 O  
ATOM   1473  N   TYR   180      -2.824   5.131  14.584  1.00                 N  
ATOM   1474  CA  TYR   180      -2.317   6.497  14.516  1.00                 C  
ATOM   1475  C   TYR   180      -1.194   6.703  15.526  1.00                 C  
ATOM   1476  O   TYR   180      -1.229   6.151  16.626  1.00                 O  
ATOM   1477  CB  TYR   180      -3.445   7.500  14.763  1.00                 C  
ATOM   1478  CG  TYR   180      -4.492   7.525  13.672  1.00                 C  
ATOM   1479  OH  TYR   180      -7.375   7.579  10.676  1.00                 O  
ATOM   1480  CZ  TYR   180      -6.421   7.563  11.667  1.00                 C  
ATOM   1481  CD1 TYR   180      -5.324   6.434  13.459  1.00                 C  
ATOM   1482  CE1 TYR   180      -6.284   6.448  12.464  1.00                 C  
ATOM   1483  CD2 TYR   180      -4.645   8.641  12.858  1.00                 C  
ATOM   1484  CE2 TYR   180      -5.598   8.673  11.858  1.00                 C  
ATOM   1485  N   ASP   181      -0.197   7.497  15.150  1.00                 N  
ATOM   1486  CA  ASP   181       0.934   7.769  16.030  1.00                 C  
ATOM   1487  C   ASP   181       0.472   8.433  17.322  1.00                 C  
ATOM   1488  O   ASP   181       1.050   8.212  18.386  1.00                 O  
ATOM   1489  CB  ASP   181       1.964   8.652  15.322  1.00                 C  
ATOM   1490  CG  ASP   181       3.259   8.775  16.100  1.00                 C  
ATOM   1491  OD1 ASP   181       3.932   7.742  16.299  1.00                 O  
ATOM   1492  OD2 ASP   181       3.601   9.904  16.510  1.00                 O  
ATOM   1493  N   THR   182      -0.572   9.249  17.224  1.00                 N  
ATOM   1494  CA  THR   182      -1.112   9.947  18.385  1.00                 C  
ATOM   1495  C   THR   182      -1.475   8.970  19.501  1.00                 C  
ATOM   1496  O   THR   182      -1.499   9.338  20.675  1.00                 O  
ATOM   1497  CB  THR   182      -2.353  10.780  18.016  1.00                 C  
ATOM   1498  OG1 THR   182      -3.364   9.922  17.473  1.00                 O  
ATOM   1499  CG2 THR   182      -1.999  11.832  16.976  1.00                 C  
ATOM   1500  N   MET   183      -1.755   7.726  19.126  1.00                 N  
ATOM   1501  CA  MET   183      -2.117   6.699  20.096  1.00                 C  
ATOM   1502  C   MET   183      -1.006   6.498  21.123  1.00                 C  
ATOM   1503  O   MET   183      -1.265   6.116  22.264  1.00                 O  
ATOM   1504  CB  MET   183      -2.424   5.378  19.388  1.00                 C  
ATOM   1505  SD  MET   183      -5.160   5.781  19.552  1.00                 S  
ATOM   1506  CE  MET   183      -5.241   4.339  20.612  1.00                 C  
ATOM   1507  CG  MET   183      -3.702   5.397  18.565  1.00                 C  
ATOM   1508  N   SER   184       0.232   6.755  20.712  1.00                 N  
ATOM   1509  CA  SER   184       1.380   6.599  21.600  1.00                 C  
ATOM   1510  C   SER   184       1.238   7.480  22.837  1.00                 C  
ATOM   1511  O   SER   184       1.727   7.140  23.913  1.00                 O  
ATOM   1512  CB  SER   184       2.678   6.933  20.862  1.00                 C  
ATOM   1513  OG  SER   184       2.729   8.306  20.515  1.00                 O  
ATOM   1514  N   LYS   185       0.565   8.616  22.675  1.00                 N  
ATOM   1515  CA  LYS   185       0.360   9.546  23.780  1.00                 C  
ATOM   1516  C   LYS   185      -1.015   9.355  24.412  1.00                 C  
ATOM   1517  O   LYS   185      -1.605  10.302  24.933  1.00                 O  
ATOM   1518  CB  LYS   185       0.522  10.990  23.302  1.00                 C  
ATOM   1519  CD  LYS   185       2.025  12.791  22.409  1.00                 C  
ATOM   1520  CE  LYS   185       3.430  13.137  21.943  1.00                 C  
ATOM   1521  CG  LYS   185       1.924  11.333  22.827  1.00                 C  
ATOM   1522  NZ  LYS   185       3.542  14.562  21.526  1.00                 N  
ATOM   1523  N   ASN   186      -1.520   8.128  24.362  1.00                 N  
ATOM   1524  CA  ASN   186      -2.827   7.816  24.931  1.00                 C  
ATOM   1525  C   ASN   186      -2.986   6.312  25.137  1.00                 C  
ATOM   1526  O   ASN   186      -3.027   5.833  26.270  1.00                 O  
ATOM   1527  CB  ASN   186      -3.944   8.362  24.039  1.00                 C  
ATOM   1528  CG  ASN   186      -5.320   8.175  24.648  1.00                 C  
ATOM   1529  OD1 ASN   186      -5.565   8.576  25.786  1.00                 O  
ATOM   1530  ND2 ASN   186      -6.223   7.564  23.890  1.00                 N  
ATOM   1531  N   HIS   187      -3.076   5.575  24.032  1.00                 N  
ATOM   1532  CA  HIS   187      -3.232   4.122  24.079  1.00                 C  
ATOM   1533  C   HIS   187      -4.293   3.709  25.097  1.00                 C  
ATOM   1534  O   HIS   187      -5.034   4.547  25.611  1.00                 O  
ATOM   1535  CB  HIS   187      -1.899   3.450  24.413  1.00                 C  
ATOM   1536  CG  HIS   187      -1.938   1.956  24.334  1.00                 C  
ATOM   1537  ND1 HIS   187      -2.448   1.170  25.345  1.00                 N  
ATOM   1538  CE1 HIS   187      -2.348  -0.122  24.988  1.00                 C  
ATOM   1539  CD2 HIS   187      -1.535   0.957  23.355  1.00                 C  
ATOM   1540  NE2 HIS   187      -1.801  -0.258  23.795  1.00                 N  
ATOM   1541  N   TRP   188      -4.362   2.412  25.384  1.00                 N  
ATOM   1542  CA  TRP   188      -5.332   1.891  26.339  1.00                 C  
ATOM   1543  C   TRP   188      -6.756   2.191  25.885  1.00                 C  
ATOM   1544  O   TRP   188      -7.218   3.329  25.969  1.00                 O  
ATOM   1545  CB  TRP   188      -5.085   2.480  27.729  1.00                 C  
ATOM   1546  CG  TRP   188      -3.783   2.058  28.337  1.00                 C  
ATOM   1547  CD1 TRP   188      -2.616   2.766  28.350  1.00                 C  
ATOM   1548  NE1 TRP   188      -1.636   2.055  29.000  1.00                 N  
ATOM   1549  CD2 TRP   188      -3.515   0.828  29.022  1.00                 C  
ATOM   1550  CE2 TRP   188      -2.166   0.860  29.422  1.00                 C  
ATOM   1551  CH2 TRP   188      -2.343  -1.275  30.413  1.00                 C  
ATOM   1552  CZ2 TRP   188      -1.569  -0.189  30.119  1.00                 C  
ATOM   1553  CE3 TRP   188      -4.283  -0.297  29.336  1.00                 C  
ATOM   1554  CZ3 TRP   188      -3.687  -1.334  30.028  1.00                 C  
ATOM   1555  N   ASN   189      -7.449   1.163  25.406  1.00                 N  
ATOM   1556  CA  ASN   189      -8.814   1.338  24.947  1.00                 C  
ATOM   1557  C   ASN   189      -8.917   2.314  23.792  1.00                 C  
ATOM   1558  O   ASN   189      -7.962   3.028  23.487  1.00                 O  
ATOM   1559  CB  ASN   189      -9.711   1.798  26.098  1.00                 C  
ATOM   1560  CG  ASN   189      -9.840   0.753  27.189  1.00                 C  
ATOM   1561  OD1 ASN   189     -10.055  -0.426  26.910  1.00                 O  
ATOM   1562  ND2 ASN   189      -9.710   1.185  28.438  1.00                 N  
ATOM   1563  N   ALA   190     -10.080   2.346  23.148  1.00                 N  
ATOM   1564  CA  ALA   190     -10.304   3.242  22.020  1.00                 C  
ATOM   1565  C   ALA   190     -10.855   4.584  22.492  1.00                 C  
ATOM   1566  O   ALA   190     -11.695   4.640  23.389  1.00                 O  
ATOM   1567  CB  ALA   190     -11.255   2.606  21.018  1.00                 C  
ATOM   1568  N   SER   191     -10.374   5.663  21.881  1.00                 N  
ATOM   1569  CA  SER   191     -10.819   7.005  22.238  1.00                 C  
ATOM   1570  C   SER   191     -11.423   7.718  21.032  1.00                 C  
ATOM   1571  O   SER   191     -12.640   7.870  20.934  1.00                 O  
ATOM   1572  CB  SER   191      -9.657   7.822  22.806  1.00                 C  
ATOM   1573  OG  SER   191     -10.079   9.124  23.172  1.00                 O  
ATOM   1574  N   ALA   192     -10.564   8.152  20.116  1.00                 N  
ATOM   1575  CA  ALA   192     -11.011   8.849  18.916  1.00                 C  
ATOM   1576  C   ALA   192     -10.777   7.996  17.673  1.00                 C  
ATOM   1577  O   ALA   192     -10.471   6.808  17.772  1.00                 O  
ATOM   1578  CB  ALA   192     -10.295  10.184  18.781  1.00                 C  
ATOM   1579  N   LEU   193     -10.922   8.611  16.503  1.00                 N  
ATOM   1580  CA  LEU   193     -10.725   7.906  15.241  1.00                 C  
ATOM   1581  C   LEU   193      -9.268   7.488  15.073  1.00                 C  
ATOM   1582  O   LEU   193      -8.511   8.118  14.335  1.00                 O  
ATOM   1583  CB  LEU   193     -11.163   8.781  14.065  1.00                 C  
ATOM   1584  CG  LEU   193     -12.634   9.200  14.042  1.00                 C  
ATOM   1585  CD1 LEU   193     -12.907  10.142  12.879  1.00                 C  
ATOM   1586  CD2 LEU   193     -13.539   7.981  13.958  1.00                 C  
ATOM   1587  N   ASP   194      -8.882   6.421  15.765  1.00                 N  
ATOM   1588  CA  ASP   194      -7.516   5.916  15.695  1.00                 C  
ATOM   1589  C   ASP   194      -7.362   4.650  16.531  1.00                 C  
ATOM   1590  O   ASP   194      -7.035   4.721  17.715  1.00                 O  
ATOM   1591  CB  ASP   194      -6.525   6.983  16.164  1.00                 C  
ATOM   1592  CG  ASP   194      -6.427   8.150  15.201  1.00                 C  
ATOM   1593  OD1 ASP   194      -6.902   8.016  14.054  1.00                 O  
ATOM   1594  OD2 ASP   194      -5.875   9.200  15.594  1.00                 O  
ATOM   1595  N   GLU   195      -7.608   3.499  15.894  1.00                 N  
ATOM   1596  CA  GLU   195      -7.516   2.178  16.532  1.00                 C  
ATOM   1597  C   GLU   195      -8.805   1.395  16.300  1.00                 C  
ATOM   1598  O   GLU   195      -9.405   0.867  17.236  1.00                 O  
ATOM   1599  CB  GLU   195      -7.235   2.324  18.029  1.00                 C  
ATOM   1600  CD  GLU   195      -5.845   0.234  18.310  1.00                 C  
ATOM   1601  CG  GLU   195      -7.071   1.003  18.762  1.00                 C  
ATOM   1602  OE1 GLU   195      -4.943   0.855  17.708  1.00                 O  
ATOM   1603  OE2 GLU   195      -5.785  -0.988  18.558  1.00                 O  
ATOM   1604  N   SER   196      -9.224   1.330  15.041  1.00                 N  
ATOM   1605  CA  SER   196     -10.442   0.614  14.677  1.00                 C  
ATOM   1606  C   SER   196     -10.166  -0.391  13.566  1.00                 C  
ATOM   1607  O   SER   196      -9.486  -0.080  12.588  1.00                 O  
ATOM   1608  CB  SER   196     -11.532   1.597  14.244  1.00                 C  
ATOM   1609  OG  SER   196     -12.700   0.911  13.827  1.00                 O  
ATOM   1610  N   ALA   197     -10.694  -1.601  13.725  1.00                 N  
ATOM   1611  CA  ALA   197     -10.497  -2.656  12.734  1.00                 C  
ATOM   1612  C   ALA   197     -11.835  -3.224  12.264  1.00                 C  
ATOM   1613  O   ALA   197     -12.663  -3.635  13.076  1.00                 O  
ATOM   1614  CB  ALA   197      -9.628  -3.766  13.306  1.00                 C  
ATOM   1615  N   MET   198     -12.032  -3.267  10.945  1.00                 N  
ATOM   1616  CA  MET   198     -13.259  -3.811  10.372  1.00                 C  
ATOM   1617  C   MET   198     -13.134  -3.998   8.862  1.00                 C  
ATOM   1618  O   MET   198     -13.836  -4.874   8.316  1.00                 O  
ATOM   1619  CB  MET   198     -14.447  -2.901  10.688  1.00                 C  
ATOM   1620  SD  MET   198     -16.254  -4.990  10.899  1.00                 S  
ATOM   1621  CE  MET   198     -16.601  -4.488  12.583  1.00                 C  
ATOM   1622  CG  MET   198     -15.779  -3.414  10.164  1.00                 C  
TER
