# Supplementary material for: Comparative Single-Cell Transcriptomics Reveals Novel Genes Involved in Bivalve Embryonic Shell Formation and Questions Ontogenetic Homology of Molluscan Shell Types
Source: Front Cell Dev Biol. 2022 Jun 9;10:883755. doi: 10.3389/fcell.2022.883755 (PMC9261976; doi:10.3389/fcell.2022.883755)
Supplement: Supplementary file 1 [file DataSheet1.ZIP › Supplementary_File1/s_f_1/aa37c37b9ed89ad2.final.pdb]

ATOM      1  N   LYS    13       8.996  44.099  45.770  1.00                 N  
ATOM      2  CA  LYS    13       8.851  45.161  46.765  1.00                 C  
ATOM      3  C   LYS    13       7.516  45.886  46.586  1.00                 C  
ATOM      4  O   LYS    13       6.874  46.275  47.566  1.00                 O  
ATOM      5  CB  LYS    13      10.013  46.151  46.665  1.00                 C  
ATOM      6  CD  LYS    13      12.456  46.622  46.993  1.00                 C  
ATOM      7  CE  LYS    13      13.792  46.060  47.453  1.00                 C  
ATOM      8  CG  LYS    13      11.346  45.595  47.138  1.00                 C  
ATOM      9  NZ  LYS    13      14.897  47.042  47.276  1.00                 N  
ATOM     10  N   ASN    14       7.123  46.074  45.325  1.00                 N  
ATOM     11  CA  ASN    14       5.824  46.653  44.981  1.00                 C  
ATOM     12  C   ASN    14       4.670  45.743  45.446  1.00                 C  
ATOM     13  O   ASN    14       3.697  46.239  45.983  1.00                 O  
ATOM     14  CB  ASN    14       5.734  46.911  43.476  1.00                 C  
ATOM     15  CG  ASN    14       6.575  48.094  43.036  1.00                 C  
ATOM     16  OD1 ASN    14       6.943  48.942  43.848  1.00                 O  
ATOM     17  ND2 ASN    14       6.881  48.153  41.745  1.00                 N  
ATOM     18  N   GLN    15       4.772  44.430  45.242  1.00                 N  
ATOM     19  CA  GLN    15       3.772  43.512  45.792  1.00                 C  
ATOM     20  C   GLN    15       3.688  43.644  47.329  1.00                 C  
ATOM     21  O   GLN    15       2.602  43.736  47.880  1.00                 O  
ATOM     22  CB  GLN    15       4.098  42.069  45.403  1.00                 C  
ATOM     23  CD  GLN    15       4.340  40.360  43.558  1.00                 C  
ATOM     24  CG  GLN    15       3.900  41.763  43.928  1.00                 C  
ATOM     25  OE1 GLN    15       5.070  39.711  44.308  1.00                 O  
ATOM     26  NE2 GLN    15       3.896  39.888  42.399  1.00                 N  
ATOM     27  N   TYR    16       4.834  43.648  48.014  1.00                 N  
ATOM     28  CA  TYR    16       4.862  43.780  49.477  1.00                 C  
ATOM     29  C   TYR    16       4.044  44.993  49.975  1.00                 C  
ATOM     30  O   TYR    16       3.289  44.905  50.960  1.00                 O  
ATOM     31  CB  TYR    16       6.303  43.900  49.977  1.00                 C  
ATOM     32  CG  TYR    16       7.084  42.607  49.912  1.00                 C  
ATOM     33  OH  TYR    16       9.236  39.054  49.717  1.00                 O  
ATOM     34  CZ  TYR    16       8.523  40.229  49.783  1.00                 C  
ATOM     35  CD1 TYR    16       7.823  42.278  48.782  1.00                 C  
ATOM     36  CE1 TYR    16       8.539  41.099  48.714  1.00                 C  
ATOM     37  CD2 TYR    16       7.079  41.719  50.979  1.00                 C  
ATOM     38  CE2 TYR    16       7.790  40.534  50.929  1.00                 C  
ATOM     39  N   ASP    17       4.220  46.129  49.288  1.00                 N  
ATOM     40  CA  ASP    17       3.523  47.377  49.606  1.00                 C  
ATOM     41  C   ASP    17       2.013  47.285  49.350  1.00                 C  
ATOM     42  O   ASP    17       1.247  47.998  49.966  1.00                 O  
ATOM     43  CB  ASP    17       4.105  48.537  48.796  1.00                 C  
ATOM     44  CG  ASP    17       5.491  48.936  49.264  1.00                 C  
ATOM     45  OD1 ASP    17       5.890  48.514  50.370  1.00                 O  
ATOM     46  OD2 ASP    17       6.179  49.670  48.524  1.00                 O  
ATOM     47  N   GLY    18       1.589  46.411  48.446  1.00                 N  
ATOM     48  CA  GLY    18       0.168  46.265  48.087  1.00                 C  
ATOM     49  C   GLY    18      -0.629  45.325  49.028  1.00                 C  
ATOM     50  O   GLY    18      -1.857  45.358  49.057  1.00                 O  
ATOM     51  N   VAL    19       0.077  44.471  49.758  1.00                 N  
ATOM     52  CA  VAL    19      -0.552  43.522  50.655  1.00                 C  
ATOM     53  C   VAL    19      -1.191  44.280  51.823  1.00                 C  
ATOM     54  O   VAL    19      -0.602  45.235  52.368  1.00                 O  
ATOM     55  CB  VAL    19       0.456  42.476  51.167  1.00                 C  
ATOM     56  CG1 VAL    19       1.028  41.675  50.007  1.00                 C  
ATOM     57  CG2 VAL    19       1.569  43.150  51.954  1.00                 C  
ATOM     58  N   THR    20      -2.405  43.863  52.201  1.00                 N  
ATOM     59  CA  THR    20      -3.192  44.595  53.220  1.00                 C  
ATOM     60  C   THR    20      -2.754  44.449  54.694  1.00                 C  
ATOM     61  O   THR    20      -3.064  45.303  55.520  1.00                 O  
ATOM     62  CB  THR    20      -4.678  44.194  53.181  1.00                 C  
ATOM     63  OG1 THR    20      -4.804  42.790  53.438  1.00                 O  
ATOM     64  CG2 THR    20      -5.275  44.493  51.814  1.00                 C  
ATOM     65  N   ASP    21      -2.036  43.388  55.021  1.00                 N  
ATOM     66  CA  ASP    21      -1.692  43.110  56.409  1.00                 C  
ATOM     67  C   ASP    21      -0.210  42.730  56.548  1.00                 C  
ATOM     68  O   ASP    21       0.421  42.235  55.603  1.00                 O  
ATOM     69  CB  ASP    21      -2.575  41.991  56.966  1.00                 C  
ATOM     70  CG  ASP    21      -4.034  42.393  57.060  1.00                 C  
ATOM     71  OD1 ASP    21      -4.386  43.136  58.000  1.00                 O  
ATOM     72  OD2 ASP    21      -4.825  41.964  56.194  1.00                 O  
ATOM     73  N   ARG    22       0.348  43.015  57.719  1.00                 N  
ATOM     74  CA  ARG    22       1.737  42.752  58.007  1.00                 C  
ATOM     75  C   ARG    22       2.126  41.290  57.913  1.00                 C  
ATOM     76  O   ARG    22       3.231  40.970  57.483  1.00                 O  
ATOM     77  CB  ARG    22       2.100  43.259  59.404  1.00                 C  
ATOM     78  CD  ARG    22       2.805  45.204  60.825  1.00                 C  
ATOM     79  NE  ARG    22       2.038  44.768  61.990  1.00                 N  
ATOM     80  CG  ARG    22       2.153  44.773  59.521  1.00                 C  
ATOM     81  CZ  ARG    22       1.048  45.465  62.537  1.00                 C  
ATOM     82  NH1 ARG    22       0.408  44.989  63.596  1.00                 N  
ATOM     83  NH2 ARG    22       0.701  46.638  62.024  1.00                 N  
ATOM     84  N   ILE    23       1.253  40.384  58.321  1.00                 N  
ATOM     85  CA  ILE    23       1.578  38.958  58.270  1.00                 C  
ATOM     86  C   ILE    23       1.736  38.409  56.811  1.00                 C  
ATOM     87  O   ILE    23       2.540  37.513  56.521  1.00                 O  
ATOM     88  CB  ILE    23       0.520  38.111  59.001  1.00                 C  
ATOM     89  CD1 ILE    23       2.245  36.629  60.152  1.00                 C  
ATOM     90  CG1 ILE    23       1.042  36.693  59.237  1.00                 C  
ATOM     91  CG2 ILE    23      -0.790  38.112  58.228  1.00                 C  
ATOM     92  N   ARG    24       0.968  38.976  55.893  1.00                 N  
ATOM     93  CA  ARG    24       1.099  38.678  54.488  1.00                 C  
ATOM     94  C   ARG    24       2.448  39.148  53.989  1.00                 C  
ATOM     95  O   ARG    24       3.106  38.456  53.206  1.00                 O  
ATOM     96  CB  ARG    24      -0.033  39.333  53.694  1.00                 C  
ATOM     97  CD  ARG    24       0.707  39.762  51.334  1.00                 C  
ATOM     98  NE  ARG    24       0.495  39.446  49.923  1.00                 N  
ATOM     99  CG  ARG    24      -0.122  38.874  52.247  1.00                 C  
ATOM    100  CZ  ARG    24       1.294  39.846  48.940  1.00                 C  
ATOM    101  NH1 ARG    24       1.022  39.510  47.686  1.00                 N  
ATOM    102  NH2 ARG    24       2.363  40.582  49.212  1.00                 N  
ATOM    103  N   ASP    25       2.864  40.337  54.420  1.00                 N  
ATOM    104  CA  ASP    25       4.172  40.869  54.036  1.00                 C  
ATOM    105  C   ASP    25       5.253  39.945  54.609  1.00                 C  
ATOM    106  O   ASP    25       6.160  39.508  53.907  1.00                 O  
ATOM    107  CB  ASP    25       4.335  42.305  54.538  1.00                 C  
ATOM    108  CG  ASP    25       5.637  42.936  54.087  1.00                 C  
ATOM    109  OD1 ASP    25       5.670  43.502  52.974  1.00                 O  
ATOM    110  OD2 ASP    25       6.626  42.864  54.847  1.00                 O  
ATOM    111  N   LYS    26       5.160  39.608  55.878  1.00                 N  
ATOM    112  CA  LYS    26       6.163  38.701  56.438  1.00                 C  
ATOM    113  C   LYS    26       6.189  37.371  55.649  1.00                 C  
ATOM    114  O   LYS    26       7.260  36.818  55.333  1.00                 O  
ATOM    115  CB  LYS    26       5.881  38.439  57.919  1.00                 C  
ATOM    116  CD  LYS    26       5.825  39.309  60.272  1.00                 C  
ATOM    117  CE  LYS    26       6.074  40.507  61.173  1.00                 C  
ATOM    118  CG  LYS    26       6.144  39.633  58.822  1.00                 C  
ATOM    119  NZ  LYS    26       5.725  40.218  62.592  1.00                 N  
ATOM    120  N   LEU    27       5.009  36.863  55.322  1.00                 N  
ATOM    121  CA  LEU    27       4.904  35.626  54.558  1.00                 C  
ATOM    122  C   LEU    27       5.567  35.780  53.198  1.00                 C  
ATOM    123  O   LEU    27       6.350  34.901  52.792  1.00                 O  
ATOM    124  CB  LEU    27       3.438  35.221  54.393  1.00                 C  
ATOM    125  CG  LEU    27       2.719  34.749  55.658  1.00                 C  
ATOM    126  CD1 LEU    27       1.230  34.575  55.397  1.00                 C  
ATOM    127  CD2 LEU    27       3.322  33.448  56.166  1.00                 C  
ATOM    128  N   LYS    28       5.271  36.878  52.487  1.00                 N  
ATOM    129  CA  LYS    28       5.887  37.091  51.180  1.00                 C  
ATOM    130  C   LYS    28       7.394  37.011  51.270  1.00                 C  
ATOM    131  O   LYS    28       8.031  36.271  50.536  1.00                 O  
ATOM    132  CB  LYS    28       5.466  38.444  50.603  1.00                 C  
ATOM    133  CD  LYS    28       3.707  37.628  49.010  1.00                 C  
ATOM    134  CE  LYS    28       4.338  38.179  47.741  1.00                 C  
ATOM    135  CG  LYS    28       4.001  38.520  50.205  1.00                 C  
ATOM    136  NZ  LYS    28       3.983  37.366  46.546  1.00                 N  
ATOM    137  N   ARG    29       7.973  37.823  52.164  1.00                 N  
ATOM    138  CA  ARG    29       9.417  37.858  52.320  1.00                 C  
ATOM    139  C   ARG    29      10.026  36.531  52.763  1.00                 C  
ATOM    140  O   ARG    29      11.092  36.162  52.281  1.00                 O  
ATOM    141  CB  ARG    29       9.821  38.937  53.326  1.00                 C  
ATOM    142  CD  ARG    29      12.051  39.478  52.309  1.00                 C  
ATOM    143  NE  ARG    29      13.494  39.567  52.519  1.00                 N  
ATOM    144  CG  ARG    29      11.319  39.034  53.565  1.00                 C  
ATOM    145  CZ  ARG    29      14.117  40.648  52.977  1.00                 C  
ATOM    146  NH1 ARG    29      15.434  40.636  53.136  1.00                 N  
ATOM    147  NH2 ARG    29      13.423  41.737  53.276  1.00                 N  
ATOM    148  N   GLY    30       9.305  35.772  53.591  1.00                 N  
ATOM    149  CA  GLY    30       9.754  34.444  54.045  1.00                 C  
ATOM    150  C   GLY    30       9.846  33.463  52.848  1.00                 C  
ATOM    151  O   GLY    30      10.829  32.741  52.678  1.00                 O  
ATOM    152  N   THR    31       8.843  33.480  51.975  1.00                 N  
ATOM    153  CA  THR    31       8.872  32.602  50.788  1.00                 C  
ATOM    154  C   THR    31      10.011  32.948  49.814  1.00                 C  
ATOM    155  O   THR    31      10.676  32.074  49.287  1.00                 O  
ATOM    156  CB  THR    31       7.541  32.653  50.015  1.00                 C  
ATOM    157  OG1 THR    31       6.479  32.184  50.856  1.00                 O  
ATOM    158  CG2 THR    31       7.608  31.770  48.779  1.00                 C  
ATOM    159  N   GLY    32      10.192  34.235  49.557  1.00                 N  
ATOM    160  CA  GLY    32      11.247  34.707  48.682  1.00                 C  
ATOM    161  C   GLY    32      12.608  34.438  49.315  1.00                 C  
ATOM    162  O   GLY    32      13.544  34.091  48.613  1.00                 O  
ATOM    163  N   ASN    33      12.724  34.588  50.625  1.00                 N  
ATOM    164  CA  ASN    33      13.973  34.258  51.303  1.00                 C  
ATOM    165  C   ASN    33      14.269  32.763  51.211  1.00                 C  
ATOM    166  O   ASN    33      15.415  32.402  50.992  1.00                 O  
ATOM    167  CB  ASN    33      13.925  34.710  52.764  1.00                 C  
ATOM    168  CG  ASN    33      14.035  36.214  52.912  1.00                 C  
ATOM    169  OD1 ASN    33      14.515  36.903  52.012  1.00                 O  
ATOM    170  ND2 ASN    33      13.590  36.729  54.053  1.00                 N  
ATOM    171  N   TYR    34      13.263  31.891  51.341  1.00                 N  
ATOM    172  CA  TYR    34      13.529  30.460  51.131  1.00                 C  
ATOM    173  C   TYR    34      14.198  30.152  49.758  1.00                 C  
ATOM    174  O   TYR    34      15.209  29.449  49.684  1.00                 O  
ATOM    175  CB  TYR    34      12.234  29.652  51.243  1.00                 C  
ATOM    176  CG  TYR    34      12.410  28.174  50.980  1.00                 C  
ATOM    177  OH  TYR    34      12.900  24.105  50.274  1.00                 O  
ATOM    178  CZ  TYR    34      12.737  25.452  50.506  1.00                 C  
ATOM    179  CD1 TYR    34      12.917  27.332  51.963  1.00                 C  
ATOM    180  CE1 TYR    34      13.081  25.980  51.731  1.00                 C  
ATOM    181  CD2 TYR    34      12.069  27.624  49.751  1.00                 C  
ATOM    182  CE2 TYR    34      12.226  26.274  49.502  1.00                 C  
ATOM    183  N   ARG    35      13.609  30.678  48.689  1.00                 N  
ATOM    184  CA  ARG    35      14.130  30.525  47.338  1.00                 C  
ATOM    185  C   ARG    35      15.514  31.170  47.167  1.00                 C  
ATOM    186  O   ARG    35      16.365  30.613  46.509  1.00                 O  
ATOM    187  CB  ARG    35      13.160  31.126  46.319  1.00                 C  
ATOM    188  CD  ARG    35      10.974  30.970  45.096  1.00                 C  
ATOM    189  NE  ARG    35       9.703  30.261  44.965  1.00                 N  
ATOM    190  CG  ARG    35      11.875  30.335  46.143  1.00                 C  
ATOM    191  CZ  ARG    35       9.523  29.184  44.208  1.00                 C  
ATOM    192  NH1 ARG    35       8.331  28.606  44.151  1.00                 N  
ATOM    193  NH2 ARG    35      10.535  28.687  43.510  1.00                 N  
ATOM    194  N   LEU    36      15.753  32.337  47.763  1.00                 N  
ATOM    195  CA  LEU    36      17.067  32.968  47.628  1.00                 C  
ATOM    196  C   LEU    36      18.181  32.220  48.386  1.00                 C  
ATOM    197  O   LEU    36      19.301  32.169  47.928  1.00                 O  
ATOM    198  CB  LEU    36      17.019  34.416  48.119  1.00                 C  
ATOM    199  CG  LEU    36      16.197  35.391  47.274  1.00                 C  
ATOM    200  CD1 LEU    36      16.091  36.743  47.963  1.00                 C  
ATOM    201  CD2 LEU    36      16.807  35.550  45.890  1.00                 C  
ATOM    202  N   LEU    37      17.844  31.651  49.538  1.00                 N  
ATOM    203  CA  LEU    37      18.819  31.036  50.429  1.00                 C  
ATOM    204  C   LEU    37      18.853  29.528  50.514  1.00                 C  
ATOM    205  O   LEU    37      19.843  28.995  51.019  1.00                 O  
ATOM    206  CB  LEU    37      18.629  31.540  51.861  1.00                 C  
ATOM    207  CG  LEU    37      18.813  33.043  52.080  1.00                 C  
ATOM    208  CD1 LEU    37      18.514  33.416  53.524  1.00                 C  
ATOM    209  CD2 LEU    37      20.222  33.474  51.703  1.00                 C  
ATOM    210  N   PRO    38      17.789  28.865  50.053  1.00                 N  
ATOM    211  CA  PRO    38      17.606  27.396  50.156  1.00                 C  
ATOM    212  C   PRO    38      17.386  26.959  51.611  1.00                 C  
ATOM    213  O   PRO    38      17.595  25.814  51.922  1.00                 O  
ATOM    214  CB  PRO    38      18.906  26.821  49.591  1.00                 C  
ATOM    215  CD  PRO    38      19.207  29.193  49.697  1.00                 C  
ATOM    216  CG  PRO    38      19.925  27.880  49.845  1.00                 C  
ATOM    217  N   HIS    39      16.953  27.873  52.481  1.00                 N  
ATOM    218  CA  HIS    39      16.777  27.609  53.897  1.00                 C  
ATOM    219  C   HIS    39      15.304  27.439  54.253  1.00                 C  
ATOM    220  O   HIS    39      14.577  28.421  54.367  1.00                 O  
ATOM    221  CB  HIS    39      17.388  28.736  54.732  1.00                 C  
ATOM    222  CG  HIS    39      18.869  28.875  54.566  1.00                 C  
ATOM    223  ND1 HIS    39      19.767  27.983  55.112  1.00                 N  
ATOM    224  CE1 HIS    39      21.016  28.369  54.794  1.00                 C  
ATOM    225  CD2 HIS    39      19.755  29.819  53.899  1.00                 C  
ATOM    226  NE2 HIS    39      21.016  29.470  54.067  1.00                 N  
ATOM    227  N   PHE    40      14.852  26.191  54.442  1.00                 N  
ATOM    228  CA  PHE    40      13.429  25.982  54.748  1.00                 C  
ATOM    229  C   PHE    40      12.884  26.604  56.024  1.00                 C  
ATOM    230  O   PHE    40      11.673  26.797  56.122  1.00                 O  
ATOM    231  CB  PHE    40      13.111  24.487  54.824  1.00                 C  
ATOM    232  CG  PHE    40      13.699  23.803  56.024  1.00                 C  
ATOM    233  CZ  PHE    40      14.792  22.534  58.242  1.00                 C  
ATOM    234  CD1 PHE    40      13.005  23.756  57.221  1.00                 C  
ATOM    235  CE1 PHE    40      13.546  23.125  58.326  1.00                 C  
ATOM    236  CD2 PHE    40      14.945  23.205  55.957  1.00                 C  
ATOM    237  CE2 PHE    40      15.486  22.575  57.062  1.00                 C  
ATOM    238  N   GLN    41      13.736  26.886  57.006  1.00                 N  
ATOM    239  CA  GLN    41      13.281  27.548  58.234  1.00                 C  
ATOM    240  C   GLN    41      12.525  28.852  57.929  1.00                 C  
ATOM    241  O   GLN    41      11.724  29.293  58.760  1.00                 O  
ATOM    242  CB  GLN    41      14.466  27.840  59.156  1.00                 C  
ATOM    243  CD  GLN    41      13.266  27.454  61.344  1.00                 C  
ATOM    244  CG  GLN    41      14.075  28.422  60.505  1.00                 C  
ATOM    245  OE1 GLN    41      13.658  26.303  61.533  1.00                 O  
ATOM    246  NE2 GLN    41      12.130  27.919  61.852  1.00                 N  
ATOM    247  N   ASN    42      12.772  29.469  56.766  1.00                 N  
ATOM    248  CA  ASN    42      11.994  30.660  56.381  1.00                 C  
ATOM    249  C   ASN    42      10.482  30.377  56.294  1.00                 C  
ATOM    250  O   ASN    42       9.705  31.168  56.818  1.00                 O  
ATOM    251  CB  ASN    42      12.494  31.219  55.048  1.00                 C  
ATOM    252  CG  ASN    42      13.836  31.914  55.174  1.00                 C  
ATOM    253  OD1 ASN    42      13.916  33.047  55.647  1.00                 O  
ATOM    254  ND2 ASN    42      14.895  31.235  54.749  1.00                 N  
ATOM    255  N   LEU    43      10.084  29.272  55.661  1.00                 N  
ATOM    256  CA  LEU    43       8.676  28.836  55.634  1.00                 C  
ATOM    257  C   LEU    43       8.163  28.575  57.029  1.00                 C  
ATOM    258  O   LEU    43       7.037  28.921  57.342  1.00                 O  
ATOM    259  CB  LEU    43       8.520  27.581  54.772  1.00                 C  
ATOM    260  CG  LEU    43       8.724  27.763  53.267  1.00                 C  
ATOM    261  CD1 LEU    43       8.721  26.418  52.558  1.00                 C  
ATOM    262  CD2 LEU    43       7.651  28.670  52.685  1.00                 C  
ATOM    263  N   THR    44       8.986  27.911  57.842  1.00                 N  
ATOM    264  CA  THR    44       8.566  27.523  59.165  1.00                 C  
ATOM    265  C   THR    44       8.169  28.679  60.071  1.00                 C  
ATOM    266  O   THR    44       7.291  28.508  60.899  1.00                 O  
ATOM    267  CB  THR    44       9.662  26.724  59.894  1.00                 C  
ATOM    268  OG1 THR    44       9.945  25.522  59.166  1.00                 O  
ATOM    269  CG2 THR    44       9.205  26.348  61.295  1.00                 C  
ATOM    270  N   SER    45       8.768  29.853  59.877  1.00                 N  
ATOM    271  CA  SER    45       8.465  31.023  60.691  1.00                 C  
ATOM    272  C   SER    45       7.068  31.559  60.446  1.00                 C  
ATOM    273  O   SER    45       6.492  32.202  61.310  1.00                 O  
ATOM    274  CB  SER    45       9.484  32.134  60.432  1.00                 C  
ATOM    275  OG  SER    45       9.382  32.621  59.105  1.00                 O  
ATOM    276  N   PHE    46       6.531  31.314  59.263  1.00                 N  
ATOM    277  CA  PHE    46       5.228  31.865  58.883  1.00                 C  
ATOM    278  C   PHE    46       4.107  30.844  58.573  1.00                 C  
ATOM    279  O   PHE    46       2.952  31.210  58.519  1.00                 O  
ATOM    280  CB  PHE    46       5.365  32.767  57.655  1.00                 C  
ATOM    281  CG  PHE    46       6.273  33.944  57.866  1.00                 C  
ATOM    282  CZ  PHE    46       7.950  36.126  58.260  1.00                 C  
ATOM    283  CD1 PHE    46       7.487  34.028  57.206  1.00                 C  
ATOM    284  CE1 PHE    46       8.323  35.111  57.400  1.00                 C  
ATOM    285  CD2 PHE    46       5.914  34.969  58.724  1.00                 C  
ATOM    286  CE2 PHE    46       6.750  36.052  58.918  1.00                 C  
ATOM    287  N   SER    47       4.469  29.593  58.338  1.00                 N  
ATOM    288  CA  SER    47       3.526  28.582  57.916  1.00                 C  
ATOM    289  C   SER    47       2.310  28.391  58.840  1.00                 C  
ATOM    290  O   SER    47       2.386  28.536  60.048  1.00                 O  
ATOM    291  CB  SER    47       4.222  27.227  57.773  1.00                 C  
ATOM    292  OG  SER    47       3.294  26.210  57.437  1.00                 O  
ATOM    293  N   GLN    48       1.203  28.015  58.217  1.00                 N  
ATOM    294  CA  GLN    48      -0.028  27.677  58.894  1.00                 C  
ATOM    295  C   GLN    48      -0.308  26.242  58.516  1.00                 C  
ATOM    296  O   GLN    48       0.320  25.726  57.582  1.00                 O  
ATOM    297  CB  GLN    48      -1.146  28.637  58.483  1.00                 C  
ATOM    298  CD  GLN    48      -2.021  31.006  58.445  1.00                 C  
ATOM    299  CG  GLN    48      -0.887  30.088  58.855  1.00                 C  
ATOM    300  OE1 GLN    48      -2.564  30.887  57.347  1.00                 O  
ATOM    301  NE2 GLN    48      -2.383  31.928  59.330  1.00                 N  
ATOM    302  N   TYR    49      -1.165  25.544  59.282  1.00                 N  
ATOM    303  CA  TYR    49      -1.458  24.166  58.910  1.00                 C  
ATOM    304  C   TYR    49      -2.165  24.007  57.556  1.00                 C  
ATOM    305  O   TYR    49      -2.884  24.922  57.080  1.00                 O  
ATOM    306  CB  TYR    49      -2.320  23.494  59.981  1.00                 C  
ATOM    307  CG  TYR    49      -1.583  23.208  61.270  1.00                 C  
ATOM    308  OH  TYR    49       0.434  22.433  64.822  1.00                 O  
ATOM    309  CZ  TYR    49      -0.232  22.688  63.646  1.00                 C  
ATOM    310  CD1 TYR    49      -1.922  23.867  62.444  1.00                 C  
ATOM    311  CE1 TYR    49      -1.254  23.613  63.627  1.00                 C  
ATOM    312  CD2 TYR    49      -0.550  22.280  61.308  1.00                 C  
ATOM    313  CE2 TYR    49       0.129  22.012  62.481  1.00                 C  
ATOM    314  N   GLY    50      -1.925  22.862  56.933  1.00                 N  
ATOM    315  CA  GLY    50      -2.596  22.450  55.686  1.00                 C  
ATOM    316  C   GLY    50      -4.113  22.518  55.843  1.00                 C  
ATOM    317  O   GLY    50      -4.816  23.030  54.950  1.00                 O  
ATOM    318  N   GLN    51      -4.604  22.096  57.002  1.00                 N  
ATOM    319  CA  GLN    51      -6.052  22.132  57.347  1.00                 C  
ATOM    320  C   GLN    51      -6.739  23.500  57.310  1.00                 C  
ATOM    321  O   GLN    51      -7.963  23.593  57.324  1.00                 O  
ATOM    322  CB  GLN    51      -6.284  21.556  58.745  1.00                 C  
ATOM    323  CD  GLN    51      -5.878  21.756  61.230  1.00                 C  
ATOM    324  CG  GLN    51      -5.705  22.401  59.869  1.00                 C  
ATOM    325  OE1 GLN    51      -6.955  21.261  61.561  1.00                 O  
ATOM    326  NE2 GLN    51      -4.814  21.762  62.025  1.00                 N  
ATOM    327  N   ASP    52      -5.963  24.572  57.267  1.00                 N  
ATOM    328  CA  ASP    52      -6.499  25.913  57.237  1.00                 C  
ATOM    329  C   ASP    52      -6.473  26.539  55.849  1.00                 C  
ATOM    330  O   ASP    52      -6.894  27.682  55.681  1.00                 O  
ATOM    331  CB  ASP    52      -5.733  26.818  58.204  1.00                 C  
ATOM    332  CG  ASP    52      -5.929  26.420  59.654  1.00                 C  
ATOM    333  OD1 ASP    52      -6.969  25.802  59.965  1.00                 O  
ATOM    334  OD2 ASP    52      -5.043  26.725  60.479  1.00                 O  
ATOM    335  N   LYS    53      -5.993  25.787  54.850  1.00                 N  
ATOM    336  CA  LYS    53      -5.918  26.303  53.493  1.00                 C  
ATOM    337  C   LYS    53      -7.313  26.665  52.993  1.00                 C  
ATOM    338  O   LYS    53      -8.205  25.873  53.143  1.00                 O  
ATOM    339  CB  LYS    53      -5.262  25.278  52.566  1.00                 C  
ATOM    340  CD  LYS    53      -3.194  24.035  51.875  1.00                 C  
ATOM    341  CE  LYS    53      -1.718  23.801  52.154  1.00                 C  
ATOM    342  CG  LYS    53      -3.788  25.037  52.851  1.00                 C  
ATOM    343  NZ  LYS    53      -1.121  22.821  51.205  1.00                 N  
ATOM    344  N   TYR    54      -7.448  27.875  52.453  1.00                 N  
ATOM    345  CA  TYR    54      -8.638  28.469  51.816  1.00                 C  
ATOM    346  C   TYR    54      -9.736  28.937  52.732  1.00                 C  
ATOM    347  O   TYR    54     -10.255  30.020  52.525  1.00                 O  
ATOM    348  CB  TYR    54      -9.269  27.481  50.833  1.00                 C  
ATOM    349  CG  TYR    54      -8.316  26.979  49.772  1.00                 C  
ATOM    350  OH  TYR    54      -5.691  25.585  46.863  1.00                 O  
ATOM    351  CZ  TYR    54      -6.560  26.048  47.825  1.00                 C  
ATOM    352  CD1 TYR    54      -7.706  25.737  49.894  1.00                 C  
ATOM    353  CE1 TYR    54      -6.833  25.270  48.930  1.00                 C  
ATOM    354  CD2 TYR    54      -8.029  27.749  48.652  1.00                 C  
ATOM    355  CE2 TYR    54      -7.159  27.298  47.677  1.00                 C  
ATOM    356  N   ILE    55     -10.109  28.087  53.706  1.00                 N  
ATOM    357  CA  ILE    55     -11.282  28.287  54.544  1.00                 C  
ATOM    358  C   ILE    55     -11.019  28.849  55.928  1.00                 C  
ATOM    359  O   ILE    55     -11.940  29.412  56.518  1.00                 O  
ATOM    360  CB  ILE    55     -12.074  26.979  54.728  1.00                 C  
ATOM    361  CD1 ILE    55     -12.006  24.723  55.913  1.00                 C  
ATOM    362  CG1 ILE    55     -11.229  25.945  55.474  1.00                 C  
ATOM    363  CG2 ILE    55     -12.556  26.454  53.384  1.00                 C  
ATOM    364  N   ASP    56      -9.769  28.700  56.422  1.00                 N  
ATOM    365  CA  ASP    56      -9.351  29.176  57.743  1.00                 C  
ATOM    366  C   ASP    56      -8.127  30.035  57.674  1.00                 C  
ATOM    367  O   ASP    56      -7.346  29.990  58.602  1.00                 O  
ATOM    368  CB  ASP    56      -9.093  27.995  58.681  1.00                 C  
ATOM    369  CG  ASP    56      -8.986  28.417  60.133  1.00                 C  
ATOM    370  OD1 ASP    56      -9.632  29.417  60.510  1.00                 O  
ATOM    371  OD2 ASP    56      -8.255  27.748  60.894  1.00                 O  
ATOM    372  N   GLU    57      -8.020  30.905  56.650  1.00                 N  
ATOM    373  CA  GLU    57      -6.826  31.747  56.456  1.00                 C  
ATOM    374  C   GLU    57      -6.647  32.923  57.413  1.00                 C  
ATOM    375  O   GLU    57      -5.560  33.507  57.480  1.00                 O  
ATOM    376  CB  GLU    57      -6.799  32.320  55.038  1.00                 C  
ATOM    377  CD  GLU    57      -9.204  32.637  54.334  1.00                 C  
ATOM    378  CG  GLU    57      -7.913  33.314  54.749  1.00                 C  
ATOM    379  OE1 GLU    57      -9.332  31.414  54.556  1.00                 O  
ATOM    380  OE2 GLU    57     -10.088  33.329  53.786  1.00                 O  
ATOM    381  N   VAL    58      -6.281  34.088  56.888  1.00                 N  
ATOM    382  CA  VAL    58      -6.035  35.213  57.769  1.00                 C  
ATOM    383  C   VAL    58      -7.019  36.356  57.826  1.00                 C  
ATOM    384  O   VAL    58      -6.758  37.383  58.459  1.00                 O  
ATOM    385  CB  VAL    58      -4.680  35.880  57.468  1.00                 C  
ATOM    386  CG1 VAL    58      -3.541  34.899  57.700  1.00                 C  
ATOM    387  CG2 VAL    58      -4.651  36.408  56.042  1.00                 C  
ATOM    388  N   LEU    59      -8.174  36.232  57.180  1.00                 N  
ATOM    389  CA  LEU    59      -9.156  37.321  57.133  1.00                 C  
ATOM    390  C   LEU    59      -9.994  37.571  58.371  1.00                 C  
ATOM    391  O   LEU    59     -10.749  38.544  58.447  1.00                 O  
ATOM    392  CB  LEU    59     -10.141  37.105  55.982  1.00                 C  
ATOM    393  CG  LEU    59      -9.553  37.149  54.570  1.00                 C  
ATOM    394  CD1 LEU    59     -10.612  36.797  53.536  1.00                 C  
ATOM    395  CD2 LEU    59      -8.961  38.519  54.276  1.00                 C  
ATOM    396  N   ASN    60      -9.886  36.705  59.365  1.00                 N  
ATOM    397  CA  ASN    60     -10.667  36.898  60.568  1.00                 C  
ATOM    398  C   ASN    60     -12.039  36.253  60.522  1.00                 C  
ATOM    399  O   ASN    60     -12.301  35.297  59.788  1.00                 O  
ATOM    400  CB  ASN    60     -10.826  38.389  60.870  1.00                 C  
ATOM    401  CG  ASN    60      -9.514  39.052  61.240  1.00                 C  
ATOM    402  OD1 ASN    60      -8.754  38.533  62.057  1.00                 O  
ATOM    403  ND2 ASN    60      -9.244  40.204  60.637  1.00                 N  
ATOM    404  N   ASN    61     -12.932  36.799  61.333  1.00                 N  
ATOM    405  CA  ASN    61     -14.282  36.289  61.475  1.00                 C  
ATOM    406  C   ASN    61     -15.224  36.751  60.363  1.00                 C  
ATOM    407  O   ASN    61     -16.013  37.685  60.533  1.00                 O  
ATOM    408  CB  ASN    61     -14.865  36.686  62.833  1.00                 C  
ATOM    409  CG  ASN    61     -16.201  36.026  63.109  1.00                 C  
ATOM    410  OD1 ASN    61     -16.589  35.078  62.426  1.00                 O  
ATOM    411  ND2 ASN    61     -16.911  36.527  64.114  1.00                 N  
ATOM    412  N   LYS    62     -15.155  36.101  59.203  1.00                 N  
ATOM    413  CA  LYS    62     -16.054  36.421  58.102  1.00                 C  
ATOM    414  C   LYS    62     -16.384  35.160  57.323  1.00                 C  
ATOM    415  O   LYS    62     -15.515  34.428  56.842  1.00                 O  
ATOM    416  CB  LYS    62     -15.427  37.475  57.187  1.00                 C  
ATOM    417  CD  LYS    62     -15.684  39.043  55.244  1.00                 C  
ATOM    418  CE  LYS    62     -16.587  39.495  54.107  1.00                 C  
ATOM    419  CG  LYS    62     -16.333  37.934  56.057  1.00                 C  
ATOM    420  NZ  LYS    62     -15.964  40.581  53.302  1.00                 N  
ATOM    421  N   ARG    63     -17.682  34.908  57.200  1.00                 N  
ATOM    422  CA  ARG    63     -18.199  33.717  56.533  1.00                 C  
ATOM    423  C   ARG    63     -17.882  33.687  55.050  1.00                 C  
ATOM    424  O   ARG    63     -17.735  34.724  54.397  1.00                 O  
ATOM    425  CB  ARG    63     -19.713  33.611  56.724  1.00                 C  
ATOM    426  CD  ARG    63     -21.812  32.265  56.436  1.00                 C  
ATOM    427  NE  ARG    63     -22.451  31.152  55.738  1.00                 N  
ATOM    428  CG  ARG    63     -20.330  32.363  56.113  1.00                 C  
ATOM    429  CZ  ARG    63     -22.512  29.911  56.209  1.00                 C  
ATOM    430  NH1 ARG    63     -23.114  28.962  55.504  1.00                 N  
ATOM    431  NH2 ARG    63     -21.970  29.620  57.384  1.00                 N  
ATOM    432  N   ASN    64     -17.770  32.489  54.490  1.00                 N  
ATOM    433  CA  ASN    64     -17.452  32.366  53.079  1.00                 C  
ATOM    434  C   ASN    64     -18.076  31.132  52.459  1.00                 C  
ATOM    435  O   ASN    64     -18.369  30.139  53.131  1.00                 O  
ATOM    436  CB  ASN    64     -15.936  32.349  52.871  1.00                 C  
ATOM    437  CG  ASN    64     -15.279  31.124  53.475  1.00                 C  
ATOM    438  OD1 ASN    64     -15.297  30.044  52.886  1.00                 O  
ATOM    439  ND2 ASN    64     -14.695  31.290  54.656  1.00                 N  
ATOM    440  N   GLY    65     -18.288  31.184  51.154  1.00                 N  
ATOM    441  CA  GLY    65     -18.873  30.073  50.435  1.00                 C  
ATOM    442  C   GLY    65     -18.077  29.828  49.169  1.00                 C  
ATOM    443  O   GLY    65     -17.641  30.761  48.490  1.00                 O  
ATOM    444  N   PHE    66     -17.871  28.564  48.825  1.00                 N  
ATOM    445  CA  PHE    66     -17.166  28.232  47.596  1.00                 C  
ATOM    446  C   PHE    66     -18.176  28.237  46.450  1.00                 C  
ATOM    447  O   PHE    66     -19.196  27.544  46.478  1.00                 O  
ATOM    448  CB  PHE    66     -16.469  26.876  47.728  1.00                 C  
ATOM    449  CG  PHE    66     -15.300  26.885  48.671  1.00                 C  
ATOM    450  CZ  PHE    66     -13.134  26.895  50.413  1.00                 C  
ATOM    451  CD1 PHE    66     -15.251  27.778  49.727  1.00                 C  
ATOM    452  CE1 PHE    66     -14.175  27.786  50.595  1.00                 C  
ATOM    453  CD2 PHE    66     -14.250  26.000  48.502  1.00                 C  
ATOM    454  CE2 PHE    66     -13.174  26.008  49.370  1.00                 C  
ATOM    455  N   PHE    67     -17.896  29.030  45.422  1.00                 N  
ATOM    456  CA  PHE    67     -18.748  29.096  44.243  1.00                 C  
ATOM    457  C   PHE    67     -18.123  28.230  43.131  1.00                 C  
ATOM    458  O   PHE    67     -18.823  27.546  42.379  1.00                 O  
ATOM    459  CB  PHE    67     -18.922  30.546  43.788  1.00                 C  
ATOM    460  CG  PHE    67     -19.662  31.406  44.773  1.00                 C  
ATOM    461  CZ  PHE    67     -21.036  32.994  46.593  1.00                 C  
ATOM    462  CD1 PHE    67     -18.982  32.308  45.574  1.00                 C  
ATOM    463  CE1 PHE    67     -19.663  33.099  46.480  1.00                 C  
ATOM    464  CD2 PHE    67     -21.036  31.313  44.899  1.00                 C  
ATOM    465  CE2 PHE    67     -21.717  32.104  45.805  1.00                 C  
ATOM    466  N   ILE    68     -16.745  28.179  43.081  1.00                 N  
ATOM    467  CA  ILE    68     -16.112  27.530  41.943  1.00                 C  
ATOM    468  C   ILE    68     -14.881  26.852  42.568  1.00                 C  
ATOM    469  O   ILE    68     -13.956  27.502  43.103  1.00                 O  
ATOM    470  CB  ILE    68     -15.777  28.541  40.831  1.00                 C  
ATOM    471  CD1 ILE    68     -16.196  26.966  38.871  1.00                 C  
ATOM    472  CG1 ILE    68     -15.193  27.821  39.614  1.00                 C  
ATOM    473  CG2 ILE    68     -14.841  29.619  41.355  1.00                 C  
ATOM    474  N   GLU    69     -14.918  25.526  42.555  1.00                 N  
ATOM    475  CA  GLU    69     -13.829  24.695  43.080  1.00                 C  
ATOM    476  C   GLU    69     -13.018  24.253  41.855  1.00                 C  
ATOM    477  O   GLU    69     -13.256  23.205  41.244  1.00                 O  
ATOM    478  CB  GLU    69     -14.391  23.518  43.880  1.00                 C  
ATOM    479  CD  GLU    69     -15.690  22.734  45.899  1.00                 C  
ATOM    480  CG  GLU    69     -15.146  23.925  45.135  1.00                 C  
ATOM    481  OE1 GLU    69     -14.917  22.113  46.659  1.00                 O  
ATOM    482  OE2 GLU    69     -16.889  22.422  45.739  1.00                 O  
ATOM    483  N   ILE    70     -12.037  25.082  41.513  1.00                 N  
ATOM    484  CA  ILE    70     -11.236  24.894  40.327  1.00                 C  
ATOM    485  C   ILE    70     -10.000  24.075  40.704  1.00                 C  
ATOM    486  O   ILE    70      -9.144  24.540  41.471  1.00                 O  
ATOM    487  CB  ILE    70     -10.843  26.241  39.692  1.00                 C  
ATOM    488  CD1 ILE    70     -13.061  26.396  38.444  1.00                 C  
ATOM    489  CG1 ILE    70     -12.092  27.072  39.389  1.00                 C  
ATOM    490  CG2 ILE    70      -9.997  26.017  38.448  1.00                 C  
ATOM    491  N   GLY    71      -9.934  22.858  40.158  1.00                 N  
ATOM    492  CA  GLY    71      -8.922  21.848  40.494  1.00                 C  
ATOM    493  C   GLY    71      -9.459  21.115  41.727  1.00                 C  
ATOM    494  O   GLY    71      -8.823  21.094  42.772  1.00                 O  
ATOM    495  N   GLY    72     -10.649  20.528  41.604  1.00                 N  
ATOM    496  CA  GLY    72     -11.355  19.889  42.739  1.00                 C  
ATOM    497  C   GLY    72     -10.711  18.624  43.314  1.00                 C  
ATOM    498  O   GLY    72     -11.027  18.272  44.437  1.00                 O  
ATOM    499  N   TYR    73      -9.795  18.009  42.551  1.00                 N  
ATOM    500  CA  TYR    73      -9.026  16.804  42.901  1.00                 C  
ATOM    501  C   TYR    73      -9.846  15.683  43.519  1.00                 C  
ATOM    502  O   TYR    73     -10.606  15.022  42.826  1.00                 O  
ATOM    503  CB  TYR    73      -7.894  17.153  43.869  1.00                 C  
ATOM    504  CG  TYR    73      -6.818  18.027  43.264  1.00                 C  
ATOM    505  OH  TYR    73      -3.866  20.443  41.609  1.00                 O  
ATOM    506  CZ  TYR    73      -4.843  19.643  42.155  1.00                 C  
ATOM    507  CD1 TYR    73      -6.679  19.354  43.650  1.00                 C  
ATOM    508  CE1 TYR    73      -5.699  20.160  43.102  1.00                 C  
ATOM    509  CD2 TYR    73      -5.946  17.523  42.308  1.00                 C  
ATOM    510  CE2 TYR    73      -4.960  18.314  41.749  1.00                 C  
ATOM    511  N   ASP    74      -9.733  15.540  44.840  1.00                 N  
ATOM    512  CA  ASP    74     -10.347  14.464  45.566  1.00                 C  
ATOM    513  C   ASP    74     -11.466  14.966  46.488  1.00                 C  
ATOM    514  O   ASP    74     -11.971  14.209  47.313  1.00                 O  
ATOM    515  CB  ASP    74      -9.302  13.707  46.387  1.00                 C  
ATOM    516  CG  ASP    74      -8.650  14.576  47.445  1.00                 C  
ATOM    517  OD1 ASP    74      -8.988  15.776  47.518  1.00                 O  
ATOM    518  OD2 ASP    74      -7.802  14.057  48.200  1.00                 O  
ATOM    519  N   GLY    75     -11.852  16.244  46.320  1.00                 N  
ATOM    520  CA  GLY    75     -13.011  16.800  47.019  1.00                 C  
ATOM    521  C   GLY    75     -12.812  17.449  48.360  1.00                 C  
ATOM    522  O   GLY    75     -13.797  17.768  49.014  1.00                 O  
ATOM    523  N   GLN    76     -11.564  17.680  48.752  1.00                 N  
ATOM    524  CA  GLN    76     -11.237  18.265  50.032  1.00                 C  
ATOM    525  C   GLN    76     -11.769  19.661  50.176  1.00                 C  
ATOM    526  O   GLN    76     -12.188  20.017  51.255  1.00                 O  
ATOM    527  CB  GLN    76      -9.722  18.275  50.245  1.00                 C  
ATOM    528  CD  GLN    76      -7.605  16.934  50.558  1.00                 C  
ATOM    529  CG  GLN    76      -9.117  16.898  50.466  1.00                 C  
ATOM    530  OE1 GLN    76      -7.041  17.616  51.414  1.00                 O  
ATOM    531  NE2 GLN    76      -6.942  16.197  49.674  1.00                 N  
ATOM    532  N   SER    77     -11.753  20.477  49.122  1.00                 N  
ATOM    533  CA  SER    77     -12.275  21.847  49.276  1.00                 C  
ATOM    534  C   SER    77     -13.794  21.842  49.494  1.00                 C  
ATOM    535  O   SER    77     -14.314  22.740  50.120  1.00                 O  
ATOM    536  CB  SER    77     -11.925  22.695  48.051  1.00                 C  
ATOM    537  OG  SER    77     -12.589  22.218  46.894  1.00                 O  
ATOM    538  N   LEU    78     -14.495  20.850  48.955  1.00                 N  
ATOM    539  CA  LEU    78     -15.930  20.732  49.165  1.00                 C  
ATOM    540  C   LEU    78     -16.146  20.365  50.624  1.00                 C  
ATOM    541  O   LEU    78     -17.027  20.930  51.309  1.00                 O  
ATOM    542  CB  LEU    78     -16.527  19.691  48.216  1.00                 C  
ATOM    543  CG  LEU    78     -18.041  19.487  48.298  1.00                 C  
ATOM    544  CD1 LEU    78     -18.775  20.785  47.999  1.00                 C  
ATOM    545  CD2 LEU    78     -18.489  18.393  47.341  1.00                 C  
ATOM    546  N   SER    79     -15.346  19.419  51.119  1.00                 N  
ATOM    547  CA  SER    79     -15.427  19.043  52.526  1.00                 C  
ATOM    548  C   SER    79     -15.144  20.214  53.432  1.00                 C  
ATOM    549  O   SER    79     -15.797  20.360  54.460  1.00                 O  
ATOM    550  CB  SER    79     -14.453  17.903  52.833  1.00                 C  
ATOM    551  OG  SER    79     -14.828  16.716  52.157  1.00                 O  
ATOM    552  N   ASN    80     -14.191  21.076  53.047  1.00                 N  
ATOM    553  CA  ASN    80     -13.848  22.243  53.870  1.00                 C  
ATOM    554  C   ASN    80     -14.934  23.303  53.843  1.00                 C  
ATOM    555  O   ASN    80     -15.227  23.912  54.869  1.00                 O  
ATOM    556  CB  ASN    80     -12.516  22.845  53.417  1.00                 C  
ATOM    557  CG  ASN    80     -11.327  21.993  53.814  1.00                 C  
ATOM    558  OD1 ASN    80     -11.416  21.171  54.725  1.00                 O  
ATOM    559  ND2 ASN    80     -10.206  22.188  53.128  1.00                 N  
ATOM    560  N   THR    81     -15.538  23.542  52.679  1.00                 N  
ATOM    561  CA  THR    81     -16.647  24.508  52.626  1.00                 C  
ATOM    562  C   THR    81     -17.801  23.981  53.502  1.00                 C  
ATOM    563  O   THR    81     -18.382  24.716  54.305  1.00                 O  
ATOM    564  CB  THR    81     -17.123  24.742  51.180  1.00                 C  
ATOM    565  OG1 THR    81     -16.053  25.300  50.407  1.00                 O  
ATOM    566  CG2 THR    81     -18.297  25.709  51.156  1.00                 C  
ATOM    567  N   LEU    82     -18.123  22.704  53.351  1.00                 N  
ATOM    568  CA  LEU    82     -19.181  22.092  54.169  1.00                 C  
ATOM    569  C   LEU    82     -18.904  22.323  55.659  1.00                 C  
ATOM    570  O   LEU    82     -19.792  22.749  56.406  1.00                 O  
ATOM    571  CB  LEU    82     -19.291  20.595  53.870  1.00                 C  
ATOM    572  CG  LEU    82     -19.837  20.217  52.492  1.00                 C  
ATOM    573  CD1 LEU    82     -19.716  18.719  52.258  1.00                 C  
ATOM    574  CD2 LEU    82     -21.285  20.660  52.347  1.00                 C  
ATOM    575  N   PHE    83     -17.668  22.052  56.083  1.00                 N  
ATOM    576  CA  PHE    83     -17.298  22.186  57.494  1.00                 C  
ATOM    577  C   PHE    83     -17.443  23.594  58.042  1.00                 C  
ATOM    578  O   PHE    83     -18.124  23.801  59.056  1.00                 O  
ATOM    579  CB  PHE    83     -15.856  21.727  57.716  1.00                 C  
ATOM    580  CG  PHE    83     -15.379  21.886  59.131  1.00                 C  
ATOM    581  CZ  PHE    83     -14.494  22.188  61.749  1.00                 C  
ATOM    582  CD1 PHE    83     -15.735  20.969  60.104  1.00                 C  
ATOM    583  CE1 PHE    83     -15.297  21.116  61.407  1.00                 C  
ATOM    584  CD2 PHE    83     -14.576  22.954  59.490  1.00                 C  
ATOM    585  CE2 PHE    83     -14.137  23.101  60.792  1.00                 C  
ATOM    586  N   LEU    84     -16.850  24.582  57.361  1.00                 N  
ATOM    587  CA  LEU    84     -16.866  25.958  57.900  1.00                 C  
ATOM    588  C   LEU    84     -18.212  26.629  57.810  1.00                 C  
ATOM    589  O   LEU    84     -18.470  27.534  58.571  1.00                 O  
ATOM    590  CB  LEU    84     -15.836  26.829  57.177  1.00                 C  
ATOM    591  CG  LEU    84     -15.703  28.271  57.670  1.00                 C  
ATOM    592  CD1 LEU    84     -15.293  28.303  59.134  1.00                 C  
ATOM    593  CD2 LEU    84     -14.699  29.038  56.823  1.00                 C  
ATOM    594  N   GLU    85     -19.075  26.162  56.914  1.00                 N  
ATOM    595  CA  GLU    85     -20.422  26.723  56.755  1.00                 C  
ATOM    596  C   GLU    85     -21.507  25.895  57.465  1.00                 C  
ATOM    597  O   GLU    85     -22.667  26.229  57.403  1.00                 O  
ATOM    598  CB  GLU    85     -20.779  26.847  55.272  1.00                 C  
ATOM    599  CD  GLU    85     -20.285  27.915  53.038  1.00                 C  
ATOM    600  CG  GLU    85     -19.905  27.823  54.503  1.00                 C  
ATOM    601  OE1 GLU    85     -20.171  26.893  52.329  1.00                 O  
ATOM    602  OE2 GLU    85     -20.696  29.010  52.599  1.00                 O  
ATOM    603  N   ARG    86     -21.097  24.806  58.102  1.00                 N  
ATOM    604  CA  ARG    86     -21.982  23.886  58.783  1.00                 C  
ATOM    605  C   ARG    86     -23.078  23.373  57.853  1.00                 C  
ATOM    606  O   ARG    86     -24.257  23.391  58.198  1.00                 O  
ATOM    607  CB  ARG    86     -22.610  24.554  60.008  1.00                 C  
ATOM    608  CD  ARG    86     -22.302  25.549  62.292  1.00                 C  
ATOM    609  NE  ARG    86     -21.350  25.946  63.327  1.00                 N  
ATOM    610  CG  ARG    86     -21.605  24.972  61.070  1.00                 C  
ATOM    611  CZ  ARG    86     -21.693  26.518  64.477  1.00                 C  
ATOM    612  NH1 ARG    86     -20.759  26.844  65.359  1.00                 N  
ATOM    613  NH2 ARG    86     -22.969  26.762  64.741  1.00                 N  
ATOM    614  N   GLU    87     -22.667  22.889  56.685  1.00                 N  
ATOM    615  CA  GLU    87     -23.574  22.306  55.704  1.00                 C  
ATOM    616  C   GLU    87     -24.542  23.268  55.063  1.00                 C  
ATOM    617  O   GLU    87     -25.614  22.882  54.697  1.00                 O  
ATOM    618  CB  GLU    87     -24.391  21.176  56.334  1.00                 C  
ATOM    619  CD  GLU    87     -24.396  18.902  57.433  1.00                 C  
ATOM    620  CG  GLU    87     -23.551  20.030  56.873  1.00                 C  
ATOM    621  OE1 GLU    87     -25.636  19.047  57.462  1.00                 O  
ATOM    622  OE2 GLU    87     -23.818  17.873  57.843  1.00                 O  
ATOM    623  N   ARG    88     -24.165  24.532  54.908  1.00                 N  
ATOM    624  CA  ARG    88     -25.073  25.537  54.329  1.00                 C  
ATOM    625  C   ARG    88     -24.418  26.404  53.264  1.00                 C  
ATOM    626  O   ARG    88     -23.602  27.283  53.566  1.00                 O  
ATOM    627  CB  ARG    88     -25.637  26.444  55.425  1.00                 C  
ATOM    628  CD  ARG    88     -27.831  25.288  55.811  1.00                 C  
ATOM    629  NE  ARG    88     -28.714  24.651  56.784  1.00                 N  
ATOM    630  CG  ARG    88     -26.516  25.725  56.435  1.00                 C  
ATOM    631  CZ  ARG    88     -28.671  23.361  57.100  1.00                 C  
ATOM    632  NH1 ARG    88     -29.514  22.869  57.997  1.00                 N  
ATOM    633  NH2 ARG    88     -27.785  22.565  56.517  1.00                 N  
ATOM    634  N   GLY    89     -24.772  26.135  52.016  1.00                 N  
ATOM    635  CA  GLY    89     -24.298  26.927  50.869  1.00                 C  
ATOM    636  C   GLY    89     -25.342  26.900  49.755  1.00                 C  
ATOM    637  O   GLY    89     -26.284  26.134  49.812  1.00                 O  
ATOM    638  N   TRP    90     -25.168  27.752  48.751  1.00                 N  
ATOM    639  CA  TRP    90     -26.083  27.803  47.628  1.00                 C  
ATOM    640  C   TRP    90     -25.664  26.942  46.449  1.00                 C  
ATOM    641  O   TRP    90     -26.498  26.310  45.816  1.00                 O  
ATOM    642  CB  TRP    90     -26.253  29.243  47.141  1.00                 C  
ATOM    643  CG  TRP    90     -27.028  30.109  48.086  1.00                 C  
ATOM    644  CD1 TRP    90     -26.530  31.086  48.899  1.00                 C  
ATOM    645  NE1 TRP    90     -27.545  31.664  49.622  1.00                 N  
ATOM    646  CD2 TRP    90     -28.442  30.075  48.318  1.00                 C  
ATOM    647  CE2 TRP    90     -28.729  31.059  49.282  1.00                 C  
ATOM    648  CH2 TRP    90     -31.030  30.535  49.223  1.00                 C  
ATOM    649  CZ2 TRP    90     -30.023  31.298  49.743  1.00                 C  
ATOM    650  CE3 TRP    90     -29.493  29.310  47.803  1.00                 C  
ATOM    651  CZ3 TRP    90     -30.773  29.550  48.264  1.00                 C  
ATOM    652  N   THR    91     -24.382  26.927  46.129  1.00                 N  
ATOM    653  CA  THR    91     -23.955  26.210  44.950  1.00                 C  
ATOM    654  C   THR    91     -22.486  25.881  44.980  1.00                 C  
ATOM    655  O   THR    91     -21.685  26.641  45.524  1.00                 O  
ATOM    656  CB  THR    91     -24.256  27.005  43.666  1.00                 C  
ATOM    657  OG1 THR    91     -23.921  26.213  42.520  1.00                 O  
ATOM    658  CG2 THR    91     -23.437  28.286  43.628  1.00                 C  
ATOM    659  N   GLY    92     -22.131  24.722  44.427  1.00                 N  
ATOM    660  CA  GLY    92     -20.730  24.399  44.212  1.00                 C  
ATOM    661  C   GLY    92     -20.538  23.844  42.809  1.00                 C  
ATOM    662  O   GLY    92     -21.169  22.880  42.441  1.00                 O  
ATOM    663  N   LEU    93     -19.663  24.479  42.035  1.00                 N  
ATOM    664  CA  LEU    93     -19.256  23.968  40.729  1.00                 C  
ATOM    665  C   LEU    93     -17.847  23.429  40.869  1.00                 C  
ATOM    666  O   LEU    93     -16.899  24.186  41.043  1.00                 O  
ATOM    667  CB  LEU    93     -19.346  25.070  39.671  1.00                 C  
ATOM    668  CG  LEU    93     -20.746  25.396  39.150  1.00                 C  
ATOM    669  CD1 LEU    93     -21.589  26.042  40.239  1.00                 C  
ATOM    670  CD2 LEU    93     -20.669  26.306  37.933  1.00                 C  
ATOM    671  N   LEU    94     -17.668  22.168  40.499  1.00                 N  
ATOM    672  CA  LEU    94     -16.376  21.510  40.626  1.00                 C  
ATOM    673  C   LEU    94     -15.778  21.080  39.294  1.00                 C  
ATOM    674  O   LEU    94     -16.469  20.623  38.381  1.00                 O  
ATOM    675  CB  LEU    94     -16.486  20.283  41.534  1.00                 C  
ATOM    676  CG  LEU    94     -16.665  20.560  43.028  1.00                 C  
ATOM    677  CD1 LEU    94     -18.090  21.000  43.327  1.00                 C  
ATOM    678  CD2 LEU    94     -16.308  19.330  43.849  1.00                 C  
ATOM    679  N   ILE    95     -14.463  21.229  39.179  1.00                 N  
ATOM    680  CA  ILE    95     -13.750  20.820  37.980  1.00                 C  
ATOM    681  C   ILE    95     -12.703  19.797  38.415  1.00                 C  
ATOM    682  O   ILE    95     -12.046  19.940  39.450  1.00                 O  
ATOM    683  CB  ILE    95     -13.120  22.026  37.259  1.00                 C  
ATOM    684  CD1 ILE    95     -15.239  22.546  35.942  1.00                 C  
ATOM    685  CG1 ILE    95     -14.193  23.058  36.908  1.00                 C  
ATOM    686  CG2 ILE    95     -12.350  21.569  36.030  1.00                 C  
ATOM    687  N   GLU    96     -12.537  18.744  37.619  1.00                 N  
ATOM    688  CA  GLU    96     -11.570  17.699  37.934  1.00                 C  
ATOM    689  C   GLU    96     -10.460  17.733  36.885  1.00                 C  
ATOM    690  O   GLU    96     -10.707  17.898  35.687  1.00                 O  
ATOM    691  CB  GLU    96     -12.255  16.332  37.981  1.00                 C  
ATOM    692  CD  GLU    96     -12.727  16.173  40.457  1.00                 C  
ATOM    693  CG  GLU    96     -13.317  16.206  39.061  1.00                 C  
ATOM    694  OE1 GLU    96     -11.532  15.835  40.589  1.00                 O  
ATOM    695  OE2 GLU    96     -13.459  16.487  41.419  1.00                 O  
ATOM    696  N   ALA    97      -9.214  17.578  37.325  1.00                 N  
ATOM    697  CA  ALA    97      -8.085  17.644  36.403  1.00                 C  
ATOM    698  C   ALA    97      -7.381  16.326  36.066  1.00                 C  
ATOM    699  O   ALA    97      -6.292  16.312  35.486  1.00                 O  
ATOM    700  CB  ALA    97      -7.019  18.588  36.937  1.00                 C  
ATOM    701  N   ASN    98      -7.989  15.199  36.422  1.00                 N  
ATOM    702  CA  ASN    98      -7.408  13.897  36.096  1.00                 C  
ATOM    703  C   ASN    98      -8.513  12.855  36.036  1.00                 C  
ATOM    704  O   ASN    98      -9.483  12.902  36.797  1.00                 O  
ATOM    705  CB  ASN    98      -6.332  13.520  37.116  1.00                 C  
ATOM    706  CG  ASN    98      -5.577  12.263  36.729  1.00                 C  
ATOM    707  OD1 ASN    98      -6.108  11.156  36.818  1.00                 O  
ATOM    708  ND2 ASN    98      -4.332  12.432  36.298  1.00                 N  
ATOM    709  N   PRO    99      -8.390  11.884  35.120  1.00                 N  
ATOM    710  CA  PRO    99      -9.414  10.840  35.005  1.00                 C  
ATOM    711  C   PRO    99      -9.636  10.125  36.333  1.00                 C  
ATOM    712  O   PRO    99     -10.764   9.810  36.723  1.00                 O  
ATOM    713  CB  PRO    99      -8.854   9.887  33.947  1.00                 C  
ATOM    714  CD  PRO    99      -7.310  11.714  34.038  1.00                 C  
ATOM    715  CG  PRO    99      -7.974  10.745  33.101  1.00                 C  
ATOM    716  N   TYR   100      -8.547   9.859  37.048  1.00                 N  
ATOM    717  CA  TYR   100      -8.637   9.171  38.330  1.00                 C  
ATOM    718  C   TYR   100      -9.345  10.021  39.382  1.00                 C  
ATOM    719  O   TYR   100     -10.022   9.504  40.275  1.00                 O  
ATOM    720  CB  TYR   100      -7.243   8.786  38.831  1.00                 C  
ATOM    721  CG  TYR   100      -6.599   7.664  38.048  1.00                 C  
ATOM    722  OH  TYR   100      -4.817   4.589  35.890  1.00                 O  
ATOM    723  CZ  TYR   100      -5.408   5.606  36.604  1.00                 C  
ATOM    724  CD1 TYR   100      -5.501   7.905  37.233  1.00                 C  
ATOM    725  CE1 TYR   100      -4.906   6.886  36.514  1.00                 C  
ATOM    726  CD2 TYR   100      -7.092   6.368  38.127  1.00                 C  
ATOM    727  CE2 TYR   100      -6.510   5.336  37.415  1.00                 C  
ATOM    728  N   MET   101      -9.257  11.285  39.255  1.00                 N  
ATOM    729  CA  MET   101      -9.819  12.202  40.245  1.00                 C  
ATOM    730  C   MET   101     -11.333  12.281  40.107  1.00                 C  
ATOM    731  O   MET   101     -12.041  12.313  41.099  1.00                 O  
ATOM    732  CB  MET   101      -9.199  13.593  40.099  1.00                 C  
ATOM    733  SD  MET   101      -7.320  13.184  42.094  1.00                 S  
ATOM    734  CE  MET   101      -6.911  11.452  41.892  1.00                 C  
ATOM    735  CG  MET   101      -7.709  13.643  40.394  1.00                 C  
ATOM    736  N   LEU   102     -11.824  12.298  38.873  1.00                 N  
ATOM    737  CA  LEU   102     -13.256  12.294  38.617  1.00                 C  
ATOM    738  C   LEU   102     -13.928  11.001  39.161  1.00                 C  
ATOM    739  O   LEU   102     -15.062  11.055  39.620  1.00                 O  
ATOM    740  CB  LEU   102     -13.533  12.434  37.119  1.00                 C  
ATOM    741  CG  LEU   102     -15.004  12.461  36.701  1.00                 C  
ATOM    742  CD1 LEU   102     -15.723  13.639  37.342  1.00                 C  
ATOM    743  CD2 LEU   102     -15.132  12.524  35.187  1.00                 C  
ATOM    744  N   PRO   103     -13.247   9.856  39.108  1.00                 N  
ATOM    745  CA  PRO   103     -13.781   8.620  39.737  1.00                 C  
ATOM    746  C   PRO   103     -13.945   8.823  41.260  1.00                 C  
ATOM    747  O   PRO   103     -14.952   8.477  41.825  1.00                 O  
ATOM    748  CB  PRO   103     -12.730   7.556  39.413  1.00                 C  
ATOM    749  CD  PRO   103     -12.014   9.528  38.261  1.00                 C  
ATOM    750  CG  PRO   103     -12.094   8.031  38.150  1.00                 C  
ATOM    751  N   LEU   104     -12.934   9.418  41.879  1.00                 N  
ATOM    752  CA  LEU   104     -12.920   9.720  43.301  1.00                 C  
ATOM    753  C   LEU   104     -14.024  10.693  43.696  1.00                 C  
ATOM    754  O   LEU   104     -14.638  10.539  44.752  1.00                 O  
ATOM    755  CB  LEU   104     -11.563  10.294  43.713  1.00                 C  
ATOM    756  CG  LEU   104     -10.379   9.326  43.682  1.00                 C  
ATOM    757  CD1 LEU   104      -9.074  10.065  43.935  1.00                 C  
ATOM    758  CD2 LEU   104     -10.565   8.215  44.704  1.00                 C  
ATOM    759  N   ILE   105     -14.267  11.693  42.869  1.00                 N  
ATOM    760  CA  ILE   105     -15.317  12.662  43.145  1.00                 C  
ATOM    761  C   ILE   105     -16.675  12.053  43.077  1.00                 C  
ATOM    762  O   ILE   105     -17.584  12.573  43.721  1.00                 O  
ATOM    763  CB  ILE   105     -15.248  13.859  42.179  1.00                 C  
ATOM    764  CD1 ILE   105     -15.650  15.586  44.011  1.00                 C  
ATOM    765  CG1 ILE   105     -16.117  15.009  42.692  1.00                 C  
ATOM    766  CG2 ILE   105     -15.644  13.434  40.774  1.00                 C  
ATOM    767  N   MET   106     -16.858  10.992  42.284  1.00                 N  
ATOM    768  CA  MET   106     -18.150  10.303  42.295  1.00                 C  
ATOM    769  C   MET   106     -18.365   9.613  43.658  1.00                 C  
ATOM    770  O   MET   106     -19.495   9.493  44.119  1.00                 O  
ATOM    771  CB  MET   106     -18.224   9.286  41.155  1.00                 C  
ATOM    772  SD  MET   106     -19.610  11.083  39.566  1.00                 S  
ATOM    773  CE  MET   106     -21.027   9.997  39.713  1.00                 C  
ATOM    774  CG  MET   106     -18.258   9.908  39.769  1.00                 C  
ATOM    775  N   SER   107     -17.273   9.173  44.288  1.00                 N  
ATOM    776  CA  SER   107     -17.330   8.584  45.627  1.00                 C  
ATOM    777  C   SER   107     -17.643   9.679  46.657  1.00                 C  
ATOM    778  O   SER   107     -18.455   9.487  47.563  1.00                 O  
ATOM    779  CB  SER   107     -16.012   7.881  45.960  1.00                 C  
ATOM    780  OG  SER   107     -16.020   7.385  47.287  1.00                 O  
ATOM    781  N   VAL   108     -18.860   9.674  47.160  1.00                 N  
ATOM    782  CA  VAL   108     -19.250  10.572  48.278  1.00                 C  
ATOM    783  C   VAL   108     -20.309   9.996  49.183  1.00                 C  
ATOM    784  O   VAL   108     -21.175   9.222  48.767  1.00                 O  
ATOM    785  CB  VAL   108     -19.749  11.934  47.760  1.00                 C  
ATOM    786  CG1 VAL   108     -21.017  11.760  46.939  1.00                 C  
ATOM    787  CG2 VAL   108     -19.987  12.890  48.919  1.00                 C  
ATOM    788  N   ASN   109     -20.252  10.373  50.459  1.00                 N  
ATOM    789  CA  ASN   109     -21.385  10.177  51.346  1.00                 C  
ATOM    790  C   ASN   109     -22.564  11.039  50.901  1.00                 C  
ATOM    791  O   ASN   109     -22.412  12.034  50.187  1.00                 O  
ATOM    792  CB  ASN   109     -20.993  10.487  52.792  1.00                 C  
ATOM    793  CG  ASN   109     -20.035   9.463  53.368  1.00                 C  
ATOM    794  OD1 ASN   109     -20.049   8.296  52.976  1.00                 O  
ATOM    795  ND2 ASN   109     -19.199   9.898  54.304  1.00                 N  
ATOM    796  N   ARG   110     -23.774  10.652  51.331  1.00                 N  
ATOM    797  CA  ARG   110     -24.969  11.423  51.063  1.00                 C  
ATOM    798  C   ARG   110     -25.855  11.537  52.317  1.00                 C  
ATOM    799  O   ARG   110     -25.813  10.705  53.228  1.00                 O  
ATOM    800  CB  ARG   110     -25.765  10.797  49.916  1.00                 C  
ATOM    801  CD  ARG   110     -25.904  10.216  47.478  1.00                 C  
ATOM    802  NE  ARG   110     -25.211  10.193  46.192  1.00                 N  
ATOM    803  CG  ARG   110     -25.031  10.784  48.585  1.00                 C  
ATOM    804  CZ  ARG   110     -25.739   9.719  45.068  1.00                 C  
ATOM    805  NH1 ARG   110     -25.033   9.739  43.945  1.00                 N  
ATOM    806  NH2 ARG   110     -26.970   9.227  45.069  1.00                 N  
ATOM    807  N   LYS   111     -26.667  12.586  52.357  1.00                 N  
ATOM    808  CA  LYS   111     -27.575  12.844  53.465  1.00                 C  
ATOM    809  C   LYS   111     -27.671  14.311  53.863  1.00                 C  
ATOM    810  O   LYS   111     -28.727  14.815  54.255  1.00                 O  
ATOM    811  CB  LYS   111     -27.162  12.035  54.696  1.00                 C  
ATOM    812  CD  LYS   111     -29.449  11.633  55.647  1.00                 C  
ATOM    813  CE  LYS   111     -30.325  11.727  56.886  1.00                 C  
ATOM    814  CG  LYS   111     -28.072  12.225  55.898  1.00                 C  
ATOM    815  NZ  LYS   111     -31.698  11.209  56.636  1.00                 N  
ATOM    816  N   CYS   112     -26.541  15.019  53.761  1.00                 N  
ATOM    817  CA  CYS   112     -26.493  16.439  54.115  1.00                 C  
ATOM    818  C   CYS   112     -27.318  17.195  53.071  1.00                 C  
ATOM    819  O   CYS   112     -27.057  17.096  51.870  1.00                 O  
ATOM    820  CB  CYS   112     -25.045  16.929  54.170  1.00                 C  
ATOM    821  SG  CYS   112     -24.043  16.155  55.462  1.00                 S  
ATOM    822  N   HIS   113     -28.326  17.962  53.488  1.00                 N  
ATOM    823  CA  HIS   113     -29.116  18.773  52.550  1.00                 C  
ATOM    824  C   HIS   113     -28.199  19.723  51.785  1.00                 C  
ATOM    825  O   HIS   113     -27.588  20.634  52.350  1.00                 O  
ATOM    826  CB  HIS   113     -30.201  19.552  53.297  1.00                 C  
ATOM    827  CG  HIS   113     -31.149  20.281  52.397  1.00                 C  
ATOM    828  ND1 HIS   113     -30.781  21.397  51.676  1.00                 N  
ATOM    829  CE1 HIS   113     -31.839  21.827  50.965  1.00                 C  
ATOM    830  CD2 HIS   113     -32.545  20.125  52.013  1.00                 C  
ATOM    831  NE2 HIS   113     -32.900  21.069  51.163  1.00                 N  
ATOM    832  N   VAL   114     -28.090  19.510  50.563  1.00                 N  
ATOM    833  CA  VAL   114     -27.255  20.280  49.610  1.00                 C  
ATOM    834  C   VAL   114     -26.653  19.481  48.439  1.00                 C  
ATOM    835  O   VAL   114     -25.938  20.044  47.621  1.00                 O  
ATOM    836  CB  VAL   114     -26.085  20.981  50.324  1.00                 C  
ATOM    837  CG1 VAL   114     -25.113  19.956  50.888  1.00                 C  
ATOM    838  CG2 VAL   114     -25.371  21.929  49.372  1.00                 C  
ATOM    839  N   ILE   115     -26.941  18.188  48.353  1.00                 N  
ATOM    840  CA  ILE   115     -26.446  17.330  47.261  1.00                 C  
ATOM    841  C   ILE   115     -26.777  17.845  45.859  1.00                 C  
ATOM    842  O   ILE   115     -25.970  17.711  44.922  1.00                 O  
ATOM    843  CB  ILE   115     -26.987  15.893  47.383  1.00                 C  
ATOM    844  CD1 ILE   115     -27.073  13.900  48.970  1.00                 C  
ATOM    845  CG1 ILE   115     -26.389  15.200  48.609  1.00                 C  
ATOM    846  CG2 ILE   115     -26.719  15.113  46.105  1.00                 C  
ATOM    847  N   LYS   116     -27.966  18.428  45.716  1.00                 N  
ATOM    848  CA  LYS   116     -28.462  18.911  44.425  1.00                 C  
ATOM    849  C   LYS   116     -27.800  20.200  43.992  1.00                 C  
ATOM    850  O   LYS   116     -27.908  20.582  42.839  1.00                 O  
ATOM    851  CB  LYS   116     -29.978  19.115  44.475  1.00                 C  
ATOM    852  CD  LYS   116     -32.266  18.104  44.678  1.00                 C  
ATOM    853  CE  LYS   116     -33.059  16.819  44.849  1.00                 C  
ATOM    854  CG  LYS   116     -30.771  17.829  44.638  1.00                 C  
ATOM    855  NZ  LYS   116     -34.525  17.076  44.916  1.00                 N  
ATOM    856  N   SER   117     -27.108  20.858  44.912  1.00                 N  
ATOM    857  CA  SER   117     -26.442  22.127  44.645  1.00                 C  
ATOM    858  C   SER   117     -25.008  21.966  44.153  1.00                 C  
ATOM    859  O   SER   117     -24.363  22.952  43.833  1.00                 O  
ATOM    860  CB  SER   117     -26.439  23.005  45.898  1.00                 C  
ATOM    861  OG  SER   117     -27.758  23.352  46.281  1.00                 O  
ATOM    862  N   CYS   118     -24.533  20.727  44.066  1.00                 N  
ATOM    863  CA  CYS   118     -23.174  20.453  43.665  1.00                 C  
ATOM    864  C   CYS   118     -23.157  19.812  42.307  1.00                 C  
ATOM    865  O   CYS   118     -23.862  18.834  42.101  1.00                 O  
ATOM    866  CB  CYS   118     -22.482  19.556  44.694  1.00                 C  
ATOM    867  SG  CYS   118     -22.345  20.281  46.344  1.00                 S  
ATOM    868  N   LEU   119     -22.344  20.342  41.390  1.00                 N  
ATOM    869  CA  LEU   119     -22.110  19.686  40.095  1.00                 C  
ATOM    870  C   LEU   119     -20.619  19.508  39.833  1.00                 C  
ATOM    871  O   LEU   119     -19.770  20.291  40.284  1.00                 O  
ATOM    872  CB  LEU   119     -22.751  20.491  38.963  1.00                 C  
ATOM    873  CG  LEU   119     -24.269  20.665  39.029  1.00                 C  
ATOM    874  CD1 LEU   119     -24.748  21.631  37.957  1.00                 C  
ATOM    875  CD2 LEU   119     -24.971  19.323  38.884  1.00                 C  
ATOM    876  N   GLY   120     -20.311  18.471  39.082  1.00                 N  
ATOM    877  CA  GLY   120     -18.943  18.147  38.697  1.00                 C  
ATOM    878  C   GLY   120     -18.788  18.354  37.187  1.00                 C  
ATOM    879  O   GLY   120     -19.640  17.944  36.404  1.00                 O  
ATOM    880  N   GLN   121     -17.702  19.030  36.804  1.00                 N  
ATOM    881  CA  GLN   121     -17.428  19.361  35.413  1.00                 C  
ATOM    882  C   GLN   121     -16.084  18.795  35.083  1.00                 C  
ATOM    883  O   GLN   121     -15.094  19.320  35.556  1.00                 O  
ATOM    884  CB  GLN   121     -17.486  20.875  35.201  1.00                 C  
ATOM    885  CD  GLN   121     -19.896  21.080  34.472  1.00                 C  
ATOM    886  CG  GLN   121     -18.846  21.490  35.486  1.00                 C  
ATOM    887  OE1 GLN   121     -19.639  21.069  33.268  1.00                 O  
ATOM    888  NE2 GLN   121     -21.084  20.739  34.957  1.00                 N  
ATOM    889  N   SER   122     -16.087  17.710  34.306  1.00                 N  
ATOM    890  CA  SER   122     -14.888  16.964  33.890  1.00                 C  
ATOM    891  C   SER   122     -14.137  17.626  32.751  1.00                 C  
ATOM    892  O   SER   122     -14.105  17.142  31.646  1.00                 O  
ATOM    893  CB  SER   122     -15.260  15.539  33.477  1.00                 C  
ATOM    894  OG  SER   122     -16.221  15.544  32.435  1.00                 O  
ATOM    895  N   GLN   123     -13.532  18.759  33.056  1.00                 N  
ATOM    896  CA  GLN   123     -12.769  19.548  32.114  1.00                 C  
ATOM    897  C   GLN   123     -11.754  20.302  32.930  1.00                 C  
ATOM    898  O   GLN   123     -11.808  20.337  34.180  1.00                 O  
ATOM    899  CB  GLN   123     -13.692  20.472  31.317  1.00                 C  
ATOM    900  CD  GLN   123     -15.976  19.393  31.262  1.00                 C  
ATOM    901  CG  GLN   123     -14.726  19.740  30.476  1.00                 C  
ATOM    902  OE1 GLN   123     -16.481  20.208  32.034  1.00                 O  
ATOM    903  NE2 GLN   123     -16.478  18.180  31.066  1.00                 N  
ATOM    904  N   THR   124     -10.843  20.919  32.198  1.00                 N  
ATOM    905  CA  THR   124      -9.876  21.818  32.764  1.00                 C  
ATOM    906  C   THR   124     -10.358  23.245  32.579  1.00                 C  
ATOM    907  O   THR   124     -11.166  23.536  31.699  1.00                 O  
ATOM    908  CB  THR   124      -8.488  21.630  32.124  1.00                 C  
ATOM    909  OG1 THR   124      -8.564  21.913  30.721  1.00                 O  
ATOM    910  CG2 THR   124      -8.006  20.199  32.306  1.00                 C  
ATOM    911  N   ASN   125      -9.904  24.128  33.451  1.00                 N  
ATOM    912  CA  ASN   125     -10.239  25.539  33.393  1.00                 C  
ATOM    913  C   ASN   125      -9.135  26.237  32.585  1.00                 C  
ATOM    914  O   ASN   125      -7.950  26.103  32.901  1.00                 O  
ATOM    915  CB  ASN   125     -10.390  26.112  34.803  1.00                 C  
ATOM    916  CG  ASN   125     -11.578  25.531  35.544  1.00                 C  
ATOM    917  OD1 ASN   125     -12.682  25.456  35.005  1.00                 O  
ATOM    918  ND2 ASN   125     -11.354  25.116  36.786  1.00                 N  
ATOM    919  N   SER   156      -9.538  27.018  31.581  1.00                 N  
ATOM    920  CA  SER   156      -8.593  27.744  30.727  1.00                 C  
ATOM    921  C   SER   156      -9.256  28.968  30.195  1.00                 C  
ATOM    922  O   SER   156     -10.303  29.338  30.710  1.00                 O  
ATOM    923  CB  SER   156      -8.099  26.846  29.591  1.00                 C  
ATOM    924  OG  SER   156      -7.012  27.444  28.905  1.00                 O  
ATOM    925  N   HIS   157      -8.622  29.647  29.241  1.00                 N  
ATOM    926  CA  HIS   157      -9.141  30.905  28.744  1.00                 C  
ATOM    927  C   HIS   157     -10.161  30.760  27.646  1.00                 C  
ATOM    928  O   HIS   157     -10.985  31.653  27.442  1.00                 O  
ATOM    929  CB  HIS   157      -8.002  31.790  28.232  1.00                 C  
ATOM    930  CG  HIS   157      -7.274  31.217  27.056  1.00                 C  
ATOM    931  ND1 HIS   157      -6.475  30.098  27.148  1.00                 N  
ATOM    932  CE1 HIS   157      -5.960  29.827  25.936  1.00                 C  
ATOM    933  CD2 HIS   157      -7.153  31.554  25.645  1.00                 C  
ATOM    934  NE2 HIS   157      -6.362  30.696  25.030  1.00                 N  
ATOM    935  N   GLY   158     -10.129  29.648  26.937  1.00                 N  
ATOM    936  CA  GLY   158     -11.150  29.432  25.971  1.00                 C  
ATOM    937  C   GLY   158     -11.522  27.974  25.915  1.00                 C  
ATOM    938  O   GLY   158     -11.108  27.196  26.800  1.00                 O  
ATOM    939  N   ASN   159     -12.386  27.635  24.958  1.00                 N  
ATOM    940  CA  ASN   159     -12.887  26.310  24.798  1.00                 C  
ATOM    941  C   ASN   159     -12.055  25.555  23.761  1.00                 C  
ATOM    942  O   ASN   159     -12.060  25.901  22.584  1.00                 O  
ATOM    943  CB  ASN   159     -14.365  26.340  24.405  1.00                 C  
ATOM    944  CG  ASN   159     -15.247  26.916  25.496  1.00                 C  
ATOM    945  OD1 ASN   159     -15.168  26.503  26.653  1.00                 O  
ATOM    946  ND2 ASN   159     -16.091  27.873  25.129  1.00                 N  
ATOM    947  N   HIS   160     -11.356  24.515  24.212  1.00                 N  
ATOM    948  CA  HIS   160     -10.492  23.728  23.353  1.00                 C  
ATOM    949  C   HIS   160     -10.226  22.336  23.937  1.00                 C  
ATOM    950  O   HIS   160     -10.167  22.170  25.138  1.00                 O  
ATOM    951  CB  HIS   160      -9.165  24.453  23.119  1.00                 C  
ATOM    952  CG  HIS   160      -8.356  24.648  24.364  1.00                 C  
ATOM    953  ND1 HIS   160      -7.444  23.717  24.812  1.00                 N  
ATOM    954  CE1 HIS   160      -6.878  24.170  25.945  1.00                 C  
ATOM    955  CD2 HIS   160      -8.243  25.687  25.377  1.00                 C  
ATOM    956  NE2 HIS   160      -7.353  25.351  26.290  1.00                 N  
ATOM    957  N   TYR   161     -10.109  21.353  23.046  1.00                 N  
ATOM    958  CA  TYR   161      -9.834  19.975  23.369  1.00                 C  
ATOM    959  C   TYR   161      -8.364  19.729  23.063  1.00                 C  
ATOM    960  O   TYR   161      -7.945  19.886  21.930  1.00                 O  
ATOM    961  CB  TYR   161     -10.754  19.045  22.575  1.00                 C  
ATOM    962  CG  TYR   161     -12.210  19.141  22.970  1.00                 C  
ATOM    963  OH  TYR   161     -16.213  19.420  24.062  1.00                 O  
ATOM    964  CZ  TYR   161     -14.889  19.326  23.700  1.00                 C  
ATOM    965  CD1 TYR   161     -12.708  20.285  23.580  1.00                 C  
ATOM    966  CE1 TYR   161     -14.038  20.381  23.945  1.00                 C  
ATOM    967  CD2 TYR   161     -13.083  18.087  22.731  1.00                 C  
ATOM    968  CE2 TYR   161     -14.415  18.165  23.089  1.00                 C  
ATOM    969  N   ASN   162      -7.610  19.342  24.093  1.00                 N  
ATOM    970  CA  ASN   162      -6.157  19.206  24.028  1.00                 C  
ATOM    971  C   ASN   162      -5.640  17.979  24.793  1.00                 C  
ATOM    972  O   ASN   162      -6.331  17.477  25.691  1.00                 O  
ATOM    973  CB  ASN   162      -5.476  20.469  24.558  1.00                 C  
ATOM    974  CG  ASN   162      -3.969  20.431  24.397  1.00                 C  
ATOM    975  OD1 ASN   162      -3.284  19.650  25.057  1.00                 O  
ATOM    976  ND2 ASN   162      -3.449  21.276  23.515  1.00                 N  
ATOM    977  N   GLU   163      -4.679  17.339  24.124  1.00                 N  
ATOM    978  CA  GLU   163      -4.048  16.067  24.394  1.00                 C  
ATOM    979  C   GLU   163      -3.618  15.553  25.767  1.00                 C  
ATOM    980  O   GLU   163      -2.418  15.437  26.030  1.00                 O  
ATOM    981  CB  GLU   163      -2.751  15.931  23.593  1.00                 C  
ATOM    982  CD  GLU   163      -2.845  13.435  23.221  1.00                 C  
ATOM    983  CG  GLU   163      -2.046  14.598  23.776  1.00                 C  
ATOM    984  OE1 GLU   163      -3.725  13.673  22.368  1.00                 O  
ATOM    985  OE2 GLU   163      -2.590  12.286  23.640  1.00                 O  
ATOM    986  N   THR   164      -4.533  15.228  26.683  1.00                 N  
ATOM    987  CA  THR   164      -4.386  14.497  27.916  1.00                 C  
ATOM    988  C   THR   164      -4.787  13.045  28.215  1.00                 C  
ATOM    989  O   THR   164      -4.024  12.155  28.602  1.00                 O  
ATOM    990  CB  THR   164      -5.108  15.202  29.079  1.00                 C  
ATOM    991  OG1 THR   164      -4.544  16.504  29.277  1.00                 O  
ATOM    992  CG2 THR   164      -4.951  14.404  30.365  1.00                 C  
ATOM    993  N   VAL   165      -6.113  12.899  27.985  1.00                 N  
ATOM    994  CA  VAL   165      -7.007  11.752  28.117  1.00                 C  
ATOM    995  C   VAL   165      -7.347  11.651  26.609  1.00                 C  
ATOM    996  O   VAL   165      -7.951  10.727  26.057  1.00                 O  
ATOM    997  CB  VAL   165      -8.160  12.045  29.094  1.00                 C  
ATOM    998  CG1 VAL   165      -9.071  10.833  29.222  1.00                 C  
ATOM    999  CG2 VAL   165      -7.615  12.452  30.455  1.00                 C  
ATOM   1000  N   THR   166      -6.840  12.967  25.862  1.00                 N  
ATOM   1001  CA  THR   166      -7.399  14.295  25.566  1.00                 C  
ATOM   1002  C   THR   166      -8.353  14.794  26.653  1.00                 C  
ATOM   1003  O   THR   166      -9.112  14.028  27.226  1.00                 O  
ATOM   1004  CB  THR   166      -8.147  14.305  24.220  1.00                 C  
ATOM   1005  OG1 THR   166      -7.244  13.954  23.165  1.00                 O  
ATOM   1006  CG2 THR   166      -8.713  15.688  23.936  1.00                 C  
ATOM   1007  N   VAL   167      -8.285  16.081  26.960  1.00                 N  
ATOM   1008  CA  VAL   167      -9.264  16.690  27.862  1.00                 C  
ATOM   1009  C   VAL   167      -9.945  17.885  27.205  1.00                 C  
ATOM   1010  O   VAL   167      -9.396  18.499  26.295  1.00                 O  
ATOM   1011  CB  VAL   167      -8.615  17.124  29.189  1.00                 C  
ATOM   1012  CG1 VAL   167      -8.027  15.923  29.913  1.00                 C  
ATOM   1013  CG2 VAL   167      -7.545  18.177  28.940  1.00                 C  
ATOM   1014  N   GLU   168     -11.145  18.202  27.688  1.00                 N  
ATOM   1015  CA  GLU   168     -11.819  19.428  27.300  1.00                 C  
ATOM   1016  C   GLU   168     -11.343  20.496  28.276  1.00                 C  
ATOM   1017  O   GLU   168     -11.191  20.216  29.465  1.00                 O  
ATOM   1018  CB  GLU   168     -13.337  19.236  27.326  1.00                 C  
ATOM   1019  CD  GLU   168     -15.362  18.090  26.343  1.00                 C  
ATOM   1020  CG  GLU   168     -13.853  18.236  26.304  1.00                 C  
ATOM   1021  OE1 GLU   168     -15.985  18.608  27.293  1.00                 O  
ATOM   1022  OE2 GLU   168     -15.921  17.458  25.422  1.00                 O  
ATOM   1023  N   CYS   169     -11.081  21.686  27.753  1.00                 N  
ATOM   1024  CA  CYS   169     -10.679  22.860  28.505  1.00                 C  
ATOM   1025  C   CYS   169     -11.757  23.893  28.142  1.00                 C  
ATOM   1026  O   CYS   169     -12.132  24.030  26.971  1.00                 O  
ATOM   1027  CB  CYS   169      -9.256  23.277  28.127  1.00                 C  
ATOM   1028  SG  CYS   169      -7.996  22.026  28.465  1.00                 S  
ATOM   1029  N   TYR   170     -12.301  24.552  29.159  1.00                 N  
ATOM   1030  CA  TYR   170     -13.346  25.526  28.990  1.00                 C  
ATOM   1031  C   TYR   170     -13.073  26.666  29.941  1.00                 C  
ATOM   1032  O   TYR   170     -12.411  26.441  30.963  1.00                 O  
ATOM   1033  CB  TYR   170     -14.716  24.891  29.240  1.00                 C  
ATOM   1034  CG  TYR   170     -15.043  23.752  28.302  1.00                 C  
ATOM   1035  OH  TYR   170     -15.953  20.610  25.735  1.00                 O  
ATOM   1036  CZ  TYR   170     -15.651  21.651  26.583  1.00                 C  
ATOM   1037  CD1 TYR   170     -15.729  22.632  28.756  1.00                 C  
ATOM   1038  CE1 TYR   170     -16.033  21.586  27.905  1.00                 C  
ATOM   1039  CD2 TYR   170     -14.666  23.800  26.966  1.00                 C  
ATOM   1040  CE2 TYR   170     -14.962  22.763  26.102  1.00                 C  
ATOM   1041  N   SER   171     -13.562  27.883  29.618  1.00                 N  
ATOM   1042  CA  SER   171     -13.441  28.974  30.566  1.00                 C  
ATOM   1043  C   SER   171     -14.506  28.872  31.667  1.00                 C  
ATOM   1044  O   SER   171     -15.619  28.438  31.393  1.00                 O  
ATOM   1045  CB  SER   171     -13.554  30.321  29.850  1.00                 C  
ATOM   1046  OG  SER   171     -14.851  30.505  29.310  1.00                 O  
ATOM   1047  N   LEU   172     -14.132  29.274  32.879  1.00                 N  
ATOM   1048  CA  LEU   172     -15.029  29.287  34.059  1.00                 C  
ATOM   1049  C   LEU   172     -16.355  30.019  33.812  1.00                 C  
ATOM   1050  O   LEU   172     -17.398  29.530  34.223  1.00                 O  
ATOM   1051  CB  LEU   172     -14.328  29.929  35.258  1.00                 C  
ATOM   1052  CG  LEU   172     -13.459  29.003  36.111  1.00                 C  
ATOM   1053  CD1 LEU   172     -14.293  27.875  36.700  1.00                 C  
ATOM   1054  CD2 LEU   172     -12.310  28.438  35.291  1.00                 C  
ATOM   1055  N   LEU   173     -16.287  31.179  33.158  1.00                 N  
ATOM   1056  CA  LEU   173     -17.447  31.984  32.821  1.00                 C  
ATOM   1057  C   LEU   173     -18.466  31.189  31.990  1.00                 C  
ATOM   1058  O   LEU   173     -19.644  31.448  32.059  1.00                 O  
ATOM   1059  CB  LEU   173     -17.024  33.241  32.058  1.00                 C  
ATOM   1060  CG  LEU   173     -16.238  34.285  32.854  1.00                 C  
ATOM   1061  CD1 LEU   173     -15.740  35.395  31.941  1.00                 C  
ATOM   1062  CD2 LEU   173     -17.093  34.863  33.972  1.00                 C  
ATOM   1063  N   ASP   174     -18.013  30.248  31.181  1.00                 N  
ATOM   1064  CA  ASP   174     -18.955  29.382  30.385  1.00                 C  
ATOM   1065  C   ASP   174     -19.408  28.137  31.161  1.00                 C  
ATOM   1066  O   ASP   174     -20.508  27.659  30.972  1.00                 O  
ATOM   1067  CB  ASP   174     -18.303  28.949  29.070  1.00                 C  
ATOM   1068  CG  ASP   174     -18.046  30.115  28.136  1.00                 C  
ATOM   1069  OD1 ASP   174     -18.761  31.133  28.245  1.00                 O  
ATOM   1070  OD2 ASP   174     -17.128  30.011  27.295  1.00                 O  
ATOM   1071  N   ILE   175     -18.563  27.623  32.039  1.00                 N  
ATOM   1072  CA  ILE   175     -18.880  26.405  32.829  1.00                 C  
ATOM   1073  C   ILE   175     -19.997  26.648  33.839  1.00                 C  
ATOM   1074  O   ILE   175     -20.908  25.820  33.990  1.00                 O  
ATOM   1075  CB  ILE   175     -17.637  25.871  33.565  1.00                 C  
ATOM   1076  CD1 ILE   175     -15.250  25.069  33.173  1.00                 C  
ATOM   1077  CG1 ILE   175     -16.604  25.354  32.562  1.00                 C  
ATOM   1078  CG2 ILE   175     -18.034  24.802  34.572  1.00                 C  
ATOM   1079  N   LEU   176     -19.897  27.766  34.555  1.00                 N  
ATOM   1080  CA  LEU   176     -20.864  28.135  35.593  1.00                 C  
ATOM   1081  C   LEU   176     -22.083  28.824  35.005  1.00                 C  
ATOM   1082  O   LEU   176     -22.044  29.273  33.849  1.00                 O  
ATOM   1083  CB  LEU   176     -20.210  29.043  36.637  1.00                 C  
ATOM   1084  CG  LEU   176     -19.335  28.351  37.684  1.00                 C  
ATOM   1085  CD1 LEU   176     -18.118  27.713  37.031  1.00                 C  
ATOM   1086  CD2 LEU   176     -18.903  29.335  38.759  1.00                 C  
ATOM   1087  N   ASP   177     -23.156  28.071  34.707  1.00                 N  
ATOM   1088  CA  ASP   177     -24.363  28.673  34.130  1.00                 C  
ATOM   1089  C   ASP   177     -24.781  29.996  34.771  1.00                 C  
ATOM   1090  O   ASP   177     -24.851  31.040  34.117  1.00                 O  
ATOM   1091  CB  ASP   177     -25.543  27.703  34.223  1.00                 C  
ATOM   1092  CG  ASP   177     -25.409  26.531  33.271  1.00                 C  
ATOM   1093  OD1 ASP   177     -24.560  26.600  32.358  1.00                 O  
ATOM   1094  OD2 ASP   177     -26.154  25.542  33.438  1.00                 O  
ATOM   1095  N   VAL   178     -25.067  29.964  36.070  1.00                 N  
ATOM   1096  CA  VAL   178     -25.490  31.155  36.799  1.00                 C  
ATOM   1097  C   VAL   178     -24.489  32.304  36.712  1.00                 C  
ATOM   1098  O   VAL   178     -24.860  33.471  36.562  1.00                 O  
ATOM   1099  CB  VAL   178     -25.751  30.845  38.285  1.00                 C  
ATOM   1100  CG1 VAL   178     -25.982  32.130  39.065  1.00                 C  
ATOM   1101  CG2 VAL   178     -26.938  29.906  38.432  1.00                 C  
ATOM   1102  N   ILE   179     -23.204  31.993  36.804  1.00                 N  
ATOM   1103  CA  ILE   179     -22.183  33.018  36.724  1.00                 C  
ATOM   1104  C   ILE   179     -22.131  33.649  35.335  1.00                 C  
ATOM   1105  O   ILE   179     -21.859  34.842  35.176  1.00                 O  
ATOM   1106  CB  ILE   179     -20.795  32.462  37.092  1.00                 C  
ATOM   1107  CD1 ILE   179     -21.109  33.060  39.550  1.00                 C  
ATOM   1108  CG1 ILE   179     -20.781  31.979  38.543  1.00                 C  
ATOM   1109  CG2 ILE   179     -19.717  33.503  36.831  1.00                 C  
ATOM   1110  N   GLY   180     -22.393  32.853  34.305  1.00                 N  
ATOM   1111  CA  GLY   180     -22.373  33.369  32.941  1.00                 C  
ATOM   1112  C   GLY   180     -23.578  34.268  32.713  1.00                 C  
ATOM   1113  O   GLY   180     -23.697  34.956  31.696  1.00                 O  
ATOM   1114  N   THR   181     -24.498  34.268  33.676  1.00                 N  
ATOM   1115  CA  THR   181     -25.697  35.099  33.609  1.00                 C  
ATOM   1116  C   THR   181     -25.336  36.580  33.737  1.00                 C  
ATOM   1117  O   THR   181     -25.908  37.442  33.065  1.00                 O  
ATOM   1118  CB  THR   181     -26.710  34.717  34.704  1.00                 C  
ATOM   1119  OG1 THR   181     -27.119  33.356  34.527  1.00                 O  
ATOM   1120  CG2 THR   181     -27.940  35.609  34.626  1.00                 C  
ATOM   1121  N   ARG   182     -24.377  36.898  34.606  1.00                 N  
ATOM   1122  CA  ARG   182     -23.939  38.282  34.793  1.00                 C  
ATOM   1123  C   ARG   182     -22.995  38.677  33.675  1.00                 C  
ATOM   1124  O   ARG   182     -22.840  39.851  33.330  1.00                 O  
ATOM   1125  CB  ARG   182     -23.267  38.452  36.157  1.00                 C  
ATOM   1126  CD  ARG   182     -23.472  38.423  38.658  1.00                 C  
ATOM   1127  NE  ARG   182     -22.823  39.720  38.833  1.00                 N  
ATOM   1128  CG  ARG   182     -24.218  38.333  37.337  1.00                 C  
ATOM   1129  CZ  ARG   182     -23.428  40.799  39.318  1.00                 C  
ATOM   1130  NH1 ARG   182     -22.758  41.937  39.441  1.00                 N  
ATOM   1131  NH2 ARG   182     -24.702  40.738  39.679  1.00                 N  
ATOM   1132  N   HIS   183     -22.346  37.677  33.091  1.00                 N  
ATOM   1133  CA  HIS   183     -21.385  37.935  32.038  1.00                 C  
ATOM   1134  C   HIS   183     -20.048  38.327  32.640  1.00                 C  
ATOM   1135  O   HIS   183     -19.213  38.971  31.998  1.00                 O  
ATOM   1136  CB  HIS   183     -21.898  39.031  31.101  1.00                 C  
ATOM   1137  CG  HIS   183     -23.213  38.712  30.462  1.00                 C  
ATOM   1138  ND1 HIS   183     -23.366  37.702  29.537  1.00                 N  
ATOM   1139  CE1 HIS   183     -24.652  37.657  29.145  1.00                 C  
ATOM   1140  CD2 HIS   183     -24.567  39.240  30.552  1.00                 C  
ATOM   1141  NE2 HIS   183     -25.378  38.577  29.750  1.00                 N  
ATOM   1142  N   VAL   184     -19.819  37.942  33.894  1.00                 N  
ATOM   1143  CA  VAL   184     -18.561  38.253  34.562  1.00                 C  
ATOM   1144  C   VAL   184     -18.392  37.486  35.857  1.00                 C  
ATOM   1145  O   VAL   184     -19.341  37.182  36.585  1.00                 O  
ATOM   1146  CB  VAL   184     -18.432  39.760  34.849  1.00                 C  
ATOM   1147  CG1 VAL   184     -18.433  40.552  33.550  1.00                 C  
ATOM   1148  CG2 VAL   184     -19.555  40.227  35.762  1.00                 C  
ATOM   1149  N   ASP   185     -17.137  37.169  36.141  1.00                 N  
ATOM   1150  CA  ASP   185     -16.780  36.441  37.333  1.00                 C  
ATOM   1151  C   ASP   185     -15.392  35.897  37.109  1.00                 C  
ATOM   1152  O   ASP   185     -14.910  35.787  35.979  1.00                 O  
ATOM   1153  CB  ASP   185     -17.801  35.337  37.613  1.00                 C  
ATOM   1154  CG  ASP   185     -17.667  34.758  39.007  1.00                 C  
ATOM   1155  OD1 ASP   185     -16.612  34.159  39.303  1.00                 O  
ATOM   1156  OD2 ASP   185     -18.617  34.904  39.805  1.00                 O  
ATOM   1157  N   TYR   186     -14.722  35.543  38.192  1.00                 N  
ATOM   1158  CA  TYR   186     -13.386  34.994  38.112  1.00                 C  
ATOM   1159  C   TYR   186     -13.278  33.898  39.129  1.00                 C  
ATOM   1160  O   TYR   186     -13.613  34.052  40.307  1.00                 O  
ATOM   1161  CB  TYR   186     -12.342  36.089  38.343  1.00                 C  
ATOM   1162  CG  TYR   186     -12.400  36.710  39.720  1.00                 C  
ATOM   1163  OH  TYR   186     -12.547  38.407  43.513  1.00                 O  
ATOM   1164  CZ  TYR   186     -12.500  37.847  42.257  1.00                 C  
ATOM   1165  CD1 TYR   186     -11.620  36.214  40.757  1.00                 C  
ATOM   1166  CE1 TYR   186     -11.666  36.776  42.019  1.00                 C  
ATOM   1167  CD2 TYR   186     -13.234  37.790  39.979  1.00                 C  
ATOM   1168  CE2 TYR   186     -13.294  38.364  41.234  1.00                 C  
ATOM   1169  N   PHE   187     -12.796  32.752  38.672  1.00                 N  
ATOM   1170  CA  PHE   187     -12.613  31.599  39.532  1.00                 C  
ATOM   1171  C   PHE   187     -11.159  31.194  39.348  1.00                 C  
ATOM   1172  O   PHE   187     -10.712  30.861  38.247  1.00                 O  
ATOM   1173  CB  PHE   187     -13.600  30.491  39.160  1.00                 C  
ATOM   1174  CG  PHE   187     -15.041  30.887  39.310  1.00                 C  
ATOM   1175  CZ  PHE   187     -17.707  31.620  39.595  1.00                 C  
ATOM   1176  CD1 PHE   187     -15.832  31.112  38.197  1.00                 C  
ATOM   1177  CE1 PHE   187     -17.158  31.477  38.335  1.00                 C  
ATOM   1178  CD2 PHE   187     -15.606  31.035  40.564  1.00                 C  
ATOM   1179  CE2 PHE   187     -16.932  31.399  40.702  1.00                 C  
ATOM   1180  N   SER   188     -10.396  31.215  40.431  1.00                 N  
ATOM   1181  CA  SER   188      -8.994  30.820  40.374  1.00                 C  
ATOM   1182  C   SER   188      -8.877  29.691  41.358  1.00                 C  
ATOM   1183  O   SER   188      -9.272  29.804  42.521  1.00                 O  
ATOM   1184  CB  SER   188      -8.089  32.009  40.701  1.00                 C  
ATOM   1185  OG  SER   188      -6.726  31.620  40.732  1.00                 O  
ATOM   1186  N   LEU   189      -8.333  28.576  40.919  1.00                 N  
ATOM   1187  CA  LEU   189      -8.216  27.439  41.806  1.00                 C  
ATOM   1188  C   LEU   189      -6.811  26.867  41.702  1.00                 C  
ATOM   1189  O   LEU   189      -5.948  27.386  40.989  1.00                 O  
ATOM   1190  CB  LEU   189      -9.268  26.382  41.464  1.00                 C  
ATOM   1191  CG  LEU   189     -10.730  26.823  41.565  1.00                 C  
ATOM   1192  CD1 LEU   189     -11.658  25.730  41.057  1.00                 C  
ATOM   1193  CD2 LEU   189     -11.082  27.193  42.998  1.00                 C  
ATOM   1194  N   ASP   190      -6.525  25.827  42.343  1.00                 N  
ATOM   1195  CA  ASP   190      -5.280  25.102  42.464  1.00                 C  
ATOM   1196  C   ASP   190      -5.240  24.096  41.315  1.00                 C  
ATOM   1197  O   ASP   190      -5.741  22.984  41.462  1.00                 O  
ATOM   1198  CB  ASP   190      -5.185  24.425  43.833  1.00                 C  
ATOM   1199  CG  ASP   190      -3.853  23.735  44.050  1.00                 C  
ATOM   1200  OD1 ASP   190      -3.113  23.548  43.062  1.00                 O  
ATOM   1201  OD2 ASP   190      -3.549  23.382  45.209  1.00                 O  
ATOM   1202  N   VAL   191      -4.619  24.482  40.198  1.00                 N  
ATOM   1203  CA  VAL   191      -4.593  23.626  38.995  1.00                 C  
ATOM   1204  C   VAL   191      -3.210  23.327  38.457  1.00                 C  
ATOM   1205  O   VAL   191      -2.254  24.029  38.762  1.00                 O  
ATOM   1206  CB  VAL   191      -5.418  24.239  37.848  1.00                 C  
ATOM   1207  CG1 VAL   191      -6.875  24.385  38.259  1.00                 C  
ATOM   1208  CG2 VAL   191      -4.840  25.584  37.436  1.00                 C  
ATOM   1209  N   GLU   192      -3.095  22.251  37.680  1.00                 N  
ATOM   1210  CA  GLU   192      -1.783  21.894  37.067  1.00                 C  
ATOM   1211  C   GLU   192      -1.399  22.833  35.886  1.00                 C  
ATOM   1212  O   GLU   192      -0.218  23.184  35.689  1.00                 O  
ATOM   1213  CB  GLU   192      -1.798  20.445  36.576  1.00                 C  
ATOM   1214  CD  GLU   192      -0.650  19.460  38.599  1.00                 C  
ATOM   1215  CG  GLU   192      -1.862  19.413  37.690  1.00                 C  
ATOM   1216  OE1 GLU   192       0.484  19.475  38.076  1.00                 O  
ATOM   1217  OE2 GLU   192      -0.834  19.482  39.834  1.00                 O  
ATOM   1218  N   GLY   193      -2.418  23.267  35.149  1.00                 N  
ATOM   1219  CA  GLY   193      -2.260  24.136  33.993  1.00                 C  
ATOM   1220  C   GLY   193      -2.055  25.587  34.380  1.00                 C  
ATOM   1221  O   GLY   193      -1.860  25.892  35.538  1.00                 O  
ATOM   1222  N   ALA   194      -2.078  26.470  33.392  1.00                 N  
ATOM   1223  CA  ALA   194      -1.832  27.876  33.602  1.00                 C  
ATOM   1224  C   ALA   194      -2.943  28.509  34.414  1.00                 C  
ATOM   1225  O   ALA   194      -4.102  28.490  33.999  1.00                 O  
ATOM   1226  CB  ALA   194      -1.684  28.593  32.269  1.00                 C  
ATOM   1227  N   GLU   195      -2.601  29.023  35.588  1.00                 N  
ATOM   1228  CA  GLU   195      -3.594  29.733  36.429  1.00                 C  
ATOM   1229  C   GLU   195      -3.901  31.098  35.874  1.00                 C  
ATOM   1230  O   GLU   195      -4.957  31.638  36.148  1.00                 O  
ATOM   1231  CB  GLU   195      -3.089  29.854  37.868  1.00                 C  
ATOM   1232  CD  GLU   195      -2.492  28.688  40.028  1.00                 C  
ATOM   1233  CG  GLU   195      -2.998  28.529  38.607  1.00                 C  
ATOM   1234  OE1 GLU   195      -3.313  28.982  40.922  1.00                 O  
ATOM   1235  OE2 GLU   195      -1.274  28.518  40.247  1.00                 O  
ATOM   1236  N   LEU   196      -3.001  31.649  35.075  1.00                 N  
ATOM   1237  CA  LEU   196      -3.257  32.922  34.420  1.00                 C  
ATOM   1238  C   LEU   196      -4.321  32.710  33.342  1.00                 C  
ATOM   1239  O   LEU   196      -5.245  33.493  33.283  1.00                 O  
ATOM   1240  CB  LEU   196      -1.965  33.489  33.827  1.00                 C  
ATOM   1241  CG  LEU   196      -2.086  34.825  33.091  1.00                 C  
ATOM   1242  CD1 LEU   196      -2.597  35.910  34.027  1.00                 C  
ATOM   1243  CD2 LEU   196      -0.749  35.231  32.491  1.00                 C  
ATOM   1244  N   PHE   197      -4.212  31.654  32.516  1.00                 N  
ATOM   1245  CA  PHE   197      -5.250  31.371  31.514  1.00                 C  
ATOM   1246  C   PHE   197      -6.614  31.072  32.153  1.00                 C  
ATOM   1247  O   PHE   197      -7.679  31.469  31.640  1.00                 O  
ATOM   1248  CB  PHE   197      -4.834  30.194  30.630  1.00                 C  
ATOM   1249  CG  PHE   197      -3.771  30.535  29.625  1.00                 C  
ATOM   1250  CZ  PHE   197      -1.807  31.174  27.766  1.00                 C  
ATOM   1251  CD1 PHE   197      -2.787  29.619  29.298  1.00                 C  
ATOM   1252  CE1 PHE   197      -1.809  29.934  28.374  1.00                 C  
ATOM   1253  CD2 PHE   197      -3.755  31.773  29.007  1.00                 C  
ATOM   1254  CE2 PHE   197      -2.777  32.088  28.083  1.00                 C  
ATOM   1255  N   VAL   198      -6.579  30.368  33.267  1.00                 N  
ATOM   1256  CA  VAL   198      -7.784  30.036  33.973  1.00                 C  
ATOM   1257  C   VAL   198      -8.499  31.242  34.523  1.00                 C  
ATOM   1258  O   VAL   198      -9.702  31.286  34.476  1.00                 O  
ATOM   1259  CB  VAL   198      -7.509  29.057  35.130  1.00                 C  
ATOM   1260  CG1 VAL   198      -8.752  28.886  35.989  1.00                 C  
ATOM   1261  CG2 VAL   198      -7.040  27.714  34.591  1.00                 C  
ATOM   1262  N   LEU   199      -7.753  32.216  35.046  1.00                 N  
ATOM   1263  CA  LEU   199      -8.302  33.444  35.546  1.00                 C  
ATOM   1264  C   LEU   199      -8.882  34.313  34.434  1.00                 C  
ATOM   1265  O   LEU   199      -9.907  34.969  34.630  1.00                 O  
ATOM   1266  CB  LEU   199      -7.238  34.235  36.309  1.00                 C  
ATOM   1267  CG  LEU   199      -6.760  33.631  37.630  1.00                 C  
ATOM   1268  CD1 LEU   199      -5.588  34.421  38.191  1.00                 C  
ATOM   1269  CD2 LEU   199      -7.897  33.581  38.640  1.00                 C  
ATOM   1270  N   GLU   200      -8.248  34.307  33.271  1.00                 N  
ATOM   1271  CA  GLU   200      -8.752  35.061  32.126  1.00                 C  
ATOM   1272  C   GLU   200     -10.068  34.461  31.676  1.00                 C  
ATOM   1273  O   GLU   200     -10.936  35.174  31.234  1.00                 O  
ATOM   1274  CB  GLU   200      -7.727  35.058  30.990  1.00                 C  
ATOM   1275  CD  GLU   200      -7.052  35.950  28.725  1.00                 C  
ATOM   1276  CG  GLU   200      -8.134  35.892  29.785  1.00                 C  
ATOM   1277  OE1 GLU   200      -5.995  35.315  28.920  1.00                 O  
ATOM   1278  OE2 GLU   200      -7.261  36.631  27.700  1.00                 O  
ATOM   1279  N   SER   201     -10.208  33.149  31.801  1.00                 N  
ATOM   1280  CA  SER   201     -11.481  32.475  31.507  1.00                 C  
ATOM   1281  C   SER   201     -12.587  32.724  32.544  1.00                 C  
ATOM   1282  O   SER   201     -13.722  32.298  32.349  1.00                 O  
ATOM   1283  CB  SER   201     -11.271  30.964  31.383  1.00                 C  
ATOM   1284  OG  SER   201     -10.904  30.397  32.629  1.00                 O  
ATOM   1285  N   ILE   202     -12.248  33.405  33.642  1.00                 N  
ATOM   1286  CA  ILE   202     -13.198  33.805  34.683  1.00                 C  
ATOM   1287  C   ILE   202     -13.304  35.331  34.803  1.00                 C  
ATOM   1288  O   ILE   202     -13.884  35.836  35.762  1.00                 O  
ATOM   1289  CB  ILE   202     -12.820  33.208  36.051  1.00                 C  
ATOM   1290  CD1 ILE   202     -11.209  35.041  36.789  1.00                 C  
ATOM   1291  CG1 ILE   202     -11.383  33.584  36.419  1.00                 C  
ATOM   1292  CG2 ILE   202     -13.029  31.702  36.052  1.00                 C  
ATOM   1293  N   ASP   203     -12.804  36.078  33.814  1.00                 N  
ATOM   1294  CA  ASP   203     -12.775  37.534  33.934  1.00                 C  
ATOM   1295  C   ASP   203     -14.088  38.230  34.137  1.00                 C  
ATOM   1296  O   ASP   203     -14.090  39.257  34.793  1.00                 O  
ATOM   1297  CB  ASP   203     -12.130  38.161  32.696  1.00                 C  
ATOM   1298  CG  ASP   203     -10.643  37.882  32.610  1.00                 C  
ATOM   1299  OD1 ASP   203     -10.056  37.467  33.631  1.00                 O  
ATOM   1300  OD2 ASP   203     -10.064  38.079  31.520  1.00                 O  
ATOM   1301  N   TRP   204     -14.950  37.753  34.980  1.00                 N  
ATOM   1302  CA  TRP   204     -16.255  38.365  35.183  1.00                 C  
ATOM   1303  C   TRP   204     -16.146  39.493  36.212  1.00                 C  
ATOM   1304  O   TRP   204     -17.130  40.142  36.578  1.00                 O  
ATOM   1305  CB  TRP   204     -17.274  37.317  35.634  1.00                 C  
ATOM   1306  CG  TRP   204     -17.558  36.272  34.598  1.00                 C  
ATOM   1307  CD1 TRP   204     -17.549  34.919  34.775  1.00                 C  
ATOM   1308  NE1 TRP   204     -17.858  34.284  33.597  1.00                 N  
ATOM   1309  CD2 TRP   204     -17.893  36.495  33.223  1.00                 C  
ATOM   1310  CE2 TRP   204     -18.073  35.233  32.628  1.00                 C  
ATOM   1311  CH2 TRP   204     -18.565  36.217  30.539  1.00                 C  
ATOM   1312  CZ2 TRP   204     -18.410  35.082  31.284  1.00                 C  
ATOM   1313  CE3 TRP   204     -18.058  37.640  32.437  1.00                 C  
ATOM   1314  CZ3 TRP   204     -18.392  37.485  31.105  1.00                 C  
ATOM   1315  N   GLU   205     -14.926  39.733  36.689  1.00                 N  
ATOM   1316  CA  GLU   205     -14.662  40.771  37.679  1.00                 C  
ATOM   1317  C   GLU   205     -15.576  40.645  38.886  1.00                 C  
ATOM   1318  O   GLU   205     -16.041  41.631  39.464  1.00                 O  
ATOM   1319  CB  GLU   205     -14.820  42.159  37.055  1.00                 C  
ATOM   1320  CD  GLU   205     -13.995  43.846  35.366  1.00                 C  
ATOM   1321  CG  GLU   205     -13.859  42.438  35.910  1.00                 C  
ATOM   1322  OE1 GLU   205     -14.873  44.589  35.852  1.00                 O  
ATOM   1323  OE2 GLU   205     -13.223  44.207  34.452  1.00                 O  
ATOM   1324  N   LYS   206     -15.842  39.404  39.277  1.00                 N  
ATOM   1325  CA  LYS   206     -16.695  39.122  40.423  1.00                 C  
ATOM   1326  C   LYS   206     -15.854  39.021  41.685  1.00                 C  
ATOM   1327  O   LYS   206     -15.687  37.952  42.280  1.00                 O  
ATOM   1328  CB  LYS   206     -17.487  37.833  40.197  1.00                 C  
ATOM   1329  CD  LYS   206     -19.532  38.552  41.463  1.00                 C  
ATOM   1330  CE  LYS   206     -20.451  38.568  40.253  1.00                 C  
ATOM   1331  CG  LYS   206     -18.452  37.492  41.321  1.00                 C  
ATOM   1332  NZ  LYS   206     -21.012  37.220  39.963  1.00                 N  
ATOM   1333  N   ILE   207     -15.310  40.156  42.105  1.00                 N  
ATOM   1334  CA  ILE   207     -14.466  40.216  43.297  1.00                 C  
ATOM   1335  C   ILE   207     -15.270  40.019  44.571  1.00                 C  
ATOM   1336  O   ILE   207     -14.731  39.883  45.673  1.00                 O  
ATOM   1337  CB  ILE   207     -13.697  41.548  43.378  1.00                 C  
ATOM   1338  CD1 ILE   207     -15.276  42.962  44.794  1.00                 C  
ATOM   1339  CG1 ILE   207     -14.674  42.725  43.427  1.00                 C  
ATOM   1340  CG2 ILE   207     -12.720  41.670  42.219  1.00                 C  
ATOM   1341  N   HIS   208     -16.587  40.001  44.422  1.00                 N  
ATOM   1342  CA  HIS   208     -17.487  39.813  45.553  1.00                 C  
ATOM   1343  C   HIS   208     -17.501  38.349  45.992  1.00                 C  
ATOM   1344  O   HIS   208     -18.000  38.001  47.066  1.00                 O  
ATOM   1345  CB  HIS   208     -18.901  40.275  45.195  1.00                 C  
ATOM   1346  CG  HIS   208     -19.019  41.752  44.984  1.00                 C  
ATOM   1347  ND1 HIS   208     -18.792  42.668  45.988  1.00                 N  
ATOM   1348  CE1 HIS   208     -18.974  43.908  45.500  1.00                 C  
ATOM   1349  CD2 HIS   208     -19.352  42.617  43.862  1.00                 C  
ATOM   1350  NE2 HIS   208     -19.309  43.885  44.224  1.00                 N  
ATOM   1351  N   ILE   209     -16.951  37.467  45.161  1.00                 N  
ATOM   1352  CA  ILE   209     -16.929  36.040  45.480  1.00                 C  
ATOM   1353  C   ILE   209     -15.619  35.582  46.121  1.00                 C  
ATOM   1354  O   ILE   209     -15.356  34.387  46.279  1.00                 O  
ATOM   1355  CB  ILE   209     -17.191  35.178  44.231  1.00                 C  
ATOM   1356  CD1 ILE   209     -16.125  34.394  42.053  1.00                 C  
ATOM   1357  CG1 ILE   209     -16.076  35.376  43.203  1.00                 C  
ATOM   1358  CG2 ILE   209     -18.561  35.489  43.647  1.00                 C  
ATOM   1359  N   ASP   210     -14.725  36.525  46.400  1.00                 N  
ATOM   1360  CA  ASP   210     -13.533  36.237  47.160  1.00                 C  
ATOM   1361  C   ASP   210     -12.738  35.252  46.320  1.00                 C  
ATOM   1362  O   ASP   210     -13.318  34.455  45.561  1.00                 O  
ATOM   1363  CB  ASP   210     -13.897  35.686  48.540  1.00                 C  
ATOM   1364  CG  ASP   210     -14.557  36.724  49.426  1.00                 C  
ATOM   1365  OD1 ASP   210     -14.498  37.923  49.082  1.00                 O  
ATOM   1366  OD2 ASP   210     -15.132  36.338  50.466  1.00                 O  
ATOM   1367  N   THR   211     -11.414  35.314  46.408  1.00                 N  
ATOM   1368  CA  THR   211     -10.570  34.384  45.672  1.00                 C  
ATOM   1369  C   THR   211      -9.507  33.811  46.585  1.00                 C  
ATOM   1370  O   THR   211      -8.921  34.528  47.431  1.00                 O  
ATOM   1371  CB  THR   211      -9.909  35.062  44.457  1.00                 C  
ATOM   1372  OG1 THR   211      -9.138  34.098  43.730  1.00                 O  
ATOM   1373  CG2 THR   211      -8.985  36.182  44.910  1.00                 C  
ATOM   1374  N   PHE   212      -9.233  32.532  46.374  1.00                 N  
ATOM   1375  CA  PHE   212      -8.112  31.833  47.029  1.00                 C  
ATOM   1376  C   PHE   212      -7.364  31.188  45.882  1.00                 C  
ATOM   1377  O   PHE   212      -7.835  30.183  45.311  1.00                 O  
ATOM   1378  CB  PHE   212      -8.634  30.836  48.065  1.00                 C  
ATOM   1379  CG  PHE   212      -9.421  31.471  49.176  1.00                 C  
ATOM   1380  CZ  PHE   212     -10.871  32.650  51.233  1.00                 C  
ATOM   1381  CD1 PHE   212     -10.795  31.320  49.245  1.00                 C  
ATOM   1382  CE1 PHE   212     -11.519  31.905  50.266  1.00                 C  
ATOM   1383  CD2 PHE   212      -8.787  32.220  50.151  1.00                 C  
ATOM   1384  CE2 PHE   212      -9.511  32.805  51.173  1.00                 C  
ATOM   1385  N   THR   213      -6.207  31.765  45.525  1.00                 N  
ATOM   1386  CA  THR   213      -5.468  31.342  44.318  1.00                 C  
ATOM   1387  C   THR   213      -4.111  30.765  44.703  1.00                 C  
ATOM   1388  O   THR   213      -3.273  31.485  45.271  1.00                 O  
ATOM   1389  CB  THR   213      -5.278  32.511  43.334  1.00                 C  
ATOM   1390  OG1 THR   213      -6.558  33.013  42.930  1.00                 O  
ATOM   1391  CG2 THR   213      -4.524  32.049  42.097  1.00                 C  
ATOM   1392  N   ILE   214      -3.894  29.476  44.443  1.00                 N  
ATOM   1393  CA  ILE   214      -2.639  28.837  44.843  1.00                 C  
ATOM   1394  C   ILE   214      -1.530  29.542  44.068  1.00                 C  
ATOM   1395  O   ILE   214      -1.680  29.813  42.873  1.00                 O  
ATOM   1396  CB  ILE   214      -2.668  27.320  44.577  1.00                 C  
ATOM   1397  CD1 ILE   214      -1.623  26.597  46.787  1.00                 C  
ATOM   1398  CG1 ILE   214      -1.496  26.633  45.280  1.00                 C  
ATOM   1399  CG2 ILE   214      -2.675  27.042  43.082  1.00                 C  
ATOM   1400  N   GLU   215      -0.452  29.900  44.758  1.00                 N  
ATOM   1401  CA  GLU   215       0.572  30.788  44.191  1.00                 C  
ATOM   1402  C   GLU   215       1.967  30.235  44.111  1.00                 C  
ATOM   1403  O   GLU   215       2.892  30.996  43.894  1.00                 O  
ATOM   1404  CB  GLU   215       0.649  32.093  44.986  1.00                 C  
ATOM   1405  CD  GLU   215      -0.983  33.406  43.574  1.00                 C  
ATOM   1406  CG  GLU   215      -0.632  32.910  44.963  1.00                 C  
ATOM   1407  OE1 GLU   215      -0.064  33.842  42.850  1.00                 O  
ATOM   1408  OE2 GLU   215      -2.177  33.359  43.210  1.00                 O  
ATOM   1409  N   THR   216       2.114  28.925  44.242  1.00                 N  
ATOM   1410  CA  THR   216       3.419  28.282  44.312  1.00                 C  
ATOM   1411  C   THR   216       3.846  27.480  43.088  1.00                 C  
ATOM   1412  O   THR   216       4.867  26.811  43.164  1.00                 O  
ATOM   1413  CB  THR   216       3.512  27.324  45.514  1.00                 C  
ATOM   1414  OG1 THR   216       2.493  26.322  45.410  1.00                 O  
ATOM   1415  CG2 THR   216       3.317  28.083  46.817  1.00                 C  
ATOM   1416  N   ASP   217       3.200  27.732  41.950  1.00                 N  
ATOM   1417  CA  ASP   217       3.545  27.066  40.694  1.00                 C  
ATOM   1418  C   ASP   217       4.764  27.679  40.013  1.00                 C  
ATOM   1419  O   ASP   217       5.201  27.225  38.953  1.00                 O  
ATOM   1420  CB  ASP   217       2.360  27.100  39.726  1.00                 C  
ATOM   1421  CG  ASP   217       2.007  28.508  39.288  1.00                 C  
ATOM   1422  OD1 ASP   217       2.712  29.453  39.699  1.00                 O  
ATOM   1423  OD2 ASP   217       1.024  28.666  38.533  1.00                 O  
ATOM   1424  N   GLN   218       5.334  28.717  40.604  1.00                 N  
ATOM   1425  CA  GLN   218       6.588  29.321  40.171  1.00                 C  
ATOM   1426  C   GLN   218       6.481  30.633  39.428  1.00                 C  
ATOM   1427  O   GLN   218       7.465  31.142  38.885  1.00                 O  
ATOM   1428  CB  GLN   218       7.366  28.356  39.274  1.00                 C  
ATOM   1429  CD  GLN   218       8.799  27.324  41.079  1.00                 C  
ATOM   1430  CG  GLN   218       7.799  27.075  39.968  1.00                 C  
ATOM   1431  OE1 GLN   218       9.892  27.840  40.840  1.00                 O  
ATOM   1432  NE2 GLN   218       8.429  26.958  42.300  1.00                 N  
ATOM   1433  N   GLN   219       5.279  31.223  39.381  1.00                 N  
ATOM   1434  CA  GLN   219       5.030  32.402  38.576  1.00                 C  
ATOM   1435  C   GLN   219       4.501  33.523  39.485  1.00                 C  
ATOM   1436  O   GLN   219       3.343  33.940  39.392  1.00                 O  
ATOM   1437  CB  GLN   219       4.041  32.085  37.453  1.00                 C  
ATOM   1438  CD  GLN   219       3.574  30.834  35.309  1.00                 C  
ATOM   1439  CG  GLN   219       4.553  31.072  36.442  1.00                 C  
ATOM   1440  OE1 GLN   219       2.955  31.770  34.804  1.00                 O  
ATOM   1441  NE2 GLN   219       3.433  29.577  34.905  1.00                 N  
ATOM   1442  N   ARG   220       5.354  34.023  40.380  1.00                 N  
ATOM   1443  CA  ARG   220       4.954  34.965  41.399  1.00                 C  
ATOM   1444  C   ARG   220       4.363  36.209  40.793  1.00                 C  
ATOM   1445  O   ARG   220       3.172  36.496  40.941  1.00                 O  
ATOM   1446  CB  ARG   220       6.145  35.332  42.287  1.00                 C  
ATOM   1447  CD  ARG   220       7.009  36.540  44.310  1.00                 C  
ATOM   1448  NE  ARG   220       6.713  37.499  45.372  1.00                 N  
ATOM   1449  CG  ARG   220       5.805  36.291  43.416  1.00                 C  
ATOM   1450  CZ  ARG   220       7.591  37.893  46.288  1.00                 C  
ATOM   1451  NH1 ARG   220       7.232  38.769  47.217  1.00                 N  
ATOM   1452  NH2 ARG   220       8.826  37.411  46.273  1.00                 N  
ATOM   1453  N   ASP   221       5.176  36.977  40.099  1.00                 N  
ATOM   1454  CA  ASP   221       4.681  38.199  39.507  1.00                 C  
ATOM   1455  C   ASP   221       3.840  37.884  38.273  1.00                 C  
ATOM   1456  O   ASP   221       4.350  37.793  37.153  1.00                 O  
ATOM   1457  CB  ASP   221       5.842  39.127  39.144  1.00                 C  
ATOM   1458  CG  ASP   221       5.372  40.463  38.603  1.00                 C  
ATOM   1459  OD1 ASP   221       4.174  40.582  38.271  1.00                 O  
ATOM   1460  OD2 ASP   221       6.203  41.392  38.511  1.00                 O  
ATOM   1461  N   LYS   222       2.559  37.669  38.522  1.00                 N  
ATOM   1462  CA  LYS   222       1.696  37.555  37.335  1.00                 C  
ATOM   1463  C   LYS   222       0.202  37.424  37.588  1.00                 C  
ATOM   1464  O   LYS   222      -0.585  38.061  36.933  1.00                 O  
ATOM   1465  CB  LYS   222       2.113  36.355  36.483  1.00                 C  
ATOM   1466  CD  LYS   222       1.561  37.302  34.225  1.00                 C  
ATOM   1467  CE  LYS   222       0.831  37.067  32.913  1.00                 C  
ATOM   1468  CG  LYS   222       1.294  36.180  35.214  1.00                 C  
ATOM   1469  NZ  LYS   222       1.026  38.194  31.959  1.00                 N  
ATOM   1470  N   ILE   223      -0.169  36.577  38.530  1.00                 N  
ATOM   1471  CA  ILE   223      -1.555  36.369  38.861  1.00                 C  
ATOM   1472  C   ILE   223      -2.144  37.606  39.526  1.00                 C  
ATOM   1473  O   ILE   223      -3.231  38.014  39.178  1.00                 O  
ATOM   1474  CB  ILE   223      -1.739  35.142  39.773  1.00                 C  
ATOM   1475  CD1 ILE   223      -1.287  32.637  39.904  1.00                 C  
ATOM   1476  CG1 ILE   223      -1.391  33.858  39.017  1.00                 C  
ATOM   1477  CG2 ILE   223      -3.152  35.103  40.335  1.00                 C  
ATOM   1478  N   LEU   224      -1.420  38.205  40.470  1.00                 N  
ATOM   1479  CA  LEU   224      -1.875  39.412  41.165  1.00                 C  
ATOM   1480  C   LEU   224      -2.064  40.562  40.169  1.00                 C  
ATOM   1481  O   LEU   224      -3.111  41.244  40.177  1.00                 O  
ATOM   1482  CB  LEU   224      -0.880  39.808  42.258  1.00                 C  
ATOM   1483  CG  LEU   224      -1.205  41.082  43.040  1.00                 C  
ATOM   1484  CD1 LEU   224      -2.527  40.939  43.778  1.00                 C  
ATOM   1485  CD2 LEU   224      -0.087  41.412  44.018  1.00                 C  
ATOM   1486  N   LYS   225      -1.074  40.752  39.301  1.00                 N  
ATOM   1487  CA  LYS   225      -1.130  41.816  38.317  1.00                 C  
ATOM   1488  C   LYS   225      -2.330  41.645  37.403  1.00                 C  
ATOM   1489  O   LYS   225      -2.977  42.619  37.043  1.00                 O  
ATOM   1490  CB  LYS   225       0.160  41.854  37.495  1.00                 C  
ATOM   1491  CD  LYS   225       1.545  43.001  35.744  1.00                 C  
ATOM   1492  CE  LYS   225       1.587  44.108  34.703  1.00                 C  
ATOM   1493  CG  LYS   225       0.209  42.974  36.469  1.00                 C  
ATOM   1494  NZ  LYS   225       2.889  44.144  33.983  1.00                 N  
ATOM   1495  N   PHE   226      -2.618  40.395  37.017  1.00                 N  
ATOM   1496  CA  PHE   226      -3.754  40.139  36.146  1.00                 C  
ATOM   1497  C   PHE   226      -5.079  40.470  36.844  1.00                 C  
ATOM   1498  O   PHE   226      -5.929  41.162  36.277  1.00                 O  
ATOM   1499  CB  PHE   226      -3.757  38.680  35.685  1.00                 C  
ATOM   1500  CG  PHE   226      -4.908  38.332  34.784  1.00                 C  
ATOM   1501  CZ  PHE   226      -7.040  37.685  33.122  1.00                 C  
ATOM   1502  CD1 PHE   226      -4.891  38.689  33.447  1.00                 C  
ATOM   1503  CE1 PHE   226      -5.950  38.369  32.618  1.00                 C  
ATOM   1504  CD2 PHE   226      -6.006  37.647  35.273  1.00                 C  
ATOM   1505  CE2 PHE   226      -7.064  37.327  34.444  1.00                 C  
ATOM   1506  N   MET   227      -5.272  39.927  38.038  1.00                 N  
ATOM   1507  CA  MET   227      -6.511  40.132  38.774  1.00                 C  
ATOM   1508  C   MET   227      -6.798  41.598  39.027  1.00                 C  
ATOM   1509  O   MET   227      -7.931  42.022  38.878  1.00                 O  
ATOM   1510  CB  MET   227      -6.471  39.385  40.109  1.00                 C  
ATOM   1511  SD  MET   227      -6.763  37.047  41.566  1.00                 S  
ATOM   1512  CE  MET   227      -5.129  37.254  42.271  1.00                 C  
ATOM   1513  CG  MET   227      -6.555  37.874  39.977  1.00                 C  
ATOM   1514  N   LYS   228      -5.782  42.366  39.419  1.00                 N  
ATOM   1515  CA  LYS   228      -5.971  43.794  39.706  1.00                 C  
ATOM   1516  C   LYS   228      -6.264  44.631  38.472  1.00                 C  
ATOM   1517  O   LYS   228      -6.882  45.673  38.563  1.00                 O  
ATOM   1518  CB  LYS   228      -4.737  44.368  40.406  1.00                 C  
ATOM   1519  CD  LYS   228      -2.297  44.944  40.305  1.00                 C  
ATOM   1520  CE  LYS   228      -1.081  45.089  39.405  1.00                 C  
ATOM   1521  CG  LYS   228      -3.489  44.396  39.539  1.00                 C  
ATOM   1522  NZ  LYS   228       0.087  45.655  40.135  1.00                 N  
ATOM   1523  N   GLY   229      -6.842  45.759  38.851  1.00                 N  
ATOM   1524  CA  GLY   229      -7.436  46.823  38.084  1.00                 C  
ATOM   1525  C   GLY   229      -8.778  46.201  38.448  1.00                 C  
ATOM   1526  O   GLY   229      -9.510  45.634  37.632  1.00                 O  
ATOM   1527  N   HIS   230      -9.079  46.334  39.735  1.00                 N  
ATOM   1528  CA  HIS   230     -10.291  45.813  40.329  1.00                 C  
ATOM   1529  C   HIS   230     -10.322  46.402  41.739  1.00                 C  
ATOM   1530  O   HIS   230      -9.377  47.056  42.189  1.00                 O  
ATOM   1531  CB  HIS   230     -10.282  44.283  40.311  1.00                 C  
ATOM   1532  CG  HIS   230      -9.185  43.676  41.128  1.00                 C  
ATOM   1533  ND1 HIS   230      -9.206  42.362  41.544  1.00                 N  
ATOM   1534  CE1 HIS   230      -8.092  42.110  42.255  1.00                 C  
ATOM   1535  CD2 HIS   230      -7.925  44.145  41.687  1.00                 C  
ATOM   1536  NE2 HIS   230      -7.319  43.175  42.345  1.00                 N  
ATOM   1537  N   GLY   231     -11.414  46.174  42.451  1.00                 N  
ATOM   1538  CA  GLY   231     -11.536  46.644  43.825  1.00                 C  
ATOM   1539  C   GLY   231     -11.396  45.363  44.651  1.00                 C  
ATOM   1540  O   GLY   231     -12.349  44.605  44.855  1.00                 O  
ATOM   1541  N   TYR   232     -10.182  45.120  45.137  1.00                 N  
ATOM   1542  CA  TYR   232      -9.881  43.930  45.932  1.00                 C  
ATOM   1543  C   TYR   232      -8.625  44.183  46.765  1.00                 C  
ATOM   1544  O   TYR   232      -7.652  44.798  46.321  1.00                 O  
ATOM   1545  CB  TYR   232      -9.702  42.711  45.025  1.00                 C  
ATOM   1546  CG  TYR   232      -9.440  41.424  45.774  1.00                 C  
ATOM   1547  OH  TYR   232      -8.731  37.886  47.841  1.00                 O  
ATOM   1548  CZ  TYR   232      -8.964  39.057  47.156  1.00                 C  
ATOM   1549  CD1 TYR   232     -10.319  40.977  46.752  1.00                 C  
ATOM   1550  CE1 TYR   232     -10.087  39.802  47.441  1.00                 C  
ATOM   1551  CD2 TYR   232      -8.313  40.659  45.500  1.00                 C  
ATOM   1552  CE2 TYR   232      -8.064  39.482  46.179  1.00                 C  
ATOM   1553  N   GLU   233      -8.599  43.762  48.000  1.00                 N  
ATOM   1554  CA  GLU   233      -7.561  43.755  49.018  1.00                 C  
ATOM   1555  C   GLU   233      -6.851  42.407  48.797  1.00                 C  
ATOM   1556  O   GLU   233      -7.477  41.457  48.319  1.00                 O  
ATOM   1557  CB  GLU   233      -8.175  43.916  50.410  1.00                 C  
ATOM   1558  CD  GLU   233      -9.437  45.386  52.031  1.00                 C  
ATOM   1559  CG  GLU   233      -8.860  45.254  50.635  1.00                 C  
ATOM   1560  OE1 GLU   233      -9.488  44.367  52.751  1.00                 O  
ATOM   1561  OE2 GLU   233      -9.837  46.508  52.405  1.00                 O  
ATOM   1562  N   TRP   234      -5.568  42.323  49.150  1.00                 N  
ATOM   1563  CA  TRP   234      -4.784  41.135  48.895  1.00                 C  
ATOM   1564  C   TRP   234      -4.047  40.659  50.156  1.00                 C  
ATOM   1565  O   TRP   234      -3.478  41.457  50.916  1.00                 O  
ATOM   1566  CB  TRP   234      -3.776  41.389  47.772  1.00                 C  
ATOM   1567  CG  TRP   234      -2.958  40.185  47.418  1.00                 C  
ATOM   1568  CD1 TRP   234      -1.713  39.875  47.884  1.00                 C  
ATOM   1569  NE1 TRP   234      -1.282  38.692  47.334  1.00                 N  
ATOM   1570  CD2 TRP   234      -3.326  39.130  46.521  1.00                 C  
ATOM   1571  CE2 TRP   234      -2.257  38.216  46.493  1.00                 C  
ATOM   1572  CH2 TRP   234      -3.399  36.831  44.959  1.00                 C  
ATOM   1573  CZ2 TRP   234      -2.283  37.061  45.714  1.00                 C  
ATOM   1574  CE3 TRP   234      -4.455  38.870  45.739  1.00                 C  
ATOM   1575  CZ3 TRP   234      -4.476  37.723  44.968  1.00                 C  
ATOM   1576  N   LEU   235      -4.068  39.352  50.369  1.00                 N  
ATOM   1577  CA  LEU   235      -3.320  38.723  51.472  1.00                 C  
ATOM   1578  C   LEU   235      -2.563  37.527  50.934  1.00                 C  
ATOM   1579  O   LEU   235      -2.750  37.138  49.765  1.00                 O  
ATOM   1580  CB  LEU   235      -4.270  38.316  52.600  1.00                 C  
ATOM   1581  CG  LEU   235      -4.967  39.457  53.345  1.00                 C  
ATOM   1582  CD1 LEU   235      -6.219  39.897  52.603  1.00                 C  
ATOM   1583  CD2 LEU   235      -5.313  39.039  54.766  1.00                 C  
ATOM   1584  N   THR   236      -1.716  36.931  51.787  1.00                 N  
ATOM   1585  CA  THR   236      -0.947  35.773  51.395  1.00                 C  
ATOM   1586  C   THR   236      -0.647  34.929  52.614  1.00                 C  
ATOM   1587  O   THR   236      -0.178  35.445  53.606  1.00                 O  
ATOM   1588  CB  THR   236       0.362  36.177  50.691  1.00                 C  
ATOM   1589  OG1 THR   236       0.061  36.967  49.534  1.00                 O  
ATOM   1590  CG2 THR   236       1.132  34.941  50.249  1.00                 C  
ATOM   1591  N   HIS   237      -0.921  33.636  52.539  1.00                 N  
ATOM   1592  CA  HIS   237      -0.551  32.700  53.622  1.00                 C  
ATOM   1593  C   HIS   237       0.159  31.498  53.005  1.00                 C  
ATOM   1594  O   HIS   237      -0.098  31.156  51.862  1.00                 O  
ATOM   1595  CB  HIS   237      -1.792  32.273  54.408  1.00                 C  
ATOM   1596  CG  HIS   237      -2.884  31.710  53.554  1.00                 C  
ATOM   1597  ND1 HIS   237      -3.863  32.494  52.984  1.00                 N  
ATOM   1598  CE1 HIS   237      -4.697  31.710  52.278  1.00                 C  
ATOM   1599  CD2 HIS   237      -3.259  30.382  53.089  1.00                 C  
ATOM   1600  NE2 HIS   237      -4.340  30.441  52.337  1.00                 N  
TER
