# Supplementary material for: Comparative Single-Cell Transcriptomics Reveals Novel Genes Involved in Bivalve Embryonic Shell Formation and Questions Ontogenetic Homology of Molluscan Shell Types
Source: Front Cell Dev Biol. 2022 Jun 9;10:883755. doi: 10.3389/fcell.2022.883755 (PMC9261976; doi:10.3389/fcell.2022.883755)
Supplement: Supplementary file 1 [file DataSheet1.ZIP › Supplementary_File1/s_f_1/ad75ba65f8817b46.final.pdb]

ATOM      1  N   GLY    26      19.171  -2.779  45.984  1.00                 N  
ATOM      2  CA  GLY    26      20.018  -3.816  45.421  1.00                 C  
ATOM      3  C   GLY    26      21.516  -3.531  45.591  1.00                 C  
ATOM      4  O   GLY    26      22.346  -4.435  45.424  1.00                 O  
ATOM      5  N   PRO    27      21.927  -2.303  45.928  1.00                 N  
ATOM      6  CA  PRO    27      23.330  -1.904  46.046  1.00                 C  
ATOM      7  C   PRO    27      23.263  -0.683  46.954  1.00                 C  
ATOM      8  O   PRO    27      22.235   0.022  46.957  1.00                 O  
ATOM      9  CB  PRO    27      23.754  -1.611  44.605  1.00                 C  
ATOM     10  CD  PRO    27      21.495  -2.392  44.477  1.00                 C  
ATOM     11  CG  PRO    27      22.821  -2.421  43.769  1.00                 C  
ATOM     12  N   LYS    28      24.353  -0.399  47.664  1.00                 N  
ATOM     13  CA  LYS    28      24.439   0.830  48.436  1.00                 C  
ATOM     14  C   LYS    28      25.687   1.565  47.987  1.00                 C  
ATOM     15  O   LYS    28      26.586   0.967  47.402  1.00                 O  
ATOM     16  CB  LYS    28      24.464   0.521  49.934  1.00                 C  
ATOM     17  CD  LYS    28      23.258  -0.342  51.960  1.00                 C  
ATOM     18  CE  LYS    28      21.989  -0.997  52.480  1.00                 C  
ATOM     19  CG  LYS    28      23.186  -0.114  50.458  1.00                 C  
ATOM     20  NZ  LYS    28      22.048  -1.230  53.950  1.00                 N  
ATOM     21  N   VAL    29      25.739   2.872  48.198  1.00                 N  
ATOM     22  CA  VAL    29      26.840   3.737  47.803  1.00                 C  
ATOM     23  C   VAL    29      27.062   4.656  48.993  1.00                 C  
ATOM     24  O   VAL    29      26.067   5.145  49.544  1.00                 O  
ATOM     25  CB  VAL    29      26.521   4.498  46.503  1.00                 C  
ATOM     26  CG1 VAL    29      27.671   5.422  46.131  1.00                 C  
ATOM     27  CG2 VAL    29      26.230   3.522  45.372  1.00                 C  
ATOM     28  N   TYR    30      28.297   4.920  49.418  1.00                 N  
ATOM     29  CA  TYR    30      28.506   5.883  50.481  1.00                 C  
ATOM     30  C   TYR    30      29.228   7.078  49.898  1.00                 C  
ATOM     31  O   TYR    30      29.998   6.899  48.939  1.00                 O  
ATOM     32  CB  TYR    30      29.295   5.251  51.629  1.00                 C  
ATOM     33  CG  TYR    30      30.678   4.782  51.237  1.00                 C  
ATOM     34  OH  TYR    30      34.488   3.509  50.162  1.00                 O  
ATOM     35  CZ  TYR    30      33.227   3.929  50.518  1.00                 C  
ATOM     36  CD1 TYR    30      31.771   5.635  51.330  1.00                 C  
ATOM     37  CE1 TYR    30      33.038   5.216  50.973  1.00                 C  
ATOM     38  CD2 TYR    30      30.887   3.489  50.776  1.00                 C  
ATOM     39  CE2 TYR    30      32.148   3.052  50.415  1.00                 C  
ATOM     40  N   PHE    31      28.996   8.255  50.480  1.00                 N  
ATOM     41  CA  PHE    31      29.749   9.472  50.193  1.00                 C  
ATOM     42  C   PHE    31      30.237   9.994  51.537  1.00                 C  
ATOM     43  O   PHE    31      29.438  10.058  52.494  1.00                 O  
ATOM     44  CB  PHE    31      28.872  10.482  49.450  1.00                 C  
ATOM     45  CG  PHE    31      28.403  10.004  48.105  1.00                 C  
ATOM     46  CZ  PHE    31      27.541   9.122  45.614  1.00                 C  
ATOM     47  CD1 PHE    31      27.218   9.300  47.980  1.00                 C  
ATOM     48  CE1 PHE    31      26.787   8.860  46.742  1.00                 C  
ATOM     49  CD2 PHE    31      29.147  10.258  46.967  1.00                 C  
ATOM     50  CE2 PHE    31      28.716   9.818  45.730  1.00                 C  
ATOM     51  N   ASP    32      31.505  10.400  51.620  1.00                 N  
ATOM     52  CA  ASP    32      32.065  11.084  52.797  1.00                 C  
ATOM     53  C   ASP    32      32.142  12.543  52.360  1.00                 C  
ATOM     54  O   ASP    32      32.819  12.859  51.381  1.00                 O  
ATOM     55  CB  ASP    32      33.416  10.476  53.178  1.00                 C  
ATOM     56  CG  ASP    32      33.289   9.065  53.718  1.00                 C  
ATOM     57  OD1 ASP    32      32.162   8.668  54.082  1.00                 O  
ATOM     58  OD2 ASP    32      34.316   8.356  53.777  1.00                 O  
ATOM     59  N   ILE    33      31.497  13.480  53.041  1.00                 N  
ATOM     60  CA  ILE    33      31.424  14.871  52.617  1.00                 C  
ATOM     61  C   ILE    33      32.231  15.756  53.505  1.00                 C  
ATOM     62  O   ILE    33      32.444  15.435  54.687  1.00                 O  
ATOM     63  CB  ILE    33      29.968  15.372  52.572  1.00                 C  
ATOM     64  CD1 ILE    33      29.608  14.481  50.211  1.00                 C  
ATOM     65  CG1 ILE    33      29.129  14.489  51.646  1.00                 C  
ATOM     66  CG2 ILE    33      29.921  16.835  52.158  1.00                 C  
ATOM     67  N   GLU    34      32.676  16.853  52.939  1.00                 N  
ATOM     68  CA  GLU    34      33.406  17.864  53.677  1.00                 C  
ATOM     69  C   GLU    34      32.730  19.173  53.353  1.00                 C  
ATOM     70  O   GLU    34      32.270  19.334  52.211  1.00                 O  
ATOM     71  CB  GLU    34      34.886  17.845  53.290  1.00                 C  
ATOM     72  CD  GLU    34      37.065  16.569  53.242  1.00                 C  
ATOM     73  CG  GLU    34      35.601  16.549  53.635  1.00                 C  
ATOM     74  OE1 GLU    34      37.475  17.505  52.523  1.00                 O  
ATOM     75  OE2 GLU    34      37.804  15.649  53.653  1.00                 O  
ATOM     76  N   ILE    35      32.602  20.074  54.324  1.00                 N  
ATOM     77  CA  ILE    35      32.047  21.400  54.059  1.00                 C  
ATOM     78  C   ILE    35      33.204  22.293  54.466  1.00                 C  
ATOM     79  O   ILE    35      33.584  22.374  55.643  1.00                 O  
ATOM     80  CB  ILE    35      30.739  21.630  54.838  1.00                 C  
ATOM     81  CD1 ILE    35      28.455  20.605  55.319  1.00                 C  
ATOM     82  CG1 ILE    35      29.698  20.576  54.457  1.00                 C  
ATOM     83  CG2 ILE    35      30.225  23.044  54.610  1.00                 C  
ATOM     84  N   GLY    36      33.799  22.967  53.484  1.00                 N  
ATOM     85  CA  GLY    36      34.969  23.809  53.723  1.00                 C  
ATOM     86  C   GLY    36      36.076  22.943  54.319  1.00                 C  
ATOM     87  O   GLY    36      36.332  21.837  53.838  1.00                 O  
ATOM     88  N   GLY    37      36.653  23.333  55.438  1.00                 N  
ATOM     89  CA  GLY    37      37.748  22.581  56.023  1.00                 C  
ATOM     90  C   GLY    37      37.269  21.586  57.048  1.00                 C  
ATOM     91  O   GLY    37      37.932  21.388  58.065  1.00                 O  
ATOM     92  N   GLU    38      36.162  20.921  56.853  1.00                 N  
ATOM     93  CA  GLU    38      35.650  20.087  57.911  1.00                 C  
ATOM     94  C   GLU    38      35.004  18.855  57.341  1.00                 C  
ATOM     95  O   GLU    38      34.144  18.908  56.469  1.00                 O  
ATOM     96  CB  GLU    38      34.652  20.865  58.771  1.00                 C  
ATOM     97  CD  GLU    38      33.175  20.903  60.820  1.00                 C  
ATOM     98  CG  GLU    38      34.101  20.077  59.949  1.00                 C  
ATOM     99  OE1 GLU    38      32.989  22.101  60.521  1.00                 O  
ATOM    100  OE2 GLU    38      32.635  20.351  61.802  1.00                 O  
ATOM    101  N   LYS    39      35.458  17.742  57.882  1.00                 N  
ATOM    102  CA  LYS    39      34.889  16.440  57.644  1.00                 C  
ATOM    103  C   LYS    39      33.519  16.433  58.309  1.00                 C  
ATOM    104  O   LYS    39      33.428  16.533  59.542  1.00                 O  
ATOM    105  CB  LYS    39      35.808  15.346  58.190  1.00                 C  
ATOM    106  CD  LYS    39      36.327  12.899  58.403  1.00                 C  
ATOM    107  CE  LYS    39      35.852  11.485  58.109  1.00                 C  
ATOM    108  CG  LYS    39      35.338  13.932  57.887  1.00                 C  
ATOM    109  NZ  LYS    39      36.806  10.462  58.618  1.00                 N  
ATOM    110  N   ALA    40      32.433  16.336  57.540  1.00                 N  
ATOM    111  CA  ALA    40      31.132  16.439  58.160  1.00                 C  
ATOM    112  C   ALA    40      30.447  15.105  58.363  1.00                 C  
ATOM    113  O   ALA    40      29.520  15.059  59.174  1.00                 O  
ATOM    114  CB  ALA    40      30.221  17.335  57.335  1.00                 C  
ATOM    115  N   GLY    41      30.807  14.001  57.718  1.00                 N  
ATOM    116  CA  GLY    41      30.147  12.721  57.954  1.00                 C  
ATOM    117  C   GLY    41      29.963  11.926  56.669  1.00                 C  
ATOM    118  O   GLY    41      30.390  12.322  55.574  1.00                 O  
ATOM    119  N   ARG    42      29.248  10.828  56.831  1.00                 N  
ATOM    120  CA  ARG    42      29.002   9.863  55.783  1.00                 C  
ATOM    121  C   ARG    42      27.509   9.802  55.461  1.00                 C  
ATOM    122  O   ARG    42      26.674   9.847  56.367  1.00                 O  
ATOM    123  CB  ARG    42      29.520   8.483  56.193  1.00                 C  
ATOM    124  CD  ARG    42      29.926   6.085  55.573  1.00                 C  
ATOM    125  NE  ARG    42      31.385   6.155  55.556  1.00                 N  
ATOM    126  CG  ARG    42      29.288   7.399  55.153  1.00                 C  
ATOM    127  CZ  ARG    42      32.185   5.214  56.047  1.00                 C  
ATOM    128  NH1 ARG    42      33.501   5.364  55.987  1.00                 N  
ATOM    129  NH2 ARG    42      31.666   4.124  56.596  1.00                 N  
ATOM    130  N   ILE    43      27.137   9.694  54.180  1.00                 N  
ATOM    131  CA  ILE    43      25.755   9.542  53.713  1.00                 C  
ATOM    132  C   ILE    43      25.779   8.170  53.057  1.00                 C  
ATOM    133  O   ILE    43      26.710   7.932  52.279  1.00                 O  
ATOM    134  CB  ILE    43      25.347  10.692  52.773  1.00                 C  
ATOM    135  CD1 ILE    43      25.274  13.234  52.594  1.00                 C  
ATOM    136  CG1 ILE    43      25.437  12.034  53.502  1.00                 C  
ATOM    137  CG2 ILE    43      23.958  10.447  52.204  1.00                 C  
ATOM    138  N   VAL    44      24.812   7.280  53.282  1.00                 N  
ATOM    139  CA  VAL    44      24.748   5.969  52.609  1.00                 C  
ATOM    140  C   VAL    44      23.441   5.995  51.788  1.00                 C  
ATOM    141  O   VAL    44      22.355   6.269  52.352  1.00                 O  
ATOM    142  CB  VAL    44      24.796   4.811  53.623  1.00                 C  
ATOM    143  CG1 VAL    44      24.676   3.473  52.910  1.00                 C  
ATOM    144  CG2 VAL    44      26.077   4.871  54.440  1.00                 C  
ATOM    145  N   ILE    45      23.491   5.688  50.493  1.00                 N  
ATOM    146  CA  ILE    45      22.320   5.641  49.614  1.00                 C  
ATOM    147  C   ILE    45      21.948   4.195  49.365  1.00                 C  
ATOM    148  O   ILE    45      22.832   3.342  49.245  1.00                 O  
ATOM    149  CB  ILE    45      22.579   6.380  48.288  1.00                 C  
ATOM    150  CD1 ILE    45      21.941   8.626  49.312  1.00                 C  
ATOM    151  CG1 ILE    45      22.984   7.831  48.557  1.00                 C  
ATOM    152  CG2 ILE    45      21.362   6.290  47.381  1.00                 C  
ATOM    153  N   GLY    46      20.664   3.889  49.256  1.00                 N  
ATOM    154  CA  GLY    46      20.210   2.575  48.821  1.00                 C  
ATOM    155  C   GLY    46      19.667   2.801  47.409  1.00                 C  
ATOM    156  O   GLY    46      18.896   3.737  47.199  1.00                 O  
ATOM    157  N   LEU    47      20.052   2.002  46.405  1.00                 N  
ATOM    158  CA  LEU    47      19.679   2.220  45.007  1.00                 C  
ATOM    159  C   LEU    47      18.762   1.102  44.529  1.00                 C  
ATOM    160  O   LEU    47      18.942  -0.079  44.881  1.00                 O  
ATOM    161  CB  LEU    47      20.927   2.306  44.127  1.00                 C  
ATOM    162  CG  LEU    47      21.925   3.414  44.471  1.00                 C  
ATOM    163  CD1 LEU    47      23.153   3.329  43.578  1.00                 C  
ATOM    164  CD2 LEU    47      21.273   4.783  44.345  1.00                 C  
ATOM    165  N   PHE    48      17.798   1.466  43.686  1.00                 N  
ATOM    166  CA  PHE    48      16.742   0.553  43.264  1.00                 C  
ATOM    167  C   PHE    48      17.029  -0.040  41.877  1.00                 C  
ATOM    168  O   PHE    48      16.389   0.270  40.852  1.00                 O  
ATOM    169  CB  PHE    48      15.389   1.267  43.253  1.00                 C  
ATOM    170  CG  PHE    48      14.940   1.735  44.608  1.00                 C  
ATOM    171  CZ  PHE    48      14.107   2.596  47.116  1.00                 C  
ATOM    172  CD1 PHE    48      15.145   3.045  45.006  1.00                 C  
ATOM    173  CE1 PHE    48      14.732   3.476  46.253  1.00                 C  
ATOM    174  CD2 PHE    48      14.313   0.867  45.484  1.00                 C  
ATOM    175  CE2 PHE    48      13.900   1.298  46.730  1.00                 C  
ATOM    176  N   GLY    49      18.040  -0.919  41.870  1.00                 N  
ATOM    177  CA  GLY    49      18.547  -1.548  40.653  1.00                 C  
ATOM    178  C   GLY    49      17.549  -2.466  39.946  1.00                 C  
ATOM    179  O   GLY    49      17.731  -2.814  38.777  1.00                 O  
ATOM    180  N   LYS    50      16.490  -2.933  40.585  1.00                 N  
ATOM    181  CA  LYS    50      15.500  -3.716  39.879  1.00                 C  
ATOM    182  C   LYS    50      14.517  -2.774  39.175  1.00                 C  
ATOM    183  O   LYS    50      13.898  -3.183  38.189  1.00                 O  
ATOM    184  CB  LYS    50      14.769  -4.652  40.844  1.00                 C  
ATOM    185  CD  LYS    50      14.850  -6.656  42.353  1.00                 C  
ATOM    186  CE  LYS    50      15.719  -7.768  42.916  1.00                 C  
ATOM    187  CG  LYS    50      15.640  -5.760  41.413  1.00                 C  
ATOM    188  NZ  LYS    50      14.965  -8.637  43.862  1.00                 N  
ATOM    189  N   THR    51      14.338  -1.529  39.652  1.00                 N  
ATOM    190  CA  THR    51      13.376  -0.611  39.065  1.00                 C  
ATOM    191  C   THR    51      13.984   0.192  37.919  1.00                 C  
ATOM    192  O   THR    51      13.386   0.413  36.858  1.00                 O  
ATOM    193  CB  THR    51      12.812   0.364  40.116  1.00                 C  
ATOM    194  OG1 THR    51      12.138  -0.374  41.143  1.00                 O  
ATOM    195  CG2 THR    51      11.820   1.322  39.475  1.00                 C  
ATOM    196  N   VAL    52      15.193   0.700  38.149  1.00                 N  
ATOM    197  CA  VAL    52      15.886   1.507  37.155  1.00                 C  
ATOM    198  C   VAL    52      17.326   1.014  37.076  1.00                 C  
ATOM    199  O   VAL    52      18.280   1.733  37.413  1.00                 O  
ATOM    200  CB  VAL    52      15.819   3.007  37.499  1.00                 C  
ATOM    201  CG1 VAL    52      14.392   3.519  37.371  1.00                 C  
ATOM    202  CG2 VAL    52      16.355   3.256  38.900  1.00                 C  
ATOM    203  N   PRO    53      17.557  -0.209  36.577  1.00                 N  
ATOM    204  CA  PRO    53      18.882  -0.806  36.504  1.00                 C  
ATOM    205  C   PRO    53      19.927   0.050  35.820  1.00                 C  
ATOM    206  O   PRO    53      21.034   0.193  36.331  1.00                 O  
ATOM    207  CB  PRO    53      18.664  -2.095  35.710  1.00                 C  
ATOM    208  CD  PRO    53      16.465  -1.222  36.074  1.00                 C  
ATOM    209  CG  PRO    53      17.262  -2.496  36.026  1.00                 C  
ATOM    210  N   LYS    54      19.602   0.684  34.694  1.00                 N  
ATOM    211  CA  LYS    54      20.627   1.409  33.960  1.00                 C  
ATOM    212  C   LYS    54      21.021   2.728  34.593  1.00                 C  
ATOM    213  O   LYS    54      22.197   3.092  34.548  1.00                 O  
ATOM    214  CB  LYS    54      20.170   1.676  32.524  1.00                 C  
ATOM    215  CD  LYS    54      19.633   0.769  30.247  1.00                 C  
ATOM    216  CE  LYS    54      19.564  -0.475  29.376  1.00                 C  
ATOM    217  CG  LYS    54      20.085   0.430  31.658  1.00                 C  
ATOM    218  NZ  LYS    54      19.082  -0.164  28.002  1.00                 N  
ATOM    219  N   THR    55      20.092   3.424  35.233  1.00                 N  
ATOM    220  CA  THR    55      20.381   4.685  35.900  1.00                 C  
ATOM    221  C   THR    55      21.149   4.319  37.176  1.00                 C  
ATOM    222  O   THR    55      22.057   5.063  37.585  1.00                 O  
ATOM    223  CB  THR    55      19.092   5.472  36.202  1.00                 C  
ATOM    224  OG1 THR    55      18.417   5.778  34.976  1.00                 O  
ATOM    225  CG2 THR    55      19.419   6.775  36.916  1.00                 C  
ATOM    226  N   VAL    56      20.825   3.199  37.837  1.00                 N  
ATOM    227  CA  VAL    56      21.577   2.788  39.009  1.00                 C  
ATOM    228  C   VAL    56      22.986   2.383  38.567  1.00                 C  
ATOM    229  O   VAL    56      23.967   2.800  39.191  1.00                 O  
ATOM    230  CB  VAL    56      20.876   1.637  39.755  1.00                 C  
ATOM    231  CG1 VAL    56      21.766   1.102  40.865  1.00                 C  
ATOM    232  CG2 VAL    56      19.540   2.101  40.314  1.00                 C  
ATOM    233  N   LYS    57      23.188   1.602  37.499  1.00                 N  
ATOM    234  CA  LYS    57      24.542   1.231  37.078  1.00                 C  
ATOM    235  C   LYS    57      25.473   2.403  36.804  1.00                 C  
ATOM    236  O   LYS    57      26.650   2.381  37.175  1.00                 O  
ATOM    237  CB  LYS    57      24.493   0.363  35.819  1.00                 C  
ATOM    238  CD  LYS    57      23.910  -1.836  34.759  1.00                 C  
ATOM    239  CE  LYS    57      23.353  -3.231  34.989  1.00                 C  
ATOM    240  CG  LYS    57      23.949  -1.037  36.051  1.00                 C  
ATOM    241  NZ  LYS    57      23.268  -4.011  33.723  1.00                 N  
ATOM    242  N   ASN    58      24.938   3.449  36.166  1.00                 N  
ATOM    243  CA  ASN    58      25.642   4.703  35.904  1.00                 C  
ATOM    244  C   ASN    58      26.137   5.377  37.202  1.00                 C  
ATOM    245  O   ASN    58      27.314   5.666  37.403  1.00                 O  
ATOM    246  CB  ASN    58      24.747   5.667  35.122  1.00                 C  
ATOM    247  CG  ASN    58      25.469   6.938  34.723  1.00                 C  
ATOM    248  OD1 ASN    58      26.437   6.902  33.964  1.00                 O  
ATOM    249  ND2 ASN    58      24.999   8.070  35.236  1.00                 N  
ATOM    250  N   PHE    59      25.231   5.623  38.146  1.00                 N  
ATOM    251  CA  PHE    59      25.566   6.218  39.442  1.00                 C  
ATOM    252  C   PHE    59      26.613   5.413  40.215  1.00                 C  
ATOM    253  O   PHE    59      27.575   5.978  40.750  1.00                 O  
ATOM    254  CB  PHE    59      24.311   6.365  40.305  1.00                 C  
ATOM    255  CG  PHE    59      24.579   6.917  41.676  1.00                 C  
ATOM    256  CZ  PHE    59      25.074   7.932  44.215  1.00                 C  
ATOM    257  CD1 PHE    59      24.770   8.274  41.866  1.00                 C  
ATOM    258  CE1 PHE    59      25.016   8.782  43.127  1.00                 C  
ATOM    259  CD2 PHE    59      24.640   6.079  42.775  1.00                 C  
ATOM    260  CE2 PHE    59      24.887   6.587  44.036  1.00                 C  
ATOM    261  N   LYS    60      26.443   4.082  40.285  1.00                 N  
ATOM    262  CA  LYS    60      27.385   3.218  41.001  1.00                 C  
ATOM    263  C   LYS    60      28.725   3.273  40.305  1.00                 C  
ATOM    264  O   LYS    60      29.733   3.500  40.987  1.00                 O  
ATOM    265  CB  LYS    60      26.853   1.785  41.068  1.00                 C  
ATOM    266  CD  LYS    60      27.148  -0.569  41.888  1.00                 C  
ATOM    267  CE  LYS    60      28.017  -1.513  42.702  1.00                 C  
ATOM    268  CG  LYS    60      27.759   0.821  41.818  1.00                 C  
ATOM    269  NZ  LYS    60      29.312  -1.799  42.025  1.00                 N  
ATOM    270  N   THR    61      28.772   3.163  38.976  1.00                 N  
ATOM    271  CA  THR    61      30.045   3.241  38.250  1.00                 C  
ATOM    272  C   THR    61      30.739   4.589  38.456  1.00                 C  
ATOM    273  O   THR    61      31.967   4.650  38.604  1.00                 O  
ATOM    274  CB  THR    61      29.849   3.006  36.741  1.00                 C  
ATOM    275  OG1 THR    61      29.325   1.690  36.523  1.00                 O  
ATOM    276  CG2 THR    61      31.176   3.128  36.006  1.00                 C  
ATOM    277  N   LEU    62      30.002   5.697  38.532  1.00                 N  
ATOM    278  CA  LEU    62      30.653   6.959  38.823  1.00                 C  
ATOM    279  C   LEU    62      31.085   7.051  40.284  1.00                 C  
ATOM    280  O   LEU    62      31.982   7.827  40.595  1.00                 O  
ATOM    281  CB  LEU    62      29.728   8.130  38.484  1.00                 C  
ATOM    282  CG  LEU    62      29.403   8.330  37.002  1.00                 C  
ATOM    283  CD1 LEU    62      28.373   9.434  36.823  1.00                 C  
ATOM    284  CD2 LEU    62      30.664   8.650  36.214  1.00                 C  
ATOM    285  N   CYS    63      30.501   6.332  41.234  1.00                 N  
ATOM    286  CA  CYS    63      30.929   6.420  42.612  1.00                 C  
ATOM    287  C   CYS    63      32.175   5.578  42.857  1.00                 C  
ATOM    288  O   CYS    63      32.941   5.824  43.795  1.00                 O  
ATOM    289  CB  CYS    63      29.805   5.978  43.551  1.00                 C  
ATOM    290  SG  CYS    63      28.384   7.095  43.592  1.00                 S  
ATOM    291  N   GLU    64      32.391   4.513  42.087  1.00                 N  
ATOM    292  CA  GLU    64      33.578   3.701  42.279  1.00                 C  
ATOM    293  C   GLU    64      34.736   4.268  41.440  1.00                 C  
ATOM    294  O   GLU    64      35.889   3.915  41.681  1.00                 O  
ATOM    295  CB  GLU    64      33.297   2.244  41.904  1.00                 C  
ATOM    296  CD  GLU    64      32.027   0.118  42.401  1.00                 C  
ATOM    297  CG  GLU    64      32.269   1.562  42.792  1.00                 C  
ATOM    298  OE1 GLU    64      31.435  -0.115  41.326  1.00                 O  
ATOM    299  OE2 GLU    64      32.431  -0.781  43.168  1.00                 O  
ATOM    300  N   GLY    65      35.955   3.860  41.765  1.00                 N  
ATOM    301  CA  GLY    65      37.132   4.355  41.058  1.00                 C  
ATOM    302  C   GLY    65      37.528   3.397  39.945  1.00                 C  
ATOM    303  O   GLY    65      38.034   2.298  40.188  1.00                 O  
ATOM    304  N   SER    66      37.304   3.801  38.693  1.00                 N  
ATOM    305  CA  SER    66      37.638   2.971  37.531  1.00                 C  
ATOM    306  C   SER    66      39.140   2.705  37.431  1.00                 C  
ATOM    307  O   SER    66      39.970   3.588  37.664  1.00                 O  
ATOM    308  CB  SER    66      37.146   3.632  36.242  1.00                 C  
ATOM    309  OG  SER    66      37.530   2.879  35.104  1.00                 O  
ATOM    310  N   ALA    67      39.509   1.477  37.081  1.00                 N  
ATOM    311  CA  ALA    67      40.919   1.128  36.925  1.00                 C  
ATOM    312  C   ALA    67      41.438   1.855  35.684  1.00                 C  
ATOM    313  O   ALA    67      42.643   2.027  35.480  1.00                 O  
ATOM    314  CB  ALA    67      41.083  -0.380  36.814  1.00                 C  
ATOM    315  N   ASP    68      40.509   2.291  34.840  1.00                 N  
ATOM    316  CA  ASP    68      40.847   3.011  33.616  1.00                 C  
ATOM    317  C   ASP    68      40.970   4.502  33.896  1.00                 C  
ATOM    318  O   ASP    68      39.984   5.208  34.126  1.00                 O  
ATOM    319  CB  ASP    68      39.795   2.754  32.535  1.00                 C  
ATOM    320  CG  ASP    68      40.137   3.422  31.218  1.00                 C  
ATOM    321  OD1 ASP    68      40.718   4.528  31.246  1.00                 O  
ATOM    322  OD2 ASP    68      39.826   2.840  30.158  1.00                 O  
ATOM    323  N   ASP    69      42.203   4.996  33.878  1.00                 N  
ATOM    324  CA  ASP    69      42.460   6.396  34.151  1.00                 C  
ATOM    325  C   ASP    69      41.716   7.409  33.305  1.00                 C  
ATOM    326  O   ASP    69      41.632   8.595  33.637  1.00                 O  
ATOM    327  CB  ASP    69      43.951   6.706  34.004  1.00                 C  
ATOM    328  CG  ASP    69      44.782   6.113  35.125  1.00                 C  
ATOM    329  OD1 ASP    69      44.195   5.706  36.149  1.00                 O  
ATOM    330  OD2 ASP    69      46.021   6.055  34.979  1.00                 O  
ATOM    331  N   LYS    70      41.158   6.958  32.188  1.00                 N  
ATOM    332  CA  LYS    70      40.421   7.854  31.307  1.00                 C  
ATOM    333  C   LYS    70      38.994   8.065  31.803  1.00                 C  
ATOM    334  O   LYS    70      38.304   9.011  31.415  1.00                 O  
ATOM    335  CB  LYS    70      40.404   7.306  29.878  1.00                 C  
ATOM    336  CD  LYS    70      41.670   6.762  27.781  1.00                 C  
ATOM    337  CE  LYS    70      43.027   6.771  27.097  1.00                 C  
ATOM    338  CG  LYS    70      41.762   7.308  29.197  1.00                 C  
ATOM    339  NZ  LYS    70      42.958   6.211  25.718  1.00                 N  
ATOM    340  N   THR    71      38.535   7.174  32.676  1.00                 N  
ATOM    341  CA  THR    71      37.183   7.262  33.211  1.00                 C  
ATOM    342  C   THR    71      37.110   8.118  34.473  1.00                 C  
ATOM    343  O   THR    71      37.938   8.017  35.382  1.00                 O  
ATOM    344  CB  THR    71      36.610   5.868  33.528  1.00                 C  
ATOM    345  OG1 THR    71      36.539   5.093  32.325  1.00                 O  
ATOM    346  CG2 THR    71      35.210   5.988  34.112  1.00                 C  
ATOM    347  N   LEU    72      36.101   8.976  34.531  1.00                 N  
ATOM    348  CA  LEU    72      35.929   9.842  35.680  1.00                 C  
ATOM    349  C   LEU    72      34.906   9.314  36.668  1.00                 C  
ATOM    350  O   LEU    72      34.373   8.208  36.540  1.00                 O  
ATOM    351  CB  LEU    72      35.518  11.247  35.235  1.00                 C  
ATOM    352  CG  LEU    72      36.487  11.973  34.300  1.00                 C  
ATOM    353  CD1 LEU    72      35.913  13.313  33.866  1.00                 C  
ATOM    354  CD2 LEU    72      37.837  12.169  34.973  1.00                 C  
ATOM    355  N   THR    73      34.686  10.056  37.707  1.00                 N  
ATOM    356  CA  THR    73      33.641   9.873  38.671  1.00                 C  
ATOM    357  C   THR    73      33.502  11.033  39.633  1.00                 C  
ATOM    358  O   THR    73      34.043  12.138  39.462  1.00                 O  
ATOM    359  CB  THR    73      33.852   8.590  39.496  1.00                 C  
ATOM    360  OG1 THR    73      35.055   8.705  40.265  1.00                 O  
ATOM    361  CG2 THR    73      33.975   7.382  38.579  1.00                 C  
ATOM    362  N   TYR    74      32.777  10.706  40.700  1.00                 N  
ATOM    363  CA  TYR    74      32.351  11.720  41.662  1.00                 C  
ATOM    364  C   TYR    74      33.394  12.071  42.706  1.00                 C  
ATOM    365  O   TYR    74      33.306  13.159  43.279  1.00                 O  
ATOM    366  CB  TYR    74      31.080  11.271  42.386  1.00                 C  
ATOM    367  CG  TYR    74      29.852  11.239  41.504  1.00                 C  
ATOM    368  OH  TYR    74      26.482  11.160  39.069  1.00                 O  
ATOM    369  CZ  TYR    74      27.597  11.185  39.876  1.00                 C  
ATOM    370  CD1 TYR    74      29.776  12.025  40.361  1.00                 C  
ATOM    371  CE1 TYR    74      28.658  12.002  39.550  1.00                 C  
ATOM    372  CD2 TYR    74      28.773  10.422  41.817  1.00                 C  
ATOM    373  CE2 TYR    74      27.647  10.385  41.017  1.00                 C  
ATOM    374  N   LYS    75      34.367  11.215  43.032  1.00                 N  
ATOM    375  CA  LYS    75      35.336  11.548  44.061  1.00                 C  
ATOM    376  C   LYS    75      36.009  12.878  43.770  1.00                 C  
ATOM    377  O   LYS    75      36.491  13.120  42.664  1.00                 O  
ATOM    378  CB  LYS    75      36.388  10.444  44.184  1.00                 C  
ATOM    379  CD  LYS    75      38.346   9.489  45.430  1.00                 C  
ATOM    380  CE  LYS    75      39.452   9.779  46.432  1.00                 C  
ATOM    381  CG  LYS    75      37.393  10.666  45.303  1.00                 C  
ATOM    382  NZ  LYS    75      38.919   9.954  47.811  1.00                 N  
ATOM    383  N   GLY    76      36.006  13.753  44.767  1.00                 N  
ATOM    384  CA  GLY    76      36.597  15.085  44.799  1.00                 C  
ATOM    385  C   GLY    76      35.763  16.107  44.075  1.00                 C  
ATOM    386  O   GLY    76      36.199  17.264  43.962  1.00                 O  
ATOM    387  N   SER    77      34.548  15.793  43.597  1.00                 N  
ATOM    388  CA  SER    77      33.711  16.827  42.976  1.00                 C  
ATOM    389  C   SER    77      32.844  17.535  44.015  1.00                 C  
ATOM    390  O   SER    77      32.764  17.085  45.167  1.00                 O  
ATOM    391  CB  SER    77      32.828  16.218  41.885  1.00                 C  
ATOM    392  OG  SER    77      31.849  15.358  42.442  1.00                 O  
ATOM    393  N   LYS    78      32.154  18.607  43.615  1.00                 N  
ATOM    394  CA  LYS    78      31.439  19.459  44.557  1.00                 C  
ATOM    395  C   LYS    78      29.948  19.482  44.340  1.00                 C  
ATOM    396  O   LYS    78      29.470  19.154  43.243  1.00                 O  
ATOM    397  CB  LYS    78      31.967  20.894  44.489  1.00                 C  
ATOM    398  CD  LYS    78      33.885  22.483  44.792  1.00                 C  
ATOM    399  CE  LYS    78      34.004  22.961  43.354  1.00                 C  
ATOM    400  CG  LYS    78      33.435  21.033  44.857  1.00                 C  
ATOM    401  NZ  LYS    78      34.595  24.325  43.269  1.00                 N  
ATOM    402  N   PHE    79      29.215  19.899  45.360  1.00                 N  
ATOM    403  CA  PHE    79      27.795  20.174  45.238  1.00                 C  
ATOM    404  C   PHE    79      27.767  21.648  44.897  1.00                 C  
ATOM    405  O   PHE    79      28.112  22.507  45.706  1.00                 O  
ATOM    406  CB  PHE    79      27.066  19.811  46.533  1.00                 C  
ATOM    407  CG  PHE    79      27.023  18.335  46.812  1.00                 C  
ATOM    408  CZ  PHE    79      26.939  15.605  47.324  1.00                 C  
ATOM    409  CD1 PHE    79      28.056  17.715  47.493  1.00                 C  
ATOM    410  CE1 PHE    79      28.017  16.358  47.749  1.00                 C  
ATOM    411  CD2 PHE    79      25.951  17.568  46.392  1.00                 C  
ATOM    412  CE2 PHE    79      25.913  16.210  46.648  1.00                 C  
ATOM    413  N   HIS    80      27.360  21.968  43.681  1.00                 N  
ATOM    414  CA  HIS    80      27.371  23.344  43.232  1.00                 C  
ATOM    415  C   HIS    80      26.126  24.169  43.512  1.00                 C  
ATOM    416  O   HIS    80      26.182  25.385  43.319  1.00                 O  
ATOM    417  CB  HIS    80      27.620  23.414  41.724  1.00                 C  
ATOM    418  CG  HIS    80      26.550  22.762  40.904  1.00                 C  
ATOM    419  ND1 HIS    80      26.340  21.400  40.900  1.00                 N  
ATOM    420  CE1 HIS    80      25.317  21.117  40.074  1.00                 C  
ATOM    421  CD2 HIS    80      25.523  23.224  39.981  1.00                 C  
ATOM    422  NE2 HIS    80      24.822  22.207  39.519  1.00                 N  
ATOM    423  N   ARG    81      25.003  23.565  43.926  1.00                 N  
ATOM    424  CA  ARG    81      23.764  24.328  44.045  1.00                 C  
ATOM    425  C   ARG    81      22.950  23.738  45.187  1.00                 C  
ATOM    426  O   ARG    81      22.661  22.529  45.151  1.00                 O  
ATOM    427  CB  ARG    81      22.989  24.300  42.726  1.00                 C  
ATOM    428  CD  ARG    81      21.126  25.239  41.331  1.00                 C  
ATOM    429  NE  ARG    81      20.570  23.950  40.928  1.00                 N  
ATOM    430  CG  ARG    81      21.751  25.182  42.715  1.00                 C  
ATOM    431  CZ  ARG    81      20.108  23.683  39.710  1.00                 C  
ATOM    432  NH1 ARG    81      19.620  22.481  39.435  1.00                 N  
ATOM    433  NH2 ARG    81      20.135  24.619  38.771  1.00                 N  
ATOM    434  N   VAL    82      22.702  24.509  46.277  1.00                 N  
ATOM    435  CA  VAL    82      21.892  23.962  47.365  1.00                 C  
ATOM    436  C   VAL    82      20.915  25.074  47.701  1.00                 C  
ATOM    437  O   VAL    82      21.241  26.266  47.682  1.00                 O  
ATOM    438  CB  VAL    82      22.766  23.533  48.558  1.00                 C  
ATOM    439  CG1 VAL    82      23.713  22.415  48.150  1.00                 C  
ATOM    440  CG2 VAL    82      23.542  24.721  49.105  1.00                 C  
ATOM    441  N   ILE    83      19.667  24.675  47.914  1.00                 N  
ATOM    442  CA  ILE    83      18.592  25.601  48.202  1.00                 C  
ATOM    443  C   ILE    83      17.878  24.970  49.396  1.00                 C  
ATOM    444  O   ILE    83      17.357  23.849  49.340  1.00                 O  
ATOM    445  CB  ILE    83      17.685  25.811  46.976  1.00                 C  
ATOM    446  CD1 ILE    83      17.727  26.404  44.497  1.00                 C  
ATOM    447  CG1 ILE    83      18.497  26.355  45.798  1.00                 C  
ATOM    448  CG2 ILE    83      16.517  26.721  47.327  1.00                 C  
ATOM    449  N   LYS    84      17.863  25.696  50.503  1.00                 N  
ATOM    450  CA  LYS    84      17.220  25.263  51.736  1.00                 C  
ATOM    451  C   LYS    84      15.745  25.032  51.422  1.00                 C  
ATOM    452  O   LYS    84      15.155  25.740  50.606  1.00                 O  
ATOM    453  CB  LYS    84      17.418  26.306  52.838  1.00                 C  
ATOM    454  CD  LYS    84      17.167  26.935  55.255  1.00                 C  
ATOM    455  CE  LYS    84      16.750  26.456  56.636  1.00                 C  
ATOM    456  CG  LYS    84      16.877  25.885  54.195  1.00                 C  
ATOM    457  NZ  LYS    84      15.273  26.300  56.747  1.00                 N  
ATOM    458  N   ASP    85      15.167  24.028  52.074  1.00                 N  
ATOM    459  CA  ASP    85      13.805  23.555  51.870  1.00                 C  
ATOM    460  C   ASP    85      13.503  23.093  50.451  1.00                 C  
ATOM    461  O   ASP    85      12.348  23.141  50.004  1.00                 O  
ATOM    462  CB  ASP    85      12.798  24.645  52.243  1.00                 C  
ATOM    463  CG  ASP    85      12.835  24.992  53.718  1.00                 C  
ATOM    464  OD1 ASP    85      13.184  24.108  54.528  1.00                 O  
ATOM    465  OD2 ASP    85      12.515  26.149  54.064  1.00                 O  
ATOM    466  N   PHE    86      14.541  22.679  49.715  1.00                 N  
ATOM    467  CA  PHE    86      14.307  22.141  48.405  1.00                 C  
ATOM    468  C   PHE    86      15.199  20.939  48.165  1.00                 C  
ATOM    469  O   PHE    86      14.728  19.806  48.230  1.00                 O  
ATOM    470  CB  PHE    86      14.546  23.209  47.336  1.00                 C  
ATOM    471  CG  PHE    86      13.538  24.322  47.355  1.00                 C  
ATOM    472  CZ  PHE    86      11.666  26.377  47.387  1.00                 C  
ATOM    473  CD1 PHE    86      13.861  25.560  47.883  1.00                 C  
ATOM    474  CE1 PHE    86      12.933  26.584  47.900  1.00                 C  
ATOM    475  CD2 PHE    86      12.265  24.131  46.846  1.00                 C  
ATOM    476  CE2 PHE    86      11.337  25.155  46.863  1.00                 C  
ATOM    477  N   MET    87      16.481  21.105  47.904  1.00                 N  
ATOM    478  CA  MET    87      17.327  19.983  47.508  1.00                 C  
ATOM    479  C   MET    87      18.762  20.463  47.488  1.00                 C  
ATOM    480  O   MET    87      19.013  21.684  47.561  1.00                 O  
ATOM    481  CB  MET    87      16.893  19.439  46.146  1.00                 C  
ATOM    482  SD  MET    87      16.367  19.819  43.452  1.00                 S  
ATOM    483  CE  MET    87      14.614  19.968  43.790  1.00                 C  
ATOM    484  CG  MET    87      17.065  20.424  45.000  1.00                 C  
ATOM    485  N   ILE    88      19.692  19.504  47.435  1.00                 N  
ATOM    486  CA  ILE    88      21.098  19.826  47.215  1.00                 C  
ATOM    487  C   ILE    88      21.509  19.094  45.915  1.00                 C  
ATOM    488  O   ILE    88      21.148  17.924  45.714  1.00                 O  
ATOM    489  CB  ILE    88      21.965  19.420  48.421  1.00                 C  
ATOM    490  CD1 ILE    88      22.826  17.398  49.713  1.00                 C  
ATOM    491  CG1 ILE    88      21.854  17.915  48.675  1.00                 C  
ATOM    492  CG2 ILE    88      21.584  20.232  49.649  1.00                 C  
ATOM    493  N   GLN    89      22.240  19.748  45.006  1.00                 N  
ATOM    494  CA  GLN    89      22.537  19.231  43.675  1.00                 C  
ATOM    495  C   GLN    89      24.027  19.125  43.454  1.00                 C  
ATOM    496  O   GLN    89      24.778  20.076  43.754  1.00                 O  
ATOM    497  CB  GLN    89      21.908  20.122  42.602  1.00                 C  
ATOM    498  CD  GLN    89      21.407  20.482  40.152  1.00                 C  
ATOM    499  CG  GLN    89      22.111  19.619  41.181  1.00                 C  
ATOM    500  OE1 GLN    89      20.352  21.053  40.424  1.00                 O  
ATOM    501  NE2 GLN    89      21.992  20.579  38.964  1.00                 N  
ATOM    502  N   GLY    90      24.451  18.022  42.847  1.00                 N  
ATOM    503  CA  GLY    90      25.866  17.800  42.615  1.00                 C  
ATOM    504  C   GLY    90      26.058  16.878  41.438  1.00                 C  
ATOM    505  O   GLY    90      25.135  16.689  40.641  1.00                 O  
ATOM    506  N   GLY    91      27.268  16.368  41.280  1.00                 N  
ATOM    507  CA  GLY    91      27.579  15.383  40.264  1.00                 C  
ATOM    508  C   GLY    91      28.241  15.961  39.038  1.00                 C  
ATOM    509  O   GLY    91      28.590  15.191  38.127  1.00                 O  
ATOM    510  N   ASP    92      28.426  17.284  38.920  1.00                 N  
ATOM    511  CA  ASP    92      29.097  17.806  37.731  1.00                 C  
ATOM    512  C   ASP    92      30.598  17.686  37.972  1.00                 C  
ATOM    513  O   ASP    92      31.237  18.648  38.416  1.00                 O  
ATOM    514  CB  ASP    92      28.669  19.250  37.465  1.00                 C  
ATOM    515  CG  ASP    92      29.266  19.809  36.188  1.00                 C  
ATOM    516  OD1 ASP    92      30.201  19.184  35.647  1.00                 O  
ATOM    517  OD2 ASP    92      28.799  20.873  35.730  1.00                 O  
ATOM    518  N   PHE    93      31.194  16.545  37.660  1.00                 N  
ATOM    519  CA  PHE    93      32.604  16.413  37.881  1.00                 C  
ATOM    520  C   PHE    93      33.463  16.952  36.729  1.00                 C  
ATOM    521  O   PHE    93      34.672  16.942  36.876  1.00                 O  
ATOM    522  CB  PHE    93      32.974  14.948  38.123  1.00                 C  
ATOM    523  CG  PHE    93      32.612  14.036  36.986  1.00                 C  
ATOM    524  CZ  PHE    93      31.938  12.346  34.884  1.00                 C  
ATOM    525  CD1 PHE    93      33.428  13.938  35.872  1.00                 C  
ATOM    526  CE1 PHE    93      33.095  13.099  34.826  1.00                 C  
ATOM    527  CD2 PHE    93      31.457  13.276  37.029  1.00                 C  
ATOM    528  CE2 PHE    93      31.124  12.437  35.983  1.00                 C  
ATOM    529  N   THR    94      32.966  17.414  35.577  1.00                 N  
ATOM    530  CA  THR    94      33.865  17.957  34.565  1.00                 C  
ATOM    531  C   THR    94      33.995  19.473  34.666  1.00                 C  
ATOM    532  O   THR    94      35.090  20.011  34.678  1.00                 O  
ATOM    533  CB  THR    94      33.400  17.592  33.143  1.00                 C  
ATOM    534  OG1 THR    94      33.386  16.167  32.993  1.00                 O  
ATOM    535  CG2 THR    94      34.344  18.181  32.106  1.00                 C  
ATOM    536  N   ARG    95      32.890  20.212  34.701  1.00                 N  
ATOM    537  CA  ARG    95      32.913  21.665  34.799  1.00                 C  
ATOM    538  C   ARG    95      32.702  22.209  36.205  1.00                 C  
ATOM    539  O   ARG    95      33.040  23.356  36.481  1.00                 O  
ATOM    540  CB  ARG    95      31.851  22.281  33.885  1.00                 C  
ATOM    541  CD  ARG    95      33.312  22.592  31.868  1.00                 C  
ATOM    542  NE  ARG    95      33.478  22.346  30.438  1.00                 N  
ATOM    543  CG  ARG    95      32.041  21.961  32.411  1.00                 C  
ATOM    544  CZ  ARG    95      34.509  22.779  29.720  1.00                 C  
ATOM    545  NH1 ARG    95      34.576  22.506  28.424  1.00                 N  
ATOM    546  NH2 ARG    95      35.472  23.483  30.300  1.00                 N  
ATOM    547  N   GLY    96      32.046  21.480  37.121  1.00                 N  
ATOM    548  CA  GLY    96      31.787  21.955  38.474  1.00                 C  
ATOM    549  C   GLY    96      30.776  23.082  38.588  1.00                 C  
ATOM    550  O   GLY    96      30.597  23.624  39.677  1.00                 O  
ATOM    551  N   ASP    97      30.058  23.437  37.519  1.00                 N  
ATOM    552  CA  ASP    97      29.109  24.565  37.555  1.00                 C  
ATOM    553  C   ASP    97      27.668  24.279  37.145  1.00                 C  
ATOM    554  O   ASP    97      26.868  25.204  37.089  1.00                 O  
ATOM    555  CB  ASP    97      29.601  25.707  36.664  1.00                 C  
ATOM    556  CG  ASP    97      29.690  25.310  35.204  1.00                 C  
ATOM    557  OD1 ASP    97      29.260  24.187  34.866  1.00                 O  
ATOM    558  OD2 ASP    97      30.190  26.122  34.397  1.00                 O  
ATOM    559  N   GLY    98      27.293  23.028  36.855  1.00                 N  
ATOM    560  CA  GLY    98      25.949  22.746  36.390  1.00                 C  
ATOM    561  C   GLY    98      25.881  22.485  34.898  1.00                 C  
ATOM    562  O   GLY    98      24.930  21.859  34.437  1.00                 O  
ATOM    563  N   THR    99      26.882  22.859  34.102  1.00                 N  
ATOM    564  CA  THR    99      26.811  22.627  32.671  1.00                 C  
ATOM    565  C   THR    99      27.513  21.359  32.226  1.00                 C  
ATOM    566  O   THR    99      27.326  20.994  31.062  1.00                 O  
ATOM    567  CB  THR    99      27.408  23.804  31.878  1.00                 C  
ATOM    568  OG1 THR    99      28.792  23.959  32.215  1.00                 O  
ATOM    569  CG2 THR    99      26.679  25.097  32.213  1.00                 C  
ATOM    570  N   GLY   100      28.251  20.638  33.096  1.00                 N  
ATOM    571  CA  GLY   100      29.053  19.501  32.649  1.00                 C  
ATOM    572  C   GLY   100      28.559  18.161  33.155  1.00                 C  
ATOM    573  O   GLY   100      27.404  17.983  33.566  1.00                 O  
ATOM    574  N   GLY   101      29.488  17.222  33.214  1.00                 N  
ATOM    575  CA  GLY   101      29.212  15.865  33.646  1.00                 C  
ATOM    576  C   GLY   101      28.969  14.993  32.416  1.00                 C  
ATOM    577  O   GLY   101      28.747  15.497  31.317  1.00                 O  
ATOM    578  N   LYS   102      29.007  13.680  32.555  1.00                 N  
ATOM    579  CA  LYS   102      28.758  12.762  31.458  1.00                 C  
ATOM    580  C   LYS   102      28.447  11.431  32.090  1.00                 C  
ATOM    581  O   LYS   102      28.729  11.223  33.281  1.00                 O  
ATOM    582  CB  LYS   102      29.967  12.704  30.523  1.00                 C  
ATOM    583  CD  LYS   102      32.394  12.151  30.196  1.00                 C  
ATOM    584  CE  LYS   102      33.653  11.597  30.842  1.00                 C  
ATOM    585  CG  LYS   102      31.226  12.150  31.169  1.00                 C  
ATOM    586  NZ  LYS   102      34.799  11.570  29.893  1.00                 N  
ATOM    587  N   SER   103      27.917  10.488  31.345  1.00                 N  
ATOM    588  CA  SER   103      27.564   9.228  31.950  1.00                 C  
ATOM    589  C   SER   103      28.476   8.134  31.442  1.00                 C  
ATOM    590  O   SER   103      29.278   8.363  30.536  1.00                 O  
ATOM    591  CB  SER   103      26.101   8.887  31.662  1.00                 C  
ATOM    592  OG  SER   103      25.904   8.601  30.288  1.00                 O  
ATOM    593  N   ILE   104      28.292   6.908  31.912  1.00                 N  
ATOM    594  CA  ILE   104      29.050   5.803  31.352  1.00                 C  
ATOM    595  C   ILE   104      28.477   5.356  29.993  1.00                 C  
ATOM    596  O   ILE   104      28.994   4.441  29.352  1.00                 O  
ATOM    597  CB  ILE   104      29.093   4.602  32.315  1.00                 C  
ATOM    598  CD1 ILE   104      27.667   2.718  33.273  1.00                 C  
ATOM    599  CG1 ILE   104      27.689   4.026  32.512  1.00                 C  
ATOM    600  CG2 ILE   104      29.732   5.002  33.636  1.00                 C  
ATOM    601  N   TYR   105      27.362   5.938  29.565  1.00                 N  
ATOM    602  CA  TYR   105      26.702   5.578  28.341  1.00                 C  
ATOM    603  C   TYR   105      26.967   6.628  27.298  1.00                 C  
ATOM    604  O   TYR   105      26.338   6.574  26.247  1.00                 O  
ATOM    605  CB  TYR   105      25.200   5.406  28.573  1.00                 C  
ATOM    606  CG  TYR   105      24.849   4.255  29.489  1.00                 C  
ATOM    607  OH  TYR   105      23.882   1.100  32.019  1.00                 O  
ATOM    608  CZ  TYR   105      24.202   2.143  31.180  1.00                 C  
ATOM    609  CD1 TYR   105      24.489   4.482  30.811  1.00                 C  
ATOM    610  CE1 TYR   105      24.167   3.436  31.655  1.00                 C  
ATOM    611  CD2 TYR   105      24.879   2.945  29.028  1.00                 C  
ATOM    612  CE2 TYR   105      24.560   1.887  29.857  1.00                 C  
ATOM    613  N   GLY   106      27.821   7.600  27.524  1.00                 N  
ATOM    614  CA  GLY   106      27.987   8.660  26.574  1.00                 C  
ATOM    615  C   GLY   106      27.681   9.950  27.296  1.00                 C  
ATOM    616  O   GLY   106      27.404   9.941  28.507  1.00                 O  
ATOM    617  N   GLU   107      27.684  11.080  26.595  1.00                 N  
ATOM    618  CA  GLU   107      27.545  12.333  27.292  1.00                 C  
ATOM    619  C   GLU   107      26.207  12.466  27.965  1.00                 C  
ATOM    620  O   GLU   107      26.170  12.922  29.101  1.00                 O  
ATOM    621  CB  GLU   107      27.751  13.506  26.332  1.00                 C  
ATOM    622  CD  GLU   107      29.335  14.796  24.847  1.00                 C  
ATOM    623  CG  GLU   107      29.184  13.674  25.855  1.00                 C  
ATOM    624  OE1 GLU   107      28.301  15.316  24.378  1.00                 O  
ATOM    625  OE2 GLU   107      30.488  15.155  24.526  1.00                 O  
ATOM    626  N   LYS   108      25.128  12.039  27.322  1.00                 N  
ATOM    627  CA  LYS   108      23.796  12.099  27.918  1.00                 C  
ATOM    628  C   LYS   108      23.093  10.789  27.625  1.00                 C  
ATOM    629  O   LYS   108      23.517  10.071  26.701  1.00                 O  
ATOM    630  CB  LYS   108      23.017  13.296  27.369  1.00                 C  
ATOM    631  CD  LYS   108      22.774  15.787  27.187  1.00                 C  
ATOM    632  CE  LYS   108      23.394  17.136  27.514  1.00                 C  
ATOM    633  CG  LYS   108      23.627  14.645  27.714  1.00                 C  
ATOM    634  NZ  LYS   108      22.550  18.266  27.038  1.00                 N  
ATOM    635  N   PHE   109      22.092  10.364  28.387  1.00                 N  
ATOM    636  CA  PHE   109      21.388   9.159  28.017  1.00                 C  
ATOM    637  C   PHE   109      19.901   9.369  28.272  1.00                 C  
ATOM    638  O   PHE   109      19.522  10.304  29.019  1.00                 O  
ATOM    639  CB  PHE   109      21.927   7.961  28.802  1.00                 C  
ATOM    640  CG  PHE   109      21.683   8.047  30.282  1.00                 C  
ATOM    641  CZ  PHE   109      21.237   8.209  33.020  1.00                 C  
ATOM    642  CD1 PHE   109      20.547   7.492  30.844  1.00                 C  
ATOM    643  CE1 PHE   109      20.322   7.570  32.205  1.00                 C  
ATOM    644  CD2 PHE   109      22.589   8.683  31.111  1.00                 C  
ATOM    645  CE2 PHE   109      22.365   8.762  32.473  1.00                 C  
ATOM    646  N   PRO   110      18.999   8.586  27.656  1.00                 N  
ATOM    647  CA  PRO   110      17.580   8.782  27.842  1.00                 C  
ATOM    648  C   PRO   110      16.986   8.447  29.203  1.00                 C  
ATOM    649  O   PRO   110      17.566   7.731  30.036  1.00                 O  
ATOM    650  CB  PRO   110      16.940   7.867  26.796  1.00                 C  
ATOM    651  CD  PRO   110      19.290   7.421  26.723  1.00                 C  
ATOM    652  CG  PRO   110      17.938   6.778  26.591  1.00                 C  
ATOM    653  N   ASP   111      15.799   9.003  29.449  1.00                 N  
ATOM    654  CA  ASP   111      15.060   8.714  30.669  1.00                 C  
ATOM    655  C   ASP   111      14.660   7.250  30.711  1.00                 C  
ATOM    656  O   ASP   111      14.007   6.766  29.778  1.00                 O  
ATOM    657  CB  ASP   111      13.824   9.610  30.771  1.00                 C  
ATOM    658  CG  ASP   111      14.175  11.059  31.042  1.00                 C  
ATOM    659  OD1 ASP   111      15.348  11.335  31.372  1.00                 O  
ATOM    660  OD2 ASP   111      13.278  11.920  30.923  1.00                 O  
ATOM    661  N   GLU   112      15.060   6.519  31.748  1.00                 N  
ATOM    662  CA  GLU   112      14.775   5.113  31.789  1.00                 C  
ATOM    663  C   GLU   112      13.294   4.826  32.059  1.00                 C  
ATOM    664  O   GLU   112      12.676   4.059  31.299  1.00                 O  
ATOM    665  CB  GLU   112      15.629   4.424  32.855  1.00                 C  
ATOM    666  CD  GLU   112      16.339   2.263  33.954  1.00                 C  
ATOM    667  CG  GLU   112      15.432   2.919  32.931  1.00                 C  
ATOM    668  OE1 GLU   112      17.116   2.988  34.609  1.00                 O  
ATOM    669  OE2 GLU   112      16.272   1.025  34.100  1.00                 O  
ATOM    670  N   ASN   113      12.706   5.375  33.122  1.00                 N  
ATOM    671  CA  ASN   113      11.287   5.239  33.381  1.00                 C  
ATOM    672  C   ASN   113      11.001   6.173  34.544  1.00                 C  
ATOM    673  O   ASN   113      11.934   6.736  35.131  1.00                 O  
ATOM    674  CB  ASN   113      10.931   3.778  33.663  1.00                 C  
ATOM    675  CG  ASN   113      11.691   3.211  34.846  1.00                 C  
ATOM    676  OD1 ASN   113      11.623   3.746  35.953  1.00                 O  
ATOM    677  ND2 ASN   113      12.418   2.124  34.616  1.00                 N  
ATOM    678  N   PHE   114       9.735   6.389  34.874  1.00                 N  
ATOM    679  CA  PHE   114       9.368   7.296  35.944  1.00                 C  
ATOM    680  C   PHE   114       8.500   6.520  36.932  1.00                 C  
ATOM    681  O   PHE   114       7.518   7.031  37.463  1.00                 O  
ATOM    682  CB  PHE   114       8.641   8.520  35.383  1.00                 C  
ATOM    683  CG  PHE   114       9.480   9.352  34.456  1.00                 C  
ATOM    684  CZ  PHE   114      11.036  10.894  32.746  1.00                 C  
ATOM    685  CD1 PHE   114       9.260   9.327  33.090  1.00                 C  
ATOM    686  CE1 PHE   114      10.032  10.092  32.237  1.00                 C  
ATOM    687  CD2 PHE   114      10.489  10.159  34.950  1.00                 C  
ATOM    688  CE2 PHE   114      11.261  10.925  34.097  1.00                 C  
ATOM    689  N   LYS   115       8.854   5.273  37.245  1.00                 N  
ATOM    690  CA  LYS   115       8.086   4.490  38.215  1.00                 C  
ATOM    691  C   LYS   115       8.107   5.035  39.645  1.00                 C  
ATOM    692  O   LYS   115       7.128   4.903  40.397  1.00                 O  
ATOM    693  CB  LYS   115       8.586   3.044  38.253  1.00                 C  
ATOM    694  CD  LYS   115       8.795   0.823  37.104  1.00                 C  
ATOM    695  CE  LYS   115       8.466   0.020  35.856  1.00                 C  
ATOM    696  CG  LYS   115       8.260   2.242  37.004  1.00                 C  
ATOM    697  NZ  LYS   115       9.022  -1.360  35.922  1.00                 N  
ATOM    698  N   LEU   116       9.254   5.580  40.071  1.00                 N  
ATOM    699  CA  LEU   116       9.405   6.085  41.429  1.00                 C  
ATOM    700  C   LEU   116       9.200   7.574  41.432  1.00                 C  
ATOM    701  O   LEU   116       9.478   8.268  40.442  1.00                 O  
ATOM    702  CB  LEU   116      10.782   5.719  41.987  1.00                 C  
ATOM    703  CG  LEU   116      11.112   4.227  42.052  1.00                 C  
ATOM    704  CD1 LEU   116      12.534   4.012  42.547  1.00                 C  
ATOM    705  CD2 LEU   116      10.124   3.496  42.948  1.00                 C  
ATOM    706  N   LYS   117       8.755   8.107  42.562  1.00                 N  
ATOM    707  CA  LYS   117       8.471   9.529  42.630  1.00                 C  
ATOM    708  C   LYS   117       9.315  10.192  43.700  1.00                 C  
ATOM    709  O   LYS   117      10.034   9.528  44.443  1.00                 O  
ATOM    710  CB  LYS   117       6.984   9.766  42.903  1.00                 C  
ATOM    711  CD  LYS   117       6.206   9.899  40.520  1.00                 C  
ATOM    712  CE  LYS   117       5.211   9.378  39.497  1.00                 C  
ATOM    713  CG  LYS   117       6.059   9.178  41.850  1.00                 C  
ATOM    714  NZ  LYS   117       5.412  10.002  38.160  1.00                 N  
ATOM    715  N   HIS   118       9.208  11.504  43.871  1.00                 N  
ATOM    716  CA  HIS   118      10.040  12.219  44.824  1.00                 C  
ATOM    717  C   HIS   118       9.147  12.266  46.055  1.00                 C  
ATOM    718  O   HIS   118       8.521  13.285  46.345  1.00                 O  
ATOM    719  CB  HIS   118      10.437  13.588  44.268  1.00                 C  
ATOM    720  CG  HIS   118      11.312  13.517  43.056  1.00                 C  
ATOM    721  ND1 HIS   118      10.807  13.430  41.776  1.00                 N  
ATOM    722  CE1 HIS   118      11.830  13.382  40.904  1.00                 C  
ATOM    723  CD2 HIS   118      12.747  13.514  42.810  1.00                 C  
ATOM    724  NE2 HIS   118      12.996  13.432  41.517  1.00                 N  
ATOM    725  N   TYR   119       9.079  11.121  46.728  1.00                 N  
ATOM    726  CA  TYR   119       8.149  10.885  47.815  1.00                 C  
ATOM    727  C   TYR   119       8.291  11.738  49.037  1.00                 C  
ATOM    728  O   TYR   119       7.300  11.950  49.720  1.00                 O  
ATOM    729  CB  TYR   119       8.230   9.431  48.283  1.00                 C  
ATOM    730  CG  TYR   119       7.622   8.441  47.315  1.00                 C  
ATOM    731  OH  TYR   119       5.966   5.711  44.651  1.00                 O  
ATOM    732  CZ  TYR   119       6.513   6.615  45.533  1.00                 C  
ATOM    733  CD1 TYR   119       8.406   7.468  46.707  1.00                 C  
ATOM    734  CE1 TYR   119       7.859   6.559  45.821  1.00                 C  
ATOM    735  CD2 TYR   119       6.267   8.482  47.013  1.00                 C  
ATOM    736  CE2 TYR   119       5.704   7.581  46.129  1.00                 C  
ATOM    737  N   GLY   120       9.465  12.216  49.391  1.00                 N  
ATOM    738  CA  GLY   120       9.621  13.030  50.581  1.00                 C  
ATOM    739  C   GLY   120      11.096  13.370  50.691  1.00                 C  
ATOM    740  O   GLY   120      11.831  13.208  49.705  1.00                 O  
ATOM    741  N   SER   121      11.592  13.858  51.817  1.00                 N  
ATOM    742  CA  SER   121      13.017  14.158  51.991  1.00                 C  
ATOM    743  C   SER   121      13.880  12.923  51.799  1.00                 C  
ATOM    744  O   SER   121      13.420  11.815  52.087  1.00                 O  
ATOM    745  CB  SER   121      13.273  14.757  53.375  1.00                 C  
ATOM    746  OG  SER   121      13.031  13.805  54.396  1.00                 O  
ATOM    747  N   GLY   122      15.093  13.096  51.288  1.00                 N  
ATOM    748  CA  GLY   122      16.030  11.999  51.214  1.00                 C  
ATOM    749  C   GLY   122      15.873  11.161  49.959  1.00                 C  
ATOM    750  O   GLY   122      16.431  10.068  49.940  1.00                 O  
ATOM    751  N   TRP   123      15.163  11.544  48.888  1.00                 N  
ATOM    752  CA  TRP   123      15.105  10.697  47.693  1.00                 C  
ATOM    753  C   TRP   123      16.125  11.245  46.688  1.00                 C  
ATOM    754  O   TRP   123      16.378  12.461  46.644  1.00                 O  
ATOM    755  CB  TRP   123      13.687  10.678  47.118  1.00                 C  
ATOM    756  CG  TRP   123      12.696   9.970  47.989  1.00                 C  
ATOM    757  CD1 TRP   123      11.903  10.527  48.950  1.00                 C  
ATOM    758  NE1 TRP   123      11.123   9.563  49.540  1.00                 N  
ATOM    759  CD2 TRP   123      12.391   8.569  47.978  1.00                 C  
ATOM    760  CE2 TRP   123      11.406   8.351  48.958  1.00                 C  
ATOM    761  CH2 TRP   123      11.348   6.041  48.476  1.00                 C  
ATOM    762  CZ2 TRP   123      10.876   7.088  49.216  1.00                 C  
ATOM    763  CE3 TRP   123      12.856   7.480  47.236  1.00                 C  
ATOM    764  CZ3 TRP   123      12.327   6.229  47.495  1.00                 C  
ATOM    765  N   MET   124      16.780  10.385  45.911  1.00                 N  
ATOM    766  CA  MET   124      17.843  10.815  44.995  1.00                 C  
ATOM    767  C   MET   124      17.297  10.599  43.573  1.00                 C  
ATOM    768  O   MET   124      16.731   9.544  43.221  1.00                 O  
ATOM    769  CB  MET   124      19.129  10.029  45.259  1.00                 C  
ATOM    770  SD  MET   124      21.777   9.452  44.687  1.00                 S  
ATOM    771  CE  MET   124      22.308  10.166  46.241  1.00                 C  
ATOM    772  CG  MET   124      20.290  10.417  44.359  1.00                 C  
ATOM    773  N   SER   125      17.501  11.649  42.792  1.00                 N  
ATOM    774  CA  SER   125      16.939  11.746  41.457  1.00                 C  
ATOM    775  C   SER   125      17.908  12.405  40.477  1.00                 C  
ATOM    776  O   SER   125      18.781  13.181  40.882  1.00                 O  
ATOM    777  CB  SER   125      15.624  12.528  41.485  1.00                 C  
ATOM    778  OG  SER   125      15.075  12.648  40.184  1.00                 O  
ATOM    779  N   MET   126      17.725  12.165  39.171  1.00                 N  
ATOM    780  CA  MET   126      18.582  12.752  38.149  1.00                 C  
ATOM    781  C   MET   126      18.181  14.150  37.738  1.00                 C  
ATOM    782  O   MET   126      17.002  14.428  37.464  1.00                 O  
ATOM    783  CB  MET   126      18.609  11.868  36.900  1.00                 C  
ATOM    784  SD  MET   126      20.818  10.440  37.770  1.00                 S  
ATOM    785  CE  MET   126      21.709  11.072  36.350  1.00                 C  
ATOM    786  CG  MET   126      19.126  10.460  37.147  1.00                 C  
ATOM    787  N   ALA   127      19.176  15.039  37.724  1.00                 N  
ATOM    788  CA  ALA   127      18.972  16.389  37.229  1.00                 C  
ATOM    789  C   ALA   127      19.109  16.255  35.697  1.00                 C  
ATOM    790  O   ALA   127      19.717  15.302  35.177  1.00                 O  
ATOM    791  CB  ALA   127      19.981  17.341  37.853  1.00                 C  
ATOM    792  N   ASN   128      18.587  17.186  34.903  1.00                 N  
ATOM    793  CA  ASN   128      18.690  17.041  33.451  1.00                 C  
ATOM    794  C   ASN   128      18.468  18.389  32.812  1.00                 C  
ATOM    795  O   ASN   128      18.287  19.390  33.527  1.00                 O  
ATOM    796  CB  ASN   128      17.692  15.998  32.945  1.00                 C  
ATOM    797  CG  ASN   128      16.256  16.360  33.269  1.00                 C  
ATOM    798  OD1 ASN   128      15.800  17.462  32.966  1.00                 O  
ATOM    799  ND2 ASN   128      15.538  15.430  33.889  1.00                 N  
ATOM    800  N   ALA   129      18.422  18.462  31.482  1.00                 N  
ATOM    801  CA  ALA   129      18.112  19.719  30.804  1.00                 C  
ATOM    802  C   ALA   129      16.892  19.494  29.910  1.00                 C  
ATOM    803  O   ALA   129      16.836  19.948  28.768  1.00                 O  
ATOM    804  CB  ALA   129      19.313  20.200  30.004  1.00                 C  
ATOM    805  N   GLY   130      15.893  18.786  30.441  1.00                 N  
ATOM    806  CA  GLY   130      14.698  18.483  29.695  1.00                 C  
ATOM    807  C   GLY   130      14.708  16.992  29.411  1.00                 C  
ATOM    808  O   GLY   130      15.556  16.257  29.929  1.00                 O  
ATOM    809  N   LYS   131      13.786  16.536  28.564  1.00                 N  
ATOM    810  CA  LYS   131      13.649  15.137  28.236  1.00                 C  
ATOM    811  C   LYS   131      14.911  14.502  27.644  1.00                 C  
ATOM    812  O   LYS   131      15.637  15.128  26.856  1.00                 O  
ATOM    813  CB  LYS   131      12.497  14.928  27.251  1.00                 C  
ATOM    814  CD  LYS   131      11.031  13.332  25.985  1.00                 C  
ATOM    815  CE  LYS   131      10.761  11.875  25.645  1.00                 C  
ATOM    816  CG  LYS   131      12.229  13.471  26.910  1.00                 C  
ATOM    817  NZ  LYS   131       9.609  11.726  24.715  1.00                 N  
ATOM    818  N   ASP   132      15.226  13.301  28.166  1.00                 N  
ATOM    819  CA  ASP   132      16.349  12.460  27.773  1.00                 C  
ATOM    820  C   ASP   132      17.738  13.101  27.776  1.00                 C  
ATOM    821  O   ASP   132      18.547  12.921  26.844  1.00                 O  
ATOM    822  CB  ASP   132      16.129  11.894  26.369  1.00                 C  
ATOM    823  CG  ASP   132      14.943  10.953  26.299  1.00                 C  
ATOM    824  OD1 ASP   132      14.765  10.151  27.240  1.00                 O  
ATOM    825  OD2 ASP   132      14.191  11.016  25.303  1.00                 O  
ATOM    826  N   THR   133      18.059  13.841  28.832  1.00                 N  
ATOM    827  CA  THR   133      19.360  14.476  28.916  1.00                 C  
ATOM    828  C   THR   133      20.019  14.172  30.270  1.00                 C  
ATOM    829  O   THR   133      20.564  15.039  30.959  1.00                 O  
ATOM    830  CB  THR   133      19.258  16.000  28.717  1.00                 C  
ATOM    831  OG1 THR   133      18.338  16.548  29.669  1.00                 O  
ATOM    832  CG2 THR   133      18.759  16.322  27.317  1.00                 C  
ATOM    833  N   ASN   134      19.998  12.901  30.659  1.00                 N  
ATOM    834  CA  ASN   134      20.652  12.511  31.895  1.00                 C  
ATOM    835  C   ASN   134      22.147  12.422  31.641  1.00                 C  
ATOM    836  O   ASN   134      22.548  11.975  30.564  1.00                 O  
ATOM    837  CB  ASN   134      20.077  11.191  32.412  1.00                 C  
ATOM    838  CG  ASN   134      18.637  11.320  32.865  1.00                 C  
ATOM    839  OD1 ASN   134      18.293  12.228  33.622  1.00                 O  
ATOM    840  ND2 ASN   134      17.788  10.409  32.403  1.00                 N  
ATOM    841  N   GLY   135      22.992  12.815  32.598  1.00                 N  
ATOM    842  CA  GLY   135      24.431  12.661  32.483  1.00                 C  
ATOM    843  C   GLY   135      24.905  12.094  33.810  1.00                 C  
ATOM    844  O   GLY   135      24.734  10.911  34.079  1.00                 O  
ATOM    845  N   SER   136      25.481  12.929  34.658  1.00                 N  
ATOM    846  CA  SER   136      25.961  12.482  35.955  1.00                 C  
ATOM    847  C   SER   136      25.376  13.321  37.099  1.00                 C  
ATOM    848  O   SER   136      25.570  12.987  38.261  1.00                 O  
ATOM    849  CB  SER   136      27.489  12.532  36.007  1.00                 C  
ATOM    850  OG  SER   136      27.961  13.860  35.858  1.00                 O  
ATOM    851  N   GLN   137      24.702  14.439  36.823  1.00                 N  
ATOM    852  CA  GLN   137      24.194  15.288  37.889  1.00                 C  
ATOM    853  C   GLN   137      22.962  14.694  38.539  1.00                 C  
ATOM    854  O   GLN   137      22.083  14.129  37.863  1.00                 O  
ATOM    855  CB  GLN   137      23.874  16.685  37.355  1.00                 C  
ATOM    856  CD  GLN   137      24.734  18.835  36.345  1.00                 C  
ATOM    857  CG  GLN   137      25.090  17.457  36.867  1.00                 C  
ATOM    858  OE1 GLN   137      24.076  19.618  37.030  1.00                 O  
ATOM    859  NE2 GLN   137      25.170  19.136  35.128  1.00                 N  
ATOM    860  N   PHE   138      22.859  14.876  39.865  1.00                 N  
ATOM    861  CA  PHE   138      21.798  14.261  40.631  1.00                 C  
ATOM    862  C   PHE   138      21.431  15.262  41.705  1.00                 C  
ATOM    863  O   PHE   138      22.176  16.239  41.923  1.00                 O  
ATOM    864  CB  PHE   138      22.258  12.918  41.202  1.00                 C  
ATOM    865  CG  PHE   138      23.376  13.034  42.198  1.00                 C  
ATOM    866  CZ  PHE   138      25.450  13.249  44.037  1.00                 C  
ATOM    867  CD1 PHE   138      23.108  13.135  43.552  1.00                 C  
ATOM    868  CE1 PHE   138      24.137  13.241  44.469  1.00                 C  
ATOM    869  CD2 PHE   138      24.696  13.043  41.782  1.00                 C  
ATOM    870  CE2 PHE   138      25.724  13.150  42.698  1.00                 C  
ATOM    871  N   PHE   139      20.322  15.030  42.405  1.00                 N  
ATOM    872  CA  PHE   139      19.989  15.877  43.538  1.00                 C  
ATOM    873  C   PHE   139      19.378  14.974  44.595  1.00                 C  
ATOM    874  O   PHE   139      18.921  13.857  44.309  1.00                 O  
ATOM    875  CB  PHE   139      19.039  16.997  43.109  1.00                 C  
ATOM    876  CG  PHE   139      17.694  16.510  42.652  1.00                 C  
ATOM    877  CZ  PHE   139      15.207  15.607  41.801  1.00                 C  
ATOM    878  CD1 PHE   139      16.642  16.401  43.545  1.00                 C  
ATOM    879  CE1 PHE   139      15.404  15.952  43.125  1.00                 C  
ATOM    880  CD2 PHE   139      17.481  16.160  41.331  1.00                 C  
ATOM    881  CE2 PHE   139      16.243  15.711  40.911  1.00                 C  
ATOM    882  N   ILE   140      19.437  15.456  45.815  1.00                 N  
ATOM    883  CA  ILE   140      18.865  14.745  46.960  1.00                 C  
ATOM    884  C   ILE   140      17.832  15.744  47.476  1.00                 C  
ATOM    885  O   ILE   140      18.171  16.907  47.776  1.00                 O  
ATOM    886  CB  ILE   140      19.949  14.357  47.983  1.00                 C  
ATOM    887  CD1 ILE   140      22.205  13.191  48.203  1.00                 C  
ATOM    888  CG1 ILE   140      20.995  13.449  47.332  1.00                 C  
ATOM    889  CG2 ILE   140      19.320  13.711  49.207  1.00                 C  
ATOM    890  N   THR   141      16.571  15.316  47.574  1.00                 N  
ATOM    891  CA  THR   141      15.521  16.213  48.015  1.00                 C  
ATOM    892  C   THR   141      15.617  16.391  49.524  1.00                 C  
ATOM    893  O   THR   141      16.081  15.497  50.255  1.00                 O  
ATOM    894  CB  THR   141      14.128  15.687  47.623  1.00                 C  
ATOM    895  OG1 THR   141      13.901  14.416  48.245  1.00                 O  
ATOM    896  CG2 THR   141      14.028  15.515  46.115  1.00                 C  
ATOM    897  N   THR   142      15.256  17.561  50.016  1.00                 N  
ATOM    898  CA  THR   142      15.158  17.714  51.449  1.00                 C  
ATOM    899  C   THR   142      13.702  17.931  51.850  1.00                 C  
ATOM    900  O   THR   142      13.391  18.104  53.033  1.00                 O  
ATOM    901  CB  THR   142      16.024  18.884  51.952  1.00                 C  
ATOM    902  OG1 THR   142      15.592  20.102  51.333  1.00                 O  
ATOM    903  CG2 THR   142      17.486  18.653  51.604  1.00                 C  
ATOM    904  N   LYS   143      12.761  17.896  50.892  1.00                 N  
ATOM    905  CA  LYS   143      11.327  18.037  51.124  1.00                 C  
ATOM    906  C   LYS   143      10.659  17.183  50.032  1.00                 C  
ATOM    907  O   LYS   143      11.348  16.712  49.125  1.00                 O  
ATOM    908  CB  LYS   143      10.918  19.511  51.073  1.00                 C  
ATOM    909  CD  LYS   143      11.013  20.067  53.518  1.00                 C  
ATOM    910  CE  LYS   143      11.622  20.974  54.575  1.00                 C  
ATOM    911  CG  LYS   143      11.573  20.374  52.139  1.00                 C  
ATOM    912  NZ  LYS   143      11.162  20.617  55.946  1.00                 N  
ATOM    913  N   LYS   144       9.357  16.896  50.094  1.00                 N  
ATOM    914  CA  LYS   144       8.650  16.218  49.012  1.00                 C  
ATOM    915  C   LYS   144       8.619  17.165  47.814  1.00                 C  
ATOM    916  O   LYS   144       8.322  18.354  47.997  1.00                 O  
ATOM    917  CB  LYS   144       7.243  15.817  49.460  1.00                 C  
ATOM    918  CD  LYS   144       5.113  14.586  48.965  1.00                 C  
ATOM    919  CE  LYS   144       4.339  13.781  47.933  1.00                 C  
ATOM    920  CG  LYS   144       6.468  15.014  48.427  1.00                 C  
ATOM    921  NZ  LYS   144       3.000  13.371  48.440  1.00                 N  
ATOM    922  N   THR   145       8.971  16.753  46.598  1.00                 N  
ATOM    923  CA  THR   145       8.926  17.695  45.494  1.00                 C  
ATOM    924  C   THR   145       8.058  17.100  44.399  1.00                 C  
ATOM    925  O   THR   145       8.533  16.680  43.322  1.00                 O  
ATOM    926  CB  THR   145      10.337  18.014  44.967  1.00                 C  
ATOM    927  OG1 THR   145      10.996  16.799  44.590  1.00                 O  
ATOM    928  CG2 THR   145      11.164  18.703  46.042  1.00                 C  
ATOM    929  N   GLU   146       6.747  17.062  44.660  1.00                 N  
ATOM    930  CA  GLU   146       5.801  16.467  43.724  1.00                 C  
ATOM    931  C   GLU   146       5.812  17.151  42.352  1.00                 C  
ATOM    932  O   GLU   146       5.596  16.479  41.352  1.00                 O  
ATOM    933  CB  GLU   146       4.382  16.511  44.295  1.00                 C  
ATOM    934  CD  GLU   146       2.759  15.688  46.047  1.00                 C  
ATOM    935  CG  GLU   146       4.161  15.583  45.479  1.00                 C  
ATOM    936  OE1 GLU   146       2.092  16.714  45.798  1.00                 O  
ATOM    937  OE2 GLU   146       2.327  14.743  46.741  1.00                 O  
ATOM    938  N   TRP   147       6.160  18.426  42.200  1.00                 N  
ATOM    939  CA  TRP   147       6.178  19.039  40.889  1.00                 C  
ATOM    940  C   TRP   147       7.256  18.469  39.969  1.00                 C  
ATOM    941  O   TRP   147       7.215  18.672  38.748  1.00                 O  
ATOM    942  CB  TRP   147       6.378  20.551  41.007  1.00                 C  
ATOM    943  CG  TRP   147       5.203  21.267  41.600  1.00                 C  
ATOM    944  CD1 TRP   147       5.106  21.778  42.862  1.00                 C  
ATOM    945  NE1 TRP   147       3.876  22.363  43.044  1.00                 N  
ATOM    946  CD2 TRP   147       3.955  21.551  40.955  1.00                 C  
ATOM    947  CE2 TRP   147       3.152  22.236  41.884  1.00                 C  
ATOM    948  CH2 TRP   147       1.383  22.400  40.330  1.00                 C  
ATOM    949  CZ2 TRP   147       1.861  22.666  41.582  1.00                 C  
ATOM    950  CE3 TRP   147       3.440  21.292  39.681  1.00                 C  
ATOM    951  CZ3 TRP   147       2.160  21.721  39.386  1.00                 C  
ATOM    952  N   LEU   148       8.226  17.705  40.473  1.00                 N  
ATOM    953  CA  LEU   148       9.232  17.120  39.607  1.00                 C  
ATOM    954  C   LEU   148       8.896  15.705  39.196  1.00                 C  
ATOM    955  O   LEU   148       9.623  15.103  38.389  1.00                 O  
ATOM    956  CB  LEU   148      10.601  17.135  40.290  1.00                 C  
ATOM    957  CG  LEU   148      11.167  18.511  40.644  1.00                 C  
ATOM    958  CD1 LEU   148      12.487  18.374  41.389  1.00                 C  
ATOM    959  CD2 LEU   148      11.352  19.355  39.392  1.00                 C  
ATOM    960  N   ASP   149       7.825  15.117  39.739  1.00                 N  
ATOM    961  CA  ASP   149       7.435  13.773  39.362  1.00                 C  
ATOM    962  C   ASP   149       7.115  13.661  37.887  1.00                 C  
ATOM    963  O   ASP   149       6.464  14.545  37.310  1.00                 O  
ATOM    964  CB  ASP   149       6.227  13.316  40.182  1.00                 C  
ATOM    965  CG  ASP   149       6.572  13.060  41.635  1.00                 C  
ATOM    966  OD1 ASP   149       7.777  13.024  41.962  1.00                 O  
ATOM    967  OD2 ASP   149       5.638  12.895  42.448  1.00                 O  
ATOM    968  N   GLY   150       7.647  12.599  37.277  1.00                 N  
ATOM    969  CA  GLY   150       7.425  12.373  35.858  1.00                 C  
ATOM    970  C   GLY   150       8.383  13.142  34.951  1.00                 C  
ATOM    971  O   GLY   150       8.368  12.940  33.740  1.00                 O  
ATOM    972  N   ARG   151       9.193  14.052  35.474  1.00                 N  
ATOM    973  CA  ARG   151      10.174  14.768  34.682  1.00                 C  
ATOM    974  C   ARG   151      11.613  14.405  35.044  1.00                 C  
ATOM    975  O   ARG   151      12.531  14.690  34.264  1.00                 O  
ATOM    976  CB  ARG   151       9.986  16.279  34.835  1.00                 C  
ATOM    977  CD  ARG   151       8.236  16.498  33.049  1.00                 C  
ATOM    978  NE  ARG   151       9.171  17.148  32.133  1.00                 N  
ATOM    979  CG  ARG   151       8.585  16.767  34.504  1.00                 C  
ATOM    980  CZ  ARG   151       9.117  18.433  31.799  1.00                 C  
ATOM    981  NH1 ARG   151      10.010  18.938  30.958  1.00                 N  
ATOM    982  NH2 ARG   151       8.171  19.212  32.307  1.00                 N  
ATOM    983  N   HIS   152      11.862  13.817  36.232  1.00                 N  
ATOM    984  CA  HIS   152      13.210  13.479  36.660  1.00                 C  
ATOM    985  C   HIS   152      13.198  12.041  37.117  1.00                 C  
ATOM    986  O   HIS   152      12.276  11.674  37.861  1.00                 O  
ATOM    987  CB  HIS   152      13.674  14.427  37.768  1.00                 C  
ATOM    988  CG  HIS   152      13.733  15.863  37.349  1.00                 C  
ATOM    989  ND1 HIS   152      14.826  16.408  36.712  1.00                 N  
ATOM    990  CE1 HIS   152      14.585  17.708  36.465  1.00                 C  
ATOM    991  CD2 HIS   152      12.837  17.007  37.436  1.00                 C  
ATOM    992  NE2 HIS   152      13.393  18.074  36.896  1.00                 N  
ATOM    993  N   VAL   153      14.182  11.224  36.719  1.00                 N  
ATOM    994  CA  VAL   153      14.220   9.825  37.104  1.00                 C  
ATOM    995  C   VAL   153      14.754   9.634  38.528  1.00                 C  
ATOM    996  O   VAL   153      15.912   9.940  38.808  1.00                 O  
ATOM    997  CB  VAL   153      15.072   8.994  36.127  1.00                 C  
ATOM    998  CG1 VAL   153      15.159   7.548  36.593  1.00                 C  
ATOM    999  CG2 VAL   153      14.497   9.070  34.721  1.00                 C  
ATOM   1000  N   VAL   154      13.915   9.131  39.425  1.00                 N  
ATOM   1001  CA  VAL   154      14.243   8.862  40.816  1.00                 C  
ATOM   1002  C   VAL   154      14.875   7.481  40.856  1.00                 C  
ATOM   1003  O   VAL   154      14.305   6.545  40.288  1.00                 O  
ATOM   1004  CB  VAL   154      12.999   8.958  41.718  1.00                 C  
ATOM   1005  CG1 VAL   154      13.351   8.594  43.152  1.00                 C  
ATOM   1006  CG2 VAL   154      12.399  10.354  41.651  1.00                 C  
ATOM   1007  N   PHE   155      15.997   7.268  41.536  1.00                 N  
ATOM   1008  CA  PHE   155      16.626   5.964  41.518  1.00                 C  
ATOM   1009  C   PHE   155      17.184   5.525  42.855  1.00                 C  
ATOM   1010  O   PHE   155      17.815   4.463  42.901  1.00                 O  
ATOM   1011  CB  PHE   155      17.757   5.929  40.488  1.00                 C  
ATOM   1012  CG  PHE   155      18.880   6.880  40.789  1.00                 C  
ATOM   1013  CZ  PHE   155      20.956   8.644  41.342  1.00                 C  
ATOM   1014  CD1 PHE   155      19.964   6.476  41.549  1.00                 C  
ATOM   1015  CE1 PHE   155      20.997   7.350  41.826  1.00                 C  
ATOM   1016  CD2 PHE   155      18.854   8.178  40.312  1.00                 C  
ATOM   1017  CE2 PHE   155      19.887   9.053  40.588  1.00                 C  
ATOM   1018  N   GLY   156      17.035   6.262  43.967  1.00                 N  
ATOM   1019  CA  GLY   156      17.605   5.790  45.229  1.00                 C  
ATOM   1020  C   GLY   156      17.081   6.621  46.383  1.00                 C  
ATOM   1021  O   GLY   156      16.287   7.546  46.139  1.00                 O  
ATOM   1022  N   LYS   157      17.476   6.335  47.619  1.00                 N  
ATOM   1023  CA  LYS   157      17.078   7.179  48.746  1.00                 C  
ATOM   1024  C   LYS   157      18.194   7.102  49.780  1.00                 C  
ATOM   1025  O   LYS   157      18.993   6.154  49.769  1.00                 O  
ATOM   1026  CB  LYS   157      15.733   6.718  49.312  1.00                 C  
ATOM   1027  CD  LYS   157      14.364   4.872  50.319  1.00                 C  
ATOM   1028  CE  LYS   157      13.813   5.728  51.447  1.00                 C  
ATOM   1029  CG  LYS   157      15.758   5.323  49.913  1.00                 C  
ATOM   1030  NZ  LYS   157      12.516   5.205  51.959  1.00                 N  
ATOM   1031  N   VAL   158      18.280   8.088  50.653  1.00                 N  
ATOM   1032  CA  VAL   158      19.278   8.110  51.722  1.00                 C  
ATOM   1033  C   VAL   158      18.803   7.095  52.772  1.00                 C  
ATOM   1034  O   VAL   158      17.660   7.131  53.235  1.00                 O  
ATOM   1035  CB  VAL   158      19.448   9.525  52.306  1.00                 C  
ATOM   1036  CG1 VAL   158      20.418   9.504  53.478  1.00                 C  
ATOM   1037  CG2 VAL   158      19.924  10.491  51.232  1.00                 C  
ATOM   1038  N   LEU   159      19.657   6.136  53.106  1.00                 N  
ATOM   1039  CA  LEU   159      19.356   5.206  54.166  1.00                 C  
ATOM   1040  C   LEU   159      19.974   5.702  55.468  1.00                 C  
ATOM   1041  O   LEU   159      19.368   5.535  56.544  1.00                 O  
ATOM   1042  CB  LEU   159      19.869   3.808  53.814  1.00                 C  
ATOM   1043  CG  LEU   159      19.199   3.120  52.624  1.00                 C  
ATOM   1044  CD1 LEU   159      19.894   1.806  52.301  1.00                 C  
ATOM   1045  CD2 LEU   159      17.722   2.883  52.901  1.00                 C  
ATOM   1046  N   GLU   160      21.179   6.287  55.461  1.00                 N  
ATOM   1047  CA  GLU   160      21.822   6.704  56.699  1.00                 C  
ATOM   1048  C   GLU   160      22.524   8.000  56.410  1.00                 C  
ATOM   1049  O   GLU   160      23.104   8.130  55.328  1.00                 O  
ATOM   1050  CB  GLU   160      22.782   5.621  57.196  1.00                 C  
ATOM   1051  CD  GLU   160      24.328   4.814  59.022  1.00                 C  
ATOM   1052  CG  GLU   160      23.446   5.942  58.525  1.00                 C  
ATOM   1053  OE1 GLU   160      24.344   3.744  58.378  1.00                 O  
ATOM   1054  OE2 GLU   160      25.004   5.001  60.056  1.00                 O  
ATOM   1055  N   GLY   161      22.502   8.952  57.333  1.00                 N  
ATOM   1056  CA  GLY   161      23.165  10.197  57.044  1.00                 C  
ATOM   1057  C   GLY   161      22.215  11.307  56.715  1.00                 C  
ATOM   1058  O   GLY   161      22.708  12.328  56.247  1.00                 O  
ATOM   1059  N   MET   162      20.900  11.261  56.970  1.00                 N  
ATOM   1060  CA  MET   162      20.070  12.416  56.628  1.00                 C  
ATOM   1061  C   MET   162      20.507  13.673  57.382  1.00                 C  
ATOM   1062  O   MET   162      20.423  14.793  56.870  1.00                 O  
ATOM   1063  CB  MET   162      18.597  12.124  56.923  1.00                 C  
ATOM   1064  SD  MET   162      18.044  11.578  54.263  1.00                 S  
ATOM   1065  CE  MET   162      16.960  13.003  54.266  1.00                 C  
ATOM   1066  CG  MET   162      17.973  11.092  55.998  1.00                 C  
ATOM   1067  N   SER   163      21.034  13.533  58.597  1.00                 N  
ATOM   1068  CA  SER   163      21.529  14.698  59.329  1.00                 C  
ATOM   1069  C   SER   163      22.734  15.325  58.659  1.00                 C  
ATOM   1070  O   SER   163      22.921  16.527  58.847  1.00                 O  
ATOM   1071  CB  SER   163      21.886  14.316  60.767  1.00                 C  
ATOM   1072  OG  SER   163      22.981  13.417  60.799  1.00                 O  
ATOM   1073  N   VAL   164      23.567  14.618  57.858  1.00                 N  
ATOM   1074  CA  VAL   164      24.658  15.360  57.238  1.00                 C  
ATOM   1075  C   VAL   164      24.087  15.980  55.948  1.00                 C  
ATOM   1076  O   VAL   164      24.502  17.085  55.568  1.00                 O  
ATOM   1077  CB  VAL   164      25.872  14.454  56.963  1.00                 C  
ATOM   1078  CG1 VAL   164      26.932  15.208  56.174  1.00                 C  
ATOM   1079  CG2 VAL   164      26.449  13.925  58.267  1.00                 C  
ATOM   1080  N   VAL   165      23.043  15.399  55.328  1.00                 N  
ATOM   1081  CA  VAL   165      22.339  16.077  54.226  1.00                 C  
ATOM   1082  C   VAL   165      21.775  17.383  54.770  1.00                 C  
ATOM   1083  O   VAL   165      21.904  18.409  54.096  1.00                 O  
ATOM   1084  CB  VAL   165      21.233  15.186  53.630  1.00                 C  
ATOM   1085  CG1 VAL   165      20.386  15.976  52.645  1.00                 C  
ATOM   1086  CG2 VAL   165      21.839  13.964  52.956  1.00                 C  
ATOM   1087  N   ARG   166      21.152  17.440  55.949  1.00                 N  
ATOM   1088  CA  ARG   166      20.652  18.717  56.471  1.00                 C  
ATOM   1089  C   ARG   166      21.734  19.747  56.791  1.00                 C  
ATOM   1090  O   ARG   166      21.496  20.950  56.614  1.00                 O  
ATOM   1091  CB  ARG   166      19.824  18.491  57.737  1.00                 C  
ATOM   1092  CD  ARG   166      17.522  18.592  56.741  1.00                 C  
ATOM   1093  NE  ARG   166      16.233  17.922  56.593  1.00                 N  
ATOM   1094  CG  ARG   166      18.524  17.739  57.503  1.00                 C  
ATOM   1095  CZ  ARG   166      15.227  18.390  55.861  1.00                 C  
ATOM   1096  NH1 ARG   166      14.091  17.711  55.785  1.00                 N  
ATOM   1097  NH2 ARG   166      15.360  19.536  55.208  1.00                 N  
ATOM   1098  N   LYS   167      22.950  19.339  57.169  1.00                 N  
ATOM   1099  CA  LYS   167      24.032  20.297  57.331  1.00                 C  
ATOM   1100  C   LYS   167      24.419  20.883  55.993  1.00                 C  
ATOM   1101  O   LYS   167      24.693  22.086  55.964  1.00                 O  
ATOM   1102  CB  LYS   167      25.240  19.634  57.995  1.00                 C  
ATOM   1103  CD  LYS   167      26.325  18.825  60.109  1.00                 C  
ATOM   1104  CE  LYS   167      26.746  17.460  59.589  1.00                 C  
ATOM   1105  CG  LYS   167      25.031  19.287  59.460  1.00                 C  
ATOM   1106  NZ  LYS   167      27.940  16.935  60.309  1.00                 N  
ATOM   1107  N   ILE   168      24.473  20.122  54.877  1.00                 N  
ATOM   1108  CA  ILE   168      24.792  20.776  53.611  1.00                 C  
ATOM   1109  C   ILE   168      23.608  21.677  53.240  1.00                 C  
ATOM   1110  O   ILE   168      23.811  22.809  52.789  1.00                 O  
ATOM   1111  CB  ILE   168      25.094  19.748  52.505  1.00                 C  
ATOM   1112  CD1 ILE   168      26.623  17.791  51.930  1.00                 C  
ATOM   1113  CG1 ILE   168      26.389  18.995  52.816  1.00                 C  
ATOM   1114  CG2 ILE   168      25.146  20.428  51.145  1.00                 C  
ATOM   1115  N   GLU   169      22.367  21.244  53.453  1.00                 N  
ATOM   1116  CA  GLU   169      21.193  22.036  53.125  1.00                 C  
ATOM   1117  C   GLU   169      21.217  23.413  53.787  1.00                 C  
ATOM   1118  O   GLU   169      20.752  24.397  53.197  1.00                 O  
ATOM   1119  CB  GLU   169      19.917  21.298  53.534  1.00                 C  
ATOM   1120  CD  GLU   169      17.392  21.234  53.526  1.00                 C  
ATOM   1121  CG  GLU   169      18.634  22.029  53.175  1.00                 C  
ATOM   1122  OE1 GLU   169      17.535  20.117  54.067  1.00                 O  
ATOM   1123  OE2 GLU   169      16.276  21.727  53.259  1.00                 O  
ATOM   1124  N   SER   170      21.750  23.494  55.007  1.00                 N  
ATOM   1125  CA  SER   170      21.858  24.742  55.742  1.00                 C  
ATOM   1126  C   SER   170      23.137  25.543  55.513  1.00                 C  
ATOM   1127  O   SER   170      23.278  26.579  56.189  1.00                 O  
ATOM   1128  CB  SER   170      21.738  24.490  57.246  1.00                 C  
ATOM   1129  OG  SER   170      22.837  23.734  57.726  1.00                 O  
ATOM   1130  N   THR   171      24.087  25.193  54.625  1.00                 N  
ATOM   1131  CA  THR   171      25.274  26.033  54.467  1.00                 C  
ATOM   1132  C   THR   171      24.894  27.340  53.801  1.00                 C  
ATOM   1133  O   THR   171      24.004  27.345  52.943  1.00                 O  
ATOM   1134  CB  THR   171      26.365  25.320  53.647  1.00                 C  
ATOM   1135  OG1 THR   171      25.856  24.995  52.348  1.00                 O  
ATOM   1136  CG2 THR   171      26.794  24.033  54.337  1.00                 C  
ATOM   1137  N   LYS   172      25.609  28.411  54.146  1.00                 N  
ATOM   1138  CA  LYS   172      25.365  29.680  53.479  1.00                 C  
ATOM   1139  C   LYS   172      25.700  29.643  51.988  1.00                 C  
ATOM   1140  O   LYS   172      26.737  29.073  51.598  1.00                 O  
ATOM   1141  CB  LYS   172      26.169  30.799  54.145  1.00                 C  
ATOM   1142  CD  LYS   172      26.522  32.283  56.138  1.00                 C  
ATOM   1143  CE  LYS   172      26.069  32.618  57.549  1.00                 C  
ATOM   1144  CG  LYS   172      25.711  31.138  55.554  1.00                 C  
ATOM   1145  NZ  LYS   172      26.861  33.733  58.138  1.00                 N  
ATOM   1146  N   THR   173      24.850  30.225  51.137  1.00                 N  
ATOM   1147  CA  THR   173      25.095  30.273  49.708  1.00                 C  
ATOM   1148  C   THR   173      25.108  31.716  49.220  1.00                 C  
ATOM   1149  O   THR   173      24.569  32.603  49.908  1.00                 O  
ATOM   1150  CB  THR   173      24.039  29.468  48.927  1.00                 C  
ATOM   1151  OG1 THR   173      22.746  30.051  49.127  1.00                 O  
ATOM   1152  CG2 THR   173      24.003  28.027  49.411  1.00                 C  
ATOM   1153  N   GLY   174      25.719  31.970  48.069  1.00                 N  
ATOM   1154  CA  GLY   174      25.641  33.309  47.488  1.00                 C  
ATOM   1155  C   GLY   174      24.286  33.507  46.780  1.00                 C  
ATOM   1156  O   GLY   174      23.453  32.594  46.777  1.00                 O  
ATOM   1157  N   SER   175      24.079  34.556  45.986  1.00                 N  
ATOM   1158  CA  SER   175      22.779  34.796  45.387  1.00                 C  
ATOM   1159  C   SER   175      22.507  33.915  44.193  1.00                 C  
ATOM   1160  O   SER   175      21.419  33.979  43.633  1.00                 O  
ATOM   1161  CB  SER   175      22.645  36.261  44.967  1.00                 C  
ATOM   1162  OG  SER   175      23.548  36.576  43.921  1.00                 O  
ATOM   1163  N   GLY   176      23.462  33.092  43.737  1.00                 N  
ATOM   1164  CA  GLY   176      23.272  32.121  42.658  1.00                 C  
ATOM   1165  C   GLY   176      23.108  30.721  43.266  1.00                 C  
ATOM   1166  O   GLY   176      23.206  29.714  42.559  1.00                 O  
ATOM   1167  N   ASP   177      22.892  30.635  44.581  1.00                 N  
ATOM   1168  CA  ASP   177      22.682  29.385  45.315  1.00                 C  
ATOM   1169  C   ASP   177      23.871  28.434  45.341  1.00                 C  
ATOM   1170  O   ASP   177      23.775  27.229  45.607  1.00                 O  
ATOM   1171  CB  ASP   177      21.487  28.621  44.741  1.00                 C  
ATOM   1172  CG  ASP   177      20.178  29.363  44.924  1.00                 C  
ATOM   1173  OD1 ASP   177      20.064  30.134  45.899  1.00                 O  
ATOM   1174  OD2 ASP   177      19.267  29.174  44.091  1.00                 O  
ATOM   1175  N   LYS   178      25.042  29.022  45.154  1.00                 N  
ATOM   1176  CA  LYS   178      26.269  28.260  45.220  1.00                 C  
ATOM   1177  C   LYS   178      26.819  28.355  46.663  1.00                 C  
ATOM   1178  O   LYS   178      26.860  29.465  47.245  1.00                 O  
ATOM   1179  CB  LYS   178      27.279  28.781  44.196  1.00                 C  
ATOM   1180  CD  LYS   178      29.493  28.506  43.046  1.00                 C  
ATOM   1181  CE  LYS   178      30.790  27.714  42.993  1.00                 C  
ATOM   1182  CG  LYS   178      28.563  27.971  44.123  1.00                 C  
ATOM   1183  NZ  LYS   178      31.709  28.224  41.938  1.00                 N  
ATOM   1184  N   PRO   179      27.158  27.244  47.342  1.00                 N  
ATOM   1185  CA  PRO   179      27.752  27.245  48.670  1.00                 C  
ATOM   1186  C   PRO   179      28.966  28.176  48.753  1.00                 C  
ATOM   1187  O   PRO   179      29.834  28.153  47.865  1.00                 O  
ATOM   1188  CB  PRO   179      28.157  25.787  48.895  1.00                 C  
ATOM   1189  CD  PRO   179      26.971  25.783  46.817  1.00                 C  
ATOM   1190  CG  PRO   179      27.187  24.999  48.081  1.00                 C  
ATOM   1191  N   GLN   180      29.066  28.990  49.808  1.00                 N  
ATOM   1192  CA  GLN   180      30.247  29.840  49.964  1.00                 C  
ATOM   1193  C   GLN   180      31.454  29.005  50.392  1.00                 C  
ATOM   1194  O   GLN   180      32.583  29.358  50.062  1.00                 O  
ATOM   1195  CB  GLN   180      29.978  30.950  50.982  1.00                 C  
ATOM   1196  CD  GLN   180      28.700  33.050  51.564  1.00                 C  
ATOM   1197  CG  GLN   180      28.974  31.991  50.514  1.00                 C  
ATOM   1198  OE1 GLN   180      28.848  32.803  52.761  1.00                 O  
ATOM   1199  NE2 GLN   180      28.299  34.235  51.118  1.00                 N  
ATOM   1200  N   LYS   181      31.264  27.924  51.142  1.00                 N  
ATOM   1201  CA  LYS   181      32.331  26.996  51.451  1.00                 C  
ATOM   1202  C   LYS   181      32.090  25.791  50.562  1.00                 C  
ATOM   1203  O   LYS   181      30.965  25.312  50.503  1.00                 O  
ATOM   1204  CB  LYS   181      32.326  26.651  52.942  1.00                 C  
ATOM   1205  CD  LYS   181      32.601  27.419  55.315  1.00                 C  
ATOM   1206  CE  LYS   181      32.862  28.606  56.228  1.00                 C  
ATOM   1207  CG  LYS   181      32.629  27.830  53.852  1.00                 C  
ATOM   1208  NZ  LYS   181      32.790  28.227  57.666  1.00                 N  
ATOM   1209  N   ASP   182      33.098  25.258  49.901  1.00                 N  
ATOM   1210  CA  ASP   182      32.933  24.121  49.025  1.00                 C  
ATOM   1211  C   ASP   182      32.461  22.875  49.709  1.00                 C  
ATOM   1212  O   ASP   182      33.013  22.470  50.731  1.00                 O  
ATOM   1213  CB  ASP   182      34.245  23.805  48.305  1.00                 C  
ATOM   1214  CG  ASP   182      34.607  24.849  47.267  1.00                 C  
ATOM   1215  OD1 ASP   182      33.744  25.695  46.950  1.00                 O  
ATOM   1216  OD2 ASP   182      35.752  24.821  46.770  1.00                 O  
ATOM   1217  N   VAL   183      31.464  22.236  49.152  1.00                 N  
ATOM   1218  CA  VAL   183      30.954  21.010  49.716  1.00                 C  
ATOM   1219  C   VAL   183      31.506  19.937  48.779  1.00                 C  
ATOM   1220  O   VAL   183      31.065  19.826  47.636  1.00                 O  
ATOM   1221  CB  VAL   183      29.417  21.028  49.810  1.00                 C  
ATOM   1222  CG1 VAL   183      28.903  19.719  50.389  1.00                 C  
ATOM   1223  CG2 VAL   183      28.949  22.207  50.650  1.00                 C  
ATOM   1224  N   VAL   184      32.405  19.103  49.287  1.00                 N  
ATOM   1225  CA  VAL   184      33.182  18.160  48.511  1.00                 C  
ATOM   1226  C   VAL   184      32.818  16.746  48.874  1.00                 C  
ATOM   1227  O   VAL   184      32.643  16.419  50.057  1.00                 O  
ATOM   1228  CB  VAL   184      34.694  18.381  48.704  1.00                 C  
ATOM   1229  CG1 VAL   184      35.487  17.333  47.938  1.00                 C  
ATOM   1230  CG2 VAL   184      35.088  19.782  48.261  1.00                 C  
ATOM   1231  N   ILE   185      32.755  15.897  47.854  1.00                 N  
ATOM   1232  CA  ILE   185      32.663  14.466  48.043  1.00                 C  
ATOM   1233  C   ILE   185      34.114  14.005  48.217  1.00                 C  
ATOM   1234  O   ILE   185      34.843  13.809  47.234  1.00                 O  
ATOM   1235  CB  ILE   185      31.943  13.786  46.863  1.00                 C  
ATOM   1236  CD1 ILE   185      29.817  13.878  45.461  1.00                 C  
ATOM   1237  CG1 ILE   185      30.520  14.329  46.722  1.00                 C  
ATOM   1238  CG2 ILE   185      31.959  12.274  47.030  1.00                 C  
ATOM   1239  N   ALA   186      34.593  13.852  49.444  1.00                 N  
ATOM   1240  CA  ALA   186      35.966  13.484  49.705  1.00                 C  
ATOM   1241  C   ALA   186      36.271  12.030  49.413  1.00                 C  
ATOM   1242  O   ALA   186      37.406  11.692  49.085  1.00                 O  
ATOM   1243  CB  ALA   186      36.328  13.778  51.153  1.00                 C  
ATOM   1244  N   ASP   187      35.312  11.118  49.522  1.00                 N  
ATOM   1245  CA  ASP   187      35.545   9.714  49.186  1.00                 C  
ATOM   1246  C   ASP   187      34.158   9.148  48.917  1.00                 C  
ATOM   1247  O   ASP   187      33.147   9.719  49.358  1.00                 O  
ATOM   1248  CB  ASP   187      36.282   9.006  50.324  1.00                 C  
ATOM   1249  CG  ASP   187      36.973   7.735  49.869  1.00                 C  
ATOM   1250  OD1 ASP   187      37.834   7.817  48.968  1.00                 O  
ATOM   1251  OD2 ASP   187      36.654   6.658  50.415  1.00                 O  
ATOM   1252  N   SER   188      34.078   8.062  48.165  1.00                 N  
ATOM   1253  CA  SER   188      32.823   7.466  47.780  1.00                 C  
ATOM   1254  C   SER   188      33.125   6.082  47.283  1.00                 C  
ATOM   1255  O   SER   188      34.271   5.824  46.909  1.00                 O  
ATOM   1256  CB  SER   188      32.126   8.322  46.720  1.00                 C  
ATOM   1257  OG  SER   188      32.855   8.321  45.505  1.00                 O  
ATOM   1258  N   GLY   189      32.178   5.169  47.305  1.00                 N  
ATOM   1259  CA  GLY   189      32.424   3.798  46.898  1.00                 C  
ATOM   1260  C   GLY   189      31.115   3.019  46.984  1.00                 C  
ATOM   1261  O   GLY   189      30.082   3.580  47.359  1.00                 O  
ATOM   1262  N   SER   190      31.147   1.735  46.639  1.00                 N  
ATOM   1263  CA  SER   190      29.983   0.862  46.602  1.00                 C  
ATOM   1264  C   SER   190      30.053  -0.072  47.799  1.00                 C  
ATOM   1265  O   SER   190      31.146  -0.426  48.272  1.00                 O  
ATOM   1266  CB  SER   190      29.936   0.087  45.283  1.00                 C  
ATOM   1267  OG  SER   190      29.767   0.964  44.183  1.00                 O  
ATOM   1268  N   LEU   191      28.891  -0.460  48.314  1.00                 N  
ATOM   1269  CA  LEU   191      28.765  -1.446  49.379  1.00                 C  
ATOM   1270  C   LEU   191      27.787  -2.476  48.806  1.00                 C  
ATOM   1271  O   LEU   191      26.641  -2.176  48.461  1.00                 O  
ATOM   1272  CB  LEU   191      28.282  -0.782  50.670  1.00                 C  
ATOM   1273  CG  LEU   191      28.042  -1.711  51.862  1.00                 C  
ATOM   1274  CD1 LEU   191      29.342  -2.362  52.306  1.00                 C  
ATOM   1275  CD2 LEU   191      27.409  -0.950  53.017  1.00                 C  
ATOM   1276  N   GLU   192      28.281  -3.690  48.647  1.00                 N  
ATOM   1277  CA  GLU   192      27.561  -4.826  48.101  1.00                 C  
ATOM   1278  C   GLU   192      26.344  -5.204  48.926  1.00                 C  
ATOM   1279  O   GLU   192      26.436  -5.145  50.155  1.00                 O  
ATOM   1280  CB  GLU   192      28.485  -6.040  47.984  1.00                 C  
ATOM   1281  CD  GLU   192      30.462  -7.117  46.840  1.00                 C  
ATOM   1282  CG  GLU   192      29.590  -5.882  46.953  1.00                 C  
ATOM   1283  OE1 GLU   192      30.253  -8.066  47.625  1.00                 O  
ATOM   1284  OE2 GLU   192      31.355  -7.136  45.966  1.00                 O  
ATOM   1285  N   VAL   193      25.248  -5.670  48.343  1.00                 N  
ATOM   1286  CA  VAL   193      24.093  -6.111  49.121  1.00                 C  
ATOM   1287  C   VAL   193      23.906  -7.585  48.755  1.00                 C  
ATOM   1288  O   VAL   193      23.777  -7.899  47.575  1.00                 O  
ATOM   1289  CB  VAL   193      22.850  -5.253  48.821  1.00                 C  
ATOM   1290  CG1 VAL   193      21.655  -5.748  49.622  1.00                 C  
ATOM   1291  CG2 VAL   193      23.128  -3.789  49.123  1.00                 C  
ATOM   1292  N   THR   194      23.917  -8.548  49.681  1.00                 N  
ATOM   1293  CA  THR   194      23.801  -9.962  49.300  1.00                 C  
ATOM   1294  C   THR   194      22.371 -10.381  49.051  1.00                 C  
ATOM   1295  O   THR   194      22.124 -11.373  48.380  1.00                 O  
ATOM   1296  CB  THR   194      24.403 -10.887  50.374  1.00                 C  
ATOM   1297  OG1 THR   194      23.709 -10.699  51.614  1.00                 O  
ATOM   1298  CG2 THR   194      25.875 -10.569  50.587  1.00                 C  
ATOM   1299  N   GLU   195      21.422  -9.694  49.660  1.00                 N  
ATOM   1300  CA  GLU   195      20.029 -10.020  49.508  1.00                 C  
ATOM   1301  C   GLU   195      19.297  -8.689  49.370  1.00                 C  
ATOM   1302  O   GLU   195      19.327  -7.892  50.326  1.00                 O  
ATOM   1303  CB  GLU   195      19.538 -10.844  50.700  1.00                 C  
ATOM   1304  CD  GLU   195      17.658 -12.158  51.757  1.00                 C  
ATOM   1305  CG  GLU   195      18.087 -11.284  50.595  1.00                 C  
ATOM   1306  OE1 GLU   195      18.485 -12.389  52.664  1.00                 O  
ATOM   1307  OE2 GLU   195      16.494 -12.612  51.761  1.00                 O  
ATOM   1308  N   PRO   196      18.716  -8.336  48.218  1.00                 N  
ATOM   1309  CA  PRO   196      17.924  -7.104  48.046  1.00                 C  
ATOM   1310  C   PRO   196      16.847  -6.999  49.132  1.00                 C  
ATOM   1311  O   PRO   196      16.232  -8.012  49.499  1.00                 O  
ATOM   1312  CB  PRO   196      17.311  -7.250  46.652  1.00                 C  
ATOM   1313  CD  PRO   196      18.776  -9.127  46.888  1.00                 C  
ATOM   1314  CG  PRO   196      18.279  -8.105  45.905  1.00                 C  
ATOM   1315  N   PHE   197      16.581  -5.831  49.690  1.00                 N  
ATOM   1316  CA  PHE   197      15.622  -5.733  50.770  1.00                 C  
ATOM   1317  C   PHE   197      14.709  -4.535  50.492  1.00                 C  
ATOM   1318  O   PHE   197      15.109  -3.552  49.849  1.00                 O  
ATOM   1319  CB  PHE   197      16.341  -5.595  52.114  1.00                 C  
ATOM   1320  CG  PHE   197      17.141  -4.331  52.246  1.00                 C  
ATOM   1321  CZ  PHE   197      18.627  -1.994  52.488  1.00                 C  
ATOM   1322  CD1 PHE   197      16.574  -3.189  52.784  1.00                 C  
ATOM   1323  CE1 PHE   197      17.310  -2.025  52.906  1.00                 C  
ATOM   1324  CD2 PHE   197      18.460  -4.283  51.832  1.00                 C  
ATOM   1325  CE2 PHE   197      19.197  -3.120  51.954  1.00                 C  
ATOM   1326  N   ALA   198      13.466  -4.601  50.961  1.00                 N  
ATOM   1327  CA  ALA   198      12.499  -3.551  50.724  1.00                 C  
ATOM   1328  C   ALA   198      12.672  -2.418  51.719  1.00                 C  
ATOM   1329  O   ALA   198      13.113  -2.604  52.853  1.00                 O  
ATOM   1330  CB  ALA   198      11.085  -4.106  50.800  1.00                 C  
ATOM   1331  N   VAL   199      12.398  -1.205  51.305  1.00                 N  
ATOM   1332  CA  VAL   199      12.387  -0.131  52.294  1.00                 C  
ATOM   1333  C   VAL   199      11.123  -0.171  53.168  1.00                 C  
ATOM   1334  O   VAL   199      10.127  -0.759  52.709  1.00                 O  
ATOM   1335  CB  VAL   199      12.502   1.252  51.627  1.00                 C  
ATOM   1336  CG1 VAL   199      13.806   1.362  50.850  1.00                 C  
ATOM   1337  CG2 VAL   199      11.312   1.505  50.715  1.00                 C  
ATOM   1338  N   GLU   200      11.163   0.510  54.340  1.00                 N  
ATOM   1339  CA  GLU   200      10.081   0.688  55.319  1.00                 C  
ATOM   1340  C   GLU   200       8.863   1.189  54.581  1.00                 C  
ATOM   1341  O   GLU   200       8.848   2.149  53.797  1.00                 O  
ATOM   1342  CB  GLU   200      10.512   1.654  56.424  1.00                 C  
ATOM   1343  CD  GLU   200       9.956   2.774  58.619  1.00                 C  
ATOM   1344  CG  GLU   200       9.479   1.841  57.523  1.00                 C  
ATOM   1345  OE1 GLU   200      11.074   3.315  58.493  1.00                 O  
ATOM   1346  OE2 GLU   200       9.211   2.964  59.603  1.00                 O  
ATOM   1347  N   LYS   201       7.897   0.363  54.904  1.00                 N  
ATOM   1348  CA  LYS   201       6.753   0.148  54.060  1.00                 C  
ATOM   1349  C   LYS   201       5.318   0.450  54.443  1.00                 C  
ATOM   1350  O   LYS   201       4.644  -0.235  55.230  1.00                 O  
ATOM   1351  CB  LYS   201       6.670  -1.319  53.633  1.00                 C  
ATOM   1352  CD  LYS   201       5.512  -3.092  52.287  1.00                 C  
ATOM   1353  CE  LYS   201       4.338  -3.408  51.374  1.00                 C  
ATOM   1354  CG  LYS   201       5.515  -1.628  52.695  1.00                 C  
ATOM   1355  NZ  LYS   201       4.316  -4.842  50.974  1.00                 N  
ATOM   1356  N   LYS   202       4.945   1.514  53.755  1.00                 N  
ATOM   1357  CA  LYS   202       3.602   2.025  53.683  1.00                 C  
ATOM   1358  C   LYS   202       3.779   3.183  52.698  1.00                 C  
ATOM   1359  O   LYS   202       4.604   4.075  52.939  1.00                 O  
ATOM   1360  CB  LYS   202       3.105   2.422  55.074  1.00                 C  
ATOM   1361  CD  LYS   202       1.210   3.200  56.526  1.00                 C  
ATOM   1362  CE  LYS   202      -0.238   3.660  56.559  1.00                 C  
ATOM   1363  CG  LYS   202       1.656   2.882  55.108  1.00                 C  
ATOM   1364  NZ  LYS   202      -0.690   3.973  57.943  1.00                 N  
TER
