# Supplementary material for: Comparative Single-Cell Transcriptomics Reveals Novel Genes Involved in Bivalve Embryonic Shell Formation and Questions Ontogenetic Homology of Molluscan Shell Types
Source: Front Cell Dev Biol. 2022 Jun 9;10:883755. doi: 10.3389/fcell.2022.883755 (PMC9261976; doi:10.3389/fcell.2022.883755)
Supplement: Supplementary file 1 [file DataSheet1.ZIP › Supplementary_File1/s_f_1/afba23d2010ad134.final.pdb]

ATOM      1  N   TYR    23      11.669 -18.145  -1.265  1.00                 N  
ATOM      2  CA  TYR    23      13.048 -17.876  -0.873  1.00                 C  
ATOM      3  C   TYR    23      13.559 -16.698  -1.711  1.00                 C  
ATOM      4  O   TYR    23      13.658 -15.576  -1.206  1.00                 O  
ATOM      5  CB  TYR    23      13.913 -19.124  -1.064  1.00                 C  
ATOM      6  CG  TYR    23      15.368 -18.922  -0.707  1.00                 C  
ATOM      7  OH  TYR    23      19.366 -18.367   0.293  1.00                 O  
ATOM      8  CZ  TYR    23      18.043 -18.550  -0.040  1.00                 C  
ATOM      9  CD1 TYR    23      15.782 -18.931   0.619  1.00                 C  
ATOM     10  CE1 TYR    23      17.110 -18.747   0.955  1.00                 C  
ATOM     11  CD2 TYR    23      16.322 -18.722  -1.696  1.00                 C  
ATOM     12  CE2 TYR    23      17.654 -18.536  -1.379  1.00                 C  
ATOM     13  N   GLY    24      13.757 -16.903  -3.016  1.00                 N  
ATOM     14  CA  GLY    24      14.261 -15.905  -3.949  1.00                 C  
ATOM     15  C   GLY    24      15.723 -16.245  -4.211  1.00                 C  
ATOM     16  O   GLY    24      16.033 -17.401  -4.517  1.00                 O  
ATOM     17  N   SER    25      16.620 -15.259  -4.169  1.00                 N  
ATOM     18  CA  SER    25      18.055 -15.455  -4.374  1.00                 C  
ATOM     19  C   SER    25      18.901 -14.303  -3.814  1.00                 C  
ATOM     20  O   SER    25      20.038 -14.556  -3.412  1.00                 O  
ATOM     21  CB  SER    25      18.365 -15.627  -5.862  1.00                 C  
ATOM     22  OG  SER    25      18.030 -14.459  -6.591  1.00                 O  
ATOM     23  N   GLY    26      18.398 -13.061  -3.776  1.00                 N  
ATOM     24  CA  GLY    26      19.129 -11.901  -3.258  1.00                 C  
ATOM     25  C   GLY    26      20.358 -11.517  -4.097  1.00                 C  
ATOM     26  O   GLY    26      20.652 -12.133  -5.132  1.00                 O  
ATOM     27  N   TYR    27      21.108 -10.515  -3.641  1.00                 N  
ATOM     28  CA  TYR    27      22.321  -9.971  -4.248  1.00                 C  
ATOM     29  C   TYR    27      23.386  -9.705  -3.167  1.00                 C  
ATOM     30  O   TYR    27      23.162 -10.022  -1.994  1.00                 O  
ATOM     31  CB  TYR    27      22.005  -8.687  -5.018  1.00                 C  
ATOM     32  CG  TYR    27      21.525  -7.551  -4.143  1.00                 C  
ATOM     33  OH  TYR    27      20.220  -4.421  -1.737  1.00                 O  
ATOM     34  CZ  TYR    27      20.651  -5.457  -2.534  1.00                 C  
ATOM     35  CD1 TYR    27      22.418  -6.610  -3.645  1.00                 C  
ATOM     36  CE1 TYR    27      21.988  -5.568  -2.846  1.00                 C  
ATOM     37  CD2 TYR    27      20.181  -7.422  -3.819  1.00                 C  
ATOM     38  CE2 TYR    27      19.733  -6.387  -3.020  1.00                 C  
ATOM     39  N   GLY    28      24.552  -9.189  -3.565  1.00                 N  
ATOM     40  CA  GLY    28      25.692  -8.865  -2.712  1.00                 C  
ATOM     41  C   GLY    28      26.233  -7.483  -3.077  1.00                 C  
ATOM     42  O   GLY    28      25.536  -6.707  -3.738  1.00                 O  
ATOM     43  N   SER    29      27.448  -7.146  -2.633  1.00                 N  
ATOM     44  CA  SER    29      28.075  -5.854  -2.904  1.00                 C  
ATOM     45  C   SER    29      29.594  -5.972  -3.098  1.00                 C  
ATOM     46  O   SER    29      30.169  -7.054  -2.949  1.00                 O  
ATOM     47  CB  SER    29      27.782  -4.868  -1.771  1.00                 C  
ATOM     48  OG  SER    29      28.418  -5.268  -0.570  1.00                 O  
ATOM     49  N   GLY    30      30.243  -4.851  -3.432  1.00                 N  
ATOM     50  CA  GLY    30      31.678  -4.725  -3.655  1.00                 C  
ATOM     51  C   GLY    30      32.158  -3.347  -3.193  1.00                 C  
ATOM     52  O   GLY    30      31.356  -2.518  -2.753  1.00                 O  
ATOM     53  N   TYR    31      33.462  -3.088  -3.281  1.00                 N  
ATOM     54  CA  TYR    31      34.090  -1.833  -2.878  1.00                 C  
ATOM     55  C   TYR    31      35.352  -1.593  -3.724  1.00                 C  
ATOM     56  O   TYR    31      35.591  -2.313  -4.695  1.00                 O  
ATOM     57  CB  TYR    31      34.429  -1.858  -1.386  1.00                 C  
ATOM     58  CG  TYR    31      35.446  -2.912  -1.007  1.00                 C  
ATOM     59  OH  TYR    31      38.254  -5.796   0.033  1.00                 O  
ATOM     60  CZ  TYR    31      37.324  -4.843  -0.311  1.00                 C  
ATOM     61  CD1 TYR    31      36.798  -2.602  -0.936  1.00                 C  
ATOM     62  CE1 TYR    31      37.735  -3.558  -0.591  1.00                 C  
ATOM     63  CD2 TYR    31      35.051  -4.212  -0.722  1.00                 C  
ATOM     64  CE2 TYR    31      35.973  -5.181  -0.375  1.00                 C  
ATOM     65  N   GLY    32      36.127  -0.552  -3.409  1.00                 N  
ATOM     66  CA  GLY    32      37.360  -0.186  -4.093  1.00                 C  
ATOM     67  C   GLY    32      38.347   0.357  -3.063  1.00                 C  
ATOM     68  O   GLY    32      37.939   0.754  -1.972  1.00                 O  
ATOM     69  N   VAL    33      39.634   0.388  -3.410  1.00                 N  
ATOM     70  CA  VAL    33      40.718   0.858  -2.554  1.00                 C  
ATOM     71  C   VAL    33      40.778   2.381  -2.419  1.00                 C  
ATOM     72  O   VAL    33      40.892   2.893  -1.308  1.00                 O  
ATOM     73  CB  VAL    33      42.088   0.362  -3.054  1.00                 C  
ATOM     74  CG1 VAL    33      43.210   0.994  -2.246  1.00                 C  
ATOM     75  CG2 VAL    33      42.163  -1.156  -2.981  1.00                 C  
ATOM     76  N   GLY    34      40.654   3.108  -3.533  1.00                 N  
ATOM     77  CA  GLY    34      40.733   4.563  -3.521  1.00                 C  
ATOM     78  C   GLY    34      42.200   4.990  -3.406  1.00                 C  
ATOM     79  O   GLY    34      43.110   4.198  -3.666  1.00                 O  
ATOM     80  N   SER    35      42.441   6.258  -3.076  1.00                 N  
ATOM     81  CA  SER    35      43.778   6.817  -2.926  1.00                 C  
ATOM     82  C   SER    35      43.706   8.023  -1.991  1.00                 C  
ATOM     83  O   SER    35      42.664   8.678  -1.930  1.00                 O  
ATOM     84  CB  SER    35      44.353   7.205  -4.290  1.00                 C  
ATOM     85  OG  SER    35      43.630   8.281  -4.861  1.00                 O  
ATOM     86  N   SER    36      44.827   8.393  -1.366  1.00                 N  
ATOM     87  CA  SER    36      44.868   9.521  -0.445  1.00                 C  
ATOM     88  C   SER    36      44.325   9.088   0.914  1.00                 C  
ATOM     89  O   SER    36      44.448   7.922   1.286  1.00                 O  
ATOM     90  CB  SER    36      44.067  10.699  -1.004  1.00                 C  
ATOM     91  OG  SER    36      44.318  11.882  -0.267  1.00                 O  
ATOM     92  N   TYR    37      43.824  10.040   1.697  1.00                 N  
ATOM     93  CA  TYR    37      43.251   9.814   3.013  1.00                 C  
ATOM     94  C   TYR    37      42.269  10.959   3.276  1.00                 C  
ATOM     95  O   TYR    37      42.332  11.995   2.607  1.00                 O  
ATOM     96  CB  TYR    37      44.353   9.740   4.072  1.00                 C  
ATOM     97  CG  TYR    37      45.113  11.034   4.255  1.00                 C  
ATOM     98  OH  TYR    37      47.194  14.597   4.773  1.00                 O  
ATOM     99  CZ  TYR    37      46.507  13.418   4.600  1.00                 C  
ATOM    100  CD1 TYR    37      44.727  11.956   5.221  1.00                 C  
ATOM    101  CE1 TYR    37      45.416  13.141   5.396  1.00                 C  
ATOM    102  CD2 TYR    37      46.215  11.331   3.463  1.00                 C  
ATOM    103  CE2 TYR    37      46.916  12.511   3.624  1.00                 C  
ATOM    104  N   GLY    38      41.382  10.794   4.252  1.00                 N  
ATOM    105  CA  GLY    38      40.376  11.771   4.628  1.00                 C  
ATOM    106  C   GLY    38      39.253  11.071   5.384  1.00                 C  
ATOM    107  O   GLY    38      39.376   9.899   5.741  1.00                 O  
ATOM    108  N   LEU    39      38.202  11.816   5.725  1.00                 N  
ATOM    109  CA  LEU    39      37.054  11.256   6.426  1.00                 C  
ATOM    110  C   LEU    39      36.170  10.534   5.404  1.00                 C  
ATOM    111  O   LEU    39      36.020  11.008   4.278  1.00                 O  
ATOM    112  CB  LEU    39      36.283  12.357   7.157  1.00                 C  
ATOM    113  CG  LEU    39      37.041  13.094   8.264  1.00                 C  
ATOM    114  CD1 LEU    39      36.199  14.229   8.827  1.00                 C  
ATOM    115  CD2 LEU    39      37.444  12.133   9.372  1.00                 C  
ATOM    116  N   SER    40      35.550   9.425   5.803  1.00                 N  
ATOM    117  CA  SER    40      34.675   8.631   4.958  1.00                 C  
ATOM    118  C   SER    40      33.609   8.024   5.852  1.00                 C  
ATOM    119  O   SER    40      33.944   7.252   6.746  1.00                 O  
ATOM    120  CB  SER    40      35.476   7.562   4.212  1.00                 C  
ATOM    121  OG  SER    40      34.631   6.768   3.397  1.00                 O  
ATOM    122  N   GLY    41      32.354   8.444   5.697  1.00                 N  
ATOM    123  CA  GLY    41      31.221   7.953   6.472  1.00                 C  
ATOM    124  C   GLY    41      29.923   8.357   5.757  1.00                 C  
ATOM    125  O   GLY    41      29.961   9.037   4.726  1.00                 O  
ATOM    126  N   GLY    42      28.777   7.948   6.295  1.00                 N  
ATOM    127  CA  GLY    42      27.446   8.235   5.783  1.00                 C  
ATOM    128  C   GLY    42      26.402   7.723   6.774  1.00                 C  
ATOM    129  O   GLY    42      26.719   6.908   7.650  1.00                 O  
ATOM    130  N   TYR    43      25.165   8.202   6.658  1.00                 N  
ATOM    131  CA  TYR    43      24.026   7.842   7.495  1.00                 C  
ATOM    132  C   TYR    43      22.775   8.415   6.809  1.00                 C  
ATOM    133  O   TYR    43      22.886   9.397   6.069  1.00                 O  
ATOM    134  CB  TYR    43      24.212   8.382   8.914  1.00                 C  
ATOM    135  CG  TYR    43      24.326   9.888   8.987  1.00                 C  
ATOM    136  OH  TYR    43      24.623  14.031   9.189  1.00                 O  
ATOM    137  CZ  TYR    43      24.527  12.660   9.122  1.00                 C  
ATOM    138  CD1 TYR    43      23.203  10.677   9.200  1.00                 C  
ATOM    139  CE1 TYR    43      23.298  12.054   9.268  1.00                 C  
ATOM    140  CD2 TYR    43      25.557  10.516   8.842  1.00                 C  
ATOM    141  CE2 TYR    43      25.670  11.892   8.906  1.00                 C  
ATOM    142  N   GLY    44      21.583   7.894   7.096  1.00                 N  
ATOM    143  CA  GLY    44      20.312   8.336   6.528  1.00                 C  
ATOM    144  C   GLY    44      19.158   7.986   7.470  1.00                 C  
ATOM    145  O   GLY    44      19.271   7.064   8.280  1.00                 O  
ATOM    146  N   TYR    45      18.049   8.727   7.395  1.00                 N  
ATOM    147  CA  TYR    45      16.871   8.510   8.231  1.00                 C  
ATOM    148  C   TYR    45      15.643   9.206   7.630  1.00                 C  
ATOM    149  O   TYR    45      15.753   9.833   6.572  1.00                 O  
ATOM    150  CB  TYR    45      17.123   9.014   9.653  1.00                 C  
ATOM    151  CG  TYR    45      17.388  10.500   9.739  1.00                 C  
ATOM    152  OH  TYR    45      18.100  14.590   9.977  1.00                 O  
ATOM    153  CZ  TYR    45      17.866  13.236   9.898  1.00                 C  
ATOM    154  CD1 TYR    45      16.357  11.392  10.006  1.00                 C  
ATOM    155  CE1 TYR    45      16.590  12.752  10.086  1.00                 C  
ATOM    156  CD2 TYR    45      18.668  11.006   9.552  1.00                 C  
ATOM    157  CE2 TYR    45      18.919  12.363   9.629  1.00                 C  
ATOM    158  N   GLY    46      14.476   9.102   8.274  1.00                 N  
ATOM    159  CA  GLY    46      13.232   9.727   7.832  1.00                 C  
ATOM    160  C   GLY    46      12.054   8.757   7.830  1.00                 C  
ATOM    161  O   GLY    46      12.241   7.538   7.800  1.00                 O  
ATOM    162  N   ILE    47      10.845   9.317   7.895  1.00                 N  
ATOM    163  CA  ILE    47       9.549   8.641   7.886  1.00                 C  
ATOM    164  C   ILE    47       8.527   9.687   7.438  1.00                 C  
ATOM    165  O   ILE    47       8.679  10.848   7.822  1.00                 O  
ATOM    166  CB  ILE    47       9.215   8.042   9.265  1.00                 C  
ATOM    167  CD1 ILE    47       7.779   6.256  10.381  1.00                 C  
ATOM    168  CG1 ILE    47       7.983   7.140   9.170  1.00                 C  
ATOM    169  CG2 ILE    47       9.032   9.146  10.295  1.00                 C  
ATOM    170  N   GLY    48       7.476   9.304   6.719  1.00                 N  
ATOM    171  CA  GLY    48       6.452  10.227   6.245  1.00                 C  
ATOM    172  C   GLY    48       5.191   9.455   5.880  1.00                 C  
ATOM    173  O   GLY    48       4.903   8.418   6.486  1.00                 O  
ATOM    174  N   TYR    49       4.394  10.008   4.960  1.00                 N  
ATOM    175  CA  TYR    49       3.167   9.384   4.467  1.00                 C  
ATOM    176  C   TYR    49       3.613   8.300   3.463  1.00                 C  
ATOM    177  O   TYR    49       4.541   7.535   3.743  1.00                 O  
ATOM    178  CB  TYR    49       2.249  10.433   3.836  1.00                 C  
ATOM    179  CG  TYR    49       0.874   9.911   3.484  1.00                 C  
ATOM    180  OH  TYR    49      -2.910   8.474   2.530  1.00                 O  
ATOM    181  CZ  TYR    49      -1.657   8.949   2.844  1.00                 C  
ATOM    182  CD1 TYR    49      -0.043   9.594   4.478  1.00                 C  
ATOM    183  CE1 TYR    49      -1.302   9.116   4.165  1.00                 C  
ATOM    184  CD2 TYR    49       0.498   9.736   2.158  1.00                 C  
ATOM    185  CE2 TYR    49      -0.756   9.259   1.827  1.00                 C  
TER
