# Supplementary material for: Comparative Single-Cell Transcriptomics Reveals Novel Genes Involved in Bivalve Embryonic Shell Formation and Questions Ontogenetic Homology of Molluscan Shell Types
Source: Front Cell Dev Biol. 2022 Jun 9;10:883755. doi: 10.3389/fcell.2022.883755 (PMC9261976; doi:10.3389/fcell.2022.883755)
Supplement: Supplementary file 1 [file DataSheet1.ZIP › Supplementary_File1/s_f_1/b3eb4836fa2aab1a.final.pdb]

ATOM      1  N   THR   188      -7.597   1.320  -8.993  1.00                 N  
ATOM      2  CA  THR   188      -8.670   1.561  -8.008  1.00                 C  
ATOM      3  C   THR   188      -8.096   2.165  -6.673  1.00                 C  
ATOM      4  O   THR   188      -6.890   2.463  -6.606  1.00                 O  
ATOM      5  CB  THR   188      -9.444   0.269  -7.689  1.00                 C  
ATOM      6  OG1 THR   188      -8.558  -0.689  -7.097  1.00                 O  
ATOM      7  CG2 THR   188     -10.028  -0.330  -8.960  1.00                 C  
ATOM      8  N   TYR   189      -8.973   2.380  -5.643  1.00                 N  
ATOM      9  CA  TYR   189      -8.578   2.952  -4.343  1.00                 C  
ATOM     10  C   TYR   189      -8.995   2.075  -3.148  1.00                 C  
ATOM     11  O   TYR   189     -10.181   1.781  -2.997  1.00                 O  
ATOM     12  CB  TYR   189      -9.175   4.350  -4.169  1.00                 C  
ATOM     13  CG  TYR   189      -8.712   5.348  -5.206  1.00                 C  
ATOM     14  OH  TYR   189      -7.448   8.086  -8.069  1.00                 O  
ATOM     15  CZ  TYR   189      -7.865   7.180  -7.121  1.00                 C  
ATOM     16  CD1 TYR   189      -9.346   5.439  -6.438  1.00                 C  
ATOM     17  CE1 TYR   189      -8.929   6.348  -7.392  1.00                 C  
ATOM     18  CD2 TYR   189      -7.641   6.195  -4.950  1.00                 C  
ATOM     19  CE2 TYR   189      -7.210   7.109  -5.892  1.00                 C  
ATOM     20  N   SER   190      -8.025   1.690  -2.284  1.00                 N  
ATOM     21  CA  SER   190      -8.234   0.868  -1.067  1.00                 C  
ATOM     22  C   SER   190      -9.120   1.578  -0.004  1.00                 C  
ATOM     23  O   SER   190      -9.361   2.784  -0.100  1.00                 O  
ATOM     24  CB  SER   190      -6.891   0.497  -0.434  1.00                 C  
ATOM     25  OG  SER   190      -6.250   1.638   0.109  1.00                 O  
ATOM     26  N   ARG   191      -9.609   0.820   0.999  1.00                 N  
ATOM     27  CA  ARG   191     -10.421   1.351   2.103  1.00                 C  
ATOM     28  C   ARG   191      -9.657   2.492   2.821  1.00                 C  
ATOM     29  O   ARG   191     -10.229   3.563   3.045  1.00                 O  
ATOM     30  CB  ARG   191     -10.780   0.237   3.088  1.00                 C  
ATOM     31  CD  ARG   191     -12.331  -1.650   3.664  1.00                 C  
ATOM     32  NE  ARG   191     -11.281  -2.471   4.264  1.00                 N  
ATOM     33  CG  ARG   191     -11.794  -0.761   2.554  1.00                 C  
ATOM     34  CZ  ARG   191     -10.919  -3.667   3.813  1.00                 C  
ATOM     35  NH1 ARG   191      -9.954  -4.341   4.423  1.00                 N  
ATOM     36  NH2 ARG   191     -11.523  -4.187   2.753  1.00                 N  
ATOM     37  N   TYR   192      -8.342   2.286   3.082  1.00                 N  
ATOM     38  CA  TYR   192      -7.448   3.252   3.719  1.00                 C  
ATOM     39  C   TYR   192      -7.199   4.482   2.853  1.00                 C  
ATOM     40  O   TYR   192      -7.341   5.603   3.356  1.00                 O  
ATOM     41  CB  TYR   192      -6.108   2.597   4.062  1.00                 C  
ATOM     42  CG  TYR   192      -5.119   3.534   4.717  1.00                 C  
ATOM     43  OH  TYR   192      -2.405   6.108   6.535  1.00                 O  
ATOM     44  CZ  TYR   192      -3.302   5.256   5.932  1.00                 C  
ATOM     45  CD1 TYR   192      -5.232   3.859   6.063  1.00                 C  
ATOM     46  CE1 TYR   192      -4.332   4.714   6.671  1.00                 C  
ATOM     47  CD2 TYR   192      -4.075   4.089   3.989  1.00                 C  
ATOM     48  CE2 TYR   192      -3.166   4.946   4.580  1.00                 C  
ATOM     49  N   GLN   193      -6.819   4.283   1.566  1.00                 N  
ATOM     50  CA  GLN   193      -6.587   5.380   0.611  1.00                 C  
ATOM     51  C   GLN   193      -7.821   6.302   0.529  1.00                 C  
ATOM     52  O   GLN   193      -7.678   7.506   0.715  1.00                 O  
ATOM     53  CB  GLN   193      -6.248   4.823  -0.773  1.00                 C  
ATOM     54  CD  GLN   193      -4.625   3.528  -2.212  1.00                 C  
ATOM     55  CG  GLN   193      -4.883   4.159  -0.857  1.00                 C  
ATOM     56  OE1 GLN   193      -5.552   3.308  -2.991  1.00                 O  
ATOM     57  NE2 GLN   193      -3.361   3.236  -2.495  1.00                 N  
ATOM     58  N   THR   194      -9.032   5.730   0.339  1.00                 N  
ATOM     59  CA  THR   194     -10.294   6.480   0.254  1.00                 C  
ATOM     60  C   THR   194     -10.533   7.303   1.528  1.00                 C  
ATOM     61  O   THR   194     -10.848   8.489   1.435  1.00                 O  
ATOM     62  CB  THR   194     -11.493   5.543   0.018  1.00                 C  
ATOM     63  OG1 THR   194     -11.333   4.864  -1.234  1.00                 O  
ATOM     64  CG2 THR   194     -12.790   6.336  -0.022  1.00                 C  
ATOM     65  N   LEU   195     -10.382   6.665   2.707  1.00                 N  
ATOM     66  CA  LEU   195     -10.590   7.294   4.011  1.00                 C  
ATOM     67  C   LEU   195      -9.633   8.465   4.217  1.00                 C  
ATOM     68  O   LEU   195     -10.014   9.487   4.787  1.00                 O  
ATOM     69  CB  LEU   195     -10.415   6.270   5.134  1.00                 C  
ATOM     70  CG  LEU   195     -11.491   5.186   5.237  1.00                 C  
ATOM     71  CD1 LEU   195     -11.101   4.139   6.269  1.00                 C  
ATOM     72  CD2 LEU   195     -12.838   5.799   5.587  1.00                 C  
ATOM     73  N   GLU   196      -8.385   8.292   3.778  1.00                 N  
ATOM     74  CA  GLU   196      -7.347   9.285   3.963  1.00                 C  
ATOM     75  C   GLU   196      -7.456  10.392   2.985  1.00                 C  
ATOM     76  O   GLU   196      -7.139  11.525   3.335  1.00                 O  
ATOM     77  CB  GLU   196      -5.964   8.640   3.856  1.00                 C  
ATOM     78  CD  GLU   196      -5.599   8.339   6.337  1.00                 C  
ATOM     79  CG  GLU   196      -5.644   7.667   4.978  1.00                 C  
ATOM     80  OE1 GLU   196      -4.951   9.400   6.454  1.00                 O  
ATOM     81  OE2 GLU   196      -6.212   7.803   7.284  1.00                 O  
ATOM     82  N   LEU   197      -7.902  10.081   1.760  1.00                 N  
ATOM     83  CA  LEU   197      -8.086  11.081   0.717  1.00                 C  
ATOM     84  C   LEU   197      -9.250  11.974   1.107  1.00                 C  
ATOM     85  O   LEU   197      -9.103  13.186   1.044  1.00                 O  
ATOM     86  CB  LEU   197      -8.325  10.407  -0.635  1.00                 C  
ATOM     87  CG  LEU   197      -7.138   9.650  -1.235  1.00                 C  
ATOM     88  CD1 LEU   197      -7.560   8.889  -2.482  1.00                 C  
ATOM     89  CD2 LEU   197      -6.000  10.606  -1.559  1.00                 C  
ATOM     90  N   GLU   198     -10.354  11.382   1.628  1.00                 N  
ATOM     91  CA  GLU   198     -11.535  12.103   2.126  1.00                 C  
ATOM     92  C   GLU   198     -11.219  12.999   3.313  1.00                 C  
ATOM     93  O   GLU   198     -11.647  14.143   3.343  1.00                 O  
ATOM     94  CB  GLU   198     -12.638  11.118   2.519  1.00                 C  
ATOM     95  CD  GLU   198     -14.613  12.573   1.918  1.00                 C  
ATOM     96  CG  GLU   198     -13.917  11.780   3.006  1.00                 C  
ATOM     97  OE1 GLU   198     -14.330  12.324   0.727  1.00                 O  
ATOM     98  OE2 GLU   198     -15.442  13.444   2.255  1.00                 O  
ATOM     99  N   LYS   199     -10.443  12.498   4.256  1.00                 N  
ATOM    100  CA  LYS   199      -9.987  13.222   5.440  1.00                 C  
ATOM    101  C   LYS   199      -9.244  14.481   4.953  1.00                 C  
ATOM    102  O   LYS   199      -9.648  15.581   5.309  1.00                 O  
ATOM    103  CB  LYS   199      -9.096  12.328   6.305  1.00                 C  
ATOM    104  CD  LYS   199      -7.752  12.039   8.405  1.00                 C  
ATOM    105  CE  LYS   199      -7.216  12.718   9.654  1.00                 C  
ATOM    106  CG  LYS   199      -8.588  12.997   7.571  1.00                 C  
ATOM    107  NZ  LYS   199      -6.394  11.791  10.481  1.00                 N  
ATOM    108  N   GLU   200      -8.237  14.325   4.064  1.00                 N  
ATOM    109  CA  GLU   200      -7.469  15.436   3.474  1.00                 C  
ATOM    110  C   GLU   200      -8.371  16.390   2.704  1.00                 C  
ATOM    111  O   GLU   200      -8.231  17.593   2.876  1.00                 O  
ATOM    112  CB  GLU   200      -6.372  14.899   2.552  1.00                 C  
ATOM    113  CD  GLU   200      -4.214  13.605   2.334  1.00                 C  
ATOM    114  CG  GLU   200      -5.232  14.208   3.282  1.00                 C  
ATOM    115  OE1 GLU   200      -4.486  13.568   1.115  1.00                 O  
ATOM    116  OE2 GLU   200      -3.144  13.170   2.809  1.00                 O  
ATOM    117  N   PHE   201      -9.290  15.857   1.857  1.00                 N  
ATOM    118  CA  PHE   201     -10.200  16.659   1.053  1.00                 C  
ATOM    119  C   PHE   201     -11.013  17.614   1.899  1.00                 C  
ATOM    120  O   PHE   201     -11.154  18.780   1.535  1.00                 O  
ATOM    121  CB  PHE   201     -11.140  15.759   0.249  1.00                 C  
ATOM    122  CG  PHE   201     -12.105  16.513  -0.621  1.00                 C  
ATOM    123  CZ  PHE   201     -13.895  17.907  -2.226  1.00                 C  
ATOM    124  CD1 PHE   201     -11.696  17.047  -1.830  1.00                 C  
ATOM    125  CE1 PHE   201     -12.584  17.741  -2.631  1.00                 C  
ATOM    126  CD2 PHE   201     -13.420  16.687  -0.230  1.00                 C  
ATOM    127  CE2 PHE   201     -14.308  17.381  -1.031  1.00                 C  
ATOM    128  N   GLN   202     -11.532  17.140   3.034  1.00                 N  
ATOM    129  CA  GLN   202     -12.359  17.978   3.890  1.00                 C  
ATOM    130  C   GLN   202     -11.542  19.086   4.561  1.00                 C  
ATOM    131  O   GLN   202     -12.031  20.214   4.638  1.00                 O  
ATOM    132  CB  GLN   202     -13.055  17.131   4.957  1.00                 C  
ATOM    133  CD  GLN   202     -14.758  15.343   5.490  1.00                 C  
ATOM    134  CG  GLN   202     -14.121  16.196   4.410  1.00                 C  
ATOM    135  OE1 GLN   202     -14.461  15.500   6.674  1.00                 O  
ATOM    136  NE2 GLN   202     -15.637  14.435   5.083  1.00                 N  
ATOM    137  N   PHE   203     -10.267  18.816   4.874  1.00                 N  
ATOM    138  CA  PHE   203      -9.330  19.806   5.412  1.00                 C  
ATOM    139  C   PHE   203      -9.042  20.917   4.363  1.00                 C  
ATOM    140  O   PHE   203      -9.019  22.097   4.715  1.00                 O  
ATOM    141  CB  PHE   203      -8.026  19.131   5.842  1.00                 C  
ATOM    142  CG  PHE   203      -7.030  20.073   6.457  1.00                 C  
ATOM    143  CZ  PHE   203      -5.184  21.815   7.589  1.00                 C  
ATOM    144  CD1 PHE   203      -7.216  20.558   7.740  1.00                 C  
ATOM    145  CE1 PHE   203      -6.299  21.425   8.305  1.00                 C  
ATOM    146  CD2 PHE   203      -5.909  20.473   5.753  1.00                 C  
ATOM    147  CE2 PHE   203      -4.993  21.340   6.319  1.00                 C  
ATOM    148  N   ASN   204      -8.808  20.522   3.094  1.00                 N  
ATOM    149  CA  ASN   204      -8.504  21.399   1.948  1.00                 C  
ATOM    150  C   ASN   204      -8.840  20.738   0.589  1.00                 C  
ATOM    151  O   ASN   204      -8.322  19.653   0.277  1.00                 O  
ATOM    152  CB  ASN   204      -7.033  21.820   1.971  1.00                 C  
ATOM    153  CG  ASN   204      -6.701  22.835   0.894  1.00                 C  
ATOM    154  OD1 ASN   204      -7.336  22.866  -0.160  1.00                 O  
ATOM    155  ND2 ASN   204      -5.702  23.669   1.158  1.00                 N  
ATOM    156  N   HIS   205      -9.716  21.392  -0.203  1.00                 N  
ATOM    157  CA  HIS   205     -10.123  20.887  -1.513  1.00                 C  
ATOM    158  C   HIS   205      -8.998  20.980  -2.538  1.00                 C  
ATOM    159  O   HIS   205      -8.962  20.182  -3.466  1.00                 O  
ATOM    160  CB  HIS   205     -11.346  21.650  -2.025  1.00                 C  
ATOM    161  CG  HIS   205     -12.603  21.354  -1.267  1.00                 C  
ATOM    162  ND1 HIS   205     -13.257  20.144  -1.352  1.00                 N  
ATOM    163  CE1 HIS   205     -14.346  20.179  -0.564  1.00                 C  
ATOM    164  CD2 HIS   205     -13.450  22.085  -0.335  1.00                 C  
ATOM    165  NE2 HIS   205     -14.468  21.340   0.050  1.00                 N  
ATOM    166  N   TYR   206      -8.066  21.929  -2.357  1.00                 N  
ATOM    167  CA  TYR   206      -6.937  22.108  -3.255  1.00                 C  
ATOM    168  C   TYR   206      -5.642  21.775  -2.551  1.00                 C  
ATOM    169  O   TYR   206      -5.454  22.142  -1.397  1.00                 O  
ATOM    170  CB  TYR   206      -6.900  23.541  -3.790  1.00                 C  
ATOM    171  CG  TYR   206      -8.054  23.883  -4.705  1.00                 C  
ATOM    172  OH  TYR   206     -11.238  24.830  -7.207  1.00                 O  
ATOM    173  CZ  TYR   206     -10.183  24.516  -6.380  1.00                 C  
ATOM    174  CD1 TYR   206      -9.249  24.371  -4.190  1.00                 C  
ATOM    175  CE1 TYR   206     -10.309  24.687  -5.019  1.00                 C  
ATOM    176  CD2 TYR   206      -7.946  23.718  -6.079  1.00                 C  
ATOM    177  CE2 TYR   206      -8.995  24.028  -6.923  1.00                 C  
ATOM    178  N   LEU   207      -4.754  21.056  -3.247  1.00                 N  
ATOM    179  CA  LEU   207      -3.462  20.698  -2.689  1.00                 C  
ATOM    180  C   LEU   207      -2.337  21.445  -3.401  1.00                 C  
ATOM    181  O   LEU   207      -2.483  21.805  -4.575  1.00                 O  
ATOM    182  CB  LEU   207      -3.237  19.188  -2.784  1.00                 C  
ATOM    183  CG  LEU   207      -4.046  18.320  -1.818  1.00                 C  
ATOM    184  CD1 LEU   207      -3.805  18.750  -0.379  1.00                 C  
ATOM    185  CD2 LEU   207      -5.529  18.385  -2.148  1.00                 C  
ATOM    186  N   THR   208      -1.203  21.658  -2.698  1.00                 N  
ATOM    187  CA  THR   208      -0.007  22.248  -3.293  1.00                 C  
ATOM    188  C   THR   208       0.777  21.078  -3.886  1.00                 C  
ATOM    189  O   THR   208       0.507  19.927  -3.526  1.00                 O  
ATOM    190  CB  THR   208       0.812  23.034  -2.252  1.00                 C  
ATOM    191  OG1 THR   208       1.276  22.142  -1.232  1.00                 O  
ATOM    192  CG2 THR   208      -0.044  24.111  -1.604  1.00                 C  
ATOM    193  N   ARG   209       1.735  21.347  -4.789  1.00                 N  
ATOM    194  CA  ARG   209       2.529  20.268  -5.361  1.00                 C  
ATOM    195  C   ARG   209       3.234  19.513  -4.221  1.00                 C  
ATOM    196  O   ARG   209       3.209  18.288  -4.232  1.00                 O  
ATOM    197  CB  ARG   209       3.538  20.822  -6.369  1.00                 C  
ATOM    198  CD  ARG   209       3.971  21.569  -8.725  1.00                 C  
ATOM    199  NE  ARG   209       4.905  22.622  -8.333  1.00                 N  
ATOM    200  CG  ARG   209       2.914  21.320  -7.662  1.00                 C  
ATOM    201  CZ  ARG   209       4.713  23.916  -8.567  1.00                 C  
ATOM    202  NH1 ARG   209       5.617  24.803  -8.173  1.00                 N  
ATOM    203  NH2 ARG   209       3.617  24.321  -9.195  1.00                 N  
ATOM    204  N   LYS   210       3.806  20.242  -3.220  1.00                 N  
ATOM    205  CA  LYS   210       4.482  19.639  -2.064  1.00                 C  
ATOM    206  C   LYS   210       3.537  18.685  -1.328  1.00                 C  
ATOM    207  O   LYS   210       3.899  17.522  -1.110  1.00                 O  
ATOM    208  CB  LYS   210       4.990  20.725  -1.114  1.00                 C  
ATOM    209  CD  LYS   210       6.240  21.321   0.980  1.00                 C  
ATOM    210  CE  LYS   210       6.940  20.786   2.218  1.00                 C  
ATOM    211  CG  LYS   210       5.721  20.190   0.107  1.00                 C  
ATOM    212  NZ  LYS   210       7.454  21.883   3.083  1.00                 N  
ATOM    213  N   ARG   211       2.308  19.150  -1.022  1.00                 N  
ATOM    214  CA  ARG   211       1.298  18.325  -0.367  1.00                 C  
ATOM    215  C   ARG   211       0.914  17.088  -1.176  1.00                 C  
ATOM    216  O   ARG   211       0.843  16.017  -0.585  1.00                 O  
ATOM    217  CB  ARG   211       0.037  19.145  -0.085  1.00                 C  
ATOM    218  CD  ARG   211      -1.142  20.737   1.456  1.00                 C  
ATOM    219  NE  ARG   211      -1.814  21.453   0.375  1.00                 N  
ATOM    220  CG  ARG   211       0.202  20.176   1.019  1.00                 C  
ATOM    221  CZ  ARG   211      -1.636  22.743   0.110  1.00                 C  
ATOM    222  NH1 ARG   211      -2.290  23.310  -0.895  1.00                 N  
ATOM    223  NH2 ARG   211      -0.804  23.464   0.850  1.00                 N  
ATOM    224  N   ARG   212       0.697  17.218  -2.511  1.00                 N  
ATOM    225  CA  ARG   212       0.371  16.089  -3.399  1.00                 C  
ATOM    226  C   ARG   212       1.462  15.007  -3.285  1.00                 C  
ATOM    227  O   ARG   212       1.126  13.823  -3.203  1.00                 O  
ATOM    228  CB  ARG   212       0.229  16.568  -4.845  1.00                 C  
ATOM    229  CD  ARG   212      -0.344  16.031  -7.229  1.00                 C  
ATOM    230  NE  ARG   212       0.907  16.553  -7.776  1.00                 N  
ATOM    231  CG  ARG   212      -0.163  15.475  -5.826  1.00                 C  
ATOM    232  CZ  ARG   212       0.985  17.326  -8.854  1.00                 C  
ATOM    233  NH1 ARG   212       2.166  17.754  -9.279  1.00                 N  
ATOM    234  NH2 ARG   212      -0.118  17.669  -9.506  1.00                 N  
ATOM    235  N   ILE   213       2.763  15.426  -3.211  1.00                 N  
ATOM    236  CA  ILE   213       3.925  14.536  -3.041  1.00                 C  
ATOM    237  C   ILE   213       3.787  13.793  -1.713  1.00                 C  
ATOM    238  O   ILE   213       3.827  12.570  -1.715  1.00                 O  
ATOM    239  CB  ILE   213       5.250  15.319  -3.103  1.00                 C  
ATOM    240  CD1 ILE   213       6.594  16.885  -4.599  1.00                 C  
ATOM    241  CG1 ILE   213       5.482  15.863  -4.514  1.00                 C  
ATOM    242  CG2 ILE   213       6.405  14.449  -2.634  1.00                 C  
ATOM    243  N   GLU   214       3.602  14.530  -0.593  1.00                 N  
ATOM    244  CA  GLU   214       3.434  13.974   0.759  1.00                 C  
ATOM    245  C   GLU   214       2.373  12.871   0.769  1.00                 C  
ATOM    246  O   GLU   214       2.652  11.737   1.182  1.00                 O  
ATOM    247  CB  GLU   214       3.057  15.078   1.749  1.00                 C  
ATOM    248  CD  GLU   214       2.572  15.726   4.142  1.00                 C  
ATOM    249  CG  GLU   214       2.910  14.600   3.185  1.00                 C  
ATOM    250  OE1 GLU   214       2.434  16.878   3.679  1.00                 O  
ATOM    251  OE2 GLU   214       2.445  15.457   5.355  1.00                 O  
ATOM    252  N   VAL   215       1.203  13.197   0.207  1.00                 N  
ATOM    253  CA  VAL   215       0.038  12.337   0.037  1.00                 C  
ATOM    254  C   VAL   215       0.419  11.104  -0.767  1.00                 C  
ATOM    255  O   VAL   215       0.049   9.996  -0.390  1.00                 O  
ATOM    256  CB  VAL   215      -1.122  13.086  -0.644  1.00                 C  
ATOM    257  CG1 VAL   215      -2.240  12.121  -1.006  1.00                 C  
ATOM    258  CG2 VAL   215      -1.642  14.196   0.257  1.00                 C  
ATOM    259  N   ALA   216       1.152  11.310  -1.887  1.00                 N  
ATOM    260  CA  ALA   216       1.602  10.255  -2.794  1.00                 C  
ATOM    261  C   ALA   216       2.402   9.194  -2.080  1.00                 C  
ATOM    262  O   ALA   216       2.085   8.012  -2.194  1.00                 O  
ATOM    263  CB  ALA   216       2.432  10.845  -3.923  1.00                 C  
ATOM    264  N   HIS   217       3.392   9.625  -1.282  1.00                 N  
ATOM    265  CA  HIS   217       4.259   8.741  -0.511  1.00                 C  
ATOM    266  C   HIS   217       3.540   8.097   0.666  1.00                 C  
ATOM    267  O   HIS   217       3.833   6.949   0.987  1.00                 O  
ATOM    268  CB  HIS   217       5.483   9.503   0.001  1.00                 C  
ATOM    269  CG  HIS   217       6.447   9.891  -1.077  1.00                 C  
ATOM    270  ND1 HIS   217       7.131   8.964  -1.833  1.00                 N  
ATOM    271  CE1 HIS   217       7.916   9.610  -2.713  1.00                 C  
ATOM    272  CD2 HIS   217       6.936  11.146  -1.630  1.00                 C  
ATOM    273  NE2 HIS   217       7.804  10.920  -2.597  1.00                 N  
ATOM    274  N   SER   218       2.616   8.827   1.312  1.00                 N  
ATOM    275  CA  SER   218       1.871   8.342   2.477  1.00                 C  
ATOM    276  C   SER   218       0.867   7.259   2.133  1.00                 C  
ATOM    277  O   SER   218       0.804   6.243   2.827  1.00                 O  
ATOM    278  CB  SER   218       1.141   9.497   3.165  1.00                 C  
ATOM    279  OG  SER   218       2.059  10.421   3.723  1.00                 O  
ATOM    280  N   LEU   219       0.078   7.482   1.071  1.00                 N  
ATOM    281  CA  LEU   219      -0.986   6.590   0.614  1.00                 C  
ATOM    282  C   LEU   219      -0.519   5.594  -0.450  1.00                 C  
ATOM    283  O   LEU   219      -1.309   4.742  -0.874  1.00                 O  
ATOM    284  CB  LEU   219      -2.161   7.398   0.059  1.00                 C  
ATOM    285  CG  LEU   219      -2.879   8.318   1.048  1.00                 C  
ATOM    286  CD1 LEU   219      -3.954   9.131   0.343  1.00                 C  
ATOM    287  CD2 LEU   219      -3.486   7.513   2.187  1.00                 C  
ATOM    288  N   CYS   220       0.759   5.688  -0.874  1.00                 N  
ATOM    289  CA  CYS   220       1.355   4.820  -1.903  1.00                 C  
ATOM    290  C   CYS   220       0.526   4.822  -3.223  1.00                 C  
ATOM    291  O   CYS   220       0.172   3.772  -3.771  1.00                 O  
ATOM    292  CB  CYS   220       1.488   3.387  -1.384  1.00                 C  
ATOM    293  SG  CYS   220       2.518   3.220   0.093  1.00                 S  
ATOM    294  N   LEU   221       0.205   6.044  -3.684  1.00                 N  
ATOM    295  CA  LEU   221      -0.525   6.398  -4.917  1.00                 C  
ATOM    296  C   LEU   221       0.362   7.379  -5.633  1.00                 C  
ATOM    297  O   LEU   221       0.986   8.190  -4.956  1.00                 O  
ATOM    298  CB  LEU   221      -1.904   6.968  -4.578  1.00                 C  
ATOM    299  CG  LEU   221      -2.858   6.036  -3.829  1.00                 C  
ATOM    300  CD1 LEU   221      -4.111   6.782  -3.397  1.00                 C  
ATOM    301  CD2 LEU   221      -3.227   4.838  -4.692  1.00                 C  
ATOM    302  N   THR   222       0.382   7.389  -6.970  1.00                 N  
ATOM    303  CA  THR   222       1.209   8.381  -7.668  1.00                 C  
ATOM    304  C   THR   222       0.627   9.803  -7.531  1.00                 C  
ATOM    305  O   THR   222      -0.530   9.976  -7.139  1.00                 O  
ATOM    306  CB  THR   222       1.359   8.040  -9.162  1.00                 C  
ATOM    307  OG1 THR   222       0.074   8.072  -9.794  1.00                 O  
ATOM    308  CG2 THR   222       1.951   6.649  -9.334  1.00                 C  
ATOM    309  N   GLU   223       1.431  10.812  -7.871  1.00                 N  
ATOM    310  CA  GLU   223       1.038  12.222  -7.924  1.00                 C  
ATOM    311  C   GLU   223      -0.208  12.347  -8.828  1.00                 C  
ATOM    312  O   GLU   223      -1.148  13.041  -8.457  1.00                 O  
ATOM    313  CB  GLU   223       2.194  13.081  -8.439  1.00                 C  
ATOM    314  CD  GLU   223       3.080  15.395  -8.931  1.00                 C  
ATOM    315  CG  GLU   223       1.893  14.571  -8.473  1.00                 C  
ATOM    316  OE1 GLU   223       4.131  14.798  -9.247  1.00                 O  
ATOM    317  OE2 GLU   223       2.960  16.638  -8.973  1.00                 O  
ATOM    318  N   ARG   224      -0.221  11.640  -9.989  1.00                 N  
ATOM    319  CA  ARG   224      -1.329  11.616 -10.958  1.00                 C  
ATOM    320  C   ARG   224      -2.602  11.004 -10.349  1.00                 C  
ATOM    321  O   ARG   224      -3.679  11.583 -10.489  1.00                 O  
ATOM    322  CB  ARG   224      -0.928  10.836 -12.212  1.00                 C  
ATOM    323  CD  ARG   224      -1.583   9.907 -14.449  1.00                 C  
ATOM    324  NE  ARG   224      -1.409   8.513 -14.049  1.00                 N  
ATOM    325  CG  ARG   224      -2.005  10.786 -13.283  1.00                 C  
ATOM    326  CZ  ARG   224      -2.410   7.662 -13.851  1.00                 C  
ATOM    327  NH1 ARG   224      -2.156   6.412 -13.488  1.00                 N  
ATOM    328  NH2 ARG   224      -3.663   8.062 -14.016  1.00                 N  
ATOM    329  N   GLN   225      -2.470   9.861  -9.647  1.00                 N  
ATOM    330  CA  GLN   225      -3.590   9.188  -8.984  1.00                 C  
ATOM    331  C   GLN   225      -4.232  10.090  -7.932  1.00                 C  
ATOM    332  O   GLN   225      -5.459  10.085  -7.794  1.00                 O  
ATOM    333  CB  GLN   225      -3.124   7.881  -8.340  1.00                 C  
ATOM    334  CD  GLN   225      -2.199   5.554  -8.668  1.00                 C  
ATOM    335  CG  GLN   225      -2.765   6.791  -9.337  1.00                 C  
ATOM    336  OE1 GLN   225      -1.219   5.630  -7.927  1.00                 O  
ATOM    337  NE2 GLN   225      -2.816   4.407  -8.929  1.00                 N  
ATOM    338  N   ILE   226      -3.406  10.883  -7.219  1.00                 N  
ATOM    339  CA  ILE   226      -3.869  11.863  -6.233  1.00                 C  
ATOM    340  C   ILE   226      -4.512  13.059  -6.921  1.00                 C  
ATOM    341  O   ILE   226      -5.584  13.481  -6.486  1.00                 O  
ATOM    342  CB  ILE   226      -2.720  12.334  -5.322  1.00                 C  
ATOM    343  CD1 ILE   226      -3.197  10.497  -3.620  1.00                 C  
ATOM    344  CG1 ILE   226      -2.168  11.160  -4.510  1.00                 C  
ATOM    345  CG2 ILE   226      -3.181  13.474  -4.429  1.00                 C  
ATOM    346  N   LYS   227      -3.873  13.583  -7.999  1.00                 N  
ATOM    347  CA  LYS   227      -4.328  14.748  -8.775  1.00                 C  
ATOM    348  C   LYS   227      -5.720  14.535  -9.358  1.00                 C  
ATOM    349  O   LYS   227      -6.558  15.432  -9.233  1.00                 O  
ATOM    350  CB  LYS   227      -3.341  15.060  -9.902  1.00                 C  
ATOM    351  CD  LYS   227      -2.678  16.545 -11.813  1.00                 C  
ATOM    352  CE  LYS   227      -3.078  17.728 -12.681  1.00                 C  
ATOM    353  CG  LYS   227      -3.724  16.264 -10.747  1.00                 C  
ATOM    354  NZ  LYS   227      -2.062  18.015 -13.730  1.00                 N  
ATOM    355  N   ILE   228      -5.965  13.333  -9.953  1.00                 N  
ATOM    356  CA  ILE   228      -7.230  12.902 -10.565  1.00                 C  
ATOM    357  C   ILE   228      -8.291  12.741  -9.482  1.00                 C  
ATOM    358  O   ILE   228      -9.409  13.234  -9.665  1.00                 O  
ATOM    359  CB  ILE   228      -7.057  11.593 -11.357  1.00                 C  
ATOM    360  CD1 ILE   228      -5.712  10.545 -13.252  1.00                 C  
ATOM    361  CG1 ILE   228      -6.161  11.822 -12.576  1.00                 C  
ATOM    362  CG2 ILE   228      -8.412  11.023 -11.748  1.00                 C  
ATOM    363  N   TRP   229      -7.960  12.028  -8.377  1.00                 N  
ATOM    364  CA  TRP   229      -8.903  11.803  -7.280  1.00                 C  
ATOM    365  C   TRP   229      -9.488  13.134  -6.796  1.00                 C  
ATOM    366  O   TRP   229     -10.713  13.265  -6.728  1.00                 O  
ATOM    367  CB  TRP   229      -8.217  11.069  -6.126  1.00                 C  
ATOM    368  CG  TRP   229      -9.122  10.805  -4.961  1.00                 C  
ATOM    369  CD1 TRP   229      -9.271  11.579  -3.847  1.00                 C  
ATOM    370  NE1 TRP   229     -10.190  11.014  -2.997  1.00                 N  
ATOM    371  CD2 TRP   229     -10.004   9.688  -4.796  1.00                 C  
ATOM    372  CE2 TRP   229     -10.654   9.851  -3.560  1.00                 C  
ATOM    373  CH2 TRP   229     -11.867   7.847  -3.862  1.00                 C  
ATOM    374  CZ2 TRP   229     -11.590   8.935  -3.081  1.00                 C  
ATOM    375  CE3 TRP   229     -10.306   8.566  -5.574  1.00                 C  
ATOM    376  CZ3 TRP   229     -11.234   7.660  -5.096  1.00                 C  
ATOM    377  N   PHE   230      -8.614  14.127  -6.524  1.00                 N  
ATOM    378  CA  PHE   230      -8.984  15.476  -6.085  1.00                 C  
ATOM    379  C   PHE   230      -9.806  16.242  -7.106  1.00                 C  
ATOM    380  O   PHE   230     -10.682  17.010  -6.710  1.00                 O  
ATOM    381  CB  PHE   230      -7.734  16.292  -5.748  1.00                 C  
ATOM    382  CG  PHE   230      -7.075  15.887  -4.461  1.00                 C  
ATOM    383  CZ  PHE   230      -5.861  15.137  -2.075  1.00                 C  
ATOM    384  CD1 PHE   230      -5.701  15.741  -4.386  1.00                 C  
ATOM    385  CE1 PHE   230      -5.094  15.369  -3.201  1.00                 C  
ATOM    386  CD2 PHE   230      -7.829  15.651  -3.325  1.00                 C  
ATOM    387  CE2 PHE   230      -7.222  15.279  -2.140  1.00                 C  
ATOM    388  N   GLN   231      -9.542  16.038  -8.412  1.00                 N  
ATOM    389  CA  GLN   231     -10.309  16.685  -9.477  1.00                 C  
ATOM    390  C   GLN   231     -11.706  16.081  -9.501  1.00                 C  
ATOM    391  O   GLN   231     -12.682  16.830  -9.530  1.00                 O  
ATOM    392  CB  GLN   231      -9.603  16.517 -10.824  1.00                 C  
ATOM    393  CD  GLN   231     -10.251  18.754 -11.802  1.00                 C  
ATOM    394  CG  GLN   231     -10.277  17.248 -11.974  1.00                 C  
ATOM    395  OE1 GLN   231      -9.188  19.351 -11.634  1.00                 O  
ATOM    396  NE2 GLN   231     -11.425  19.373 -11.845  1.00                 N  
ATOM    397  N   ASN   232     -11.801  14.729  -9.456  1.00                 N  
ATOM    398  CA  ASN   232     -13.073  13.998  -9.439  1.00                 C  
ATOM    399  C   ASN   232     -13.904  14.307  -8.196  1.00                 C  
ATOM    400  O   ASN   232     -15.120  14.483  -8.322  1.00                 O  
ATOM    401  CB  ASN   232     -12.827  12.491  -9.541  1.00                 C  
ATOM    402  CG  ASN   232     -12.398  12.064 -10.930  1.00                 C  
ATOM    403  OD1 ASN   232     -12.614  12.783 -11.906  1.00                 O  
ATOM    404  ND2 ASN   232     -11.787  10.888 -11.024  1.00                 N  
ATOM    405  N   ARG   233     -13.250  14.418  -7.009  1.00                 N  
ATOM    406  CA  ARG   233     -13.901  14.729  -5.723  1.00                 C  
ATOM    407  C   ARG   233     -14.443  16.140  -5.687  1.00                 C  
ATOM    408  O   ARG   233     -15.445  16.392  -5.010  1.00                 O  
ATOM    409  CB  ARG   233     -12.923  14.526  -4.564  1.00                 C  
ATOM    410  CD  ARG   233     -14.627  13.905  -2.830  1.00                 C  
ATOM    411  NE  ARG   233     -15.213  14.227  -1.531  1.00                 N  
ATOM    412  CG  ARG   233     -13.501  14.858  -3.198  1.00                 C  
ATOM    413  CZ  ARG   233     -16.181  15.119  -1.349  1.00                 C  
ATOM    414  NH1 ARG   233     -16.653  15.347  -0.131  1.00                 N  
ATOM    415  NH2 ARG   233     -16.675  15.783  -2.385  1.00                 N  
ATOM    416  N   ARG   234     -13.790  17.060  -6.423  1.00                 N  
ATOM    417  CA  ARG   234     -14.245  18.445  -6.557  1.00                 C  
ATOM    418  C   ARG   234     -15.469  18.475  -7.482  1.00                 C  
ATOM    419  O   ARG   234     -16.442  19.173  -7.197  1.00                 O  
ATOM    420  CB  ARG   234     -13.118  19.329  -7.095  1.00                 C  
ATOM    421  CD  ARG   234     -11.059  20.668  -6.581  1.00                 C  
ATOM    422  NE  ARG   234     -10.389  20.326  -7.833  1.00                 N  
ATOM    423  CG  ARG   234     -11.985  19.559  -6.109  1.00                 C  
ATOM    424  CZ  ARG   234      -9.241  19.660  -7.909  1.00                 C  
ATOM    425  NH1 ARG   234      -8.705  19.393  -9.092  1.00                 N  
ATOM    426  NH2 ARG   234      -8.631  19.263  -6.800  1.00                 N  
ATOM    427  N   MET   235     -15.420  17.672  -8.565  1.00                 N  
ATOM    428  CA  MET   235     -16.488  17.504  -9.538  1.00                 C  
ATOM    429  C   MET   235     -17.735  16.989  -8.824  1.00                 C  
ATOM    430  O   MET   235     -18.815  17.543  -9.029  1.00                 O  
ATOM    431  CB  MET   235     -16.053  16.548 -10.651  1.00                 C  
ATOM    432  SD  MET   235     -14.380  15.900 -12.762  1.00                 S  
ATOM    433  CE  MET   235     -15.815  15.731 -13.820  1.00                 C  
ATOM    434  CG  MET   235     -14.978  17.110 -11.567  1.00                 C  
ATOM    435  N   LYS   236     -17.560  15.991  -7.920  1.00                 N  
ATOM    436  CA  LYS   236     -18.615  15.386  -7.097  1.00                 C  
ATOM    437  C   LYS   236     -19.270  16.454  -6.203  1.00                 C  
ATOM    438  O   LYS   236     -20.496  16.570  -6.188  1.00                 O  
ATOM    439  CB  LYS   236     -18.045  14.249  -6.247  1.00                 C  
ATOM    440  CD  LYS   236     -18.452  12.405  -4.593  1.00                 C  
ATOM    441  CE  LYS   236     -19.474  11.729  -3.693  1.00                 C  
ATOM    442  CG  LYS   236     -19.075  13.552  -5.372  1.00                 C  
ATOM    443  NZ  LYS   236     -18.878  10.603  -2.924  1.00                 N  
ATOM    444  N   MET   237     -18.449  17.263  -5.510  1.00                 N  
ATOM    445  CA  MET   237     -18.915  18.339  -4.644  1.00                 C  
ATOM    446  C   MET   237     -19.664  19.412  -5.412  1.00                 C  
ATOM    447  O   MET   237     -20.730  19.835  -4.952  1.00                 O  
ATOM    448  CB  MET   237     -17.740  18.973  -3.898  1.00                 C  
ATOM    449  SD  MET   237     -19.130  19.307  -1.525  1.00                 S  
ATOM    450  CE  MET   237     -17.866  18.445  -0.593  1.00                 C  
ATOM    451  CG  MET   237     -18.148  20.009  -2.863  1.00                 C  
ATOM    452  N   LYS   238     -19.127  19.840  -6.589  1.00                 N  
ATOM    453  CA  LYS   238     -19.744  20.876  -7.427  1.00                 C  
ATOM    454  C   LYS   238     -21.188  20.495  -7.787  1.00                 C  
ATOM    455  O   LYS   238     -22.084  21.344  -7.695  1.00                 O  
ATOM    456  CB  LYS   238     -18.921  21.098  -8.698  1.00                 C  
ATOM    457  CD  LYS   238     -16.813  21.952  -9.759  1.00                 C  
ATOM    458  CE  LYS   238     -15.471  22.623  -9.519  1.00                 C  
ATOM    459  CG  LYS   238     -17.585  21.782  -8.460  1.00                 C  
ATOM    460  NZ  LYS   238     -14.685  22.758 -10.777  1.00                 N  
ATOM    461  N   LYS   239     -21.409  19.195  -8.100  1.00                 N  
ATOM    462  CA  LYS   239     -22.720  18.617  -8.427  1.00                 C  
ATOM    463  C   LYS   239     -23.630  18.566  -7.189  1.00                 C  
ATOM    464  O   LYS   239     -24.796  18.935  -7.320  1.00                 O  
ATOM    465  CB  LYS   239     -22.556  17.214  -9.014  1.00                 C  
ATOM    466  CD  LYS   239     -23.621  15.200 -10.067  1.00                 C  
ATOM    467  CE  LYS   239     -24.929  14.533 -10.460  1.00                 C  
ATOM    468  CG  LYS   239     -23.863  16.553  -9.419  1.00                 C  
ATOM    469  NZ  LYS   239     -24.707  13.206 -11.096  1.00                 N  
ATOM    470  N   GLU   240     -23.113  18.114  -6.000  1.00                 N  
ATOM    471  CA  GLU   240     -23.888  18.046  -4.742  1.00                 C  
ATOM    472  C   GLU   240     -24.396  19.446  -4.330  1.00                 C  
ATOM    473  O   GLU   240     -25.587  19.588  -4.010  1.00                 O  
ATOM    474  CB  GLU   240     -23.039  17.442  -3.622  1.00                 C  
ATOM    475  CD  GLU   240     -22.908  16.670  -1.220  1.00                 C  
ATOM    476  CG  GLU   240     -23.770  17.300  -2.296  1.00                 C  
ATOM    477  OE1 GLU   240     -21.731  16.365  -1.505  1.00                 O  
ATOM    478  OE2 GLU   240     -23.410  16.482  -0.092  1.00                 O  
ATOM    479  N   ARG   241     -23.504  20.480  -4.389  1.00                 N  
ATOM    480  CA  ARG   241     -23.844  21.885  -4.104  1.00                 C  
ATOM    481  C   ARG   241     -24.973  22.393  -5.041  1.00                 C  
ATOM    482  O   ARG   241     -25.961  22.961  -4.558  1.00                 O  
ATOM    483  CB  ARG   241     -22.607  22.775  -4.245  1.00                 C  
ATOM    484  CD  ARG   241     -21.622  25.083  -4.203  1.00                 C  
ATOM    485  NE  ARG   241     -21.244  25.070  -5.614  1.00                 N  
ATOM    486  CG  ARG   241     -22.860  24.242  -3.938  1.00                 C  
ATOM    487  CZ  ARG   241     -21.853  25.782  -6.557  1.00                 C  
ATOM    488  NH1 ARG   241     -21.440  25.707  -7.815  1.00                 N  
ATOM    489  NH2 ARG   241     -22.873  26.567  -6.240  1.00                 N  
ATOM    490  N   GLN   242     -24.825  22.171  -6.367  1.00                 N  
ATOM    491  CA  GLN   242     -25.827  22.564  -7.360  1.00                 C  
ATOM    492  C   GLN   242     -27.180  21.865  -7.101  1.00                 C  
ATOM    493  O   GLN   242     -28.197  22.548  -7.067  1.00                 O  
ATOM    494  CB  GLN   242     -25.336  22.243  -8.773  1.00                 C  
ATOM    495  CD  GLN   242     -26.392  24.209  -9.956  1.00                 C  
ATOM    496  CG  GLN   242     -26.277  22.699  -9.876  1.00                 C  
ATOM    497  OE1 GLN   242     -25.464  24.932  -9.593  1.00                 O  
ATOM    498  NE2 GLN   242     -27.535  24.689 -10.432  1.00                 N  
ATOM    499  N   ALA   243     -27.183  20.531  -6.865  1.00                 N  
ATOM    500  CA  ALA   243     -28.384  19.743  -6.562  1.00                 C  
ATOM    501  C   ALA   243     -29.197  20.341  -5.385  1.00                 C  
ATOM    502  O   ALA   243     -30.411  20.520  -5.505  1.00                 O  
ATOM    503  CB  ALA   243     -28.007  18.305  -6.241  1.00                 C  
ATOM    504  N   ILE   244     -28.516  20.691  -4.279  1.00                 N  
ATOM    505  CA  ILE   244     -29.128  21.304  -3.094  1.00                 C  
ATOM    506  C   ILE   244     -29.631  22.705  -3.443  1.00                 C  
ATOM    507  O   ILE   244     -30.768  23.030  -3.113  1.00                 O  
ATOM    508  CB  ILE   244     -28.141  21.359  -1.913  1.00                 C  
ATOM    509  CD1 ILE   244     -26.652  19.888  -0.459  1.00                 C  
ATOM    510  CG1 ILE   244     -27.815  19.947  -1.424  1.00                 C  
ATOM    511  CG2 ILE   244     -28.693  22.233  -0.798  1.00                 C  
ATOM    512  N   LYS   245     -28.783  23.528  -4.110  1.00                 N  
ATOM    513  CA  LYS   245     -29.127  24.882  -4.545  1.00                 C  
ATOM    514  C   LYS   245     -30.444  24.853  -5.294  1.00                 C  
ATOM    515  O   LYS   245     -31.333  25.630  -4.949  1.00                 O  
ATOM    516  CB  LYS   245     -28.013  25.463  -5.418  1.00                 C  
ATOM    517  CD  LYS   245     -27.115  27.410  -6.723  1.00                 C  
ATOM    518  CE  LYS   245     -27.345  28.855  -7.137  1.00                 C  
ATOM    519  CG  LYS   245     -28.278  26.881  -5.899  1.00                 C  
ATOM    520  NZ  LYS   245     -28.475  28.983  -8.098  1.00                 N  
ATOM    521  N   ASP   246     -30.595  23.919  -6.268  1.00                 N  
ATOM    522  CA  ASP   246     -31.815  23.808  -7.048  1.00                 C  
ATOM    523  C   ASP   246     -32.934  23.078  -6.290  1.00                 C  
ATOM    524  O   ASP   246     -34.093  23.302  -6.627  1.00                 O  
ATOM    525  CB  ASP   246     -31.543  23.084  -8.368  1.00                 C  
ATOM    526  CG  ASP   246     -30.682  23.900  -9.313  1.00                 C  
ATOM    527  OD1 ASP   246     -30.557  25.123  -9.097  1.00                 O  
ATOM    528  OD2 ASP   246     -30.131  23.315 -10.269  1.00                 O  
ATOM    529  N   LEU   247     -32.632  22.298  -5.237  1.00                 N  
ATOM    530  CA  LEU   247     -33.673  21.663  -4.396  1.00                 C  
ATOM    531  C   LEU   247     -34.342  22.740  -3.542  1.00                 C  
ATOM    532  O   LEU   247     -35.539  22.676  -3.284  1.00                 O  
ATOM    533  CB  LEU   247     -33.061  20.564  -3.525  1.00                 C  
ATOM    534  CG  LEU   247     -34.031  19.792  -2.628  1.00                 C  
ATOM    535  CD1 LEU   247     -35.105  19.108  -3.460  1.00                 C  
ATOM    536  CD2 LEU   247     -33.284  18.770  -1.784  1.00                 C  
ATOM    537  N   ASN   248     -33.532  23.697  -3.059  1.00                 N  
ATOM    538  CA  ASN   248     -33.946  24.811  -2.212  1.00                 C  
ATOM    539  C   ASN   248     -34.741  25.854  -2.972  1.00                 C  
ATOM    540  O   ASN   248     -35.622  26.481  -2.382  1.00                 O  
ATOM    541  CB  ASN   248     -32.729  25.464  -1.553  1.00                 C  
ATOM    542  CG  ASN   248     -32.140  24.612  -0.446  1.00                 C  
ATOM    543  OD1 ASN   248     -32.818  23.753   0.118  1.00                 O  
ATOM    544  ND2 ASN   248     -30.872  24.848  -0.130  1.00                 N  
ATOM    545  N   GLU   249     -34.448  26.027  -4.278  1.00                 N  
ATOM    546  CA  GLU   249     -35.182  26.935  -5.172  1.00                 C  
ATOM    547  C   GLU   249     -36.564  26.324  -5.484  1.00                 C  
ATOM    548  O   GLU   249     -37.571  27.036  -5.474  1.00                 O  
ATOM    549  CB  GLU   249     -34.385  27.185  -6.454  1.00                 C  
ATOM    550  CD  GLU   249     -32.328  28.181  -7.529  1.00                 C  
ATOM    551  CG  GLU   249     -33.122  28.005  -6.249  1.00                 C  
ATOM    552  OE1 GLU   249     -32.656  27.509  -8.529  1.00                 O  
ATOM    553  OE2 GLU   249     -31.377  28.991  -7.531  1.00                 O  
ATOM    554  N   THR   250     -36.598  24.990  -5.700  1.00                 N  
ATOM    555  CA  THR   250     -37.789  24.180  -5.967  1.00                 C  
ATOM    556  C   THR   250     -38.749  24.219  -4.765  1.00                 C  
ATOM    557  O   THR   250     -39.909  24.604  -4.918  1.00                 O  
ATOM    558  CB  THR   250     -37.418  22.720  -6.288  1.00                 C  
ATOM    559  OG1 THR   250     -36.607  22.679  -7.469  1.00                 O  
ATOM    560  CG2 THR   250     -38.672  21.893  -6.530  1.00                 C  
ATOM    561  N   THR   251     -38.247  23.836  -3.568  1.00                 N  
ATOM    562  CA  THR   251     -39.001  23.792  -2.306  1.00                 C  
ATOM    563  C   THR   251     -39.515  25.180  -1.835  1.00                 C  
ATOM    564  O   THR   251     -40.432  25.234  -1.006  1.00                 O  
ATOM    565  CB  THR   251     -38.160  23.187  -1.167  1.00                 C  
ATOM    566  OG1 THR   251     -36.974  23.970  -0.977  1.00                 O  
ATOM    567  CG2 THR   251     -37.753  21.761  -1.504  1.00                 C  
ATOM    568  N   GLY   252     -38.961  26.285  -2.392  1.00                 N  
ATOM    569  CA  GLY   252     -39.360  27.660  -2.066  1.00                 C  
ATOM    570  C   GLY   252     -40.430  28.195  -3.052  1.00                 C  
ATOM    571  O   GLY   252     -40.516  29.409  -3.277  1.00                 O  
ATOM    572  N   LYS   253     -41.272  27.285  -3.606  1.00                 N  
ATOM    573  CA  LYS   253     -42.344  27.624  -4.550  1.00                 C  
ATOM    574  C   LYS   253     -43.709  27.152  -4.056  1.00                 C  
ATOM    575  O   LYS   253     -43.842  26.008  -3.616  1.00                 O  
ATOM    576  CB  LYS   253     -42.058  27.019  -5.926  1.00                 C  
ATOM    577  CD  LYS   253     -40.625  26.976  -7.986  1.00                 C  
ATOM    578  CE  LYS   253     -39.359  27.499  -8.645  1.00                 C  
ATOM    579  CG  LYS   253     -40.818  27.578  -6.604  1.00                 C  
ATOM    580  NZ  LYS   253     -39.147  26.902  -9.993  1.00                 N  
ATOM    581  N   SER   254     -44.722  28.049  -4.155  1.00                 N  
ATOM    582  CA  SER   254     -46.152  27.889  -3.813  1.00                 C  
ATOM    583  C   SER   254     -46.461  27.614  -2.325  1.00                 C  
ATOM    584  O   SER   254     -47.591  27.943  -1.897  1.00                 O  
ATOM    585  CB  SER   254     -46.774  26.754  -4.629  1.00                 C  
ATOM    586  OG  SER   254     -46.711  27.030  -6.018  1.00                 O  
TER
