# Supplementary material for: Comparative Single-Cell Transcriptomics Reveals Novel Genes Involved in Bivalve Embryonic Shell Formation and Questions Ontogenetic Homology of Molluscan Shell Types
Source: Front Cell Dev Biol. 2022 Jun 9;10:883755. doi: 10.3389/fcell.2022.883755 (PMC9261976; doi:10.3389/fcell.2022.883755)
Supplement: Supplementary file 1 [file DataSheet1.ZIP › Supplementary_File1/s_f_1/b48c0542a56662f4.final.pdb]

ATOM      1  N   HIS    65     224.648 304.866 159.051  1.00                 N  
ATOM      2  CA  HIS    65     223.355 305.177 159.636  1.00                 C  
ATOM      3  C   HIS    65     223.442 305.074 161.158  1.00                 C  
ATOM      4  O   HIS    65     224.529 305.018 161.740  1.00                 O  
ATOM      5  CB  HIS    65     222.279 304.239 159.087  1.00                 C  
ATOM      6  CG  HIS    65     220.890 304.591 159.522  1.00                 C  
ATOM      7  ND1 HIS    65     220.393 304.258 160.763  1.00                 N  
ATOM      8  CE1 HIS    65     219.128 304.705 160.862  1.00                 C  
ATOM      9  CD2 HIS    65     219.758 305.282 158.923  1.00                 C  
ATOM     10  NE2 HIS    65     218.741 305.321 159.761  1.00                 N  
ATOM     11  N   TYR    66     222.284 305.058 161.821  1.00                 N  
ATOM     12  CA  TYR    66     222.274 304.918 163.269  1.00                 C  
ATOM     13  C   TYR    66     222.668 303.527 163.725  1.00                 C  
ATOM     14  O   TYR    66     223.259 303.357 164.795  1.00                 O  
ATOM     15  CB  TYR    66     220.893 305.260 163.831  1.00                 C  
ATOM     16  CG  TYR    66     220.554 306.732 163.771  1.00                 C  
ATOM     17  OH  TYR    66     219.612 310.778 163.597  1.00                 O  
ATOM     18  CZ  TYR    66     219.925 309.440 163.656  1.00                 C  
ATOM     19  CD1 TYR    66     219.573 307.202 162.908  1.00                 C  
ATOM     20  CE1 TYR    66     219.257 308.546 162.847  1.00                 C  
ATOM     21  CD2 TYR    66     221.217 307.647 164.579  1.00                 C  
ATOM     22  CE2 TYR    66     220.914 308.995 164.532  1.00                 C  
ATOM     23  N   ASP    67     222.348 302.511 162.921  1.00                 N  
ATOM     24  CA  ASP    67     222.748 301.136 163.193  1.00                 C  
ATOM     25  C   ASP    67     223.993 300.726 162.418  1.00                 C  
ATOM     26  O   ASP    67     224.221 299.528 162.202  1.00                 O  
ATOM     27  CB  ASP    67     221.607 300.171 162.864  1.00                 C  
ATOM     28  CG  ASP    67     220.416 300.341 163.787  1.00                 C  
ATOM     29  OD1 ASP    67     220.630 300.566 164.997  1.00                 O  
ATOM     30  OD2 ASP    67     219.270 300.249 163.301  1.00                 O  
ATOM     31  N   HIS    68     224.804 301.691 161.988  1.00                 N  
ATOM     32  CA  HIS    68     225.962 301.383 161.174  1.00                 C  
ATOM     33  C   HIS    68     225.646 301.018 159.744  1.00                 C  
ATOM     34  O   HIS    68     226.525 300.529 159.030  1.00                 O  
ATOM     35  CB  HIS    68     226.762 300.236 161.793  1.00                 C  
ATOM     36  CG  HIS    68     227.208 300.499 163.198  1.00                 C  
ATOM     37  ND1 HIS    68     228.376 301.167 163.495  1.00                 N  
ATOM     38  CE1 HIS    68     228.505 301.250 164.832  1.00                 C  
ATOM     39  CD2 HIS    68     226.685 300.209 164.525  1.00                 C  
ATOM     40  NE2 HIS    68     227.494 300.677 165.456  1.00                 N  
ATOM     41  N   GLU    69     224.410 301.252 159.298  1.00                 N  
ATOM     42  CA  GLU    69     223.963 300.832 157.971  1.00                 C  
ATOM     43  C   GLU    69     224.466 301.821 156.918  1.00                 C  
ATOM     44  O   GLU    69     223.753 302.707 156.441  1.00                 O  
ATOM     45  CB  GLU    69     222.437 300.723 157.929  1.00                 C  
ATOM     46  CD  GLU    69     220.353 299.577 158.779  1.00                 C  
ATOM     47  CG  GLU    69     221.866 299.656 158.848  1.00                 C  
ATOM     48  OE1 GLU    69     219.741 300.456 158.138  1.00                 O  
ATOM     49  OE2 GLU    69     219.780 298.636 159.368  1.00                 O  
ATOM     50  N   TYR    70     225.733 301.650 156.557  1.00                 N  
ATOM     51  CA  TYR    70     226.329 302.366 155.434  1.00                 C  
ATOM     52  C   TYR    70     226.034 301.571 154.168  1.00                 C  
ATOM     53  O   TYR    70     225.342 300.544 154.232  1.00                 O  
ATOM     54  CB  TYR    70     227.832 302.552 155.654  1.00                 C  
ATOM     55  CG  TYR    70     228.173 303.482 156.796  1.00                 C  
ATOM     56  OH  TYR    70     229.114 306.026 159.947  1.00                 O  
ATOM     57  CZ  TYR    70     228.802 305.186 158.903  1.00                 C  
ATOM     58  CD1 TYR    70     228.357 302.991 158.082  1.00                 C  
ATOM     59  CE1 TYR    70     228.669 303.833 159.132  1.00                 C  
ATOM     60  CD2 TYR    70     228.312 304.848 156.584  1.00                 C  
ATOM     61  CE2 TYR    70     228.624 305.705 157.622  1.00                 C  
ATOM     62  N   MET    71     226.514 302.009 153.001  1.00                 N  
ATOM     63  CA  MET    71     226.300 301.199 151.790  1.00                 C  
ATOM     64  C   MET    71     227.090 299.901 151.794  1.00                 C  
ATOM     65  O   MET    71     226.664 298.917 151.176  1.00                 O  
ATOM     66  CB  MET    71     226.664 302.000 150.538  1.00                 C  
ATOM     67  SD  MET    71     224.006 302.662 150.121  1.00                 S  
ATOM     68  CE  MET    71     224.066 301.641 148.651  1.00                 C  
ATOM     69  CG  MET    71     225.732 303.167 150.255  1.00                 C  
ATOM     70  N   THR    72     228.227 299.866 152.493  1.00                 N  
ATOM     71  CA  THR    72     229.000 298.632 152.593  1.00                 C  
ATOM     72  C   THR    72     228.334 297.634 153.532  1.00                 C  
ATOM     73  O   THR    72     228.403 296.421 153.308  1.00                 O  
ATOM     74  CB  THR    72     230.436 298.903 153.077  1.00                 C  
ATOM     75  OG1 THR    72     230.399 299.526 154.368  1.00                 O  
ATOM     76  CG2 THR    72     231.158 299.830 152.111  1.00                 C  
ATOM     77  N   TYR    73     227.692 298.126 154.594  1.00                 N  
ATOM     78  CA  TYR    73     227.043 297.236 155.551  1.00                 C  
ATOM     79  C   TYR    73     225.750 296.664 154.980  1.00                 C  
ATOM     80  O   TYR    73     225.525 295.448 155.011  1.00                 O  
ATOM     81  CB  TYR    73     226.758 297.974 156.861  1.00                 C  
ATOM     82  CG  TYR    73     226.075 297.122 157.907  1.00                 C  
ATOM     83  OH  TYR    73     224.211 294.774 160.789  1.00                 O  
ATOM     84  CZ  TYR    73     224.826 295.552 159.835  1.00                 C  
ATOM     85  CD1 TYR    73     226.796 296.202 158.657  1.00                 C  
ATOM     86  CE1 TYR    73     226.180 295.420 159.615  1.00                 C  
ATOM     87  CD2 TYR    73     224.711 297.242 158.142  1.00                 C  
ATOM     88  CE2 TYR    73     224.078 296.468 159.096  1.00                 C  
ATOM     89  N   ILE    74     224.884 297.535 154.456  1.00                 N  
ATOM     90  CA  ILE    74     223.614 297.078 153.901  1.00                 C  
ATOM     91  C   ILE    74     223.818 296.341 152.584  1.00                 C  
ATOM     92  O   ILE    74     223.083 295.395 152.277  1.00                 O  
ATOM     93  CB  ILE    74     222.634 298.248 153.695  1.00                 C  
ATOM     94  CD1 ILE    74     220.635 296.968 154.624  1.00                 C  
ATOM     95  CG1 ILE    74     221.219 297.722 153.449  1.00                 C  
ATOM     96  CG2 ILE    74     223.109 299.148 152.564  1.00                 C  
ATOM     97  N   THR    75     224.809 296.756 151.792  1.00                 N  
ATOM     98  CA  THR    75     225.086 296.055 150.543  1.00                 C  
ATOM     99  C   THR    75     225.806 294.738 150.799  1.00                 C  
ATOM    100  O   THR    75     225.647 293.776 150.039  1.00                 O  
ATOM    101  CB  THR    75     225.928 296.919 149.586  1.00                 C  
ATOM    102  OG1 THR    75     225.210 298.115 149.260  1.00                 O  
ATOM    103  CG2 THR    75     226.218 296.160 148.299  1.00                 C  
ATOM    104  N   ASP    76     226.602 294.673 151.868  1.00                 N  
ATOM    105  CA  ASP    76     227.318 293.441 152.174  1.00                 C  
ATOM    106  C   ASP    76     226.392 292.423 152.825  1.00                 C  
ATOM    107  O   ASP    76     226.532 291.215 152.601  1.00                 O  
ATOM    108  CB  ASP    76     228.513 293.728 153.086  1.00                 C  
ATOM    109  CG  ASP    76     229.604 294.513 152.386  1.00                 C  
ATOM    110  OD1 ASP    76     229.902 294.201 151.214  1.00                 O  
ATOM    111  OD2 ASP    76     230.162 295.441 153.009  1.00                 O  
ATOM    112  N   SER    77     225.439 292.882 153.637  1.00                 N  
ATOM    113  CA  SER    77     224.554 291.969 154.349  1.00                 C  
ATOM    114  C   SER    77     223.466 291.376 153.465  1.00                 C  
ATOM    115  O   SER    77     222.904 290.334 153.816  1.00                 O  
ATOM    116  CB  SER    77     223.898 292.676 155.537  1.00                 C  
ATOM    117  OG  SER    77     222.998 293.679 155.100  1.00                 O  
ATOM    118  N   GLY    78     223.160 292.005 152.331  1.00                 N  
ATOM    119  CA  GLY    78     222.045 291.591 151.487  1.00                 C  
ATOM    120  C   GLY    78     222.489 290.870 150.219  1.00                 C  
ATOM    121  O   GLY    78     221.640 290.502 149.402  1.00                 O  
ATOM    122  N   ILE    79     223.789 290.654 150.037  1.00                 N  
ATOM    123  CA  ILE    79     224.275 290.042 148.815  1.00                 C  
ATOM    124  C   ILE    79     224.229 291.001 147.643  1.00                 C  
ATOM    125  O   ILE    79     223.973 290.602 146.504  1.00                 O  
ATOM    126  CB  ILE    79     223.480 288.771 148.465  1.00                 C  
ATOM    127  CD1 ILE    79     224.964 287.318 149.943  1.00                 C  
ATOM    128  CG1 ILE    79     223.556 287.761 149.613  1.00                 C  
ATOM    129  CG2 ILE    79     223.973 288.177 147.155  1.00                 C  
ATOM    130  N   ASN    80     224.481 292.277 147.925  1.00                 N  
ATOM    131  CA  ASN    80     224.445 293.354 146.937  1.00                 C  
ATOM    132  C   ASN    80     225.846 293.794 146.534  1.00                 C  
ATOM    133  O   ASN    80     226.126 294.993 146.443  1.00                 O  
ATOM    134  CB  ASN    80     223.647 294.545 147.471  1.00                 C  
ATOM    135  CG  ASN    80     222.168 294.241 147.609  1.00                 C  
ATOM    136  OD1 ASN    80     221.442 294.180 146.617  1.00                 O  
ATOM    137  ND2 ASN    80     221.717 294.048 148.843  1.00                 N  
ATOM    138  N   PHE    81     226.749 292.827 146.319  1.00                 N  
ATOM    139  CA  PHE    81     228.149 293.125 146.018  1.00                 C  
ATOM    140  C   PHE    81     228.338 293.832 144.678  1.00                 C  
ATOM    141  O   PHE    81     229.404 294.406 144.429  1.00                 O  
ATOM    142  CB  PHE    81     228.983 291.843 146.025  1.00                 C  
ATOM    143  CG  PHE    81     228.656 290.900 144.903  1.00                 C  
ATOM    144  CZ  PHE    81     228.046 289.153 142.829  1.00                 C  
ATOM    145  CD1 PHE    81     229.269 291.031 143.669  1.00                 C  
ATOM    146  CE1 PHE    81     228.968 290.164 142.636  1.00                 C  
ATOM    147  CD2 PHE    81     227.736 289.883 145.080  1.00                 C  
ATOM    148  CE2 PHE    81     227.435 289.015 144.047  1.00                 C  
ATOM    149  N   ASP    82     227.332 293.791 143.800  1.00                 N  
ATOM    150  CA  ASP    82     227.359 294.614 142.595  1.00                 C  
ATOM    151  C   ASP    82     227.260 296.094 142.948  1.00                 C  
ATOM    152  O   ASP    82     227.830 296.953 142.266  1.00                 O  
ATOM    153  CB  ASP    82     226.223 294.218 141.650  1.00                 C  
ATOM    154  CG  ASP    82     224.853 294.499 142.235  1.00                 C  
ATOM    155  OD1 ASP    82     224.786 294.985 143.384  1.00                 O  
ATOM    156  OD2 ASP    82     223.846 294.234 141.546  1.00                 O  
ATOM    157  N   LEU    83     227.364 296.426 144.241  1.00                 N  
ATOM    158  CA  LEU    83     227.213 297.819 144.719  1.00                 C  
ATOM    159  C   LEU    83     228.481 298.340 145.410  1.00                 C  
ATOM    160  O   LEU    83     228.582 299.523 145.748  1.00                 O  
ATOM    161  CB  LEU    83     226.028 297.930 145.680  1.00                 C  
ATOM    162  CG  LEU    83     224.654 297.581 145.106  1.00                 C  
ATOM    163  CD1 LEU    83     223.588 297.634 146.190  1.00                 C  
ATOM    164  CD2 LEU    83     224.294 298.520 143.964  1.00                 C  
ATOM    165  N   PHE    84     229.470 297.471 145.634  1.00                 N  
ATOM    166  CA  PHE    84     230.633 297.795 146.444  1.00                 C  
ATOM    167  C   PHE    84     231.888 297.640 145.629  1.00                 C  
ATOM    168  O   PHE    84     232.143 296.583 145.045  1.00                 O  
ATOM    169  CB  PHE    84     230.684 296.906 147.688  1.00                 C  
ATOM    170  CG  PHE    84     229.534 297.116 148.631  1.00                 C  
ATOM    171  CZ  PHE    84     227.407 297.500 150.379  1.00                 C  
ATOM    172  CD1 PHE    84     228.707 298.219 148.503  1.00                 C  
ATOM    173  CE1 PHE    84     227.649 298.413 149.370  1.00                 C  
ATOM    174  CD2 PHE    84     229.278 296.212 149.646  1.00                 C  
ATOM    175  CE2 PHE    84     228.220 296.405 150.513  1.00                 C  
ATOM    176  N   SER    85     232.713 298.682 145.561  1.00                 N  
ATOM    177  CA  SER    85     234.013 298.589 144.911  1.00                 C  
ATOM    178  C   SER    85     235.136 298.532 145.925  1.00                 C  
ATOM    179  O   SER    85     236.150 297.860 145.714  1.00                 O  
ATOM    180  CB  SER    85     234.225 299.773 143.965  1.00                 C  
ATOM    181  OG  SER    85     234.284 300.994 144.681  1.00                 O  
ATOM    182  N   LYS    86     234.997 299.232 147.053  1.00                 N  
ATOM    183  CA  LYS    86     235.995 299.254 148.117  1.00                 C  
ATOM    184  C   LYS    86     235.320 298.912 149.409  1.00                 C  
ATOM    185  O   LYS    86     234.153 299.253 149.620  1.00                 O  
ATOM    186  CB  LYS    86     236.675 300.623 148.186  1.00                 C  
ATOM    187  CD  LYS    86     238.180 302.318 147.108  1.00                 C  
ATOM    188  CE  LYS    86     238.959 302.689 145.857  1.00                 C  
ATOM    189  CG  LYS    86     237.478 300.980 146.945  1.00                 C  
ATOM    190  NZ  LYS    86     239.668 303.990 146.009  1.00                 N  
ATOM    191  N   VAL    87     236.006 298.232 150.324  1.00                 N  
ATOM    192  CA  VAL    87     235.572 298.158 151.694  1.00                 C  
ATOM    193  C   VAL    87     236.795 298.393 152.591  1.00                 C  
ATOM    194  O   VAL    87     237.888 298.714 152.116  1.00                 O  
ATOM    195  CB  VAL    87     234.898 296.807 152.001  1.00                 C  
ATOM    196  CG1 VAL    87     233.660 296.622 151.137  1.00                 C  
ATOM    197  CG2 VAL    87     235.878 295.663 151.787  1.00                 C  
ATOM    198  N   ALA    88     236.630 298.238 153.889  1.00                 N  
ATOM    199  CA  ALA    88     237.639 298.679 154.846  1.00                 C  
ATOM    200  C   ALA    88     237.436 298.064 156.170  1.00                 C  
ATOM    201  O   ALA    88     236.711 297.079 156.331  1.00                 O  
ATOM    202  CB  ALA    88     237.624 300.195 154.972  1.00                 C  
ATOM    203  N   LYS    89     238.141 298.714 157.225  1.00                 N  
ATOM    204  CA  LYS    89     237.865 298.138 158.538  1.00                 C  
ATOM    205  C   LYS    89     236.527 298.676 159.052  1.00                 C  
ATOM    206  O   LYS    89     236.456 299.575 159.889  1.00                 O  
ATOM    207  CB  LYS    89     238.999 298.459 159.513  1.00                 C  
ATOM    208  CD  LYS    89     241.403 298.159 160.171  1.00                 C  
ATOM    209  CE  LYS    89     242.720 297.480 159.835  1.00                 C  
ATOM    210  CG  LYS    89     240.329 297.817 159.151  1.00                 C  
ATOM    211  NZ  LYS    89     243.776 297.789 160.838  1.00                 N  
ATOM    212  N   ASN    90     235.449 298.100 158.516  1.00                 N  
ATOM    213  CA  ASN    90     234.090 298.576 158.771  1.00                 C  
ATOM    214  C   ASN    90     233.680 298.174 160.184  1.00                 C  
ATOM    215  O   ASN    90     233.120 297.103 160.430  1.00                 O  
ATOM    216  CB  ASN    90     233.123 298.025 157.721  1.00                 C  
ATOM    217  CG  ASN    90     231.722 298.584 157.868  1.00                 C  
ATOM    218  OD1 ASN    90     231.320 298.999 158.955  1.00                 O  
ATOM    219  ND2 ASN    90     230.974 298.598 156.771  1.00                 N  
ATOM    220  N   VAL    91     233.978 299.061 161.131  1.00                 N  
ATOM    221  CA  VAL    91     233.645 298.835 162.531  1.00                 C  
ATOM    222  C   VAL    91     232.142 298.984 162.727  1.00                 C  
ATOM    223  O   VAL    91     231.617 300.103 162.740  1.00                 O  
ATOM    224  CB  VAL    91     234.411 299.798 163.456  1.00                 C  
ATOM    225  CG1 VAL    91     234.003 299.583 164.905  1.00                 C  
ATOM    226  CG2 VAL    91     235.912 299.617 163.289  1.00                 C  
ATOM    227  N   VAL    92     231.453 297.857 162.878  1.00                 N  
ATOM    228  CA  VAL    92     230.014 297.848 163.084  1.00                 C  
ATOM    229  C   VAL    92     229.711 297.923 164.579  1.00                 C  
ATOM    230  O   VAL    92     230.595 298.169 165.405  1.00                 O  
ATOM    231  CB  VAL    92     229.362 296.600 162.460  1.00                 C  
ATOM    232  CG1 VAL    92     227.872 296.569 162.763  1.00                 C  
ATOM    233  CG2 VAL    92     229.606 296.565 160.959  1.00                 C  
ATOM    234  N   ASN    93     228.446 297.711 164.945  1.00                 N  
ATOM    235  CA  ASN    93     228.072 297.705 166.354  1.00                 C  
ATOM    236  C   ASN    93     228.401 296.364 167.003  1.00                 C  
ATOM    237  O   ASN    93     228.917 296.317 168.124  1.00                 O  
ATOM    238  CB  ASN    93     226.586 298.033 166.515  1.00                 C  
ATOM    239  CG  ASN    93     226.183 298.211 167.966  1.00                 C  
ATOM    240  OD1 ASN    93     226.712 299.075 168.666  1.00                 O  
ATOM    241  ND2 ASN    93     225.243 297.392 168.422  1.00                 N  
ATOM    242  N   GLY    94     228.105 295.265 166.309  1.00                 N  
ATOM    243  CA  GLY    94     228.434 293.927 166.780  1.00                 C  
ATOM    244  C   GLY    94     229.785 293.443 166.270  1.00                 C  
ATOM    245  O   GLY    94     230.120 292.267 166.448  1.00                 O  
ATOM    246  N   TYR    95     230.563 294.320 165.637  1.00                 N  
ATOM    247  CA  TYR    95     231.843 293.934 165.079  1.00                 C  
ATOM    248  C   TYR    95     231.778 293.202 163.760  1.00                 C  
ATOM    249  O   TYR    95     232.826 292.838 163.218  1.00                 O  
ATOM    250  CB  TYR    95     232.613 293.053 166.064  1.00                 C  
ATOM    251  CG  TYR    95     232.807 293.681 167.426  1.00                 C  
ATOM    252  OH  TYR    95     233.325 295.405 171.175  1.00                 O  
ATOM    253  CZ  TYR    95     233.155 294.835 169.934  1.00                 C  
ATOM    254  CD1 TYR    95     231.815 293.599 168.395  1.00                 C  
ATOM    255  CE1 TYR    95     231.984 294.170 169.642  1.00                 C  
ATOM    256  CD2 TYR    95     233.981 294.355 167.738  1.00                 C  
ATOM    257  CE2 TYR    95     234.167 294.933 168.980  1.00                 C  
ATOM    258  N   CYS    96     230.579 292.974 163.223  1.00                 N  
ATOM    259  CA  CYS    96     230.407 292.244 161.968  1.00                 C  
ATOM    260  C   CYS    96     230.733 293.179 160.807  1.00                 C  
ATOM    261  O   CYS    96     229.898 293.945 160.318  1.00                 O  
ATOM    262  CB  CYS    96     228.983 291.696 161.858  1.00                 C  
ATOM    263  SG  CYS    96     228.544 290.495 163.136  1.00                 S  
ATOM    264  N   CYS    97     231.980 293.103 160.355  1.00                 N  
ATOM    265  CA  CYS    97     232.428 293.823 159.169  1.00                 C  
ATOM    266  C   CYS    97     231.996 293.052 157.919  1.00                 C  
ATOM    267  O   CYS    97     231.161 292.147 157.972  1.00                 O  
ATOM    268  CB  CYS    97     233.945 294.016 159.201  1.00                 C  
ATOM    269  SG  CYS    97     234.539 295.046 160.563  1.00                 S  
ATOM    270  N   HIS    98     232.289 293.622 156.752  1.00                 N  
ATOM    271  CA  HIS    98     231.985 292.990 155.467  1.00                 C  
ATOM    272  C   HIS    98     230.556 292.499 155.330  1.00                 C  
ATOM    273  O   HIS    98     230.258 291.558 154.589  1.00                 O  
ATOM    274  CB  HIS    98     232.923 291.808 155.216  1.00                 C  
ATOM    275  CG  HIS    98     232.849 290.744 156.266  1.00                 C  
ATOM    276  ND1 HIS    98     231.869 289.775 156.277  1.00                 N  
ATOM    277  CE1 HIS    98     232.063 288.967 157.335  1.00                 C  
ATOM    278  CD2 HIS    98     233.627 290.393 157.445  1.00                 C  
ATOM    279  NE2 HIS    98     233.116 289.332 158.040  1.00                 N  
ATOM    280  N   THR    99     229.644 293.138 156.052  1.00                 N  
ATOM    281  CA  THR    99     228.237 292.760 156.000  1.00                 C  
ATOM    282  C   THR    99     228.017 291.309 156.397  1.00                 C  
ATOM    283  O   THR    99     227.194 290.590 155.823  1.00                 O  
ATOM    284  CB  THR    99     227.643 292.985 154.597  1.00                 C  
ATOM    285  OG1 THR    99     228.256 292.085 153.665  1.00                 O  
ATOM    286  CG2 THR    99     227.898 294.412 154.134  1.00                 C  
ATOM    287  N   LYS   100     228.766 290.866 157.400  1.00                 N  
ATOM    288  CA  LYS   100     228.642 289.511 157.916  1.00                 C  
ATOM    289  C   LYS   100     228.739 288.402 156.871  1.00                 C  
ATOM    290  O   LYS   100     227.904 287.495 156.823  1.00                 O  
ATOM    291  CB  LYS   100     227.314 289.339 158.657  1.00                 C  
ATOM    292  CD  LYS   100     225.850 289.972 160.594  1.00                 C  
ATOM    293  CE  LYS   100     225.703 290.863 161.817  1.00                 C  
ATOM    294  CG  LYS   100     227.159 290.241 159.870  1.00                 C  
ATOM    295  NZ  LYS   100     224.414 290.625 162.525  1.00                 N  
ATOM    296  N   LYS   101     229.756 288.449 156.016  1.00                 N  
ATOM    297  CA  LYS   101     229.930 287.396 155.020  1.00                 C  
ATOM    298  C   LYS   101     230.349 286.116 155.750  1.00                 C  
ATOM    299  O   LYS   101     229.981 285.003 155.364  1.00                 O  
ATOM    300  CB  LYS   101     230.964 287.814 153.973  1.00                 C  
ATOM    301  CD  LYS   101     233.349 288.374 153.428  1.00                 C  
ATOM    302  CE  LYS   101     234.778 288.413 153.945  1.00                 C  
ATOM    303  CG  LYS   101     232.385 287.905 154.505  1.00                 C  
ATOM    304  NZ  LYS   101     235.727 288.923 152.917  1.00                 N  
ATOM    305  N   SER   102     231.131 286.308 156.914  1.00                 N  
ATOM    306  CA  SER   102     231.570 285.056 157.520  1.00                 C  
ATOM    307  C   SER   102     230.448 284.398 158.313  1.00                 C  
ATOM    308  O   SER   102     230.181 283.202 158.149  1.00                 O  
ATOM    309  CB  SER   102     232.779 285.295 158.427  1.00                 C  
ATOM    310  OG  SER   102     233.906 285.712 157.676  1.00                 O  
ATOM    311  N   GLU   103     229.787 285.163 159.186  1.00                 N  
ATOM    312  CA  GLU   103     228.664 284.628 159.949  1.00                 C  
ATOM    313  C   GLU   103     227.454 284.376 159.061  1.00                 C  
ATOM    314  O   GLU   103     226.641 283.492 159.353  1.00                 O  
ATOM    315  CB  GLU   103     228.285 285.581 161.085  1.00                 C  
ATOM    316  CD  GLU   103     228.927 286.645 163.284  1.00                 C  
ATOM    317  CG  GLU   103     229.326 285.676 162.188  1.00                 C  
ATOM    318  OE1 GLU   103     227.777 286.557 163.764  1.00                 O  
ATOM    319  OE2 GLU   103     229.763 287.492 163.662  1.00                 O  
ATOM    320  N   SER   104     227.321 285.136 157.973  1.00                 N  
ATOM    321  CA  SER   104     226.247 284.900 157.016  1.00                 C  
ATOM    322  C   SER   104     226.620 283.842 155.986  1.00                 C  
ATOM    323  O   SER   104     225.802 283.531 155.111  1.00                 O  
ATOM    324  CB  SER   104     225.871 286.200 156.302  1.00                 C  
ATOM    325  OG  SER   104     225.351 287.151 157.214  1.00                 O  
ATOM    326  N   PRO   105     227.841 283.295 156.084  1.00                 N  
ATOM    327  CA  PRO   105     228.418 282.296 155.184  1.00                 C  
ATOM    328  C   PRO   105     228.410 282.769 153.735  1.00                 C  
ATOM    329  O   PRO   105     228.086 282.000 152.824  1.00                 O  
ATOM    330  CB  PRO   105     227.524 281.069 155.371  1.00                 C  
ATOM    331  CD  PRO   105     226.509 282.841 156.620  1.00                 C  
ATOM    332  CG  PRO   105     226.204 281.628 155.786  1.00                 C  
ATOM    333  N   ALA   106     228.765 284.032 153.515  1.00                 N  
ATOM    334  CA  ALA   106     228.809 284.608 152.177  1.00                 C  
ATOM    335  C   ALA   106     230.227 284.496 151.630  1.00                 C  
ATOM    336  O   ALA   106     231.163 285.072 152.196  1.00                 O  
ATOM    337  CB  ALA   106     228.345 286.056 152.208  1.00                 C  
ATOM    338  N   SER   107     230.383 283.758 150.530  1.00                 N  
ATOM    339  CA  SER   107     231.712 283.544 149.967  1.00                 C  
ATOM    340  C   SER   107     232.036 284.581 148.898  1.00                 C  
ATOM    341  O   SER   107     233.212 284.853 148.632  1.00                 O  
ATOM    342  CB  SER   107     231.825 282.136 149.379  1.00                 C  
ATOM    343  OG  SER   107     230.977 281.984 148.254  1.00                 O  
ATOM    344  N   PRO   108     231.016 285.167 148.265  1.00                 N  
ATOM    345  CA  PRO   108     231.258 286.178 147.241  1.00                 C  
ATOM    346  C   PRO   108     231.719 287.488 147.868  1.00                 C  
ATOM    347  O   PRO   108     232.667 288.121 147.388  1.00                 O  
ATOM    348  CB  PRO   108     229.904 286.332 146.546  1.00                 C  
ATOM    349  CD  PRO   108     229.616 284.563 148.132  1.00                 C  
ATOM    350  CG  PRO   108     229.225 285.020 146.755  1.00                 C  
ATOM    351  N   SER   109     231.060 287.908 148.948  1.00                 N  
ATOM    352  CA  SER   109     231.475 289.092 149.687  1.00                 C  
ATOM    353  C   SER   109     232.766 288.879 150.463  1.00                 C  
ATOM    354  O   SER   109     233.423 289.861 150.821  1.00                 O  
ATOM    355  CB  SER   109     230.374 289.533 150.654  1.00                 C  
ATOM    356  OG  SER   109     229.220 289.960 149.952  1.00                 O  
ATOM    357  N   THR   110     233.139 287.629 150.739  1.00                 N  
ATOM    358  CA  THR   110     234.434 287.352 151.348  1.00                 C  
ATOM    359  C   THR   110     235.527 287.339 150.289  1.00                 C  
ATOM    360  O   THR   110     236.684 287.675 150.564  1.00                 O  
ATOM    361  CB  THR   110     234.426 286.011 152.105  1.00                 C  
ATOM    362  OG1 THR   110     233.455 286.058 153.157  1.00                 O  
ATOM    363  CG2 THR   110     235.792 285.736 152.716  1.00                 C  
ATOM    364  N   PRO   111     235.181 286.940 149.063  1.00                 N  
ATOM    365  CA  PRO   111     236.152 286.975 147.976  1.00                 C  
ATOM    366  C   PRO   111     236.388 288.396 147.483  1.00                 C  
ATOM    367  O   PRO   111     237.515 288.741 147.110  1.00                 O  
ATOM    368  CB  PRO   111     235.520 286.106 146.887  1.00                 C  
ATOM    369  CD  PRO   111     234.038 285.992 148.763  1.00                 C  
ATOM    370  CG  PRO   111     234.604 285.189 147.626  1.00                 C  
ATOM    371  N   VAL   112     235.352 289.232 147.485  1.00                 N  
ATOM    372  CA  VAL   112     235.465 290.605 147.008  1.00                 C  
ATOM    373  C   VAL   112     235.980 291.491 148.133  1.00                 C  
ATOM    374  O   VAL   112     236.839 292.353 147.915  1.00                 O  
ATOM    375  CB  VAL   112     234.119 291.130 146.475  1.00                 C  
ATOM    376  CG1 VAL   112     234.221 292.609 146.135  1.00                 C  
ATOM    377  CG2 VAL   112     233.679 290.329 145.258  1.00                 C  
ATOM    378  N   MET   113     235.448 291.292 149.343  1.00                 N  
ATOM    379  CA  MET   113     235.897 292.074 150.489  1.00                 C  
ATOM    380  C   MET   113     237.307 291.684 150.913  1.00                 C  
ATOM    381  O   MET   113     238.104 292.551 151.288  1.00                 O  
ATOM    382  CB  MET   113     234.934 291.902 151.665  1.00                 C  
ATOM    383  SD  MET   113     233.579 294.265 151.157  1.00                 S  
ATOM    384  CE  MET   113     231.965 294.524 150.424  1.00                 C  
ATOM    385  CG  MET   113     233.550 292.482 151.424  1.00                 C  
ATOM    386  N   THR   114     237.633 290.391 150.852  1.00                 N  
ATOM    387  CA  THR   114     239.010 289.967 151.089  1.00                 C  
ATOM    388  C   THR   114     239.878 290.310 149.887  1.00                 C  
ATOM    389  O   THR   114     241.097 290.478 150.011  1.00                 O  
ATOM    390  CB  THR   114     239.093 288.458 151.382  1.00                 C  
ATOM    391  OG1 THR   114     238.340 288.155 152.563  1.00                 O  
ATOM    392  CG2 THR   114     240.538 288.037 151.606  1.00                 C  
ATOM    393  N   SER   115     239.266 290.420 148.705  1.00                 N  
ATOM    394  CA  SER   115     239.970 290.963 147.551  1.00                 C  
ATOM    395  C   SER   115     240.136 292.473 147.650  1.00                 C  
ATOM    396  O   SER   115     240.997 293.037 146.968  1.00                 O  
ATOM    397  CB  SER   115     239.233 290.608 146.258  1.00                 C  
ATOM    398  OG  SER   115     237.990 291.284 146.178  1.00                 O  
ATOM    399  N   LEU   116     239.330 293.136 148.479  1.00                 N  
ATOM    400  CA  LEU   116     239.506 294.555 148.756  1.00                 C  
ATOM    401  C   LEU   116     240.546 294.819 149.836  1.00                 C  
ATOM    402  O   LEU   116     240.851 295.986 150.106  1.00                 O  
ATOM    403  CB  LEU   116     238.177 295.189 149.172  1.00                 C  
ATOM    404  CG  LEU   116     237.276 295.680 148.037  1.00                 C  
ATOM    405  CD1 LEU   116     236.982 294.555 147.058  1.00                 C  
ATOM    406  CD2 LEU   116     235.980 296.253 148.589  1.00                 C  
ATOM    407  N   ASN   117     241.090 293.776 150.457  1.00                 N  
ATOM    408  CA  ASN   117     242.113 293.949 151.466  1.00                 C  
ATOM    409  C   ASN   117     241.618 293.960 152.893  1.00                 C  
ATOM    410  O   ASN   117     242.169 294.695 153.721  1.00                 O  
ATOM    411  CB  ASN   117     242.896 295.240 151.220  1.00                 C  
ATOM    412  CG  ASN   117     244.228 295.262 151.944  1.00                 C  
ATOM    413  OD1 ASN   117     244.870 294.225 152.111  1.00                 O  
ATOM    414  ND2 ASN   117     244.646 296.445 152.376  1.00                 N  
ATOM    415  N   SER   118     240.597 293.169 153.214  1.00                 N  
ATOM    416  CA  SER   118     240.078 293.126 154.570  1.00                 C  
ATOM    417  C   SER   118     240.992 292.296 155.469  1.00                 C  
ATOM    418  O   SER   118     241.905 291.603 155.009  1.00                 O  
ATOM    419  CB  SER   118     238.658 292.556 154.583  1.00                 C  
ATOM    420  OG  SER   118     238.657 291.182 154.235  1.00                 O  
ATOM    421  N   GLU   119     240.737 292.378 156.772  1.00                 N  
ATOM    422  CA  GLU   119     241.528 291.637 157.748  1.00                 C  
ATOM    423  C   GLU   119     241.175 290.155 157.690  1.00                 C  
ATOM    424  O   GLU   119     240.004 289.783 157.807  1.00                 O  
ATOM    425  CB  GLU   119     241.299 292.192 159.155  1.00                 C  
ATOM    426  CD  GLU   119     243.608 291.790 160.096  1.00                 C  
ATOM    427  CG  GLU   119     242.125 291.509 160.234  1.00                 C  
ATOM    428  OE1 GLU   119     243.988 292.979 160.064  1.00                 O  
ATOM    429  OE2 GLU   119     244.392 290.820 160.020  1.00                 O  
ATOM    430  N   LEU   120     242.192 289.310 157.507  1.00                 N  
ATOM    431  CA  LEU   120     241.966 287.870 157.491  1.00                 C  
ATOM    432  C   LEU   120     241.728 287.314 158.889  1.00                 C  
ATOM    433  O   LEU   120     241.137 286.236 159.029  1.00                 O  
ATOM    434  CB  LEU   120     243.152 287.149 156.847  1.00                 C  
ATOM    435  CG  LEU   120     243.390 287.429 155.362  1.00                 C  
ATOM    436  CD1 LEU   120     244.666 286.753 154.885  1.00                 C  
ATOM    437  CD2 LEU   120     242.204 286.966 154.530  1.00                 C  
ATOM    438  N   ASN   121     242.167 288.024 159.925  1.00                 N  
ATOM    439  CA  ASN   121     242.003 287.584 161.304  1.00                 C  
ATOM    440  C   ASN   121     241.196 288.610 162.088  1.00                 C  
ATOM    441  O   ASN   121     241.600 289.015 163.184  1.00                 O  
ATOM    442  CB  ASN   121     243.366 287.339 161.954  1.00                 C  
ATOM    443  CG  ASN   121     243.258 286.599 163.273  1.00                 C  
ATOM    444  OD1 ASN   121     242.337 285.809 163.479  1.00                 O  
ATOM    445  ND2 ASN   121     244.203 286.852 164.171  1.00                 N  
ATOM    446  N   LEU   122     240.078 289.056 161.513  1.00                 N  
ATOM    447  CA  LEU   122     239.245 290.098 162.100  1.00                 C  
ATOM    448  C   LEU   122     238.637 289.636 163.424  1.00                 C  
ATOM    449  O   LEU   122     238.486 288.443 163.695  1.00                 O  
ATOM    450  CB  LEU   122     238.137 290.509 161.128  1.00                 C  
ATOM    451  CG  LEU   122     237.107 289.433 160.779  1.00                 C  
ATOM    452  CD1 LEU   122     236.040 289.340 161.858  1.00                 C  
ATOM    453  CD2 LEU   122     236.470 289.716 159.428  1.00                 C  
ATOM    454  N   LYS   123     238.287 290.612 164.260  1.00                 N  
ATOM    455  CA  LYS   123     237.802 290.318 165.605  1.00                 C  
ATOM    456  C   LYS   123     236.632 291.243 165.908  1.00                 C  
ATOM    457  O   LYS   123     236.757 292.464 165.769  1.00                 O  
ATOM    458  CB  LYS   123     238.927 290.483 166.628  1.00                 C  
ATOM    459  CD  LYS   123     239.718 290.220 168.996  1.00                 C  
ATOM    460  CE  LYS   123     239.320 289.864 170.419  1.00                 C  
ATOM    461  CG  LYS   123     238.534 290.113 168.049  1.00                 C  
ATOM    462  NZ  LYS   123     240.464 289.995 171.364  1.00                 N  
ATOM    463  N   ASN   124     235.510 290.663 166.316  1.00                 N  
ATOM    464  CA  ASN   124     234.336 291.432 166.702  1.00                 C  
ATOM    465  C   ASN   124     234.440 291.804 168.181  1.00                 C  
ATOM    466  O   ASN   124     235.499 291.702 168.807  1.00                 O  
ATOM    467  CB  ASN   124     233.058 290.643 166.408  1.00                 C  
ATOM    468  CG  ASN   124     232.954 289.374 167.230  1.00                 C  
ATOM    469  OD1 ASN   124     233.701 288.420 167.014  1.00                 O  
ATOM    470  ND2 ASN   124     232.025 289.360 168.179  1.00                 N  
ATOM    471  N   ILE   125     233.357 291.529 168.919  1.00                 N  
ATOM    472  CA  ILE   125     233.323 291.488 170.389  1.00                 C  
ATOM    473  C   ILE   125     234.053 290.246 170.892  1.00                 C  
ATOM    474  O   ILE   125     234.469 290.155 172.050  1.00                 O  
ATOM    475  CB  ILE   125     231.878 291.517 170.921  1.00                 C  
ATOM    476  CD1 ILE   125     230.484 292.248 172.926  1.00                 C  
ATOM    477  CG1 ILE   125     231.862 291.914 172.399  1.00                 C  
ATOM    478  CG2 ILE   125     231.197 290.177 170.687  1.00                 C  
ATOM    479  N   ARG   126     234.216 289.264 170.002  1.00                 N  
ATOM    480  CA  ARG   126     234.713 287.937 170.344  1.00                 C  
ATOM    481  C   ARG   126     234.369 286.978 169.212  1.00                 C  
ATOM    482  O   ARG   126     233.201 286.726 168.902  1.00                 O  
ATOM    483  CB  ARG   126     234.116 287.467 171.672  1.00                 C  
ATOM    484  CD  ARG   126     234.044 285.740 173.491  1.00                 C  
ATOM    485  NE  ARG   126     232.603 285.509 173.406  1.00                 N  
ATOM    486  CG  ARG   126     234.640 286.121 172.146  1.00                 C  
ATOM    487  CZ  ARG   126     231.685 286.333 173.899  1.00                 C  
ATOM    488  NH1 ARG   126     230.397 286.041 173.774  1.00                 N  
ATOM    489  NH2 ARG   126     232.055 287.447 174.515  1.00                 N  
ATOM    490  N   ARG   127     235.369 286.377 168.546  1.00                 N  
ATOM    491  CA  ARG   127     235.351 285.231 167.641  1.00                 C  
ATOM    492  C   ARG   127     235.749 285.691 166.245  1.00                 C  
ATOM    493  O   ARG   127     235.176 286.645 165.711  1.00                 O  
ATOM    494  CB  ARG   127     233.968 284.576 167.633  1.00                 C  
ATOM    495  CD  ARG   127     232.197 283.304 168.876  1.00                 C  
ATOM    496  NE  ARG   127     231.789 282.719 170.150  1.00                 N  
ATOM    497  CG  ARG   127     233.564 283.963 168.964  1.00                 C  
ATOM    498  CZ  ARG   127     230.636 282.087 170.347  1.00                 C  
ATOM    499  NH1 ARG   127     230.349 281.587 171.541  1.00                 N  
ATOM    500  NH2 ARG   127     229.773 281.957 169.349  1.00                 N  
ATOM    501  N   SER   128     236.737 285.020 165.660  1.00                 N  
ATOM    502  CA  SER   128     237.294 285.438 164.388  1.00                 C  
ATOM    503  C   SER   128     236.337 285.115 163.246  1.00                 C  
ATOM    504  O   SER   128     235.411 284.315 163.399  1.00                 O  
ATOM    505  CB  SER   128     238.648 284.767 164.150  1.00                 C  
ATOM    506  OG  SER   128     238.499 283.372 163.951  1.00                 O  
ATOM    507  N   SER   129     236.531 285.750 162.085  1.00                 N  
ATOM    508  CA  SER   129     235.699 285.396 160.921  1.00                 C  
ATOM    509  C   SER   129     235.990 284.001 160.399  1.00                 C  
ATOM    510  O   SER   129     235.082 283.317 159.912  1.00                 O  
ATOM    511  CB  SER   129     235.898 286.409 159.792  1.00                 C  
ATOM    512  OG  SER   129     237.219 286.352 159.282  1.00                 O  
ATOM    513  N   VAL   130     237.247 283.559 160.487  1.00                 N  
ATOM    514  CA  VAL   130     237.552 282.161 160.213  1.00                 C  
ATOM    515  C   VAL   130     237.024 281.260 161.320  1.00                 C  
ATOM    516  O   VAL   130     236.654 280.108 161.063  1.00                 O  
ATOM    517  CB  VAL   130     239.065 281.938 160.035  1.00                 C  
ATOM    518  CG1 VAL   130     239.590 282.754 158.865  1.00                 C  
ATOM    519  CG2 VAL   130     239.810 282.293 161.313  1.00                 C  
ATOM    520  N   ASN   131     236.977 281.768 162.555  1.00                 N  
ATOM    521  CA  ASN   131     236.347 281.026 163.640  1.00                 C  
ATOM    522  C   ASN   131     234.832 281.016 163.478  1.00                 C  
ATOM    523  O   ASN   131     234.149 280.105 163.960  1.00                 O  
ATOM    524  CB  ASN   131     236.746 281.615 164.994  1.00                 C  
ATOM    525  CG  ASN   131     236.304 280.751 166.159  1.00                 C  
ATOM    526  OD1 ASN   131     235.469 281.160 166.966  1.00                 O  
ATOM    527  ND2 ASN   131     236.864 279.550 166.249  1.00                 N  
ATOM    528  N   PHE   132     234.288 282.032 162.805  1.00                 N  
ATOM    529  CA  PHE   132     232.872 282.015 162.455  1.00                 C  
ATOM    530  C   PHE   132     232.641 281.171 161.210  1.00                 C  
ATOM    531  O   PHE   132     231.499 280.821 160.890  1.00                 O  
ATOM    532  CB  PHE   132     232.357 283.439 162.237  1.00                 C  
ATOM    533  CG  PHE   132     232.282 284.255 163.496  1.00                 C  
ATOM    534  CZ  PHE   132     232.138 285.761 165.828  1.00                 C  
ATOM    535  CD1 PHE   132     232.944 285.467 163.593  1.00                 C  
ATOM    536  CE1 PHE   132     232.874 286.218 164.751  1.00                 C  
ATOM    537  CD2 PHE   132     231.549 283.812 164.583  1.00                 C  
ATOM    538  CE2 PHE   132     231.480 284.563 165.741  1.00                 C  
ATOM    539  N   ASP   133     233.711 280.837 160.486  1.00                 N  
ATOM    540  CA  ASP   133     233.587 279.946 159.338  1.00                 C  
ATOM    541  C   ASP   133     233.633 278.489 159.778  1.00                 C  
ATOM    542  O   ASP   133     232.886 277.646 159.269  1.00                 O  
ATOM    543  CB  ASP   133     234.694 280.227 158.319  1.00                 C  
ATOM    544  CG  ASP   133     234.518 281.562 157.622  1.00                 C  
ATOM    545  OD1 ASP   133     233.413 282.138 157.712  1.00                 O  
ATOM    546  OD2 ASP   133     235.484 282.030 156.984  1.00                 O  
ATOM    547  N   ILE   134     234.516 278.173 160.728  1.00                 N  
ATOM    548  CA  ILE   134     234.532 276.831 161.303  1.00                 C  
ATOM    549  C   ILE   134     233.338 276.622 162.225  1.00                 C  
ATOM    550  O   ILE   134     232.758 275.530 162.268  1.00                 O  
ATOM    551  CB  ILE   134     235.841 276.560 162.067  1.00                 C  
ATOM    552  CD1 ILE   134     237.379 274.674 162.827  1.00                 C  
ATOM    553  CG1 ILE   134     236.001 275.062 162.337  1.00                 C  
ATOM    554  CG2 ILE   134     235.887 277.375 163.351  1.00                 C  
ATOM    555  N   GLU   135     232.959 277.661 162.975  1.00                 N  
ATOM    556  CA  GLU   135     231.763 277.584 163.806  1.00                 C  
ATOM    557  C   GLU   135     230.497 277.621 162.965  1.00                 C  
ATOM    558  O   GLU   135     229.455 277.108 163.386  1.00                 O  
ATOM    559  CB  GLU   135     231.744 278.725 164.825  1.00                 C  
ATOM    560  CD  GLU   135     230.642 279.759 166.849  1.00                 C  
ATOM    561  CG  GLU   135     230.572 278.675 165.791  1.00                 C  
ATOM    562  OE1 GLU   135     231.594 280.567 166.809  1.00                 O  
ATOM    563  OE2 GLU   135     229.746 279.800 167.718  1.00                 O  
ATOM    564  N   ASN   136     230.557 278.234 161.786  1.00                 N  
ATOM    565  CA  ASN   136     229.437 278.217 160.858  1.00                 C  
ATOM    566  C   ASN   136     229.280 276.882 160.147  1.00                 C  
ATOM    567  O   ASN   136     228.194 276.597 159.631  1.00                 O  
ATOM    568  CB  ASN   136     229.580 279.337 159.826  1.00                 C  
ATOM    569  CG  ASN   136     228.319 279.540 159.009  1.00                 C  
ATOM    570  OD1 ASN   136     227.247 279.798 159.557  1.00                 O  
ATOM    571  ND2 ASN   136     228.443 279.424 157.692  1.00                 N  
ATOM    572  N   ASN   137     230.327 276.061 160.112  1.00                 N  
ATOM    573  CA  ASN   137     230.282 274.803 159.396  1.00                 C  
ATOM    574  C   ASN   137     230.305 275.002 157.897  1.00                 C  
ATOM    575  O   ASN   137     229.719 274.217 157.146  1.00                 O  
ATOM    576  CB  ASN   137     229.045 274.000 159.801  1.00                 C  
ATOM    577  CG  ASN   137     229.199 272.516 159.531  1.00                 C  
ATOM    578  OD1 ASN   137     230.305 272.029 159.298  1.00                 O  
ATOM    579  ND2 ASN   137     228.086 271.792 159.561  1.00                 N  
ATOM    580  N   SER   138     230.983 276.054 157.452  1.00                 N  
ATOM    581  CA  SER   138     231.084 276.406 156.038  1.00                 C  
ATOM    582  C   SER   138     232.544 276.241 155.624  1.00                 C  
ATOM    583  O   SER   138     233.403 277.047 155.986  1.00                 O  
ATOM    584  CB  SER   138     230.581 277.832 155.803  1.00                 C  
ATOM    585  OG  SER   138     230.749 278.216 154.450  1.00                 O  
ATOM    586  N   GLY   139     232.818 275.184 154.856  1.00                 N  
ATOM    587  CA  GLY   139     234.179 274.927 154.397  1.00                 C  
ATOM    588  C   GLY   139     234.573 275.813 153.222  1.00                 C  
ATOM    589  O   GLY   139     235.748 275.822 152.838  1.00                 O  
ATOM    590  N   ARG   140     233.621 276.543 152.637  1.00                 N  
ATOM    591  CA  ARG   140     233.952 277.472 151.562  1.00                 C  
ATOM    592  C   ARG   140     234.731 278.668 152.095  1.00                 C  
ATOM    593  O   ARG   140     235.783 279.029 151.554  1.00                 O  
ATOM    594  CB  ARG   140     232.682 277.944 150.852  1.00                 C  
ATOM    595  CD  ARG   140     230.724 277.392 149.381  1.00                 C  
ATOM    596  NE  ARG   140     230.960 278.504 148.463  1.00                 N  
ATOM    597  CG  ARG   140     232.016 276.879 149.997  1.00                 C  
ATOM    598  CZ  ARG   140     231.291 278.360 147.184  1.00                 C  
ATOM    599  NH1 ARG   140     231.485 279.430 146.425  1.00                 N  
ATOM    600  NH2 ARG   140     231.428 277.147 146.668  1.00                 N  
ATOM    601  N   THR   141     234.228 279.295 153.163  1.00                 N  
ATOM    602  CA  THR   141     234.954 280.400 153.780  1.00                 C  
ATOM    603  C   THR   141     236.162 279.905 154.561  1.00                 C  
ATOM    604  O   THR   141     237.095 280.677 154.817  1.00                 O  
ATOM    605  CB  THR   141     234.046 281.218 154.717  1.00                 C  
ATOM    606  OG1 THR   141     233.544 280.373 155.759  1.00                 O  
ATOM    607  CG2 THR   141     232.868 281.795 153.947  1.00                 C  
ATOM    608  N   VAL   142     236.164 278.630 154.956  1.00                 N  
ATOM    609  CA  VAL   142     237.336 278.047 155.597  1.00                 C  
ATOM    610  C   VAL   142     238.466 277.815 154.603  1.00                 C  
ATOM    611  O   VAL   142     239.636 278.012 154.944  1.00                 O  
ATOM    612  CB  VAL   142     236.993 276.721 156.301  1.00                 C  
ATOM    613  CG1 VAL   142     238.258 276.045 156.808  1.00                 C  
ATOM    614  CG2 VAL   142     236.018 276.961 157.443  1.00                 C  
ATOM    615  N   LYS   143     238.139 277.397 153.377  1.00                 N  
ATOM    616  CA  LYS   143     239.166 277.248 152.352  1.00                 C  
ATOM    617  C   LYS   143     239.558 278.601 151.774  1.00                 C  
ATOM    618  O   LYS   143     240.672 278.768 151.265  1.00                 O  
ATOM    619  CB  LYS   143     238.680 276.319 151.238  1.00                 C  
ATOM    620  CD  LYS   143     238.064 273.999 150.504  1.00                 C  
ATOM    621  CE  LYS   143     237.942 272.542 150.920  1.00                 C  
ATOM    622  CG  LYS   143     238.542 274.865 151.658  1.00                 C  
ATOM    623  NZ  LYS   143     237.433 271.689 149.811  1.00                 N  
ATOM    624  N   ARG   144     238.652 279.580 151.839  1.00                 N  
ATOM    625  CA  ARG   144     238.980 280.922 151.370  1.00                 C  
ATOM    626  C   ARG   144     239.897 281.637 152.352  1.00                 C  
ATOM    627  O   ARG   144     240.867 282.288 151.947  1.00                 O  
ATOM    628  CB  ARG   144     237.705 281.739 151.151  1.00                 C  
ATOM    629  CD  ARG   144     238.622 283.141 149.281  1.00                 C  
ATOM    630  NE  ARG   144     238.831 284.491 148.764  1.00                 N  
ATOM    631  CG  ARG   144     237.953 283.152 150.646  1.00                 C  
ATOM    632  CZ  ARG   144     239.620 284.783 147.735  1.00                 C  
ATOM    633  NH1 ARG   144     239.749 286.041 147.334  1.00                 N  
ATOM    634  NH2 ARG   144     240.278 283.817 147.109  1.00                 N  
ATOM    635  N   LEU   145     239.600 281.533 153.649  1.00                 N  
ATOM    636  CA  LEU   145     240.494 282.087 154.661  1.00                 C  
ATOM    637  C   LEU   145     241.780 281.275 154.754  1.00                 C  
ATOM    638  O   LEU   145     242.839 281.811 155.099  1.00                 O  
ATOM    639  CB  LEU   145     239.799 282.133 156.023  1.00                 C  
ATOM    640  CG  LEU   145     238.633 283.115 156.157  1.00                 C  
ATOM    641  CD1 LEU   145     237.942 282.949 157.501  1.00                 C  
ATOM    642  CD2 LEU   145     239.115 284.547 155.983  1.00                 C  
ATOM    643  N   ILE   146     241.705 279.978 154.447  1.00                 N  
ATOM    644  CA  ILE   146     242.910 279.157 154.401  1.00                 C  
ATOM    645  C   ILE   146     243.751 279.490 153.177  1.00                 C  
ATOM    646  O   ILE   146     244.970 279.279 153.175  1.00                 O  
ATOM    647  CB  ILE   146     242.570 277.655 154.411  1.00                 C  
ATOM    648  CD1 ILE   146     241.355 275.869 155.764  1.00                 C  
ATOM    649  CG1 ILE   146     241.964 277.254 155.757  1.00                 C  
ATOM    650  CG2 ILE   146     243.802 276.828 154.075  1.00                 C  
ATOM    651  N   SER   147     243.117 280.007 152.123  1.00                 N  
ATOM    652  CA  SER   147     243.872 280.444 150.960  1.00                 C  
ATOM    653  C   SER   147     244.633 281.731 151.216  1.00                 C  
ATOM    654  O   SER   147     245.668 281.986 150.595  1.00                 O  
ATOM    655  CB  SER   147     242.944 280.633 149.759  1.00                 C  
ATOM    656  OG  SER   147     242.387 279.397 149.344  1.00                 O  
ATOM    657  N   ARG   148     244.133 282.557 152.137  1.00                 N  
ATOM    658  CA  ARG   148     244.823 283.798 152.480  1.00                 C  
ATOM    659  C   ARG   148     245.739 283.584 153.677  1.00                 C  
ATOM    660  O   ARG   148     246.369 284.532 154.166  1.00                 O  
ATOM    661  CB  ARG   148     243.813 284.910 152.772  1.00                 C  
ATOM    662  CD  ARG   148     243.698 285.905 150.471  1.00                 C  
ATOM    663  NE  ARG   148     244.252 287.198 150.866  1.00                 N  
ATOM    664  CG  ARG   148     242.912 285.254 151.597  1.00                 C  
ATOM    665  CZ  ARG   148     245.171 287.861 150.172  1.00                 C  
ATOM    666  NH1 ARG   148     245.616 289.031 150.609  1.00                 N  
ATOM    667  NH2 ARG   148     245.644 287.352 149.043  1.00                 N  
ATOM    668  N   ARG   149     245.825 282.332 154.158  1.00                 N  
ATOM    669  CA  ARG   149     246.615 281.923 155.330  1.00                 C  
ATOM    670  C   ARG   149     246.237 282.718 156.579  1.00                 C  
ATOM    671  O   ARG   149     247.092 283.293 157.255  1.00                 O  
ATOM    672  CB  ARG   149     248.111 282.085 155.051  1.00                 C  
ATOM    673  CD  ARG   149     250.118 281.420 153.698  1.00                 C  
ATOM    674  NE  ARG   149     250.889 280.883 154.817  1.00                 N  
ATOM    675  CG  ARG   149     248.622 281.237 153.897  1.00                 C  
ATOM    676  CZ  ARG   149     251.223 279.604 154.948  1.00                 C  
ATOM    677  NH1 ARG   149     251.926 279.206 155.999  1.00                 N  
ATOM    678  NH2 ARG   149     250.853 278.724 154.027  1.00                 N  
ATOM    679  N   ALA   150     244.940 282.756 156.877  1.00                 N  
ATOM    680  CA  ALA   150     244.420 283.474 158.032  1.00                 C  
ATOM    681  C   ALA   150     244.830 282.800 159.331  1.00                 C  
ATOM    682  O   ALA   150     244.587 281.605 159.529  1.00                 O  
ATOM    683  CB  ALA   150     242.905 283.577 157.954  1.00                 C  
ATOM    684  N   SER   151     245.467 283.566 160.215  1.00                 N  
ATOM    685  CA  SER   151     245.826 283.050 161.526  1.00                 C  
ATOM    686  C   SER   151     244.578 282.863 162.381  1.00                 C  
ATOM    687  O   SER   151     243.686 283.717 162.415  1.00                 O  
ATOM    688  CB  SER   151     246.815 283.989 162.219  1.00                 C  
ATOM    689  OG  SER   151     247.119 283.535 163.527  1.00                 O  
ATOM    690  N   GLY   152     244.520 281.729 163.079  1.00                 N  
ATOM    691  CA  GLY   152     243.345 281.362 163.856  1.00                 C  
ATOM    692  C   GLY   152     243.610 281.179 165.342  1.00                 C  
ATOM    693  O   GLY   152     242.740 280.641 166.036  1.00                 O  
ATOM    694  N   SER   153     244.770 281.598 165.851  1.00                 N  
ATOM    695  CA  SER   153     245.063 281.425 167.269  1.00                 C  
ATOM    696  C   SER   153     244.265 282.375 168.150  1.00                 C  
ATOM    697  O   SER   153     244.069 282.083 169.334  1.00                 O  
ATOM    698  CB  SER   153     246.557 281.623 167.536  1.00                 C  
ATOM    699  OG  SER   153     246.938 282.971 167.328  1.00                 O  
ATOM    700  N   LEU   154     243.801 283.499 167.605  1.00                 N  
ATOM    701  CA  LEU   154     243.029 284.466 168.377  1.00                 C  
ATOM    702  C   LEU   154     241.578 284.009 168.443  1.00                 C  
ATOM    703  O   LEU   154     240.785 284.286 167.536  1.00                 O  
ATOM    704  CB  LEU   154     243.140 285.859 167.755  1.00                 C  
ATOM    705  CG  LEU   154     242.393 286.984 168.474  1.00                 C  
ATOM    706  CD1 LEU   154     242.956 287.197 169.871  1.00                 C  
ATOM    707  CD2 LEU   154     242.464 288.275 167.673  1.00                 C  
ATOM    708  N   LYS   155     241.225 283.306 169.513  1.00                 N  
ATOM    709  CA  LYS   155     239.877 282.797 169.699  1.00                 C  
ATOM    710  C   LYS   155     238.999 283.874 170.334  1.00                 C  
ATOM    711  O   LYS   155     239.382 285.042 170.442  1.00                 O  
ATOM    712  CB  LYS   155     239.896 281.534 170.562  1.00                 C  
ATOM    713  CD  LYS   155     240.452 280.451 172.757  1.00                 C  
ATOM    714  CE  LYS   155     241.434 279.449 172.172  1.00                 C  
ATOM    715  CG  LYS   155     240.447 281.747 171.963  1.00                 C  
ATOM    716  NZ  LYS   155     241.538 278.221 173.008  1.00                 N  
ATOM    717  N   SER   156     237.805 283.485 170.770  1.00                 N  
ATOM    718  CA  SER   156     236.874 284.401 171.406  1.00                 C  
ATOM    719  C   SER   156     237.227 284.556 172.885  1.00                 C  
ATOM    720  O   SER   156     238.278 284.108 173.350  1.00                 O  
ATOM    721  CB  SER   156     235.436 283.904 171.241  1.00                 C  
ATOM    722  OG  SER   156     235.214 282.725 171.995  1.00                 O  
ATOM    723  N   LEU   157     236.339 285.204 173.644  1.00                 N  
ATOM    724  CA  LEU   157     236.570 285.372 175.074  1.00                 C  
ATOM    725  C   LEU   157     236.389 284.062 175.831  1.00                 C  
ATOM    726  O   LEU   157     236.982 283.879 176.900  1.00                 O  
ATOM    727  CB  LEU   157     235.631 286.435 175.647  1.00                 C  
ATOM    728  CG  LEU   157     235.874 287.874 175.186  1.00                 C  
ATOM    729  CD1 LEU   157     234.783 288.797 175.708  1.00                 C  
ATOM    730  CD2 LEU   157     237.241 288.361 175.640  1.00                 C  
ATOM    731  N   ASP   158     235.585 283.143 175.296  1.00                 N  
ATOM    732  CA  ASP   158     235.357 281.841 175.907  1.00                 C  
ATOM    733  C   ASP   158     236.328 280.778 175.404  1.00                 C  
ATOM    734  O   ASP   158     236.050 279.583 175.563  1.00                 O  
ATOM    735  CB  ASP   158     233.922 281.374 175.653  1.00                 C  
ATOM    736  CG  ASP   158     232.896 282.228 176.371  1.00                 C  
ATOM    737  OD1 ASP   158     233.165 282.642 177.519  1.00                 O  
ATOM    738  OD2 ASP   158     231.823 282.484 175.786  1.00                 O  
ATOM    739  N   SER   159     237.436 281.196 174.777  1.00                 N  
ATOM    740  CA  SER   159     238.520 280.341 174.275  1.00                 C  
ATOM    741  C   SER   159     238.053 279.328 173.230  1.00                 C  
ATOM    742  O   SER   159     238.704 278.299 173.025  1.00                 O  
ATOM    743  CB  SER   159     239.189 279.592 175.429  1.00                 C  
ATOM    744  OG  SER   159     239.755 280.494 176.363  1.00                 O  
ATOM    745  N   PHE   160     236.935 279.598 172.555  1.00                 N  
ATOM    746  CA  PHE   160     236.413 278.706 171.523  1.00                 C  
ATOM    747  C   PHE   160     237.185 278.962 170.231  1.00                 C  
ATOM    748  O   PHE   160     236.845 279.826 169.418  1.00                 O  
ATOM    749  CB  PHE   160     234.911 278.927 171.334  1.00                 C  
ATOM    750  CG  PHE   160     234.082 278.501 172.512  1.00                 C  
ATOM    751  CZ  PHE   160     232.549 277.706 174.690  1.00                 C  
ATOM    752  CD1 PHE   160     233.701 279.418 173.476  1.00                 C  
ATOM    753  CE1 PHE   160     232.938 279.026 174.560  1.00                 C  
ATOM    754  CD2 PHE   160     233.684 277.184 172.656  1.00                 C  
ATOM    755  CE2 PHE   160     232.922 276.792 173.740  1.00                 C  
ATOM    756  N   GLU   161     238.244 278.178 170.039  1.00                 N  
ATOM    757  CA  GLU   161     239.082 278.228 168.845  1.00                 C  
ATOM    758  C   GLU   161     238.377 277.552 167.673  1.00                 C  
ATOM    759  O   GLU   161     237.243 277.083 167.826  1.00                 O  
ATOM    760  CB  GLU   161     240.434 277.564 169.111  1.00                 C  
ATOM    761  CD  GLU   161     241.711 275.443 169.613  1.00                 C  
ATOM    762  CG  GLU   161     240.355 276.063 169.335  1.00                 C  
ATOM    763  OE1 GLU   161     242.124 275.420 170.791  1.00                 O  
ATOM    764  OE2 GLU   161     242.361 274.981 168.651  1.00                 O  
ATOM    765  N   ASN   162     239.016 277.492 166.495  1.00                 N  
ATOM    766  CA  ASN   162     238.320 276.973 165.296  1.00                 C  
ATOM    767  C   ASN   162     237.901 275.514 165.387  1.00                 C  
ATOM    768  O   ASN   162     236.801 275.160 164.942  1.00                 O  
ATOM    769  CB  ASN   162     239.190 277.156 164.051  1.00                 C  
ATOM    770  CG  ASN   162     239.263 278.601 163.598  1.00                 C  
ATOM    771  OD1 ASN   162     238.417 279.418 163.960  1.00                 O  
ATOM    772  ND2 ASN   162     240.278 278.920 162.803  1.00                 N  
ATOM    773  N   VAL   163     238.740 274.656 165.965  1.00                 N  
ATOM    774  CA  VAL   163     238.293 273.302 166.259  1.00                 C  
ATOM    775  C   VAL   163     237.357 273.275 167.460  1.00                 C  
ATOM    776  O   VAL   163     236.491 272.399 167.549  1.00                 O  
ATOM    777  CB  VAL   163     239.483 272.357 166.509  1.00                 C  
ATOM    778  CG1 VAL   163     240.373 272.283 165.278  1.00                 C  
ATOM    779  CG2 VAL   163     240.280 272.814 167.721  1.00                 C  
ATOM    780  N   ARG   164     237.506 274.227 168.383  1.00                 N  
ATOM    781  CA  ARG   164     236.674 274.233 169.584  1.00                 C  
ATOM    782  C   ARG   164     235.301 274.827 169.304  1.00                 C  
ATOM    783  O   ARG   164     234.291 274.352 169.833  1.00                 O  
ATOM    784  CB  ARG   164     237.361 275.012 170.708  1.00                 C  
ATOM    785  CD  ARG   164     237.389 275.701 173.121  1.00                 C  
ATOM    786  NE  ARG   164     236.697 275.653 174.407  1.00                 N  
ATOM    787  CG  ARG   164     236.605 274.995 172.026  1.00                 C  
ATOM    788  CZ  ARG   164     235.777 276.530 174.793  1.00                 C  
ATOM    789  NH1 ARG   164     235.201 276.407 175.981  1.00                 N  
ATOM    790  NH2 ARG   164     235.434 277.529 173.991  1.00                 N  
ATOM    791  N   ALA   165     235.242 275.882 168.485  1.00                 N  
ATOM    792  CA  ALA   165     233.945 276.418 168.085  1.00                 C  
ATOM    793  C   ALA   165     233.327 275.586 166.970  1.00                 C  
ATOM    794  O   ALA   165     232.098 275.530 166.842  1.00                 O  
ATOM    795  CB  ALA   165     234.084 277.866 167.642  1.00                 C  
ATOM    796  N   ASN   166     234.164 274.935 166.158  1.00                 N  
ATOM    797  CA  ASN   166     233.656 273.972 165.188  1.00                 C  
ATOM    798  C   ASN   166     233.073 272.756 165.893  1.00                 C  
ATOM    799  O   ASN   166     232.118 272.139 165.409  1.00                 O  
ATOM    800  CB  ASN   166     234.761 273.559 164.214  1.00                 C  
ATOM    801  CG  ASN   166     234.237 272.737 163.053  1.00                 C  
ATOM    802  OD1 ASN   166     233.132 272.970 162.563  1.00                 O  
ATOM    803  ND2 ASN   166     235.031 271.770 162.608  1.00                 N  
ATOM    804  N   LYS   167     233.638 272.401 167.050  1.00                 N  
ATOM    805  CA  LYS   167     233.035 271.363 167.875  1.00                 C  
ATOM    806  C   LYS   167     231.885 271.917 168.703  1.00                 C  
ATOM    807  O   LYS   167     231.059 271.149 169.209  1.00                 O  
ATOM    808  CB  LYS   167     234.084 270.731 168.792  1.00                 C  
ATOM    809  CD  LYS   167     234.669 268.956 170.468  1.00                 C  
ATOM    810  CE  LYS   167     235.752 268.273 169.649  1.00                 C  
ATOM    811  CG  LYS   167     233.580 269.529 169.574  1.00                 C  
ATOM    812  NZ  LYS   167     236.751 267.586 170.514  1.00                 N  
ATOM    813  N   GLY   168     231.812 273.242 168.852  1.00                 N  
ATOM    814  CA  GLY   168     230.619 273.846 169.434  1.00                 C  
ATOM    815  C   GLY   168     229.473 273.836 168.432  1.00                 C  
ATOM    816  O   GLY   168     228.300 273.917 168.815  1.00                 O  
ATOM    817  N   LEU   169     229.795 273.737 167.142  1.00                 N  
ATOM    818  CA  LEU   169     228.786 273.474 166.121  1.00                 C  
ATOM    819  C   LEU   169     228.632 271.976 165.872  1.00                 C  
ATOM    820  O   LEU   169     227.543 271.418 166.042  1.00                 O  
ATOM    821  CB  LEU   169     229.145 274.189 164.817  1.00                 C  
ATOM    822  CG  LEU   169     228.171 274.002 163.651  1.00                 C  
ATOM    823  CD1 LEU   169     226.790 274.527 164.015  1.00                 C  
ATOM    824  CD2 LEU   169     228.689 274.696 162.401  1.00                 C  
ATOM    825  N   ARG   170     229.717 271.315 165.476  1.00                 N  
ATOM    826  CA  ARG   170     229.682 269.889 165.222  1.00                 C  
ATOM    827  C   ARG   170     230.271 269.492 163.885  1.00                 C  
ATOM    828  O   ARG   170     230.185 268.327 163.484  1.00                 O  
ATOM    829  CB  ARG   170     228.246 269.366 165.298  1.00                 C  
ATOM    830  CD  ARG   170     226.209 268.903 166.689  1.00                 C  
ATOM    831  NE  ARG   170     225.608 268.954 168.019  1.00                 N  
ATOM    832  CG  ARG   170     227.637 269.424 166.689  1.00                 C  
ATOM    833  CZ  ARG   170     224.349 268.618 168.283  1.00                 C  
ATOM    834  NH1 ARG   170     223.889 268.697 169.524  1.00                 N  
ATOM    835  NH2 ARG   170     223.554 268.206 167.306  1.00                 N  
ATOM    836  N   SER   171     230.873 270.451 163.185  1.00                 N  
ATOM    837  CA  SER   171     231.423 270.184 161.863  1.00                 C  
ATOM    838  C   SER   171     232.732 269.411 161.974  1.00                 C  
ATOM    839  O   SER   171     233.477 269.563 162.946  1.00                 O  
ATOM    840  CB  SER   171     231.640 271.492 161.099  1.00                 C  
ATOM    841  OG  SER   171     232.269 271.255 159.852  1.00                 O  
ATOM    842  N   ARG   172     233.009 268.579 160.971  1.00                 N  
ATOM    843  CA  ARG   172     234.222 267.768 160.946  1.00                 C  
ATOM    844  C   ARG   172     235.201 268.226 159.874  1.00                 C  
ATOM    845  O   ARG   172     236.413 268.272 160.119  1.00                 O  
ATOM    846  CB  ARG   172     233.877 266.294 160.724  1.00                 C  
ATOM    847  CD  ARG   172     232.939 264.522 159.214  1.00                 C  
ATOM    848  NE  ARG   172     232.504 264.188 157.860  1.00                 N  
ATOM    849  CG  ARG   172     233.297 265.992 159.351  1.00                 C  
ATOM    850  CZ  ARG   172     231.251 264.293 157.431  1.00                 C  
ATOM    851  NH1 ARG   172     230.948 263.967 156.182  1.00                 N  
ATOM    852  NH2 ARG   172     230.303 264.725 158.252  1.00                 N  
ATOM    853  N   ARG   173     234.695 268.566 158.685  1.00                 N  
ATOM    854  CA  ARG   173     235.559 269.077 157.626  1.00                 C  
ATOM    855  C   ARG   173     236.068 270.477 157.945  1.00                 C  
ATOM    856  O   ARG   173     237.094 270.902 157.402  1.00                 O  
ATOM    857  CB  ARG   173     234.818 269.087 156.288  1.00                 C  
ATOM    858  CD  ARG   173     233.757 267.786 154.422  1.00                 C  
ATOM    859  NE  ARG   173     233.490 266.464 153.859  1.00                 N  
ATOM    860  CG  ARG   173     234.536 267.703 155.724  1.00                 C  
ATOM    861  CZ  ARG   173     232.729 266.247 152.791  1.00                 C  
ATOM    862  NH1 ARG   173     232.543 265.010 152.350  1.00                 N  
ATOM    863  NH2 ARG   173     232.157 267.267 152.166  1.00                 N  
ATOM    864  N   ALA   174     235.362 271.212 158.807  1.00                 N  
ATOM    865  CA  ALA   174     235.875 272.492 159.280  1.00                 C  
ATOM    866  C   ALA   174     237.007 272.278 160.274  1.00                 C  
ATOM    867  O   ALA   174     237.898 273.124 160.403  1.00                 O  
ATOM    868  CB  ALA   174     234.759 273.309 159.913  1.00                 C  
ATOM    869  N   SER   175     236.992 271.154 160.995  1.00                 N  
ATOM    870  CA  SER   175     238.083 270.847 161.914  1.00                 C  
ATOM    871  C   SER   175     239.295 270.335 161.147  1.00                 C  
ATOM    872  O   SER   175     240.441 270.662 161.478  1.00                 O  
ATOM    873  CB  SER   175     237.634 269.818 162.954  1.00                 C  
ATOM    874  OG  SER   175     237.341 268.573 162.345  1.00                 O  
ATOM    875  N   SER   176     239.061 269.516 160.117  1.00                 N  
ATOM    876  CA  SER   176     240.162 269.039 159.286  1.00                 C  
ATOM    877  C   SER   176     240.746 270.169 158.448  1.00                 C  
ATOM    878  O   SER   176     241.955 270.198 158.183  1.00                 O  
ATOM    879  CB  SER   176     239.694 267.900 158.378  1.00                 C  
ATOM    880  OG  SER   176     238.743 268.358 157.433  1.00                 O  
ATOM    881  N   SER   177     239.901 271.130 158.091  1.00                 N  
ATOM    882  CA  SER   177     240.321 272.261 157.279  1.00                 C  
ATOM    883  C   SER   177     241.414 273.106 157.936  1.00                 C  
ATOM    884  O   SER   177     242.302 273.643 157.269  1.00                 O  
ATOM    885  CB  SER   177     239.127 273.161 156.956  1.00                 C  
ATOM    886  OG  SER   177     238.194 272.493 156.124  1.00                 O  
ATOM    887  N   TRP   178     241.363 273.236 159.257  1.00                 N  
ATOM    888  CA  TRP   178     242.334 274.050 159.979  1.00                 C  
ATOM    889  C   TRP   178     243.310 273.221 160.815  1.00                 C  
ATOM    890  O   TRP   178     244.084 273.745 161.620  1.00                 O  
ATOM    891  CB  TRP   178     241.622 275.050 160.892  1.00                 C  
ATOM    892  CG  TRP   178     240.811 276.067 160.150  1.00                 C  
ATOM    893  CD1 TRP   178     239.449 276.162 160.113  1.00                 C  
ATOM    894  NE1 TRP   178     239.069 277.223 159.328  1.00                 N  
ATOM    895  CD2 TRP   178     241.310 277.136 159.337  1.00                 C  
ATOM    896  CE2 TRP   178     240.196 277.837 158.840  1.00                 C  
ATOM    897  CH2 TRP   178     241.586 279.347 157.674  1.00                 C  
ATOM    898  CZ2 TRP   178     240.323 278.946 158.006  1.00                 C  
ATOM    899  CE3 TRP   178     242.591 277.569 158.981  1.00                 C  
ATOM    900  CZ3 TRP   178     242.712 278.669 158.154  1.00                 C  
ATOM    901  N   LYS   179     243.279 271.905 160.628  1.00                 N  
ATOM    902  CA  LYS   179     244.115 270.970 161.377  1.00                 C  
ATOM    903  C   LYS   179     245.448 271.478 161.929  1.00                 C  
ATOM    904  O   LYS   179     245.609 271.676 163.137  1.00                 O  
ATOM    905  CB  LYS   179     244.446 269.745 160.523  1.00                 C  
ATOM    906  CD  LYS   179     245.508 267.476 160.362  1.00                 C  
ATOM    907  CE  LYS   179     246.473 266.498 161.013  1.00                 C  
ATOM    908  CG  LYS   179     245.294 268.703 161.234  1.00                 C  
ATOM    909  NZ  LYS   179     245.925 265.938 162.280  1.00                 N  
ATOM    910  N   SER   180     246.428 271.699 161.054  1.00                 N  
ATOM    911  CA  SER   180     247.759 272.141 161.488  1.00                 C  
ATOM    912  C   SER   180     247.793 273.272 162.506  1.00                 C  
ATOM    913  O   SER   180     248.362 273.149 163.594  1.00                 O  
ATOM    914  CB  SER   180     248.594 272.587 160.286  1.00                 C  
ATOM    915  OG  SER   180     249.878 273.027 160.692  1.00                 O  
ATOM    916  N   LEU   181     247.179 274.396 162.166  1.00                 N  
ATOM    917  CA  LEU   181     247.199 275.533 163.068  1.00                 C  
ATOM    918  C   LEU   181     246.208 275.352 164.221  1.00                 C  
ATOM    919  O   LEU   181     246.403 275.873 165.322  1.00                 O  
ATOM    920  CB  LEU   181     246.884 276.824 162.310  1.00                 C  
ATOM    921  CG  LEU   181     247.922 277.275 161.279  1.00                 C  
ATOM    922  CD1 LEU   181     247.420 278.484 160.504  1.00                 C  
ATOM    923  CD2 LEU   181     249.247 277.593 161.954  1.00                 C  
ATOM    924  N   TRP   182     245.125 274.610 163.987  1.00                 N  
ATOM    925  CA  TRP   182     244.137 274.371 165.047  1.00                 C  
ATOM    926  C   TRP   182     244.722 273.321 166.001  1.00                 C  
ATOM    927  O   TRP   182     244.034 272.407 166.462  1.00                 O  
ATOM    928  CB  TRP   182     242.805 273.917 164.446  1.00                 C  
ATOM    929  CG  TRP   182     242.118 274.978 163.642  1.00                 C  
ATOM    930  CD1 TRP   182     241.655 274.866 162.363  1.00                 C  
ATOM    931  NE1 TRP   182     241.083 276.048 161.960  1.00                 N  
ATOM    932  CD2 TRP   182     241.814 276.313 164.064  1.00                 C  
ATOM    933  CE2 TRP   182     241.169 276.952 162.990  1.00                 C  
ATOM    934  CH2 TRP   182     240.952 278.952 164.227  1.00                 C  
ATOM    935  CZ2 TRP   182     240.733 278.275 163.060  1.00                 C  
ATOM    936  CE3 TRP   182     242.026 277.030 165.245  1.00                 C  
ATOM    937  CZ3 TRP   182     241.592 278.341 165.311  1.00                 C  
ATOM    938  N   LEU   183     246.119 273.472 166.334  1.00                 N  
ATOM    939  CA  LEU   183     246.689 272.492 167.248  1.00                 C  
ATOM    940  C   LEU   183     245.589 271.660 167.893  1.00                 C  
ATOM    941  O   LEU   183     244.806 272.156 168.707  1.00                 O  
ATOM    942  CB  LEU   183     247.531 273.186 168.321  1.00                 C  
ATOM    943  CG  LEU   183     248.945 273.600 167.909  1.00                 C  
ATOM    944  CD1 LEU   183     248.899 274.678 166.837  1.00                 C  
ATOM    945  CD2 LEU   183     249.735 274.087 169.115  1.00                 C  
ATOM    946  N   ASP   184     245.535 270.382 167.523  1.00                 N  
ATOM    947  CA  ASP   184     244.569 269.442 168.075  1.00                 C  
ATOM    948  C   ASP   184     245.018 268.836 169.397  1.00                 C  
ATOM    949  O   ASP   184     244.338 267.959 169.934  1.00                 O  
ATOM    950  CB  ASP   184     244.288 268.315 167.079  1.00                 C  
ATOM    951  CG  ASP   184     243.531 268.794 165.856  1.00                 C  
ATOM    952  OD1 ASP   184     242.822 269.818 165.959  1.00                 O  
ATOM    953  OD2 ASP   184     243.645 268.146 164.795  1.00                 O  
ATOM    954  N   ILE   185     246.156 269.277 169.928  1.00                 N  
ATOM    955  CA  ILE   185     246.709 268.718 171.155  1.00                 C  
ATOM    956  C   ILE   185     246.889 269.819 172.192  1.00                 C  
ATOM    957  O   ILE   185     247.795 269.748 173.031  1.00                 O  
ATOM    958  CB  ILE   185     248.045 267.998 170.895  1.00                 C  
ATOM    959  CD1 ILE   185     249.525 266.129 171.798  1.00                 C  
ATOM    960  CG1 ILE   185     248.419 267.120 172.091  1.00                 C  
ATOM    961  CG2 ILE   185     249.138 269.005 170.568  1.00                 C  
ATOM    962  N   GLU   186     246.038 270.843 172.147  1.00                 N  
ATOM    963  CA  GLU   186     246.266 272.049 172.938  1.00                 C  
ATOM    964  C   GLU   186     245.050 272.516 173.728  1.00                 C  
ATOM    965  O   GLU   186     245.089 273.603 174.313  1.00                 O  
ATOM    966  CB  GLU   186     246.730 273.198 172.041  1.00                 C  
ATOM    967  CD  GLU   186     249.231 272.930 172.271  1.00                 C  
ATOM    968  CG  GLU   186     248.045 272.936 171.326  1.00                 C  
ATOM    969  OE1 GLU   186     249.112 273.498 173.377  1.00                 O  
ATOM    970  OE2 GLU   186     250.279 272.357 171.906  1.00                 O  
ATOM    971  N   GLU   187     245.297 273.256 174.806  1.00                 N  
ATOM    972  CA  GLU   187     244.225 273.652 175.716  1.00                 C  
ATOM    973  C   GLU   187     243.598 275.037 175.608  1.00                 C  
ATOM    974  O   GLU   187     244.274 276.065 175.509  1.00                 O  
ATOM    975  CB  GLU   187     244.688 273.540 177.170  1.00                 C  
ATOM    976  CD  GLU   187     243.782 271.249 177.724  1.00                 C  
ATOM    977  CG  GLU   187     245.015 272.123 177.610  1.00                 C  
ATOM    978  OE1 GLU   187     242.676 271.802 177.903  1.00                 O  
ATOM    979  OE2 GLU   187     243.921 270.011 177.634  1.00                 O  
ATOM    980  N   ALA   188     242.266 275.058 175.630  1.00                 N  
ATOM    981  CA  ALA   188     241.511 276.299 175.590  1.00                 C  
ATOM    982  C   ALA   188     241.971 277.106 176.798  1.00                 C  
ATOM    983  O   ALA   188     241.917 276.647 177.942  1.00                 O  
ATOM    984  CB  ALA   188     240.017 276.012 175.604  1.00                 C  
ATOM    985  N   VAL   189     242.434 278.331 176.558  1.00                 N  
ATOM    986  CA  VAL   189     242.919 279.208 177.623  1.00                 C  
ATOM    987  C   VAL   189     243.959 278.500 178.493  1.00                 C  
ATOM    988  O   VAL   189     244.201 278.866 179.646  1.00                 O  
ATOM    989  CB  VAL   189     241.764 279.717 178.505  1.00                 C  
ATOM    990  CG1 VAL   189     242.303 280.520 179.678  1.00                 C  
ATOM    991  CG2 VAL   189     240.794 280.552 177.684  1.00                 C  
ATOM    992  N   GLY   190     244.588 277.467 177.936  1.00                 N  
ATOM    993  CA  GLY   190     245.590 276.683 178.651  1.00                 C  
ATOM    994  C   GLY   190     244.970 276.085 179.912  1.00                 C  
ATOM    995  O   GLY   190     245.595 275.999 180.972  1.00                 O  
ATOM    996  N   GLU   191     243.713 275.664 179.796  1.00                 N  
ATOM    997  CA  GLU   191     242.985 275.059 180.912  1.00                 C  
ATOM    998  C   GLU   191     242.937 273.544 180.703  1.00                 C  
ATOM    999  O   GLU   191     242.092 273.005 179.984  1.00                 O  
ATOM   1000  CB  GLU   191     241.579 275.652 181.019  1.00                 C  
ATOM   1001  CD  GLU   191     239.391 275.748 182.277  1.00                 C  
ATOM   1002  CG  GLU   191     240.771 275.126 182.194  1.00                 C  
ATOM   1003  OE1 GLU   191     238.928 276.305 181.259  1.00                 O  
ATOM   1004  OE2 GLU   191     238.772 275.678 183.360  1.00                 O  
ATOM   1005  N   THR   192     243.867 272.846 181.349  1.00                 N  
ATOM   1006  CA  THR   192     244.011 271.395 181.237  1.00                 C  
ATOM   1007  C   THR   192     242.750 270.533 181.282  1.00                 C  
ATOM   1008  O   THR   192     242.776 269.346 180.946  1.00                 O  
ATOM   1009  CB  THR   192     244.926 270.832 182.341  1.00                 C  
ATOM   1010  OG1 THR   192     244.371 271.137 183.626  1.00                 O  
ATOM   1011  CG2 THR   192     246.312 271.450 182.250  1.00                 C  
ATOM   1012  N   GLN   193     241.626 271.106 181.694  1.00                 N  
ATOM   1013  CA  GLN   193     240.399 270.322 181.782  1.00                 C  
ATOM   1014  C   GLN   193     239.502 270.391 180.554  1.00                 C  
ATOM   1015  O   GLN   193     238.417 269.805 180.517  1.00                 O  
ATOM   1016  CB  GLN   193     239.572 270.755 182.995  1.00                 C  
ATOM   1017  CD  GLN   193     238.167 272.543 184.093  1.00                 C  
ATOM   1018  CG  GLN   193     238.986 272.153 182.879  1.00                 C  
ATOM   1019  OE1 GLN   193     238.115 271.809 185.081  1.00                 O  
ATOM   1020  NE2 GLN   193     237.523 273.702 184.024  1.00                 N  
ATOM   1021  N   THR   194     240.000 271.132 179.447  1.00                 N  
ATOM   1022  CA  THR   194     239.043 271.235 178.347  1.00                 C  
ATOM   1023  C   THR   194     239.091 269.996 177.464  1.00                 C  
ATOM   1024  O   THR   194     238.145 269.204 177.467  1.00                 O  
ATOM   1025  CB  THR   194     239.303 272.487 177.488  1.00                 C  
ATOM   1026  OG1 THR   194     239.152 273.662 178.294  1.00                 O  
ATOM   1027  CG2 THR   194     238.312 272.557 176.336  1.00                 C  
ATOM   1028  N   SER   195     240.216 269.795 176.750  1.00                 N  
ATOM   1029  CA  SER   195     240.568 268.540 176.059  1.00                 C  
ATOM   1030  C   SER   195     239.451 268.078 175.119  1.00                 C  
ATOM   1031  O   SER   195     238.683 267.163 175.428  1.00                 O  
ATOM   1032  CB  SER   195     240.878 267.438 177.074  1.00                 C  
ATOM   1033  OG  SER   195     241.987 267.788 177.884  1.00                 O  
ATOM   1034  N   LEU   196     239.318 268.770 173.989  1.00                 N  
ATOM   1035  CA  LEU   196     238.053 268.920 173.248  1.00                 C  
ATOM   1036  C   LEU   196     237.312 267.658 172.760  1.00                 C  
ATOM   1037  O   LEU   196     236.282 267.769 172.099  1.00                 O  
ATOM   1038  CB  LEU   196     238.261 269.782 172.001  1.00                 C  
ATOM   1039  CG  LEU   196     238.607 271.252 172.243  1.00                 C  
ATOM   1040  CD1 LEU   196     238.930 271.952 170.932  1.00                 C  
ATOM   1041  CD2 LEU   196     237.465 271.963 172.954  1.00                 C  
ATOM   1042  N   VAL   197     237.828 266.467 173.076  1.00                 N  
ATOM   1043  CA  VAL   197     236.979 265.281 173.072  1.00                 C  
ATOM   1044  C   VAL   197     235.883 265.379 174.132  1.00                 C  
ATOM   1045  O   VAL   197     234.806 264.791 173.975  1.00                 O  
ATOM   1046  CB  VAL   197     237.801 263.998 173.294  1.00                 C  
ATOM   1047  CG1 VAL   197     238.808 263.809 172.169  1.00                 C  
ATOM   1048  CG2 VAL   197     238.505 264.042 174.642  1.00                 C  
ATOM   1049  N   HIS   198     236.139 266.109 175.223  1.00                 N  
ATOM   1050  CA  HIS   198     235.095 266.444 176.185  1.00                 C  
ATOM   1051  C   HIS   198     234.063 267.363 175.549  1.00                 C  
ATOM   1052  O   HIS   198     232.870 267.251 175.838  1.00                 O  
ATOM   1053  CB  HIS   198     235.701 267.099 177.427  1.00                 C  
ATOM   1054  CG  HIS   198     236.504 266.162 178.274  1.00                 C  
ATOM   1055  ND1 HIS   198     237.207 266.577 179.384  1.00                 N  
ATOM   1056  CE1 HIS   198     237.824 265.516 179.934  1.00                 C  
ATOM   1057  CD2 HIS   198     236.794 264.735 178.255  1.00                 C  
ATOM   1058  NE2 HIS   198     237.581 264.408 179.262  1.00                 N  
ATOM   1059  N   ALA   199     234.526 268.297 174.714  1.00                 N  
ATOM   1060  CA  ALA   199     233.615 269.171 173.981  1.00                 C  
ATOM   1061  C   ALA   199     232.801 268.359 172.981  1.00                 C  
ATOM   1062  O   ALA   199     231.599 268.589 172.797  1.00                 O  
ATOM   1063  CB  ALA   199     234.391 270.272 173.274  1.00                 C  
ATOM   1064  N   ALA   200     233.431 267.356 172.362  1.00                 N  
ATOM   1065  CA  ALA   200     232.686 266.411 171.538  1.00                 C  
ATOM   1066  C   ALA   200     231.806 265.502 172.386  1.00                 C  
ATOM   1067  O   ALA   200     230.872 264.880 171.867  1.00                 O  
ATOM   1068  CB  ALA   200     233.639 265.573 170.699  1.00                 C  
ATOM   1069  N   ALA   201     232.090 265.406 173.685  1.00                 N  
ATOM   1070  CA  ALA   201     231.181 264.731 174.601  1.00                 C  
ATOM   1071  C   ALA   201     230.184 265.703 175.225  1.00                 C  
ATOM   1072  O   ALA   201     229.151 265.269 175.747  1.00                 O  
ATOM   1073  CB  ALA   201     231.962 264.020 175.695  1.00                 C  
ATOM   1074  N   ALA   202     230.477 267.009 175.196  1.00                 N  
ATOM   1075  CA  ALA   202     229.478 267.999 175.587  1.00                 C  
ATOM   1076  C   ALA   202     228.321 268.022 174.599  1.00                 C  
ATOM   1077  O   ALA   202     227.159 267.835 174.978  1.00                 O  
ATOM   1078  CB  ALA   202     230.110 269.379 175.689  1.00                 C  
ATOM   1079  N   ILE   203     228.626 268.244 173.324  1.00                 N  
ATOM   1080  CA  ILE   203     227.613 268.466 172.303  1.00                 C  
ATOM   1081  C   ILE   203     227.152 267.175 171.640  1.00                 C  
ATOM   1082  O   ILE   203     226.002 267.086 171.198  1.00                 O  
ATOM   1083  CB  ILE   203     228.111 269.436 171.215  1.00                 C  
ATOM   1084  CD1 ILE   203     225.929 270.752 171.139  1.00                 C  
ATOM   1085  CG1 ILE   203     226.939 269.932 170.366  1.00                 C  
ATOM   1086  CG2 ILE   203     229.187 268.777 170.366  1.00                 C  
ATOM   1087  N   GLY   204     228.025 266.175 171.544  1.00                 N  
ATOM   1088  CA  GLY   204     227.600 264.871 171.073  1.00                 C  
ATOM   1089  C   GLY   204     227.589 264.681 169.571  1.00                 C  
ATOM   1090  O   GLY   204     226.540 264.377 168.994  1.00                 O  
ATOM   1091  N   ASN   205     228.736 264.852 168.921  1.00                 N  
ATOM   1092  CA  ASN   205     228.847 264.728 167.468  1.00                 C  
ATOM   1093  C   ASN   205     229.842 263.617 167.146  1.00                 C  
ATOM   1094  O   ASN   205     231.049 263.775 167.348  1.00                 O  
ATOM   1095  CB  ASN   205     229.261 266.063 166.846  1.00                 C  
ATOM   1096  CG  ASN   205     229.308 266.011 165.332  1.00                 C  
ATOM   1097  OD1 ASN   205     230.331 265.658 164.745  1.00                 O  
ATOM   1098  ND2 ASN   205     228.198 266.364 164.694  1.00                 N  
ATOM   1099  N   GLY   206     229.328 262.495 166.634  1.00                 N  
ATOM   1100  CA  GLY   206     230.168 261.324 166.394  1.00                 C  
ATOM   1101  C   GLY   206     231.039 261.499 165.156  1.00                 C  
ATOM   1102  O   GLY   206     232.190 261.045 165.131  1.00                 O  
ATOM   1103  N   ALA   207     230.499 262.141 164.113  1.00                 N  
ATOM   1104  CA  ALA   207     231.292 262.438 162.924  1.00                 C  
ATOM   1105  C   ALA   207     232.399 263.436 163.231  1.00                 C  
ATOM   1106  O   ALA   207     233.453 263.417 162.584  1.00                 O  
ATOM   1107  CB  ALA   207     230.402 262.974 161.813  1.00                 C  
ATOM   1108  N   LEU   208     232.182 264.309 164.212  1.00                 N  
ATOM   1109  CA  LEU   208     233.269 265.131 164.723  1.00                 C  
ATOM   1110  C   LEU   208     234.164 264.336 165.662  1.00                 C  
ATOM   1111  O   LEU   208     235.320 264.709 165.880  1.00                 O  
ATOM   1112  CB  LEU   208     232.716 266.363 165.443  1.00                 C  
ATOM   1113  CG  LEU   208     233.751 267.346 165.995  1.00                 C  
ATOM   1114  CD1 LEU   208     234.621 267.896 164.876  1.00                 C  
ATOM   1115  CD2 LEU   208     233.068 268.482 166.741  1.00                 C  
ATOM   1116  N   LEU   209     233.655 263.239 166.227  1.00                 N  
ATOM   1117  CA  LEU   209     234.435 262.483 167.202  1.00                 C  
ATOM   1118  C   LEU   209     235.431 261.554 166.522  1.00                 C  
ATOM   1119  O   LEU   209     236.470 261.214 167.099  1.00                 O  
ATOM   1120  CB  LEU   209     233.512 261.675 168.116  1.00                 C  
ATOM   1121  CG  LEU   209     234.192 260.863 169.220  1.00                 C  
ATOM   1122  CD1 LEU   209     234.981 261.773 170.149  1.00                 C  
ATOM   1123  CD2 LEU   209     233.167 260.063 170.009  1.00                 C  
ATOM   1124  N   GLN   210     235.123 261.105 165.302  1.00                 N  
ATOM   1125  CA  GLN   210     236.052 260.227 164.595  1.00                 C  
ATOM   1126  C   GLN   210     237.228 261.010 164.022  1.00                 C  
ATOM   1127  O   GLN   210     238.392 260.633 164.215  1.00                 O  
ATOM   1128  CB  GLN   210     235.331 259.474 163.475  1.00                 C  
ATOM   1129  CD  GLN   210     233.579 257.772 162.833  1.00                 C  
ATOM   1130  CG  GLN   210     234.331 258.440 163.967  1.00                 C  
ATOM   1131  OE1 GLN   210     233.425 258.345 161.754  1.00                 O  
ATOM   1132  NE2 GLN   210     233.107 256.554 163.074  1.00                 N  
ATOM   1133  N   PHE   211     236.944 262.104 163.310  1.00                 N  
ATOM   1134  CA  PHE   211     238.013 262.963 162.815  1.00                 C  
ATOM   1135  C   PHE   211     238.689 263.706 163.960  1.00                 C  
ATOM   1136  O   PHE   211     239.863 264.083 163.863  1.00                 O  
ATOM   1137  CB  PHE   211     237.469 263.959 161.789  1.00                 C  
ATOM   1138  CG  PHE   211     237.120 263.337 160.467  1.00                 C  
ATOM   1139  CZ  PHE   211     236.483 262.185 158.019  1.00                 C  
ATOM   1140  CD1 PHE   211     235.804 263.258 160.048  1.00                 C  
ATOM   1141  CE1 PHE   211     235.484 262.686 158.831  1.00                 C  
ATOM   1142  CD2 PHE   211     238.109 262.831 159.642  1.00                 C  
ATOM   1143  CE2 PHE   211     237.789 262.259 158.425  1.00                 C  
ATOM   1144  N   LEU   212     237.965 263.906 165.063  1.00                 N  
ATOM   1145  CA  LEU   212     238.578 264.468 166.259  1.00                 C  
ATOM   1146  C   LEU   212     239.213 263.364 167.098  1.00                 C  
ATOM   1147  O   LEU   212     239.768 263.622 168.168  1.00                 O  
ATOM   1148  CB  LEU   212     237.542 265.237 167.081  1.00                 C  
ATOM   1149  CG  LEU   212     237.319 266.700 166.693  1.00                 C  
ATOM   1150  CD1 LEU   212     236.967 266.818 165.218  1.00                 C  
ATOM   1151  CD2 LEU   212     236.227 267.323 167.549  1.00                 C  
ATOM   1152  N   LEU   213     239.151 262.121 166.619  1.00                 N  
ATOM   1153  CA  LEU   213     239.931 261.059 167.240  1.00                 C  
ATOM   1154  C   LEU   213     241.233 260.841 166.488  1.00                 C  
ATOM   1155  O   LEU   213     242.288 260.643 167.102  1.00                 O  
ATOM   1156  CB  LEU   213     239.123 259.761 167.292  1.00                 C  
ATOM   1157  CG  LEU   213     239.811 258.559 167.943  1.00                 C  
ATOM   1158  CD1 LEU   213     240.164 258.862 169.391  1.00                 C  
ATOM   1159  CD2 LEU   213     238.928 257.324 167.860  1.00                 C  
ATOM   1160  N   LYS   214     241.176 260.853 165.155  1.00                 N  
ATOM   1161  CA  LYS   214     242.401 260.782 164.365  1.00                 C  
ATOM   1162  C   LYS   214     243.213 262.063 164.503  1.00                 C  
ATOM   1163  O   LYS   214     244.449 262.033 164.505  1.00                 O  
ATOM   1164  CB  LYS   214     242.075 260.520 162.893  1.00                 C  
ATOM   1165  CD  LYS   214     241.216 258.942 161.141  1.00                 C  
ATOM   1166  CE  LYS   214     240.678 257.548 160.863  1.00                 C  
ATOM   1167  CG  LYS   214     241.514 259.134 162.619  1.00                 C  
ATOM   1168  NZ  LYS   214     240.359 257.353 159.422  1.00                 N  
ATOM   1169  N   TRP   215     242.574 263.138 164.928  1.00                 N  
ATOM   1170  CA  TRP   215     243.297 264.377 165.135  1.00                 C  
ATOM   1171  C   TRP   215     244.671 263.921 165.637  1.00                 C  
ATOM   1172  O   TRP   215     244.798 262.872 166.273  1.00                 O  
ATOM   1173  CB  TRP   215     242.546 265.278 166.118  1.00                 C  
ATOM   1174  CG  TRP   215     241.246 265.796 165.584  1.00                 C  
ATOM   1175  CD1 TRP   215     240.612 265.398 164.442  1.00                 C  
ATOM   1176  NE1 TRP   215     239.442 266.099 164.280  1.00                 N  
ATOM   1177  CD2 TRP   215     240.419 266.808 166.171  1.00                 C  
ATOM   1178  CE2 TRP   215     239.303 266.972 165.331  1.00                 C  
ATOM   1179  CH2 TRP   215     238.407 268.640 166.742  1.00                 C  
ATOM   1180  CZ2 TRP   215     238.288 267.887 165.607  1.00                 C  
ATOM   1181  CE3 TRP   215     240.515 267.592 167.325  1.00                 C  
ATOM   1182  CZ3 TRP   215     239.507 268.498 167.595  1.00                 C  
ATOM   1183  N   SER   216     245.722 264.688 165.368  1.00                 N  
ATOM   1184  CA  SER   216     247.068 264.308 165.772  1.00                 C  
ATOM   1185  C   SER   216     247.321 264.303 167.295  1.00                 C  
ATOM   1186  O   SER   216     248.137 263.535 167.812  1.00                 O  
ATOM   1187  CB  SER   216     248.102 265.234 165.129  1.00                 C  
ATOM   1188  OG  SER   216     248.124 265.074 163.721  1.00                 O  
ATOM   1189  N   ASN   217     246.622 265.160 168.018  1.00                 N  
ATOM   1190  CA  ASN   217     246.774 265.272 169.474  1.00                 C  
ATOM   1191  C   ASN   217     245.425 264.934 170.119  1.00                 C  
ATOM   1192  O   ASN   217     245.100 265.375 171.224  1.00                 O  
ATOM   1193  CB  ASN   217     247.266 266.670 169.855  1.00                 C  
ATOM   1194  CG  ASN   217     248.685 266.934 169.393  1.00                 C  
ATOM   1195  OD1 ASN   217     249.455 266.003 169.156  1.00                 O  
ATOM   1196  ND2 ASN   217     249.036 268.208 169.263  1.00                 N  
ATOM   1197  N   VAL   218     244.627 264.139 169.419  1.00                 N  
ATOM   1198  CA  VAL   218     243.295 263.823 169.900  1.00                 C  
ATOM   1199  C   VAL   218     243.130 263.489 171.349  1.00                 C  
ATOM   1200  O   VAL   218     242.237 263.998 172.032  1.00                 O  
ATOM   1201  CB  VAL   218     242.681 262.642 169.125  1.00                 C  
ATOM   1202  CG1 VAL   218     243.408 261.349 169.460  1.00                 C  
ATOM   1203  CG2 VAL   218     241.196 262.518 169.434  1.00                 C  
ATOM   1204  N   ASN   219     243.982 262.602 171.798  1.00                 N  
ATOM   1205  CA  ASN   219     243.866 262.261 173.216  1.00                 C  
ATOM   1206  C   ASN   219     242.560 261.577 173.600  1.00                 C  
ATOM   1207  O   ASN   219     241.479 262.158 173.507  1.00                 O  
ATOM   1208  CB  ASN   219     244.038 263.510 174.083  1.00                 C  
ATOM   1209  CG  ASN   219     245.434 264.096 173.990  1.00                 C  
ATOM   1210  OD1 ASN   219     246.424 263.365 173.969  1.00                 O  
ATOM   1211  ND2 ASN   219     245.515 265.420 173.934  1.00                 N  
ATOM   1212  N   LEU   220     242.699 260.320 174.028  1.00                 N  
ATOM   1213  CA  LEU   220     241.570 259.552 174.543  1.00                 C  
ATOM   1214  C   LEU   220     241.063 260.117 175.860  1.00                 C  
ATOM   1215  O   LEU   220     239.850 260.221 176.080  1.00                 O  
ATOM   1216  CB  LEU   220     241.959 258.083 174.724  1.00                 C  
ATOM   1217  CG  LEU   220     242.225 257.290 173.443  1.00                 C  
ATOM   1218  CD1 LEU   220     242.767 255.907 173.771  1.00                 C  
ATOM   1219  CD2 LEU   220     240.959 257.177 172.608  1.00                 C  
ATOM   1220  N   LEU   221     241.978 260.500 176.736  1.00                 N  
ATOM   1221  CA  LEU   221     241.801 260.106 178.113  1.00                 C  
ATOM   1222  C   LEU   221     242.070 261.181 179.160  1.00                 C  
ATOM   1223  O   LEU   221     241.859 260.930 180.342  1.00                 O  
ATOM   1224  CB  LEU   221     242.696 258.911 178.448  1.00                 C  
ATOM   1225  CG  LEU   221     242.418 257.619 177.678  1.00                 C  
ATOM   1226  CD1 LEU   221     243.452 256.557 178.017  1.00                 C  
ATOM   1227  CD2 LEU   221     241.017 257.107 177.975  1.00                 C  
ATOM   1228  N   GLN   222     242.507 262.368 178.735  1.00                 N  
ATOM   1229  CA  GLN   222     242.938 263.392 179.684  1.00                 C  
ATOM   1230  C   GLN   222     241.747 263.923 180.479  1.00                 C  
ATOM   1231  O   GLN   222     240.837 264.524 179.904  1.00                 O  
ATOM   1232  CB  GLN   222     243.643 264.536 178.954  1.00                 C  
ATOM   1233  CD  GLN   222     244.983 266.671 179.122  1.00                 C  
ATOM   1234  CG  GLN   222     244.222 265.598 179.875  1.00                 C  
ATOM   1235  OE1 GLN   222     245.803 266.371 178.254  1.00                 O  
ATOM   1236  NE2 GLN   222     244.713 267.929 179.453  1.00                 N  
ATOM   1237  N   ILE   223     241.720 263.706 181.795  1.00                 N  
ATOM   1238  CA  ILE   223     240.505 264.005 182.564  1.00                 C  
ATOM   1239  C   ILE   223     240.329 265.477 182.909  1.00                 C  
ATOM   1240  O   ILE   223     241.210 266.304 182.663  1.00                 O  
ATOM   1241  CB  ILE   223     240.454 263.198 183.875  1.00                 C  
ATOM   1242  CD1 ILE   223     241.521 263.012 186.182  1.00                 C  
ATOM   1243  CG1 ILE   223     241.620 263.587 184.786  1.00                 C  
ATOM   1244  CG2 ILE   223     240.437 261.706 183.581  1.00                 C  
ATOM   1245  N   GLY   224     239.177 265.803 183.486  1.00                 N  
ATOM   1246  CA  GLY   224     238.869 267.159 183.902  1.00                 C  
ATOM   1247  C   GLY   224     239.595 267.487 185.204  1.00                 C  
ATOM   1248  O   GLY   224     240.279 266.650 185.793  1.00                 O  
ATOM   1249  N   LYS   225     239.427 268.728 185.671  1.00                 N  
ATOM   1250  CA  LYS   225     239.982 269.103 186.968  1.00                 C  
ATOM   1251  C   LYS   225     239.245 268.412 188.106  1.00                 C  
ATOM   1252  O   LYS   225     239.816 268.210 189.183  1.00                 O  
ATOM   1253  CB  LYS   225     239.928 270.620 187.156  1.00                 C  
ATOM   1254  CD  LYS   225     240.781 272.888 186.502  1.00                 C  
ATOM   1255  CE  LYS   225     241.754 273.658 185.623  1.00                 C  
ATOM   1256  CG  LYS   225     240.884 271.391 186.261  1.00                 C  
ATOM   1257  NZ  LYS   225     241.629 275.129 185.812  1.00                 N  
ATOM   1258  N   PHE   226     237.982 268.044 187.889  1.00                 N  
ATOM   1259  CA  PHE   226     237.284 267.171 188.818  1.00                 C  
ATOM   1260  C   PHE   226     237.750 265.727 188.707  1.00                 C  
ATOM   1261  O   PHE   226     237.492 264.934 189.617  1.00                 O  
ATOM   1262  CB  PHE   226     235.773 267.240 188.586  1.00                 C  
ATOM   1263  CG  PHE   226     235.149 268.530 189.039  1.00                 C  
ATOM   1264  CZ  PHE   226     233.995 270.913 189.883  1.00                 C  
ATOM   1265  CD1 PHE   226     234.734 269.475 188.117  1.00                 C  
ATOM   1266  CE1 PHE   226     234.160 270.661 188.534  1.00                 C  
ATOM   1267  CD2 PHE   226     234.978 268.797 190.385  1.00                 C  
ATOM   1268  CE2 PHE   226     234.403 269.983 190.802  1.00                 C  
ATOM   1269  N   GLN   227     238.421 265.375 187.620  1.00                 N  
ATOM   1270  CA  GLN   227     238.875 264.026 187.394  1.00                 C  
ATOM   1271  C   GLN   227     238.036 263.231 186.425  1.00                 C  
ATOM   1272  O   GLN   227     238.187 262.006 186.366  1.00                 O  
ATOM   1273  CB  GLN   227     238.937 263.253 188.713  1.00                 C  
ATOM   1274  CD  GLN   227     241.369 263.697 189.231  1.00                 C  
ATOM   1275  CG  GLN   227     239.936 263.812 189.713  1.00                 C  
ATOM   1276  OE1 GLN   227     241.868 262.597 188.993  1.00                 O  
ATOM   1277  NE2 GLN   227     242.036 264.836 189.085  1.00                 N  
ATOM   1278  N   LEU   228     237.172 263.882 185.656  1.00                 N  
ATOM   1279  CA  LEU   228     236.215 263.194 184.810  1.00                 C  
ATOM   1280  C   LEU   228     236.733 263.127 183.382  1.00                 C  
ATOM   1281  O   LEU   228     237.178 264.128 182.817  1.00                 O  
ATOM   1282  CB  LEU   228     234.856 263.895 184.858  1.00                 C  
ATOM   1283  CG  LEU   228     233.972 263.578 186.065  1.00                 C  
ATOM   1284  CD1 LEU   228     234.632 264.047 187.353  1.00                 C  
ATOM   1285  CD2 LEU   228     232.600 264.218 185.910  1.00                 C  
ATOM   1286  N   SER   229     236.663 261.936 182.807  1.00                 N  
ATOM   1287  CA  SER   229     237.117 261.643 181.457  1.00                 C  
ATOM   1288  C   SER   229     235.945 261.778 180.487  1.00                 C  
ATOM   1289  O   SER   229     234.845 262.185 180.869  1.00                 O  
ATOM   1290  CB  SER   229     237.726 260.241 181.389  1.00                 C  
ATOM   1291  OG  SER   229     236.734 259.245 181.564  1.00                 O  
ATOM   1292  N   PRO   230     236.202 261.468 179.214  1.00                 N  
ATOM   1293  CA  PRO   230     235.270 261.841 178.151  1.00                 C  
ATOM   1294  C   PRO   230     233.993 261.016 178.205  1.00                 C  
ATOM   1295  O   PRO   230     232.922 261.487 177.802  1.00                 O  
ATOM   1296  CB  PRO   230     236.050 261.571 176.863  1.00                 C  
ATOM   1297  CD  PRO   230     237.453 260.897 178.682  1.00                 C  
ATOM   1298  CG  PRO   230     237.092 260.578 177.258  1.00                 C  
ATOM   1299  N   LEU   231     234.083 259.787 178.715  1.00                 N  
ATOM   1300  CA  LEU   231     232.894 258.964 178.887  1.00                 C  
ATOM   1301  C   LEU   231     232.058 259.487 180.050  1.00                 C  
ATOM   1302  O   LEU   231     230.833 259.317 180.076  1.00                 O  
ATOM   1303  CB  LEU   231     233.283 257.502 179.117  1.00                 C  
ATOM   1304  CG  LEU   231     232.129 256.508 179.259  1.00                 C  
ATOM   1305  CD1 LEU   231     231.267 256.503 178.005  1.00                 C  
ATOM   1306  CD2 LEU   231     232.655 255.110 179.544  1.00                 C  
ATOM   1307  N   HIS   232     232.690 260.174 181.001  1.00                 N  
ATOM   1308  CA  HIS   232     231.951 260.700 182.142  1.00                 C  
ATOM   1309  C   HIS   232     231.115 261.910 181.749  1.00                 C  
ATOM   1310  O   HIS   232     229.999 262.091 182.251  1.00                 O  
ATOM   1311  CB  HIS   232     232.909 261.072 183.275  1.00                 C  
ATOM   1312  CG  HIS   232     233.548 259.892 183.938  1.00                 C  
ATOM   1313  ND1 HIS   232     234.677 259.279 183.439  1.00                 N  
ATOM   1314  CE1 HIS   232     235.013 258.256 184.245  1.00                 C  
ATOM   1315  CD2 HIS   232     233.279 259.096 185.127  1.00                 C  
ATOM   1316  NE2 HIS   232     234.178 258.141 185.260  1.00                 N  
ATOM   1317  N   LEU   233     231.630 262.743 180.846  1.00                 N  
ATOM   1318  CA  LEU   233     230.857 263.893 180.393  1.00                 C  
ATOM   1319  C   LEU   233     229.908 263.517 179.265  1.00                 C  
ATOM   1320  O   LEU   233     228.854 264.144 179.106  1.00                 O  
ATOM   1321  CB  LEU   233     231.788 265.018 179.937  1.00                 C  
ATOM   1322  CG  LEU   233     232.642 265.674 181.023  1.00                 C  
ATOM   1323  CD1 LEU   233     233.616 266.670 180.413  1.00                 C  
ATOM   1324  CD2 LEU   233     231.762 266.361 182.057  1.00                 C  
ATOM   1325  N   ALA   234     230.267 262.506 178.468  1.00                 N  
ATOM   1326  CA  ALA   234     229.328 261.973 177.486  1.00                 C  
ATOM   1327  C   ALA   234     228.144 261.313 178.173  1.00                 C  
ATOM   1328  O   ALA   234     226.998 261.443 177.725  1.00                 O  
ATOM   1329  CB  ALA   234     230.026 260.980 176.569  1.00                 C  
ATOM   1330  N   ILE   235     228.403 260.607 179.272  1.00                 N  
ATOM   1331  CA  ILE   235     227.326 260.019 180.054  1.00                 C  
ATOM   1332  C   ILE   235     226.591 261.080 180.859  1.00                 C  
ATOM   1333  O   ILE   235     225.409 260.919 181.180  1.00                 O  
ATOM   1334  CB  ILE   235     227.848 258.917 180.995  1.00                 C  
ATOM   1335  CD1 ILE   235     225.929 257.321 180.477  1.00                 C  
ATOM   1336  CG1 ILE   235     226.685 258.087 181.541  1.00                 C  
ATOM   1337  CG2 ILE   235     228.685 259.523 182.111  1.00                 C  
ATOM   1338  N   VAL   236     227.282 262.166 181.207  1.00                 N  
ATOM   1339  CA  VAL   236     226.648 263.246 181.952  1.00                 C  
ATOM   1340  C   VAL   236     225.641 263.990 181.086  1.00                 C  
ATOM   1341  O   VAL   236     224.469 264.130 181.451  1.00                 O  
ATOM   1342  CB  VAL   236     227.689 264.235 182.508  1.00                 C  
ATOM   1343  CG1 VAL   236     227.000 265.446 183.120  1.00                 C  
ATOM   1344  CG2 VAL   236     228.580 263.550 183.533  1.00                 C  
ATOM   1345  N   LYS   237     226.078 264.467 179.923  1.00                 N  
ATOM   1346  CA  LYS   237     225.203 265.264 179.077  1.00                 C  
ATOM   1347  C   LYS   237     224.341 264.416 178.155  1.00                 C  
ATOM   1348  O   LYS   237     223.558 264.973 177.376  1.00                 O  
ATOM   1349  CB  LYS   237     226.020 266.247 178.236  1.00                 C  
ATOM   1350  CD  LYS   237     225.915 268.141 179.880  1.00                 C  
ATOM   1351  CE  LYS   237     226.710 269.215 180.605  1.00                 C  
ATOM   1352  CG  LYS   237     226.824 267.245 179.055  1.00                 C  
ATOM   1353  NZ  LYS   237     225.840 270.065 181.464  1.00                 N  
ATOM   1354  N   ASN   238     224.462 263.095 178.225  1.00                 N  
ATOM   1355  CA  ASN   238     223.528 262.211 177.560  1.00                 C  
ATOM   1356  C   ASN   238     223.668 262.128 176.056  1.00                 C  
ATOM   1357  O   ASN   238     222.761 262.531 175.323  1.00                 O  
ATOM   1358  CB  ASN   238     222.087 262.612 177.884  1.00                 C  
ATOM   1359  CG  ASN   238     221.090 261.520 177.550  1.00                 C  
ATOM   1360  OD1 ASN   238     221.423 260.335 177.566  1.00                 O  
ATOM   1361  ND2 ASN   238     219.860 261.917 177.245  1.00                 N  
ATOM   1362  N   GLN   239     224.796 261.612 175.581  1.00                 N  
ATOM   1363  CA  GLN   239     225.043 261.433 174.153  1.00                 C  
ATOM   1364  C   GLN   239     225.502 259.990 173.962  1.00                 C  
ATOM   1365  O   GLN   239     226.650 259.650 174.256  1.00                 O  
ATOM   1366  CB  GLN   239     226.079 262.444 173.658  1.00                 C  
ATOM   1367  CD  GLN   239     224.524 264.247 172.814  1.00                 C  
ATOM   1368  CG  GLN   239     225.639 263.894 173.779  1.00                 C  
ATOM   1369  OE1 GLN   239     224.393 263.638 171.752  1.00                 O  
ATOM   1370  NE2 GLN   239     223.716 265.234 173.182  1.00                 N  
ATOM   1371  N   MET   240     224.594 259.145 173.472  1.00                 N  
ATOM   1372  CA  MET   240     224.851 257.709 173.445  1.00                 C  
ATOM   1373  C   MET   240     225.855 257.322 172.368  1.00                 C  
ATOM   1374  O   MET   240     226.663 256.412 172.584  1.00                 O  
ATOM   1375  CB  MET   240     223.549 256.936 173.229  1.00                 C  
ATOM   1376  SD  MET   240     221.191 255.868 174.217  1.00                 S  
ATOM   1377  CE  MET   240     220.235 256.743 172.981  1.00                 C  
ATOM   1378  CG  MET   240     222.596 256.980 174.412  1.00                 C  
ATOM   1379  N   ASP   241     225.826 258.000 171.216  1.00                 N  
ATOM   1380  CA  ASP   241     226.713 257.632 170.121  1.00                 C  
ATOM   1381  C   ASP   241     228.173 257.910 170.422  1.00                 C  
ATOM   1382  O   ASP   241     229.061 257.192 169.953  1.00                 O  
ATOM   1383  CB  ASP   241     226.318 258.370 168.840  1.00                 C  
ATOM   1384  CG  ASP   241     225.019 257.858 168.250  1.00                 C  
ATOM   1385  OD1 ASP   241     224.568 256.769 168.662  1.00                 O  
ATOM   1386  OD2 ASP   241     224.451 258.546 167.376  1.00                 O  
ATOM   1387  N   TYR   242     228.437 258.952 171.213  1.00                 N  
ATOM   1388  CA  TYR   242     229.793 259.230 171.679  1.00                 C  
ATOM   1389  C   TYR   242     230.273 258.119 172.604  1.00                 C  
ATOM   1390  O   TYR   242     231.450 257.749 172.598  1.00                 O  
ATOM   1391  CB  TYR   242     229.848 260.582 172.393  1.00                 C  
ATOM   1392  CG  TYR   242     231.232 260.974 172.858  1.00                 C  
ATOM   1393  OH  TYR   242     235.041 262.061 174.123  1.00                 O  
ATOM   1394  CZ  TYR   242     233.780 261.700 173.706  1.00                 C  
ATOM   1395  CD1 TYR   242     232.010 261.852 172.114  1.00                 C  
ATOM   1396  CE1 TYR   242     233.277 262.216 172.531  1.00                 C  
ATOM   1397  CD2 TYR   242     231.756 260.465 174.039  1.00                 C  
ATOM   1398  CE2 TYR   242     233.020 260.817 174.472  1.00                 C  
ATOM   1399  N   MET   243     229.359 257.537 173.376  1.00                 N  
ATOM   1400  CA  MET   243     229.724 256.407 174.220  1.00                 C  
ATOM   1401  C   MET   243     229.924 255.152 173.372  1.00                 C  
ATOM   1402  O   MET   243     230.759 254.297 173.696  1.00                 O  
ATOM   1403  CB  MET   243     228.654 256.167 175.287  1.00                 C  
ATOM   1404  SD  MET   243     227.690 254.781 177.484  1.00                 S  
ATOM   1405  CE  MET   243     226.379 254.077 176.488  1.00                 C  
ATOM   1406  CG  MET   243     228.971 255.025 176.238  1.00                 C  
ATOM   1407  N   ARG   244     229.208 255.049 172.248  1.00                 N  
ATOM   1408  CA  ARG   244     229.435 253.937 171.325  1.00                 C  
ATOM   1409  C   ARG   244     230.795 254.044 170.646  1.00                 C  
ATOM   1410  O   ARG   244     231.462 253.028 170.412  1.00                 O  
ATOM   1411  CB  ARG   244     228.329 253.883 170.269  1.00                 C  
ATOM   1412  CD  ARG   244     225.914 253.473 169.721  1.00                 C  
ATOM   1413  NE  ARG   244     224.610 253.045 170.221  1.00                 N  
ATOM   1414  CG  ARG   244     226.974 253.456 170.810  1.00                 C  
ATOM   1415  CZ  ARG   244     223.489 253.081 169.508  1.00                 C  
ATOM   1416  NH1 ARG   244     222.348 252.671 170.045  1.00                 N  
ATOM   1417  NH2 ARG   244     223.510 253.528 168.260  1.00                 N  
ATOM   1418  N   ASN   245     231.287 255.265 170.504  1.00                 N  
ATOM   1419  CA  ASN   245     232.569 255.480 169.855  1.00                 C  
ATOM   1420  C   ASN   245     233.687 255.358 170.885  1.00                 C  
ATOM   1421  O   ASN   245     234.826 254.992 170.579  1.00                 O  
ATOM   1422  CB  ASN   245     232.595 256.841 169.157  1.00                 C  
ATOM   1423  CG  ASN   245     231.695 256.888 167.938  1.00                 C  
ATOM   1424  OD1 ASN   245     231.399 255.858 167.333  1.00                 O  
ATOM   1425  ND2 ASN   245     231.257 258.088 167.573  1.00                 N  
ATOM   1426  N   ILE   246     233.358 255.670 172.135  1.00                 N  
ATOM   1427  CA  ILE   246     234.318 255.618 173.231  1.00                 C  
ATOM   1428  C   ILE   246     234.418 254.251 173.907  1.00                 C  
ATOM   1429  O   ILE   246     235.503 253.766 174.239  1.00                 O  
ATOM   1430  CB  ILE   246     233.997 256.667 174.312  1.00                 C  
ATOM   1431  CD1 ILE   246     235.350 258.445 173.085  1.00                 C  
ATOM   1432  CG1 ILE   246     234.025 258.075 173.714  1.00                 C  
ATOM   1433  CG2 ILE   246     234.955 256.531 175.486  1.00                 C  
ATOM   1434  N   ILE   247     233.274 253.614 174.117  1.00                 N  
ATOM   1435  CA  ILE   247     233.221 252.308 174.764  1.00                 C  
ATOM   1436  C   ILE   247     234.264 251.313 174.243  1.00                 C  
ATOM   1437  O   ILE   247     234.982 250.674 175.017  1.00                 O  
ATOM   1438  CB  ILE   247     231.829 251.665 174.624  1.00                 C  
ATOM   1439  CD1 ILE   247     230.279 249.953 175.703  1.00                 C  
ATOM   1440  CG1 ILE   247     231.694 250.473 175.574  1.00                 C  
ATOM   1441  CG2 ILE   247     231.568 251.270 173.179  1.00                 C  
ATOM   1442  N   LEU   248     234.367 251.162 172.912  1.00                 N  
ATOM   1443  CA  LEU   248     235.323 250.235 172.306  1.00                 C  
ATOM   1444  C   LEU   248     236.786 250.470 172.677  1.00                 C  
ATOM   1445  O   LEU   248     237.622 249.571 172.557  1.00                 O  
ATOM   1446  CB  LEU   248     235.216 250.276 170.780  1.00                 C  
ATOM   1447  CG  LEU   248     233.922 249.728 170.177  1.00                 C  
ATOM   1448  CD1 LEU   248     233.883 249.970 168.675  1.00                 C  
ATOM   1449  CD2 LEU   248     233.775 248.244 170.477  1.00                 C  
ATOM   1450  N   ARG   249     237.133 251.667 173.134  1.00                 N  
ATOM   1451  CA  ARG   249     238.530 251.890 173.477  1.00                 C  
ATOM   1452  C   ARG   249     238.799 252.317 174.907  1.00                 C  
ATOM   1453  O   ARG   249     239.816 252.944 175.217  1.00                 O  
ATOM   1454  CB  ARG   249     239.145 252.947 172.558  1.00                 C  
ATOM   1455  CD  ARG   249     239.732 253.653 170.222  1.00                 C  
ATOM   1456  NE  ARG   249     240.003 253.216 168.855  1.00                 N  
ATOM   1457  CG  ARG   249     239.297 252.501 171.113  1.00                 C  
ATOM   1458  CZ  ARG   249     239.064 253.005 167.938  1.00                 C  
ATOM   1459  NH1 ARG   249     239.404 252.608 166.720  1.00                 N  
ATOM   1460  NH2 ARG   249     237.786 253.191 168.243  1.00                 N  
ATOM   1461  N   PRO   250     237.881 251.981 175.808  1.00                 N  
ATOM   1462  CA  PRO   250     238.016 252.326 177.218  1.00                 C  
ATOM   1463  C   PRO   250     237.193 251.396 178.103  1.00                 C  
ATOM   1464  O   PRO   250     236.108 250.939 177.734  1.00                 O  
ATOM   1465  CB  PRO   250     237.505 253.766 177.297  1.00                 C  
ATOM   1466  CD  PRO   250     237.429 253.171 174.980  1.00                 C  
ATOM   1467  CG  PRO   250     237.705 254.309 175.922  1.00                 C  
ATOM   1468  N   ASP   251     237.791 251.042 179.361  1.00                 N  
ATOM   1469  CA  ASP   251     236.987 250.215 180.255  1.00                 C  
ATOM   1470  C   ASP   251     236.018 251.083 181.046  1.00                 C  
ATOM   1471  O   ASP   251     236.400 252.136 181.565  1.00                 O  
ATOM   1472  CB  ASP   251     237.887 249.416 181.200  1.00                 C  
ATOM   1473  CG  ASP   251     238.664 248.329 180.484  1.00                 C  
ATOM   1474  OD1 ASP   251     238.274 247.965 179.355  1.00                 O  
ATOM   1475  OD2 ASP   251     239.664 247.841 181.052  1.00                 O  
ATOM   1476  N   VAL   252     234.759 250.640 181.146  1.00                 N  
ATOM   1477  CA  VAL   252     233.735 251.406 181.849  1.00                 C  
ATOM   1478  C   VAL   252     233.775 251.213 183.356  1.00                 C  
ATOM   1479  O   VAL   252     232.869 251.688 184.054  1.00                 O  
ATOM   1480  CB  VAL   252     232.323 251.056 181.345  1.00                 C  
ATOM   1481  CG1 VAL   252     232.197 251.357 179.859  1.00                 C  
ATOM   1482  CG2 VAL   252     232.004 249.595 181.625  1.00                 C  
ATOM   1483  N   TYR   253     234.788 250.522 183.884  1.00                 N  
ATOM   1484  CA  TYR   253     235.050 250.588 185.318  1.00                 C  
ATOM   1485  C   TYR   253     235.996 251.736 185.647  1.00                 C  
ATOM   1486  O   TYR   253     236.631 251.745 186.707  1.00                 O  
ATOM   1487  CB  TYR   253     235.633 249.265 185.818  1.00                 C  
ATOM   1488  CG  TYR   253     234.674 248.099 185.725  1.00                 C  
ATOM   1489  OH  TYR   253     232.046 244.888 185.455  1.00                 O  
ATOM   1490  CZ  TYR   253     232.915 245.951 185.546  1.00                 C  
ATOM   1491  CD1 TYR   253     234.791 247.162 184.706  1.00                 C  
ATOM   1492  CE1 TYR   253     233.919 246.093 184.613  1.00                 C  
ATOM   1493  CD2 TYR   253     233.656 247.940 186.656  1.00                 C  
ATOM   1494  CE2 TYR   253     232.775 246.877 186.579  1.00                 C  
ATOM   1495  N   LEU   254     236.117 252.704 184.735  1.00                 N  
ATOM   1496  CA  LEU   254     236.917 253.892 184.981  1.00                 C  
ATOM   1497  C   LEU   254     236.252 254.745 186.057  1.00                 C  
ATOM   1498  O   LEU   254     235.022 254.875 186.114  1.00                 O  
ATOM   1499  CB  LEU   254     237.101 254.691 183.689  1.00                 C  
ATOM   1500  CG  LEU   254     237.996 255.929 183.780  1.00                 C  
ATOM   1501  CD1 LEU   254     239.435 255.533 184.072  1.00                 C  
ATOM   1502  CD2 LEU   254     237.921 256.741 182.495  1.00                 C  
ATOM   1503  N   THR   255     237.065 255.276 186.962  1.00                 N  
ATOM   1504  CA  THR   255     236.558 256.149 188.004  1.00                 C  
ATOM   1505  C   THR   255     237.110 257.555 187.836  1.00                 C  
ATOM   1506  O   THR   255     237.988 257.796 187.010  1.00                 O  
ATOM   1507  CB  THR   255     236.909 255.617 189.406  1.00                 C  
ATOM   1508  OG1 THR   255     238.331 255.627 189.582  1.00                 O  
ATOM   1509  CG2 THR   255     236.408 254.191 189.576  1.00                 C  
ATOM   1510  N   ASN   256     236.577 258.481 188.623  1.00                 N  
ATOM   1511  CA  ASN   256     237.117 259.827 188.676  1.00                 C  
ATOM   1512  C   ASN   256     237.983 259.990 189.917  1.00                 C  
ATOM   1513  O   ASN   256     238.312 259.024 190.611  1.00                 O  
ATOM   1514  CB  ASN   256     235.988 260.859 188.648  1.00                 C  
ATOM   1515  CG  ASN   256     235.256 260.886 187.320  1.00                 C  
ATOM   1516  OD1 ASN   256     235.878 260.939 186.259  1.00                 O  
ATOM   1517  ND2 ASN   256     233.930 260.849 187.376  1.00                 N  
ATOM   1518  N   ARG   257     238.380 261.238 190.175  1.00                 N  
ATOM   1519  CA  ARG   257     238.990 261.564 191.459  1.00                 C  
ATOM   1520  C   ARG   257     238.003 261.346 192.598  1.00                 C  
ATOM   1521  O   ARG   257     238.391 260.945 193.700  1.00                 O  
ATOM   1522  CB  ARG   257     239.491 263.010 191.462  1.00                 C  
ATOM   1523  CD  ARG   257     241.404 262.679 193.054  1.00                 C  
ATOM   1524  NE  ARG   257     242.003 263.061 194.330  1.00                 N  
ATOM   1525  CG  ARG   257     240.121 263.445 192.776  1.00                 C  
ATOM   1526  CZ  ARG   257     241.671 262.527 195.501  1.00                 C  
ATOM   1527  NH1 ARG   257     242.270 262.937 196.611  1.00                 N  
ATOM   1528  NH2 ARG   257     240.741 261.583 195.560  1.00                 N  
ATOM   1529  N   ALA   258     236.718 261.594 192.344  1.00                 N  
ATOM   1530  CA  ALA   258     235.701 261.317 193.350  1.00                 C  
ATOM   1531  C   ALA   258     235.040 259.967 193.110  1.00                 C  
ATOM   1532  O   ALA   258     233.844 259.807 193.374  1.00                 O  
ATOM   1533  CB  ALA   258     234.651 262.417 193.359  1.00                 C  
ATOM   1534  N   GLY   259     235.779 259.014 192.529  1.00                 N  
ATOM   1535  CA  GLY   259     235.441 257.589 192.464  1.00                 C  
ATOM   1536  C   GLY   259     234.173 257.231 191.691  1.00                 C  
ATOM   1537  O   GLY   259     233.778 256.061 191.680  1.00                 O  
ATOM   1538  N   VAL   260     233.527 258.198 191.045  1.00                 N  
ATOM   1539  CA  VAL   260     232.288 257.897 190.345  1.00                 C  
ATOM   1540  C   VAL   260     232.580 257.216 189.017  1.00                 C  
ATOM   1541  O   VAL   260     233.343 257.730 188.196  1.00                 O  
ATOM   1542  CB  VAL   260     231.446 259.166 190.116  1.00                 C  
ATOM   1543  CG1 VAL   260     230.206 258.842 189.298  1.00                 C  
ATOM   1544  CG2 VAL   260     231.062 259.798 191.446  1.00                 C  
ATOM   1545  N   PHE   261     231.970 256.053 188.809  1.00                 N  
ATOM   1546  CA  PHE   261     232.015 255.417 187.503  1.00                 C  
ATOM   1547  C   PHE   261     231.025 256.089 186.556  1.00                 C  
ATOM   1548  O   PHE   261     230.366 257.075 186.896  1.00                 O  
ATOM   1549  CB  PHE   261     231.713 253.922 187.624  1.00                 C  
ATOM   1550  CG  PHE   261     232.785 253.143 188.332  1.00                 C  
ATOM   1551  CZ  PHE   261     234.769 251.697 189.635  1.00                 C  
ATOM   1552  CD1 PHE   261     233.117 253.429 189.645  1.00                 C  
ATOM   1553  CE1 PHE   261     234.103 252.712 190.296  1.00                 C  
ATOM   1554  CD2 PHE   261     233.461 252.124 187.685  1.00                 C  
ATOM   1555  CE2 PHE   261     234.447 251.407 188.336  1.00                 C  
ATOM   1556  N   CYS   262     230.927 255.534 185.347  1.00                 N  
ATOM   1557  CA  CYS   262     230.052 256.116 184.334  1.00                 C  
ATOM   1558  C   CYS   262     228.581 255.963 184.697  1.00                 C  
ATOM   1559  O   CYS   262     227.766 256.835 184.367  1.00                 O  
ATOM   1560  CB  CYS   262     230.314 255.477 182.969  1.00                 C  
ATOM   1561  SG  CYS   262     229.850 253.733 182.859  1.00                 S  
ATOM   1562  N   TYR   263     228.222 254.869 185.372  1.00                 N  
ATOM   1563  CA  TYR   263     226.878 254.753 185.924  1.00                 C  
ATOM   1564  C   TYR   263     226.659 255.767 187.032  1.00                 C  
ATOM   1565  O   TYR   263     225.582 256.359 187.144  1.00                 O  
ATOM   1566  CB  TYR   263     226.634 253.336 186.448  1.00                 C  
ATOM   1567  CG  TYR   263     226.514 252.293 185.361  1.00                 C  
ATOM   1568  OH  TYR   263     226.197 249.417 182.374  1.00                 O  
ATOM   1569  CZ  TYR   263     226.300 250.369 183.362  1.00                 C  
ATOM   1570  CD1 TYR   263     227.505 251.337 185.179  1.00                 C  
ATOM   1571  CE1 TYR   263     227.404 250.380 184.187  1.00                 C  
ATOM   1572  CD2 TYR   263     225.409 252.267 184.519  1.00                 C  
ATOM   1573  CE2 TYR   263     225.290 251.317 183.522  1.00                 C  
ATOM   1574  N   ALA   264     227.690 256.024 187.827  1.00                 N  
ATOM   1575  CA  ALA   264     227.564 256.930 188.957  1.00                 C  
ATOM   1576  C   ALA   264     227.507 258.395 188.556  1.00                 C  
ATOM   1577  O   ALA   264     227.429 259.254 189.438  1.00                 O  
ATOM   1578  CB  ALA   264     228.718 256.731 189.927  1.00                 C  
ATOM   1579  N   SER   265     227.561 258.703 187.267  1.00                 N  
ATOM   1580  CA  SER   265     227.325 260.042 186.753  1.00                 C  
ATOM   1581  C   SER   265     226.107 260.066 185.833  1.00                 C  
ATOM   1582  O   SER   265     225.318 261.013 185.855  1.00                 O  
ATOM   1583  CB  SER   265     228.559 260.555 186.008  1.00                 C  
ATOM   1584  OG  SER   265     229.663 260.696 186.886  1.00                 O  
ATOM   1585  N   VAL   266     225.914 258.998 185.052  1.00                 N  
ATOM   1586  CA  VAL   266     224.757 258.929 184.164  1.00                 C  
ATOM   1587  C   VAL   266     223.458 258.785 184.944  1.00                 C  
ATOM   1588  O   VAL   266     222.406 259.255 184.499  1.00                 O  
ATOM   1589  CB  VAL   266     224.884 257.768 183.160  1.00                 C  
ATOM   1590  CG1 VAL   266     224.687 256.433 183.862  1.00                 C  
ATOM   1591  CG2 VAL   266     223.883 257.931 182.027  1.00                 C  
ATOM   1592  N   THR   267     223.511 258.147 186.114  1.00                 N  
ATOM   1593  CA  THR   267     222.334 258.074 186.963  1.00                 C  
ATOM   1594  C   THR   267     222.126 259.392 187.708  1.00                 C  
ATOM   1595  O   THR   267     220.980 259.761 188.003  1.00                 O  
ATOM   1596  CB  THR   267     222.439 256.918 187.975  1.00                 C  
ATOM   1597  OG1 THR   267     223.584 257.115 188.813  1.00                 O  
ATOM   1598  CG2 THR   267     222.589 255.588 187.251  1.00                 C  
ATOM   1599  N   ASN   268     223.200 260.153 187.955  1.00                 N  
ATOM   1600  CA  ASN   268     223.049 261.500 188.505  1.00                 C  
ATOM   1601  C   ASN   268     222.336 262.434 187.537  1.00                 C  
ATOM   1602  O   ASN   268     221.636 263.354 187.970  1.00                 O  
ATOM   1603  CB  ASN   268     224.413 262.078 188.888  1.00                 C  
ATOM   1604  CG  ASN   268     224.298 263.364 189.683  1.00                 C  
ATOM   1605  OD1 ASN   268     223.344 263.556 190.437  1.00                 O  
ATOM   1606  ND2 ASN   268     225.273 264.250 189.517  1.00                 N  
ATOM   1607  N   GLY   269     208.751 246.592 194.329  1.00                 N  
ATOM   1608  CA  GLY   269     208.325 245.609 193.341  1.00                 C  
ATOM   1609  C   GLY   269     209.422 244.591 193.053  1.00                 C  
ATOM   1610  O   GLY   269     209.128 243.455 192.664  1.00                 O  
ATOM   1611  N   GLU   270     210.685 244.975 193.241  1.00                 N  
ATOM   1612  CA  GLU   270     211.824 244.111 192.955  1.00                 C  
ATOM   1613  C   GLU   270     212.322 243.372 194.187  1.00                 C  
ATOM   1614  O   GLU   270     213.536 243.149 194.315  1.00                 O  
ATOM   1615  CB  GLU   270     212.974 244.922 192.354  1.00                 C  
ATOM   1616  CD  GLU   270     212.355 244.570 189.931  1.00                 C  
ATOM   1617  CG  GLU   270     212.641 245.579 191.025  1.00                 C  
ATOM   1618  OE1 GLU   270     213.017 243.510 189.912  1.00                 O  
ATOM   1619  OE2 GLU   270     211.470 244.837 189.091  1.00                 O  
ATOM   1620  N   LYS   271     211.412 243.033 195.111  1.00                 N  
ATOM   1621  CA  LYS   271     211.681 242.248 196.324  1.00                 C  
ATOM   1622  C   LYS   271     212.678 242.941 197.255  1.00                 C  
ATOM   1623  O   LYS   271     213.382 242.287 198.025  1.00                 O  
ATOM   1624  CB  LYS   271     212.208 240.859 195.958  1.00                 C  
ATOM   1625  CD  LYS   271     211.802 238.644 194.850  1.00                 C  
ATOM   1626  CE  LYS   271     210.857 237.830 193.981  1.00                 C  
ATOM   1627  CG  LYS   271     211.249 240.035 195.113  1.00                 C  
ATOM   1628  NZ  LYS   271     211.415 236.486 193.662  1.00                 N  
ATOM   1629  N   ASP   272     212.742 244.267 197.186  1.00                 N  
ATOM   1630  CA  ASP   272     213.440 245.015 198.209  1.00                 C  
ATOM   1631  C   ASP   272     212.638 245.044 199.494  1.00                 C  
ATOM   1632  O   ASP   272     211.464 245.405 199.514  1.00                 O  
ATOM   1633  CB  ASP   272     213.726 246.440 197.730  1.00                 C  
ATOM   1634  CG  ASP   272     214.779 246.488 196.640  1.00                 C  
ATOM   1635  OD1 ASP   272     215.456 245.461 196.423  1.00                 O  
ATOM   1636  OD2 ASP   272     214.926 247.552 196.003  1.00                 O  
ATOM   1637  N   GLY   273     213.277 244.634 200.584  1.00                 N  
ATOM   1638  CA  GLY   273     212.564 244.472 201.839  1.00                 C  
ATOM   1639  C   GLY   273     212.389 245.823 202.506  1.00                 C  
ATOM   1640  O   GLY   273     213.363 246.582 202.608  1.00                 O  
ATOM   1641  N   ASP   274     211.183 246.179 202.951  1.00                 N  
ATOM   1642  CA  ASP   274     211.023 247.363 203.801  1.00                 C  
ATOM   1643  C   ASP   274     211.384 247.121 205.255  1.00                 C  
ATOM   1644  O   ASP   274     211.318 248.057 206.058  1.00                 O  
ATOM   1645  CB  ASP   274     209.585 247.882 203.732  1.00                 C  
ATOM   1646  CG  ASP   274     208.584 246.901 204.309  1.00                 C  
ATOM   1647  OD1 ASP   274     209.012 245.838 204.806  1.00                 O  
ATOM   1648  OD2 ASP   274     207.371 247.195 204.265  1.00                 O  
ATOM   1649  N   ALA   275     211.766 245.897 205.606  1.00                 N  
ATOM   1650  CA  ALA   275     212.000 245.496 206.981  1.00                 C  
ATOM   1651  C   ALA   275     213.449 245.654 207.416  1.00                 C  
ATOM   1652  O   ALA   275     213.823 245.113 208.461  1.00                 O  
ATOM   1653  CB  ALA   275     211.576 244.050 207.191  1.00                 C  
ATOM   1654  N   GLU   276     214.277 246.360 206.646  1.00                 N  
ATOM   1655  CA  GLU   276     215.659 246.534 207.063  1.00                 C  
ATOM   1656  C   GLU   276     215.758 247.535 208.210  1.00                 C  
ATOM   1657  O   GLU   276     214.788 248.189 208.603  1.00                 O  
ATOM   1658  CB  GLU   276     216.520 246.993 205.885  1.00                 C  
ATOM   1659  CD  GLU   276     217.384 244.729 205.171  1.00                 C  
ATOM   1660  CG  GLU   276     216.626 245.976 204.760  1.00                 C  
ATOM   1661  OE1 GLU   276     218.327 244.847 205.981  1.00                 O  
ATOM   1662  OE2 GLU   276     217.035 243.634 204.682  1.00                 O  
ATOM   1663  N   LEU   277     216.971 247.659 208.736  1.00                 N  
ATOM   1664  CA  LEU   277     217.197 248.384 209.979  1.00                 C  
ATOM   1665  C   LEU   277     218.557 249.057 209.875  1.00                 C  
ATOM   1666  O   LEU   277     219.565 248.383 209.644  1.00                 O  
ATOM   1667  CB  LEU   277     217.118 247.434 211.176  1.00                 C  
ATOM   1668  CG  LEU   277     215.780 246.721 211.387  1.00                 C  
ATOM   1669  CD1 LEU   277     215.885 245.706 212.515  1.00                 C  
ATOM   1670  CD2 LEU   277     214.676 247.725 211.681  1.00                 C  
ATOM   1671  N   ASN   278     218.585 250.377 210.042  1.00                 N  
ATOM   1672  CA  ASN   278     219.804 251.142 209.833  1.00                 C  
ATOM   1673  C   ASN   278     220.781 250.954 210.992  1.00                 C  
ATOM   1674  O   ASN   278     220.544 250.191 211.935  1.00                 O  
ATOM   1675  CB  ASN   278     219.480 252.625 209.639  1.00                 C  
ATOM   1676  CG  ASN   278     218.749 252.896 208.339  1.00                 C  
ATOM   1677  OD1 ASN   278     218.822 252.105 207.398  1.00                 O  
ATOM   1678  ND2 ASN   278     218.040 254.017 208.282  1.00                 N  
ATOM   1679  N   VAL   279     221.909 251.666 210.901  1.00                 N  
ATOM   1680  CA  VAL   279     222.893 251.644 211.978  1.00                 C  
ATOM   1681  C   VAL   279     222.340 252.295 213.238  1.00                 C  
ATOM   1682  O   VAL   279     222.658 251.875 214.356  1.00                 O  
ATOM   1683  CB  VAL   279     224.201 252.342 211.562  1.00                 C  
ATOM   1684  CG1 VAL   279     225.140 252.468 212.752  1.00                 C  
ATOM   1685  CG2 VAL   279     224.872 251.583 210.427  1.00                 C  
ATOM   1686  N   VAL   280     221.499 253.312 213.076  1.00                 N  
ATOM   1687  CA  VAL   280     220.762 253.902 214.184  1.00                 C  
ATOM   1688  C   VAL   280     219.430 253.213 214.433  1.00                 C  
ATOM   1689  O   VAL   280     218.549 253.811 215.056  1.00                 O  
ATOM   1690  CB  VAL   280     220.513 255.405 213.959  1.00                 C  
ATOM   1691  CG1 VAL   280     219.625 255.968 215.059  1.00                 C  
ATOM   1692  CG2 VAL   280     221.831 256.160 213.895  1.00                 C  
ATOM   1693  N   LYS   281     219.249 251.990 213.941  1.00                 N  
ATOM   1694  CA  LYS   281     218.018 251.261 214.140  1.00                 C  
ATOM   1695  C   LYS   281     216.855 251.707 213.284  1.00                 C  
ATOM   1696  O   LYS   281     215.743 251.200 213.471  1.00                 O  
ATOM   1697  CB  LYS   281     217.578 251.342 215.603  1.00                 C  
ATOM   1698  CD  LYS   281     219.133 249.531 216.378  1.00                 C  
ATOM   1699  CE  LYS   281     220.171 249.128 217.413  1.00                 C  
ATOM   1700  CG  LYS   281     218.660 250.959 216.599  1.00                 C  
ATOM   1701  NZ  LYS   281     220.752 247.788 217.123  1.00                 N  
ATOM   1702  N   LEU   282     217.071 252.623 212.349  1.00                 N  
ATOM   1703  CA  LEU   282     215.978 253.253 211.618  1.00                 C  
ATOM   1704  C   LEU   282     215.490 252.332 210.509  1.00                 C  
ATOM   1705  O   LEU   282     216.263 251.881 209.662  1.00                 O  
ATOM   1706  CB  LEU   282     216.424 254.599 211.043  1.00                 C  
ATOM   1707  CG  LEU   282     216.833 255.668 212.059  1.00                 C  
ATOM   1708  CD1 LEU   282     217.353 256.910 211.352  1.00                 C  
ATOM   1709  CD2 LEU   282     215.663 256.025 212.964  1.00                 C  
ATOM   1710  N   SER   283     214.191 252.043 210.522  1.00                 N  
ATOM   1711  CA  SER   283     213.519 251.486 209.364  1.00                 C  
ATOM   1712  C   SER   283     213.380 252.583 208.306  1.00                 C  
ATOM   1713  O   SER   283     213.539 253.766 208.618  1.00                 O  
ATOM   1714  CB  SER   283     212.156 250.914 209.759  1.00                 C  
ATOM   1715  OG  SER   283     211.261 251.945 210.139  1.00                 O  
ATOM   1716  N   ILE   284     213.073 252.234 207.048  1.00                 N  
ATOM   1717  CA  ILE   284     212.732 253.299 206.090  1.00                 C  
ATOM   1718  C   ILE   284     211.428 254.009 206.406  1.00                 C  
ATOM   1719  O   ILE   284     211.164 255.072 205.833  1.00                 O  
ATOM   1720  CB  ILE   284     212.655 252.759 204.650  1.00                 C  
ATOM   1721  CD1 ILE   284     211.228 251.331 203.094  1.00                 C  
ATOM   1722  CG1 ILE   284     211.513 251.749 204.519  1.00                 C  
ATOM   1723  CG2 ILE   284     213.990 252.162 204.232  1.00                 C  
ATOM   1724  N   ILE   285     210.602 253.459 207.296  1.00                 N  
ATOM   1725  CA  ILE   285     209.440 254.189 207.781  1.00                 C  
ATOM   1726  C   ILE   285     209.853 255.380 208.639  1.00                 C  
ATOM   1727  O   ILE   285     209.217 256.441 208.583  1.00                 O  
ATOM   1728  CB  ILE   285     208.493 253.275 208.581  1.00                 C  
ATOM   1729  CD1 ILE   285     207.125 251.132 208.400  1.00                 C  
ATOM   1730  CG1 ILE   285     207.858 252.230 207.661  1.00                 C  
ATOM   1731  CG2 ILE   285     207.444 254.102 209.308  1.00                 C  
ATOM   1732  N   GLY   286     210.919 255.220 209.433  1.00                 N  
ATOM   1733  CA  GLY   286     211.393 256.298 210.300  1.00                 C  
ATOM   1734  C   GLY   286     211.895 257.484 209.489  1.00                 C  
ATOM   1735  O   GLY   286     211.374 258.600 209.609  1.00                 O  
ATOM   1736  N   LEU   287     212.902 257.259 208.646  1.00                 N  
ATOM   1737  CA  LEU   287     213.477 258.363 207.891  1.00                 C  
ATOM   1738  C   LEU   287     212.592 258.749 206.714  1.00                 C  
ATOM   1739  O   LEU   287     212.754 259.831 206.141  1.00                 O  
ATOM   1740  CB  LEU   287     214.878 258.000 207.394  1.00                 C  
ATOM   1741  CG  LEU   287     215.945 257.788 208.470  1.00                 C  
ATOM   1742  CD1 LEU   287     217.248 257.311 207.849  1.00                 C  
ATOM   1743  CD2 LEU   287     216.173 259.068 209.261  1.00                 C  
ATOM   1744  N   CYS   288     211.657 257.875 206.335  1.00                 N  
ATOM   1745  CA  CYS   288     210.592 258.295 205.433  1.00                 C  
ATOM   1746  C   CYS   288     209.678 259.292 206.117  1.00                 C  
ATOM   1747  O   CYS   288     209.171 260.226 205.486  1.00                 O  
ATOM   1748  CB  CYS   288     209.792 257.084 204.948  1.00                 C  
ATOM   1749  SG  CYS   288     210.694 255.997 203.819  1.00                 S  
ATOM   1750  N   VAL   289     209.462 259.109 207.416  1.00                 N  
ATOM   1751  CA  VAL   289     208.530 259.964 208.130  1.00                 C  
ATOM   1752  C   VAL   289     209.179 261.284 208.525  1.00                 C  
ATOM   1753  O   VAL   289     208.512 262.325 208.553  1.00                 O  
ATOM   1754  CB  VAL   289     207.971 259.266 209.384  1.00                 C  
ATOM   1755  CG1 VAL   289     207.134 260.236 210.204  1.00                 C  
ATOM   1756  CG2 VAL   289     207.151 258.046 208.994  1.00                 C  
ATOM   1757  N   LYS   290     210.477 261.259 208.837  1.00                 N  
ATOM   1758  CA  LYS   290     211.182 262.473 209.234  1.00                 C  
ATOM   1759  C   LYS   290     211.305 263.469 208.088  1.00                 C  
ATOM   1760  O   LYS   290     211.258 264.680 208.320  1.00                 O  
ATOM   1761  CB  LYS   290     212.576 262.133 209.766  1.00                 C  
ATOM   1762  CD  LYS   290     214.670 262.910 210.911  1.00                 C  
ATOM   1763  CE  LYS   290     215.451 264.111 211.418  1.00                 C  
ATOM   1764  CG  LYS   290     213.352 263.334 210.283  1.00                 C  
ATOM   1765  NZ  LYS   290     216.746 263.712 212.034  1.00                 N  
ATOM   1766  N   PHE   291     211.404 262.992 206.852  1.00                 N  
ATOM   1767  CA  PHE   291     211.458 263.870 205.694  1.00                 C  
ATOM   1768  C   PHE   291     210.083 264.364 205.262  1.00                 C  
ATOM   1769  O   PHE   291     209.990 265.109 204.281  1.00                 O  
ATOM   1770  CB  PHE   291     212.130 263.162 204.516  1.00                 C  
ATOM   1771  CG  PHE   291     213.600 262.923 204.710  1.00                 C  
ATOM   1772  CZ  PHE   291     216.321 262.487 205.070  1.00                 C  
ATOM   1773  CD1 PHE   291     214.082 261.649 204.957  1.00                 C  
ATOM   1774  CE1 PHE   291     215.435 261.429 205.137  1.00                 C  
ATOM   1775  CD2 PHE   291     214.501 263.971 204.647  1.00                 C  
ATOM   1776  CE2 PHE   291     215.853 263.751 204.826  1.00                 C  
ATOM   1777  N   GLY   292     209.022 263.960 205.965  1.00                 N  
ATOM   1778  CA  GLY   292     207.629 264.361 205.782  1.00                 C  
ATOM   1779  C   GLY   292     207.101 264.050 204.384  1.00                 C  
ATOM   1780  O   GLY   292     206.859 264.980 203.606  1.00                 O  
ATOM   1781  N   ASP   293     206.963 262.780 204.018  1.00                 N  
ATOM   1782  CA  ASP   293     206.374 262.419 202.736  1.00                 C  
ATOM   1783  C   ASP   293     205.191 261.489 202.962  1.00                 C  
ATOM   1784  O   ASP   293     205.367 260.368 203.454  1.00                 O  
ATOM   1785  CB  ASP   293     207.419 261.763 201.832  1.00                 C  
ATOM   1786  CG  ASP   293     206.881 261.453 200.449  1.00                 C  
ATOM   1787  OD1 ASP   293     205.643 261.401 200.291  1.00                 O  
ATOM   1788  OD2 ASP   293     207.697 261.262 199.523  1.00                 O  
ATOM   1789  N   LEU   294     203.978 261.917 202.624  1.00                 N  
ATOM   1790  CA  LEU   294     202.789 261.132 202.984  1.00                 C  
ATOM   1791  C   LEU   294     202.591 259.866 202.165  1.00                 C  
ATOM   1792  O   LEU   294     202.253 258.816 202.723  1.00                 O  
ATOM   1793  CB  LEU   294     201.525 261.984 202.855  1.00                 C  
ATOM   1794  CG  LEU   294     200.208 261.306 203.236  1.00                 C  
ATOM   1795  CD1 LEU   294     200.243 260.838 204.683  1.00                 C  
ATOM   1796  CD2 LEU   294     199.034 262.246 203.012  1.00                 C  
ATOM   1797  N   ASP   295     202.804 259.945 200.851  1.00                 N  
ATOM   1798  CA  ASP   295     202.506 258.805 199.992  1.00                 C  
ATOM   1799  C   ASP   295     203.547 257.705 200.138  1.00                 C  
ATOM   1800  O   ASP   295     203.261 256.537 199.851  1.00                 O  
ATOM   1801  CB  ASP   295     202.419 259.245 198.529  1.00                 C  
ATOM   1802  CG  ASP   295     201.186 260.080 198.245  1.00                 C  
ATOM   1803  OD1 ASP   295     200.263 260.083 199.086  1.00                 O  
ATOM   1804  OD2 ASP   295     201.143 260.732 197.180  1.00                 O  
ATOM   1805  N   THR   296     204.752 258.054 200.590  1.00                 N  
ATOM   1806  CA  THR   296     205.765 257.040 200.859  1.00                 C  
ATOM   1807  C   THR   296     205.400 256.246 202.103  1.00                 C  
ATOM   1808  O   THR   296     205.446 255.013 202.099  1.00                 O  
ATOM   1809  CB  THR   296     207.160 257.668 201.031  1.00                 C  
ATOM   1810  OG1 THR   296     207.539 258.337 199.822  1.00                 O  
ATOM   1811  CG2 THR   296     208.194 256.595 201.338  1.00                 C  
ATOM   1812  N   LEU   297     205.038 256.947 203.183  1.00                 N  
ATOM   1813  CA  LEU   297     204.633 256.297 204.431  1.00                 C  
ATOM   1814  C   LEU   297     203.391 255.447 204.208  1.00                 C  
ATOM   1815  O   LEU   297     203.321 254.285 204.640  1.00                 O  
ATOM   1816  CB  LEU   297     204.378 257.341 205.520  1.00                 C  
ATOM   1817  CG  LEU   297     203.902 256.806 206.873  1.00                 C  
ATOM   1818  CD1 LEU   297     204.944 255.881 207.482  1.00                 C  
ATOM   1819  CD2 LEU   297     203.591 257.952 207.824  1.00                 C  
ATOM   1820  N   SER   298     202.406 256.021 203.511  1.00                 N  
ATOM   1821  CA  SER   298     201.219 255.334 203.017  1.00                 C  
ATOM   1822  C   SER   298     201.556 254.046 202.274  1.00                 C  
ATOM   1823  O   SER   298     201.037 252.970 202.592  1.00                 O  
ATOM   1824  CB  SER   298     200.412 256.252 202.097  1.00                 C  
ATOM   1825  OG  SER   298     199.261 255.593 201.600  1.00                 O  
ATOM   1826  N   ALA   299     202.477 254.148 201.315  1.00                 N  
ATOM   1827  CA  ALA   299     202.815 253.007 200.472  1.00                 C  
ATOM   1828  C   ALA   299     203.568 251.936 201.257  1.00                 C  
ATOM   1829  O   ALA   299     203.370 250.736 201.034  1.00                 O  
ATOM   1830  CB  ALA   299     203.645 253.456 199.280  1.00                 C  
ATOM   1831  N   LEU   300     204.415 252.356 202.200  1.00                 N  
ATOM   1832  CA  LEU   300     205.172 251.408 203.015  1.00                 C  
ATOM   1833  C   LEU   300     204.253 250.617 203.933  1.00                 C  
ATOM   1834  O   LEU   300     204.394 249.396 204.069  1.00                 O  
ATOM   1835  CB  LEU   300     206.234 252.139 203.839  1.00                 C  
ATOM   1836  CG  LEU   300     207.393 252.759 203.054  1.00                 C  
ATOM   1837  CD1 LEU   300     208.274 253.595 203.969  1.00                 C  
ATOM   1838  CD2 LEU   300     208.216 251.679 202.368  1.00                 C  
ATOM   1839  N   MET   301     203.298 251.299 204.569  1.00                 N  
ATOM   1840  CA  MET   301     202.356 250.587 205.429  1.00                 C  
ATOM   1841  C   MET   301     201.431 249.704 204.596  1.00                 C  
ATOM   1842  O   MET   301     201.066 248.599 205.020  1.00                 O  
ATOM   1843  CB  MET   301     201.539 251.576 206.263  1.00                 C  
ATOM   1844  SD  MET   301     203.223 251.221 208.435  1.00                 S  
ATOM   1845  CE  MET   301     201.849 250.435 209.271  1.00                 C  
ATOM   1846  CG  MET   301     202.351 252.325 207.308  1.00                 C  
ATOM   1847  N   ASN   302     201.092 250.136 203.377  1.00                 N  
ATOM   1848  CA  ASN   302     200.302 249.287 202.491  1.00                 C  
ATOM   1849  C   ASN   302     201.070 248.068 201.991  1.00                 C  
ATOM   1850  O   ASN   302     200.439 247.071 201.624  1.00                 O  
ATOM   1851  CB  ASN   302     199.786 250.092 201.297  1.00                 C  
ATOM   1852  CG  ASN   302     198.685 251.062 201.680  1.00                 C  
ATOM   1853  OD1 ASN   302     198.024 250.892 202.705  1.00                 O  
ATOM   1854  ND2 ASN   302     198.485 252.084 200.856  1.00                 N  
ATOM   1855  N   ASN   303     202.403 248.108 201.966  1.00                 N  
ATOM   1856  CA  ASN   303     203.146 246.917 201.561  1.00                 C  
ATOM   1857  C   ASN   303     203.424 245.985 202.737  1.00                 C  
ATOM   1858  O   ASN   303     203.333 244.759 202.596  1.00                 O  
ATOM   1859  CB  ASN   303     204.459 247.310 200.881  1.00                 C  
ATOM   1860  CG  ASN   303     204.245 247.915 199.507  1.00                 C  
ATOM   1861  OD1 ASN   303     203.205 247.707 198.882  1.00                 O  
ATOM   1862  ND2 ASN   303     205.232 248.666 199.033  1.00                 N  
ATOM   1863  N   GLY   304     203.777 246.543 203.900  1.00                 N  
ATOM   1864  CA  GLY   304     204.040 245.712 205.075  1.00                 C  
ATOM   1865  C   GLY   304     202.747 245.079 205.576  1.00                 C  
ATOM   1866  O   GLY   304     202.750 243.943 206.074  1.00                 O  
ATOM   1867  N   GLY   305     201.618 245.776 205.403  1.00                 N  
ATOM   1868  CA  GLY   305     200.315 245.223 205.756  1.00                 C  
ATOM   1869  C   GLY   305     199.976 243.992 204.920  1.00                 C  
ATOM   1870  O   GLY   305     199.331 243.061 205.416  1.00                 O  
ATOM   1871  N   PHE   306     200.428 243.951 203.667  1.00                 N  
ATOM   1872  CA  PHE   306     200.194 242.778 202.834  1.00                 C  
ATOM   1873  C   PHE   306     201.209 241.678 203.117  1.00                 C  
ATOM   1874  O   PHE   306     200.846 240.572 203.528  1.00                 O  
ATOM   1875  CB  PHE   306     200.238 243.156 201.352  1.00                 C  
ATOM   1876  CG  PHE   306     199.817 242.046 200.431  1.00                 C  
ATOM   1877  CZ  PHE   306     199.045 239.993 198.725  1.00                 C  
ATOM   1878  CD1 PHE   306     198.484 241.693 200.313  1.00                 C  
ATOM   1879  CE1 PHE   306     198.097 240.673 199.465  1.00                 C  
ATOM   1880  CD2 PHE   306     200.754 241.356 199.683  1.00                 C  
ATOM   1881  CE2 PHE   306     200.367 240.335 198.835  1.00                 C  
ATOM   1882  N   ARG   307     211.350 250.092 216.735  1.00                 N  
ATOM   1883  CA  ARG   307     212.079 250.943 217.662  1.00                 C  
ATOM   1884  C   ARG   307     213.507 251.098 217.160  1.00                 C  
ATOM   1885  O   ARG   307     214.239 250.109 217.035  1.00                 O  
ATOM   1886  CB  ARG   307     212.044 250.352 219.073  1.00                 C  
ATOM   1887  CD  ARG   307     212.529 250.639 221.519  1.00                 C  
ATOM   1888  NE  ARG   307     213.131 249.315 221.647  1.00                 N  
ATOM   1889  CG  ARG   307     212.716 251.218 220.126  1.00                 C  
ATOM   1890  CZ  ARG   307     214.412 249.101 221.931  1.00                 C  
ATOM   1891  NH1 ARG   307     214.872 247.861 222.028  1.00                 N  
ATOM   1892  NH2 ARG   307     215.230 250.128 222.118  1.00                 N  
ATOM   1893  N   GLU   308     213.905 252.337 216.878  1.00                 N  
ATOM   1894  CA  GLU   308     215.274 252.623 216.476  1.00                 C  
ATOM   1895  C   GLU   308     216.184 252.696 217.700  1.00                 C  
ATOM   1896  O   GLU   308     215.802 252.333 218.816  1.00                 O  
ATOM   1897  CB  GLU   308     215.338 253.930 215.683  1.00                 C  
ATOM   1898  CD  GLU   308     213.114 254.161 214.508  1.00                 C  
ATOM   1899  CG  GLU   308     214.598 253.888 214.356  1.00                 C  
ATOM   1900  OE1 GLU   308     212.758 255.250 215.007  1.00                 O  
ATOM   1901  OE2 GLU   308     212.307 253.287 214.128  1.00                 O  
ATOM   1902  N   GLN   309     217.413 253.158 217.477  1.00                 N  
ATOM   1903  CA  GLN   309     218.321 253.382 218.591  1.00                 C  
ATOM   1904  C   GLN   309     217.819 254.540 219.449  1.00                 C  
ATOM   1905  O   GLN   309     217.123 255.442 218.972  1.00                 O  
ATOM   1906  CB  GLN   309     219.736 253.661 218.081  1.00                 C  
ATOM   1907  CD  GLN   309     222.183 253.955 218.633  1.00                 C  
ATOM   1908  CG  GLN   309     220.780 253.777 219.180  1.00                 C  
ATOM   1909  OE1 GLN   309     222.369 254.203 217.442  1.00                 O  
ATOM   1910  NE2 GLN   309     223.177 253.828 219.505  1.00                 N  
ATOM   1911  N   ALA   310     218.177 254.479 220.737  1.00                 N  
ATOM   1912  CA  ALA   310     217.680 255.373 221.792  1.00                 C  
ATOM   1913  C   ALA   310     216.154 255.375 221.879  1.00                 C  
ATOM   1914  O   ALA   310     215.541 256.405 222.169  1.00                 O  
ATOM   1915  CB  ALA   310     218.177 256.792 221.562  1.00                 C  
ATOM   1916  N   VAL   311     215.531 254.226 221.623  1.00                 N  
ATOM   1917  CA  VAL   311     214.112 254.059 221.892  1.00                 C  
ATOM   1918  C   VAL   311     213.173 254.743 220.920  1.00                 C  
ATOM   1919  O   VAL   311     211.968 254.804 221.178  1.00                 O  
ATOM   1920  CB  VAL   311     213.743 254.553 223.303  1.00                 C  
ATOM   1921  CG1 VAL   311     212.237 254.501 223.509  1.00                 C  
ATOM   1922  CG2 VAL   311     214.458 253.725 224.361  1.00                 C  
ATOM   1923  N   GLN   312     213.687 255.254 219.805  1.00                 N  
ATOM   1924  CA  GLN   312     212.906 256.080 218.887  1.00                 C  
ATOM   1925  C   GLN   312     212.028 255.198 218.003  1.00                 C  
ATOM   1926  O   GLN   312     212.520 254.278 217.345  1.00                 O  
ATOM   1927  CB  GLN   312     213.829 256.950 218.031  1.00                 C  
ATOM   1928  CD  GLN   312     214.041 258.838 216.367  1.00                 C  
ATOM   1929  CG  GLN   312     213.097 257.917 217.116  1.00                 C  
ATOM   1930  OE1 GLN   312     214.409 259.902 216.863  1.00                 O  
ATOM   1931  NE2 GLN   312     214.436 258.429 215.167  1.00                 N  
ATOM   1932  N   LYS   313     210.731 255.475 218.005  1.00                 N  
ATOM   1933  CA  LYS   313     209.792 254.886 217.061  1.00                 C  
ATOM   1934  C   LYS   313     209.516 255.890 215.945  1.00                 C  
ATOM   1935  O   LYS   313     210.067 256.994 215.910  1.00                 O  
ATOM   1936  CB  LYS   313     208.500 254.480 217.773  1.00                 C  
ATOM   1937  CD  LYS   313     209.410 253.434 219.866  1.00                 C  
ATOM   1938  CE  LYS   313     209.680 252.127 220.592  1.00                 C  
ATOM   1939  CG  LYS   313     208.617 253.203 218.590  1.00                 C  
ATOM   1940  NZ  LYS   313     210.545 252.324 221.788  1.00                 N  
ATOM   1941  N   GLY   314     208.647 255.509 215.006  1.00                 N  
ATOM   1942  CA  GLY   314     208.313 256.395 213.897  1.00                 C  
ATOM   1943  C   GLY   314     207.432 257.554 214.339  1.00                 C  
ATOM   1944  O   GLY   314     207.446 258.614 213.701  1.00                 O  
ATOM   1945  N   LEU   315     206.672 257.374 215.424  1.00                 N  
ATOM   1946  CA  LEU   315     205.900 258.479 215.983  1.00                 C  
ATOM   1947  C   LEU   315     206.807 259.564 216.537  1.00                 C  
ATOM   1948  O   LEU   315     206.419 260.735 216.583  1.00                 O  
ATOM   1949  CB  LEU   315     204.960 257.975 217.080  1.00                 C  
ATOM   1950  CG  LEU   315     203.810 257.074 216.625  1.00                 C  
ATOM   1951  CD1 LEU   315     203.051 256.525 217.824  1.00                 C  
ATOM   1952  CD2 LEU   315     202.866 257.830 215.703  1.00                 C  
ATOM   1953  N   ARG   316     208.006 259.192 216.977  1.00                 N  
ATOM   1954  CA  ARG   316     208.987 260.184 217.391  1.00                 C  
ATOM   1955  C   ARG   316     209.485 260.982 216.194  1.00                 C  
ATOM   1956  O   ARG   316     209.725 262.190 216.292  1.00                 O  
ATOM   1957  CB  ARG   316     210.161 259.511 218.105  1.00                 C  
ATOM   1958  CD  ARG   316     210.677 261.444 219.621  1.00                 C  
ATOM   1959  NE  ARG   316     211.702 262.355 220.124  1.00                 N  
ATOM   1960  CG  ARG   316     211.231 260.477 218.587  1.00                 C  
ATOM   1961  CZ  ARG   316     211.446 263.455 220.824  1.00                 C  
ATOM   1962  NH1 ARG   316     212.444 264.223 221.240  1.00                 N  
ATOM   1963  NH2 ARG   316     210.193 263.785 221.106  1.00                 N  
ATOM   1964  N   GLU   317     209.631 260.324 215.043  1.00                 N  
ATOM   1965  CA  GLU   317     210.070 261.033 213.849  1.00                 C  
ATOM   1966  C   GLU   317     208.929 261.739 213.131  1.00                 C  
ATOM   1967  O   GLU   317     209.185 262.445 212.150  1.00                 O  
ATOM   1968  CB  GLU   317     210.757 260.072 212.877  1.00                 C  
ATOM   1969  CD  GLU   317     212.704 258.530 212.417  1.00                 C  
ATOM   1970  CG  GLU   317     212.064 259.493 213.396  1.00                 C  
ATOM   1971  OE1 GLU   317     212.927 258.926 211.253  1.00                 O  
ATOM   1972  OE2 GLU   317     212.983 257.378 212.812  1.00                 O  
ATOM   1973  N   ALA   318     207.680 261.550 213.569  1.00                 N  
ATOM   1974  CA  ALA   318     206.617 262.451 213.128  1.00                 C  
ATOM   1975  C   ALA   318     206.865 263.865 213.614  1.00                 C  
ATOM   1976  O   ALA   318     206.852 264.820 212.828  1.00                 O  
ATOM   1977  CB  ALA   318     205.265 261.957 213.620  1.00                 C  
ATOM   1978  N   VAL   319     207.096 264.008 214.915  1.00                 N  
ATOM   1979  CA  VAL   319     206.797 265.258 215.593  1.00                 C  
ATOM   1980  C   VAL   319     207.946 266.243 215.467  1.00                 C  
ATOM   1981  O   VAL   319     207.784 267.438 215.727  1.00                 O  
ATOM   1982  CB  VAL   319     206.472 265.029 217.081  1.00                 C  
ATOM   1983  CG1 VAL   319     205.280 264.095 217.228  1.00                 C  
ATOM   1984  CG2 VAL   319     207.684 264.472 217.811  1.00                 C  
ATOM   1985  N   ASP   320     209.066 265.720 214.998  1.00                 N  
ATOM   1986  CA  ASP   320     210.222 266.496 214.608  1.00                 C  
ATOM   1987  C   ASP   320     209.868 267.126 213.223  1.00                 C  
ATOM   1988  O   ASP   320     210.194 268.280 212.933  1.00                 O  
ATOM   1989  CB  ASP   320     211.469 265.611 214.556  1.00                 C  
ATOM   1990  CG  ASP   320     211.921 265.160 215.931  1.00                 C  
ATOM   1991  OD1 ASP   320     211.454 265.745 216.931  1.00                 O  
ATOM   1992  OD2 ASP   320     212.743 264.223 216.009  1.00                 O  
ATOM   1993  N   GLU   321     209.193 266.350 212.368  1.00                 N  
ATOM   1994  CA  GLU   321     208.584 266.834 211.104  1.00                 C  
ATOM   1995  C   GLU   321     207.069 266.632 211.234  1.00                 C  
ATOM   1996  O   GLU   321     206.590 265.512 211.434  1.00                 O  
ATOM   1997  CB  GLU   321     209.170 266.085 209.906  1.00                 C  
ATOM   1998  CD  GLU   321     209.001 267.938 208.198  1.00                 C  
ATOM   1999  CG  GLU   321     208.604 266.521 208.564  1.00                 C  
ATOM   2000  OE1 GLU   321     210.167 268.311 208.446  1.00                 O  
ATOM   2001  OE2 GLU   321     208.146 268.674 207.663  1.00                 O  
ATOM   2002  N   ASN   322     206.291 267.700 211.123  1.00                 N  
ATOM   2003  CA  ASN   322     204.842 267.604 211.256  1.00                 C  
ATOM   2004  C   ASN   322     204.199 267.028 209.967  1.00                 C  
ATOM   2005  O   ASN   322     204.623 267.327 208.847  1.00                 O  
ATOM   2006  CB  ASN   322     204.243 268.971 211.592  1.00                 C  
ATOM   2007  CG  ASN   322     204.637 269.456 212.974  1.00                 C  
ATOM   2008  OD1 ASN   322     204.529 268.720 213.955  1.00                 O  
ATOM   2009  ND2 ASN   322     205.097 270.699 213.054  1.00                 N  
ATOM   2010  N   SER   323     203.170 266.198 210.121  1.00                 N  
ATOM   2011  CA  SER   323     202.342 265.715 209.021  1.00                 C  
ATOM   2012  C   SER   323     200.996 265.269 209.573  1.00                 C  
ATOM   2013  O   SER   323     200.900 264.381 210.425  1.00                 O  
ATOM   2014  CB  SER   323     203.044 264.573 208.283  1.00                 C  
ATOM   2015  OG  SER   323     202.237 264.073 207.232  1.00                 O  
ATOM   2016  N   THR   324     199.931 265.892 209.083  1.00                 N  
ATOM   2017  CA  THR   324     198.586 265.672 209.568  1.00                 C  
ATOM   2018  C   THR   324     198.058 264.355 209.007  1.00                 C  
ATOM   2019  O   THR   324     197.483 263.536 209.728  1.00                 O  
ATOM   2020  CB  THR   324     197.650 266.833 209.183  1.00                 C  
ATOM   2021  OG1 THR   324     198.127 268.050 209.771  1.00                 O  
ATOM   2022  CG2 THR   324     196.239 266.569 209.687  1.00                 C  
ATOM   2023  N   ASP   325     198.170 264.128 207.781  1.00                 N  
ATOM   2024  CA  ASP   325     197.756 262.862 207.191  1.00                 C  
ATOM   2025  C   ASP   325     198.813 261.780 207.372  1.00                 C  
ATOM   2026  O   ASP   325     198.483 260.592 207.308  1.00                 O  
ATOM   2027  CB  ASP   325     197.449 263.039 205.703  1.00                 C  
ATOM   2028  CG  ASP   325     196.211 263.879 205.459  1.00                 C  
ATOM   2029  OD1 ASP   325     195.418 264.057 206.407  1.00                 O  
ATOM   2030  OD2 ASP   325     196.033 264.358 204.319  1.00                 O  
ATOM   2031  N   GLY   326     200.075 262.159 207.599  1.00                 N  
ATOM   2032  CA  GLY   326     201.063 261.168 208.029  1.00                 C  
ATOM   2033  C   GLY   326     200.698 260.626 209.406  1.00                 C  
ATOM   2034  O   GLY   326     200.714 259.407 209.638  1.00                 O  
ATOM   2035  N   VAL   327     200.321 261.520 210.325  1.00                 N  
ATOM   2036  CA  VAL   327     199.889 261.096 211.655  1.00                 C  
ATOM   2037  C   VAL   327     198.589 260.296 211.582  1.00                 C  
ATOM   2038  O   VAL   327     198.391 259.350 212.357  1.00                 O  
ATOM   2039  CB  VAL   327     199.708 262.299 212.600  1.00                 C  
ATOM   2040  CG1 VAL   327     199.087 261.854 213.915  1.00                 C  
ATOM   2041  CG2 VAL   327     201.041 262.990 212.843  1.00                 C  
ATOM   2042  N   GLU   328     197.722 260.605 210.613  1.00                 N  
ATOM   2043  CA  GLU   328     196.528 259.786 210.409  1.00                 C  
ATOM   2044  C   GLU   328     196.884 258.395 209.899  1.00                 C  
ATOM   2045  O   GLU   328     196.270 257.403 210.309  1.00                 O  
ATOM   2046  CB  GLU   328     195.571 260.469 209.430  1.00                 C  
ATOM   2047  CD  GLU   328     194.024 262.410 208.960  1.00                 C  
ATOM   2048  CG  GLU   328     194.918 261.728 209.977  1.00                 C  
ATOM   2049  OE1 GLU   328     194.061 262.013 207.776  1.00                 O  
ATOM   2050  OE2 GLU   328     193.286 263.340 209.346  1.00                 O  
ATOM   2051  N   LEU   329     197.869 258.302 208.999  1.00                 N  
ATOM   2052  CA  LEU   329     198.264 256.995 208.483  1.00                 C  
ATOM   2053  C   LEU   329     198.996 256.168 209.528  1.00                 C  
ATOM   2054  O   LEU   329     199.000 254.936 209.445  1.00                 O  
ATOM   2055  CB  LEU   329     199.146 257.153 207.243  1.00                 C  
ATOM   2056  CG  LEU   329     198.471 257.739 206.001  1.00                 C  
ATOM   2057  CD1 LEU   329     199.489 257.968 204.894  1.00                 C  
ATOM   2058  CD2 LEU   329     197.356 256.827 205.514  1.00                 C  
ATOM   2059  N   LEU   330     199.618 256.813 210.512  1.00                 N  
ATOM   2060  CA  LEU   330     200.347 256.056 211.523  1.00                 C  
ATOM   2061  C   LEU   330     199.456 255.675 212.699  1.00                 C  
ATOM   2062  O   LEU   330     199.549 254.561 213.225  1.00                 O  
ATOM   2063  CB  LEU   330     201.551 256.855 212.027  1.00                 C  
ATOM   2064  CG  LEU   330     202.660 257.124 211.008  1.00                 C  
ATOM   2065  CD1 LEU   330     203.722 258.039 211.598  1.00                 C  
ATOM   2066  CD2 LEU   330     203.286 255.820 210.538  1.00                 C  
ATOM   2067  N   PHE   331     198.588 256.589 213.131  1.00                 N  
ATOM   2068  CA  PHE   331     197.670 256.261 214.217  1.00                 C  
ATOM   2069  C   PHE   331     196.569 255.325 213.744  1.00                 C  
ATOM   2070  O   PHE   331     196.157 254.421 214.479  1.00                 O  
ATOM   2071  CB  PHE   331     197.058 257.534 214.804  1.00                 C  
ATOM   2072  CG  PHE   331     196.140 257.285 215.967  1.00                 C  
ATOM   2073  CZ  PHE   331     194.437 256.826 218.115  1.00                 C  
ATOM   2074  CD1 PHE   331     196.649 256.944 217.208  1.00                 C  
ATOM   2075  CE1 PHE   331     195.805 256.714 218.278  1.00                 C  
ATOM   2076  CD2 PHE   331     194.769 257.393 215.820  1.00                 C  
ATOM   2077  CE2 PHE   331     193.924 257.164 216.890  1.00                 C  
ATOM   2078  N   LYS   332     196.077 255.531 212.520  1.00                 N  
ATOM   2079  CA  LYS   332     194.963 254.738 212.015  1.00                 C  
ATOM   2080  C   LYS   332     195.359 253.297 211.730  1.00                 C  
ATOM   2081  O   LYS   332     194.505 252.409 211.787  1.00                 O  
ATOM   2082  CB  LYS   332     194.390 255.368 210.744  1.00                 C  
ATOM   2083  CD  LYS   332     193.110 257.245 209.676  1.00                 C  
ATOM   2084  CE  LYS   332     192.358 258.544 209.912  1.00                 C  
ATOM   2085  CG  LYS   332     193.657 256.679 210.977  1.00                 C  
ATOM   2086  NZ  LYS   332     191.860 259.137 208.640  1.00                 N  
ATOM   2087  N   ASN   333     196.632 253.043 211.433  1.00                 N  
ATOM   2088  CA  ASN   333     197.104 251.703 211.118  1.00                 C  
ATOM   2089  C   ASN   333     197.745 251.021 212.320  1.00                 C  
ATOM   2090  O   ASN   333     198.520 250.075 212.154  1.00                 O  
ATOM   2091  CB  ASN   333     198.092 251.744 209.950  1.00                 C  
ATOM   2092  CG  ASN   333     197.427 252.111 208.638  1.00                 C  
ATOM   2093  OD1 ASN   333     196.714 251.303 208.044  1.00                 O  
ATOM   2094  ND2 ASN   333     197.660 253.336 208.181  1.00                 N  
ATOM   2095  N   GLY   334     197.435 251.477 213.520  1.00                 N  
ATOM   2096  CA  GLY   334     197.999 250.890 214.718  1.00                 C  
ATOM   2097  C   GLY   334     199.228 251.640 215.193  1.00                 C  
ATOM   2098  O   GLY   334     200.153 251.928 214.427  1.00                 O  
ATOM   2099  N   ALA   335     199.242 251.963 216.483  1.00                 N  
ATOM   2100  CA  ALA   335     200.336 252.738 217.050  1.00                 C  
ATOM   2101  C   ALA   335     200.486 252.389 218.523  1.00                 C  
ATOM   2102  O   ALA   335     199.605 251.764 219.119  1.00                 O  
ATOM   2103  CB  ALA   335     200.085 254.226 216.861  1.00                 C  
ATOM   2104  N   ARG   336     201.618 252.796 219.093  1.00                 N  
ATOM   2105  CA  ARG   336     201.924 252.639 220.514  1.00                 C  
ATOM   2106  C   ARG   336     202.071 253.990 221.194  1.00                 C  
ATOM   2107  O   ARG   336     203.063 254.218 221.889  1.00                 O  
ATOM   2108  CB  ARG   336     203.200 251.815 220.700  1.00                 C  
ATOM   2109  CD  ARG   336     202.136 249.579 221.108  1.00                 C  
ATOM   2110  NE  ARG   336     202.074 248.173 220.715  1.00                 N  
ATOM   2111  CG  ARG   336     203.084 250.376 220.226  1.00                 C  
ATOM   2112  CZ  ARG   336     201.225 247.686 219.817  1.00                 C  
ATOM   2113  NH1 ARG   336     201.241 246.393 219.523  1.00                 N  
ATOM   2114  NH2 ARG   336     200.361 248.492 219.215  1.00                 N  
ATOM   2115  N   PRO   337     201.061 254.854 221.024  1.00                 N  
ATOM   2116  CA  PRO   337     201.071 256.321 221.080  1.00                 C  
ATOM   2117  C   PRO   337     201.945 256.919 222.180  1.00                 C  
ATOM   2118  O   PRO   337     202.591 257.954 221.972  1.00                 O  
ATOM   2119  CB  PRO   337     199.607 256.692 221.322  1.00                 C  
ATOM   2120  CD  PRO   337     199.589 254.325 220.970  1.00                 C  
ATOM   2121  CG  PRO   337     198.831 255.590 220.682  1.00                 C  
ATOM   2122  N   ASP   338     201.995 256.277 223.349  1.00                 N  
ATOM   2123  CA  ASP   338     203.005 256.665 224.326  1.00                 C  
ATOM   2124  C   ASP   338     204.410 256.329 223.832  1.00                 C  
ATOM   2125  O   ASP   338     205.102 257.206 223.306  1.00                 O  
ATOM   2126  CB  ASP   338     202.744 255.979 225.668  1.00                 C  
ATOM   2127  CG  ASP   338     203.682 256.456 226.759  1.00                 C  
ATOM   2128  OD1 ASP   338     203.643 257.658 227.093  1.00                 O  
ATOM   2129  OD2 ASP   338     204.458 255.626 227.280  1.00                 O  
ATOM   2130  N   LEU   339     204.753 255.035 223.850  1.00                 N  
ATOM   2131  CA  LEU   339     206.077 254.475 223.560  1.00                 C  
ATOM   2132  C   LEU   339     207.193 255.298 224.197  1.00                 C  
ATOM   2133  O   LEU   339     207.905 256.030 223.502  1.00                 O  
ATOM   2134  CB  LEU   339     206.301 254.384 222.049  1.00                 C  
ATOM   2135  CG  LEU   339     205.294 253.542 221.264  1.00                 C  
ATOM   2136  CD1 LEU   339     205.591 253.600 219.773  1.00                 C  
ATOM   2137  CD2 LEU   339     205.305 252.100 221.749  1.00                 C  
ATOM   2138  N   ASP   340     231.015 290.450 256.129  1.00                 N  
ATOM   2139  CA  ASP   340     232.455 290.458 255.953  1.00                 C  
ATOM   2140  C   ASP   340     233.052 291.854 255.987  1.00                 C  
ATOM   2141  O   ASP   340     233.917 292.148 256.814  1.00                 O  
ATOM   2142  CB  ASP   340     232.837 289.785 254.633  1.00                 C  
ATOM   2143  CG  ASP   340     232.631 288.283 254.664  1.00                 C  
ATOM   2144  OD1 ASP   340     232.456 287.730 255.770  1.00                 O  
ATOM   2145  OD2 ASP   340     232.645 287.660 253.582  1.00                 O  
ATOM   2146  N   ILE   341     232.591 292.731 255.099  1.00                 N  
ATOM   2147  CA  ILE   341     233.247 294.018 254.879  1.00                 C  
ATOM   2148  C   ILE   341     232.313 295.030 254.229  1.00                 C  
ATOM   2149  O   ILE   341     231.099 294.854 254.239  1.00                 O  
ATOM   2150  CB  ILE   341     234.514 293.866 254.017  1.00                 C  
ATOM   2151  CD1 ILE   341     233.728 291.961 252.516  1.00                 C  
ATOM   2152  CG1 ILE   341     234.146 293.413 252.603  1.00                 C  
ATOM   2153  CG2 ILE   341     235.497 292.913 254.679  1.00                 C  
ATOM   2154  N   MET   342     232.878 296.101 253.679  1.00                 N  
ATOM   2155  CA  MET   342     232.077 297.078 252.950  1.00                 C  
ATOM   2156  C   MET   342     232.120 296.767 251.464  1.00                 C  
ATOM   2157  O   MET   342     232.704 295.769 251.044  1.00                 O  
ATOM   2158  CB  MET   342     232.581 298.496 253.225  1.00                 C  
ATOM   2159  SD  MET   342     230.952 298.896 255.430  1.00                 S  
ATOM   2160  CE  MET   342     230.276 300.386 254.701  1.00                 C  
ATOM   2161  CG  MET   342     232.599 298.874 254.697  1.00                 C  
ATOM   2162  N   LYS   343     231.489 297.637 250.672  1.00                 N  
ATOM   2163  CA  LYS   343     231.430 297.423 249.230  1.00                 C  
ATOM   2164  C   LYS   343     232.778 297.686 248.573  1.00                 C  
ATOM   2165  O   LYS   343     233.151 297.008 247.607  1.00                 O  
ATOM   2166  CB  LYS   343     230.360 298.316 248.599  1.00                 C  
ATOM   2167  CD  LYS   343     227.926 298.845 248.290  1.00                 C  
ATOM   2168  CE  LYS   343     226.501 298.437 248.625  1.00                 C  
ATOM   2169  CG  LYS   343     228.935 297.922 248.952  1.00                 C  
ATOM   2170  NZ  LYS   343     225.502 299.364 248.024  1.00                 N  
ATOM   2171  N   ILE   344     233.526 298.664 249.092  1.00                 N  
ATOM   2172  CA  ILE   344     234.809 299.025 248.501  1.00                 C  
ATOM   2173  C   ILE   344     235.844 297.929 248.699  1.00                 C  
ATOM   2174  O   ILE   344     236.788 297.807 247.911  1.00                 O  
ATOM   2175  CB  ILE   344     235.343 300.350 249.077  1.00                 C  
ATOM   2176  CD1 ILE   344     236.076 301.246 246.806  1.00                 C  
ATOM   2177  CG1 ILE   344     236.489 300.882 248.215  1.00                 C  
ATOM   2178  CG2 ILE   344     235.762 300.169 250.528  1.00                 C  
ATOM   2179  N   ALA   345     235.690 297.131 249.755  1.00                 N  
ATOM   2180  CA  ALA   345     236.585 296.000 249.952  1.00                 C  
ATOM   2181  C   ALA   345     236.356 294.929 248.898  1.00                 C  
ATOM   2182  O   ALA   345     237.314 294.332 248.397  1.00                 O  
ATOM   2183  CB  ALA   345     236.399 295.413 251.343  1.00                 C  
ATOM   2184  N   SER   346     235.092 294.672 248.552  1.00                 N  
ATOM   2185  CA  SER   346     234.775 293.751 247.465  1.00                 C  
ATOM   2186  C   SER   346     235.257 294.319 246.139  1.00                 C  
ATOM   2187  O   SER   346     235.750 293.586 245.267  1.00                 O  
ATOM   2188  CB  SER   346     233.271 293.476 247.417  1.00                 C  
ATOM   2189  OG  SER   346     232.844 292.775 248.572  1.00                 O  
ATOM   2190  N   THR   347     235.171 295.646 245.993  1.00                 N  
ATOM   2191  CA  THR   347     235.740 296.323 244.832  1.00                 C  
ATOM   2192  C   THR   347     237.251 296.139 244.765  1.00                 C  
ATOM   2193  O   THR   347     237.831 296.087 243.675  1.00                 O  
ATOM   2194  CB  THR   347     235.413 297.828 244.840  1.00                 C  
ATOM   2195  OG1 THR   347     233.993 298.012 244.788  1.00                 O  
ATOM   2196  CG2 THR   347     236.037 298.515 243.635  1.00                 C  
ATOM   2197  N   LYS   348     237.902 296.027 245.922  1.00                 N  
ATOM   2198  CA  LYS   348     239.327 295.722 245.939  1.00                 C  
ATOM   2199  C   LYS   348     239.581 294.251 245.640  1.00                 C  
ATOM   2200  O   LYS   348     240.620 293.897 245.071  1.00                 O  
ATOM   2201  CB  LYS   348     239.938 296.094 247.291  1.00                 C  
ATOM   2202  CD  LYS   348     240.850 298.382 246.809  1.00                 C  
ATOM   2203  CE  LYS   348     240.276 298.761 245.453  1.00                 C  
ATOM   2204  CG  LYS   348     239.854 297.574 247.625  1.00                 C  
ATOM   2205  NZ  LYS   348     241.167 299.698 244.715  1.00                 N  
ATOM   2206  N   SER   349     238.649 293.379 246.029  1.00                 N  
ATOM   2207  CA  SER   349     238.835 291.948 245.814  1.00                 C  
ATOM   2208  C   SER   349     238.713 291.587 244.342  1.00                 C  
ATOM   2209  O   SER   349     239.443 290.721 243.846  1.00                 O  
ATOM   2210  CB  SER   349     237.821 291.147 246.633  1.00                 C  
ATOM   2211  OG  SER   349     238.052 291.300 248.022  1.00                 O  
ATOM   2212  N   VAL   350     237.801 292.239 243.624  1.00                 N  
ATOM   2213  CA  VAL   350     237.526 291.805 242.260  1.00                 C  
ATOM   2214  C   VAL   350     238.498 292.402 241.248  1.00                 C  
ATOM   2215  O   VAL   350     238.759 291.790 240.207  1.00                 O  
ATOM   2216  CB  VAL   350     236.087 292.153 241.836  1.00                 C  
ATOM   2217  CG1 VAL   350     235.877 291.846 240.361  1.00                 C  
ATOM   2218  CG2 VAL   350     235.082 291.395 242.690  1.00                 C  
ATOM   2219  N   GLY   351     239.055 293.575 241.530  1.00                 N  
ATOM   2220  CA  GLY   351     239.764 294.293 240.489  1.00                 C  
ATOM   2221  C   GLY   351     238.777 295.014 239.596  1.00                 C  
ATOM   2222  O   GLY   351     238.643 294.707 238.409  1.00                 O  
ATOM   2223  N   VAL   352     238.080 295.983 240.180  1.00                 N  
ATOM   2224  CA  VAL   352     236.896 296.595 239.590  1.00                 C  
ATOM   2225  C   VAL   352     237.117 298.084 239.379  1.00                 C  
ATOM   2226  O   VAL   352     236.362 298.901 239.916  1.00                 O  
ATOM   2227  CB  VAL   352     235.647 296.363 240.461  1.00                 C  
ATOM   2228  CG1 VAL   352     235.302 294.882 240.513  1.00                 C  
ATOM   2229  CG2 VAL   352     235.865 296.913 241.862  1.00                 C  
ATOM   2230  N   PHE   353     238.198 298.424 238.663  1.00                 N  
ATOM   2231  CA  PHE   353     238.690 299.798 238.520  1.00                 C  
ATOM   2232  C   PHE   353     237.621 300.747 237.964  1.00                 C  
ATOM   2233  O   PHE   353     237.604 301.942 238.287  1.00                 O  
ATOM   2234  CB  PHE   353     239.922 299.834 237.614  1.00                 C  
ATOM   2235  CG  PHE   353     239.610 299.633 236.158  1.00                 C  
ATOM   2236  CZ  PHE   353     239.033 299.255 233.466  1.00                 C  
ATOM   2237  CD1 PHE   353     239.310 300.712 235.344  1.00                 C  
ATOM   2238  CE1 PHE   353     239.023 300.527 234.005  1.00                 C  
ATOM   2239  CD2 PHE   353     239.616 298.366 235.603  1.00                 C  
ATOM   2240  CE2 PHE   353     239.329 298.181 234.264  1.00                 C  
ATOM   2241  N   GLU   354     236.680 300.228 237.170  1.00                 N  
ATOM   2242  CA  GLU   354     235.542 301.044 236.762  1.00                 C  
ATOM   2243  C   GLU   354     234.569 301.260 237.916  1.00                 C  
ATOM   2244  O   GLU   354     234.063 302.375 238.107  1.00                 O  
ATOM   2245  CB  GLU   354     234.815 300.397 235.581  1.00                 C  
ATOM   2246  CD  GLU   354     234.076 302.538 234.464  1.00                 C  
ATOM   2247  CG  GLU   354     233.644 301.210 235.053  1.00                 C  
ATOM   2248  OE1 GLU   354     235.268 302.676 234.120  1.00                 O  
ATOM   2249  OE2 GLU   354     233.221 303.442 234.346  1.00                 O  
ATOM   2250  N   THR   355     234.313 300.209 238.701  1.00                 N  
ATOM   2251  CA  THR   355     233.346 300.295 239.794  1.00                 C  
ATOM   2252  C   THR   355     233.894 301.168 240.914  1.00                 C  
ATOM   2253  O   THR   355     233.200 302.043 241.443  1.00                 O  
ATOM   2254  CB  THR   355     232.990 298.901 240.344  1.00                 C  
ATOM   2255  OG1 THR   355     232.397 298.112 239.305  1.00                 O  
ATOM   2256  CG2 THR   355     231.999 299.018 241.491  1.00                 C  
ATOM   2257  N   VAL   356     235.163 300.960 241.272  1.00                 N  
ATOM   2258  CA  VAL   356     235.785 301.793 242.290  1.00                 C  
ATOM   2259  C   VAL   356     236.128 303.165 241.720  1.00                 C  
ATOM   2260  O   VAL   356     236.348 304.116 242.476  1.00                 O  
ATOM   2261  CB  VAL   356     237.048 301.129 242.868  1.00                 C  
ATOM   2262  CG1 VAL   356     238.185 301.177 241.859  1.00                 C  
ATOM   2263  CG2 VAL   356     237.457 301.803 244.169  1.00                 C  
ATOM   2264  N   PHE   357     236.156 303.299 240.393  1.00                 N  
ATOM   2265  CA  PHE   357     236.255 304.624 239.795  1.00                 C  
ATOM   2266  C   PHE   357     234.953 305.391 239.970  1.00                 C  
ATOM   2267  O   PHE   357     234.963 306.613 240.163  1.00                 O  
ATOM   2268  CB  PHE   357     236.613 304.517 238.311  1.00                 C  
ATOM   2269  CG  PHE   357     236.788 305.845 237.633  1.00                 C  
ATOM   2270  CZ  PHE   357     237.106 308.303 236.373  1.00                 C  
ATOM   2271  CD1 PHE   357     237.917 306.612 237.861  1.00                 C  
ATOM   2272  CE1 PHE   357     238.078 307.835 237.237  1.00                 C  
ATOM   2273  CD2 PHE   357     235.824 306.328 236.765  1.00                 C  
ATOM   2274  CE2 PHE   357     235.985 307.550 236.141  1.00                 C  
ATOM   2275  N   ARG   358     233.819 304.689 239.917  1.00                 N  
ATOM   2276  CA  ARG   358     232.540 305.346 240.169  1.00                 C  
ATOM   2277  C   ARG   358     232.347 305.638 241.654  1.00                 C  
ATOM   2278  O   ARG   358     231.878 306.723 242.024  1.00                 O  
ATOM   2279  CB  ARG   358     231.385 304.486 239.652  1.00                 C  
ATOM   2280  CD  ARG   358     230.172 303.488 237.695  1.00                 C  
ATOM   2281  NE  ARG   358     230.067 303.411 236.240  1.00                 N  
ATOM   2282  CG  ARG   358     231.304 304.401 238.137  1.00                 C  
ATOM   2283  CZ  ARG   358     229.248 302.589 235.592  1.00                 C  
ATOM   2284  NH1 ARG   358     229.221 302.589 234.266  1.00                 N  
ATOM   2285  NH2 ARG   358     228.459 301.768 236.271  1.00                 N  
ATOM   2286  N   LYS   359     232.709 304.680 242.514  1.00                 N  
ATOM   2287  CA  LYS   359     232.548 304.849 243.956  1.00                 C  
ATOM   2288  C   LYS   359     233.481 305.924 244.492  1.00                 C  
ATOM   2289  O   LYS   359     233.072 306.772 245.293  1.00                 O  
ATOM   2290  CB  LYS   359     232.801 303.526 244.682  1.00                 C  
ATOM   2291  CD  LYS   359     232.043 301.190 245.197  1.00                 C  
ATOM   2292  CE  LYS   359     230.969 300.139 244.965  1.00                 C  
ATOM   2293  CG  LYS   359     231.721 302.480 244.460  1.00                 C  
ATOM   2294  NZ  LYS   359     231.293 298.854 245.644  1.00                 N  
ATOM   2295  N   PHE   360     234.744 305.895 244.066  1.00                 N  
ATOM   2296  CA  PHE   360     235.680 306.946 244.447  1.00                 C  
ATOM   2297  C   PHE   360     235.310 308.270 243.796  1.00                 C  
ATOM   2298  O   PHE   360     235.493 309.337 244.395  1.00                 O  
ATOM   2299  CB  PHE   360     237.109 306.554 244.067  1.00                 C  
ATOM   2300  CG  PHE   360     237.695 305.478 244.936  1.00                 C  
ATOM   2301  CZ  PHE   360     238.774 303.490 246.551  1.00                 C  
ATOM   2302  CD1 PHE   360     238.505 304.496 244.395  1.00                 C  
ATOM   2303  CE1 PHE   360     239.043 303.506 245.195  1.00                 C  
ATOM   2304  CD2 PHE   360     237.435 305.449 246.295  1.00                 C  
ATOM   2305  CE2 PHE   360     237.973 304.459 247.095  1.00                 C  
ATOM   2306  N   ARG   361     234.762 308.216 242.577  1.00                 N  
ATOM   2307  CA  ARG   361     234.333 309.425 241.882  1.00                 C  
ATOM   2308  C   ARG   361     233.109 310.060 242.528  1.00                 C  
ATOM   2309  O   ARG   361     232.835 311.241 242.285  1.00                 O  
ATOM   2310  CB  ARG   361     234.033 309.121 240.413  1.00                 C  
ATOM   2311  CD  ARG   361     233.559 309.997 238.109  1.00                 C  
ATOM   2312  NE  ARG   361     233.155 311.149 237.307  1.00                 N  
ATOM   2313  CG  ARG   361     233.689 310.347 239.583  1.00                 C  
ATOM   2314  CZ  ARG   361     232.983 311.118 235.990  1.00                 C  
ATOM   2315  NH1 ARG   361     232.614 312.216 235.343  1.00                 N  
ATOM   2316  NH2 ARG   361     233.179 309.990 235.321  1.00                 N  
ATOM   2317  N   LYS   362     232.367 309.311 243.339  1.00                 N  
ATOM   2318  CA  LYS   362     231.276 309.888 244.116  1.00                 C  
ATOM   2319  C   LYS   362     231.741 310.316 245.507  1.00                 C  
ATOM   2320  O   LYS   362     231.586 311.478 245.892  1.00                 O  
ATOM   2321  CB  LYS   362     230.121 308.892 244.239  1.00                 C  
ATOM   2322  CD  LYS   362     227.781 308.419 245.014  1.00                 C  
ATOM   2323  CE  LYS   362     226.543 308.992 245.685  1.00                 C  
ATOM   2324  CG  LYS   362     228.916 309.430 244.993  1.00                 C  
ATOM   2325  NZ  LYS   362     226.767 309.252 247.134  1.00                 N  
ATOM   2326  N   ASP   363     232.317 309.384 246.260  1.00                 N  
ATOM   2327  CA  ASP   363     232.604 309.556 247.682  1.00                 C  
ATOM   2328  C   ASP   363     234.019 309.082 247.996  1.00                 C  
ATOM   2329  O   ASP   363     234.223 308.194 248.825  1.00                 O  
ATOM   2330  CB  ASP   363     231.582 308.796 248.531  1.00                 C  
ATOM   2331  CG  ASP   363     230.188 309.380 248.425  1.00                 C  
ATOM   2332  OD1 ASP   363     230.065 310.623 248.382  1.00                 O  
ATOM   2333  OD2 ASP   363     229.217 308.596 248.384  1.00                 O  
ATOM   2334  N   PHE   364     235.001 309.633 247.266  1.00                 N  
ATOM   2335  CA  PHE   364     236.398 309.206 247.368  1.00                 C  
ATOM   2336  C   PHE   364     236.956 309.325 248.787  1.00                 C  
ATOM   2337  O   PHE   364     237.713 308.456 249.243  1.00                 O  
ATOM   2338  CB  PHE   364     237.277 310.018 246.415  1.00                 C  
ATOM   2339  CG  PHE   364     238.728 309.630 246.449  1.00                 C  
ATOM   2340  CZ  PHE   364     241.414 308.917 246.514  1.00                 C  
ATOM   2341  CD1 PHE   364     239.113 308.317 246.241  1.00                 C  
ATOM   2342  CE1 PHE   364     240.447 307.959 246.272  1.00                 C  
ATOM   2343  CD2 PHE   364     239.707 310.577 246.690  1.00                 C  
ATOM   2344  CE2 PHE   364     241.042 310.219 246.722  1.00                 C  
ATOM   2345  N   LYS   365     236.573 310.390 249.500  1.00                 N  
ATOM   2346  CA  LYS   365     237.032 310.587 250.872  1.00                 C  
ATOM   2347  C   LYS   365     236.495 309.504 251.795  1.00                 C  
ATOM   2348  O   LYS   365     237.213 309.007 252.669  1.00                 O  
ATOM   2349  CB  LYS   365     236.612 311.966 251.385  1.00                 C  
ATOM   2350  CD  LYS   365     236.877 314.460 251.276  1.00                 C  
ATOM   2351  CE  LYS   365     237.616 315.616 250.623  1.00                 C  
ATOM   2352  CG  LYS   365     237.350 313.123 250.730  1.00                 C  
ATOM   2353  NZ  LYS   365     237.132 316.935 251.117  1.00                 N  
ATOM   2354  N   ILE   366     235.235 309.112 251.603  1.00                 N  
ATOM   2355  CA  ILE   366     234.676 308.031 252.390  1.00                 C  
ATOM   2356  C   ILE   366     234.965 306.650 251.843  1.00                 C  
ATOM   2357  O   ILE   366     234.525 305.658 252.435  1.00                 O  
ATOM   2358  CB  ILE   366     233.150 308.175 252.543  1.00                 C  
ATOM   2359  CD1 ILE   366     233.398 309.557 254.670  1.00                 C  
ATOM   2360  CG1 ILE   366     232.808 309.471 253.280  1.00                 C  
ATOM   2361  CG2 ILE   366     232.568 306.955 253.241  1.00                 C  
ATOM   2362  N   TYR   367     235.690 306.556 250.728  1.00                 N  
ATOM   2363  CA  TYR   367     235.963 305.248 250.146  1.00                 C  
ATOM   2364  C   TYR   367     237.424 304.920 250.429  1.00                 C  
ATOM   2365  O   TYR   367     237.835 303.756 250.363  1.00                 O  
ATOM   2366  CB  TYR   367     235.655 305.253 248.647  1.00                 C  
ATOM   2367  CG  TYR   367     234.207 305.544 248.321  1.00                 C  
ATOM   2368  OH  TYR   367     230.230 306.359 247.424  1.00                 O  
ATOM   2369  CZ  TYR   367     231.546 306.088 247.720  1.00                 C  
ATOM   2370  CD1 TYR   367     233.734 306.849 248.285  1.00                 C  
ATOM   2371  CE1 TYR   367     232.413 307.124 247.988  1.00                 C  
ATOM   2372  CD2 TYR   367     233.319 304.512 248.048  1.00                 C  
ATOM   2373  CE2 TYR   367     231.994 304.768 247.749  1.00                 C  
ATOM   2374  N   ALA   368     238.219 305.942 250.763  1.00                 N  
ATOM   2375  CA  ALA   368     239.594 305.685 251.182  1.00                 C  
ATOM   2376  C   ALA   368     239.636 305.170 252.615  1.00                 C  
ATOM   2377  O   ALA   368     240.353 304.207 252.918  1.00                 O  
ATOM   2378  CB  ALA   368     240.433 306.947 251.050  1.00                 C  
ATOM   2379  N   LEU   369     238.825 305.745 253.502  1.00                 N  
ATOM   2380  CA  LEU   369     238.872 305.449 254.931  1.00                 C  
ATOM   2381  C   LEU   369     238.145 304.163 255.317  1.00                 C  
ATOM   2382  O   LEU   369     237.796 304.007 256.492  1.00                 O  
ATOM   2383  CB  LEU   369     238.280 306.606 255.738  1.00                 C  
ATOM   2384  CG  LEU   369     239.025 307.940 255.657  1.00                 C  
ATOM   2385  CD1 LEU   369     238.269 309.025 256.409  1.00                 C  
ATOM   2386  CD2 LEU   369     240.437 307.802 256.204  1.00                 C  
ATOM   2387  N   GLN   370     237.899 303.255 254.375  1.00                 N  
ATOM   2388  CA  GLN   370     237.164 302.032 254.668  1.00                 C  
ATOM   2389  C   GLN   370     238.022 301.080 255.491  1.00                 C  
ATOM   2390  O   GLN   370     238.839 300.333 254.943  1.00                 O  
ATOM   2391  CB  GLN   370     236.709 301.357 253.373  1.00                 C  
ATOM   2392  CD  GLN   370     236.375 298.918 253.938  1.00                 C  
ATOM   2393  CG  GLN   370     235.709 300.231 253.578  1.00                 C  
ATOM   2394  OE1 GLN   370     237.398 298.551 253.360  1.00                 O  
ATOM   2395  NE2 GLN   370     235.797 298.206 254.898  1.00                 N  
ATOM   2396  N   ASN   371     237.845 301.119 256.807  1.00                 N  
ATOM   2397  CA  ASN   371     238.444 300.155 257.717  1.00                 C  
ATOM   2398  C   ASN   371     237.385 299.120 258.059  1.00                 C  
ATOM   2399  O   ASN   371     236.322 299.473 258.579  1.00                 O  
ATOM   2400  CB  ASN   371     238.994 300.860 258.959  1.00                 C  
ATOM   2401  CG  ASN   371     239.724 299.913 259.891  1.00                 C  
ATOM   2402  OD1 ASN   371     239.103 299.107 260.583  1.00                 O  
ATOM   2403  ND2 ASN   371     241.048 300.010 259.912  1.00                 N  
ATOM   2404  N   PRO   372     237.664 297.857 257.748  1.00                 N  
ATOM   2405  CA  PRO   372     236.719 296.791 258.051  1.00                 C  
ATOM   2406  C   PRO   372     236.663 296.563 259.554  1.00                 C  
ATOM   2407  O   PRO   372     237.694 296.392 260.207  1.00                 O  
ATOM   2408  CB  PRO   372     237.279 295.577 257.306  1.00                 C  
ATOM   2409  CD  PRO   372     238.752 297.401 256.822  1.00                 C  
ATOM   2410  CG  PRO   372     238.138 296.160 256.235  1.00                 C  
ATOM   2411  N   GLU   373     235.445 296.553 260.103  1.00                 N  
ATOM   2412  CA  GLU   373     235.282 296.450 261.550  1.00                 C  
ATOM   2413  C   GLU   373     235.651 295.068 262.076  1.00                 C  
ATOM   2414  O   GLU   373     235.908 294.910 263.274  1.00                 O  
ATOM   2415  CB  GLU   373     233.843 296.781 261.952  1.00                 C  
ATOM   2416  CD  GLU   373     232.025 298.524 262.141  1.00                 C  
ATOM   2417  CG  GLU   373     233.456 298.234 261.734  1.00                 C  
ATOM   2418  OE1 GLU   373     231.318 297.575 262.542  1.00                 O  
ATOM   2419  OE2 GLU   373     231.610 299.699 262.058  1.00                 O  
ATOM   2420  N   HIS   374     235.686 294.061 261.205  1.00                 N  
ATOM   2421  CA  HIS   374     236.041 292.712 261.619  1.00                 C  
ATOM   2422  C   HIS   374     237.520 292.392 261.441  1.00                 C  
ATOM   2423  O   HIS   374     238.008 291.442 262.064  1.00                 O  
ATOM   2424  CB  HIS   374     235.217 291.680 260.846  1.00                 C  
ATOM   2425  CG  HIS   374     233.752 291.727 261.150  1.00                 C  
ATOM   2426  ND1 HIS   374     233.239 291.421 262.392  1.00                 N  
ATOM   2427  CE1 HIS   374     231.901 291.552 262.358  1.00                 C  
ATOM   2428  CD2 HIS   374     232.546 292.049 260.401  1.00                 C  
ATOM   2429  NE2 HIS   374     231.478 291.929 261.166  1.00                 N  
ATOM   2430  N   ILE   375     238.246 293.145 260.612  1.00                 N  
ATOM   2431  CA  ILE   375     239.630 292.804 260.307  1.00                 C  
ATOM   2432  C   ILE   375     240.601 293.977 260.300  1.00                 C  
ATOM   2433  O   ILE   375     241.803 293.734 260.141  1.00                 O  
ATOM   2434  CB  ILE   375     239.750 292.095 258.945  1.00                 C  
ATOM   2435  CD1 ILE   375     238.883 290.093 257.626  1.00                 C  
ATOM   2436  CG1 ILE   375     239.039 290.741 258.985  1.00                 C  
ATOM   2437  CG2 ILE   375     241.210 291.957 258.543  1.00                 C  
ATOM   2438  N   VAL   376     240.121 295.222 260.457  1.00                 N  
ATOM   2439  CA  VAL   376     240.935 296.451 260.411  1.00                 C  
ATOM   2440  C   VAL   376     241.697 296.580 259.094  1.00                 C  
ATOM   2441  O   VAL   376     242.821 297.085 259.050  1.00                 O  
ATOM   2442  CB  VAL   376     241.931 296.513 261.584  1.00                 C  
ATOM   2443  CG1 VAL   376     242.767 297.781 261.507  1.00                 C  
ATOM   2444  CG2 VAL   376     241.194 296.437 262.913  1.00                 C  
ATOM   2445  N   ARG   377     241.080 296.123 258.010  1.00                 N  
ATOM   2446  CA  ARG   377     241.709 296.094 256.699  1.00                 C  
ATOM   2447  C   ARG   377     241.298 297.310 255.882  1.00                 C  
ATOM   2448  O   ARG   377     240.214 297.868 256.078  1.00                 O  
ATOM   2449  CB  ARG   377     241.344 294.806 255.958  1.00                 C  
ATOM   2450  CD  ARG   377     241.764 293.270 254.018  1.00                 C  
ATOM   2451  NE  ARG   377     240.370 293.161 253.592  1.00                 N  
ATOM   2452  CG  ARG   377     242.067 294.626 254.633  1.00                 C  
ATOM   2453  CZ  ARG   377     239.822 292.052 253.107  1.00                 C  
ATOM   2454  NH1 ARG   377     238.547 292.047 252.744  1.00                 N  
ATOM   2455  NH2 ARG   377     240.551 290.951 252.984  1.00                 N  
ATOM   2456  N   GLU   378     242.172 297.717 254.969  1.00                 N  
ATOM   2457  CA  GLU   378     241.916 298.830 254.069  1.00                 C  
ATOM   2458  C   GLU   378     241.821 298.303 252.638  1.00                 C  
ATOM   2459  O   GLU   378     242.289 297.199 252.351  1.00                 O  
ATOM   2460  CB  GLU   378     243.015 299.886 254.197  1.00                 C  
ATOM   2461  CD  GLU   378     241.950 301.346 255.962  1.00                 C  
ATOM   2462  CG  GLU   378     243.141 300.486 255.588  1.00                 C  
ATOM   2463  OE1 GLU   378     241.245 301.815 255.044  1.00                 O  
ATOM   2464  OE2 GLU   378     241.722 301.551 257.173  1.00                 O  
ATOM   2465  N   LEU   379     241.189 299.049 251.717  1.00                 N  
ATOM   2466  CA  LEU   379     241.078 298.532 250.338  1.00                 C  
ATOM   2467  C   LEU   379     242.393 298.433 249.583  1.00                 C  
ATOM   2468  O   LEU   379     242.476 297.658 248.622  1.00                 O  
ATOM   2469  CB  LEU   379     240.125 299.401 249.515  1.00                 C  
ATOM   2470  CG  LEU   379     240.605 300.819 249.197  1.00                 C  
ATOM   2471  CD1 LEU   379     241.529 300.816 247.990  1.00                 C  
ATOM   2472  CD2 LEU   379     239.422 301.745 248.955  1.00                 C  
ATOM   2473  N   PHE   380     243.425 299.183 249.971  1.00                 N  
ATOM   2474  CA  PHE   380     244.729 298.981 249.345  1.00                 C  
ATOM   2475  C   PHE   380     245.327 297.640 249.730  1.00                 C  
ATOM   2476  O   PHE   380     246.057 297.028 248.944  1.00                 O  
ATOM   2477  CB  PHE   380     245.688 300.109 249.729  1.00                 C  
ATOM   2478  CG  PHE   380     247.033 300.013 249.068  1.00                 C  
ATOM   2479  CZ  PHE   380     249.524 299.831 247.848  1.00                 C  
ATOM   2480  CD1 PHE   380     247.298 300.708 247.901  1.00                 C  
ATOM   2481  CE1 PHE   380     248.535 300.620 247.292  1.00                 C  
ATOM   2482  CD2 PHE   380     248.034 299.227 249.612  1.00                 C  
ATOM   2483  CE2 PHE   380     249.271 299.138 249.003  1.00                 C  
ATOM   2484  N   MET   381     245.050 297.183 250.945  1.00                 N  
ATOM   2485  CA  MET   381     245.603 295.916 251.396  1.00                 C  
ATOM   2486  C   MET   381     244.929 294.744 250.697  1.00                 C  
ATOM   2487  O   MET   381     245.588 293.762 250.341  1.00                 O  
ATOM   2488  CB  MET   381     245.457 295.777 252.913  1.00                 C  
ATOM   2489  SD  MET   381     246.328 296.361 255.477  1.00                 S  
ATOM   2490  CE  MET   381     244.704 296.969 255.928  1.00                 C  
ATOM   2491  CG  MET   381     246.347 296.717 253.710  1.00                 C  
ATOM   2492  N   PRO   382     243.622 294.840 250.460  1.00                 N  
ATOM   2493  CA  PRO   382     242.958 293.814 249.669  1.00                 C  
ATOM   2494  C   PRO   382     243.276 293.950 248.188  1.00                 C  
ATOM   2495  O   PRO   382     243.174 292.969 247.442  1.00                 O  
ATOM   2496  CB  PRO   382     241.470 294.043 249.940  1.00                 C  
ATOM   2497  CD  PRO   382     242.650 295.648 251.266  1.00                 C  
ATOM   2498  CG  PRO   382     241.434 294.765 251.245  1.00                 C  
ATOM   2499  N   ALA   383     243.672 295.146 247.748  1.00                 N  
ATOM   2500  CA  ALA   383     244.102 295.320 246.366  1.00                 C  
ATOM   2501  C   ALA   383     245.452 294.660 246.130  1.00                 C  
ATOM   2502  O   ALA   383     245.635 293.917 245.160  1.00                 O  
ATOM   2503  CB  ALA   383     244.170 296.798 246.014  1.00                 C  
ATOM   2504  N   VAL   384     246.415 294.924 247.015  1.00                 N  
ATOM   2505  CA  VAL   384     247.741 294.335 246.880  1.00                 C  
ATOM   2506  C   VAL   384     247.727 292.848 247.199  1.00                 C  
ATOM   2507  O   VAL   384     248.507 292.085 246.620  1.00                 O  
ATOM   2508  CB  VAL   384     248.768 295.045 247.781  1.00                 C  
ATOM   2509  CG1 VAL   384     248.884 296.514 247.403  1.00                 C  
ATOM   2510  CG2 VAL   384     248.385 294.897 249.246  1.00                 C  
ATOM   2511  N   LEU   385     246.860 292.428 248.122  1.00                 N  
ATOM   2512  CA  LEU   385     246.668 291.004 248.367  1.00                 C  
ATOM   2513  C   LEU   385     246.029 290.320 247.170  1.00                 C  
ATOM   2514  O   LEU   385     246.371 289.176 246.852  1.00                 O  
ATOM   2515  CB  LEU   385     245.809 290.786 249.614  1.00                 C  
ATOM   2516  CG  LEU   385     245.555 289.332 250.017  1.00                 C  
ATOM   2517  CD1 LEU   385     246.867 288.613 250.290  1.00                 C  
ATOM   2518  CD2 LEU   385     244.649 289.262 251.237  1.00                 C  
ATOM   2519  N   THR   386     245.108 291.000 246.495  1.00                 N  
ATOM   2520  CA  THR   386     244.533 290.474 245.277  1.00                 C  
ATOM   2521  C   THR   386     245.446 290.681 244.088  1.00                 C  
ATOM   2522  O   THR   386     245.288 290.034 243.049  1.00                 O  
ATOM   2523  CB  THR   386     243.166 291.115 244.976  1.00                 C  
ATOM   2524  OG1 THR   386     243.326 292.527 244.792  1.00                 O  
ATOM   2525  CG2 THR   386     242.202 290.881 246.129  1.00                 C  
ATOM   2526  N   ARG   387     246.409 291.589 244.230  1.00                 N  
ATOM   2527  CA  ARG   387     247.350 291.857 243.163  1.00                 C  
ATOM   2528  C   ARG   387     246.808 292.682 242.022  1.00                 C  
ATOM   2529  O   ARG   387     247.331 292.596 240.908  1.00                 O  
ATOM   2530  CB  ARG   387     247.888 290.548 242.581  1.00                 C  
ATOM   2531  CD  ARG   387     249.109 288.387 242.949  1.00                 C  
ATOM   2532  NE  ARG   387     248.015 287.520 242.519  1.00                 N  
ATOM   2533  CG  ARG   387     248.602 289.667 243.593  1.00                 C  
ATOM   2534  CZ  ARG   387     247.638 287.365 241.254  1.00                 C  
ATOM   2535  NH1 ARG   387     246.631 286.555 240.956  1.00                 N  
ATOM   2536  NH2 ARG   387     248.268 288.021 240.289  1.00                 N  
ATOM   2537  N   ASN   388     245.776 293.483 242.262  1.00                 N  
ATOM   2538  CA  ASN   388     245.181 294.312 241.219  1.00                 C  
ATOM   2539  C   ASN   388     245.862 295.673 241.251  1.00                 C  
ATOM   2540  O   ASN   388     245.571 296.508 242.110  1.00                 O  
ATOM   2541  CB  ASN   388     243.667 294.417 241.416  1.00                 C  
ATOM   2542  CG  ASN   388     242.961 293.089 241.221  1.00                 C  
ATOM   2543  OD1 ASN   388     243.175 292.402 240.222  1.00                 O  
ATOM   2544  ND2 ASN   388     242.116 292.724 242.178  1.00                 N  
ATOM   2545  N   THR   389     246.780 295.894 240.308  1.00                 N  
ATOM   2546  CA  THR   389     247.594 297.104 240.326  1.00                 C  
ATOM   2547  C   THR   389     246.786 298.334 239.935  1.00                 C  
ATOM   2548  O   THR   389     247.118 299.453 240.343  1.00                 O  
ATOM   2549  CB  THR   389     248.808 296.982 239.386  1.00                 C  
ATOM   2550  OG1 THR   389     248.357 296.754 238.045  1.00                 O  
ATOM   2551  CG2 THR   389     249.692 295.817 239.807  1.00                 C  
ATOM   2552  N   ASP   390     245.725 298.148 239.148  1.00                 N  
ATOM   2553  CA  ASP   390     244.953 299.288 238.666  1.00                 C  
ATOM   2554  C   ASP   390     244.122 299.904 239.782  1.00                 C  
ATOM   2555  O   ASP   390     243.896 301.121 239.803  1.00                 O  
ATOM   2556  CB  ASP   390     244.045 298.869 237.508  1.00                 C  
ATOM   2557  CG  ASP   390     244.819 298.576 236.238  1.00                 C  
ATOM   2558  OD1 ASP   390     246.007 298.955 236.165  1.00                 O  
ATOM   2559  OD2 ASP   390     244.237 297.968 235.315  1.00                 O  
ATOM   2560  N   ILE   391     243.661 299.075 240.721  1.00                 N  
ATOM   2561  CA  ILE   391     242.959 299.580 241.896  1.00                 C  
ATOM   2562  C   ILE   391     243.918 300.378 242.769  1.00                 C  
ATOM   2563  O   ILE   391     243.543 301.388 243.381  1.00                 O  
ATOM   2564  CB  ILE   391     242.317 298.437 242.704  1.00                 C  
ATOM   2565  CD1 ILE   391     240.673 296.499 242.504  1.00                 C  
ATOM   2566  CG1 ILE   391     241.180 297.794 241.908  1.00                 C  
ATOM   2567  CG2 ILE   391     241.844 298.943 244.059  1.00                 C  
ATOM   2568  N   VAL   392     245.182 299.955 242.804  1.00                 N  
ATOM   2569  CA  VAL   392     246.213 300.698 243.517  1.00                 C  
ATOM   2570  C   VAL   392     246.490 302.024 242.818  1.00                 C  
ATOM   2571  O   VAL   392     246.714 303.050 243.471  1.00                 O  
ATOM   2572  CB  VAL   392     247.513 299.881 243.642  1.00                 C  
ATOM   2573  CG1 VAL   392     248.625 300.737 244.229  1.00                 C  
ATOM   2574  CG2 VAL   392     247.283 298.642 244.494  1.00                 C  
ATOM   2575  N   LYS   393     246.450 302.029 241.483  1.00                 N  
ATOM   2576  CA  LYS   393     246.617 303.272 240.734  1.00                 C  
ATOM   2577  C   LYS   393     245.462 304.230 240.990  1.00                 C  
ATOM   2578  O   LYS   393     245.660 305.449 241.068  1.00                 O  
ATOM   2579  CB  LYS   393     246.735 302.983 239.236  1.00                 C  
ATOM   2580  CD  LYS   393     247.196 303.848 236.925  1.00                 C  
ATOM   2581  CE  LYS   393     247.438 305.082 236.073  1.00                 C  
ATOM   2582  CG  LYS   393     246.977 304.218 238.383  1.00                 C  
ATOM   2583  NZ  LYS   393     247.655 304.735 234.641  1.00                 N  
ATOM   2584  N   VAL   394     244.253 303.692 241.147  1.00                 N  
ATOM   2585  CA  VAL   394     243.092 304.540 241.388  1.00                 C  
ATOM   2586  C   VAL   394     243.102 305.107 242.802  1.00                 C  
ATOM   2587  O   VAL   394     242.927 306.315 242.997  1.00                 O  
ATOM   2588  CB  VAL   394     241.776 303.777 241.146  1.00                 C  
ATOM   2589  CG1 VAL   394     240.585 304.619 241.579  1.00                 C  
ATOM   2590  CG2 VAL   394     241.650 303.383 239.683  1.00                 C  
ATOM   2591  N   LEU   395     243.314 304.252 243.804  1.00                 N  
ATOM   2592  CA  LEU   395     243.239 304.708 245.186  1.00                 C  
ATOM   2593  C   LEU   395     244.450 305.534 245.594  1.00                 C  
ATOM   2594  O   LEU   395     244.291 306.523 246.317  1.00                 O  
ATOM   2595  CB  LEU   395     243.095 303.517 246.136  1.00                 C  
ATOM   2596  CG  LEU   395     242.966 303.849 247.624  1.00                 C  
ATOM   2597  CD1 LEU   395     241.749 304.725 247.876  1.00                 C  
ATOM   2598  CD2 LEU   395     242.883 302.577 248.453  1.00                 C  
ATOM   2599  N   ILE   396     245.650 305.150 245.158  1.00                 N  
ATOM   2600  CA  ILE   396     246.822 305.998 245.349  1.00                 C  
ATOM   2601  C   ILE   396     246.707 307.280 244.531  1.00                 C  
ATOM   2602  O   ILE   396     247.125 308.349 244.999  1.00                 O  
ATOM   2603  CB  ILE   396     248.121 305.256 244.983  1.00                 C  
ATOM   2604  CD1 ILE   396     248.420 304.418 247.371  1.00                 C  
ATOM   2605  CG1 ILE   396     248.327 304.054 245.906  1.00                 C  
ATOM   2606  CG2 ILE   396     249.306 306.209 245.019  1.00                 C  
ATOM   2607  N   GLN   397     246.070 307.219 243.357  1.00                 N  
ATOM   2608  CA  GLN   397     245.771 308.436 242.610  1.00                 C  
ATOM   2609  C   GLN   397     244.737 309.305 243.323  1.00                 C  
ATOM   2610  O   GLN   397     244.644 310.506 243.047  1.00                 O  
ATOM   2611  CB  GLN   397     245.272 308.093 241.205  1.00                 C  
ATOM   2612  CD  GLN   397     246.337 310.052 240.018  1.00                 C  
ATOM   2613  CG  GLN   397     245.052 309.304 240.312  1.00                 C  
ATOM   2614  OE1 GLN   397     247.333 309.457 239.606  1.00                 O  
ATOM   2615  NE2 GLN   397     246.319 311.363 240.229  1.00                 N  
ATOM   2616  N   ASN   398     243.956 308.727 244.238  1.00                 N  
ATOM   2617  CA  ASN   398     242.993 309.491 245.019  1.00                 C  
ATOM   2618  C   ASN   398     243.495 309.853 246.410  1.00                 C  
ATOM   2619  O   ASN   398     242.837 310.634 247.105  1.00                 O  
ATOM   2620  CB  ASN   398     241.673 308.727 245.138  1.00                 C  
ATOM   2621  CG  ASN   398     240.948 308.605 243.813  1.00                 C  
ATOM   2622  OD1 ASN   398     240.872 309.564 243.045  1.00                 O  
ATOM   2623  ND2 ASN   398     240.412 307.421 243.539  1.00                 N  
ATOM   2624  N   GLY   399     244.642 309.321 246.828  1.00                 N  
ATOM   2625  CA  GLY   399     245.137 309.541 248.175  1.00                 C  
ATOM   2626  C   GLY   399     245.678 308.259 248.771  1.00                 C  
ATOM   2627  O   GLY   399     246.610 307.676 248.208  1.00                 O  
ATOM   2628  N   ALA   400     245.105 307.830 249.902  1.00                 N  
ATOM   2629  CA  ALA   400     245.259 306.481 250.463  1.00                 C  
ATOM   2630  C   ALA   400     246.720 306.158 250.800  1.00                 C  
ATOM   2631  O   ALA   400     247.408 305.433 250.083  1.00                 O  
ATOM   2632  CB  ALA   400     244.717 305.440 249.496  1.00                 C  
ATOM   2633  N   PRO   401     247.200 306.810 251.860  1.00                 N  
ATOM   2634  CA  PRO   401     248.510 306.499 252.422  1.00                 C  
ATOM   2635  C   PRO   401     248.595 305.029 252.839  1.00                 C  
ATOM   2636  O   PRO   401     247.639 304.439 253.348  1.00                 O  
ATOM   2637  CB  PRO   401     248.626 307.433 253.628  1.00                 C  
ATOM   2638  CD  PRO   401     246.541 307.970 252.583  1.00                 C  
ATOM   2639  CG  PRO   401     247.712 308.568 253.311  1.00                 C  
ATOM   2640  N   VAL   402     249.767 304.440 252.612  1.00                 N  
ATOM   2641  CA  VAL   402     249.965 303.005 252.769  1.00                 C  
ATOM   2642  C   VAL   402     250.164 302.568 254.212  1.00                 C  
ATOM   2643  O   VAL   402     250.093 301.367 254.491  1.00                 O  
ATOM   2644  CB  VAL   402     251.166 302.507 251.944  1.00                 C  
ATOM   2645  CG1 VAL   402     250.957 302.804 250.467  1.00                 C  
ATOM   2646  CG2 VAL   402     252.455 303.144 252.441  1.00                 C  
ATOM   2647  N   ASN   403     250.385 303.497 255.137  1.00                 N  
ATOM   2648  CA  ASN   403     250.858 303.150 256.472  1.00                 C  
ATOM   2649  C   ASN   403     249.760 302.665 257.413  1.00                 C  
ATOM   2650  O   ASN   403     250.012 302.567 258.619  1.00                 O  
ATOM   2651  CB  ASN   403     251.574 304.340 257.113  1.00                 C  
ATOM   2652  CG  ASN   403     252.167 304.004 258.467  1.00                 C  
ATOM   2653  OD1 ASN   403     251.711 303.081 259.143  1.00                 O  
ATOM   2654  ND2 ASN   403     253.187 304.753 258.868  1.00                 N  
ATOM   2655  N   CYS   404     249.638 301.344 257.490  1.00                 N  
ATOM   2656  CA  CYS   404     248.744 300.714 258.438  1.00                 C  
ATOM   2657  C   CYS   404     249.667 299.623 259.032  1.00                 C  
ATOM   2658  O   CYS   404     249.737 298.494 258.539  1.00                 O  
ATOM   2659  CB  CYS   404     247.491 300.196 257.730  1.00                 C  
ATOM   2660  SG  CYS   404     246.268 299.445 258.830  1.00                 S  
ATOM   2661  N   LYS   405     250.383 299.965 260.104  1.00                 N  
ATOM   2662  CA  LYS   405     251.320 299.023 260.731  1.00                 C  
ATOM   2663  C   LYS   405     250.582 297.761 261.189  1.00                 C  
ATOM   2664  O   LYS   405     251.189 296.743 261.534  1.00                 O  
ATOM   2665  CB  LYS   405     252.034 299.684 261.912  1.00                 C  
ATOM   2666  CD  LYS   405     251.887 300.699 264.203  1.00                 C  
ATOM   2667  CE  LYS   405     250.979 301.010 265.381  1.00                 C  
ATOM   2668  CG  LYS   405     251.125 299.999 263.089  1.00                 C  
ATOM   2669  NZ  LYS   405     251.707 301.717 266.471  1.00                 N  
ATOM   2670  N   GLY   406     249.250 297.820 261.198  1.00                 N  
ATOM   2671  CA  GLY   406     248.451 296.670 261.606  1.00                 C  
ATOM   2672  C   GLY   406     248.396 295.609 260.485  1.00                 C  
ATOM   2673  O   GLY   406     248.193 294.417 260.730  1.00                 O  
ATOM   2674  N   PHE   407     248.580 296.049 259.230  1.00                 N  
ATOM   2675  CA  PHE   407     248.552 295.155 258.073  1.00                 C  
ATOM   2676  C   PHE   407     249.898 295.127 257.355  1.00                 C  
ATOM   2677  O   PHE   407     249.991 294.928 256.140  1.00                 O  
ATOM   2678  CB  PHE   407     247.451 295.576 257.097  1.00                 C  
ATOM   2679  CG  PHE   407     247.258 294.622 255.953  1.00                 C  
ATOM   2680  CZ  PHE   407     246.905 292.861 253.832  1.00                 C  
ATOM   2681  CD1 PHE   407     246.613 293.412 256.143  1.00                 C  
ATOM   2682  CE1 PHE   407     246.436 292.534 255.090  1.00                 C  
ATOM   2683  CD2 PHE   407     247.722 294.934 254.688  1.00                 C  
ATOM   2684  CE2 PHE   407     247.544 294.057 253.635  1.00                 C  
ATOM   2685  N   TYR   408     250.963 295.331 258.120  1.00                 N  
ATOM   2686  CA  TYR   408     252.316 295.373 257.567  1.00                 C  
ATOM   2687  C   TYR   408     252.286 296.184 256.252  1.00                 C  
ATOM   2688  O   TYR   408     252.900 295.840 255.238  1.00                 O  
ATOM   2689  CB  TYR   408     252.845 293.956 257.338  1.00                 C  
ATOM   2690  CG  TYR   408     252.931 293.123 258.597  1.00                 C  
ATOM   2691  OH  TYR   408     253.151 290.823 262.054  1.00                 O  
ATOM   2692  CZ  TYR   408     253.080 291.585 260.910  1.00                 C  
ATOM   2693  CD1 TYR   408     251.981 292.146 258.869  1.00                 C  
ATOM   2694  CE1 TYR   408     252.051 291.380 260.017  1.00                 C  
ATOM   2695  CD2 TYR   408     253.960 293.316 259.509  1.00                 C  
ATOM   2696  CE2 TYR   408     254.046 292.559 260.662  1.00                 C  
ATOM   2697  N   THR   409     251.640 297.252 256.267  1.00                 N  
ATOM   2698  CA  THR   409     251.296 298.163 255.189  1.00                 C  
ATOM   2699  C   THR   409     250.886 297.339 253.978  1.00                 C  
ATOM   2700  O   THR   409     251.152 296.137 253.914  1.00                 O  
ATOM   2701  CB  THR   409     252.470 299.099 254.844  1.00                 C  
ATOM   2702  OG1 THR   409     253.570 298.327 254.348  1.00                 O  
ATOM   2703  CG2 THR   409     252.927 299.857 256.081  1.00                 C  
ATOM   2704  N   PRO   410     250.239 297.995 253.011  1.00                 N  
ATOM   2705  CA  PRO   410     249.831 297.298 251.792  1.00                 C  
ATOM   2706  C   PRO   410     251.033 296.857 250.964  1.00                 C  
ATOM   2707  O   PRO   410     250.942 295.887 250.199  1.00                 O  
ATOM   2708  CB  PRO   410     248.988 298.330 251.040  1.00                 C  
ATOM   2709  CD  PRO   410     249.598 299.355 253.115  1.00                 C  
ATOM   2710  CG  PRO   410     248.492 299.253 252.102  1.00                 C  
ATOM   2711  N   LEU   411     252.162 297.555 251.115  1.00                 N  
ATOM   2712  CA  LEU   411     253.419 297.125 250.511  1.00                 C  
ATOM   2713  C   LEU   411     253.842 295.775 251.076  1.00                 C  
ATOM   2714  O   LEU   411     254.393 294.929 250.362  1.00                 O  
ATOM   2715  CB  LEU   411     254.511 298.171 250.745  1.00                 C  
ATOM   2716  CG  LEU   411     255.886 297.860 250.150  1.00                 C  
ATOM   2717  CD1 LEU   411     255.798 297.719 248.638  1.00                 C  
ATOM   2718  CD2 LEU   411     256.890 298.939 250.524  1.00                 C  
ATOM   2719  N   ALA   412     253.571 295.544 252.362  1.00                 N  
ATOM   2720  CA  ALA   412     253.912 294.262 252.968  1.00                 C  
ATOM   2721  C   ALA   412     252.996 293.148 252.477  1.00                 C  
ATOM   2722  O   ALA   412     253.401 291.981 252.438  1.00                 O  
ATOM   2723  CB  ALA   412     253.843 294.357 254.484  1.00                 C  
ATOM   2724  N   LEU   413     251.752 293.475 252.111  1.00                 N  
ATOM   2725  CA  LEU   413     250.904 292.448 251.513  1.00                 C  
ATOM   2726  C   LEU   413     251.317 292.184 250.076  1.00                 C  
ATOM   2727  O   LEU   413     251.126 291.076 249.561  1.00                 O  
ATOM   2728  CB  LEU   413     249.433 292.864 251.576  1.00                 C  
ATOM   2729  CG  LEU   413     248.420 291.860 251.022  1.00                 C  
ATOM   2730  CD1 LEU   413     248.498 290.544 251.780  1.00                 C  
ATOM   2731  CD2 LEU   413     247.010 292.427 251.088  1.00                 C  
ATOM   2732  N   ALA   414     251.865 293.199 249.404  1.00                 N  
ATOM   2733  CA  ALA   414     252.448 292.969 248.087  1.00                 C  
ATOM   2734  C   ALA   414     253.694 292.103 248.190  1.00                 C  
ATOM   2735  O   ALA   414     253.970 291.285 247.305  1.00                 O  
ATOM   2736  CB  ALA   414     252.780 294.293 247.416  1.00                 C  
ATOM   2737  N   VAL   415     254.455 292.267 249.271  1.00                 N  
ATOM   2738  CA  VAL   415     255.625 291.428 249.491  1.00                 C  
ATOM   2739  C   VAL   415     255.219 290.012 249.870  1.00                 C  
ATOM   2740  O   VAL   415     255.904 289.046 249.523  1.00                 O  
ATOM   2741  CB  VAL   415     256.544 292.015 250.578  1.00                 C  
ATOM   2742  CG1 VAL   415     257.044 293.392 250.166  1.00                 C  
ATOM   2743  CG2 VAL   415     255.815 292.086 251.911  1.00                 C  
ATOM   2744  N   LEU   416     254.109 289.873 250.596  1.00                 N  
ATOM   2745  CA  LEU   416     253.655 288.548 251.000  1.00                 C  
ATOM   2746  C   LEU   416     253.009 287.810 249.838  1.00                 C  
ATOM   2747  O   LEU   416     253.097 286.580 249.746  1.00                 O  
ATOM   2748  CB  LEU   416     252.671 288.652 252.167  1.00                 C  
ATOM   2749  CG  LEU   416     252.142 287.330 252.727  1.00                 C  
ATOM   2750  CD1 LEU   416     253.284 286.467 253.240  1.00                 C  
ATOM   2751  CD2 LEU   416     251.130 287.581 253.834  1.00                 C  
ATOM   2752  N   GLU   417     252.368 288.544 248.927  1.00                 N  
ATOM   2753  CA  GLU   417     251.579 287.892 247.887  1.00                 C  
ATOM   2754  C   GLU   417     252.347 287.802 246.575  1.00                 C  
ATOM   2755  O   GLU   417     251.985 287.018 245.690  1.00                 O  
ATOM   2756  CB  GLU   417     250.261 288.638 247.667  1.00                 C  
ATOM   2757  CD  GLU   417     248.849 286.628 247.082  1.00                 C  
ATOM   2758  CG  GLU   417     249.345 287.991 246.641  1.00                 C  
ATOM   2759  OE1 GLU   417     248.907 286.338 248.295  1.00                 O  
ATOM   2760  OE2 GLU   417     248.400 285.850 246.213  1.00                 O  
ATOM   2761  N   ASN   418     253.411 288.584 246.430  1.00                 N  
ATOM   2762  CA  ASN   418     254.222 288.495 245.224  1.00                 C  
ATOM   2763  C   ASN   418     253.620 289.152 244.004  1.00                 C  
ATOM   2764  O   ASN   418     253.258 288.461 243.043  1.00                 O  
ATOM   2765  CB  ASN   418     254.526 287.033 244.890  1.00                 C  
ATOM   2766  CG  ASN   418     253.278 286.239 244.561  1.00                 C  
ATOM   2767  OD1 ASN   418     252.180 286.791 244.488  1.00                 O  
ATOM   2768  ND2 ASN   418     253.442 284.936 244.361  1.00                 N  
ATOM   2769  N   GLN   419     253.496 290.474 244.021  1.00                 N  
ATOM   2770  CA  GLN   419     252.965 291.232 242.898  1.00                 C  
ATOM   2771  C   GLN   419     253.849 292.446 242.658  1.00                 C  
ATOM   2772  O   GLN   419     253.672 293.486 243.300  1.00                 O  
ATOM   2773  CB  GLN   419     251.517 291.646 243.168  1.00                 C  
ATOM   2774  CD  GLN   419     250.787 291.704 240.751  1.00                 C  
ATOM   2775  CG  GLN   419     250.889 292.470 242.055  1.00                 C  
ATOM   2776  OE1 GLN   419     251.798 291.312 240.169  1.00                 O  
ATOM   2777  NE2 GLN   419     249.561 291.489 240.287  1.00                 N  
ATOM   2778  N   PRO   420     254.798 292.305 241.729  1.00                 N  
ATOM   2779  CA  PRO   420     255.812 293.332 241.557  1.00                 C  
ATOM   2780  C   PRO   420     255.302 294.572 240.848  1.00                 C  
ATOM   2781  O   PRO   420     255.936 295.629 240.907  1.00                 O  
ATOM   2782  CB  PRO   420     256.896 292.646 240.723  1.00                 C  
ATOM   2783  CD  PRO   420     255.069 291.103 240.829  1.00                 C  
ATOM   2784  CG  PRO   420     256.162 291.614 239.933  1.00                 C  
ATOM   2785  N   GLU   421     254.168 294.457 240.152  1.00                 N  
ATOM   2786  CA  GLU   421     253.555 295.633 239.542  1.00                 C  
ATOM   2787  C   GLU   421     253.038 296.588 240.610  1.00                 C  
ATOM   2788  O   GLU   421     253.180 297.812 240.484  1.00                 O  
ATOM   2789  CB  GLU   421     252.418 295.220 238.605  1.00                 C  
ATOM   2790  CD  GLU   421     251.724 294.053 236.476  1.00                 C  
ATOM   2791  CG  GLU   421     252.880 294.500 237.349  1.00                 C  
ATOM   2792  OE1 GLU   421     250.566 294.132 236.937  1.00                 O  
ATOM   2793  OE2 GLU   421     251.976 293.624 235.330  1.00                 O  
ATOM   2794  N   MET   422     252.451 296.035 241.674  1.00                 N  
ATOM   2795  CA  MET   422     252.032 296.837 242.819  1.00                 C  
ATOM   2796  C   MET   422     253.255 297.416 243.517  1.00                 C  
ATOM   2797  O   MET   422     253.227 298.538 244.037  1.00                 O  
ATOM   2798  CB  MET   422     251.201 295.994 243.788  1.00                 C  
ATOM   2799  SD  MET   422     248.845 296.971 242.707  1.00                 S  
ATOM   2800  CE  MET   422     248.567 297.804 244.268  1.00                 C  
ATOM   2801  CG  MET   422     249.848 295.571 243.240  1.00                 C  
ATOM   2802  N   THR   423     254.364 296.676 243.493  1.00                 N  
ATOM   2803  CA  THR   423     255.618 297.190 244.030  1.00                 C  
ATOM   2804  C   THR   423     256.179 298.308 243.163  1.00                 C  
ATOM   2805  O   THR   423     256.963 299.134 243.640  1.00                 O  
ATOM   2806  CB  THR   423     256.673 296.076 244.164  1.00                 C  
ATOM   2807  OG1 THR   423     256.936 295.505 242.877  1.00                 O  
ATOM   2808  CG2 THR   423     256.174 294.978 245.091  1.00                 C  
ATOM   2809  N   GLN   424     255.807 298.342 241.884  1.00                 N  
ATOM   2810  CA  GLN   424     256.241 299.436 241.023  1.00                 C  
ATOM   2811  C   GLN   424     255.390 300.679 241.248  1.00                 C  
ATOM   2812  O   GLN   424     255.922 301.792 241.370  1.00                 O  
ATOM   2813  CB  GLN   424     256.182 299.017 239.553  1.00                 C  
ATOM   2814  CD  GLN   424     257.070 297.518 237.724  1.00                 C  
ATOM   2815  CG  GLN   424     257.211 297.967 239.165  1.00                 C  
ATOM   2816  OE1 GLN   424     255.988 297.596 237.142  1.00                 O  
ATOM   2817  NE2 GLN   424     258.167 297.046 237.143  1.00                 N  
ATOM   2818  N   LEU   425     254.065 300.501 241.307  1.00                 N  
ATOM   2819  CA  LEU   425     253.156 301.629 241.500  1.00                 C  
ATOM   2820  C   LEU   425     253.353 302.241 242.882  1.00                 C  
ATOM   2821  O   LEU   425     253.351 303.467 243.045  1.00                 O  
ATOM   2822  CB  LEU   425     251.704 301.185 241.314  1.00                 C  
ATOM   2823  CG  LEU   425     251.293 300.786 239.896  1.00                 C  
ATOM   2824  CD1 LEU   425     249.888 300.204 239.886  1.00                 C  
ATOM   2825  CD2 LEU   425     251.378 301.979 238.956  1.00                 C  
ATOM   2826  N   LEU   426     253.580 301.400 243.889  1.00                 N  
ATOM   2827  CA  LEU   426     253.907 301.923 245.208  1.00                 C  
ATOM   2828  C   LEU   426     255.376 302.317 245.291  1.00                 C  
ATOM   2829  O   LEU   426     255.771 303.085 246.176  1.00                 O  
ATOM   2830  CB  LEU   426     253.576 300.893 246.290  1.00                 C  
ATOM   2831  CG  LEU   426     253.827 301.325 247.736  1.00                 C  
ATOM   2832  CD1 LEU   426     252.994 302.548 248.084  1.00                 C  
ATOM   2833  CD2 LEU   426     253.522 300.186 248.698  1.00                 C  
ATOM   2834  N   LEU   427     256.199 301.813 244.367  1.00                 N  
ATOM   2835  CA  LEU   427     257.598 302.227 244.320  1.00                 C  
ATOM   2836  C   LEU   427     257.732 303.634 243.759  1.00                 C  
ATOM   2837  O   LEU   427     258.773 304.280 243.927  1.00                 O  
ATOM   2838  CB  LEU   427     258.419 301.245 243.482  1.00                 C  
ATOM   2839  CG  LEU   427     259.027 300.058 244.231  1.00                 C  
ATOM   2840  CD1 LEU   427     257.951 299.287 244.980  1.00                 C  
ATOM   2841  CD2 LEU   427     259.766 299.138 243.271  1.00                 C  
ATOM   2842  N   GLU   428     256.699 304.110 243.060  1.00                 N  
ATOM   2843  CA  GLU   428     256.657 305.515 242.669  1.00                 C  
ATOM   2844  C   GLU   428     256.591 306.432 243.887  1.00                 C  
ATOM   2845  O   GLU   428     257.250 307.478 243.921  1.00                 O  
ATOM   2846  CB  GLU   428     255.461 305.781 241.752  1.00                 C  
ATOM   2847  CD  GLU   428     254.358 305.385 239.515  1.00                 C  
ATOM   2848  CG  GLU   428     255.593 305.168 240.367  1.00                 C  
ATOM   2849  OE1 GLU   428     253.333 305.844 240.060  1.00                 O  
ATOM   2850  OE2 GLU   428     254.417 305.097 238.301  1.00                 O  
ATOM   2851  N   ASN   429     255.806 306.058 244.899  1.00                 N  
ATOM   2852  CA  ASN   429     255.578 306.965 246.018  1.00                 C  
ATOM   2853  C   ASN   429     256.395 306.575 247.245  1.00                 C  
ATOM   2854  O   ASN   429     257.171 307.385 247.764  1.00                 O  
ATOM   2855  CB  ASN   429     254.090 307.017 246.371  1.00                 C  
ATOM   2856  CG  ASN   429     253.270 307.752 245.329  1.00                 C  
ATOM   2857  OD1 ASN   429     253.805 308.532 244.541  1.00                 O  
ATOM   2858  ND2 ASN   429     251.965 307.505 245.322  1.00                 N  
ATOM   2859  N   HIS   430     256.232 305.344 247.726  1.00                 N  
ATOM   2860  CA  HIS   430     256.736 304.953 249.044  1.00                 C  
ATOM   2861  C   HIS   430     258.254 304.785 249.116  1.00                 C  
ATOM   2862  O   HIS   430     258.925 304.627 248.098  1.00                 O  
ATOM   2863  CB  HIS   430     256.087 303.645 249.499  1.00                 C  
ATOM   2864  CG  HIS   430     256.394 303.280 250.918  1.00                 C  
ATOM   2865  ND1 HIS   430     255.865 303.961 251.993  1.00                 N  
ATOM   2866  CE1 HIS   430     256.320 303.405 253.131  1.00                 C  
ATOM   2867  CD2 HIS   430     257.206 302.268 251.578  1.00                 C  
ATOM   2868  NE2 HIS   430     257.126 302.389 252.889  1.00                 N  
ATOM   2869  N   VAL   431     258.782 304.824 250.343  1.00                 N  
ATOM   2870  CA  VAL   431     260.218 304.656 250.546  1.00                 C  
ATOM   2871  C   VAL   431     260.593 303.185 250.659  1.00                 C  
ATOM   2872  O   VAL   431     261.781 302.840 250.676  1.00                 O  
ATOM   2873  CB  VAL   431     260.703 305.412 251.797  1.00                 C  
ATOM   2874  CG1 VAL   431     260.397 306.896 251.675  1.00                 C  
ATOM   2875  CG2 VAL   431     260.064 304.833 253.050  1.00                 C  
ATOM   2876  N   ASP   432     259.592 302.313 250.779  1.00                 N  
ATOM   2877  CA  ASP   432     259.648 300.852 250.727  1.00                 C  
ATOM   2878  C   ASP   432     260.460 300.218 251.857  1.00                 C  
ATOM   2879  O   ASP   432     260.786 299.031 251.754  1.00                 O  
ATOM   2880  CB  ASP   432     260.230 300.385 249.391  1.00                 C  
ATOM   2881  CG  ASP   432     259.352 300.754 248.212  1.00                 C  
ATOM   2882  OD1 ASP   432     258.121 300.855 248.397  1.00                 O  
ATOM   2883  OD2 ASP   432     259.895 300.943 247.103  1.00                 O  
ATOM   2884  N   ARG   433     260.827 300.958 252.907  1.00                 N  
ATOM   2885  CA  ARG   433     261.400 300.388 254.128  1.00                 C  
ATOM   2886  C   ARG   433     260.833 301.170 255.314  1.00                 C  
ATOM   2887  O   ARG   433     261.401 302.177 255.740  1.00                 O  
ATOM   2888  CB  ARG   433     262.928 300.448 254.081  1.00                 C  
ATOM   2889  CD  ARG   433     265.064 299.734 252.973  1.00                 C  
ATOM   2890  NE  ARG   433     265.678 298.901 251.942  1.00                 N  
ATOM   2891  CG  ARG   433     263.547 299.640 252.952  1.00                 C  
ATOM   2892  CZ  ARG   433     265.928 299.310 250.702  1.00                 C  
ATOM   2893  NH1 ARG   433     266.490 298.483 249.832  1.00                 N  
ATOM   2894  NH2 ARG   433     265.617 300.546 250.336  1.00                 N  
ATOM   2895  N   ASN   434     259.703 300.705 255.854  1.00                 N  
ATOM   2896  CA  ASN   434     258.910 301.573 256.722  1.00                 C  
ATOM   2897  C   ASN   434     258.692 300.946 258.096  1.00                 C  
ATOM   2898  O   ASN   434     259.112 301.507 259.116  1.00                 O  
ATOM   2899  CB  ASN   434     257.567 301.902 256.068  1.00                 C  
ATOM   2900  CG  ASN   434     256.701 300.674 255.864  1.00                 C  
ATOM   2901  OD1 ASN   434     256.918 299.639 256.495  1.00                 O  
ATOM   2902  ND2 ASN   434     255.717 300.785 254.980  1.00                 N  
ATOM   2903  N   LEU   435     257.728 301.451 258.848  1.00                 N  
ATOM   2904  CA  LEU   435     257.476 300.924 260.173  1.00                 C  
ATOM   2905  C   LEU   435     256.273 300.010 260.181  1.00                 C  
ATOM   2906  O   LEU   435     255.163 300.382 259.791  1.00                 O  
ATOM   2907  CB  LEU   435     257.273 302.064 261.173  1.00                 C  
ATOM   2908  CG  LEU   435     256.949 301.654 262.611  1.00                 C  
ATOM   2909  CD1 LEU   435     258.114 300.896 263.230  1.00                 C  
ATOM   2910  CD2 LEU   435     256.605 302.873 263.453  1.00                 C  
ATOM   2911  N   GLU   436     256.490 298.781 260.636  1.00                 N  
ATOM   2912  CA  GLU   436     255.427 297.785 260.736  1.00                 C  
ATOM   2913  C   GLU   436     255.294 297.392 262.192  1.00                 C  
ATOM   2914  O   GLU   436     256.104 297.759 263.047  1.00                 O  
ATOM   2915  CB  GLU   436     255.738 296.579 259.848  1.00                 C  
ATOM   2916  CD  GLU   436     256.102 295.681 257.515  1.00                 C  
ATOM   2917  CG  GLU   436     255.810 296.902 258.364  1.00                 C  
ATOM   2918  OE1 GLU   436     255.820 294.555 257.976  1.00                 O  
ATOM   2919  OE2 GLU   436     256.614 295.850 256.388  1.00                 O  
ATOM   2920  N   LEU   437     254.253 296.631 262.489  1.00                 N  
ATOM   2921  CA  LEU   437     254.013 296.186 263.842  1.00                 C  
ATOM   2922  C   LEU   437     255.162 295.387 264.427  1.00                 C  
ATOM   2923  O   LEU   437     255.511 295.533 265.601  1.00                 O  
ATOM   2924  CB  LEU   437     252.739 295.341 263.910  1.00                 C  
ATOM   2925  CG  LEU   437     252.350 294.813 265.292  1.00                 C  
ATOM   2926  CD1 LEU   437     252.107 295.962 266.258  1.00                 C  
ATOM   2927  CD2 LEU   437     251.115 293.929 265.201  1.00                 C  
ATOM   2928  N   GLN   438     255.779 294.524 263.627  1.00                 N  
ATOM   2929  CA  GLN   438     256.877 293.703 264.134  1.00                 C  
ATOM   2930  C   GLN   438     258.207 294.364 263.929  1.00                 C  
ATOM   2931  O   GLN   438     259.274 293.754 264.041  1.00                 O  
ATOM   2932  CB  GLN   438     256.874 292.329 263.460  1.00                 C  
ATOM   2933  CD  GLN   438     255.667 290.146 263.066  1.00                 C  
ATOM   2934  CG  GLN   438     255.644 291.490 263.767  1.00                 C  
ATOM   2935  OE1 GLN   438     256.729 289.646 262.695  1.00                 O  
ATOM   2936  NE2 GLN   438     254.491 289.557 262.881  1.00                 N  
ATOM   2937  N   GLY   439     258.195 295.645 263.690  1.00                 N  
ATOM   2938  CA  GLY   439     259.319 296.483 263.326  1.00                 C  
ATOM   2939  C   GLY   439     260.214 295.799 262.317  1.00                 C  
ATOM   2940  O   GLY   439     261.121 295.049 262.692  1.00                 O  
ATOM   2941  N   CYS   440     259.989 296.079 261.040  1.00                 N  
ATOM   2942  CA  CYS   440     260.666 295.400 259.937  1.00                 C  
ATOM   2943  C   CYS   440     260.485 296.231 258.671  1.00                 C  
ATOM   2944  O   CYS   440     260.046 297.386 258.716  1.00                 O  
ATOM   2945  CB  CYS   440     260.114 293.984 259.760  1.00                 C  
ATOM   2946  SG  CYS   440     258.377 293.916 259.266  1.00                 S  
ATOM   2947  N   ASN   441     260.866 295.648 257.542  1.00                 N  
ATOM   2948  CA  ASN   441     260.763 296.278 256.236  1.00                 C  
ATOM   2949  C   ASN   441     259.954 295.350 255.348  1.00                 C  
ATOM   2950  O   ASN   441     259.777 294.173 255.683  1.00                 O  
ATOM   2951  CB  ASN   441     262.154 296.570 255.671  1.00                 C  
ATOM   2952  CG  ASN   441     262.914 297.593 256.492  1.00                 C  
ATOM   2953  OD1 ASN   441     262.411 298.684 256.762  1.00                 O  
ATOM   2954  ND2 ASN   441     264.131 297.243 256.891  1.00                 N  
ATOM   2955  N   LEU   442     259.424 295.847 254.225  1.00                 N  
ATOM   2956  CA  LEU   442     258.825 294.932 253.241  1.00                 C  
ATOM   2957  C   LEU   442     259.808 293.945 252.647  1.00                 C  
ATOM   2958  O   LEU   442     259.386 292.872 252.197  1.00                 O  
ATOM   2959  CB  LEU   442     258.176 295.721 252.102  1.00                 C  
ATOM   2960  CG  LEU   442     259.127 296.484 251.178  1.00                 C  
ATOM   2961  CD1 LEU   442     259.712 295.556 250.124  1.00                 C  
ATOM   2962  CD2 LEU   442     258.412 297.652 250.516  1.00                 C  
ATOM   2963  N   LEU   443     261.104 294.266 252.638  1.00                 N  
ATOM   2964  CA  LEU   443     262.095 293.322 252.139  1.00                 C  
ATOM   2965  C   LEU   443     262.269 292.156 253.106  1.00                 C  
ATOM   2966  O   LEU   443     262.674 291.063 252.696  1.00                 O  
ATOM   2967  CB  LEU   443     263.435 294.023 251.910  1.00                 C  
ATOM   2968  CG  LEU   443     264.560 293.163 251.330  1.00                 C  
ATOM   2969  CD1 LEU   443     264.162 292.601 249.974  1.00                 C  
ATOM   2970  CD2 LEU   443     265.846 293.968 251.212  1.00                 C  
ATOM   2971  N   ASP   444     261.971 292.373 254.391  1.00                 N  
ATOM   2972  CA  ASP   444     261.894 291.262 255.334  1.00                 C  
ATOM   2973  C   ASP   444     260.732 290.337 255.016  1.00                 C  
ATOM   2974  O   ASP   444     260.880 289.113 255.089  1.00                 O  
ATOM   2975  CB  ASP   444     261.764 291.783 256.767  1.00                 C  
ATOM   2976  CG  ASP   444     263.046 292.413 257.276  1.00                 C  
ATOM   2977  OD1 ASP   444     264.131 291.861 256.997  1.00                 O  
ATOM   2978  OD2 ASP   444     262.965 293.460 257.953  1.00                 O  
ATOM   2979  N   ILE   445     259.574 290.900 254.686  1.00                 N  
ATOM   2980  CA  ILE   445     258.399 290.092 254.385  1.00                 C  
ATOM   2981  C   ILE   445     258.574 289.374 253.056  1.00                 C  
ATOM   2982  O   ILE   445     258.251 288.186 252.924  1.00                 O  
ATOM   2983  CB  ILE   445     257.117 290.946 254.364  1.00                 C  
ATOM   2984  CD1 ILE   445     256.688 290.525 256.841  1.00                 C  
ATOM   2985  CG1 ILE   445     256.858 291.553 255.744  1.00                 C  
ATOM   2986  CG2 ILE   445     255.936 290.121 253.876  1.00                 C  
ATOM   2987  N   ALA   446     259.114 290.081 252.059  1.00                 N  
ATOM   2988  CA  ALA   446     259.402 289.460 250.772  1.00                 C  
ATOM   2989  C   ALA   446     260.485 288.400 250.889  1.00                 C  
ATOM   2990  O   ALA   446     260.427 287.377 250.199  1.00                 O  
ATOM   2991  CB  ALA   446     259.819 290.513 249.757  1.00                 C  
ATOM   2992  N   ILE   447     261.464 288.614 251.766  1.00                 N  
ATOM   2993  CA  ILE   447     262.499 287.611 251.978  1.00                 C  
ATOM   2994  C   ILE   447     261.968 286.448 252.802  1.00                 C  
ATOM   2995  O   ILE   447     262.524 285.345 252.771  1.00                 O  
ATOM   2996  CB  ILE   447     263.740 288.216 252.661  1.00                 C  
ATOM   2997  CD1 ILE   447     263.379 287.678 255.127  1.00                 C  
ATOM   2998  CG1 ILE   447     263.379 288.742 254.052  1.00                 C  
ATOM   2999  CG2 ILE   447     264.355 289.298 251.787  1.00                 C  
ATOM   3000  N   CYS   448     260.887 286.675 253.544  1.00                 N  
ATOM   3001  CA  CYS   448     260.401 285.657 254.467  1.00                 C  
ATOM   3002  C   CYS   448     259.527 284.633 253.755  1.00                 C  
ATOM   3003  O   CYS   448     259.721 283.424 253.915  1.00                 O  
ATOM   3004  CB  CYS   448     259.620 286.302 255.613  1.00                 C  
ATOM   3005  SG  CYS   448     259.052 285.141 256.877  1.00                 S  
ATOM   3006  N   MET   449     258.571 285.093 252.950  1.00                 N  
ATOM   3007  CA  MET   449     257.539 284.184 252.460  1.00                 C  
ATOM   3008  C   MET   449     257.910 283.562 251.122  1.00                 C  
ATOM   3009  O   MET   449     257.091 282.867 250.512  1.00                 O  
ATOM   3010  CB  MET   449     256.200 284.913 252.331  1.00                 C  
ATOM   3011  SD  MET   449     255.436 284.164 254.886  1.00                 S  
ATOM   3012  CE  MET   449     254.071 283.244 254.181  1.00                 C  
ATOM   3013  CG  MET   449     255.658 285.452 253.644  1.00                 C  
ATOM   3014  N   GLY   450     259.130 283.783 250.649  1.00                 N  
ATOM   3015  CA  GLY   450     259.473 283.256 249.346  1.00                 C  
ATOM   3016  C   GLY   450     259.802 284.323 248.326  1.00                 C  
ATOM   3017  O   GLY   450     260.793 285.034 248.494  1.00                 O  
ATOM   3018  N   TYR   451     258.901 284.519 247.362  1.00                 N  
ATOM   3019  CA  TYR   451     259.144 285.032 245.999  1.00                 C  
ATOM   3020  C   TYR   451     260.299 286.020 245.756  1.00                 C  
ATOM   3021  O   TYR   451     260.448 287.032 246.437  1.00                 O  
ATOM   3022  CB  TYR   451     257.893 285.727 245.457  1.00                 C  
ATOM   3023  CG  TYR   451     258.048 286.256 244.049  1.00                 C  
ATOM   3024  OH  TYR   451     258.471 287.696 240.171  1.00                 O  
ATOM   3025  CZ  TYR   451     258.331 287.221 241.455  1.00                 C  
ATOM   3026  CD1 TYR   451     257.990 285.400 242.957  1.00                 C  
ATOM   3027  CE1 TYR   451     258.130 285.875 241.667  1.00                 C  
ATOM   3028  CD2 TYR   451     258.251 287.611 243.817  1.00                 C  
ATOM   3029  CE2 TYR   451     258.394 288.103 242.533  1.00                 C  
ATOM   3030  N   THR   452     261.117 285.683 244.757  1.00                 N  
ATOM   3031  CA  THR   452     262.520 286.079 244.780  1.00                 C  
ATOM   3032  C   THR   452     262.810 287.254 243.855  1.00                 C  
ATOM   3033  O   THR   452     263.751 288.020 244.093  1.00                 O  
ATOM   3034  CB  THR   452     263.443 284.909 244.392  1.00                 C  
ATOM   3035  OG1 THR   452     263.136 284.475 243.061  1.00                 O  
ATOM   3036  CG2 THR   452     263.247 283.738 245.342  1.00                 C  
ATOM   3037  N   GLU   453     262.042 287.405 242.780  1.00                 N  
ATOM   3038  CA  GLU   453     262.309 288.527 241.887  1.00                 C  
ATOM   3039  C   GLU   453     261.750 289.822 242.459  1.00                 C  
ATOM   3040  O   GLU   453     262.258 290.912 242.163  1.00                 O  
ATOM   3041  CB  GLU   453     261.716 288.262 240.502  1.00                 C  
ATOM   3042  CD  GLU   453     261.764 286.885 238.385  1.00                 C  
ATOM   3043  CG  GLU   453     262.395 287.136 239.740  1.00                 C  
ATOM   3044  OE1 GLU   453     260.704 287.483 238.103  1.00                 O  
ATOM   3045  OE2 GLU   453     262.329 286.091 237.604  1.00                 O  
ATOM   3046  N   THR   454     260.703 289.711 243.278  1.00                 N  
ATOM   3047  CA  THR   454     260.240 290.821 244.098  1.00                 C  
ATOM   3048  C   THR   454     261.335 291.262 245.059  1.00                 C  
ATOM   3049  O   THR   454     261.556 292.462 245.274  1.00                 O  
ATOM   3050  CB  THR   454     258.972 290.449 244.888  1.00                 C  
ATOM   3051  OG1 THR   454     257.912 290.133 243.976  1.00                 O  
ATOM   3052  CG2 THR   454     258.529 291.611 245.764  1.00                 C  
ATOM   3053  N   ALA   455     262.021 290.275 245.645  1.00                 N  
ATOM   3054  CA  ALA   455     263.194 290.539 246.470  1.00                 C  
ATOM   3055  C   ALA   455     264.272 291.244 245.662  1.00                 C  
ATOM   3056  O   ALA   455     264.877 292.197 246.153  1.00                 O  
ATOM   3057  CB  ALA   455     263.734 289.243 247.055  1.00                 C  
ATOM   3058  N   ASP   456     264.478 290.839 244.399  1.00                 N  
ATOM   3059  CA  ASP   456     265.480 291.482 243.545  1.00                 C  
ATOM   3060  C   ASP   456     265.150 292.947 243.285  1.00                 C  
ATOM   3061  O   ASP   456     266.032 293.818 243.352  1.00                 O  
ATOM   3062  CB  ASP   456     265.606 290.739 242.214  1.00                 C  
ATOM   3063  CG  ASP   456     266.289 289.394 242.359  1.00                 C  
ATOM   3064  OD1 ASP   456     266.907 289.153 243.418  1.00                 O  
ATOM   3065  OD2 ASP   456     266.208 288.581 241.415  1.00                 O  
ATOM   3066  N   VAL   457     263.881 293.235 242.979  1.00                 N  
ATOM   3067  CA  VAL   457     263.469 294.617 242.752  1.00                 C  
ATOM   3068  C   VAL   457     263.596 295.444 244.024  1.00                 C  
ATOM   3069  O   VAL   457     263.985 296.621 243.978  1.00                 O  
ATOM   3070  CB  VAL   457     262.025 294.696 242.222  1.00                 C  
ATOM   3071  CG1 VAL   457     261.558 296.142 242.162  1.00                 C  
ATOM   3072  CG2 VAL   457     261.924 294.042 240.853  1.00                 C  
ATOM   3073  N   LEU   458     263.313 294.833 245.173  1.00                 N  
ATOM   3074  CA  LEU   458     263.509 295.547 246.426  1.00                 C  
ATOM   3075  C   LEU   458     264.990 295.694 246.766  1.00                 C  
ATOM   3076  O   LEU   458     265.362 296.599 247.515  1.00                 O  
ATOM   3077  CB  LEU   458     262.784 294.833 247.569  1.00                 C  
ATOM   3078  CG  LEU   458     261.256 294.824 247.501  1.00                 C  
ATOM   3079  CD1 LEU   458     260.673 293.969 248.616  1.00                 C  
ATOM   3080  CD2 LEU   458     260.705 296.239 247.578  1.00                 C  
ATOM   3081  N   ARG   459     265.852 294.831 246.223  1.00                 N  
ATOM   3082  CA  ARG   459     267.286 295.069 246.345  1.00                 C  
ATOM   3083  C   ARG   459     267.688 296.268 245.506  1.00                 C  
ATOM   3084  O   ARG   459     268.583 297.032 245.885  1.00                 O  
ATOM   3085  CB  ARG   459     268.073 293.827 245.923  1.00                 C  
ATOM   3086  CD  ARG   459     268.348 292.925 248.249  1.00                 C  
ATOM   3087  NE  ARG   459     269.787 293.173 248.305  1.00                 N  
ATOM   3088  CG  ARG   459     267.876 292.627 246.835  1.00                 C  
ATOM   3089  CZ  ARG   459     270.406 293.753 249.328  1.00                 C  
ATOM   3090  NH1 ARG   459     271.718 293.937 249.291  1.00                 N  
ATOM   3091  NH2 ARG   459     269.711 294.148 250.386  1.00                 N  
ATOM   3092  N   LYS   460     267.026 296.457 244.363  1.00                 N  
ATOM   3093  CA  LYS   460     267.327 297.629 243.551  1.00                 C  
ATOM   3094  C   LYS   460     266.697 298.897 244.118  1.00                 C  
ATOM   3095  O   LYS   460     267.076 300.001 243.712  1.00                 O  
ATOM   3096  CB  LYS   460     266.851 297.420 242.112  1.00                 C  
ATOM   3097  CD  LYS   460     267.083 296.183 239.941  1.00                 C  
ATOM   3098  CE  LYS   460     267.831 295.092 239.191  1.00                 C  
ATOM   3099  CG  LYS   460     267.604 296.335 241.360  1.00                 C  
ATOM   3100  NZ  LYS   460     267.314 294.914 237.807  1.00                 N  
ATOM   3101  N   PHE   461     265.746 298.778 245.050  1.00                 N  
ATOM   3102  CA  PHE   461     265.123 299.979 245.600  1.00                 C  
ATOM   3103  C   PHE   461     265.508 300.273 247.048  1.00                 C  
ATOM   3104  O   PHE   461     265.513 301.442 247.450  1.00                 O  
ATOM   3105  CB  PHE   461     263.599 299.879 245.515  1.00                 C  
ATOM   3106  CG  PHE   461     262.885 301.133 245.931  1.00                 C  
ATOM   3107  CZ  PHE   461     261.564 303.452 246.709  1.00                 C  
ATOM   3108  CD1 PHE   461     262.398 302.017 244.984  1.00                 C  
ATOM   3109  CE1 PHE   461     261.741 303.171 245.367  1.00                 C  
ATOM   3110  CD2 PHE   461     262.700 301.429 247.270  1.00                 C  
ATOM   3111  CE2 PHE   461     262.043 302.583 247.653  1.00                 C  
ATOM   3112  N   GLY   462     254.701 289.761 267.674  1.00                 N  
ATOM   3113  CA  GLY   462     255.649 289.424 266.629  1.00                 C  
ATOM   3114  C   GLY   462     255.229 288.141 265.932  1.00                 C  
ATOM   3115  O   GLY   462     254.314 287.434 266.359  1.00                 O  
ATOM   3116  N   PHE   463     255.934 287.857 264.845  1.00                 N  
ATOM   3117  CA  PHE   463     255.804 286.618 264.097  1.00                 C  
ATOM   3118  C   PHE   463     256.838 285.651 264.671  1.00                 C  
ATOM   3119  O   PHE   463     257.268 285.829 265.817  1.00                 O  
ATOM   3120  CB  PHE   463     256.007 286.871 262.602  1.00                 C  
ATOM   3121  CG  PHE   463     255.855 285.641 261.753  1.00                 C  
ATOM   3122  CZ  PHE   463     255.580 283.367 260.179  1.00                 C  
ATOM   3123  CD1 PHE   463     254.705 284.875 261.819  1.00                 C  
ATOM   3124  CE1 PHE   463     254.565 283.743 261.038  1.00                 C  
ATOM   3125  CD2 PHE   463     256.862 285.251 260.888  1.00                 C  
ATOM   3126  CE2 PHE   463     256.722 284.120 260.107  1.00                 C  
ATOM   3127  N   LYS   464     257.146 284.580 263.934  1.00                 N  
ATOM   3128  CA  LYS   464     258.364 283.757 263.985  1.00                 C  
ATOM   3129  C   LYS   464     258.314 282.699 265.078  1.00                 C  
ATOM   3130  O   LYS   464     259.276 281.927 265.211  1.00                 O  
ATOM   3131  CB  LYS   464     259.598 284.638 264.194  1.00                 C  
ATOM   3132  CD  LYS   464     261.081 286.473 263.340  1.00                 C  
ATOM   3133  CE  LYS   464     261.237 287.584 262.314  1.00                 C  
ATOM   3134  CG  LYS   464     259.796 285.693 263.118  1.00                 C  
ATOM   3135  NZ  LYS   464     262.456 288.403 262.563  1.00                 N  
ATOM   3136  N   ARG   465     257.234 282.620 265.851  1.00                 N  
ATOM   3137  CA  ARG   465     257.092 281.552 266.821  1.00                 C  
ATOM   3138  C   ARG   465     258.016 281.663 268.014  1.00                 C  
ATOM   3139  O   ARG   465     257.789 282.488 268.903  1.00                 O  
ATOM   3140  CB  ARG   465     257.325 280.192 266.159  1.00                 C  
ATOM   3141  CD  ARG   465     256.626 278.503 264.440  1.00                 C  
ATOM   3142  NE  ARG   465     255.663 278.157 263.397  1.00                 N  
ATOM   3143  CG  ARG   465     256.349 279.872 265.038  1.00                 C  
ATOM   3144  CZ  ARG   465     255.615 276.977 262.786  1.00                 C  
ATOM   3145  NH1 ARG   465     254.704 276.753 261.849  1.00                 N  
ATOM   3146  NH2 ARG   465     256.478 276.026 263.113  1.00                 N  
ATOM   3147  N   LYS   466     259.049 280.807 268.037  1.00                 N  
ATOM   3148  CA  LYS   466     260.001 280.763 269.144  1.00                 C  
ATOM   3149  C   LYS   466     260.741 282.082 269.319  1.00                 C  
ATOM   3150  O   LYS   466     261.038 282.479 270.451  1.00                 O  
ATOM   3151  CB  LYS   466     261.012 279.634 268.936  1.00                 C  
ATOM   3152  CD  LYS   466     261.437 277.168 268.738  1.00                 C  
ATOM   3153  CE  LYS   466     262.644 277.163 269.661  1.00                 C  
ATOM   3154  CG  LYS   466     260.438 278.241 269.140  1.00                 C  
ATOM   3155  NZ  LYS   466     263.592 276.063 269.330  1.00                 N  
ATOM   3156  N   ASN   467     261.042 282.775 268.227  1.00                 N  
ATOM   3157  CA  ASN   467     261.564 284.137 268.311  1.00                 C  
ATOM   3158  C   ASN   467     260.393 285.062 268.604  1.00                 C  
ATOM   3159  O   ASN   467     259.792 285.646 267.703  1.00                 O  
ATOM   3160  CB  ASN   467     262.297 284.511 267.021  1.00                 C  
ATOM   3161  CG  ASN   467     263.567 283.708 266.819  1.00                 C  
ATOM   3162  OD1 ASN   467     264.293 283.426 267.772  1.00                 O  
ATOM   3163  ND2 ASN   467     263.839 283.336 265.573  1.00                 N  
ATOM   3164  N   LYS   468     260.058 285.187 269.887  1.00                 N  
ATOM   3165  CA  LYS   468     259.032 286.126 270.291  1.00                 C  
ATOM   3166  C   LYS   468     259.429 287.576 270.143  1.00                 C  
ATOM   3167  O   LYS   468     258.548 288.431 270.008  1.00                 O  
ATOM   3168  CB  LYS   468     258.625 285.882 271.746  1.00                 C  
ATOM   3169  CD  LYS   468     257.504 284.401 273.433  1.00                 C  
ATOM   3170  CE  LYS   468     256.737 283.107 273.654  1.00                 C  
ATOM   3171  CG  LYS   468     257.879 284.577 271.971  1.00                 C  
ATOM   3172  NZ  LYS   468     256.383 282.909 275.087  1.00                 N  
ATOM   3173  N   ALA   469     260.727 287.870 270.169  1.00                 N  
ATOM   3174  CA  ALA   469     261.240 289.212 269.940  1.00                 C  
ATOM   3175  C   ALA   469     262.691 289.098 269.502  1.00                 C  
ATOM   3176  O   ALA   469     263.522 288.549 270.230  1.00                 O  
ATOM   3177  CB  ALA   469     261.097 290.056 271.197  1.00                 C  
ATOM   3178  N   PRO   470     262.987 289.613 268.314  1.00                 N  
ATOM   3179  CA  PRO   470     264.351 289.672 267.814  1.00                 C  
ATOM   3180  C   PRO   470     264.625 291.088 267.343  1.00                 C  
ATOM   3181  O   PRO   470     263.829 291.668 266.599  1.00                 O  
ATOM   3182  CB  PRO   470     264.371 288.655 266.671  1.00                 C  
ATOM   3183  CD  PRO   470     262.089 288.843 267.371  1.00                 C  
ATOM   3184  CG  PRO   470     262.966 288.631 266.169  1.00                 C  
ATOM   3185  N   LYS   471     265.748 291.646 267.783  1.00                 N  
ATOM   3186  CA  LYS   471     266.078 293.042 267.536  1.00                 C  
ATOM   3187  C   LYS   471     267.250 293.129 266.574  1.00                 C  
ATOM   3188  O   LYS   471     268.400 292.918 266.973  1.00                 O  
ATOM   3189  CB  LYS   471     266.398 293.757 268.850  1.00                 C  
ATOM   3190  CD  LYS   471     265.611 294.569 271.091  1.00                 C  
ATOM   3191  CE  LYS   471     264.443 294.636 272.061  1.00                 C  
ATOM   3192  CG  LYS   471     265.223 293.848 269.810  1.00                 C  
ATOM   3193  NZ  LYS   471     264.805 295.350 273.317  1.00                 N  
ATOM   3194  N   ASP   472     266.961 293.457 265.321  1.00                 N  
ATOM   3195  CA  ASP   472     268.033 293.681 264.364  1.00                 C  
ATOM   3196  C   ASP   472     268.239 292.536 263.400  1.00                 C  
ATOM   3197  O   ASP   472     269.370 292.278 262.972  1.00                 O  
ATOM   3198  CB  ASP   472     269.352 293.951 265.091  1.00                 C  
ATOM   3199  CG  ASP   472     269.343 295.265 265.846  1.00                 C  
ATOM   3200  OD1 ASP   472     268.460 296.104 265.569  1.00                 O  
ATOM   3201  OD2 ASP   472     270.218 295.456 266.716  1.00                 O  
ATOM   3202  N   ILE   473     267.166 291.839 263.046  1.00                 N  
ATOM   3203  CA  ILE   473     267.277 290.773 262.066  1.00                 C  
ATOM   3204  C   ILE   473     267.334 291.355 260.660  1.00                 C  
ATOM   3205  O   ILE   473     266.380 291.990 260.198  1.00                 O  
ATOM   3206  CB  ILE   473     266.112 289.773 262.185  1.00                 C  
ATOM   3207  CD1 ILE   473     267.313 288.430 263.988  1.00                 C  
ATOM   3208  CG1 ILE   473     266.060 289.180 263.594  1.00                 C  
ATOM   3209  CG2 ILE   473     266.225 288.694 261.119  1.00                 C  
ATOM   3210  N   VAL   474     268.465 291.149 259.989  1.00                 N  
ATOM   3211  CA  VAL   474     268.563 291.451 258.573  1.00                 C  
ATOM   3212  C   VAL   474     267.701 290.459 257.793  1.00                 C  
ATOM   3213  O   VAL   474     267.393 289.375 258.294  1.00                 O  
ATOM   3214  CB  VAL   474     270.024 291.412 258.087  1.00                 C  
ATOM   3215  CG1 VAL   474     270.859 292.445 258.828  1.00                 C  
ATOM   3216  CG2 VAL   474     270.608 290.019 258.268  1.00                 C  
ATOM   3217  N   PRO   475     267.282 290.804 256.568  1.00                 N  
ATOM   3218  CA  PRO   475     266.425 289.865 255.821  1.00                 C  
ATOM   3219  C   PRO   475     267.135 288.619 255.318  1.00                 C  
ATOM   3220  O   PRO   475     266.476 287.733 254.760  1.00                 O  
ATOM   3221  CB  PRO   475     265.917 290.690 254.637  1.00                 C  
ATOM   3222  CD  PRO   475     267.498 292.072 255.785  1.00                 C  
ATOM   3223  CG  PRO   475     266.971 291.723 254.421  1.00                 C  
ATOM   3224  N   CYS   476     268.455 288.516 255.486  1.00                 N  
ATOM   3225  CA  CYS   476     269.111 287.234 255.263  1.00                 C  
ATOM   3226  C   CYS   476     268.703 286.236 256.339  1.00                 C  
ATOM   3227  O   CYS   476     268.621 285.028 256.077  1.00                 O  
ATOM   3228  CB  CYS   476     270.631 287.407 255.241  1.00                 C  
ATOM   3229  SG  CYS   476     271.260 288.311 253.808  1.00                 S  
ATOM   3230  N   SER   477     268.437 286.730 257.555  1.00                 N  
ATOM   3231  CA  SER   477     268.059 285.862 258.664  1.00                 C  
ATOM   3232  C   SER   477     266.707 285.216 258.431  1.00                 C  
ATOM   3233  O   SER   477     266.523 284.028 258.707  1.00                 O  
ATOM   3234  CB  SER   477     268.039 286.648 259.977  1.00                 C  
ATOM   3235  OG  SER   477     269.341 287.080 260.332  1.00                 O  
ATOM   3236  N   LEU   478     265.743 285.991 257.944  1.00                 N  
ATOM   3237  CA  LEU   478     264.390 285.473 257.808  1.00                 C  
ATOM   3238  C   LEU   478     264.280 284.524 256.628  1.00                 C  
ATOM   3239  O   LEU   478     263.542 283.532 256.693  1.00                 O  
ATOM   3240  CB  LEU   478     263.390 286.620 257.652  1.00                 C  
ATOM   3241  CG  LEU   478     263.198 287.523 258.872  1.00                 C  
ATOM   3242  CD1 LEU   478     262.306 288.706 258.531  1.00                 C  
ATOM   3243  CD2 LEU   478     262.611 286.737 260.035  1.00                 C  
ATOM   3244  N   LEU   479     265.016 284.810 255.550  1.00                 N  
ATOM   3245  CA  LEU   479     265.125 283.851 254.459  1.00                 C  
ATOM   3246  C   LEU   479     265.856 282.596 254.907  1.00                 C  
ATOM   3247  O   LEU   479     265.552 281.495 254.433  1.00                 O  
ATOM   3248  CB  LEU   479     265.843 284.480 253.263  1.00                 C  
ATOM   3249  CG  LEU   479     265.095 285.599 252.535  1.00                 C  
ATOM   3250  CD1 LEU   479     265.979 286.233 251.472  1.00                 C  
ATOM   3251  CD2 LEU   479     263.812 285.072 251.912  1.00                 C  
ATOM   3252  N   ILE   480     266.803 282.736 255.838  1.00                 N  
ATOM   3253  CA  ILE   480     267.408 281.559 256.448  1.00                 C  
ATOM   3254  C   ILE   480     266.427 280.848 257.371  1.00                 C  
ATOM   3255  O   ILE   480     266.597 279.664 257.677  1.00                 O  
ATOM   3256  CB  ILE   480     268.686 281.921 257.227  1.00                 C  
ATOM   3257  CD1 ILE   480     270.172 281.540 255.191  1.00                 C  
ATOM   3258  CG1 ILE   480     269.742 282.497 256.281  1.00                 C  
ATOM   3259  CG2 ILE   480     269.206 280.711 257.988  1.00                 C  
ATOM   3260  N   GLY   481     266.517 281.114 258.671  1.00                 N  
ATOM   3261  CA  GLY   481     265.631 280.475 259.641  1.00                 C  
ATOM   3262  C   GLY   481     264.629 281.442 260.257  1.00                 C  
ATOM   3263  O   GLY   481     264.837 282.657 260.313  1.00                 O  
ATOM   3264  N   ILE   482     263.520 280.893 260.729  1.00                 N  
ATOM   3265  CA  ILE   482     262.489 281.684 261.371  1.00                 C  
ATOM   3266  C   ILE   482     261.127 281.086 261.070  1.00                 C  
ATOM   3267  O   ILE   482     260.998 280.105 260.332  1.00                 O  
ATOM   3268  CB  ILE   482     262.547 283.157 260.924  1.00                 C  
ATOM   3269  CD1 ILE   482     264.241 283.759 262.732  1.00                 C  
ATOM   3270  CG1 ILE   482     263.913 283.761 261.255  1.00                 C  
ATOM   3271  CG2 ILE   482     261.410 283.949 261.551  1.00                 C  
ATOM   3272  N   ALA   483     260.083 281.669 261.638  1.00                 N  
ATOM   3273  CA  ALA   483     258.755 281.152 261.374  1.00                 C  
ATOM   3274  C   ALA   483     258.467 281.268 259.890  1.00                 C  
ATOM   3275  O   ALA   483     258.514 282.350 259.299  1.00                 O  
ATOM   3276  CB  ALA   483     257.720 281.903 262.198  1.00                 C  
ATOM   3277  N   SER   484     258.161 280.140 259.266  1.00                 N  
ATOM   3278  CA  SER   484     257.846 280.138 257.851  1.00                 C  
ATOM   3279  C   SER   484     259.021 280.367 256.922  1.00                 C  
ATOM   3280  O   SER   484     258.853 280.662 255.735  1.00                 O  
ATOM   3281  CB  SER   484     256.790 281.199 257.536  1.00                 C  
ATOM   3282  OG  SER   484     255.589 280.951 258.245  1.00                 O  
ATOM   3283  N   LYS   485     260.242 280.239 257.436  1.00                 N  
ATOM   3284  CA  LYS   485     261.436 280.444 256.624  1.00                 C  
ATOM   3285  C   LYS   485     261.926 279.161 255.941  1.00                 C  
ATOM   3286  O   LYS   485     261.352 278.081 256.104  1.00                 O  
ATOM   3287  CB  LYS   485     262.570 281.020 257.474  1.00                 C  
ATOM   3288  CD  LYS   485     261.375 282.746 258.850  1.00                 C  
ATOM   3289  CE  LYS   485     261.162 284.233 259.087  1.00                 C  
ATOM   3290  CG  LYS   485     262.426 282.502 257.779  1.00                 C  
ATOM   3291  NZ  LYS   485     260.050 284.489 260.042  1.00                 N  
ATOM   3292  N   LEU   486     263.028 279.193 255.215  1.00                 N  
ATOM   3293  CA  LEU   486     263.540 278.110 254.391  1.00                 C  
ATOM   3294  C   LEU   486     263.959 278.473 252.985  1.00                 C  
ATOM   3295  O   LEU   486     264.972 277.944 252.514  1.00                 O  
ATOM   3296  CB  LEU   486     262.506 276.988 254.277  1.00                 C  
ATOM   3297  CG  LEU   486     262.913 275.773 253.441  1.00                 C  
ATOM   3298  CD1 LEU   486     264.124 275.084 254.049  1.00                 C  
ATOM   3299  CD2 LEU   486     261.755 274.795 253.315  1.00                 C  
ATOM   3300  N   ASP   487     263.127 279.226 252.254  1.00                 N  
ATOM   3301  CA  ASP   487     263.516 280.275 251.277  1.00                 C  
ATOM   3302  C   ASP   487     264.885 280.163 250.585  1.00                 C  
ATOM   3303  O   ASP   487     265.617 281.151 250.532  1.00                 O  
ATOM   3304  CB  ASP   487     263.489 281.656 251.935  1.00                 C  
ATOM   3305  CG  ASP   487     262.094 282.071 252.360  1.00                 C  
ATOM   3306  OD1 ASP   487     261.119 281.617 251.726  1.00                 O  
ATOM   3307  OD2 ASP   487     261.977 282.851 253.329  1.00                 O  
ATOM   3308  N   LEU   488     265.221 278.973 250.069  1.00                 N  
ATOM   3309  CA  LEU   488     266.614 278.660 249.745  1.00                 C  
ATOM   3310  C   LEU   488     267.114 279.454 248.546  1.00                 C  
ATOM   3311  O   LEU   488     268.295 279.818 248.480  1.00                 O  
ATOM   3312  CB  LEU   488     266.778 277.163 249.473  1.00                 C  
ATOM   3313  CG  LEU   488     268.198 276.680 249.175  1.00                 C  
ATOM   3314  CD1 LEU   488     269.125 276.981 250.344  1.00                 C  
ATOM   3315  CD2 LEU   488     268.205 275.191 248.865  1.00                 C  
ATOM   3316  N   VAL   489     266.224 279.753 247.602  1.00                 N  
ATOM   3317  CA  VAL   489     266.600 280.585 246.468  1.00                 C  
ATOM   3318  C   VAL   489     266.844 282.020 246.915  1.00                 C  
ATOM   3319  O   VAL   489     267.728 282.706 246.388  1.00                 O  
ATOM   3320  CB  VAL   489     265.528 280.551 245.363  1.00                 C  
ATOM   3321  CG1 VAL   489     265.853 281.563 244.275  1.00                 C  
ATOM   3322  CG2 VAL   489     265.411 279.152 244.777  1.00                 C  
ATOM   3323  N   THR   490     266.072 282.477 247.901  1.00                 N  
ATOM   3324  CA  THR   490     266.251 283.815 248.449  1.00                 C  
ATOM   3325  C   THR   490     267.538 283.880 249.254  1.00                 C  
ATOM   3326  O   THR   490     268.207 284.921 249.308  1.00                 O  
ATOM   3327  CB  THR   490     265.058 284.228 249.331  1.00                 C  
ATOM   3328  OG1 THR   490     264.920 283.304 250.417  1.00                 O  
ATOM   3329  CG2 THR   490     263.770 284.223 248.521  1.00                 C  
ATOM   3330  N   ASP   491     267.895 282.767 249.898  1.00                 N  
ATOM   3331  CA  ASP   491     269.204 282.642 250.532  1.00                 C  
ATOM   3332  C   ASP   491     270.307 282.767 249.490  1.00                 C  
ATOM   3333  O   ASP   491     271.290 283.486 249.689  1.00                 O  
ATOM   3334  CB  ASP   491     269.315 281.309 251.275  1.00                 C  
ATOM   3335  CG  ASP   491     270.595 281.194 252.079  1.00                 C  
ATOM   3336  OD1 ASP   491     271.041 282.220 252.634  1.00                 O  
ATOM   3337  OD2 ASP   491     271.151 280.079 252.154  1.00                 O  
ATOM   3338  N   VAL   492     270.133 282.101 248.343  1.00                 N  
ATOM   3339  CA  VAL   492     271.144 282.155 247.290  1.00                 C  
ATOM   3340  C   VAL   492     271.248 283.544 246.674  1.00                 C  
ATOM   3341  O   VAL   492     272.322 283.946 246.214  1.00                 O  
ATOM   3342  CB  VAL   492     270.859 281.125 246.181  1.00                 C  
ATOM   3343  CG1 VAL   492     271.840 281.296 245.031  1.00                 C  
ATOM   3344  CG2 VAL   492     270.927 279.711 246.737  1.00                 C  
ATOM   3345  N   MET   493     270.848 284.569 247.412  1.00                 N  
ATOM   3346  CA  MET   493     271.002 285.929 246.920  1.00                 C  
ATOM   3347  C   MET   493     272.413 286.239 247.400  1.00                 C  
ATOM   3348  O   MET   493     272.705 286.150 248.596  1.00                 O  
ATOM   3349  CB  MET   493     269.901 286.830 247.482  1.00                 C  
ATOM   3350  SD  MET   493     268.611 289.278 247.626  1.00                 S  
ATOM   3351  CE  MET   493     267.186 288.554 246.819  1.00                 C  
ATOM   3352  CG  MET   493     269.937 288.256 246.957  1.00                 C  
ATOM   3353  N   LYS   494     273.326 286.608 246.505  1.00                 N  
ATOM   3354  CA  LYS   494     274.684 286.868 246.968  1.00                 C  
ATOM   3355  C   LYS   494     274.844 288.183 247.722  1.00                 C  
ATOM   3356  O   LYS   494     275.892 288.464 248.309  1.00                 O  
ATOM   3357  CB  LYS   494     275.662 286.863 245.791  1.00                 C  
ATOM   3358  CD  LYS   494     276.830 285.568 243.986  1.00                 C  
ATOM   3359  CE  LYS   494     277.023 284.203 243.345  1.00                 C  
ATOM   3360  CG  LYS   494     275.849 285.500 245.145  1.00                 C  
ATOM   3361  NZ  LYS   494     277.966 284.259 242.194  1.00                 N  
ATOM   3362  N   LEU   495     273.807 289.012 247.719  1.00                 N  
ATOM   3363  CA  LEU   495     273.838 290.285 248.434  1.00                 C  
ATOM   3364  C   LEU   495     275.035 291.194 248.174  1.00                 C  
ATOM   3365  O   LEU   495     275.782 291.560 249.086  1.00                 O  
ATOM   3366  CB  LEU   495     273.777 290.052 249.945  1.00                 C  
ATOM   3367  CG  LEU   495     272.555 289.292 250.465  1.00                 C  
ATOM   3368  CD1 LEU   495     272.660 289.069 251.966  1.00                 C  
ATOM   3369  CD2 LEU   495     271.274 290.040 250.130  1.00                 C  
ATOM   3370  N   ARG   496     275.234 291.573 246.914  1.00                 N  
ATOM   3371  CA  ARG   496     276.331 292.454 246.525  1.00                 C  
ATOM   3372  C   ARG   496     276.357 293.696 247.407  1.00                 C  
ATOM   3373  O   ARG   496     277.415 294.153 247.848  1.00                 O  
ATOM   3374  CB  ARG   496     276.205 292.848 245.052  1.00                 C  
ATOM   3375  CD  ARG   496     277.176 294.038 243.067  1.00                 C  
ATOM   3376  NE  ARG   496     278.226 294.928 242.577  1.00                 N  
ATOM   3377  CG  ARG   496     277.333 293.734 244.548  1.00                 C  
ATOM   3378  CZ  ARG   496     278.330 295.338 241.317  1.00                 C  
ATOM   3379  NH1 ARG   496     279.318 296.148 240.963  1.00                 N  
ATOM   3380  NH2 ARG   496     277.445 294.937 240.414  1.00                 N  
ATOM   3381  N   ARG   497     275.185 294.264 247.680  1.00                 N  
ATOM   3382  CA  ARG   497     275.087 295.471 248.504  1.00                 C  
ATOM   3383  C   ARG   497     275.478 295.268 249.962  1.00                 C  
ATOM   3384  O   ARG   497     275.864 296.204 250.668  1.00                 O  
ATOM   3385  CB  ARG   497     273.665 296.035 248.461  1.00                 C  
ATOM   3386  CD  ARG   497     271.831 297.110 247.128  1.00                 C  
ATOM   3387  NE  ARG   497     271.696 298.298 247.969  1.00                 N  
ATOM   3388  CG  ARG   497     273.258 296.588 247.105  1.00                 C  
ATOM   3389  CZ  ARG   497     270.534 298.787 248.390  1.00                 C  
ATOM   3390  NH1 ARG   497     270.509 299.872 249.152  1.00                 N  
ATOM   3391  NH2 ARG   497     269.401 298.189 248.049  1.00                 N  
ATOM   3392  N   GLN   498     275.392 293.928 250.393  1.00                 N  
ATOM   3393  CA  GLN   498     275.703 293.703 251.791  1.00                 C  
ATOM   3394  C   GLN   498     275.283 292.325 252.255  1.00                 C  
ATOM   3395  O   GLN   498     274.113 292.106 252.585  1.00                 O  
ATOM   3396  CB  GLN   498     275.032 294.763 252.667  1.00                 C  
ATOM   3397  CD  GLN   498     274.754 295.768 254.967  1.00                 C  
ATOM   3398  CG  GLN   498     275.380 294.660 254.143  1.00                 C  
ATOM   3399  OE1 GLN   498     274.841 296.944 254.614  1.00                 O  
ATOM   3400  NE2 GLN   498     274.120 295.394 256.073  1.00                 N  
ATOM   3401  N   LEU   499     276.228 291.383 252.296  1.00                 N  
ATOM   3402  CA  LEU   499     275.869 290.017 252.664  1.00                 C  
ATOM   3403  C   LEU   499     275.840 289.851 254.184  1.00                 C  
ATOM   3404  O   LEU   499     274.779 289.577 254.759  1.00                 O  
ATOM   3405  CB  LEU   499     276.849 289.020 252.042  1.00                 C  
ATOM   3406  CG  LEU   499     276.597 287.542 252.348  1.00                 C  
ATOM   3407  CD1 LEU   499     275.230 287.112 251.838  1.00                 C  
ATOM   3408  CD2 LEU   499     277.686 286.673 251.738  1.00                 C  
ATOM   3409  N   GLU   500     276.987 290.052 254.853  1.00                 N  
ATOM   3410  CA  GLU   500     277.148 290.014 256.313  1.00                 C  
ATOM   3411  C   GLU   500     276.675 288.678 256.900  1.00                 C  
ATOM   3412  O   GLU   500     275.811 288.628 257.777  1.00                 O  
ATOM   3413  CB  GLU   500     276.383 291.167 256.967  1.00                 C  
ATOM   3414  CD  GLU   500     276.124 293.662 257.258  1.00                 C  
ATOM   3415  CG  GLU   500     276.854 292.547 256.537  1.00                 C  
ATOM   3416  OE1 GLU   500     275.218 293.357 258.063  1.00                 O  
ATOM   3417  OE2 GLU   500     276.457 294.842 257.020  1.00                 O  
ATOM   3418  N   MET   501     277.215 287.579 256.373  1.00                 N  
ATOM   3419  CA  MET   501     276.874 286.266 256.908  1.00                 C  
ATOM   3420  C   MET   501     277.633 286.010 258.205  1.00                 C  
ATOM   3421  O   MET   501     277.175 285.251 259.069  1.00                 O  
ATOM   3422  CB  MET   501     277.181 285.173 255.882  1.00                 C  
ATOM   3423  SD  MET   501     278.981 283.716 254.361  1.00                 S  
ATOM   3424  CE  MET   501     278.498 282.228 255.233  1.00                 C  
ATOM   3425  CG  MET   501     278.664 284.967 255.621  1.00                 C  
ATOM   3426  N   LYS   502     278.771 286.682 258.393  1.00                 N  
ATOM   3427  CA  LYS   502     279.643 286.380 259.521  1.00                 C  
ATOM   3428  C   LYS   502     279.169 287.067 260.795  1.00                 C  
ATOM   3429  O   LYS   502     278.929 286.410 261.814  1.00                 O  
ATOM   3430  CB  LYS   502     281.083 286.796 259.212  1.00                 C  
ATOM   3431  CD  LYS   502     283.161 286.455 257.848  1.00                 C  
ATOM   3432  CE  LYS   502     283.812 285.655 256.731  1.00                 C  
ATOM   3433  CG  LYS   502     281.735 285.993 258.098  1.00                 C  
ATOM   3434  NZ  LYS   502     285.199 286.118 256.451  1.00                 N  
ATOM   3435  N   HIS   503     278.020 287.728 260.712  1.00                 N  
ATOM   3436  CA  HIS   503     277.462 288.463 261.839  1.00                 C  
ATOM   3437  C   HIS   503     276.573 287.668 262.782  1.00                 C  
ATOM   3438  O   HIS   503     276.102 286.572 262.464  1.00                 O  
ATOM   3439  CB  HIS   503     276.648 289.661 261.347  1.00                 C  
ATOM   3440  CG  HIS   503     277.471 290.717 260.678  1.00                 C  
ATOM   3441  ND1 HIS   503     278.291 291.576 261.377  1.00                 N  
ATOM   3442  CE1 HIS   503     278.897 292.407 260.510  1.00                 C  
ATOM   3443  CD2 HIS   503     277.681 291.156 259.306  1.00                 C  
ATOM   3444  NE2 HIS   503     278.536 292.160 259.266  1.00                 N  
ATOM   3445  N   HIS   504     276.330 288.218 263.969  1.00                 N  
ATOM   3446  CA  HIS   504     275.428 287.569 264.909  1.00                 C  
ATOM   3447  C   HIS   504     274.218 288.505 264.855  1.00                 C  
ATOM   3448  O   HIS   504     274.327 289.712 265.091  1.00                 O  
ATOM   3449  CB  HIS   504     276.089 287.438 266.283  1.00                 C  
ATOM   3450  CG  HIS   504     277.314 286.578 266.284  1.00                 C  
ATOM   3451  ND1 HIS   504     277.352 285.336 266.880  1.00                 N  
ATOM   3452  CE1 HIS   504     278.578 284.809 266.718  1.00                 C  
ATOM   3453  CD2 HIS   504     278.667 286.697 265.760  1.00                 C  
ATOM   3454  NE2 HIS   504     279.373 285.620 266.046  1.00                 N  
ATOM   3455  N   ALA   505     273.037 287.960 264.539  1.00                 N  
ATOM   3456  CA  ALA   505     271.810 288.756 264.440  1.00                 C  
ATOM   3457  C   ALA   505     271.143 289.171 265.745  1.00                 C  
ATOM   3458  O   ALA   505     271.796 289.351 266.777  1.00                 O  
ATOM   3459  CB  ALA   505     270.761 288.014 263.627  1.00                 C  
ATOM   3460  N   HIS   506     269.808 289.332 265.718  1.00                 N  
ATOM   3461  CA  HIS   506     269.062 289.717 266.917  1.00                 C  
ATOM   3462  C   HIS   506     269.077 288.512 267.851  1.00                 C  
ATOM   3463  O   HIS   506     269.338 287.379 267.437  1.00                 O  
ATOM   3464  CB  HIS   506     267.642 290.150 266.548  1.00                 C  
ATOM   3465  CG  HIS   506     266.772 289.029 266.072  1.00                 C  
ATOM   3466  ND1 HIS   506     266.171 288.136 266.933  1.00                 N  
ATOM   3467  CE1 HIS   506     265.458 287.249 266.216  1.00                 C  
ATOM   3468  CD2 HIS   506     266.318 288.545 264.776  1.00                 C  
ATOM   3469  NE2 HIS   506     265.542 287.488 264.921  1.00                 N  
ATOM   3470  N   ASN   507     268.799 288.735 269.129  1.00                 N  
ATOM   3471  CA  ASN   507     268.821 287.631 270.068  1.00                 C  
ATOM   3472  C   ASN   507     270.175 286.945 270.043  1.00                 C  
ATOM   3473  O   ASN   507     270.286 285.724 270.187  1.00                 O  
ATOM   3474  CB  ASN   507     267.697 286.641 269.757  1.00                 C  
ATOM   3475  CG  ASN   507     266.319 287.250 269.930  1.00                 C  
ATOM   3476  OD1 ASN   507     266.010 287.823 270.975  1.00                 O  
ATOM   3477  ND2 ASN   507     265.486 287.127 268.903  1.00                 N  
ATOM   3478  N   ASP   508     271.208 287.704 269.954  1.00                 N  
ATOM   3479  CA  ASP   508     272.549 287.197 269.767  1.00                 C  
ATOM   3480  C   ASP   508     272.762 286.227 268.629  1.00                 C  
ATOM   3481  O   ASP   508     273.895 285.776 268.437  1.00                 O  
ATOM   3482  CB  ASP   508     273.042 286.504 271.039  1.00                 C  
ATOM   3483  CG  ASP   508     273.185 287.460 272.206  1.00                 C  
ATOM   3484  OD1 ASP   508     273.877 288.488 272.050  1.00                 O  
ATOM   3485  OD2 ASP   508     272.604 287.182 273.276  1.00                 O  
ATOM   3486  N   ASP   509     271.734 285.906 267.857  1.00                 N  
ATOM   3487  CA  ASP   509     271.816 284.778 266.945  1.00                 C  
ATOM   3488  C   ASP   509     272.529 285.141 265.646  1.00                 C  
ATOM   3489  O   ASP   509     272.801 286.306 265.352  1.00                 O  
ATOM   3490  CB  ASP   509     270.418 284.242 266.629  1.00                 C  
ATOM   3491  CG  ASP   509     269.778 283.550 267.816  1.00                 C  
ATOM   3492  OD1 ASP   509     270.510 283.201 268.766  1.00                 O  
ATOM   3493  OD2 ASP   509     268.544 283.357 267.797  1.00                 O  
ATOM   3494  N   THR   510     272.827 284.101 264.872  1.00                 N  
ATOM   3495  CA  THR   510     273.443 284.134 263.552  1.00                 C  
ATOM   3496  C   THR   510     272.563 283.269 262.655  1.00                 C  
ATOM   3497  O   THR   510     271.845 282.410 263.183  1.00                 O  
ATOM   3498  CB  THR   510     274.898 283.632 263.595  1.00                 C  
ATOM   3499  OG1 THR   510     274.921 282.258 264.004  1.00                 O  
ATOM   3500  CG2 THR   510     275.714 284.448 264.587  1.00                 C  
ATOM   3501  N   VAL   511     272.558 283.451 261.305  1.00                 N  
ATOM   3502  CA  VAL   511     271.513 282.808 260.491  1.00                 C  
ATOM   3503  C   VAL   511     271.635 281.296 260.381  1.00                 C  
ATOM   3504  O   VAL   511     270.685 280.628 259.961  1.00                 O  
ATOM   3505  CB  VAL   511     271.478 283.382 259.062  1.00                 C  
ATOM   3506  CG1 VAL   511     271.182 284.873 259.095  1.00                 C  
ATOM   3507  CG2 VAL   511     272.792 283.111 258.347  1.00                 C  
ATOM   3508  N   LEU   512     272.792 280.747 260.750  1.00                 N  
ATOM   3509  CA  LEU   512     272.889 279.302 260.908  1.00                 C  
ATOM   3510  C   LEU   512     272.009 278.818 262.048  1.00                 C  
ATOM   3511  O   LEU   512     271.345 277.784 261.925  1.00                 O  
ATOM   3512  CB  LEU   512     274.341 278.886 261.151  1.00                 C  
ATOM   3513  CG  LEU   512     274.601 277.385 261.298  1.00                 C  
ATOM   3514  CD1 LEU   512     274.163 276.639 260.047  1.00                 C  
ATOM   3515  CD2 LEU   512     276.071 277.119 261.585  1.00                 C  
ATOM   3516  N   HIS   513     271.983 279.564 263.153  1.00                 N  
ATOM   3517  CA  HIS   513     271.138 279.205 264.284  1.00                 C  
ATOM   3518  C   HIS   513     269.669 279.359 263.929  1.00                 C  
ATOM   3519  O   HIS   513     268.830 278.536 264.315  1.00                 O  
ATOM   3520  CB  HIS   513     271.481 280.063 265.503  1.00                 C  
ATOM   3521  CG  HIS   513     272.815 279.749 266.107  1.00                 C  
ATOM   3522  ND1 HIS   513     273.420 280.562 267.040  1.00                 N  
ATOM   3523  CE1 HIS   513     274.600 280.022 267.393  1.00                 C  
ATOM   3524  CD2 HIS   513     273.791 278.677 265.969  1.00                 C  
ATOM   3525  NE2 HIS   513     274.828 278.891 266.754  1.00                 N  
ATOM   3526  N   VAL   514     269.372 280.264 262.993  1.00                 N  
ATOM   3527  CA  VAL   514     267.992 280.549 262.565  1.00                 C  
ATOM   3528  C   VAL   514     267.278 279.361 261.952  1.00                 C  
ATOM   3529  O   VAL   514     266.072 279.168 262.126  1.00                 O  
ATOM   3530  CB  VAL   514     267.943 281.711 261.555  1.00                 C  
ATOM   3531  CG1 VAL   514     266.546 281.848 260.969  1.00                 C  
ATOM   3532  CG2 VAL   514     268.378 283.010 262.216  1.00                 C  
ATOM   3533  N   ALA   515     268.015 278.541 261.218  1.00                 N  
ATOM   3534  CA  ALA   515     267.388 277.388 260.610  1.00                 C  
ATOM   3535  C   ALA   515     266.540 276.641 261.629  1.00                 C  
ATOM   3536  O   ALA   515     265.424 276.195 261.349  1.00                 O  
ATOM   3537  CB  ALA   515     268.440 276.464 260.016  1.00                 C  
ATOM   3538  N   VAL   516     267.074 276.498 262.841  1.00                 N  
ATOM   3539  CA  VAL   516     266.386 275.784 263.903  1.00                 C  
ATOM   3540  C   VAL   516     264.973 276.309 264.126  1.00                 C  
ATOM   3541  O   VAL   516     264.007 275.546 264.212  1.00                 O  
ATOM   3542  CB  VAL   516     267.167 275.854 265.228  1.00                 C  
ATOM   3543  CG1 VAL   516     266.332 275.294 266.369  1.00                 C  
ATOM   3544  CG2 VAL   516     268.485 275.104 265.110  1.00                 C  
ATOM   3545  N   LYS   517     264.829 277.626 264.223  1.00                 N  
ATOM   3546  CA  LYS   517     263.512 278.209 264.443  1.00                 C  
ATOM   3547  C   LYS   517     262.545 277.786 263.348  1.00                 C  
ATOM   3548  O   LYS   517     261.324 277.914 263.475  1.00                 O  
ATOM   3549  CB  LYS   517     263.605 279.735 264.507  1.00                 C  
ATOM   3550  CD  LYS   517     263.678 279.924 267.009  1.00                 C  
ATOM   3551  CE  LYS   517     264.395 280.542 268.198  1.00                 C  
ATOM   3552  CG  LYS   517     264.382 280.259 265.704  1.00                 C  
ATOM   3553  NZ  LYS   517     263.705 280.240 269.482  1.00                 N  
ATOM   3554  N   THR   518     263.079 277.276 262.254  1.00                 N  
ATOM   3555  CA  THR   518     262.254 276.861 261.130  1.00                 C  
ATOM   3556  C   THR   518     261.868 275.380 261.177  1.00                 C  
ATOM   3557  O   THR   518     261.049 274.898 260.389  1.00                 O  
ATOM   3558  CB  THR   518     262.954 277.132 259.785  1.00                 C  
ATOM   3559  OG1 THR   518     264.169 276.377 259.715  1.00                 O  
ATOM   3560  CG2 THR   518     263.291 278.609 259.649  1.00                 C  
ATOM   3561  N   ARG   519     262.459 274.639 262.109  1.00                 N  
ATOM   3562  CA  ARG   519     262.127 273.230 262.233  1.00                 C  
ATOM   3563  C   ARG   519     262.885 272.330 261.285  1.00                 C  
ATOM   3564  O   ARG   519     263.641 271.440 261.685  1.00                 O  
ATOM   3565  CB  ARG   519     260.629 273.011 262.013  1.00                 C  
ATOM   3566  CD  ARG   519     258.338 273.226 263.015  1.00                 C  
ATOM   3567  NE  ARG   519     257.625 273.379 261.749  1.00                 N  
ATOM   3568  CG  ARG   519     259.740 273.809 262.953  1.00                 C  
ATOM   3569  CZ  ARG   519     256.361 273.019 261.555  1.00                 C  
ATOM   3570  NH1 ARG   519     255.795 273.196 260.369  1.00                 N  
ATOM   3571  NH2 ARG   519     255.665 272.481 262.548  1.00                 N  
ATOM   3572  N   LEU   520     262.681 272.560 259.988  1.00                 N  
ATOM   3573  CA  LEU   520     263.374 271.816 258.952  1.00                 C  
ATOM   3574  C   LEU   520     263.946 272.873 258.016  1.00                 C  
ATOM   3575  O   LEU   520     263.220 273.720 257.488  1.00                 O  
ATOM   3576  CB  LEU   520     262.415 270.849 258.255  1.00                 C  
ATOM   3577  CG  LEU   520     263.047 269.852 257.282  1.00                 C  
ATOM   3578  CD1 LEU   520     262.106 268.686 257.019  1.00                 C  
ATOM   3579  CD2 LEU   520     263.419 270.537 255.975  1.00                 C  
ATOM   3580  N   SER   521     265.295 272.861 257.881  1.00                 N  
ATOM   3581  CA  SER   521     265.870 273.784 256.889  1.00                 C  
ATOM   3582  C   SER   521     267.318 273.456 256.532  1.00                 C  
ATOM   3583  O   SER   521     268.206 274.311 256.541  1.00                 O  
ATOM   3584  CB  SER   521     265.797 275.227 257.394  1.00                 C  
ATOM   3585  OG  SER   521     266.462 275.366 258.637  1.00                 O  
ATOM   3586  N   ARG   522     267.545 272.180 256.217  1.00                 N  
ATOM   3587  CA  ARG   522     268.902 271.661 256.090  1.00                 C  
ATOM   3588  C   ARG   522     269.563 272.146 254.807  1.00                 C  
ATOM   3589  O   ARG   522     270.796 272.145 254.693  1.00                 O  
ATOM   3590  CB  ARG   522     268.897 270.132 256.129  1.00                 C  
ATOM   3591  CD  ARG   522     268.492 268.027 257.434  1.00                 C  
ATOM   3592  NE  ARG   522     269.837 267.478 257.276  1.00                 N  
ATOM   3593  CG  ARG   522     268.498 269.546 257.473  1.00                 C  
ATOM   3594  CZ  ARG   522     270.095 266.221 256.933  1.00                 C  
ATOM   3595  NH1 ARG   522     271.350 265.811 256.812  1.00                 N  
ATOM   3596  NH2 ARG   522     269.098 265.376 256.711  1.00                 N  
ATOM   3597  N   ALA   523     268.752 272.551 253.827  1.00                 N  
ATOM   3598  CA  ALA   523     269.278 273.121 252.595  1.00                 C  
ATOM   3599  C   ALA   523     269.975 274.449 252.853  1.00                 C  
ATOM   3600  O   ALA   523     271.032 274.730 252.273  1.00                 O  
ATOM   3601  CB  ALA   523     268.162 273.307 251.578  1.00                 C  
ATOM   3602  N   LEU   524     269.396 275.277 253.726  1.00                 N  
ATOM   3603  CA  LEU   524     270.017 276.547 254.087  1.00                 C  
ATOM   3604  C   LEU   524     271.302 276.296 254.859  1.00                 C  
ATOM   3605  O   LEU   524     272.269 277.059 254.760  1.00                 O  
ATOM   3606  CB  LEU   524     269.050 277.401 254.910  1.00                 C  
ATOM   3607  CG  LEU   524     267.817 277.929 254.173  1.00                 C  
ATOM   3608  CD1 LEU   524     266.873 278.628 255.139  1.00                 C  
ATOM   3609  CD2 LEU   524     268.223 278.874 253.053  1.00                 C  
ATOM   3610  N   ILE   525     271.336 275.204 255.617  1.00                 N  
ATOM   3611  CA  ILE   525     272.540 274.832 256.346  1.00                 C  
ATOM   3612  C   ILE   525     273.635 274.414 255.376  1.00                 C  
ATOM   3613  O   ILE   525     274.810 274.761 255.556  1.00                 O  
ATOM   3614  CB  ILE   525     272.262 273.704 257.357  1.00                 C  
ATOM   3615  CD1 ILE   525     270.809 273.104 259.364  1.00                 C  
ATOM   3616  CG1 ILE   525     271.347 274.205 258.477  1.00                 C  
ATOM   3617  CG2 ILE   525     273.567 273.142 257.900  1.00                 C  
ATOM   3618  N   GLY   526     273.262 273.686 254.321  1.00                 N  
ATOM   3619  CA  GLY   526     274.223 273.362 253.279  1.00                 C  
ATOM   3620  C   GLY   526     274.722 274.588 252.538  1.00                 C  
ATOM   3621  O   GLY   526     275.903 274.677 252.191  1.00                 O  
ATOM   3622  N   GLU   527     273.833 275.562 252.312  1.00                 N  
ATOM   3623  CA  GLU   527     274.228 276.788 251.623  1.00                 C  
ATOM   3624  C   GLU   527     275.157 277.639 252.479  1.00                 C  
ATOM   3625  O   GLU   527     276.148 278.182 251.979  1.00                 O  
ATOM   3626  CB  GLU   527     272.994 277.603 251.230  1.00                 C  
ATOM   3627  CD  GLU   527     273.941 278.592 249.107  1.00                 C  
ATOM   3628  CG  GLU   527     273.310 278.873 250.457  1.00                 C  
ATOM   3629  OE1 GLU   527     273.796 277.456 248.609  1.00                 O  
ATOM   3630  OE2 GLU   527     274.581 279.507 248.549  1.00                 O  
ATOM   3631  N   LEU   528     274.864 277.755 253.772  1.00                 N  
ATOM   3632  CA  LEU   528     275.653 278.631 254.625  1.00                 C  
ATOM   3633  C   LEU   528     276.978 277.992 255.011  1.00                 C  
ATOM   3634  O   LEU   528     278.019 278.660 254.982  1.00                 O  
ATOM   3635  CB  LEU   528     274.869 279.000 255.886  1.00                 C  
ATOM   3636  CG  LEU   528     273.635 279.883 255.683  1.00                 C  
ATOM   3637  CD1 LEU   528     272.865 280.039 256.985  1.00                 C  
ATOM   3638  CD2 LEU   528     274.034 281.246 255.137  1.00                 C  
ATOM   3639  N   LEU   529     276.961 276.707 255.373  1.00                 N  
ATOM   3640  CA  LEU   529     278.213 276.031 255.691  1.00                 C  
ATOM   3641  C   LEU   529     279.069 275.832 254.452  1.00                 C  
ATOM   3642  O   LEU   529     280.300 275.805 254.549  1.00                 O  
ATOM   3643  CB  LEU   529     277.939 274.681 256.356  1.00                 C  
ATOM   3644  CG  LEU   529     277.320 274.727 257.754  1.00                 C  
ATOM   3645  CD1 LEU   529     276.962 273.327 258.230  1.00                 C  
ATOM   3646  CD2 LEU   529     278.267 275.395 258.740  1.00                 C  
ATOM   3647  N   LYS   530     278.440 275.685 253.283  1.00                 N  
ATOM   3648  CA  LYS   530     279.210 275.705 252.047  1.00                 C  
ATOM   3649  C   LYS   530     279.775 277.090 251.771  1.00                 C  
ATOM   3650  O   LYS   530     280.879 277.215 251.232  1.00                 O  
ATOM   3651  CB  LYS   530     278.346 275.249 250.870  1.00                 C  
ATOM   3652  CD  LYS   530     278.204 274.611 248.447  1.00                 C  
ATOM   3653  CE  LYS   530     278.947 274.539 247.122  1.00                 C  
ATOM   3654  CG  LYS   530     279.089 275.176 249.546  1.00                 C  
ATOM   3655  NZ  LYS   530     278.092 273.986 246.035  1.00                 N  
ATOM   3656  N   MET   531     279.004 278.121 252.100  1.00                 N  
ATOM   3657  CA  MET   531     279.430 279.496 251.877  1.00                 C  
ATOM   3658  C   MET   531     280.335 280.050 252.965  1.00                 C  
ATOM   3659  O   MET   531     280.538 281.261 253.091  1.00                 O  
ATOM   3660  CB  MET   531     278.216 280.418 251.741  1.00                 C  
ATOM   3661  SD  MET   531     279.324 281.909 249.686  1.00                 S  
ATOM   3662  CE  MET   531     277.914 281.572 248.634  1.00                 C  
ATOM   3663  CG  MET   531     278.559 281.836 251.317  1.00                 C  
ATOM   3664  N   GLY   532     280.896 279.155 253.772  1.00                 N  
ATOM   3665  CA  GLY   532     281.814 279.567 254.820  1.00                 C  
ATOM   3666  C   GLY   532     281.266 279.896 256.196  1.00                 C  
ATOM   3667  O   GLY   532     281.955 280.496 257.025  1.00                 O  
ATOM   3668  N   SER   533     280.024 279.521 256.485  1.00                 N  
ATOM   3669  CA  SER   533     279.452 279.813 257.798  1.00                 C  
ATOM   3670  C   SER   533     280.270 279.135 258.895  1.00                 C  
ATOM   3671  O   SER   533     280.621 277.955 258.807  1.00                 O  
ATOM   3672  CB  SER   533     277.992 279.359 257.859  1.00                 C  
ATOM   3673  OG  SER   533     277.451 279.557 259.154  1.00                 O  
ATOM   3674  N   ASP   534     280.584 279.882 259.951  1.00                 N  
ATOM   3675  CA  ASP   534     281.355 279.339 261.068  1.00                 C  
ATOM   3676  C   ASP   534     280.458 278.507 261.993  1.00                 C  
ATOM   3677  O   ASP   534     279.619 279.026 262.735  1.00                 O  
ATOM   3678  CB  ASP   534     282.027 280.467 261.854  1.00                 C  
ATOM   3679  CG  ASP   534     282.895 279.952 262.985  1.00                 C  
ATOM   3680  OD1 ASP   534     282.803 278.748 263.304  1.00                 O  
ATOM   3681  OD2 ASP   534     283.668 280.753 263.552  1.00                 O  
ATOM   3682  N   VAL   535     280.642 277.192 261.944  1.00                 N  
ATOM   3683  CA  VAL   535     279.858 276.263 262.746  1.00                 C  
ATOM   3684  C   VAL   535     280.111 276.428 264.249  1.00                 C  
ATOM   3685  O   VAL   535     279.325 275.987 265.092  1.00                 O  
ATOM   3686  CB  VAL   535     280.135 274.801 262.348  1.00                 C  
ATOM   3687  CG1 VAL   535     281.508 274.367 262.838  1.00                 C  
ATOM   3688  CG2 VAL   535     279.054 273.885 262.901  1.00                 C  
ATOM   3689  N   ASN   536     281.221 277.072 264.595  1.00                 N  
ATOM   3690  CA  ASN   536     281.582 277.289 265.992  1.00                 C  
ATOM   3691  C   ASN   536     281.146 278.664 266.488  1.00                 C  
ATOM   3692  O   ASN   536     281.280 278.999 267.668  1.00                 O  
ATOM   3693  CB  ASN   536     283.089 277.111 266.190  1.00                 C  
ATOM   3694  CG  ASN   536     283.537 275.677 265.988  1.00                 C  
ATOM   3695  OD1 ASN   536     282.885 274.741 266.450  1.00                 O  
ATOM   3696  ND2 ASN   536     284.656 275.500 265.295  1.00                 N  
ATOM   3697  N   ALA   537     280.641 279.518 265.532  1.00                 N  
ATOM   3698  CA  ALA   537     280.136 280.841 265.881  1.00                 C  
ATOM   3699  C   ALA   537     279.224 280.713 267.090  1.00                 C  
ATOM   3700  O   ALA   537     278.183 280.059 267.034  1.00                 O  
ATOM   3701  CB  ALA   537     279.406 281.459 264.698  1.00                 C  
ATOM   3702  N   LYS   538     279.612 281.340 268.194  1.00                 N  
ATOM   3703  CA  LYS   538     278.800 281.341 269.398  1.00                 C  
ATOM   3704  C   LYS   538     277.922 282.584 269.422  1.00                 C  
ATOM   3705  O   LYS   538     278.266 283.607 268.822  1.00                 O  
ATOM   3706  CB  LYS   538     279.687 281.276 270.643  1.00                 C  
ATOM   3707  CD  LYS   538     281.258 279.944 272.076  1.00                 C  
ATOM   3708  CE  LYS   538     282.435 280.906 272.073  1.00                 C  
ATOM   3709  CG  LYS   538     280.498 279.996 270.761  1.00                 C  
ATOM   3710  NZ  LYS   538     283.222 280.826 273.335  1.00                 N  
ATOM   3711  N   ASN   539     276.791 282.490 270.111  1.00                 N  
ATOM   3712  CA  ASN   539     275.870 283.610 270.196  1.00                 C  
ATOM   3713  C   ASN   539     276.227 284.494 271.389  1.00                 C  
ATOM   3714  O   ASN   539     277.299 284.379 271.991  1.00                 O  
ATOM   3715  CB  ASN   539     274.427 283.111 270.290  1.00                 C  
ATOM   3716  CG  ASN   539     274.154 282.357 271.577  1.00                 C  
ATOM   3717  OD1 ASN   539     274.909 282.465 272.543  1.00                 O  
ATOM   3718  ND2 ASN   539     273.071 281.588 271.592  1.00                 N  
ATOM   3719  N   LYS   540     275.310 285.408 271.717  1.00                 N  
ATOM   3720  CA  LYS   540     275.493 286.263 272.886  1.00                 C  
ATOM   3721  C   LYS   540     275.404 285.455 274.173  1.00                 C  
ATOM   3722  O   LYS   540     276.080 285.763 275.161  1.00                 O  
ATOM   3723  CB  LYS   540     274.454 287.386 272.896  1.00                 C  
ATOM   3724  CD  LYS   540     275.885 289.168 273.935  1.00                 C  
ATOM   3725  CE  LYS   540     275.978 290.219 275.028  1.00                 C  
ATOM   3726  CG  LYS   540     274.603 288.359 274.055  1.00                 C  
ATOM   3727  NZ  LYS   540     277.251 290.988 274.952  1.00                 N  
ATOM   3728  N   LYS   541     274.589 284.405 274.172  1.00                 N  
ATOM   3729  CA  LYS   541     274.521 283.481 275.293  1.00                 C  
ATOM   3730  C   LYS   541     275.524 282.345 275.175  1.00                 C  
ATOM   3731  O   LYS   541     275.426 281.369 275.924  1.00                 O  
ATOM   3732  CB  LYS   541     273.112 282.899 275.423  1.00                 C  
ATOM   3733  CD  LYS   541     270.681 283.274 275.922  1.00                 C  
ATOM   3734  CE  LYS   541     269.620 284.296 276.299  1.00                 C  
ATOM   3735  CG  LYS   541     272.049 283.923 275.785  1.00                 C  
ATOM   3736  NZ  LYS   541     268.272 283.676 276.424  1.00                 N  
ATOM   3737  N   GLU   542     276.474 282.445 274.249  1.00                 N  
ATOM   3738  CA  GLU   542     277.508 281.450 274.093  1.00                 C  
ATOM   3739  C   GLU   542     277.099 280.187 273.369  1.00                 C  
ATOM   3740  O   GLU   542     277.954 279.322 273.147  1.00                 O  
ATOM   3741  CB  GLU   542     278.067 281.040 275.457  1.00                 C  
ATOM   3742  CD  GLU   542     279.754 282.905 275.691  1.00                 C  
ATOM   3743  CG  GLU   542     278.557 282.204 276.303  1.00                 C  
ATOM   3744  OE1 GLU   542     280.378 282.327 274.777  1.00                 O  
ATOM   3745  OE2 GLU   542     280.068 284.033 276.126  1.00                 O  
ATOM   3746  N   GLU   543     275.832 280.049 272.992  1.00                 N  
ATOM   3747  CA  GLU   543     275.364 278.822 272.368  1.00                 C  
ATOM   3748  C   GLU   543     275.841 278.718 270.928  1.00                 C  
ATOM   3749  O   GLU   543     275.967 279.723 270.224  1.00                 O  
ATOM   3750  CB  GLU   543     273.837 278.743 272.420  1.00                 C  
ATOM   3751  CD  GLU   543     271.758 278.488 273.832  1.00                 C  
ATOM   3752  CG  GLU   543     273.270 278.605 273.823  1.00                 C  
ATOM   3753  OE1 GLU   543     271.104 279.183 273.027  1.00                 O  
ATOM   3754  OE2 GLU   543     271.228 277.702 274.645  1.00                 O  
ATOM   3755  N   THR   544     276.115 277.491 270.500  1.00                 N  
ATOM   3756  CA  THR   544     276.408 277.219 269.106  1.00                 C  
ATOM   3757  C   THR   544     275.158 276.702 268.409  1.00                 C  
ATOM   3758  O   THR   544     274.075 276.620 268.994  1.00                 O  
ATOM   3759  CB  THR   544     277.556 276.203 268.958  1.00                 C  
ATOM   3760  OG1 THR   544     277.144 274.934 269.482  1.00                 O  
ATOM   3761  CG2 THR   544     278.783 276.671 269.725  1.00                 C  
ATOM   3762  N   PRO   545     275.319 276.339 267.136  1.00                 N  
ATOM   3763  CA  PRO   545     274.212 275.755 266.404  1.00                 C  
ATOM   3764  C   PRO   545     273.855 274.357 266.845  1.00                 C  
ATOM   3765  O   PRO   545     272.704 273.940 266.677  1.00                 O  
ATOM   3766  CB  PRO   545     274.692 275.746 264.951  1.00                 C  
ATOM   3767  CD  PRO   545     276.492 276.604 266.276  1.00                 C  
ATOM   3768  CG  PRO   545     276.180 275.793 265.050  1.00                 C  
ATOM   3769  N   LEU   546     274.814 273.630 267.418  1.00                 N  
ATOM   3770  CA  LEU   546     274.547 272.261 267.835  1.00                 C  
ATOM   3771  C   LEU   546     273.679 272.250 269.084  1.00                 C  
ATOM   3772  O   LEU   546     272.912 271.308 269.310  1.00                 O  
ATOM   3773  CB  LEU   546     275.857 271.512 268.086  1.00                 C  
ATOM   3774  CG  LEU   546     275.732 270.038 268.477  1.00                 C  
ATOM   3775  CD1 LEU   546     275.019 269.252 267.387  1.00                 C  
ATOM   3776  CD2 LEU   546     277.101 269.437 268.754  1.00                 C  
ATOM   3777  N   MET   547     273.794 273.298 269.906  1.00                 N  
ATOM   3778  CA  MET   547     272.922 273.462 271.064  1.00                 C  
ATOM   3779  C   MET   547     271.474 273.638 270.638  1.00                 C  
ATOM   3780  O   MET   547     270.571 272.993 271.176  1.00                 O  
ATOM   3781  CB  MET   547     273.370 274.657 271.908  1.00                 C  
ATOM   3782  SD  MET   547     275.231 275.913 273.531  1.00                 S  
ATOM   3783  CE  MET   547     276.859 275.401 274.073  1.00                 C  
ATOM   3784  CG  MET   547     274.706 274.458 272.605  1.00                 C  
ATOM   3785  N   CYS   548     271.242 274.506 269.656  1.00                 N  
ATOM   3786  CA  CYS   548     269.882 274.837 269.248  1.00                 C  
ATOM   3787  C   CYS   548     269.273 273.696 268.450  1.00                 C  
ATOM   3788  O   CYS   548     268.094 273.349 268.629  1.00                 O  
ATOM   3789  CB  CYS   548     269.868 276.129 268.428  1.00                 C  
ATOM   3790  SG  CYS   548     270.239 277.621 269.379  1.00                 S  
ATOM   3791  N   ALA   549     270.079 273.062 267.595  1.00                 N  
ATOM   3792  CA  ALA   549     269.624 271.879 266.874  1.00                 C  
ATOM   3793  C   ALA   549     269.380 270.716 267.825  1.00                 C  
ATOM   3794  O   ALA   549     268.541 269.850 267.554  1.00                 O  
ATOM   3795  CB  ALA   549     270.638 271.482 265.812  1.00                 C  
ATOM   3796  N   VAL   550     270.100 270.683 268.945  1.00                 N  
ATOM   3797  CA  VAL   550     269.837 269.679 269.967  1.00                 C  
ATOM   3798  C   VAL   550     268.518 269.959 270.676  1.00                 C  
ATOM   3799  O   VAL   550     267.606 269.126 270.666  1.00                 O  
ATOM   3800  CB  VAL   550     270.981 269.608 270.996  1.00                 C  
ATOM   3801  CG1 VAL   550     270.600 268.697 272.153  1.00                 C  
ATOM   3802  CG2 VAL   550     272.263 269.128 270.335  1.00                 C  
ATOM   3803  N   SER   551     268.384 271.146 271.271  1.00                 N  
ATOM   3804  CA  SER   551     267.238 271.462 272.114  1.00                 C  
ATOM   3805  C   SER   551     265.968 271.737 271.327  1.00                 C  
ATOM   3806  O   SER   551     264.921 271.962 271.941  1.00                 O  
ATOM   3807  CB  SER   551     267.542 272.672 273.000  1.00                 C  
ATOM   3808  OG  SER   551     267.707 273.845 272.222  1.00                 O  
ATOM   3809  N   LYS   552     266.018 271.738 269.997  1.00                 N  
ATOM   3810  CA  LYS   552     264.794 271.702 269.211  1.00                 C  
ATOM   3811  C   LYS   552     264.576 270.347 268.550  1.00                 C  
ATOM   3812  O   LYS   552     263.530 270.135 267.929  1.00                 O  
ATOM   3813  CB  LYS   552     264.812 272.796 268.141  1.00                 C  
ATOM   3814  CD  LYS   552     262.344 273.242 268.027  1.00                 C  
ATOM   3815  CE  LYS   552     261.124 273.319 267.124  1.00                 C  
ATOM   3816  CG  LYS   552     263.580 272.814 267.251  1.00                 C  
ATOM   3817  NZ  LYS   552     259.894 273.677 267.882  1.00                 N  
ATOM   3818  N   GLU   553     263.742 269.447 269.019  1.00                 N  
ATOM   3819  CA  GLU   553     263.528 268.168 268.359  1.00                 C  
ATOM   3820  C   GLU   553     262.960 268.300 266.962  1.00                 C  
ATOM   3821  O   GLU   553     263.139 267.405 266.132  1.00                 O  
ATOM   3822  CB  GLU   553     262.595 267.286 269.190  1.00                 C  
ATOM   3823  CD  GLU   553     261.041 268.815 270.465  1.00                 C  
ATOM   3824  CG  GLU   553     261.181 267.829 269.323  1.00                 C  
ATOM   3825  OE1 GLU   553     262.018 269.540 270.748  1.00                 O  
ATOM   3826  OE2 GLU   553     259.954 268.864 271.078  1.00                 O  
ATOM   3827  N   THR   554     262.255 269.407 266.628  1.00                 N  
ATOM   3828  CA  THR   554     261.741 269.612 265.277  1.00                 C  
ATOM   3829  C   THR   554     262.887 269.788 264.274  1.00                 C  
ATOM   3830  O   THR   554     262.726 269.533 263.077  1.00                 O  
ATOM   3831  CB  THR   554     260.807 270.835 265.208  1.00                 C  
ATOM   3832  OG1 THR   554     261.526 272.011 265.599  1.00                 O  
ATOM   3833  CG2 THR   554     259.623 270.654 266.145  1.00                 C  
ATOM   3834  N   GLY   555     264.060 270.222 264.727  1.00                 N  
ATOM   3835  CA  GLY   555     265.239 270.360 263.888  1.00                 C  
ATOM   3836  C   GLY   555     266.014 269.042 263.866  1.00                 C  
ATOM   3837  O   GLY   555     266.409 268.525 262.817  1.00                 O  
ATOM   3838  N   VAL   556     266.232 268.491 265.061  1.00                 N  
ATOM   3839  CA  VAL   556     267.058 267.265 265.150  1.00                 C  
ATOM   3840  C   VAL   556     266.400 266.056 264.514  1.00                 C  
ATOM   3841  O   VAL   556     267.091 265.159 264.023  1.00                 O  
ATOM   3842  CB  VAL   556     267.407 266.924 266.611  1.00                 C  
ATOM   3843  CG1 VAL   556     268.096 265.571 266.692  1.00                 C  
ATOM   3844  CG2 VAL   556     268.283 268.010 267.217  1.00                 C  
ATOM   3845  N   GLU   557     265.067 265.970 264.489  1.00                 N  
ATOM   3846  CA  GLU   557     264.386 264.836 263.851  1.00                 C  
ATOM   3847  C   GLU   557     264.601 264.826 262.340  1.00                 C  
ATOM   3848  O   GLU   557     264.414 263.804 261.675  1.00                 O  
ATOM   3849  CB  GLU   557     262.888 264.868 264.160  1.00                 C  
ATOM   3850  CD  GLU   557     260.674 266.051 263.877  1.00                 C  
ATOM   3851  CG  GLU   557     262.143 266.018 263.502  1.00                 C  
ATOM   3852  OE1 GLU   557     260.238 265.170 264.648  1.00                 O  
ATOM   3853  OE2 GLU   557     259.960 266.958 263.401  1.00                 O  
ATOM   3854  N   THR   558     265.001 265.965 261.762  1.00                 N  
ATOM   3855  CA  THR   558     265.278 266.078 260.345  1.00                 C  
ATOM   3856  C   THR   558     266.743 265.804 260.024  1.00                 C  
ATOM   3857  O   THR   558     267.173 265.927 258.873  1.00                 O  
ATOM   3858  CB  THR   558     264.903 267.471 259.806  1.00                 C  
ATOM   3859  OG1 THR   558     265.685 268.471 260.471  1.00                 O  
ATOM   3860  CG2 THR   558     263.430 267.760 260.055  1.00                 C  
ATOM   3861  N   ASP   559     267.533 265.434 260.998  1.00                 N  
ATOM   3862  CA  ASP   559     268.925 265.116 260.818  1.00                 C  
ATOM   3863  C   ASP   559     269.851 266.311 260.810  1.00                 C  
ATOM   3864  O   ASP   559     271.008 266.229 260.389  1.00                 O  
ATOM   3865  CB  ASP   559     269.134 264.344 259.514  1.00                 C  
ATOM   3866  CG  ASP   559     268.447 262.993 259.520  1.00                 C  
ATOM   3867  OD1 ASP   559     268.445 262.332 260.580  1.00                 O  
ATOM   3868  OD2 ASP   559     267.911 262.594 258.465  1.00                 O  
ATOM   3869  N   ILE   560     269.431 267.412 261.189  1.00                 N  
ATOM   3870  CA  ILE   560     270.159 268.664 261.349  1.00                 C  
ATOM   3871  C   ILE   560     271.384 268.488 262.239  1.00                 C  
ATOM   3872  O   ILE   560     272.453 269.036 261.947  1.00                 O  
ATOM   3873  CB  ILE   560     269.257 269.772 261.924  1.00                 C  
ATOM   3874  CD1 ILE   560     267.089 271.038 261.481  1.00                 C  
ATOM   3875  CG1 ILE   560     268.187 270.170 260.905  1.00                 C  
ATOM   3876  CG2 ILE   560     270.092 270.964 262.364  1.00                 C  
ATOM   3877  N   ILE   561     271.255 267.709 263.315  1.00                 N  
ATOM   3878  CA  ILE   561     272.411 267.419 264.157  1.00                 C  
ATOM   3879  C   ILE   561     273.396 266.528 263.407  1.00                 C  
ATOM   3880  O   ILE   561     274.617 266.690 263.531  1.00                 O  
ATOM   3881  CB  ILE   561     271.992 266.758 265.483  1.00                 C  
ATOM   3882  CD1 ILE   561     272.738 266.434 267.899  1.00                 C  
ATOM   3883  CG1 ILE   561     273.144 266.802 266.489  1.00                 C  
ATOM   3884  CG2 ILE   561     271.506 265.337 265.240  1.00                 C  
ATOM   3885  N   ARG   562     272.879 265.612 262.576  1.00                 N  
ATOM   3886  CA  ARG   562     273.749 264.742 261.782  1.00                 C  
ATOM   3887  C   ARG   562     274.586 265.532 260.782  1.00                 C  
ATOM   3888  O   ARG   562     275.779 265.256 260.607  1.00                 O  
ATOM   3889  CB  ARG   562     272.922 263.689 261.041  1.00                 C  
ATOM   3890  CD  ARG   562     271.462 261.651 261.154  1.00                 C  
ATOM   3891  NE  ARG   562     270.887 260.612 262.006  1.00                 N  
ATOM   3892  CG  ARG   562     272.325 262.622 261.944  1.00                 C  
ATOM   3893  CZ  ARG   562     269.964 259.744 261.605  1.00                 C  
ATOM   3894  NH1 ARG   562     269.499 258.834 262.450  1.00                 N  
ATOM   3895  NH2 ARG   562     269.507 259.788 260.361  1.00                 N  
ATOM   3896  N   GLU   563     273.981 266.520 260.122  1.00                 N  
ATOM   3897  CA  GLU   563     274.727 267.357 259.186  1.00                 C  
ATOM   3898  C   GLU   563     275.707 268.249 259.938  1.00                 C  
ATOM   3899  O   GLU   563     276.840 268.476 259.489  1.00                 O  
ATOM   3900  CB  GLU   563     273.770 268.203 258.344  1.00                 C  
ATOM   3901  CD  GLU   563     273.474 269.799 256.408  1.00                 C  
ATOM   3902  CG  GLU   563     274.458 269.051 257.287  1.00                 C  
ATOM   3903  OE1 GLU   563     272.253 269.661 256.633  1.00                 O  
ATOM   3904  OE2 GLU   563     273.924 270.523 255.495  1.00                 O  
ATOM   3905  N   ILE   564     275.315 268.713 261.127  1.00                 N  
ATOM   3906  CA  ILE   564     276.148 269.660 261.860  1.00                 C  
ATOM   3907  C   ILE   564     277.361 268.956 262.462  1.00                 C  
ATOM   3908  O   ILE   564     278.417 269.571 262.653  1.00                 O  
ATOM   3909  CB  ILE   564     275.350 270.377 262.965  1.00                 C  
ATOM   3910  CD1 ILE   564     273.290 271.828 263.348  1.00                 C  
ATOM   3911  CG1 ILE   564     274.292 271.295 262.349  1.00                 C  
ATOM   3912  CG2 ILE   564     276.287 271.134 263.893  1.00                 C  
ATOM   3913  N   LEU   565     277.239 267.657 262.745  1.00                 N  
ATOM   3914  CA  LEU   565     278.426 266.859 263.039  1.00                 C  
ATOM   3915  C   LEU   565     279.152 266.467 261.764  1.00                 C  
ATOM   3916  O   LEU   565     280.354 266.176 261.791  1.00                 O  
ATOM   3917  CB  LEU   565     278.047 265.607 263.833  1.00                 C  
ATOM   3918  CG  LEU   565     277.489 265.840 265.239  1.00                 C  
ATOM   3919  CD1 LEU   565     277.037 264.528 265.862  1.00                 C  
ATOM   3920  CD2 LEU   565     278.525 266.516 266.124  1.00                 C  
ATOM   3921  N   TYR   566     278.434 266.435 260.638  1.00                 N  
ATOM   3922  CA  TYR   566     279.050 266.036 259.382  1.00                 C  
ATOM   3923  C   TYR   566     280.044 267.059 258.871  1.00                 C  
ATOM   3924  O   TYR   566     281.121 266.709 258.383  1.00                 O  
ATOM   3925  CB  TYR   566     277.981 265.793 258.315  1.00                 C  
ATOM   3926  CG  TYR   566     278.536 265.331 256.986  1.00                 C  
ATOM   3927  OH  TYR   566     280.065 264.047 253.338  1.00                 O  
ATOM   3928  CZ  TYR   566     279.559 264.474 254.545  1.00                 C  
ATOM   3929  CD1 TYR   566     278.945 264.016 256.804  1.00                 C  
ATOM   3930  CE1 TYR   566     279.454 263.586 255.593  1.00                 C  
ATOM   3931  CD2 TYR   566     278.649 266.212 255.918  1.00                 C  
ATOM   3932  CE2 TYR   566     279.156 265.799 254.700  1.00                 C  
ATOM   3933  N   TYR   567     279.693 268.343 258.976  1.00                 N  
ATOM   3934  CA  TYR   567     280.656 269.395 258.668  1.00                 C  
ATOM   3935  C   TYR   567     281.758 269.447 259.718  1.00                 C  
ATOM   3936  O   TYR   567     282.885 269.861 259.429  1.00                 O  
ATOM   3937  CB  TYR   567     279.955 270.751 258.570  1.00                 C  
ATOM   3938  CG  TYR   567     279.091 270.907 257.340  1.00                 C  
ATOM   3939  OH  TYR   567     276.701 271.328 253.963  1.00                 O  
ATOM   3940  CZ  TYR   567     277.493 271.189 255.079  1.00                 C  
ATOM   3941  CD1 TYR   567     277.779 270.448 257.329  1.00                 C  
ATOM   3942  CE1 TYR   567     276.982 270.586 256.208  1.00                 C  
ATOM   3943  CD2 TYR   567     279.588 271.512 256.193  1.00                 C  
ATOM   3944  CE2 TYR   567     278.806 271.659 255.063  1.00                 C  
ATOM   3945  N   ASN   568     281.448 269.030 260.942  1.00                 N  
ATOM   3946  CA  ASN   568     282.447 268.894 261.982  1.00                 C  
ATOM   3947  C   ASN   568     282.441 270.028 262.983  1.00                 C  
ATOM   3948  O   ASN   568     283.008 271.095 262.731  1.00                 O  
ATOM   3949  CB  ASN   568     283.844 268.770 261.370  1.00                 C  
ATOM   3950  CG  ASN   568     284.887 268.338 262.382  1.00                 C  
ATOM   3951  OD1 ASN   568     284.585 267.608 263.326  1.00                 O  
ATOM   3952  ND2 ASN   568     286.121 268.788 262.187  1.00                 N  
ATOM   3953  N   PRO   569     281.817 269.801 264.134  1.00                 N  
ATOM   3954  CA  PRO   569     281.770 270.781 265.208  1.00                 C  
ATOM   3955  C   PRO   569     282.265 270.131 266.488  1.00                 C  
ATOM   3956  O   PRO   569     282.124 268.917 266.664  1.00                 O  
ATOM   3957  CB  PRO   569     280.294 271.175 265.285  1.00                 C  
ATOM   3958  CD  PRO   569     280.426 269.350 263.742  1.00                 C  
ATOM   3959  CG  PRO   569     279.559 269.969 264.803  1.00                 C  
ATOM   3960  N   VAL   570     282.864 270.933 267.366  1.00                 N  
ATOM   3961  CA  VAL   570     283.252 270.433 268.675  1.00                 C  
ATOM   3962  C   VAL   570     282.010 270.133 269.501  1.00                 C  
ATOM   3963  O   VAL   570     281.237 271.032 269.840  1.00                 O  
ATOM   3964  CB  VAL   570     284.162 271.432 269.414  1.00                 C  
ATOM   3965  CG1 VAL   570     284.492 270.921 270.808  1.00                 C  
ATOM   3966  CG2 VAL   570     285.435 271.681 268.619  1.00                 C  
ATOM   3967  N   LEU   571     281.809 268.849 269.803  1.00                 N  
ATOM   3968  CA  LEU   571     280.615 268.436 270.534  1.00                 C  
ATOM   3969  C   LEU   571     280.700 268.884 271.984  1.00                 C  
ATOM   3970  O   LEU   571     279.779 269.518 272.509  1.00                 O  
ATOM   3971  CB  LEU   571     280.435 266.919 270.453  1.00                 C  
ATOM   3972  CG  LEU   571     279.225 266.339 271.189  1.00                 C  
ATOM   3973  CD1 LEU   571     277.932 266.918 270.637  1.00                 C  
ATOM   3974  CD2 LEU   571     279.212 264.822 271.089  1.00                 C  
ATOM   3975  N   GLU   572     281.808 268.576 272.651  1.00                 N  
ATOM   3976  CA  GLU   572     282.053 269.057 274.007  1.00                 C  
ATOM   3977  C   GLU   572     282.450 270.531 273.965  1.00                 C  
ATOM   3978  O   GLU   572     283.615 270.907 274.095  1.00                 O  
ATOM   3979  CB  GLU   572     283.139 268.219 274.685  1.00                 C  
ATOM   3980  CD  GLU   572     283.859 265.964 275.564  1.00                 C  
ATOM   3981  CG  GLU   572     282.760 266.762 274.891  1.00                 C  
ATOM   3982  OE1 GLU   572     284.973 266.506 275.727  1.00                 O  
ATOM   3983  OE2 GLU   572     283.608 264.796 275.929  1.00                 O  
ATOM   3984  N   GLN   573     281.438 271.372 273.781  1.00                 N  
ATOM   3985  CA  GLN   573     281.605 272.813 273.712  1.00                 C  
ATOM   3986  C   GLN   573     280.618 273.478 274.656  1.00                 C  
ATOM   3987  O   GLN   573     279.405 273.275 274.572  1.00                 O  
ATOM   3988  CB  GLN   573     281.411 273.307 272.277  1.00                 C  
ATOM   3989  CD  GLN   573     282.910 275.336 272.401  1.00                 C  
ATOM   3990  CG  GLN   573     281.514 274.815 272.120  1.00                 C  
ATOM   3991  OE1 GLN   573     283.871 274.958 271.730  1.00                 O  
ATOM   3992  NE2 GLN   573     283.026 276.208 273.395  1.00                 N  
ATOM   3993  N   CYS   574     281.157 274.289 275.557  1.00                 N  
ATOM   3994  CA  CYS   574     280.399 274.864 276.656  1.00                 C  
ATOM   3995  C   CYS   574     279.722 276.144 276.200  1.00                 C  
ATOM   3996  O   CYS   574     280.164 276.778 275.237  1.00                 O  
ATOM   3997  CB  CYS   574     281.311 275.130 277.855  1.00                 C  
ATOM   3998  SG  CYS   574     282.029 273.643 278.592  1.00                 S  
ATOM   3999  N   ASP   575     278.651 276.519 276.889  1.00                 N  
ATOM   4000  CA  ASP   575     278.153 277.876 276.777  1.00                 C  
ATOM   4001  C   ASP   575     278.895 278.772 277.757  1.00                 C  
ATOM   4002  O   ASP   575     279.936 278.409 278.309  1.00                 O  
ATOM   4003  CB  ASP   575     276.645 277.916 277.033  1.00                 C  
ATOM   4004  CG  ASP   575     276.288 277.567 278.464  1.00                 C  
ATOM   4005  OD1 ASP   575     277.208 277.244 279.245  1.00                 O  
ATOM   4006  OD2 ASP   575     275.087 277.617 278.806  1.00                 O  
ATOM   4007  N   LYS   576     278.348 279.967 277.971  1.00                 N  
ATOM   4008  CA  LYS   576     278.887 280.809 279.028  1.00                 C  
ATOM   4009  C   LYS   576     278.551 280.266 280.408  1.00                 C  
ATOM   4010  O   LYS   576     279.234 280.606 281.378  1.00                 O  
ATOM   4011  CB  LYS   576     278.361 282.240 278.894  1.00                 C  
ATOM   4012  CD  LYS   576     276.412 283.818 278.983  1.00                 C  
ATOM   4013  CE  LYS   576     274.933 283.969 279.297  1.00                 C  
ATOM   4014  CG  LYS   576     276.877 282.385 279.185  1.00                 C  
ATOM   4015  NZ  LYS   576     274.455 285.360 279.068  1.00                 N  
ATOM   4016  N   SER   577     277.519 279.425 280.518  1.00                 N  
ATOM   4017  CA  SER   577     277.210 278.807 281.799  1.00                 C  
ATOM   4018  C   SER   577     277.732 277.380 281.865  1.00                 C  
ATOM   4019  O   SER   577     277.511 276.678 282.855  1.00                 O  
ATOM   4020  CB  SER   577     275.701 278.824 282.052  1.00                 C  
ATOM   4021  OG  SER   577     275.214 280.151 282.145  1.00                 O  
ATOM   4022  N   GLY   578     278.439 276.936 280.831  1.00                 N  
ATOM   4023  CA  GLY   578     279.023 275.610 280.835  1.00                 C  
ATOM   4024  C   GLY   578     278.161 274.514 280.252  1.00                 C  
ATOM   4025  O   GLY   578     278.508 273.335 280.395  1.00                 O  
ATOM   4026  N   LYS   579     277.052 274.864 279.614  1.00                 N  
ATOM   4027  CA  LYS   579     276.180 273.881 278.991  1.00                 C  
ATOM   4028  C   LYS   579     276.858 273.228 277.795  1.00                 C  
ATOM   4029  O   LYS   579     277.210 273.897 276.822  1.00                 O  
ATOM   4030  CB  LYS   579     274.863 274.530 278.560  1.00                 C  
ATOM   4031  CD  LYS   579     272.703 275.626 279.216  1.00                 C  
ATOM   4032  CE  LYS   579     271.833 276.092 280.372  1.00                 C  
ATOM   4033  CG  LYS   579     273.997 275.005 279.715  1.00                 C  
ATOM   4034  NZ  LYS   579     270.564 276.710 279.898  1.00                 N  
ATOM   4035  N   THR   580     277.022 271.918 277.852  1.00                 N  
ATOM   4036  CA  THR   580     277.278 271.145 276.652  1.00                 C  
ATOM   4037  C   THR   580     275.939 271.050 275.942  1.00                 C  
ATOM   4038  O   THR   580     274.889 271.201 276.577  1.00                 O  
ATOM   4039  CB  THR   580     277.867 269.762 276.987  1.00                 C  
ATOM   4040  OG1 THR   580     276.921 269.010 277.757  1.00                 O  
ATOM   4041  CG2 THR   580     279.146 269.909 277.796  1.00                 C  
ATOM   4042  N   THR   581     275.929 270.819 274.622  1.00                 N  
ATOM   4043  CA  THR   581     274.637 270.624 273.943  1.00                 C  
ATOM   4044  C   THR   581     273.923 269.350 274.347  1.00                 C  
ATOM   4045  O   THR   581     272.720 269.221 274.091  1.00                 O  
ATOM   4046  CB  THR   581     274.800 270.611 272.412  1.00                 C  
ATOM   4047  OG1 THR   581     275.675 269.542 272.031  1.00                 O  
ATOM   4048  CG2 THR   581     275.398 271.923 271.929  1.00                 C  
ATOM   4049  N   LEU   582     274.622 268.405 274.976  1.00                 N  
ATOM   4050  CA  LEU   582     273.941 267.231 275.502  1.00                 C  
ATOM   4051  C   LEU   582     273.127 267.591 276.738  1.00                 C  
ATOM   4052  O   LEU   582     272.144 266.914 277.058  1.00                 O  
ATOM   4053  CB  LEU   582     274.950 266.129 275.832  1.00                 C  
ATOM   4054  CG  LEU   582     274.369 264.809 276.344  1.00                 C  
ATOM   4055  CD1 LEU   582     273.430 264.200 275.314  1.00                 C  
ATOM   4056  CD2 LEU   582     275.481 263.831 276.689  1.00                 C  
ATOM   4057  N   ALA   583     273.524 268.651 277.451  1.00                 N  
ATOM   4058  CA  ALA   583     272.689 269.159 278.535  1.00                 C  
ATOM   4059  C   ALA   583     271.403 269.763 277.998  1.00                 C  
ATOM   4060  O   ALA   583     270.338 269.603 278.600  1.00                 O  
ATOM   4061  CB  ALA   583     273.451 270.191 279.352  1.00                 C  
ATOM   4062  N   LEU   584     271.488 270.489 276.882  1.00                 N  
ATOM   4063  CA  LEU   584     270.297 271.092 276.297  1.00                 C  
ATOM   4064  C   LEU   584     269.400 270.037 275.671  1.00                 C  
ATOM   4065  O   LEU   584     268.170 270.141 275.735  1.00                 O  
ATOM   4066  CB  LEU   584     270.685 272.139 275.251  1.00                 C  
ATOM   4067  CG  LEU   584     271.361 273.406 275.779  1.00                 C  
ATOM   4068  CD1 LEU   584     271.847 274.275 274.629  1.00                 C  
ATOM   4069  CD2 LEU   584     270.410 274.191 276.670  1.00                 C  
ATOM   4070  N   ALA   585     270.001 269.017 275.059  1.00                 N  
ATOM   4071  CA  ALA   585     269.225 267.929 274.479  1.00                 C  
ATOM   4072  C   ALA   585     268.573 267.093 275.569  1.00                 C  
ATOM   4073  O   ALA   585     267.448 266.607 275.410  1.00                 O  
ATOM   4074  CB  ALA   585     270.109 267.057 273.601  1.00                 C  
ATOM   4075  N   ILE   586     269.274 266.914 276.688  1.00                 N  
ATOM   4076  CA  ILE   586     268.709 266.165 277.802  1.00                 C  
ATOM   4077  C   ILE   586     267.613 266.958 278.500  1.00                 C  
ATOM   4078  O   ILE   586     266.599 266.389 278.921  1.00                 O  
ATOM   4079  CB  ILE   586     269.793 265.766 278.821  1.00                 C  
ATOM   4080  CD1 ILE   586     270.218 263.549 277.635  1.00                 C  
ATOM   4081  CG1 ILE   586     270.816 264.831 278.172  1.00                 C  
ATOM   4082  CG2 ILE   586     269.159 265.143 280.056  1.00                 C  
ATOM   4083  N   SER   587     267.805 268.271 278.636  1.00                 N  
ATOM   4084  CA  SER   587     266.795 269.121 279.258  1.00                 C  
ATOM   4085  C   SER   587     265.542 269.197 278.401  1.00                 C  
ATOM   4086  O   SER   587     264.422 269.128 278.920  1.00                 O  
ATOM   4087  CB  SER   587     267.352 270.525 279.501  1.00                 C  
ATOM   4088  OG  SER   587     267.645 271.177 278.277  1.00                 O  
ATOM   4089  N   ASN   588     265.708 269.323 277.089  1.00                 N  
ATOM   4090  CA  ASN   588     264.568 269.224 276.193  1.00                 C  
ATOM   4091  C   ASN   588     264.077 267.794 276.032  1.00                 C  
ATOM   4092  O   ASN   588     262.939 267.590 275.592  1.00                 O  
ATOM   4093  CB  ASN   588     264.910 269.814 274.823  1.00                 C  
ATOM   4094  CG  ASN   588     265.138 271.311 274.874  1.00                 C  
ATOM   4095  OD1 ASN   588     266.140 271.778 275.417  1.00                 O  
ATOM   4096  ND2 ASN   588     264.208 272.070 274.307  1.00                 N  
ATOM   4097  N   ASP   589     263.102 267.413 276.857  1.00                 N  
ATOM   4098  CA  ASP   589     262.544 266.064 276.856  1.00                 C  
ATOM   4099  C   ASP   589     261.931 265.707 275.523  1.00                 C  
ATOM   4100  O   ASP   589     262.083 264.599 275.002  1.00                 O  
ATOM   4101  CB  ASP   589     261.495 265.917 277.960  1.00                 C  
ATOM   4102  CG  ASP   589     260.995 264.493 278.103  1.00                 C  
ATOM   4103  OD1 ASP   589     261.805 263.613 278.461  1.00                 O  
ATOM   4104  OD2 ASP   589     259.793 264.258 277.858  1.00                 O  
ATOM   4105  N   HIS   590     261.219 266.669 274.951  1.00                 N  
ATOM   4106  CA  HIS   590     260.510 266.454 273.713  1.00                 C  
ATOM   4107  C   HIS   590     261.443 266.374 272.510  1.00                 C  
ATOM   4108  O   HIS   590     261.225 265.596 271.577  1.00                 O  
ATOM   4109  CB  HIS   590     259.484 267.565 273.483  1.00                 C  
ATOM   4110  CG  HIS   590     258.322 267.519 274.426  1.00                 C  
ATOM   4111  ND1 HIS   590     257.429 266.470 274.457  1.00                 N  
ATOM   4112  CE1 HIS   590     256.502 266.712 275.401  1.00                 C  
ATOM   4113  CD2 HIS   590     257.794 268.391 275.466  1.00                 C  
ATOM   4114  NE2 HIS   590     256.714 267.862 276.010  1.00                 N  
ATOM   4115  N   SER   591     262.503 267.178 272.508  1.00                 N  
ATOM   4116  CA  SER   591     263.508 267.114 271.448  1.00                 C  
ATOM   4117  C   SER   591     264.307 265.801 271.530  1.00                 C  
ATOM   4118  O   SER   591     264.350 265.012 270.582  1.00                 O  
ATOM   4119  CB  SER   591     264.453 268.315 271.532  1.00                 C  
ATOM   4120  OG  SER   591     265.210 268.285 272.730  1.00                 O  
ATOM   4121  N   GLU   592     264.953 265.555 272.672  1.00                 N  
ATOM   4122  CA  GLU   592     265.731 264.324 272.894  1.00                 C  
ATOM   4123  C   GLU   592     264.861 263.087 272.642  1.00                 C  
ATOM   4124  O   GLU   592     265.268 262.129 271.978  1.00                 O  
ATOM   4125  CB  GLU   592     266.298 264.297 274.315  1.00                 C  
ATOM   4126  CD  GLU   592     266.552 261.860 274.927  1.00                 C  
ATOM   4127  CG  GLU   592     267.263 263.152 274.577  1.00                 C  
ATOM   4128  OE1 GLU   592     265.409 261.928 275.426  1.00                 O  
ATOM   4129  OE2 GLU   592     267.137 260.780 274.703  1.00                 O  
ATOM   4130  N   LYS   593     263.649 263.102 273.177  1.00                 N  
ATOM   4131  CA  LYS   593     262.698 262.024 273.005  1.00                 C  
ATOM   4132  C   LYS   593     262.360 261.778 271.522  1.00                 C  
ATOM   4133  O   LYS   593     262.408 260.649 271.025  1.00                 O  
ATOM   4134  CB  LYS   593     261.412 262.315 273.781  1.00                 C  
ATOM   4135  CD  LYS   593     259.131 261.555 274.502  1.00                 C  
ATOM   4136  CE  LYS   593     258.065 260.480 274.364  1.00                 C  
ATOM   4137  CG  LYS   593     260.360 261.224 273.670  1.00                 C  
ATOM   4138  NZ  LYS   593     256.855 260.791 275.174  1.00                 N  
ATOM   4139  N   GLY   594     262.014 262.843 270.802  1.00                 N  
ATOM   4140  CA  GLY   594     261.579 262.740 269.408  1.00                 C  
ATOM   4141  C   GLY   594     262.701 262.392 268.413  1.00                 C  
ATOM   4142  O   GLY   594     262.484 261.677 267.431  1.00                 O  
ATOM   4143  N   LYS   595     263.911 262.889 268.648  1.00                 N  
ATOM   4144  CA  LYS   595     265.030 262.639 267.724  1.00                 C  
ATOM   4145  C   LYS   595     266.116 261.687 268.236  1.00                 C  
ATOM   4146  O   LYS   595     266.980 261.228 267.483  1.00                 O  
ATOM   4147  CB  LYS   595     265.713 263.954 267.341  1.00                 C  
ATOM   4148  CD  LYS   595     264.541 264.854 265.312  1.00                 C  
ATOM   4149  CE  LYS   595     263.704 263.622 265.007  1.00                 C  
ATOM   4150  CG  LYS   595     264.763 265.014 266.807  1.00                 C  
ATOM   4151  NZ  LYS   595     263.210 263.621 263.602  1.00                 N  
ATOM   4152  N   ASN   596     266.086 261.380 269.528  1.00                 N  
ATOM   4153  CA  ASN   596     267.114 260.532 270.127  1.00                 C  
ATOM   4154  C   ASN   596     268.449 261.251 270.117  1.00                 C  
ATOM   4155  O   ASN   596     269.513 260.668 270.338  1.00                 O  
ATOM   4156  CB  ASN   596     267.200 259.193 269.391  1.00                 C  
ATOM   4157  CG  ASN   596     265.927 258.379 269.514  1.00                 C  
ATOM   4158  OD1 ASN   596     265.429 258.150 270.616  1.00                 O  
ATOM   4159  ND2 ASN   596     265.397 257.938 268.379  1.00                 N  
ATOM   4160  N   SER   597     268.430 262.471 269.806  1.00                 N  
ATOM   4161  CA  SER   597     269.530 263.428 269.798  1.00                 C  
ATOM   4162  C   SER   597     270.554 263.054 270.862  1.00                 C  
ATOM   4163  O   SER   597     271.768 263.147 270.640  1.00                 O  
ATOM   4164  CB  SER   597     269.007 264.847 270.027  1.00                 C  
ATOM   4165  OG  SER   597     270.067 265.788 270.024  1.00                 O  
ATOM   4166  N   PRO   598     270.078 262.590 272.018  1.00                 N  
ATOM   4167  CA  PRO   598     270.974 262.149 273.081  1.00                 C  
ATOM   4168  C   PRO   598     271.683 260.859 272.683  1.00                 C  
ATOM   4169  O   PRO   598     272.866 260.666 272.986  1.00                 O  
ATOM   4170  CB  PRO   598     270.049 261.941 274.282  1.00                 C  
ATOM   4171  CD  PRO   598     268.661 262.826 272.545  1.00                 C  
ATOM   4172  CG  PRO   598     268.897 262.854 274.029  1.00                 C  
ATOM   4173  N   GLN   599     270.985 259.973 271.966  1.00                 N  
ATOM   4174  CA  GLN   599     271.623 258.764 271.452  1.00                 C  
ATOM   4175  C   GLN   599     272.681 259.098 270.413  1.00                 C  
ATOM   4176  O   GLN   599     273.708 258.415 270.316  1.00                 O  
ATOM   4177  CB  GLN   599     270.579 257.821 270.851  1.00                 C  
ATOM   4178  CD  GLN   599     268.595 256.307 271.238  1.00                 C  
ATOM   4179  CG  GLN   599     269.642 257.200 271.874  1.00                 C  
ATOM   4180  OE1 GLN   599     268.609 256.082 270.028  1.00                 O  
ATOM   4181  NE2 GLN   599     267.681 255.794 272.054  1.00                 N  
ATOM   4182  N   THR   600     272.450 260.151 269.633  1.00                 N  
ATOM   4183  CA  THR   600     273.425 260.540 268.626  1.00                 C  
ATOM   4184  C   THR   600     274.643 261.196 269.259  1.00                 C  
ATOM   4185  O   THR   600     275.779 260.929 268.852  1.00                 O  
ATOM   4186  CB  THR   600     272.813 261.500 267.589  1.00                 C  
ATOM   4187  OG1 THR   600     271.730 260.849 266.912  1.00                 O  
ATOM   4188  CG2 THR   600     273.856 261.907 266.559  1.00                 C  
ATOM   4189  N   THR   601     274.434 262.049 270.260  1.00                 N  
ATOM   4190  CA  THR   601     275.557 262.741 270.881  1.00                 C  
ATOM   4191  C   THR   601     276.359 261.811 271.783  1.00                 C  
ATOM   4192  O   THR   601     277.583 261.932 271.882  1.00                 O  
ATOM   4193  CB  THR   601     275.087 263.957 271.701  1.00                 C  
ATOM   4194  OG1 THR   601     274.186 263.525 272.728  1.00                 O  
ATOM   4195  CG2 THR   601     274.365 264.954 270.808  1.00                 C  
ATOM   4196  N   LYS   602     275.684 260.882 272.461  1.00                 N  
ATOM   4197  CA  LYS   602     276.400 259.900 273.270  1.00                 C  
ATOM   4198  C   LYS   602     277.103 258.869 272.405  1.00                 C  
ATOM   4199  O   LYS   602     278.253 258.510 272.682  1.00                 O  
ATOM   4200  CB  LYS   602     275.442 259.200 274.236  1.00                 C  
ATOM   4201  CD  LYS   602     273.977 259.336 276.270  1.00                 C  
ATOM   4202  CE  LYS   602     273.469 260.225 277.393  1.00                 C  
ATOM   4203  CG  LYS   602     274.931 260.090 275.357  1.00                 C  
ATOM   4204  NZ  LYS   602     272.500 259.512 278.270  1.00                 N  
ATOM   4205  N   LYS   603     276.428 258.382 271.361  1.00                 N  
ATOM   4206  CA  LYS   603     276.963 257.301 270.542  1.00                 C  
ATOM   4207  C   LYS   603     278.163 257.727 269.708  1.00                 C  
ATOM   4208  O   LYS   603     278.925 256.865 269.261  1.00                 O  
ATOM   4209  CB  LYS   603     275.881 256.746 269.614  1.00                 C  
ATOM   4210  CD  LYS   603     273.735 255.470 269.354  1.00                 C  
ATOM   4211  CE  LYS   603     272.639 254.699 270.071  1.00                 C  
ATOM   4212  CG  LYS   603     274.772 255.995 270.334  1.00                 C  
ATOM   4213  NZ  LYS   603     271.602 254.198 269.126  1.00                 N  
ATOM   4214  N   ASN   604     278.349 259.026 269.488  1.00                 N  
ATOM   4215  CA  ASN   604     279.476 259.495 268.698  1.00                 C  
ATOM   4216  C   ASN   604     280.060 260.780 269.262  1.00                 C  
ATOM   4217  O   ASN   604     280.236 261.755 268.525  1.00                 O  
ATOM   4218  CB  ASN   604     279.061 259.695 267.239  1.00                 C  
ATOM   4219  CG  ASN   604     278.677 258.395 266.559  1.00                 C  
ATOM   4220  OD1 ASN   604     279.540 257.623 266.142  1.00                 O  
ATOM   4221  ND2 ASN   604     277.376 258.151 266.446  1.00                 N  
ATOM   4222  N   GLY   605     280.377 260.810 270.554  1.00                 N  
ATOM   4223  CA  GLY   605     280.777 262.076 271.131  1.00                 C  
ATOM   4224  C   GLY   605     280.675 262.215 272.636  1.00                 C  
ATOM   4225  O   GLY   605     281.222 261.394 273.378  1.00                 O  
ATOM   4226  N   SER   606     279.947 263.261 273.054  1.00                 N  
ATOM   4227  CA  SER   606     280.093 263.969 274.329  1.00                 C  
ATOM   4228  C   SER   606     280.121 263.069 275.556  1.00                 C  
ATOM   4229  O   SER   606     279.436 262.045 275.619  1.00                 O  
ATOM   4230  CB  SER   606     278.964 264.985 274.510  1.00                 C  
ATOM   4231  OG  SER   606     279.040 265.612 275.778  1.00                 O  
ATOM   4232  N   GLY   607     280.925 263.474 276.530  1.00                 N  
ATOM   4233  CA  GLY   607     281.021 262.764 277.795  1.00                 C  
ATOM   4234  C   GLY   607     279.843 263.133 278.688  1.00                 C  
ATOM   4235  O   GLY   607     279.544 264.322 278.839  1.00                 O  
ATOM   4236  N   ALA   608     279.147 262.159 279.278  1.00                 N  
ATOM   4237  CA  ALA   608     278.093 262.500 280.242  1.00                 C  
ATOM   4238  C   ALA   608     278.629 263.118 281.519  1.00                 C  
ATOM   4239  O   ALA   608     277.960 263.977 282.104  1.00                 O  
ATOM   4240  CB  ALA   608     277.277 261.266 280.594  1.00                 C  
ATOM   4241  N   ASN   609     279.817 262.713 281.968  1.00                 N  
ATOM   4242  CA  ASN   609     280.454 263.316 283.138  1.00                 C  
ATOM   4243  C   ASN   609     281.000 264.680 282.729  1.00                 C  
ATOM   4244  O   ASN   609     282.176 264.850 282.401  1.00                 O  
ATOM   4245  CB  ASN   609     281.546 262.396 283.688  1.00                 C  
ATOM   4246  CG  ASN   609     282.112 262.886 285.006  1.00                 C  
ATOM   4247  OD1 ASN   609     281.536 263.761 285.653  1.00                 O  
ATOM   4248  ND2 ASN   609     283.245 262.323 285.407  1.00                 N  
ATOM   4249  N   VAL   610     280.117 265.671 282.751  1.00                 N  
ATOM   4250  CA  VAL   610     280.435 267.015 282.295  1.00                 C  
ATOM   4251  C   VAL   610     279.578 267.993 283.078  1.00                 C  
ATOM   4252  O   VAL   610     278.350 267.963 282.972  1.00                 O  
ATOM   4253  CB  VAL   610     280.215 267.163 280.778  1.00                 C  
ATOM   4254  CG1 VAL   610     278.764 266.881 280.420  1.00                 C  
ATOM   4255  CG2 VAL   610     280.621 268.554 280.314  1.00                 C  
ATOM   4256  N   LYS   611     280.222 268.842 283.866  1.00                 N  
ATOM   4257  CA  LYS   611     279.518 269.671 284.834  1.00                 C  
ATOM   4258  C   LYS   611     278.961 270.928 284.172  1.00                 C  
ATOM   4259  O   LYS   611     278.974 271.090 282.949  1.00                 O  
ATOM   4260  CB  LYS   611     280.446 270.050 285.990  1.00                 C  
ATOM   4261  CD  LYS   611     281.783 269.323 287.986  1.00                 C  
ATOM   4262  CE  LYS   611     282.227 268.144 288.837  1.00                 C  
ATOM   4263  CG  LYS   611     280.896 268.871 286.837  1.00                 C  
ATOM   4264  NZ  LYS   611     283.118 268.569 289.952  1.00                 N  
ATOM   4265  N   VAL   612     278.455 271.832 285.003  1.00                 N  
ATOM   4266  CA  VAL   612     277.900 273.109 284.587  1.00                 C  
ATOM   4267  C   VAL   612     278.454 274.119 285.588  1.00                 C  
ATOM   4268  O   VAL   612     279.128 273.735 286.547  1.00                 O  
ATOM   4269  CB  VAL   612     276.361 273.071 284.552  1.00                 C  
ATOM   4270  CG1 VAL   612     275.876 272.032 283.553  1.00                 C  
ATOM   4271  CG2 VAL   612     275.804 272.783 285.938  1.00                 C  
ATOM   4272  N   ASN   613     278.179 275.412 285.386  1.00                 N  
ATOM   4273  CA  ASN   613     278.746 276.405 286.297  1.00                 C  
ATOM   4274  C   ASN   613     277.866 276.645 287.518  1.00                 C  
ATOM   4275  O   ASN   613     277.956 277.705 288.148  1.00                 O  
ATOM   4276  CB  ASN   613     278.991 277.726 285.565  1.00                 C  
ATOM   4277  CG  ASN   613     280.122 277.633 284.559  1.00                 C  
ATOM   4278  OD1 ASN   613     281.127 276.964 284.800  1.00                 O  
ATOM   4279  ND2 ASN   613     279.961 278.307 283.426  1.00                 N  
ATOM   4280  N   GLU   614     277.013 275.687 287.863  1.00                 N  
ATOM   4281  CA  GLU   614     276.486 275.581 289.215  1.00                 C  
ATOM   4282  C   GLU   614     276.860 274.253 289.846  1.00                 C  
ATOM   4283  O   GLU   614     276.742 274.091 291.066  1.00                 O  
ATOM   4284  CB  GLU   614     274.965 275.751 289.212  1.00                 C  
ATOM   4285  CD  GLU   614     272.984 277.251 288.759  1.00                 C  
ATOM   4286  CG  GLU   614     274.495 277.120 288.748  1.00                 C  
ATOM   4287  OE1 GLU   614     272.303 276.251 289.071  1.00                 O  
ATOM   4288  OE2 GLU   614     272.482 278.353 288.454  1.00                 O  
ATOM   4289  N   SER   615     277.309 273.308 289.028  1.00                 N  
ATOM   4290  CA  SER   615     277.668 271.973 289.453  1.00                 C  
ATOM   4291  C   SER   615     276.518 271.046 289.141  1.00                 C  
ATOM   4292  O   SER   615     275.580 270.930 289.934  1.00                 O  
ATOM   4293  CB  SER   615     278.010 271.959 290.944  1.00                 C  
ATOM   4294  OG  SER   615     279.146 272.762 291.214  1.00                 O  
ATOM   4295  N   ILE   616     276.582 270.367 288.003  1.00                 N  
ATOM   4296  CA  ILE   616     275.444 269.612 287.498  1.00                 C  
ATOM   4297  C   ILE   616     275.965 268.443 286.676  1.00                 C  
ATOM   4298  O   ILE   616     277.160 268.130 286.690  1.00                 O  
ATOM   4299  CB  ILE   616     274.500 270.502 286.668  1.00                 C  
ATOM   4300  CD1 ILE   616     272.107 270.623 285.799  1.00                 C  
ATOM   4301  CG1 ILE   616     273.220 269.740 286.317  1.00                 C  
ATOM   4302  CG2 ILE   616     275.210 271.018 285.426  1.00                 C  
ATOM   4303  N   ALA   617     275.055 267.808 285.950  1.00                 N  
ATOM   4304  CA  ALA   617     275.372 266.769 284.983  1.00                 C  
ATOM   4305  C   ALA   617     274.225 266.728 283.986  1.00                 C  
ATOM   4306  O   ALA   617     273.372 267.617 283.961  1.00                 O  
ATOM   4307  CB  ALA   617     275.576 265.435 285.685  1.00                 C  
ATOM   4308  N   PRO   618     274.207 265.686 283.161  1.00                 N  
ATOM   4309  CA  PRO   618     273.105 265.519 282.223  1.00                 C  
ATOM   4310  C   PRO   618     271.894 264.909 282.911  1.00                 C  
ATOM   4311  O   PRO   618     270.748 265.227 282.573  1.00                 O  
ATOM   4312  CB  PRO   618     273.671 264.588 281.149  1.00                 C  
ATOM   4313  CD  PRO   618     275.360 264.790 282.832  1.00                 C  
ATOM   4314  CG  PRO   618     274.756 263.834 281.842  1.00                 C  
ATOM   4315  N   LEU   619     272.128 264.034 283.888  1.00                 N  
ATOM   4316  CA  LEU   619     271.026 263.314 284.515  1.00                 C  
ATOM   4317  C   LEU   619     270.281 264.227 285.482  1.00                 C  
ATOM   4318  O   LEU   619     269.123 263.973 285.832  1.00                 O  
ATOM   4319  CB  LEU   619     271.543 262.070 285.241  1.00                 C  
ATOM   4320  CG  LEU   619     272.151 260.976 284.362  1.00                 C  
ATOM   4321  CD1 LEU   619     272.736 259.863 285.218  1.00                 C  
ATOM   4322  CD2 LEU   619     271.111 260.416 283.404  1.00                 C  
ATOM   4323  N   LEU   620     270.911 265.327 285.902  1.00                 N  
ATOM   4324  CA  LEU   620     270.194 266.292 286.729  1.00                 C  
ATOM   4325  C   LEU   620     269.116 267.008 285.926  1.00                 C  
ATOM   4326  O   LEU   620     268.024 267.273 286.439  1.00                 O  
ATOM   4327  CB  LEU   620     271.166 267.310 287.329  1.00                 C  
ATOM   4328  CG  LEU   620     272.145 266.777 288.377  1.00                 C  
ATOM   4329  CD1 LEU   620     273.159 267.844 288.758  1.00                 C  
ATOM   4330  CD2 LEU   620     271.400 266.291 289.611  1.00                 C  
ATOM   4331  N   LEU   621     269.407 267.328 284.663  1.00                 N  
ATOM   4332  CA  LEU   621     268.395 267.928 283.803  1.00                 C  
ATOM   4333  C   LEU   621     267.420 266.879 283.298  1.00                 C  
ATOM   4334  O   LEU   621     266.233 267.165 283.113  1.00                 O  
ATOM   4335  CB  LEU   621     269.052 268.648 282.624  1.00                 C  
ATOM   4336  CG  LEU   621     269.888 269.884 282.965  1.00                 C  
ATOM   4337  CD1 LEU   621     270.595 270.413 281.726  1.00                 C  
ATOM   4338  CD2 LEU   621     269.018 270.968 283.582  1.00                 C  
ATOM   4339  N   ASP   622     267.906 265.659 283.063  1.00                 N  
ATOM   4340  CA  ASP   622     267.023 264.589 282.614  1.00                 C  
ATOM   4341  C   ASP   622     266.082 264.147 283.724  1.00                 C  
ATOM   4342  O   ASP   622     265.051 263.525 283.458  1.00                 O  
ATOM   4343  CB  ASP   622     267.839 263.395 282.114  1.00                 C  
ATOM   4344  CG  ASP   622     267.000 262.401 281.335  1.00                 C  
ATOM   4345  OD1 ASP   622     266.388 262.805 280.324  1.00                 O  
ATOM   4346  OD2 ASP   622     266.955 261.219 281.736  1.00                 O  
ATOM   4347  N   CYS   623     266.428 264.444 284.977  1.00                 N  
ATOM   4348  CA  CYS   623     265.535 264.134 286.085  1.00                 C  
ATOM   4349  C   CYS   623     264.705 265.341 286.479  1.00                 C  
ATOM   4350  O   CYS   623     263.597 265.194 287.005  1.00                 O  
ATOM   4351  CB  CYS   623     266.332 263.632 287.291  1.00                 C  
ATOM   4352  SG  CYS   623     267.197 262.068 287.016  1.00                 S  
ATOM   4353  N   GLY   624     265.225 266.544 286.233  1.00                 N  
ATOM   4354  CA  GLY   624     264.572 267.754 286.709  1.00                 C  
ATOM   4355  C   GLY   624     263.289 268.065 285.955  1.00                 C  
ATOM   4356  O   GLY   624     262.447 268.804 286.473  1.00                 O  
ATOM   4357  N   TYR   625     263.116 267.525 284.748  1.00                 N  
ATOM   4358  CA  TYR   625     261.906 267.743 283.950  1.00                 C  
ATOM   4359  C   TYR   625     261.565 266.429 283.255  1.00                 C  
ATOM   4360  O   TYR   625     262.003 266.213 282.125  1.00                 O  
ATOM   4361  CB  TYR   625     262.122 268.879 282.948  1.00                 C  
ATOM   4362  CG  TYR   625     260.884 269.246 282.162  1.00                 C  
ATOM   4363  OH  TYR   625     257.473 270.265 280.013  1.00                 O  
ATOM   4364  CZ  TYR   625     258.603 269.927 280.722  1.00                 C  
ATOM   4365  CD1 TYR   625     259.870 269.997 282.742  1.00                 C  
ATOM   4366  CE1 TYR   625     258.735 270.337 282.031  1.00                 C  
ATOM   4367  CD2 TYR   625     260.734 268.841 280.842  1.00                 C  
ATOM   4368  CE2 TYR   625     259.606 269.172 280.115  1.00                 C  
ATOM   4369  N   ASN   626     260.777 265.584 283.929  1.00                 N  
ATOM   4370  CA  ASN   626     260.208 264.363 283.374  1.00                 C  
ATOM   4371  C   ASN   626     261.177 263.409 282.703  1.00                 C  
ATOM   4372  O   ASN   626     262.240 263.128 283.254  1.00                 O  
ATOM   4373  CB  ASN   626     259.110 264.695 282.362  1.00                 C  
ATOM   4374  CG  ASN   626     258.267 263.489 281.999  1.00                 C  
ATOM   4375  OD1 ASN   626     258.061 262.594 282.819  1.00                 O  
ATOM   4376  ND2 ASN   626     257.776 263.460 280.765  1.00                 N  
TER
