# Supplementary material for: Comparative Single-Cell Transcriptomics Reveals Novel Genes Involved in Bivalve Embryonic Shell Formation and Questions Ontogenetic Homology of Molluscan Shell Types
Source: Front Cell Dev Biol. 2022 Jun 9;10:883755. doi: 10.3389/fcell.2022.883755 (PMC9261976; doi:10.3389/fcell.2022.883755)
Supplement: Supplementary file 1 [file DataSheet1.ZIP › Supplementary_File1/s_f_1/bd306480b4fb4ef0.final.pdb]

ATOM      1  N   LYS     3    -193.058 115.978 159.133  1.00                 N  
ATOM      2  CA  LYS     3    -192.002 116.900 159.500  1.00                 C  
ATOM      3  C   LYS     3    -190.766 116.149 159.958  1.00                 C  
ATOM      4  O   LYS     3    -190.844 115.280 160.827  1.00                 O  
ATOM      5  CB  LYS     3    -192.480 117.853 160.598  1.00                 C  
ATOM      6  CD  LYS     3    -193.959 119.763 161.276  1.00                 C  
ATOM      7  CE  LYS     3    -195.026 120.746 160.824  1.00                 C  
ATOM      8  CG  LYS     3    -193.554 118.829 160.148  1.00                 C  
ATOM      9  NZ  LYS     3    -195.433 121.669 161.920  1.00                 N  
ATOM     10  N   THR     4    -189.629 116.524 159.406  1.00                 N  
ATOM     11  CA  THR     4    -188.350 116.132 159.959  1.00                 C  
ATOM     12  C   THR     4    -187.982 117.111 161.062  1.00                 C  
ATOM     13  O   THR     4    -188.617 118.154 161.249  1.00                 O  
ATOM     14  CB  THR     4    -187.256 116.091 158.876  1.00                 C  
ATOM     15  OG1 THR     4    -187.059 117.405 158.341  1.00                 O  
ATOM     16  CG2 THR     4    -187.662 115.161 157.743  1.00                 C  
ATOM     17  N   VAL     5    -186.947 116.739 161.815  1.00                 N  
ATOM     18  CA  VAL     5    -186.351 117.636 162.803  1.00                 C  
ATOM     19  C   VAL     5    -185.897 118.924 162.137  1.00                 C  
ATOM     20  O   VAL     5    -186.074 120.019 162.682  1.00                 O  
ATOM     21  CB  VAL     5    -185.170 116.968 163.532  1.00                 C  
ATOM     22  CG1 VAL     5    -184.436 117.981 164.397  1.00                 C  
ATOM     23  CG2 VAL     5    -185.657 115.798 164.373  1.00                 C  
ATOM     24  N   ALA     6    -185.346 118.820 160.924  1.00                 N  
ATOM     25  CA  ALA     6    -184.924 120.022 160.215  1.00                 C  
ATOM     26  C   ALA     6    -186.113 120.854 159.791  1.00                 C  
ATOM     27  O   ALA     6    -186.019 122.080 159.730  1.00                 O  
ATOM     28  CB  ALA     6    -184.085 119.654 159.001  1.00                 C  
ATOM     29  N   ILE     7    -187.216 120.207 159.436  1.00                 N  
ATOM     30  CA  ILE     7    -188.425 120.949 159.117  1.00                 C  
ATOM     31  C   ILE     7    -189.006 121.577 160.368  1.00                 C  
ATOM     32  O   ILE     7    -189.461 122.724 160.353  1.00                 O  
ATOM     33  CB  ILE     7    -189.475 120.052 158.435  1.00                 C  
ATOM     34  CD1 ILE     7    -189.827 118.527 156.423  1.00                 C  
ATOM     35  CG1 ILE     7    -188.987 119.617 157.052  1.00                 C  
ATOM     36  CG2 ILE     7    -190.818 120.762 158.365  1.00                 C  
ATOM     37  N   VAL     8    -188.975 120.850 161.476  1.00                 N  
ATOM     38  CA  VAL     8    -189.449 121.409 162.731  1.00                 C  
ATOM     39  C   VAL     8    -188.614 122.591 163.158  1.00                 C  
ATOM     40  O   VAL     8    -189.122 123.518 163.790  1.00                 O  
ATOM     41  CB  VAL     8    -189.459 120.352 163.851  1.00                 C  
ATOM     42  CG1 VAL     8    -189.766 121.001 165.193  1.00                 C  
ATOM     43  CG2 VAL     8    -190.469 119.258 163.542  1.00                 C  
ATOM     44  N   LEU     9    -187.339 122.575 162.818  1.00                 N  
ATOM     45  CA  LEU     9    -186.394 123.539 163.343  1.00                 C  
ATOM     46  C   LEU     9    -186.293 124.769 162.460  1.00                 C  
ATOM     47  O   LEU     9    -186.355 125.896 162.954  1.00                 O  
ATOM     48  CB  LEU     9    -185.011 122.903 163.501  1.00                 C  
ATOM     49  CG  LEU     9    -183.909 123.806 164.058  1.00                 C  
ATOM     50  CD1 LEU     9    -184.273 124.303 165.448  1.00                 C  
ATOM     51  CD2 LEU     9    -182.578 123.072 164.090  1.00                 C  
ATOM     52  N   LEU    10    -186.192 124.571 161.154  1.00                 N  
ATOM     53  CA  LEU    10    -185.998 125.672 160.236  1.00                 C  
ATOM     54  C   LEU    10    -187.225 126.019 159.418  1.00                 C  
ATOM     55  O   LEU    10    -187.191 127.008 158.685  1.00                 O  
ATOM     56  CB  LEU    10    -184.845 125.372 159.276  1.00                 C  
ATOM     57  CG  LEU    10    -183.470 125.162 159.913  1.00                 C  
ATOM     58  CD1 LEU    10    -182.440 124.787 158.858  1.00                 C  
ATOM     59  CD2 LEU    10    -183.028 126.410 160.662  1.00                 C  
ATOM     60  N   GLY    11    -188.268 125.211 159.451  1.00                 N  
ATOM     61  CA  GLY    11    -189.466 125.539 158.712  1.00                 C  
ATOM     62  C   GLY    11    -189.334 125.262 157.231  1.00                 C  
ATOM     63  O   GLY    11    -188.246 125.060 156.697  1.00                 O  
TER
