# Supplementary material for: Comparative Single-Cell Transcriptomics Reveals Novel Genes Involved in Bivalve Embryonic Shell Formation and Questions Ontogenetic Homology of Molluscan Shell Types
Source: Front Cell Dev Biol. 2022 Jun 9;10:883755. doi: 10.3389/fcell.2022.883755 (PMC9261976; doi:10.3389/fcell.2022.883755)
Supplement: Supplementary file 1 [file DataSheet1.ZIP › Supplementary_File1/s_f_1/bfa00966c190c04c.final.pdb]

ATOM      1  N   ALA    69      52.412  25.310  31.772  1.00                 N  
ATOM      2  CA  ALA    69      53.679  25.595  31.127  1.00                 C  
ATOM      3  C   ALA    69      54.246  24.360  30.446  1.00                 C  
ATOM      4  O   ALA    69      54.640  24.412  29.281  1.00                 O  
ATOM      5  CB  ALA    69      54.679  26.136  32.138  1.00                 C  
ATOM      6  N   PHE    70      54.293  23.241  31.159  1.00                 N  
ATOM      7  CA  PHE    70      54.845  22.023  30.569  1.00                 C  
ATOM      8  C   PHE    70      54.085  21.675  29.298  1.00                 C  
ATOM      9  O   PHE    70      54.661  21.511  28.225  1.00                 O  
ATOM     10  CB  PHE    70      54.785  20.868  31.570  1.00                 C  
ATOM     11  CG  PHE    70      55.283  19.562  31.020  1.00                 C  
ATOM     12  CZ  PHE    70      56.198  17.145  29.998  1.00                 C  
ATOM     13  CD1 PHE    70      56.560  19.114  31.310  1.00                 C  
ATOM     14  CE1 PHE    70      57.018  17.912  30.803  1.00                 C  
ATOM     15  CD2 PHE    70      54.475  18.782  30.213  1.00                 C  
ATOM     16  CE2 PHE    70      54.933  17.580  29.706  1.00                 C  
ATOM     17  N   ALA    71      52.774  21.588  29.419  1.00                 N  
ATOM     18  CA  ALA    71      51.970  21.269  28.261  1.00                 C  
ATOM     19  C   ALA    71      52.159  22.241  27.093  1.00                 C  
ATOM     20  O   ALA    71      52.313  21.805  25.957  1.00                 O  
ATOM     21  CB  ALA    71      50.496  21.234  28.633  1.00                 C  
ATOM     22  N   ALA    72      52.210  23.541  27.362  1.00                 N  
ATOM     23  CA  ALA    72      52.365  24.485  26.269  1.00                 C  
ATOM     24  C   ALA    72      53.618  24.203  25.433  1.00                 C  
ATOM     25  O   ALA    72      53.741  24.672  24.305  1.00                 O  
ATOM     26  CB  ALA    72      52.419  25.909  26.802  1.00                 C  
ATOM     27  N   VAL    73      54.526  23.395  25.961  1.00                 N  
ATOM     28  CA  VAL    73      55.751  23.089  25.242  1.00                 C  
ATOM     29  C   VAL    73      55.734  21.692  24.641  1.00                 C  
ATOM     30  O   VAL    73      55.769  21.526  23.421  1.00                 O  
ATOM     31  CB  VAL    73      56.988  23.233  26.148  1.00                 C  
ATOM     32  CG1 VAL    73      58.245  22.808  25.404  1.00                 C  
ATOM     33  CG2 VAL    73      57.118  24.663  26.649  1.00                 C  
ATOM     34  N   LEU    74      55.634  20.684  25.494  1.00                 N  
ATOM     35  CA  LEU    74      55.624  19.295  25.045  1.00                 C  
ATOM     36  C   LEU    74      54.233  18.898  24.590  1.00                 C  
ATOM     37  O   LEU    74      54.080  18.044  23.719  1.00                 O  
ATOM     38  CB  LEU    74      56.107  18.367  26.162  1.00                 C  
ATOM     39  CG  LEU    74      56.190  16.879  25.818  1.00                 C  
ATOM     40  CD1 LEU    74      57.149  16.647  24.660  1.00                 C  
ATOM     41  CD2 LEU    74      56.621  16.070  27.032  1.00                 C  
ATOM     42  N   ALA    75      53.222  19.537  25.166  1.00                 N  
ATOM     43  CA  ALA    75      51.850  19.239  24.793  1.00                 C  
ATOM     44  C   ALA    75      51.568  19.714  23.373  1.00                 C  
ATOM     45  O   ALA    75      50.920  19.007  22.592  1.00                 O  
ATOM     46  CB  ALA    75      50.882  19.885  25.772  1.00                 C  
ATOM     47  N   MET    76      52.036  20.914  23.040  1.00                 N  
ATOM     48  CA  MET    76      51.840  21.442  21.695  1.00                 C  
ATOM     49  C   MET    76      52.688  20.677  20.679  1.00                 C  
ATOM     50  O   MET    76      52.270  20.498  19.544  1.00                 O  
ATOM     51  CB  MET    76      52.180  22.933  21.650  1.00                 C  
ATOM     52  SD  MET    76      49.505  23.608  21.909  1.00                 S  
ATOM     53  CE  MET    76      49.585  24.238  20.234  1.00                 C  
ATOM     54  CG  MET    76      51.218  23.813  22.432  1.00                 C  
ATOM     55  N   ALA    77      53.874  20.225  21.073  1.00                 N  
ATOM     56  CA  ALA    77      54.701  19.425  20.167  1.00                 C  
ATOM     57  C   ALA    77      53.977  18.090  19.900  1.00                 C  
ATOM     58  O   ALA    77      54.098  17.516  18.819  1.00                 O  
ATOM     59  CB  ALA    77      56.082  19.203  20.766  1.00                 C  
ATOM     60  N   ALA    78      53.222  17.605  20.883  1.00                 N  
ATOM     61  CA  ALA    78      52.492  16.360  20.715  1.00                 C  
ATOM     62  C   ALA    78      51.330  16.488  19.739  1.00                 C  
ATOM     63  O   ALA    78      51.122  15.599  18.909  1.00                 O  
ATOM     64  CB  ALA    78      51.970  15.866  22.056  1.00                 C  
ATOM     65  N   ALA    79      50.558  17.568  19.863  1.00                 N  
ATOM     66  CA  ALA    79      49.423  17.833  18.978  1.00                 C  
ATOM     67  C   ALA    79      49.852  17.956  17.504  1.00                 C  
ATOM     68  O   ALA    79      49.164  17.448  16.611  1.00                 O  
ATOM     69  CB  ALA    79      48.702  19.102  19.406  1.00                 C  
ATOM     70  N   GLN    80      50.987  18.618  17.265  1.00                 N  
ATOM     71  CA  GLN    80      51.512  18.831  15.915  1.00                 C  
ATOM     72  C   GLN    80      52.365  17.688  15.333  1.00                 C  
ATOM     73  O   GLN    80      52.253  17.355  14.152  1.00                 O  
ATOM     74  CB  GLN    80      52.359  20.104  15.864  1.00                 C  
ATOM     75  CD  GLN    80      52.441  22.622  16.047  1.00                 C  
ATOM     76  CG  GLN    80      51.562  21.387  16.040  1.00                 C  
ATOM     77  OE1 GLN    80      53.622  22.554  16.389  1.00                 O  
ATOM     78  NE2 GLN    80      51.867  23.758  15.668  1.00                 N  
ATOM     79  N   TYR    81      53.214  17.077  16.145  1.00                 N  
ATOM     80  CA  TYR    81      54.087  16.026  15.632  1.00                 C  
ATOM     81  C   TYR    81      53.903  14.633  16.221  1.00                 C  
ATOM     82  O   TYR    81      54.757  13.763  16.001  1.00                 O  
ATOM     83  CB  TYR    81      55.556  16.405  15.832  1.00                 C  
ATOM     84  CG  TYR    81      55.973  17.654  15.089  1.00                 C  
ATOM     85  OH  TYR    81      57.119  21.099  13.062  1.00                 O  
ATOM     86  CZ  TYR    81      56.740  19.958  13.731  1.00                 C  
ATOM     87  CD1 TYR    81      56.130  18.860  15.760  1.00                 C  
ATOM     88  CE1 TYR    81      56.511  20.007  15.089  1.00                 C  
ATOM     89  CD2 TYR    81      56.208  17.623  13.721  1.00                 C  
ATOM     90  CE2 TYR    81      56.589  18.760  13.034  1.00                 C  
ATOM     91  N   GLY    82      52.826  14.416  16.974  1.00                 N  
ATOM     92  CA  GLY    82      52.582  13.102  17.556  1.00                 C  
ATOM     93  C   GLY    82      53.591  12.622  18.598  1.00                 C  
ATOM     94  O   GLY    82      54.015  13.387  19.464  1.00                 O  
ATOM     95  N   TYR    83      53.919  11.336  18.552  1.00                 N  
ATOM     96  CA  TYR    83      54.861  10.703  19.473  1.00                 C  
ATOM     97  C   TYR    83      56.286  11.191  19.282  1.00                 C  
ATOM     98  O   TYR    83      56.647  11.622  18.202  1.00                 O  
ATOM     99  CB  TYR    83      54.825   9.182  19.315  1.00                 C  
ATOM    100  CG  TYR    83      55.684   8.441  20.315  1.00                 C  
ATOM    101  OH  TYR    83      58.034   6.408  23.077  1.00                 O  
ATOM    102  CZ  TYR    83      57.258   7.080  22.162  1.00                 C  
ATOM    103  CD1 TYR    83      55.287   8.320  21.641  1.00                 C  
ATOM    104  CE1 TYR    83      56.066   7.645  22.562  1.00                 C  
ATOM    105  CD2 TYR    83      56.888   7.866  19.930  1.00                 C  
ATOM    106  CE2 TYR    83      57.679   7.187  20.837  1.00                 C  
ATOM    107  N   ALA    85      50.813  18.305  37.718  1.00                 N  
ATOM    108  CA  ALA    85      49.903  18.935  38.682  1.00                 C  
ATOM    109  C   ALA    85      50.680  18.975  40.019  1.00                 C  
ATOM    110  O   ALA    85      50.486  19.849  40.858  1.00                 O  
ATOM    111  CB  ALA    85      48.602  18.153  38.772  1.00                 C  
ATOM    112  N   TYR    86      51.633  18.061  40.145  1.00                 N  
ATOM    113  CA  TYR    86      52.477  17.926  41.320  1.00                 C  
ATOM    114  C   TYR    86      53.137  19.238  41.708  1.00                 C  
ATOM    115  O   TYR    86      53.388  19.476  42.883  1.00                 O  
ATOM    116  CB  TYR    86      53.553  16.863  41.088  1.00                 C  
ATOM    117  CG  TYR    86      54.475  16.656  42.268  1.00                 C  
ATOM    118  OH  TYR    86      56.997  16.078  45.523  1.00                 O  
ATOM    119  CZ  TYR    86      56.164  16.270  44.445  1.00                 C  
ATOM    120  CD1 TYR    86      54.070  15.903  43.363  1.00                 C  
ATOM    121  CE1 TYR    86      54.905  15.708  44.446  1.00                 C  
ATOM    122  CD2 TYR    86      55.746  17.215  42.284  1.00                 C  
ATOM    123  CE2 TYR    86      56.595  17.031  43.359  1.00                 C  
ATOM    124  N   GLY    87      53.387  20.087  40.720  1.00                 N  
ATOM    125  CA  GLY    87      54.063  21.350  40.951  1.00                 C  
ATOM    126  C   GLY    87      53.181  22.528  41.312  1.00                 C  
ATOM    127  O   GLY    87      53.668  23.653  41.508  1.00                 O  
ATOM    128  N   TYR    88      51.884  22.299  41.391  1.00                 N  
ATOM    129  CA  TYR    88      50.992  23.400  41.716  1.00                 C  
ATOM    130  C   TYR    88      51.325  23.931  43.116  1.00                 C  
ATOM    131  O   TYR    88      51.673  23.159  44.012  1.00                 O  
ATOM    132  CB  TYR    88      49.532  22.949  41.634  1.00                 C  
ATOM    133  CG  TYR    88      48.535  24.045  41.933  1.00                 C  
ATOM    134  OH  TYR    88      45.794  27.066  42.741  1.00                 O  
ATOM    135  CZ  TYR    88      46.701  26.066  42.475  1.00                 C  
ATOM    136  CD1 TYR    88      48.238  25.015  40.984  1.00                 C  
ATOM    137  CE1 TYR    88      47.327  26.020  41.249  1.00                 C  
ATOM    138  CD2 TYR    88      47.893  24.107  43.164  1.00                 C  
ATOM    139  CE2 TYR    88      46.980  25.105  43.446  1.00                 C  
ATOM    140  N   GLY    89      51.323  25.256  43.255  1.00                 N  
ATOM    141  CA  GLY    89      51.603  25.893  44.532  1.00                 C  
ATOM    142  C   GLY    89      52.996  25.642  45.086  1.00                 C  
ATOM    143  O   GLY    89      53.221  25.700  46.299  1.00                 O  
ATOM    144  N   GLY    90      53.951  25.407  44.195  1.00                 N  
ATOM    145  CA  GLY    90      55.305  25.129  44.627  1.00                 C  
ATOM    146  C   GLY    90      55.394  23.731  45.196  1.00                 C  
ATOM    147  O   GLY    90      56.222  23.473  46.050  1.00                 O  
ATOM    148  N   VAL    91      54.588  22.820  44.653  1.00                 N  
ATOM    149  CA  VAL    91      54.494  21.404  45.062  1.00                 C  
ATOM    150  C   VAL    91      53.547  21.248  46.277  1.00                 C  
ATOM    151  O   VAL    91      53.935  21.415  47.433  1.00                 O  
ATOM    152  CB  VAL    91      55.879  20.820  45.395  1.00                 C  
ATOM    153  CG1 VAL    91      55.752  19.374  45.851  1.00                 C  
ATOM    154  CG2 VAL    91      56.804  20.923  44.192  1.00                 C  
ATOM    155  N   GLU    92      52.274  21.013  45.986  1.00                 N  
ATOM    156  CA  GLU    92      51.270  20.855  47.015  1.00                 C  
ATOM    157  C   GLU    92      51.294  21.961  48.068  1.00                 C  
ATOM    158  O   GLU    92      51.303  21.683  49.273  1.00                 O  
ATOM    159  CB  GLU    92      51.430  19.505  47.717  1.00                 C  
ATOM    160  CD  GLU    92      51.353  16.986  47.543  1.00                 C  
ATOM    161  CG  GLU    92      51.265  18.305  46.799  1.00                 C  
ATOM    162  OE1 GLU    92      51.578  17.011  48.771  1.00                 O  
ATOM    163  OE2 GLU    92      51.197  15.929  46.897  1.00                 O  
ATOM    164  N   GLN    93      51.328  23.207  47.607  1.00                 N  
ATOM    165  CA  GLN    93      51.336  24.390  48.479  1.00                 C  
ATOM    166  C   GLN    93      52.516  24.556  49.398  1.00                 C  
ATOM    167  O   GLN    93      52.418  25.243  50.403  1.00                 O  
ATOM    168  CB  GLN    93      50.084  24.416  49.359  1.00                 C  
ATOM    169  CD  GLN    93      48.617  25.790  47.830  1.00                 C  
ATOM    170  CG  GLN    93      48.780  24.483  48.580  1.00                 C  
ATOM    171  OE1 GLN    93      48.585  26.863  48.432  1.00                 O  
ATOM    172  NE2 GLN    93      48.511  25.702  46.509  1.00                 N  
ATOM    173  N   SER    94      53.622  23.903  49.103  1.00                 N  
ATOM    174  CA  SER    94      54.777  24.064  49.948  1.00                 C  
ATOM    175  C   SER    94      55.536  25.341  49.587  1.00                 C  
ATOM    176  O   SER    94      56.493  25.710  50.267  1.00                 O  
ATOM    177  CB  SER    94      55.698  22.848  49.833  1.00                 C  
ATOM    178  OG  SER    94      56.244  22.742  48.530  1.00                 O  
ATOM    179  N   GLY    95      56.109  25.392  48.389  1.00                 N  
ATOM    180  CA  GLY    95      56.866  26.572  47.967  1.00                 C  
ATOM    181  C   GLY    95      56.267  27.240  46.733  1.00                 C  
ATOM    182  O   GLY    95      55.905  26.591  45.747  1.00                 O  
ATOM    183  N   SER    96      56.161  28.563  46.784  1.00                 N  
ATOM    184  CA  SER    96      55.603  29.329  45.678  1.00                 C  
ATOM    185  C   SER    96      56.701  29.805  44.739  1.00                 C  
ATOM    186  O   SER    96      57.898  29.651  44.997  1.00                 O  
ATOM    187  CB  SER    96      54.803  30.523  46.203  1.00                 C  
ATOM    188  OG  SER    96      55.653  31.480  46.810  1.00                 O  
ATOM    189  N   SER    97      56.289  30.398  43.622  1.00                 N  
ATOM    190  CA  SER    97      57.211  30.930  42.624  1.00                 C  
ATOM    191  C   SER    97      58.062  29.862  41.929  1.00                 C  
ATOM    192  O   SER    97      59.210  30.101  41.544  1.00                 O  
ATOM    193  CB  SER    97      58.148  31.961  43.256  1.00                 C  
ATOM    194  OG  SER    97      57.420  33.058  43.781  1.00                 O  
ATOM    195  N   PHE    98      57.504  28.666  41.758  1.00                 N  
ATOM    196  CA  PHE    98      58.212  27.576  41.089  1.00                 C  
ATOM    197  C   PHE    98      57.609  27.343  39.713  1.00                 C  
ATOM    198  O   PHE    98      57.613  26.233  39.175  1.00                 O  
ATOM    199  CB  PHE    98      58.153  26.301  41.933  1.00                 C  
ATOM    200  CG  PHE    98      58.848  26.419  43.259  1.00                 C  
ATOM    201  CZ  PHE    98      60.141  26.637  45.710  1.00                 C  
ATOM    202  CD1 PHE    98      58.121  26.543  44.430  1.00                 C  
ATOM    203  CE1 PHE    98      58.761  26.652  45.650  1.00                 C  
ATOM    204  CD2 PHE    98      60.230  26.406  43.336  1.00                 C  
ATOM    205  CE2 PHE    98      60.870  26.515  44.556  1.00                 C  
ATOM    206  N   GLY    99      57.077  28.408  39.128  1.00                 N  
ATOM    207  CA  GLY    99      56.451  28.334  37.816  1.00                 C  
ATOM    208  C   GLY    99      57.430  27.965  36.707  1.00                 C  
ATOM    209  O   GLY    99      57.046  27.693  35.567  1.00                 O  
ATOM    210  N   ASN   100      58.720  27.952  37.033  1.00                 N  
ATOM    211  CA  ASN   100      59.764  27.643  36.055  1.00                 C  
ATOM    212  C   ASN   100      60.088  26.152  35.928  1.00                 C  
ATOM    213  O   ASN   100      60.852  25.732  35.056  1.00                 O  
ATOM    214  CB  ASN   100      61.050  28.402  36.387  1.00                 C  
ATOM    215  CG  ASN   100      60.918  29.896  36.168  1.00                 C  
ATOM    216  OD1 ASN   100      60.106  30.345  35.359  1.00                 O  
ATOM    217  ND2 ASN   100      61.718  30.672  36.891  1.00                 N  
ATOM    218  N   GLY   101      59.438  25.281  36.854  1.00                 N  
ATOM    219  CA  GLY   101      59.857  23.887  36.743  1.00                 C  
ATOM    220  C   GLY   101      59.294  23.257  35.465  1.00                 C  
ATOM    221  O   GLY   101      60.019  22.627  34.693  1.00                 O  
ATOM    222  N   GLY   102      57.988  23.400  35.278  1.00                 N  
ATOM    223  CA  GLY   102      57.349  22.859  34.097  1.00                 C  
ATOM    224  C   GLY   102      58.085  23.236  32.820  1.00                 C  
ATOM    225  O   GLY   102      58.269  22.397  31.942  1.00                 O  
ATOM    226  N   LEU   103      58.531  24.486  32.728  1.00                 N  
ATOM    227  CA  LEU   103      59.240  24.949  31.543  1.00                 C  
ATOM    228  C   LEU   103      60.657  24.412  31.476  1.00                 C  
ATOM    229  O   LEU   103      61.072  23.898  30.446  1.00                 O  
ATOM    230  CB  LEU   103      59.271  26.478  31.501  1.00                 C  
ATOM    231  CG  LEU   103      60.000  27.109  30.312  1.00                 C  
ATOM    232  CD1 LEU   103      59.350  26.693  29.001  1.00                 C  
ATOM    233  CD2 LEU   103      60.020  28.624  30.436  1.00                 C  
ATOM    234  N   LEU   104      61.394  24.476  32.577  1.00                 N  
ATOM    235  CA  LEU   104      62.765  23.998  32.553  1.00                 C  
ATOM    236  C   LEU   104      62.874  22.487  32.382  1.00                 C  
ATOM    237  O   LEU   104      63.859  21.988  31.858  1.00                 O  
ATOM    238  CB  LEU   104      63.497  24.406  33.833  1.00                 C  
ATOM    239  CG  LEU   104      63.759  25.902  34.017  1.00                 C  
ATOM    240  CD1 LEU   104      64.352  26.179  35.390  1.00                 C  
ATOM    241  CD2 LEU   104      64.683  26.424  32.927  1.00                 C  
ATOM    242  N   MET   105      61.856  21.762  32.831  1.00                 N  
ATOM    243  CA  MET   105      61.875  20.307  32.768  1.00                 C  
ATOM    244  C   MET   105      61.887  19.816  31.351  1.00                 C  
ATOM    245  O   MET   105      62.495  18.776  31.057  1.00                 O  
ATOM    246  CB  MET   105      60.671  19.723  33.509  1.00                 C  
ATOM    247  SD  MET   105      62.179  19.140  35.759  1.00                 S  
ATOM    248  CE  MET   105      61.849  17.407  35.449  1.00                 C  
ATOM    249  CG  MET   105      60.724  19.903  35.018  1.00                 C  
ATOM    250  N   LEU   106      61.198  20.556  30.481  1.00                 N  
ATOM    251  CA  LEU   106      61.113  20.203  29.064  1.00                 C  
ATOM    252  C   LEU   106      62.502  20.179  28.418  1.00                 C  
ATOM    253  O   LEU   106      62.789  19.323  27.579  1.00                 O  
ATOM    254  CB  LEU   106      60.204  21.184  28.321  1.00                 C  
ATOM    255  CG  LEU   106      58.710  20.855  28.317  1.00                 C  
ATOM    256  CD1 LEU   106      58.452  19.540  27.598  1.00                 C  
ATOM    257  CD2 LEU   106      58.169  20.797  29.737  1.00                 C  
ATOM    258  N   ILE   107      63.386  21.059  28.873  1.00                 N  
ATOM    259  CA  ILE   107      64.729  21.127  28.310  1.00                 C  
ATOM    260  C   ILE   107      65.458  19.803  28.481  1.00                 C  
ATOM    261  O   ILE   107      66.306  19.432  27.641  1.00                 O  
ATOM    262  CB  ILE   107      65.550  22.264  28.945  1.00                 C  
ATOM    263  CD1 ILE   107      65.543  24.784  29.334  1.00                 C  
ATOM    264  CG1 ILE   107      64.978  23.625  28.542  1.00                 C  
ATOM    265  CG2 ILE   107      67.019  22.134  28.571  1.00                 C  
ATOM    266  N   GLY   108      65.129  19.088  29.554  1.00                 N  
ATOM    267  CA  GLY   108      65.800  17.832  29.815  1.00                 C  
ATOM    268  C   GLY   108      65.311  16.668  28.979  1.00                 C  
ATOM    269  O   GLY   108      65.865  15.566  29.057  1.00                 O  
ATOM    270  N   LEU   109      64.308  16.938  28.139  1.00                 N  
ATOM    271  CA  LEU   109      63.777  15.938  27.221  1.00                 C  
ATOM    272  C   LEU   109      64.627  15.908  25.944  1.00                 C  
ATOM    273  O   LEU   109      64.643  14.910  25.201  1.00                 O  
ATOM    274  CB  LEU   109      62.312  16.235  26.894  1.00                 C  
ATOM    275  CG  LEU   109      61.323  16.127  28.056  1.00                 C  
ATOM    276  CD1 LEU   109      59.934  16.569  27.623  1.00                 C  
ATOM    277  CD2 LEU   109      61.281  14.705  28.596  1.00                 C  
ATOM    278  N   LEU   110      65.368  16.994  25.735  1.00                 N  
ATOM    279  CA  LEU   110      66.189  17.150  24.558  1.00                 C  
ATOM    280  C   LEU   110      67.695  17.281  24.817  1.00                 C  
ATOM    281  O   LEU   110      68.509  16.742  24.051  1.00                 O  
ATOM    282  CB  LEU   110      65.747  18.375  23.755  1.00                 C  
ATOM    283  CG  LEU   110      64.327  18.337  23.186  1.00                 C  
ATOM    284  CD1 LEU   110      63.988  19.651  22.499  1.00                 C  
ATOM    285  CD2 LEU   110      64.168  17.176  22.216  1.00                 C  
ATOM    286  N   PHE   111      68.075  17.973  25.890  1.00                 N  
ATOM    287  CA  PHE   111      69.493  18.181  26.182  1.00                 C  
ATOM    288  C   PHE   111      69.911  17.734  27.572  1.00                 C  
ATOM    289  O   PHE   111      69.094  17.630  28.469  1.00                 O  
ATOM    290  CB  PHE   111      69.864  19.656  26.015  1.00                 C  
ATOM    291  CG  PHE   111      69.597  20.196  24.639  1.00                 C  
ATOM    292  CZ  PHE   111      69.109  21.194  22.091  1.00                 C  
ATOM    293  CD1 PHE   111      68.434  20.895  24.368  1.00                 C  
ATOM    294  CE1 PHE   111      68.188  21.392  23.102  1.00                 C  
ATOM    295  CD2 PHE   111      70.509  20.006  23.617  1.00                 C  
ATOM    296  CE2 PHE   111      70.263  20.503  22.351  1.00                 C  
TER
