# Supplementary material for: Comparative Single-Cell Transcriptomics Reveals Novel Genes Involved in Bivalve Embryonic Shell Formation and Questions Ontogenetic Homology of Molluscan Shell Types
Source: Front Cell Dev Biol. 2022 Jun 9;10:883755. doi: 10.3389/fcell.2022.883755 (PMC9261976; doi:10.3389/fcell.2022.883755)
Supplement: Supplementary file 1 [file DataSheet1.ZIP › Supplementary_File1/s_f_1/c08d49e0fb8e8032.final.pdb]

ATOM      1  N   ARG    97      35.248  54.342-113.507  1.00                 N  
ATOM      2  CA  ARG    97      35.027  55.341-112.467  1.00                 C  
ATOM      3  C   ARG    97      34.345  56.598-112.997  1.00                 C  
ATOM      4  O   ARG    97      34.893  57.695-112.907  1.00                 O  
ATOM      5  CB  ARG    97      36.351  55.726-111.804  1.00                 C  
ATOM      6  CD  ARG    97      38.322  55.044-110.408  1.00                 C  
ATOM      7  NE  ARG    97      38.142  56.075-109.390  1.00                 N  
ATOM      8  CG  ARG    97      36.999  54.602-111.012  1.00                 C  
ATOM      9  CZ  ARG    97      39.135  56.777-108.854  1.00                 C  
ATOM     10  NH1 ARG    97      38.877  57.695-107.933  1.00                 N  
ATOM     11  NH2 ARG    97      40.385  56.559-109.240  1.00                 N  
ATOM     12  N   GLY    98      33.148  56.432-113.548  1.00                 N  
ATOM     13  CA  GLY    98      32.341  57.570-113.970  1.00                 C  
ATOM     14  C   GLY    98      31.608  58.140-112.760  1.00                 C  
ATOM     15  O   GLY    98      30.473  57.767-112.473  1.00                 O  
ATOM     16  N   ALA    99      32.275  59.046-112.054  1.00                 N  
ATOM     17  CA  ALA    99      31.776  59.597-110.793  1.00                 C  
ATOM     18  C   ALA    99      30.272  59.859-110.795  1.00                 C  
ATOM     19  O   ALA    99      29.589  59.586-109.810  1.00                 O  
ATOM     20  CB  ALA    99      32.499  60.892-110.457  1.00                 C  
ATOM     21  N   THR   100      29.764  60.394-111.901  1.00                 N  
ATOM     22  CA  THR   100      28.339  60.685-112.026  1.00                 C  
ATOM     23  C   THR   100      27.484  59.474-111.660  1.00                 C  
ATOM     24  O   THR   100      26.897  59.420-110.578  1.00                 O  
ATOM     25  CB  THR   100      27.980  61.144-113.451  1.00                 C  
ATOM     26  OG1 THR   100      28.688  62.350-113.761  1.00                 O  
ATOM     27  CG2 THR   100      26.487  61.414-113.563  1.00                 C  
ATOM     28  N   CYS   101      27.423  58.502-112.566  1.00                 N  
ATOM     29  CA  CYS   101      26.641  57.300-112.345  1.00                 C  
ATOM     30  C   CYS   101      27.234  56.399-111.279  1.00                 C  
ATOM     31  O   CYS   101      26.616  55.416-110.872  1.00                 O  
ATOM     32  CB  CYS   101      26.496  56.509-113.646  1.00                 C  
ATOM     33  SG  CYS   101      25.533  57.347-114.927  1.00                 S  
ATOM     34  N   ARG   102      28.438  56.737-110.827  1.00                 N  
ATOM     35  CA  ARG   102      29.120  55.955-109.803  1.00                 C  
ATOM     36  C   ARG   102      28.406  56.061-108.459  1.00                 C  
ATOM     37  O   ARG   102      28.092  55.049-107.832  1.00                 O  
ATOM     38  CB  ARG   102      30.574  56.410-109.661  1.00                 C  
ATOM     39  CD  ARG   102      32.792  56.154-108.515  1.00                 C  
ATOM     40  NE  ARG   102      32.827  57.532-108.029  1.00                 N  
ATOM     41  CG  ARG   102      31.372  55.627-108.631  1.00                 C  
ATOM     42  CZ  ARG   102      32.680  57.878-106.754  1.00                 C  
ATOM     43  NH1 ARG   102      32.726  59.156-106.405  1.00                 N  
ATOM     44  NH2 ARG   102      32.489  56.945-105.832  1.00                 N  
ATOM     45  N   VAL   103      28.151  57.290-108.020  1.00                 N  
ATOM     46  CA  VAL   103      27.466  57.517-106.753  1.00                 C  
ATOM     47  C   VAL   103      26.019  57.041-106.824  1.00                 C  
ATOM     48  O   VAL   103      25.400  56.758-105.800  1.00                 O  
ATOM     49  CB  VAL   103      27.510  59.002-106.346  1.00                 C  
ATOM     50  CG1 VAL   103      28.948  59.463-106.168  1.00                 C  
ATOM     51  CG2 VAL   103      26.795  59.859-107.379  1.00                 C  
ATOM     52  N   VAL   104      25.486  56.957-108.039  1.00                 N  
ATOM     53  CA  VAL   104      24.141  56.436-108.248  1.00                 C  
ATOM     54  C   VAL   104      24.078  54.963-107.864  1.00                 C  
ATOM     55  O   VAL   104      23.155  54.530-107.172  1.00                 O  
ATOM     56  CB  VAL   104      23.683  56.625-109.706  1.00                 C  
ATOM     57  CG1 VAL   104      22.360  55.914-109.945  1.00                 C  
ATOM     58  CG2 VAL   104      23.564  58.105-110.039  1.00                 C  
ATOM     59  N   LEU   105      25.067  54.198-108.315  1.00                 N  
ATOM     60  CA  LEU   105      25.149  52.787-107.990  1.00                 C  
ATOM     61  C   LEU   105      25.392  52.561-106.511  1.00                 C  
ATOM     62  O   LEU   105      24.914  51.583-105.936  1.00                 O  
ATOM     63  CB  LEU   105      26.257  52.114-108.802  1.00                 C  
ATOM     64  CG  LEU   105      26.022  52.007-110.311  1.00                 C  
ATOM     65  CD1 LEU   105      27.258  51.460-111.010  1.00                 C  
ATOM     66  CD2 LEU   105      24.815  51.131-110.607  1.00                 C  
ATOM     67  N   CYS   106      26.138  53.472-105.893  1.00                 N  
ATOM     68  CA  CYS   106      26.432  53.386-104.475  1.00                 C  
ATOM     69  C   CYS   106      25.226  53.713-103.615  1.00                 C  
ATOM     70  O   CYS   106      24.906  52.984-102.676  1.00                 O  
ATOM     71  CB  CYS   106      27.586  54.322-104.109  1.00                 C  
ATOM     72  SG  CYS   106      29.196  53.810-104.754  1.00                 S  
ATOM     73  N   VAL   107      24.554  54.813-103.940  1.00                 N  
ATOM     74  CA  VAL   107      23.368  55.234-103.203  1.00                 C  
ATOM     75  C   VAL   107      22.225  54.239-103.381  1.00                 C  
ATOM     76  O   VAL   107      21.502  53.936-102.431  1.00                 O  
ATOM     77  CB  VAL   107      22.905  56.639-103.633  1.00                 C  
ATOM     78  CG1 VAL   107      21.573  56.982-102.984  1.00                 C  
ATOM     79  CG2 VAL   107      23.958  57.678-103.279  1.00                 C  
ATOM     80  N   PHE   108      22.069  53.731-104.599  1.00                 N  
ATOM     81  CA  PHE   108      21.049  52.727-104.879  1.00                 C  
ATOM     82  C   PHE   108      21.326  51.444-104.104  1.00                 C  
ATOM     83  O   PHE   108      20.402  50.753-103.675  1.00                 O  
ATOM     84  CB  PHE   108      20.982  52.436-106.379  1.00                 C  
ATOM     85  CG  PHE   108      19.919  51.443-106.757  1.00                 C  
ATOM     86  CZ  PHE   108      17.958  49.602-107.456  1.00                 C  
ATOM     87  CD1 PHE   108      18.591  51.825-106.835  1.00                 C  
ATOM     88  CE1 PHE   108      17.614  50.912-107.183  1.00                 C  
ATOM     89  CD2 PHE   108      20.248  50.128-107.034  1.00                 C  
ATOM     90  CE2 PHE   108      19.270  49.215-107.382  1.00                 C  
ATOM     91  N   LEU   109      22.606  51.131-103.930  1.00                 N  
ATOM     92  CA  LEU   109      23.012  49.958-103.167  1.00                 C  
ATOM     93  C   LEU   109      22.687  50.140-101.689  1.00                 C  
ATOM     94  O   LEU   109      22.186  49.226-101.035  1.00                 O  
ATOM     95  CB  LEU   109      24.506  49.688-103.354  1.00                 C  
ATOM     96  CG  LEU   109      25.068  48.458-102.637  1.00                 C  
ATOM     97  CD1 LEU   109      24.361  47.195-103.104  1.00                 C  
ATOM     98  CD2 LEU   109      26.567  48.341-102.866  1.00                 C  
ATOM     99  N   ILE   110      22.982  51.326-101.167  1.00                 N  
ATOM    100  CA  ILE   110      22.674  51.647 -99.779  1.00                 C  
ATOM    101  C   ILE   110      21.166  51.653 -99.562  1.00                 C  
ATOM    102  O   ILE   110      20.681  51.319 -98.481  1.00                 O  
ATOM    103  CB  ILE   110      23.280  53.001 -99.365  1.00                 C  
ATOM    104  CD1 ILE   110      25.492  54.257 -99.206  1.00                 C  
ATOM    105  CG1 ILE   110      24.807  52.914 -99.330  1.00                 C  
ATOM    106  CG2 ILE   110      22.707  53.455 -98.031  1.00                 C  
ATOM    107  N   PHE   111      20.430  52.033-100.601  1.00                 N  
ATOM    108  CA  PHE   111      18.974  52.057-100.547  1.00                 C  
ATOM    109  C   PHE   111      18.400  50.649-100.427  1.00                 C  
ATOM    110  O   PHE   111      17.586  50.374 -99.545  1.00                 O  
ATOM    111  CB  PHE   111      18.403  52.750-101.786  1.00                 C  
ATOM    112  CG  PHE   111      16.903  52.810-101.810  1.00                 C  
ATOM    113  CZ  PHE   111      14.125  52.915-101.858  1.00                 C  
ATOM    114  CD1 PHE   111      16.220  53.744-101.050  1.00                 C  
ATOM    115  CE1 PHE   111      14.840  53.799-101.072  1.00                 C  
ATOM    116  CD2 PHE   111      16.173  51.932-102.592  1.00                 C  
ATOM    117  CE2 PHE   111      14.792  51.987-102.614  1.00                 C  
ATOM    118  N   CYS   112      18.825  49.762-101.321  1.00                 N  
ATOM    119  CA  CYS   112      18.347  48.385-101.312  1.00                 C  
ATOM    120  C   CYS   112      18.833  47.639-100.072  1.00                 C  
ATOM    121  O   CYS   112      18.167  46.724 -99.590  1.00                 O  
ATOM    122  CB  CYS   112      18.801  47.652-102.576  1.00                 C  
ATOM    123  SG  CYS   112      18.012  48.227-104.097  1.00                 S  
ATOM    124  N   PHE   113      19.993  48.037 -99.560  1.00                 N  
ATOM    125  CA  PHE   113      20.537  47.442 -98.346  1.00                 C  
ATOM    126  C   PHE   113      19.582  47.654 -97.177  1.00                 C  
ATOM    127  O   PHE   113      19.275  46.722 -96.434  1.00                 O  
ATOM    128  CB  PHE   113      21.912  48.034 -98.028  1.00                 C  
ATOM    129  CG  PHE   113      22.517  47.513 -96.757  1.00                 C  
ATOM    130  CZ  PHE   113      23.636  46.554 -94.400  1.00                 C  
ATOM    131  CD1 PHE   113      23.133  46.274 -96.723  1.00                 C  
ATOM    132  CE1 PHE   113      23.691  45.794 -95.553  1.00                 C  
ATOM    133  CD2 PHE   113      22.470  48.261 -95.594  1.00                 C  
ATOM    134  CE2 PHE   113      23.028  47.781 -94.423  1.00                 C  
ATOM    135  N   ILE   114      19.116  48.888 -97.023  1.00                 N  
ATOM    136  CA  ILE   114      18.186  49.231 -95.954  1.00                 C  
ATOM    137  C   ILE   114      16.876  48.462 -96.093  1.00                 C  
ATOM    138  O   ILE   114      16.354  47.926 -95.115  1.00                 O  
ATOM    139  CB  ILE   114      17.901  50.744 -95.918  1.00                 C  
ATOM    140  CD1 ILE   114      19.051  53.008 -95.695  1.00                 C  
ATOM    141  CG1 ILE   114      19.152  51.513 -95.488  1.00                 C  
ATOM    142  CG2 ILE   114      16.714  51.041 -95.014  1.00                 C  
ATOM    143  N   CYS   115      16.352  48.407 -97.313  1.00                 N  
ATOM    144  CA  CYS   115      15.087  47.726 -97.570  1.00                 C  
ATOM    145  C   CYS   115      15.145  46.236 -97.239  1.00                 C  
ATOM    146  O   CYS   115      14.301  45.728 -96.502  1.00                 O  
ATOM    147  CB  CYS   115      14.670  47.903 -99.032  1.00                 C  
ATOM    148  SG  CYS   115      14.164  49.583 -99.466  1.00                 S  
ATOM    149  N   VAL   116      16.139  45.540 -97.782  1.00                 N  
ATOM    150  CA  VAL   116      16.282  44.110 -97.533  1.00                 C  
ATOM    151  C   VAL   116      16.540  43.832 -96.055  1.00                 C  
ATOM    152  O   VAL   116      16.163  42.781 -95.538  1.00                 O  
ATOM    153  CB  VAL   116      17.412  43.499 -98.382  1.00                 C  
ATOM    154  CG1 VAL   116      18.768  43.980 -97.889  1.00                 C  
ATOM    155  CG2 VAL   116      17.338  41.980 -98.354  1.00                 C  
ATOM    156  N   VAL   117      17.180  44.780 -95.379  1.00                 N  
ATOM    157  CA  VAL   117      17.406  44.669 -93.944  1.00                 C  
ATOM    158  C   VAL   117      16.089  44.835 -93.198  1.00                 C  
ATOM    159  O   VAL   117      15.816  44.124 -92.231  1.00                 O  
ATOM    160  CB  VAL   117      18.436  45.703 -93.453  1.00                 C  
ATOM    161  CG1 VAL   117      18.524  45.688 -91.935  1.00                 C  
ATOM    162  CG2 VAL   117      19.799  45.432 -94.072  1.00                 C  
ATOM    163  N   ILE   118      15.274  45.780 -93.658  1.00                 N  
ATOM    164  CA  ILE   118      13.961  46.013 -93.069  1.00                 C  
ATOM    165  C   ILE   118      13.063  44.799 -93.262  1.00                 C  
ATOM    166  O   ILE   118      12.396  44.356 -92.329  1.00                 O  
ATOM    167  CB  ILE   118      13.291  47.267 -93.662  1.00                 C  
ATOM    168  CD1 ILE   118      13.645  49.768 -94.004  1.00                 C  
ATOM    169  CG1 ILE   118      14.048  48.527 -93.237  1.00                 C  
ATOM    170  CG2 ILE   118      11.824  47.325 -93.264  1.00                 C  
ATOM    171  N   ALA   119      13.048  44.264 -94.479  1.00                 N  
ATOM    172  CA  ALA   119      12.253  43.079 -94.778  1.00                 C  
ATOM    173  C   ALA   119      12.643  41.917 -93.872  1.00                 C  
ATOM    174  O   ALA   119      11.781  41.226 -93.330  1.00                 O  
ATOM    175  CB  ALA   119      12.417  42.685 -96.238  1.00                 C  
ATOM    176  N   ALA   120      13.945  41.706 -93.715  1.00                 N  
ATOM    177  CA  ALA   120      14.450  40.619 -92.886  1.00                 C  
ATOM    178  C   ALA   120      14.052  40.802 -91.425  1.00                 C  
ATOM    179  O   ALA   120      13.538  39.880 -90.792  1.00                 O  
ATOM    180  CB  ALA   120      15.963  40.521 -93.004  1.00                 C  
ATOM    181  N   VAL   121      14.293  41.998 -90.896  1.00                 N  
ATOM    182  CA  VAL   121      13.964  42.304 -89.509  1.00                 C  
ATOM    183  C   VAL   121      12.470  42.146 -89.249  1.00                 C  
ATOM    184  O   VAL   121      12.063  41.498 -88.285  1.00                 O  
ATOM    185  CB  VAL   121      14.411  43.726 -89.124  1.00                 C  
ATOM    186  CG1 VAL   121      13.870  44.102 -87.753  1.00                 C  
ATOM    187  CG2 VAL   121      15.928  43.833 -89.149  1.00                 C  
ATOM    188  N   THR   122      11.659  42.742 -90.116  1.00                 N  
ATOM    189  CA  THR   122      10.210  42.682 -89.973  1.00                 C  
ATOM    190  C   THR   122       9.680  41.256 -90.053  1.00                 C  
ATOM    191  O   THR   122       8.783  40.873 -89.301  1.00                 O  
ATOM    192  CB  THR   122       9.502  43.533 -91.043  1.00                 C  
ATOM    193  OG1 THR   122       9.879  44.907 -90.892  1.00                 O  
ATOM    194  CG2 THR   122       7.992  43.425 -90.896  1.00                 C  
ATOM    195  N   LEU   123      10.238  40.474 -90.971  1.00                 N  
ATOM    196  CA  LEU   123       9.827  39.086 -91.144  1.00                 C  
ATOM    197  C   LEU   123      10.144  38.266 -89.900  1.00                 C  
ATOM    198  O   LEU   123       9.482  37.268 -89.616  1.00                 O  
ATOM    199  CB  LEU   123      10.510  38.474 -92.368  1.00                 C  
ATOM    200  CG  LEU   123      10.075  39.017 -93.731  1.00                 C  
ATOM    201  CD1 LEU   123      10.944  38.447 -94.840  1.00                 C  
ATOM    202  CD2 LEU   123       8.610  38.703 -93.992  1.00                 C  
ATOM    203  N   ALA   124      11.157  38.699 -89.157  1.00                 N  
ATOM    204  CA  ALA   124      11.554  38.017 -87.934  1.00                 C  
ATOM    205  C   ALA   124      10.554  38.241 -86.798  1.00                 C  
ATOM    206  O   ALA   124      10.292  37.330 -86.017  1.00                 O  
ATOM    207  CB  ALA   124      12.936  38.477 -87.495  1.00                 C  
ATOM    208  N   VAL   125      10.003  39.448 -86.685  1.00                 N  
ATOM    209  CA  VAL   125       9.059  39.715 -85.603  1.00                 C  
ATOM    210  C   VAL   125       7.791  38.888 -85.777  1.00                 C  
ATOM    211  O   VAL   125       7.204  38.420 -84.802  1.00                 O  
ATOM    212  CB  VAL   125       8.704  41.211 -85.520  1.00                 C  
ATOM    213  CG1 VAL   125       7.591  41.439 -84.508  1.00                 C  
ATOM    214  CG2 VAL   125       9.933  42.031 -85.159  1.00                 C  
ATOM    215  N   LEU   126       7.375  38.707 -87.026  1.00                 N  
ATOM    216  CA  LEU   126       6.179  37.928 -87.324  1.00                 C  
ATOM    217  C   LEU   126       6.393  36.443 -87.052  1.00                 C  
ATOM    218  O   LEU   126       5.436  35.697 -86.841  1.00                 O  
ATOM    219  CB  LEU   126       5.755  38.132 -88.780  1.00                 C  
ATOM    220  CG  LEU   126       5.264  39.532 -89.153  1.00                 C  
ATOM    221  CD1 LEU   126       5.009  39.632 -90.649  1.00                 C  
ATOM    222  CD2 LEU   126       4.004  39.885 -88.377  1.00                 C  
ATOM    223  N   LEU   127       7.652  36.021 -87.061  1.00                 N  
ATOM    224  CA  LEU   127       7.990  34.630 -86.789  1.00                 C  
ATOM    225  C   LEU   127       8.318  34.434 -85.314  1.00                 C  
ATOM    226  O   LEU   127       8.079  33.365 -84.753  1.00                 O  
ATOM    227  CB  LEU   127       9.168  34.185 -87.658  1.00                 C  
ATOM    228  CG  LEU   127       8.924  34.161 -89.169  1.00                 C  
ATOM    229  CD1 LEU   127      10.204  33.816 -89.914  1.00                 C  
ATOM    230  CD2 LEU   127       7.824  33.171 -89.521  1.00                 C  
ATOM    231  N   SER   128       8.864  35.472 -84.690  1.00                 N  
ATOM    232  CA  SER   128       9.169  35.434 -83.266  1.00                 C  
ATOM    233  C   SER   128       7.882  35.388 -82.453  1.00                 C  
ATOM    234  O   SER   128       7.751  34.596 -81.521  1.00                 O  
ATOM    235  CB  SER   128      10.014  36.645 -82.866  1.00                 C  
ATOM    236  OG  SER   128      11.291  36.600 -83.478  1.00                 O  
ATOM    237  N   LYS   129       6.932  36.243 -82.815  1.00                 N  
ATOM    238  CA  LYS   129       5.636  36.268 -82.151  1.00                 C  
ATOM    239  C   LYS   129       4.841  35.003 -82.472  1.00                 C  
ATOM    240  O   LYS   129       4.074  34.515 -81.642  1.00                 O  
ATOM    241  CB  LYS   129       4.846  37.511 -82.565  1.00                 C  
ATOM    242  CD  LYS   129       4.577  40.005 -82.467  1.00                 C  
ATOM    243  CE  LYS   129       5.129  41.306 -81.907  1.00                 C  
ATOM    244  CG  LYS   129       5.411  38.814 -82.023  1.00                 C  
ATOM    245  NZ  LYS   129       4.352  42.486 -82.375  1.00                 N  
ATOM    246  N   SER   130       5.037  34.473 -83.677  1.00                 N  
ATOM    247  CA  SER   130       4.343  33.262 -84.102  1.00                 C  
ATOM    248  C   SER   130       4.740  32.122 -83.185  1.00                 C  
ATOM    249  O   SER   130       3.991  31.173 -82.980  1.00                 O  
ATOM    250  CB  SER   130       4.671  32.941 -85.561  1.00                 C  
ATOM    251  OG  SER   130       3.992  31.774 -85.992  1.00                 O  
ATOM    252  N   PRO   131       5.933  32.212 -82.626  1.00                 N  
ATOM    253  CA  PRO   131       6.350  31.184 -81.700  1.00                 C  
ATOM    254  C   PRO   131       5.932  31.510 -80.286  1.00                 C  
ATOM    255  O   PRO   131       5.671  30.609 -79.494  1.00                 O  
ATOM    256  CB  PRO   131       7.873  31.157 -81.838  1.00                 C  
ATOM    257  CD  PRO   131       7.100  32.741 -83.457  1.00                 C  
ATOM    258  CG  PRO   131       8.133  31.677 -83.212  1.00                 C  
ATOM    259  N   LYS   132       5.891  32.799 -79.967  1.00                 N  
ATOM    260  CA  LYS   132       5.448  33.245 -78.652  1.00                 C  
ATOM    261  C   LYS   132       4.085  32.665 -78.280  1.00                 C  
ATOM    262  O   LYS   132       3.854  32.283 -77.132  1.00                 O  
ATOM    263  CB  LYS   132       5.388  34.773 -78.597  1.00                 C  
ATOM    264  CD  LYS   132       4.996  36.849 -77.241  1.00                 C  
ATOM    265  CE  LYS   132       4.541  37.405 -75.902  1.00                 C  
ATOM    266  CG  LYS   132       4.971  35.329 -77.245  1.00                 C  
ATOM    267  NZ  LYS   132       4.561  38.894 -75.884  1.00                 N  
ATOM    268  N   LYS   133       3.181  32.617 -79.253  1.00                 N  
ATOM    269  CA  LYS   133       1.853  32.054 -79.039  1.00                 C  
ATOM    270  C   LYS   133       1.961  30.602 -78.587  1.00                 C  
ATOM    271  O   LYS   133       2.126  29.697 -79.406  1.00                 O  
ATOM    272  CB  LYS   133       1.015  32.158 -80.315  1.00                 C  
ATOM    273  CD  LYS   133      -0.166  33.611 -81.985  1.00                 C  
ATOM    274  CE  LYS   133      -0.493  35.037 -82.399  1.00                 C  
ATOM    275  CG  LYS   133       0.684  33.583 -80.726  1.00                 C  
ATOM    276  NZ  LYS   133      -1.313  35.081 -83.642  1.00                 N  
ATOM    277  N   SER   134       1.876  30.387 -77.279  1.00                 N  
ATOM    278  CA  SER   134       1.994  29.047 -76.718  1.00                 C  
ATOM    279  C   SER   134       0.628  28.385 -76.586  1.00                 C  
ATOM    280  O   SER   134      -0.300  28.972 -76.028  1.00                 O  
ATOM    281  CB  SER   134       2.688  29.096 -75.355  1.00                 C  
ATOM    282  OG  SER   134       4.020  29.562 -75.478  1.00                 O  
ATOM    283  N   PRO   135      -0.233  28.436 -77.580  1.00                 N  
ATOM    284  CA  PRO   135      -1.536  27.769 -77.443  1.00                 C  
ATOM    285  C   PRO   135      -1.446  26.248 -77.222  1.00                 C  
ATOM    286  O   PRO   135      -2.197  25.679 -76.425  1.00                 O  
ATOM    287  CB  PRO   135      -2.246  28.069 -78.765  1.00                 C  
ATOM    288  CD  PRO   135      -0.191  29.292 -78.856  1.00                 C  
ATOM    289  CG  PRO   135      -1.645  29.353 -79.228  1.00                 C  
ATOM    290  N   SER   136      -0.541  25.565 -77.907  1.00                 N  
ATOM    291  CA  SER   136      -0.306  24.148 -77.799  1.00                 C  
ATOM    292  C   SER   136       0.461  23.832 -76.539  1.00                 C  
ATOM    293  O   SER   136      -0.034  23.053 -75.719  1.00                 O  
ATOM    294  CB  SER   136       0.451  23.635 -79.026  1.00                 C  
ATOM    295  OG  SER   136       0.703  22.245 -78.925  1.00                 O  
ATOM    296  N   ALA   137       1.635  24.355 -76.285  1.00                 N  
ATOM    297  CA  ALA   137       2.420  24.004 -75.149  1.00                 C  
ATOM    298  C   ALA   137       2.286  24.777 -73.865  1.00                 C  
ATOM    299  O   ALA   137       2.581  24.249 -72.789  1.00                 O  
ATOM    300  CB  ALA   137       3.901  24.061 -75.490  1.00                 C  
ATOM    301  N   PHE   138       1.848  26.037 -73.897  1.00                 N  
ATOM    302  CA  PHE   138       1.684  26.787 -72.657  1.00                 C  
ATOM    303  C   PHE   138       0.725  26.116 -71.694  1.00                 C  
ATOM    304  O   PHE   138       1.047  25.943 -70.515  1.00                 O  
ATOM    305  CB  PHE   138       1.195  28.207 -72.950  1.00                 C  
ATOM    306  CG  PHE   138       0.946  29.029 -71.718  1.00                 C  
ATOM    307  CZ  PHE   138       0.479  30.549 -69.438  1.00                 C  
ATOM    308  CD1 PHE   138       1.997  29.619 -71.038  1.00                 C  
ATOM    309  CE1 PHE   138       1.768  30.375 -69.904  1.00                 C  
ATOM    310  CD2 PHE   138      -0.339  29.212 -71.239  1.00                 C  
ATOM    311  CE2 PHE   138      -0.568  29.968 -70.105  1.00                 C  
ATOM    312  N   ALA   139      -0.471  25.712 -72.130  1.00                 N  
ATOM    313  CA  ALA   139      -1.395  24.998 -71.240  1.00                 C  
ATOM    314  C   ALA   139      -0.824  23.673 -70.725  1.00                 C  
ATOM    315  O   ALA   139      -1.160  23.290 -69.601  1.00                 O  
ATOM    316  CB  ALA   139      -2.714  24.731 -71.949  1.00                 C  
ATOM    317  N   PRO   140       0.018  22.911 -71.425  1.00                 N  
ATOM    318  CA  PRO   140       0.626  21.704 -71.000  1.00                 C  
ATOM    319  C   PRO   140       1.840  21.885 -70.123  1.00                 C  
ATOM    320  O   PRO   140       2.125  21.055 -69.255  1.00                 O  
ATOM    321  CB  PRO   140       1.023  21.010 -72.305  1.00                 C  
ATOM    322  CD  PRO   140      -0.132  23.006 -72.945  1.00                 C  
ATOM    323  CG  PRO   140       0.088  21.569 -73.324  1.00                 C  
ATOM    324  N   ILE   141       2.606  22.978 -70.312  1.00                 N  
ATOM    325  CA  ILE   141       3.784  23.170 -69.464  1.00                 C  
ATOM    326  C   ILE   141       3.408  23.660 -68.049  1.00                 C  
ATOM    327  O   ILE   141       4.008  23.290 -67.036  1.00                 O  
ATOM    328  CB  ILE   141       4.780  24.160 -70.097  1.00                 C  
ATOM    329  CD1 ILE   141       6.159  24.568 -72.202  1.00                 C  
ATOM    330  CG1 ILE   141       5.378  23.570 -71.376  1.00                 C  
ATOM    331  CG2 ILE   141       5.856  24.547 -69.094  1.00                 C  
ATOM    332  N   GLU   142       2.389  24.510 -68.006  1.00                 N  
ATOM    333  CA  GLU   142       1.972  25.061 -66.734  1.00                 C  
ATOM    334  C   GLU   142       0.779  24.308 -66.170  1.00                 C  
ATOM    335  O   GLU   142       0.518  24.308 -64.964  1.00                 O  
ATOM    336  CB  GLU   142       1.632  26.546 -66.879  1.00                 C  
ATOM    337  CD  GLU   142       2.433  28.876 -67.431  1.00                 C  
ATOM    338  CG  GLU   142       2.815  27.419 -67.261  1.00                 C  
ATOM    339  OE1 GLU   142       1.255  29.213 -67.190  1.00                 O  
ATOM    340  OE2 GLU   142       3.312  29.682 -67.804  1.00                 O  
ATOM    341  N   SER   143       0.035  23.650 -67.048  1.00                 N  
ATOM    342  CA  SER   143      -1.178  22.928 -66.695  1.00                 C  
ATOM    343  C   SER   143      -2.241  23.919 -66.216  1.00                 C  
ATOM    344  O   SER   143      -2.036  24.717 -65.298  1.00                 O  
ATOM    345  CB  SER   143      -0.884  21.879 -65.620  1.00                 C  
ATOM    346  OG  SER   143      -2.060  21.179 -65.255  1.00                 O  
ATOM    347  N   PHE   144      -3.376  23.878 -66.950  1.00                 N  
ATOM    348  CA  PHE   144      -4.405  24.736 -66.379  1.00                 C  
ATOM    349  C   PHE   144      -3.824  26.092 -65.999  1.00                 C  
ATOM    350  O   PHE   144      -4.510  27.112 -66.064  1.00                 O  
ATOM    351  CB  PHE   144      -5.042  24.069 -65.158  1.00                 C  
ATOM    352  CG  PHE   144      -5.842  22.841 -65.486  1.00                 C  
ATOM    353  CZ  PHE   144      -7.328  20.573 -66.096  1.00                 C  
ATOM    354  CD1 PHE   144      -5.357  21.581 -65.186  1.00                 C  
ATOM    355  CE1 PHE   144      -6.093  20.451 -65.487  1.00                 C  
ATOM    356  CD2 PHE   144      -7.080  22.947 -66.095  1.00                 C  
ATOM    357  CE2 PHE   144      -7.816  21.817 -66.396  1.00                 C  
ATOM    358  N   GLU   145      -2.556  26.094 -65.601  1.00                 N  
ATOM    359  CA  GLU   145      -1.871  27.325 -65.230  1.00                 C  
ATOM    360  C   GLU   145      -1.796  28.277 -66.418  1.00                 C  
ATOM    361  O   GLU   145      -1.683  29.491 -66.248  1.00                 O  
ATOM    362  CB  GLU   145      -0.467  27.019 -64.704  1.00                 C  
ATOM    363  CD  GLU   145       1.640  27.890 -63.616  1.00                 C  
ATOM    364  CG  GLU   145       0.293  28.242 -64.216  1.00                 C  
ATOM    365  OE1 GLU   145       1.998  26.693 -63.622  1.00                 O  
ATOM    366  OE2 GLU   145       2.337  28.810 -63.140  1.00                 O  
ATOM    367  N   SER   146      -1.862  27.718 -67.621  1.00                 N  
ATOM    368  CA  SER   146      -1.809  28.514 -68.841  1.00                 C  
ATOM    369  C   SER   146      -3.105  29.289 -69.056  1.00                 C  
ATOM    370  O   SER   146      -3.105  30.352 -69.675  1.00                 O  
ATOM    371  CB  SER   146      -1.528  27.621 -70.051  1.00                 C  
ATOM    372  OG  SER   146      -2.603  26.729 -70.287  1.00                 O  
ATOM    373  N   SER   147      -4.207  28.753 -68.540  1.00                 N  
ATOM    374  CA  SER   147      -5.504  29.409 -68.657  1.00                 C  
ATOM    375  C   SER   147      -5.610  30.606 -67.718  1.00                 C  
ATOM    376  O   SER   147      -6.341  31.557 -67.991  1.00                 O  
ATOM    377  CB  SER   147      -6.634  28.418 -68.368  1.00                 C  
ATOM    378  OG  SER   147      -6.602  27.989 -67.017  1.00                 O  
ATOM    379  N   ALA   148      -4.874  30.552 -66.613  1.00                 N  
ATOM    380  CA  ALA   148      -4.908  31.618 -65.620  1.00                 C  
ATOM    381  C   ALA   148      -3.939  32.744 -65.968  1.00                 C  
ATOM    382  O   ALA   148      -4.191  33.909 -65.658  1.00                 O  
ATOM    383  CB  ALA   148      -4.584  31.067 -64.240  1.00                 C  
ATOM    384  N   LYS   149      -2.834  32.389 -66.615  1.00                 N  
ATOM    385  CA  LYS   149      -1.800  33.360 -66.958  1.00                 C  
ATOM    386  C   LYS   149      -2.205  34.247 -68.133  1.00                 C  
ATOM    387  O   LYS   149      -1.577  35.274 -68.390  1.00                 O  
ATOM    388  CB  LYS   149      -0.485  32.649 -67.286  1.00                 C  
ATOM    389  CD  LYS   149       0.456  32.707 -64.960  1.00                 C  
ATOM    390  CE  LYS   149       1.102  31.895 -63.849  1.00                 C  
ATOM    391  CG  LYS   149       0.078  31.826 -66.139  1.00                 C  
ATOM    392  NZ  LYS   149       1.409  32.732 -62.656  1.00                 N  
ATOM    393  N   PHE   150      -3.256  33.848 -68.842  1.00                 N  
ATOM    394  CA  PHE   150      -3.727  34.606 -69.996  1.00                 C  
ATOM    395  C   PHE   150      -5.222  34.902 -69.900  1.00                 C  
ATOM    396  O   PHE   150      -5.917  34.362 -69.039  1.00                 O  
ATOM    397  CB  PHE   150      -3.429  33.849 -71.292  1.00                 C  
ATOM    398  CG  PHE   150      -1.967  33.603 -71.528  1.00                 C  
ATOM    399  CZ  PHE   150       0.742  33.154 -71.964  1.00                 C  
ATOM    400  CD1 PHE   150      -1.467  32.313 -71.584  1.00                 C  
ATOM    401  CE1 PHE   150      -0.121  32.087 -71.801  1.00                 C  
ATOM    402  CD2 PHE   150      -1.090  34.660 -71.693  1.00                 C  
ATOM    403  CE2 PHE   150       0.256  34.434 -71.910  1.00                 C  
ATOM    404  N   HIS   151      -5.711  35.764 -70.787  1.00                 N  
ATOM    405  CA  HIS   151      -7.113  36.166 -70.770  1.00                 C  
ATOM    406  C   HIS   151      -7.725  36.163 -72.168  1.00                 C  
ATOM    407  O   HIS   151      -8.946  36.183 -72.319  1.00                 O  
ATOM    408  CB  HIS   151      -7.265  37.555 -70.146  1.00                 C  
ATOM    409  CG  HIS   151      -6.818  37.628 -68.719  1.00                 C  
ATOM    410  ND1 HIS   151      -7.507  37.022 -67.691  1.00                 N  
ATOM    411  CE1 HIS   151      -6.866  37.262 -66.533  1.00                 C  
ATOM    412  CD2 HIS   151      -5.706  38.244 -68.010  1.00                 C  
ATOM    413  NE2 HIS   151      -5.785  37.995 -66.717  1.00                 N  
ATOM    414  N   LYS   152      -6.870  36.142 -73.186  1.00                 N  
ATOM    415  CA  LYS   152      -7.326  36.149 -74.571  1.00                 C  
ATOM    416  C   LYS   152      -8.329  35.029 -74.833  1.00                 C  
ATOM    417  O   LYS   152      -9.346  35.236 -75.494  1.00                 O  
ATOM    418  CB  LYS   152      -6.138  36.019 -75.527  1.00                 C  
ATOM    419  CD  LYS   152      -5.288  35.989 -77.888  1.00                 C  
ATOM    420  CE  LYS   152      -5.671  35.987 -79.359  1.00                 C  
ATOM    421  CG  LYS   152      -6.519  36.056 -76.998  1.00                 C  
ATOM    422  NZ  LYS   152      -4.475  35.921 -80.244  1.00                 N  
ATOM    423  N   PHE   153      -8.036  33.844 -74.308  1.00                 N  
ATOM    424  CA  PHE   153      -8.910  32.690 -74.480  1.00                 C  
ATOM    425  C   PHE   153      -9.803  32.490 -73.261  1.00                 C  
ATOM    426  O   PHE   153      -9.334  32.095 -72.194  1.00                 O  
ATOM    427  CB  PHE   153      -8.086  31.427 -74.740  1.00                 C  
ATOM    428  CG  PHE   153      -7.353  31.441 -76.051  1.00                 C  
ATOM    429  CZ  PHE   153      -6.003  31.462 -78.480  1.00                 C  
ATOM    430  CD1 PHE   153      -6.100  32.018 -76.154  1.00                 C  
ATOM    431  CE1 PHE   153      -5.426  32.030 -77.361  1.00                 C  
ATOM    432  CD2 PHE   153      -7.918  30.876 -77.181  1.00                 C  
ATOM    433  CE2 PHE   153      -7.244  30.888 -78.387  1.00                 C  
ATOM    434  N   GLN   154     -11.092  32.766 -73.427  1.00                 N  
ATOM    435  CA  GLN   154     -12.054  32.589 -72.348  1.00                 C  
ATOM    436  C   GLN   154     -12.237  31.110 -72.034  1.00                 C  
ATOM    437  O   GLN   154     -11.896  30.249 -72.846  1.00                 O  
ATOM    438  CB  GLN   154     -13.395  33.226 -72.716  1.00                 C  
ATOM    439  CD  GLN   154     -13.721  33.083 -75.217  1.00                 C  
ATOM    440  CG  GLN   154     -14.118  32.534 -73.860  1.00                 C  
ATOM    441  OE1 GLN   154     -12.544  33.338 -75.474  1.00                 O  
ATOM    442  NE2 GLN   154     -14.704  33.266 -76.090  1.00                 N  
ATOM    443  N   PHE   155     -12.774  30.820 -70.854  1.00                 N  
ATOM    444  CA  PHE   155     -13.010  29.443 -70.438  1.00                 C  
ATOM    445  C   PHE   155     -14.021  29.375 -69.299  1.00                 C  
ATOM    446  O   PHE   155     -14.143  30.310 -68.507  1.00                 O  
ATOM    447  CB  PHE   155     -11.698  28.779 -70.014  1.00                 C  
ATOM    448  CG  PHE   155     -11.841  27.326 -69.660  1.00                 C  
ATOM    449  CZ  PHE   155     -12.105  24.639 -68.999  1.00                 C  
ATOM    450  CD1 PHE   155     -11.904  26.361 -70.650  1.00                 C  
ATOM    451  CE1 PHE   155     -12.035  25.024 -70.325  1.00                 C  
ATOM    452  CD2 PHE   155     -11.912  26.925 -68.338  1.00                 C  
ATOM    453  CE2 PHE   155     -12.044  25.588 -68.013  1.00                 C  
ATOM    454  N   THR   156     -14.745  28.263 -69.221  1.00                 N  
ATOM    455  CA  THR   156     -15.743  28.076 -68.185  1.00                 C  
ATOM    456  C   THR   156     -16.101  26.618 -67.972  1.00                 C  
ATOM    457  O   THR   156     -15.535  25.728 -68.607  1.00                 O  
ATOM    458  CB  THR   156     -17.034  28.855 -68.498  1.00                 C  
ATOM    459  OG1 THR   156     -17.884  28.861 -67.344  1.00                 O  
ATOM    460  CG2 THR   156     -17.783  28.203 -69.650  1.00                 C  
ATOM    461  N   ASP   157     -17.046  26.375 -67.069  1.00                 N  
ATOM    462  CA  ASP   157     -17.495  25.022 -66.769  1.00                 C  
ATOM    463  C   ASP   157     -19.013  24.935 -66.850  1.00                 C  
ATOM    464  O   ASP   157     -19.675  25.876 -67.285  1.00                 O  
ATOM    465  CB  ASP   157     -17.008  24.591 -65.384  1.00                 C  
ATOM    466  CG  ASP   157     -17.578  25.450 -64.273  1.00                 C  
ATOM    467  OD1 ASP   157     -18.602  26.125 -64.509  1.00                 O  
ATOM    468  OD2 ASP   157     -17.001  25.448 -63.165  1.00                 O  
ATOM    469  N   ALA   158     -19.560  23.800 -66.431  1.00                 N  
ATOM    470  CA  ALA   158     -21.005  23.626 -66.387  1.00                 C  
ATOM    471  C   ALA   158     -21.584  24.485 -65.266  1.00                 C  
ATOM    472  O   ALA   158     -21.002  24.580 -64.186  1.00                 O  
ATOM    473  CB  ALA   158     -21.357  22.159 -66.190  1.00                 C  
ATOM    474  N   LEU   159     -22.727  25.111 -65.528  1.00                 N  
ATOM    475  CA  LEU   159     -23.337  26.024 -64.564  1.00                 C  
ATOM    476  C   LEU   159     -23.693  25.338 -63.247  1.00                 C  
ATOM    477  O   LEU   159     -23.854  25.997 -62.219  1.00                 O  
ATOM    478  CB  LEU   159     -24.595  26.665 -65.154  1.00                 C  
ATOM    479  CG  LEU   159     -25.313  27.688 -64.272  1.00                 C  
ATOM    480  CD1 LEU   159     -24.393  28.854 -63.944  1.00                 C  
ATOM    481  CD2 LEU   159     -26.580  28.187 -64.949  1.00                 C  
ATOM    482  N   LYS   160     -23.815  24.015 -63.282  1.00                 N  
ATOM    483  CA  LYS   160     -24.147  23.246 -62.089  1.00                 C  
ATOM    484  C   LYS   160     -23.511  21.861 -62.131  1.00                 C  
ATOM    485  O   LYS   160     -23.655  21.132 -63.112  1.00                 O  
ATOM    486  CB  LYS   160     -25.664  23.122 -61.937  1.00                 C  
ATOM    487  CD  LYS   160     -27.619  22.421 -60.527  1.00                 C  
ATOM    488  CE  LYS   160     -28.060  21.723 -59.251  1.00                 C  
ATOM    489  CG  LYS   160     -26.105  22.428 -60.658  1.00                 C  
ATOM    490  NZ  LYS   160     -29.543  21.699 -59.115  1.00                 N  
ATOM    491  N   ASP   161     -22.810  21.503 -61.061  1.00                 N  
ATOM    492  CA  ASP   161     -22.154  20.212 -60.979  1.00                 C  
ATOM    493  C   ASP   161     -20.900  20.255 -60.130  1.00                 C  
ATOM    494  O   ASP   161     -20.468  21.324 -59.699  1.00                 O  
ATOM    495  CB  ASP   161     -21.803  19.699 -62.377  1.00                 C  
ATOM    496  CG  ASP   161     -23.030  19.321 -63.184  1.00                 C  
ATOM    497  OD1 ASP   161     -24.119  19.197 -62.585  1.00                 O  
ATOM    498  OD2 ASP   161     -22.902  19.148 -64.414  1.00                 O  
ATOM    499  N   ASN   162     -20.314  19.086 -59.889  1.00                 N  
ATOM    500  CA  ASN   162     -19.108  18.985 -59.076  1.00                 C  
ATOM    501  C   ASN   162     -17.947  19.738 -59.714  1.00                 C  
ATOM    502  O   ASN   162     -17.048  20.215 -59.021  1.00                 O  
ATOM    503  CB  ASN   162     -18.737  17.518 -58.848  1.00                 C  
ATOM    504  CG  ASN   162     -19.661  16.829 -57.864  1.00                 C  
ATOM    505  OD1 ASN   162     -20.346  17.484 -57.078  1.00                 O  
ATOM    506  ND2 ASN   162     -19.683  15.502 -57.905  1.00                 N  
ATOM    507  N   SER   163     -17.971  19.839 -61.039  1.00                 N  
ATOM    508  CA  SER   163     -16.922  20.537 -61.771  1.00                 C  
ATOM    509  C   SER   163     -16.858  22.005 -61.367  1.00                 C  
ATOM    510  O   SER   163     -15.791  22.519 -61.028  1.00                 O  
ATOM    511  CB  SER   163     -17.149  20.415 -63.279  1.00                 C  
ATOM    512  OG  SER   163     -16.148  21.109 -64.003  1.00                 O  
ATOM    513  N   SER   164     -18.005  22.675 -61.405  1.00                 N  
ATOM    514  CA  SER   164     -18.085  24.083 -61.032  1.00                 C  
ATOM    515  C   SER   164     -17.832  24.270 -59.541  1.00                 C  
ATOM    516  O   SER   164     -17.075  25.153 -59.135  1.00                 O  
ATOM    517  CB  SER   164     -19.450  24.661 -61.410  1.00                 C  
ATOM    518  OG  SER   164     -19.547  26.025 -61.041  1.00                 O  
ATOM    519  N   GLU   165     -18.468  23.432 -58.729  1.00                 N  
ATOM    520  CA  GLU   165     -18.325  23.510 -57.280  1.00                 C  
ATOM    521  C   GLU   165     -16.889  23.230 -56.845  1.00                 C  
ATOM    522  O   GLU   165     -16.479  23.609 -55.748  1.00                 O  
ATOM    523  CB  GLU   165     -19.278  22.529 -56.594  1.00                 C  
ATOM    524  CD  GLU   165     -21.661  21.890 -56.053  1.00                 C  
ATOM    525  CG  GLU   165     -20.747  22.897 -56.723  1.00                 C  
ATOM    526  OE1 GLU   165     -21.149  20.875 -55.536  1.00                 O  
ATOM    527  OE2 GLU   165     -22.889  22.117 -56.044  1.00                 O  
ATOM    528  N   GLU   166     -16.131  22.566 -57.710  1.00                 N  
ATOM    529  CA  GLU   166     -14.738  22.255 -57.416  1.00                 C  
ATOM    530  C   GLU   166     -13.899  23.522 -57.314  1.00                 C  
ATOM    531  O   GLU   166     -13.221  23.747 -56.313  1.00                 O  
ATOM    532  CB  GLU   166     -14.158  21.328 -58.487  1.00                 C  
ATOM    533  CD  GLU   166     -12.548  20.072 -57.000  1.00                 C  
ATOM    534  CG  GLU   166     -12.713  20.925 -58.242  1.00                 C  
ATOM    535  OE1 GLU   166     -13.553  19.489 -56.543  1.00                 O  
ATOM    536  OE2 GLU   166     -11.414  19.987 -56.484  1.00                 O  
ATOM    537  N   PHE   167     -13.951  24.346 -58.355  1.00                 N  
ATOM    538  CA  PHE   167     -13.191  25.590 -58.387  1.00                 C  
ATOM    539  C   PHE   167     -13.631  26.543 -57.282  1.00                 C  
ATOM    540  O   PHE   167     -12.806  27.222 -56.670  1.00                 O  
ATOM    541  CB  PHE   167     -13.336  26.272 -59.749  1.00                 C  
ATOM    542  CG  PHE   167     -12.551  25.609 -60.845  1.00                 C  
ATOM    543  CZ  PHE   167     -11.092  24.385 -62.870  1.00                 C  
ATOM    544  CD1 PHE   167     -13.196  24.971 -61.890  1.00                 C  
ATOM    545  CE1 PHE   167     -12.473  24.362 -62.898  1.00                 C  
ATOM    546  CD2 PHE   167     -11.167  25.624 -60.831  1.00                 C  
ATOM    547  CE2 PHE   167     -10.445  25.015 -61.839  1.00                 C  
ATOM    548  N   ALA   168     -14.935  26.588 -57.032  1.00                 N  
ATOM    549  CA  ALA   168     -15.491  27.470 -56.013  1.00                 C  
ATOM    550  C   ALA   168     -14.914  27.170 -54.633  1.00                 C  
ATOM    551  O   ALA   168     -14.589  28.083 -53.874  1.00                 O  
ATOM    552  CB  ALA   168     -17.007  27.349 -55.976  1.00                 C  
ATOM    553  N   LYS   169     -14.783  25.885 -54.317  1.00                 N  
ATOM    554  CA  LYS   169     -14.319  25.463 -53.000  1.00                 C  
ATOM    555  C   LYS   169     -12.812  25.216 -52.959  1.00                 C  
ATOM    556  O   LYS   169     -12.228  25.084 -51.884  1.00                 O  
ATOM    557  CB  LYS   169     -15.050  24.195 -52.555  1.00                 C  
ATOM    558  CD  LYS   169     -17.205  23.087 -51.898  1.00                 C  
ATOM    559  CE  LYS   169     -18.697  23.277 -51.677  1.00                 C  
ATOM    560  CG  LYS   169     -16.541  24.386 -52.327  1.00                 C  
ATOM    561  NZ  LYS   169     -19.366  22.005 -51.286  1.00                 N  
ATOM    562  N   MET   170     -12.189  25.154 -54.131  1.00                 N  
ATOM    563  CA  MET   170     -10.759  24.876 -54.221  1.00                 C  
ATOM    564  C   MET   170      -9.924  26.001 -53.618  1.00                 C  
ATOM    565  O   MET   170     -10.115  27.173 -53.942  1.00                 O  
ATOM    566  CB  MET   170     -10.347  24.652 -55.677  1.00                 C  
ATOM    567  SD  MET   170      -8.480  22.685 -55.111  1.00                 S  
ATOM    568  CE  MET   170      -9.280  21.560 -56.251  1.00                 C  
ATOM    569  CG  MET   170      -8.886  24.275 -55.858  1.00                 C  
ATOM    570  N   GLU   171      -8.997  25.634 -52.739  1.00                 N  
ATOM    571  CA  GLU   171      -8.120  26.606 -52.097  1.00                 C  
ATOM    572  C   GLU   171      -6.728  26.578 -52.718  1.00                 C  
ATOM    573  O   GLU   171      -5.787  27.169 -52.186  1.00                 O  
ATOM    574  CB  GLU   171      -8.032  26.337 -50.593  1.00                 C  
ATOM    575  CD  GLU   171      -9.220  26.254 -48.366  1.00                 C  
ATOM    576  CG  GLU   171      -9.349  26.509 -49.854  1.00                 C  
ATOM    577  OE1 GLU   171      -8.116  25.873 -47.922  1.00                 O  
ATOM    578  OE2 GLU   171     -10.222  26.435 -47.642  1.00                 O  
ATOM    579  N   THR   172      -6.603  25.887 -53.847  1.00                 N  
ATOM    580  CA  THR   172      -5.328  25.787 -54.548  1.00                 C  
ATOM    581  C   THR   172      -5.034  27.070 -55.321  1.00                 C  
ATOM    582  O   THR   172      -5.942  27.702 -55.858  1.00                 O  
ATOM    583  CB  THR   172      -5.307  24.587 -55.513  1.00                 C  
ATOM    584  OG1 THR   172      -5.493  23.373 -54.774  1.00                 O  
ATOM    585  CG2 THR   172      -3.974  24.513 -56.242  1.00                 C  
ATOM    586  N   GLU   173      -3.759  27.445 -55.368  1.00                 N  
ATOM    587  CA  GLU   173      -3.332  28.691 -56.001  1.00                 C  
ATOM    588  C   GLU   173      -3.947  28.906 -57.383  1.00                 C  
ATOM    589  O   GLU   173      -4.753  29.817 -57.576  1.00                 O  
ATOM    590  CB  GLU   173      -1.808  28.735 -56.124  1.00                 C  
ATOM    591  CD  GLU   173       0.245  30.056 -56.771  1.00                 C  
ATOM    592  CG  GLU   173      -1.270  30.025 -56.721  1.00                 C  
ATOM    593  OE1 GLU   173       0.874  29.060 -56.358  1.00                 O  
ATOM    594  OE2 GLU   173       0.803  31.078 -57.224  1.00                 O  
ATOM    595  N   PHE   174      -3.561  28.067 -58.339  1.00                 N  
ATOM    596  CA  PHE   174      -4.005  28.217 -59.722  1.00                 C  
ATOM    597  C   PHE   174      -5.526  28.204 -59.859  1.00                 C  
ATOM    598  O   PHE   174      -6.113  29.127 -60.423  1.00                 O  
ATOM    599  CB  PHE   174      -3.412  27.112 -60.598  1.00                 C  
ATOM    600  CG  PHE   174      -1.954  27.300 -60.907  1.00                 C  
ATOM    601  CZ  PHE   174       0.744  27.641 -61.480  1.00                 C  
ATOM    602  CD1 PHE   174      -1.332  28.513 -60.670  1.00                 C  
ATOM    603  CE1 PHE   174       0.009  28.686 -60.954  1.00                 C  
ATOM    604  CD2 PHE   174      -1.204  26.263 -61.434  1.00                 C  
ATOM    605  CE2 PHE   174       0.137  26.436 -61.718  1.00                 C  
ATOM    606  N   CYS   175      -6.157  27.154 -59.342  1.00                 N  
ATOM    607  CA  CYS   175      -7.601  26.990 -59.467  1.00                 C  
ATOM    608  C   CYS   175      -8.370  28.141 -58.824  1.00                 C  
ATOM    609  O   CYS   175      -9.497  28.441 -59.218  1.00                 O  
ATOM    610  CB  CYS   175      -8.046  25.666 -58.842  1.00                 C  
ATOM    611  SG  CYS   175      -7.500  24.195 -59.739  1.00                 S  
ATOM    612  N   ASN   176      -7.756  28.782 -57.834  1.00                 N  
ATOM    613  CA  ASN   176      -8.374  29.921 -57.166  1.00                 C  
ATOM    614  C   ASN   176      -8.592  31.061 -58.153  1.00                 C  
ATOM    615  O   ASN   176      -9.716  31.529 -58.337  1.00                 O  
ATOM    616  CB  ASN   176      -7.519  30.376 -55.982  1.00                 C  
ATOM    617  CG  ASN   176      -8.174  31.485 -55.182  1.00                 C  
ATOM    618  OD1 ASN   176      -9.241  31.294 -54.598  1.00                 O  
ATOM    619  ND2 ASN   176      -7.536  32.649 -55.153  1.00                 N  
ATOM    620  N   ALA   177      -7.509  31.502 -58.785  1.00                 N  
ATOM    621  CA  ALA   177      -7.573  32.584 -59.760  1.00                 C  
ATOM    622  C   ALA   177      -8.570  32.267 -60.870  1.00                 C  
ATOM    623  O   ALA   177      -9.339  33.132 -61.292  1.00                 O  
ATOM    624  CB  ALA   177      -6.197  32.846 -60.352  1.00                 C  
ATOM    625  N   ILE   178      -8.552  31.023 -61.337  1.00                 N  
ATOM    626  CA  ILE   178      -9.458  30.586 -62.393  1.00                 C  
ATOM    627  C   ILE   178     -10.911  30.835 -62.006  1.00                 C  
ATOM    628  O   ILE   178     -11.689  31.378 -62.791  1.00                 O  
ATOM    629  CB  ILE   178      -9.254  29.098 -62.731  1.00                 C  
ATOM    630  CD1 ILE   178      -7.480  27.428 -63.483  1.00                 C  
ATOM    631  CG1 ILE   178      -7.889  28.882 -63.387  1.00                 C  
ATOM    632  CG2 ILE   178     -10.390  28.590 -63.607  1.00                 C  
ATOM    633  N   LYS   179     -11.271  30.434 -60.792  1.00                 N  
ATOM    634  CA  LYS   179     -12.630  30.623 -60.301  1.00                 C  
ATOM    635  C   LYS   179     -12.975  32.103 -60.193  1.00                 C  
ATOM    636  O   LYS   179     -14.072  32.519 -60.563  1.00                 O  
ATOM    637  CB  LYS   179     -12.808  29.942 -58.942  1.00                 C  
ATOM    638  CD  LYS   179     -15.223  29.308 -59.202  1.00                 C  
ATOM    639  CE  LYS   179     -16.599  29.330 -58.558  1.00                 C  
ATOM    640  CG  LYS   179     -14.208  30.069 -58.364  1.00                 C  
ATOM    641  NZ  LYS   179     -17.617  28.640 -59.398  1.00                 N  
ATOM    642  N   ASP   180     -12.035  32.893 -59.685  1.00                 N  
ATOM    643  CA  ASP   180     -12.233  34.332 -59.554  1.00                 C  
ATOM    644  C   ASP   180     -12.623  34.943 -60.896  1.00                 C  
ATOM    645  O   ASP   180     -13.500  35.803 -60.969  1.00                 O  
ATOM    646  CB  ASP   180     -10.968  35.000 -59.012  1.00                 C  
ATOM    647  CG  ASP   180     -10.724  34.685 -57.549  1.00                 C  
ATOM    648  OD1 ASP   180     -11.656  34.183 -56.886  1.00                 O  
ATOM    649  OD2 ASP   180      -9.601  34.941 -57.065  1.00                 O  
ATOM    650  N   MET   181     -11.965  34.485 -61.957  1.00                 N  
ATOM    651  CA  MET   181     -12.254  34.957 -63.305  1.00                 C  
ATOM    652  C   MET   181     -13.639  34.520 -63.769  1.00                 C  
ATOM    653  O   MET   181     -14.453  35.343 -64.185  1.00                 O  
ATOM    654  CB  MET   181     -11.195  34.453 -64.288  1.00                 C  
ATOM    655  SD  MET   181      -8.568  34.341 -65.162  1.00                 S  
ATOM    656  CE  MET   181      -9.093  34.939 -66.766  1.00                 C  
ATOM    657  CG  MET   181      -9.823  35.078 -64.097  1.00                 C  
ATOM    658  N   PHE   182     -13.900  33.219 -63.692  1.00                 N  
ATOM    659  CA  PHE   182     -15.166  32.659 -64.151  1.00                 C  
ATOM    660  C   PHE   182     -16.352  33.179 -63.344  1.00                 C  
ATOM    661  O   PHE   182     -17.471  33.263 -63.852  1.00                 O  
ATOM    662  CB  PHE   182     -15.132  31.131 -64.083  1.00                 C  
ATOM    663  CG  PHE   182     -14.287  30.495 -65.149  1.00                 C  
ATOM    664  CZ  PHE   182     -12.727  29.312 -67.122  1.00                 C  
ATOM    665  CD1 PHE   182     -13.401  31.253 -65.894  1.00                 C  
ATOM    666  CE1 PHE   182     -12.624  30.668 -66.876  1.00                 C  
ATOM    667  CD2 PHE   182     -14.379  29.139 -65.408  1.00                 C  
ATOM    668  CE2 PHE   182     -13.602  28.554 -66.390  1.00                 C  
ATOM    669  N   THR   183     -16.100  33.533 -62.088  1.00                 N  
ATOM    670  CA  THR   183     -17.160  33.975 -61.188  1.00                 C  
ATOM    671  C   THR   183     -17.764  35.310 -61.611  1.00                 C  
ATOM    672  O   THR   183     -18.929  35.587 -61.326  1.00                 O  
ATOM    673  CB  THR   183     -16.654  34.101 -59.739  1.00                 C  
ATOM    674  OG1 THR   183     -16.200  32.823 -59.276  1.00                 O  
ATOM    675  CG2 THR   183     -17.771  34.581 -58.825  1.00                 C  
ATOM    676  N   ASP   184     -16.972  36.133 -62.289  1.00                 N  
ATOM    677  CA  ASP   184     -17.423  37.462 -62.690  1.00                 C  
ATOM    678  C   ASP   184     -17.214  37.722 -64.179  1.00                 C  
ATOM    679  O   ASP   184     -17.335  38.856 -64.642  1.00                 O  
ATOM    680  CB  ASP   184     -16.700  38.540 -61.880  1.00                 C  
ATOM    681  CG  ASP   184     -15.204  38.549 -62.125  1.00                 C  
ATOM    682  OD1 ASP   184     -14.726  37.701 -62.908  1.00                 O  
ATOM    683  OD2 ASP   184     -14.510  39.403 -61.535  1.00                 O  
ATOM    684  N   HIS   185     -16.904  36.668 -64.925  1.00                 N  
ATOM    685  CA  HIS   185     -16.661  36.793 -66.358  1.00                 C  
ATOM    686  C   HIS   185     -17.950  37.089 -67.119  1.00                 C  
ATOM    687  O   HIS   185     -18.972  36.435 -66.908  1.00                 O  
ATOM    688  CB  HIS   185     -16.014  35.519 -66.905  1.00                 C  
ATOM    689  CG  HIS   185     -15.557  35.635 -68.326  1.00                 C  
ATOM    690  ND1 HIS   185     -16.434  35.688 -69.388  1.00                 N  
ATOM    691  CE1 HIS   185     -15.732  35.791 -70.530  1.00                 C  
ATOM    692  CD2 HIS   185     -14.269  35.721 -68.998  1.00                 C  
ATOM    693  NE2 HIS   185     -14.432  35.811 -70.304  1.00                 N  
ATOM    694  N   ASP   186     -17.892  38.081 -68.003  1.00                 N  
ATOM    695  CA  ASP   186     -19.045  38.459 -68.813  1.00                 C  
ATOM    696  C   ASP   186     -18.685  38.479 -70.296  1.00                 C  
ATOM    697  O   ASP   186     -17.647  39.020 -70.677  1.00                 O  
ATOM    698  CB  ASP   186     -19.579  39.826 -68.380  1.00                 C  
ATOM    699  CG  ASP   186     -20.869  40.197 -69.085  1.00                 C  
ATOM    700  OD1 ASP   186     -21.191  39.560 -70.110  1.00                 O  
ATOM    701  OD2 ASP   186     -21.558  41.125 -68.611  1.00                 O  
ATOM    702  N   SER   187     -19.545  37.886 -71.140  1.00                 N  
ATOM    703  CA  SER   187     -20.786  37.203 -70.756  1.00                 C  
ATOM    704  C   SER   187     -20.527  35.922 -69.967  1.00                 C  
ATOM    705  O   SER   187     -19.373  35.564 -69.729  1.00                 O  
ATOM    706  CB  SER   187     -21.622  36.875 -71.994  1.00                 C  
ATOM    707  OG  SER   187     -20.997  35.878 -72.783  1.00                 O  
ATOM    708  N   PRO   188     -21.598  35.241 -69.573  1.00                 N  
ATOM    709  CA  PRO   188     -21.487  34.013 -68.794  1.00                 C  
ATOM    710  C   PRO   188     -20.611  32.976 -69.493  1.00                 C  
ATOM    711  O   PRO   188     -20.863  32.604 -70.639  1.00                 O  
ATOM    712  CB  PRO   188     -22.931  33.523 -68.667  1.00                 C  
ATOM    713  CD  PRO   188     -23.061  35.615 -69.824  1.00                 C  
ATOM    714  CG  PRO   188     -23.757  34.758 -68.804  1.00                 C  
ATOM    715  N   VAL   189     -19.578  32.517 -68.793  1.00                 N  
ATOM    716  CA  VAL   189     -18.681  31.502 -69.329  1.00                 C  
ATOM    717  C   VAL   189     -19.201  30.103 -69.022  1.00                 C  
ATOM    718  O   VAL   189     -18.621  29.107 -69.452  1.00                 O  
ATOM    719  CB  VAL   189     -17.252  31.664 -68.778  1.00                 C  
ATOM    720  CG1 VAL   189     -16.699  33.037 -69.127  1.00                 C  
ATOM    721  CG2 VAL   189     -17.234  31.445 -67.273  1.00                 C  
ATOM    722  N   ARG   190     -20.299  30.037 -68.276  1.00                 N  
ATOM    723  CA  ARG   190     -20.906  28.761 -67.920  1.00                 C  
ATOM    724  C   ARG   190     -21.995  28.381 -68.917  1.00                 C  
ATOM    725  O   ARG   190     -22.718  29.242 -69.417  1.00                 O  
ATOM    726  CB  ARG   190     -21.482  28.818 -66.504  1.00                 C  
ATOM    727  CD  ARG   190     -21.076  29.042 -64.037  1.00                 C  
ATOM    728  NE  ARG   190     -20.079  29.151 -62.975  1.00                 N  
ATOM    729  CG  ARG   190     -20.438  29.014 -65.416  1.00                 C  
ATOM    730  CZ  ARG   190     -19.612  30.303 -62.505  1.00                 C  
ATOM    731  NH1 ARG   190     -18.705  30.305 -61.537  1.00                 N  
ATOM    732  NH2 ARG   190     -20.052  31.450 -63.004  1.00                 N  
ATOM    733  N   LEU   191     -22.108  27.088 -69.201  1.00                 N  
ATOM    734  CA  LEU   191     -23.105  26.596 -70.143  1.00                 C  
ATOM    735  C   LEU   191     -24.192  25.796 -69.432  1.00                 C  
ATOM    736  O   LEU   191     -24.011  25.357 -68.297  1.00                 O  
ATOM    737  CB  LEU   191     -22.444  25.736 -71.222  1.00                 C  
ATOM    738  CG  LEU   191     -21.349  26.411 -72.051  1.00                 C  
ATOM    739  CD1 LEU   191     -20.714  25.418 -73.013  1.00                 C  
ATOM    740  CD2 LEU   191     -21.909  27.602 -72.812  1.00                 C  
ATOM    741  N   GLU   192     -25.322  25.611 -70.107  1.00                 N  
ATOM    742  CA  GLU   192     -26.449  24.881 -69.537  1.00                 C  
ATOM    743  C   GLU   192     -26.185  23.378 -69.504  1.00                 C  
ATOM    744  O   GLU   192     -26.323  22.736 -68.463  1.00                 O  
ATOM    745  CB  GLU   192     -27.727  25.166 -70.328  1.00                 C  
ATOM    746  CD  GLU   192     -29.357  24.990 -68.406  1.00                 C  
ATOM    747  CG  GLU   192     -28.965  24.476 -69.777  1.00                 C  
ATOM    748  OE1 GLU   192     -28.923  26.103 -68.042  1.00                 O  
ATOM    749  OE2 GLU   192     -30.097  24.279 -67.694  1.00                 O  
ATOM    750  N   PHE   193     -26.213  22.728 -70.661  1.00                 N  
ATOM    751  CA  PHE   193     -26.022  21.281 -70.692  1.00                 C  
ATOM    752  C   PHE   193     -24.815  20.771 -71.470  1.00                 C  
ATOM    753  O   PHE   193     -24.339  19.653 -71.257  1.00                 O  
ATOM    754  CB  PHE   193     -27.257  20.590 -71.273  1.00                 C  
ATOM    755  CG  PHE   193     -28.513  20.831 -70.486  1.00                 C  
ATOM    756  CZ  PHE   193     -30.836  21.272 -69.024  1.00                 C  
ATOM    757  CD1 PHE   193     -29.543  21.591 -71.013  1.00                 C  
ATOM    758  CE1 PHE   193     -30.699  21.812 -70.289  1.00                 C  
ATOM    759  CD2 PHE   193     -28.666  20.297 -69.219  1.00                 C  
ATOM    760  CE2 PHE   193     -29.822  20.518 -68.494  1.00                 C  
ATOM    761  N   HIS   194     -24.298  21.580 -72.386  1.00                 N  
ATOM    762  CA  HIS   194     -23.185  21.140 -73.218  1.00                 C  
ATOM    763  C   HIS   194     -21.959  22.050 -73.280  1.00                 C  
ATOM    764  O   HIS   194     -22.049  23.280 -73.304  1.00                 O  
ATOM    765  CB  HIS   194     -23.647  20.924 -74.660  1.00                 C  
ATOM    766  CG  HIS   194     -24.674  19.845 -74.811  1.00                 C  
ATOM    767  ND1 HIS   194     -24.341  18.517 -74.964  1.00                 N  
ATOM    768  CE1 HIS   194     -25.470  17.793 -75.073  1.00                 C  
ATOM    769  CD2 HIS   194     -26.129  19.794 -74.845  1.00                 C  
ATOM    770  NE2 HIS   194     -26.545  18.552 -75.003  1.00                 N  
ATOM    771  N   GLU   195     -20.790  21.421 -73.307  1.00                 N  
ATOM    772  CA  GLU   195     -19.517  22.126 -73.429  1.00                 C  
ATOM    773  C   GLU   195     -18.823  21.539 -74.655  1.00                 C  
ATOM    774  O   GLU   195     -18.704  20.321 -74.807  1.00                 O  
ATOM    775  CB  GLU   195     -18.692  21.967 -72.150  1.00                 C  
ATOM    776  CD  GLU   195     -16.607  22.584 -70.864  1.00                 C  
ATOM    777  CG  GLU   195     -17.370  22.717 -72.168  1.00                 C  
ATOM    778  OE1 GLU   195     -17.148  21.972 -69.919  1.00                 O  
ATOM    779  OE2 GLU   195     -15.469  23.092 -70.787  1.00                 O  
ATOM    780  N   CYS   196     -18.351  22.401 -75.552  1.00                 N  
ATOM    781  CA  CYS   196     -17.653  21.944 -76.754  1.00                 C  
ATOM    782  C   CYS   196     -16.157  21.907 -76.461  1.00                 C  
ATOM    783  O   CYS   196     -15.601  22.804 -75.821  1.00                 O  
ATOM    784  CB  CYS   196     -17.969  22.860 -77.938  1.00                 C  
ATOM    785  SG  CYS   196     -19.707  22.864 -78.436  1.00                 S  
ATOM    786  N   GLU   197     -15.480  20.862 -76.929  1.00                 N  
ATOM    787  CA  GLU   197     -14.045  20.737 -76.702  1.00                 C  
ATOM    788  C   GLU   197     -13.349  20.244 -77.964  1.00                 C  
ATOM    789  O   GLU   197     -13.866  19.412 -78.713  1.00                 O  
ATOM    790  CB  GLU   197     -13.768  19.789 -75.533  1.00                 C  
ATOM    791  CD  GLU   197     -12.067  18.770 -73.969  1.00                 C  
ATOM    792  CG  GLU   197     -12.296  19.655 -75.178  1.00                 C  
ATOM    793  OE1 GLU   197     -13.063  18.342 -73.349  1.00                 O  
ATOM    794  OE2 GLU   197     -10.891  18.505 -73.641  1.00                 O  
ATOM    795  N   VAL   198     -12.153  20.764 -78.209  1.00                 N  
ATOM    796  CA  VAL   198     -11.352  20.341 -79.348  1.00                 C  
ATOM    797  C   VAL   198     -10.078  19.779 -78.731  1.00                 C  
ATOM    798  O   VAL   198      -9.164  20.513 -78.345  1.00                 O  
ATOM    799  CB  VAL   198     -11.096  21.506 -80.322  1.00                 C  
ATOM    800  CG1 VAL   198     -10.258  21.040 -81.502  1.00                 C  
ATOM    801  CG2 VAL   198     -12.412  22.100 -80.800  1.00                 C  
ATOM    802  N   ILE   199      -9.956  18.387 -78.665  1.00                 N  
ATOM    803  CA  ILE   199      -8.876  17.603 -78.078  1.00                 C  
ATOM    804  C   ILE   199      -8.632  17.975 -76.620  1.00                 C  
ATOM    805  O   ILE   199      -8.770  19.136 -76.233  1.00                 O  
ATOM    806  CB  ILE   199      -7.567  17.762 -78.873  1.00                 C  
ATOM    807  CD1 ILE   199      -6.587  17.568 -81.218  1.00                 C  
ATOM    808  CG1 ILE   199      -7.741  17.236 -80.299  1.00                 C  
ATOM    809  CG2 ILE   199      -6.418  17.073 -78.151  1.00                 C  
ATOM    810  N   GLU   200      -8.270  16.981 -75.816  1.00                 N  
ATOM    811  CA  GLU   200      -7.939  17.209 -74.416  1.00                 C  
ATOM    812  C   GLU   200      -6.472  17.602 -74.285  1.00                 C  
ATOM    813  O   GLU   200      -5.604  17.015 -74.930  1.00                 O  
ATOM    814  CB  GLU   200      -8.241  15.961 -73.584  1.00                 C  
ATOM    815  CD  GLU   200      -9.978  14.372 -72.670  1.00                 C  
ATOM    816  CG  GLU   200      -9.715  15.598 -73.522  1.00                 C  
ATOM    817  OE1 GLU   200      -9.002  13.687 -72.297  1.00                 O  
ATOM    818  OE2 GLU   200     -11.160  14.096 -72.375  1.00                 O  
ATOM    819  N   PHE   201      -6.200  18.599 -73.449  1.00                 N  
ATOM    820  CA  PHE   201      -4.839  19.088 -73.267  1.00                 C  
ATOM    821  C   PHE   201      -4.418  19.060 -71.801  1.00                 C  
ATOM    822  O   PHE   201      -5.208  19.373 -70.911  1.00                 O  
ATOM    823  CB  PHE   201      -4.703  20.510 -73.816  1.00                 C  
ATOM    824  CG  PHE   201      -4.906  20.608 -75.301  1.00                 C  
ATOM    825  CZ  PHE   201      -5.275  20.790 -78.050  1.00                 C  
ATOM    826  CD1 PHE   201      -6.175  20.750 -75.832  1.00                 C  
ATOM    827  CE1 PHE   201      -6.362  20.841 -77.199  1.00                 C  
ATOM    828  CD2 PHE   201      -3.827  20.559 -76.166  1.00                 C  
ATOM    829  CE2 PHE   201      -4.014  20.650 -77.532  1.00                 C  
ATOM    830  N   ILE   202      -3.167  18.680 -71.561  1.00                 N  
ATOM    831  CA  ILE   202      -2.632  18.616 -70.214  1.00                 C  
ATOM    832  C   ILE   202      -3.249  17.503 -69.391  1.00                 C  
ATOM    833  O   ILE   202      -4.205  16.857 -69.820  1.00                 O  
ATOM    834  CB  ILE   202      -2.818  19.951 -69.469  1.00                 C  
ATOM    835  CD1 ILE   202      -2.361  22.452 -69.653  1.00                 C  
ATOM    836  CG1 ILE   202      -2.043  21.067 -70.172  1.00                 C  
ATOM    837  CG2 ILE   202      -2.409  19.808 -68.011  1.00                 C  
ATOM    838  N   ASN   203      -2.697  17.277 -68.203  1.00                 N  
ATOM    839  CA  ASN   203      -3.206  16.253 -67.309  1.00                 C  
ATOM    840  C   ASN   203      -4.430  16.723 -66.548  1.00                 C  
ATOM    841  O   ASN   203      -4.806  17.893 -66.622  1.00                 O  
ATOM    842  CB  ASN   203      -2.117  15.805 -66.332  1.00                 C  
ATOM    843  CG  ASN   203      -1.712  16.903 -65.368  1.00                 C  
ATOM    844  OD1 ASN   203      -2.389  17.925 -65.256  1.00                 O  
ATOM    845  ND2 ASN   203      -0.602  16.694 -64.669  1.00                 N  
ATOM    846  N   GLY   204      -5.055  15.807 -65.816  1.00                 N  
ATOM    847  CA  GLY   204      -6.240  16.135 -65.034  1.00                 C  
ATOM    848  C   GLY   204      -5.930  17.110 -63.902  1.00                 C  
ATOM    849  O   GLY   204      -4.787  17.215 -63.456  1.00                 O  
ATOM    850  N   SER   205      -6.953  17.822 -63.443  1.00                 N  
ATOM    851  CA  SER   205      -6.784  18.817 -62.390  1.00                 C  
ATOM    852  C   SER   205      -6.914  18.189 -61.007  1.00                 C  
ATOM    853  O   SER   205      -6.376  18.705 -60.027  1.00                 O  
ATOM    854  CB  SER   205      -7.806  19.945 -62.549  1.00                 C  
ATOM    855  OG  SER   205      -9.125  19.470 -62.345  1.00                 O  
ATOM    856  N   ILE   206      -7.632  17.074 -60.935  1.00                 N  
ATOM    857  CA  ILE   206      -7.815  16.359 -59.679  1.00                 C  
ATOM    858  C   ILE   206      -7.921  14.858 -59.920  1.00                 C  
ATOM    859  O   ILE   206      -8.034  14.410 -61.061  1.00                 O  
ATOM    860  CB  ILE   206      -9.058  16.860 -58.921  1.00                 C  
ATOM    861  CD1 ILE   206     -11.606  16.909 -59.007  1.00                 C  
ATOM    862  CG1 ILE   206     -10.320  16.629 -59.754  1.00                 C  
ATOM    863  CG2 ILE   206      -8.893  18.321 -58.534  1.00                 C  
ATOM    864  N   ILE   207      -7.885  14.085 -58.840  1.00                 N  
ATOM    865  CA  ILE   207      -7.955  12.632 -58.938  1.00                 C  
ATOM    866  C   ILE   207      -9.282  12.093 -58.416  1.00                 C  
ATOM    867  O   ILE   207      -9.552  12.133 -57.216  1.00                 O  
ATOM    868  CB  ILE   207      -6.795  11.959 -58.182  1.00                 C  
ATOM    869  CD1 ILE   207      -4.258  11.973 -57.932  1.00                 C  
ATOM    870  CG1 ILE   207      -5.450  12.418 -58.750  1.00                 C  
ATOM    871  CG2 ILE   207      -6.940  10.445 -58.222  1.00                 C  
ATOM    872  N   ALA   208     -10.108  11.591 -59.328  1.00                 N  
ATOM    873  CA  ALA   208     -11.382  10.986 -58.963  1.00                 C  
ATOM    874  C   ALA   208     -11.389   9.512 -59.353  1.00                 C  
ATOM    875  O   ALA   208     -10.335   8.923 -59.593  1.00                 O  
ATOM    876  CB  ALA   208     -12.531  11.726 -59.631  1.00                 C  
ATOM    877  N   LYS   209     -12.577   8.919 -59.418  1.00                 N  
ATOM    878  CA  LYS   209     -12.702   7.524 -59.795  1.00                 C  
ATOM    879  C   LYS   209     -14.102   6.971 -59.621  1.00                 C  
ATOM    880  O   LYS   209     -14.762   7.229 -58.614  1.00                 O  
ATOM    881  CB  LYS   209     -11.730   6.662 -58.988  1.00                 C  
ATOM    882  CD  LYS   209     -10.692   4.411 -58.592  1.00                 C  
ATOM    883  CE  LYS   209     -10.688   2.944 -58.988  1.00                 C  
ATOM    884  CG  LYS   209     -11.728   5.194 -59.382  1.00                 C  
ATOM    885  NZ  LYS   209      -9.682   2.163 -58.216  1.00                 N  
ATOM    886  N   TYR   210     -14.556   6.210 -60.611  1.00                 N  
ATOM    887  CA  TYR   210     -15.853   5.549 -60.538  1.00                 C  
ATOM    888  C   TYR   210     -15.712   4.191 -59.862  1.00                 C  
ATOM    889  O   TYR   210     -14.621   3.627 -59.808  1.00                 O  
ATOM    890  CB  TYR   210     -16.455   5.395 -61.936  1.00                 C  
ATOM    891  CG  TYR   210     -16.866   6.703 -62.574  1.00                 C  
ATOM    892  OH  TYR   210     -17.979  10.301 -64.335  1.00                 O  
ATOM    893  CZ  TYR   210     -17.612   9.110 -63.752  1.00                 C  
ATOM    894  CD1 TYR   210     -15.979   7.414 -63.373  1.00                 C  
ATOM    895  CE1 TYR   210     -16.345   8.610 -63.960  1.00                 C  
ATOM    896  CD2 TYR   210     -18.138   7.223 -62.375  1.00                 C  
ATOM    897  CE2 TYR   210     -18.522   8.417 -62.954  1.00                 C  
ATOM    898  N   ARG   211     -16.821   3.668 -59.352  1.00                 N  
ATOM    899  CA  ARG   211     -16.813   2.374 -58.696  1.00                 C  
ATOM    900  C   ARG   211     -18.179   1.720 -58.689  1.00                 C  
ATOM    901  O   ARG   211     -19.197   2.380 -58.899  1.00                 O  
ATOM    902  CB  ARG   211     -16.307   2.505 -57.258  1.00                 C  
ATOM    903  CD  ARG   211     -16.531   3.607 -55.014  1.00                 C  
ATOM    904  NE  ARG   211     -17.404   4.350 -54.109  1.00                 N  
ATOM    905  CG  ARG   211     -17.177   3.381 -56.371  1.00                 C  
ATOM    906  CZ  ARG   211     -17.484   5.676 -54.070  1.00                 C  
ATOM    907  NH1 ARG   211     -18.307   6.266 -53.213  1.00                 N  
ATOM    908  NH2 ARG   211     -16.742   6.410 -54.888  1.00                 N  
ATOM    909  N   MET   212     -18.199   0.413 -58.449  1.00                 N  
ATOM    910  CA  MET   212     -19.451  -0.327 -58.366  1.00                 C  
ATOM    911  C   MET   212     -20.075  -0.138 -56.989  1.00                 C  
ATOM    912  O   MET   212     -19.460  -0.453 -55.970  1.00                 O  
ATOM    913  CB  MET   212     -19.216  -1.811 -58.655  1.00                 C  
ATOM    914  SD  MET   212     -21.652  -2.201 -59.918  1.00                 S  
ATOM    915  CE  MET   212     -20.805  -2.812 -61.373  1.00                 C  
ATOM    916  CG  MET   212     -20.479  -2.656 -58.626  1.00                 C  
ATOM    917  N   LYS   213     -21.299   0.379 -56.964  1.00                 N  
ATOM    918  CA  LYS   213     -21.975   0.680 -55.706  1.00                 C  
ATOM    919  C   LYS   213     -22.874  -0.463 -55.246  1.00                 C  
ATOM    920  O   LYS   213     -23.676  -0.989 -56.018  1.00                 O  
ATOM    921  CB  LYS   213     -22.803   1.960 -55.836  1.00                 C  
ATOM    922  CD  LYS   213     -24.216   3.714 -54.727  1.00                 C  
ATOM    923  CE  LYS   213     -24.898   4.146 -53.439  1.00                 C  
ATOM    924  CG  LYS   213     -23.461   2.407 -54.541  1.00                 C  
ATOM    925  NZ  LYS   213     -25.638   5.427 -53.606  1.00                 N  
ATOM    926  N   LEU   214     -22.734  -0.840 -53.981  1.00                 N  
ATOM    927  CA  LEU   214     -23.541  -1.906 -53.404  1.00                 C  
ATOM    928  C   LEU   214     -24.067  -1.497 -52.032  1.00                 C  
ATOM    929  O   LEU   214     -23.341  -0.897 -51.240  1.00                 O  
ATOM    930  CB  LEU   214     -22.727  -3.197 -53.299  1.00                 C  
ATOM    931  CG  LEU   214     -22.227  -3.792 -54.617  1.00                 C  
ATOM    932  CD1 LEU   214     -21.294  -4.965 -54.358  1.00                 C  
ATOM    933  CD2 LEU   214     -23.396  -4.229 -55.488  1.00                 C  
ATOM    934  N   ARG   215     -25.340  -1.819 -51.750  1.00                 N  
ATOM    935  CA  ARG   215     -25.984  -1.474 -50.478  1.00                 C  
ATOM    936  C   ARG   215     -25.107  -1.823 -49.281  1.00                 C  
ATOM    937  O   ARG   215     -24.485  -2.883 -49.261  1.00                 O  
ATOM    938  CB  ARG   215     -27.333  -2.184 -50.350  1.00                 C  
ATOM    939  CD  ARG   215     -29.441  -2.550 -49.037  1.00                 C  
ATOM    940  NE  ARG   215     -30.370  -1.973 -50.006  1.00                 N  
ATOM    941  CG  ARG   215     -28.085  -1.863 -49.069  1.00                 C  
ATOM    942  CZ  ARG   215     -31.543  -2.509 -50.326  1.00                 C  
ATOM    943  NH1 ARG   215     -32.323  -1.913 -51.219  1.00                 N  
ATOM    944  NH2 ARG   215     -31.935  -3.638 -49.752  1.00                 N  
ATOM    945  N   PRO   216     -25.062  -0.929 -48.298  1.00                 N  
ATOM    946  CA  PRO   216     -24.244  -1.130 -47.107  1.00                 C  
ATOM    947  C   PRO   216     -24.542  -2.473 -46.452  1.00                 C  
ATOM    948  O   PRO   216     -25.695  -2.789 -46.159  1.00                 O  
ATOM    949  CB  PRO   216     -24.628   0.036 -46.193  1.00                 C  
ATOM    950  CD  PRO   216     -25.780   0.458 -48.248  1.00                 C  
ATOM    951  CG  PRO   216     -25.032   1.126 -47.128  1.00                 C  
ATOM    952  N   ARG   217     -23.497  -3.263 -46.231  1.00                 N  
ATOM    953  CA  ARG   217     -23.645  -4.566 -45.610  1.00                 C  
ATOM    954  C   ARG   217     -24.324  -5.575 -46.516  1.00                 C  
ATOM    955  O   ARG   217     -25.173  -6.348 -46.072  1.00                 O  
ATOM    956  CB  ARG   217     -24.435  -4.451 -44.305  1.00                 C  
ATOM    957  CD  ARG   217     -24.595  -3.527 -41.977  1.00                 C  
ATOM    958  NE  ARG   217     -24.013  -2.629 -40.983  1.00                 N  
ATOM    959  CG  ARG   217     -23.789  -3.550 -43.266  1.00                 C  
ATOM    960  CZ  ARG   217     -24.564  -2.361 -39.804  1.00                 C  
ATOM    961  NH1 ARG   217     -23.962  -1.530 -38.963  1.00                 N  
ATOM    962  NH2 ARG   217     -25.717  -2.924 -39.468  1.00                 N  
ATOM    963  N   SER   218     -24.239  -5.349 -47.826  1.00                 N  
ATOM    964  CA  SER   218     -24.892  -6.216 -48.805  1.00                 C  
ATOM    965  C   SER   218     -24.857  -7.704 -48.487  1.00                 C  
ATOM    966  O   SER   218     -25.645  -8.492 -49.016  1.00                 O  
ATOM    967  CB  SER   218     -24.272  -6.022 -50.190  1.00                 C  
ATOM    968  OG  SER   218     -22.928  -6.469 -50.215  1.00                 O  
ATOM    969  N   PRO   219     -23.944  -8.119 -47.616  1.00                 N  
ATOM    970  CA  PRO   219     -23.869  -9.529 -47.274  1.00                 C  
ATOM    971  C   PRO   219     -25.190 -10.024 -46.692  1.00                 C  
ATOM    972  O   PRO   219     -25.702 -11.083 -47.066  1.00                 O  
ATOM    973  CB  PRO   219     -22.740  -9.600 -46.244  1.00                 C  
ATOM    974  CD  PRO   219     -22.751  -7.328 -46.996  1.00                 C  
ATOM    975  CG  PRO   219     -21.846  -8.457 -46.590  1.00                 C  
ATOM    976  N   GLU   220     -25.766  -9.265 -45.766  1.00                 N  
ATOM    977  CA  GLU   220     -27.031  -9.680 -45.174  1.00                 C  
ATOM    978  C   GLU   220     -28.155  -9.767 -46.201  1.00                 C  
ATOM    979  O   GLU   220     -28.754 -10.823 -46.420  1.00                 O  
ATOM    980  CB  GLU   220     -27.440  -8.719 -44.056  1.00                 C  
ATOM    981  CD  GLU   220     -28.631 -10.391 -42.583  1.00                 C  
ATOM    982  CG  GLU   220     -28.739  -9.093 -43.360  1.00                 C  
ATOM    983  OE1 GLU   220     -27.494 -10.806 -42.275  1.00                 O  
ATOM    984  OE2 GLU   220     -29.683 -10.992 -42.282  1.00                 O  
ATOM    985  N   GLY   221     -28.455  -8.646 -46.847  1.00                 N  
ATOM    986  CA  GLY   221     -29.541  -8.597 -47.820  1.00                 C  
ATOM    987  C   GLY   221     -29.254  -9.202 -49.191  1.00                 C  
ATOM    988  O   GLY   221     -30.101  -9.874 -49.786  1.00                 O  
ATOM    989  N   PHE   222     -28.055  -8.978 -49.717  1.00                 N  
ATOM    990  CA  PHE   222     -27.725  -9.492 -51.042  1.00                 C  
ATOM    991  C   PHE   222     -26.461 -10.335 -51.105  1.00                 C  
ATOM    992  O   PHE   222     -26.408 -11.369 -51.776  1.00                 O  
ATOM    993  CB  PHE   222     -27.577  -8.343 -52.041  1.00                 C  
ATOM    994  CG  PHE   222     -28.825  -7.525 -52.213  1.00                 C  
ATOM    995  CZ  PHE   222     -31.138  -6.017 -52.536  1.00                 C  
ATOM    996  CD1 PHE   222     -28.913  -6.249 -51.685  1.00                 C  
ATOM    997  CE1 PHE   222     -30.061  -5.497 -51.844  1.00                 C  
ATOM    998  CD2 PHE   222     -29.912  -8.032 -52.904  1.00                 C  
ATOM    999  CE2 PHE   222     -31.061  -7.280 -53.062  1.00                 C  
ATOM   1000  N   LYS   223     -25.418  -9.906 -50.405  1.00                 N  
ATOM   1001  CA  LYS   223     -24.180 -10.658 -50.422  1.00                 C  
ATOM   1002  C   LYS   223     -23.398 -10.459 -51.704  1.00                 C  
ATOM   1003  O   LYS   223     -23.176 -11.393 -52.480  1.00                 O  
ATOM   1004  CB  LYS   223     -24.456 -12.150 -50.224  1.00                 C  
ATOM   1005  CD  LYS   223     -23.565 -14.443 -49.728  1.00                 C  
ATOM   1006  CE  LYS   223     -22.332 -15.262 -49.380  1.00                 C  
ATOM   1007  CG  LYS   223     -23.221 -12.971 -49.894  1.00                 C  
ATOM   1008  NZ  LYS   223     -22.657 -16.704 -49.198  1.00                 N  
ATOM   1009  N   ALA   224     -22.973  -9.148 -51.897  1.00                 N  
ATOM   1010  CA  ALA   224     -22.180  -8.964 -53.107  1.00                 C  
ATOM   1011  C   ALA   224     -21.007  -8.021 -52.868  1.00                 C  
ATOM   1012  O   ALA   224     -20.149  -7.855 -53.733  1.00                 O  
ATOM   1013  CB  ALA   224     -23.050  -8.433 -54.236  1.00                 C  
ATOM   1014  N   GLU   225     -20.980  -7.405 -51.691  1.00                 N  
ATOM   1015  CA  GLU   225     -19.949  -6.441 -51.351  1.00                 C  
ATOM   1016  C   GLU   225     -18.542  -6.898 -51.683  1.00                 C  
ATOM   1017  O   GLU   225     -17.974  -6.502 -52.701  1.00                 O  
ATOM   1018  CB  GLU   225     -20.008  -6.096 -49.861  1.00                 C  
ATOM   1019  CD  GLU   225     -19.245  -3.695 -50.043  1.00                 C  
ATOM   1020  CG  GLU   225     -18.990  -5.056 -49.424  1.00                 C  
ATOM   1021  OE1 GLU   225     -20.413  -3.253 -50.045  1.00                 O  
ATOM   1022  OE2 GLU   225     -18.276  -3.072 -50.526  1.00                 O  
ATOM   1023  N   ASP   226     -17.979  -7.739 -50.821  1.00                 N  
ATOM   1024  CA  ASP   226     -16.609  -8.217 -50.993  1.00                 C  
ATOM   1025  C   ASP   226     -16.347  -8.862 -52.358  1.00                 C  
ATOM   1026  O   ASP   226     -15.343  -8.556 -53.001  1.00                 O  
ATOM   1027  CB  ASP   226     -16.252  -9.225 -49.899  1.00                 C  
ATOM   1028  CG  ASP   226     -16.083  -8.575 -48.540  1.00                 C  
ATOM   1029  OD1 ASP   226     -15.976  -7.332 -48.485  1.00                 O  
ATOM   1030  OD2 ASP   226     -16.057  -9.309 -47.530  1.00                 O  
ATOM   1031  N   LYS   227     -17.243  -9.759 -52.803  1.00                 N  
ATOM   1032  CA  LYS   227     -17.044 -10.427 -54.094  1.00                 C  
ATOM   1033  C   LYS   227     -16.815  -9.444 -55.237  1.00                 C  
ATOM   1034  O   LYS   227     -15.826  -9.565 -55.958  1.00                 O  
ATOM   1035  CB  LYS   227     -18.244 -11.316 -54.428  1.00                 C  
ATOM   1036  CD  LYS   227     -19.572 -13.388 -53.937  1.00                 C  
ATOM   1037  CE  LYS   227     -19.695 -14.621 -53.057  1.00                 C  
ATOM   1038  CG  LYS   227     -18.352 -12.562 -53.564  1.00                 C  
ATOM   1039  NZ  LYS   227     -20.908 -15.419 -53.384  1.00                 N  
ATOM   1040  N   ILE   228     -17.723  -8.487 -55.397  1.00                 N  
ATOM   1041  CA  ILE   228     -17.615  -7.498 -56.465  1.00                 C  
ATOM   1042  C   ILE   228     -16.322  -6.696 -56.354  1.00                 C  
ATOM   1043  O   ILE   228     -15.652  -6.443 -57.354  1.00                 O  
ATOM   1044  CB  ILE   228     -18.820  -6.539 -56.471  1.00                 C  
ATOM   1045  CD1 ILE   228     -20.103  -7.965 -58.150  1.00                 C  
ATOM   1046  CG1 ILE   228     -20.107  -7.303 -56.790  1.00                 C  
ATOM   1047  CG2 ILE   228     -18.585  -5.394 -57.443  1.00                 C  
ATOM   1048  N   ASN   229     -15.979  -6.299 -55.133  1.00                 N  
ATOM   1049  CA  ASN   229     -14.748  -5.556 -54.890  1.00                 C  
ATOM   1050  C   ASN   229     -13.533  -6.268 -55.474  1.00                 C  
ATOM   1051  O   ASN   229     -12.765  -5.683 -56.237  1.00                 O  
ATOM   1052  CB  ASN   229     -14.553  -5.318 -53.391  1.00                 C  
ATOM   1053  CG  ASN   229     -15.506  -4.276 -52.838  1.00                 C  
ATOM   1054  OD1 ASN   229     -16.083  -3.489 -53.588  1.00                 O  
ATOM   1055  ND2 ASN   229     -15.673  -4.270 -51.521  1.00                 N  
ATOM   1056  N   GLN   230     -13.367  -7.534 -55.108  1.00                 N  
ATOM   1057  CA  GLN   230     -12.263  -8.340 -55.612  1.00                 C  
ATOM   1058  C   GLN   230     -12.357  -8.505 -57.124  1.00                 C  
ATOM   1059  O   GLN   230     -11.343  -8.504 -57.823  1.00                 O  
ATOM   1060  CB  GLN   230     -12.245  -9.710 -54.931  1.00                 C  
ATOM   1061  CD  GLN   230      -9.737  -9.997 -54.863  1.00                 C  
ATOM   1062  CG  GLN   230     -11.060 -10.580 -55.318  1.00                 C  
ATOM   1063  OE1 GLN   230      -9.678  -9.257 -53.881  1.00                 O  
ATOM   1064  NE2 GLN   230      -8.668 -10.330 -55.578  1.00                 N  
ATOM   1065  N   LYS   231     -13.580  -8.646 -57.623  1.00                 N  
ATOM   1066  CA  LYS   231     -13.810  -8.821 -59.052  1.00                 C  
ATOM   1067  C   LYS   231     -13.249  -7.647 -59.848  1.00                 C  
ATOM   1068  O   LYS   231     -12.618  -7.835 -60.887  1.00                 O  
ATOM   1069  CB  LYS   231     -15.304  -8.983 -59.338  1.00                 C  
ATOM   1070  CD  LYS   231     -17.376 -10.389 -59.162  1.00                 C  
ATOM   1071  CE  LYS   231     -17.962 -11.704 -58.675  1.00                 C  
ATOM   1072  CG  LYS   231     -15.888 -10.304 -58.864  1.00                 C  
ATOM   1073  NZ  LYS   231     -19.428 -11.783 -58.922  1.00                 N  
ATOM   1074  N   LEU   232     -13.481  -6.437 -59.350  1.00                 N  
ATOM   1075  CA  LEU   232     -12.977  -5.234 -60.000  1.00                 C  
ATOM   1076  C   LEU   232     -11.453  -5.236 -60.042  1.00                 C  
ATOM   1077  O   LEU   232     -10.850  -4.917 -61.067  1.00                 O  
ATOM   1078  CB  LEU   232     -13.484  -3.983 -59.279  1.00                 C  
ATOM   1079  CG  LEU   232     -14.980  -3.690 -59.401  1.00                 C  
ATOM   1080  CD1 LEU   232     -15.377  -2.533 -58.497  1.00                 C  
ATOM   1081  CD2 LEU   232     -15.352  -3.384 -60.844  1.00                 C  
ATOM   1082  N   GLU   233     -10.835  -5.600 -58.923  1.00                 N  
ATOM   1083  CA  GLU   233      -9.381  -5.678 -58.842  1.00                 C  
ATOM   1084  C   GLU   233      -8.835  -6.733 -59.797  1.00                 C  
ATOM   1085  O   GLU   233      -7.795  -6.537 -60.425  1.00                 O  
ATOM   1086  CB  GLU   233      -8.940  -5.986 -57.410  1.00                 C  
ATOM   1087  CD  GLU   233      -8.780  -5.209 -55.012  1.00                 C  
ATOM   1088  CG  GLU   233      -9.156  -4.841 -56.434  1.00                 C  
ATOM   1089  OE1 GLU   233      -8.533  -6.406 -54.753  1.00                 O  
ATOM   1090  OE2 GLU   233      -8.734  -4.301 -54.156  1.00                 O  
ATOM   1091  N   GLU   234      -9.543  -7.851 -59.903  1.00                 N  
ATOM   1092  CA  GLU   234      -9.132  -8.934 -60.786  1.00                 C  
ATOM   1093  C   GLU   234      -9.201  -8.498 -62.245  1.00                 C  
ATOM   1094  O   GLU   234      -8.294  -8.775 -63.029  1.00                 O  
ATOM   1095  CB  GLU   234     -10.005 -10.170 -60.561  1.00                 C  
ATOM   1096  CD  GLU   234     -10.710 -12.031 -59.005  1.00                 C  
ATOM   1097  CG  GLU   234      -9.787 -10.848 -59.218  1.00                 C  
ATOM   1098  OE1 GLU   234     -11.646 -12.207 -59.813  1.00                 O  
ATOM   1099  OE2 GLU   234     -10.499 -12.782 -58.030  1.00                 O  
ATOM   1100  N   TYR   235     -10.280  -7.809 -62.602  1.00                 N  
ATOM   1101  CA  TYR   235     -10.475  -7.347 -63.971  1.00                 C  
ATOM   1102  C   TYR   235      -9.397  -6.356 -64.397  1.00                 C  
ATOM   1103  O   TYR   235      -8.914  -6.401 -65.528  1.00                 O  
ATOM   1104  CB  TYR   235     -11.855  -6.705 -64.128  1.00                 C  
ATOM   1105  CG  TYR   235     -12.996  -7.697 -64.126  1.00                 C  
ATOM   1106  OH  TYR   235     -16.144 -10.413 -64.112  1.00                 O  
ATOM   1107  CZ  TYR   235     -15.102  -9.515 -64.117  1.00                 C  
ATOM   1108  CD1 TYR   235     -14.243  -7.345 -63.624  1.00                 C  
ATOM   1109  CE1 TYR   235     -15.291  -8.245 -63.618  1.00                 C  
ATOM   1110  CD2 TYR   235     -12.823  -8.981 -64.625  1.00                 C  
ATOM   1111  CE2 TYR   235     -13.860  -9.894 -64.627  1.00                 C  
ATOM   1112  N   PHE   236      -9.020  -5.463 -63.487  1.00                 N  
ATOM   1113  CA  PHE   236      -8.019  -4.446 -63.789  1.00                 C  
ATOM   1114  C   PHE   236      -6.638  -5.060 -63.990  1.00                 C  
ATOM   1115  O   PHE   236      -5.893  -4.654 -64.882  1.00                 O  
ATOM   1116  CB  PHE   236      -7.964  -3.400 -62.674  1.00                 C  
ATOM   1117  CG  PHE   236      -6.993  -2.285 -62.936  1.00                 C  
ATOM   1118  CZ  PHE   236      -5.192  -0.223 -63.416  1.00                 C  
ATOM   1119  CD1 PHE   236      -7.283  -1.298 -63.862  1.00                 C  
ATOM   1120  CE1 PHE   236      -6.390  -0.272 -64.103  1.00                 C  
ATOM   1121  CD2 PHE   236      -5.790  -2.222 -62.256  1.00                 C  
ATOM   1122  CE2 PHE   236      -4.896  -1.195 -62.497  1.00                 C  
ATOM   1123  N   ALA   237      -6.301  -6.038 -63.157  1.00                 N  
ATOM   1124  CA  ALA   237      -5.002  -6.696 -63.239  1.00                 C  
ATOM   1125  C   ALA   237      -4.882  -7.545 -64.500  1.00                 C  
ATOM   1126  O   ALA   237      -3.789  -7.721 -65.039  1.00                 O  
ATOM   1127  CB  ALA   237      -4.767  -7.560 -62.009  1.00                 C  
ATOM   1128  N   ALA   238      -5.697  -8.594 -64.605  1.00                 N  
ATOM   1129  CA  ALA   238      -5.630  -9.461 -65.773  1.00                 C  
ATOM   1130  C   ALA   238      -5.953  -8.672 -67.045  1.00                 C  
ATOM   1131  O   ALA   238      -5.292  -8.818 -68.077  1.00                 O  
ATOM   1132  CB  ALA   238      -6.585 -10.634 -65.618  1.00                 C  
ATOM   1133  N   LYS   239      -6.976  -7.823 -66.989  1.00                 N  
ATOM   1134  CA  LYS   239      -7.337  -7.026 -68.157  1.00                 C  
ATOM   1135  C   LYS   239      -6.146  -6.163 -68.584  1.00                 C  
ATOM   1136  O   LYS   239      -5.843  -6.019 -69.772  1.00                 O  
ATOM   1137  CB  LYS   239      -8.558  -6.155 -67.855  1.00                 C  
ATOM   1138  CD  LYS   239     -11.022  -6.011 -67.398  1.00                 C  
ATOM   1139  CE  LYS   239     -12.318  -6.791 -67.246  1.00                 C  
ATOM   1140  CG  LYS   239      -9.857  -6.933 -67.717  1.00                 C  
ATOM   1141  NZ  LYS   239     -13.461  -5.905 -66.891  1.00                 N  
ATOM   1142  N   VAL   240      -5.453  -5.575 -67.609  1.00                 N  
ATOM   1143  CA  VAL   240      -4.288  -4.734 -67.886  1.00                 C  
ATOM   1144  C   VAL   240      -3.142  -5.538 -68.484  1.00                 C  
ATOM   1145  O   VAL   240      -2.466  -5.110 -69.423  1.00                 O  
ATOM   1146  CB  VAL   240      -3.799  -4.011 -66.617  1.00                 C  
ATOM   1147  CG1 VAL   240      -3.166  -5.001 -65.651  1.00                 C  
ATOM   1148  CG2 VAL   240      -2.815  -2.909 -66.978  1.00                 C  
ATOM   1149  N   LYS   241      -2.909  -6.723 -67.939  1.00                 N  
ATOM   1150  CA  LYS   241      -1.838  -7.567 -68.426  1.00                 C  
ATOM   1151  C   LYS   241      -2.114  -8.036 -69.847  1.00                 C  
ATOM   1152  O   LYS   241      -1.203  -8.406 -70.593  1.00                 O  
ATOM   1153  CB  LYS   241      -1.643  -8.772 -67.503  1.00                 C  
ATOM   1154  CD  LYS   241      -0.918  -9.661 -65.271  1.00                 C  
ATOM   1155  CE  LYS   241      -0.339  -9.313 -63.909  1.00                 C  
ATOM   1156  CG  LYS   241      -1.088  -8.420 -66.133  1.00                 C  
ATOM   1157  NZ  LYS   241      -0.189 -10.516 -63.045  1.00                 N  
ATOM   1158  N   GLU   242      -3.384  -8.029 -70.248  1.00                 N  
ATOM   1159  CA  GLU   242      -3.757  -8.452 -71.595  1.00                 C  
ATOM   1160  C   GLU   242      -3.776  -7.267 -72.543  1.00                 C  
ATOM   1161  O   GLU   242      -3.885  -7.418 -73.763  1.00                 O  
ATOM   1162  CB  GLU   242      -5.122  -9.143 -71.581  1.00                 C  
ATOM   1163  CD  GLU   242      -6.522 -11.090 -70.789  1.00                 C  
ATOM   1164  CG  GLU   242      -5.148 -10.451 -70.808  1.00                 C  
ATOM   1165  OE1 GLU   242      -7.476 -10.464 -71.298  1.00                 O  
ATOM   1166  OE2 GLU   242      -6.646 -12.218 -70.266  1.00                 O  
ATOM   1167  N   GLN   243      -3.670  -6.058 -71.998  1.00                 N  
ATOM   1168  CA  GLN   243      -3.700  -4.860 -72.828  1.00                 C  
ATOM   1169  C   GLN   243      -5.014  -4.819 -73.622  1.00                 C  
ATOM   1170  O   GLN   243      -5.061  -4.454 -74.800  1.00                 O  
ATOM   1171  CB  GLN   243      -2.492  -4.828 -73.767  1.00                 C  
ATOM   1172  CD  GLN   243      -0.947  -3.418 -72.351  1.00                 C  
ATOM   1173  CG  GLN   243      -1.153  -4.746 -73.053  1.00                 C  
ATOM   1174  OE1 GLN   243      -1.363  -2.372 -72.848  1.00                 O  
ATOM   1175  NE2 GLN   243      -0.303  -3.457 -71.191  1.00                 N  
ATOM   1176  N   GLY   244      -6.098  -5.204 -72.955  1.00                 N  
ATOM   1177  CA  GLY   244      -7.439  -5.259 -73.548  1.00                 C  
ATOM   1178  C   GLY   244      -8.371  -4.667 -72.486  1.00                 C  
ATOM   1179  O   GLY   244      -8.988  -5.382 -71.692  1.00                 O  
ATOM   1180  N   THR   245      -8.480  -3.341 -72.463  1.00                 N  
ATOM   1181  CA  THR   245      -9.276  -2.642 -71.454  1.00                 C  
ATOM   1182  C   THR   245     -10.633  -2.051 -71.833  1.00                 C  
ATOM   1183  O   THR   245     -10.797  -0.830 -71.907  1.00                 O  
ATOM   1184  CB  THR   245      -8.500  -1.461 -70.842  1.00                 C  
ATOM   1185  OG1 THR   245      -8.057  -0.585 -71.886  1.00                 O  
ATOM   1186  CG2 THR   245      -7.284  -1.961 -70.077  1.00                 C  
ATOM   1187  N   TRP   246     -11.590  -2.850 -72.165  1.00                 N  
ATOM   1188  CA  TRP   246     -12.955  -2.382 -72.376  1.00                 C  
ATOM   1189  C   TRP   246     -12.995  -0.910 -72.774  1.00                 C  
ATOM   1190  O   TRP   246     -13.715  -0.528 -73.696  1.00                 O  
ATOM   1191  CB  TRP   246     -13.796  -2.598 -71.117  1.00                 C  
ATOM   1192  CG  TRP   246     -15.225  -2.173 -71.269  1.00                 C  
ATOM   1193  CD1 TRP   246     -16.258  -2.928 -71.744  1.00                 C  
ATOM   1194  NE1 TRP   246     -17.422  -2.197 -71.736  1.00                 N  
ATOM   1195  CD2 TRP   246     -15.778  -0.892 -70.945  1.00                 C  
ATOM   1196  CE2 TRP   246     -17.150  -0.942 -71.249  1.00                 C  
ATOM   1197  CH2 TRP   246     -17.453   1.291 -70.547  1.00                 C  
ATOM   1198  CZ2 TRP   246     -17.999   0.146 -71.053  1.00                 C  
ATOM   1199  CE3 TRP   246     -15.246   0.293 -70.428  1.00                 C  
ATOM   1200  CZ3 TRP   246     -16.091   1.369 -70.235  1.00                 C  
ATOM   1201  N   GLN   247     -12.219  -0.087 -72.075  1.00                 N  
ATOM   1202  CA  GLN   247     -12.168   1.340 -72.370  1.00                 C  
ATOM   1203  C   GLN   247     -11.693   1.577 -73.799  1.00                 C  
ATOM   1204  O   GLN   247     -12.302   2.343 -74.545  1.00                 O  
ATOM   1205  CB  GLN   247     -11.251   2.060 -71.379  1.00                 C  
ATOM   1206  CD  GLN   247     -10.824   2.756 -68.989  1.00                 C  
ATOM   1207  CG  GLN   247     -11.806   2.139 -69.966  1.00                 C  
ATOM   1208  OE1 GLN   247      -9.629   2.850 -69.270  1.00                 O  
ATOM   1209  NE2 GLN   247     -11.327   3.180 -67.835  1.00                 N  
ATOM   1210  N   ARG   248     -10.604   0.914 -74.174  1.00                 N  
ATOM   1211  CA  ARG   248     -10.080   1.011 -75.531  1.00                 C  
ATOM   1212  C   ARG   248     -11.120   0.599 -76.565  1.00                 C  
ATOM   1213  O   ARG   248     -11.146   1.124 -77.677  1.00                 O  
ATOM   1214  CB  ARG   248      -8.826   0.148 -75.684  1.00                 C  
ATOM   1215  CD  ARG   248      -6.418  -0.248 -75.099  1.00                 C  
ATOM   1216  NE  ARG   248      -5.233   0.264 -74.414  1.00                 N  
ATOM   1217  CG  ARG   248      -7.610   0.683 -74.946  1.00                 C  
ATOM   1218  CZ  ARG   248      -4.104  -0.421 -74.262  1.00                 C  
ATOM   1219  NH1 ARG   248      -3.078   0.126 -73.625  1.00                 N  
ATOM   1220  NH2 ARG   248      -4.004  -1.650 -74.748  1.00                 N  
ATOM   1221  N   ILE   249     -11.979  -0.343 -76.187  1.00                 N  
ATOM   1222  CA  ILE   249     -13.000  -0.858 -77.091  1.00                 C  
ATOM   1223  C   ILE   249     -14.073   0.179 -77.408  1.00                 C  
ATOM   1224  O   ILE   249     -14.543   0.266 -78.541  1.00                 O  
ATOM   1225  CB  ILE   249     -13.672  -2.121 -76.522  1.00                 C  
ATOM   1226  CD1 ILE   249     -13.166  -4.475 -75.684  1.00                 C  
ATOM   1227  CG1 ILE   249     -12.673  -3.279 -76.469  1.00                 C  
ATOM   1228  CG2 ILE   249     -14.909  -2.477 -77.332  1.00                 C  
ATOM   1229  N   LYS   250     -14.457   0.963 -76.406  1.00                 N  
ATOM   1230  CA  LYS   250     -15.567   1.899 -76.556  1.00                 C  
ATOM   1231  C   LYS   250     -15.119   3.335 -76.810  1.00                 C  
ATOM   1232  O   LYS   250     -15.881   4.146 -77.337  1.00                 O  
ATOM   1233  CB  LYS   250     -16.461   1.873 -75.315  1.00                 C  
ATOM   1234  CD  LYS   250     -18.000   0.078 -76.156  1.00                 C  
ATOM   1235  CE  LYS   250     -18.688  -1.238 -75.830  1.00                 C  
ATOM   1236  CG  LYS   250     -17.083   0.517 -75.026  1.00                 C  
ATOM   1237  NZ  LYS   250     -19.572  -1.692 -76.939  1.00                 N  
ATOM   1238  N   PHE   251     -13.883   3.649 -76.437  1.00                 N  
ATOM   1239  CA  PHE   251     -13.360   4.999 -76.614  1.00                 C  
ATOM   1240  C   PHE   251     -12.605   5.175 -77.930  1.00                 C  
ATOM   1241  O   PHE   251     -12.935   6.051 -78.729  1.00                 O  
ATOM   1242  CB  PHE   251     -12.437   5.373 -75.452  1.00                 C  
ATOM   1243  CG  PHE   251     -11.857   6.754 -75.559  1.00                 C  
ATOM   1244  CZ  PHE   251     -10.778   9.308 -75.759  1.00                 C  
ATOM   1245  CD1 PHE   251     -12.633   7.869 -75.292  1.00                 C  
ATOM   1246  CE1 PHE   251     -12.099   9.140 -75.390  1.00                 C  
ATOM   1247  CD2 PHE   251     -10.536   6.939 -75.927  1.00                 C  
ATOM   1248  CE2 PHE   251     -10.002   8.210 -76.025  1.00                 C  
ATOM   1249  N   ASN   252     -11.597   4.338 -78.156  1.00                 N  
ATOM   1250  CA  ASN   252     -10.720   4.503 -79.311  1.00                 C  
ATOM   1251  C   ASN   252     -11.043   3.545 -80.457  1.00                 C  
ATOM   1252  O   ASN   252     -11.171   3.967 -81.607  1.00                 O  
ATOM   1253  CB  ASN   252      -9.256   4.331 -78.901  1.00                 C  
ATOM   1254  CG  ASN   252      -8.746   5.486 -78.062  1.00                 C  
ATOM   1255  OD1 ASN   252      -9.317   6.576 -78.077  1.00                 O  
ATOM   1256  ND2 ASN   252      -7.667   5.249 -77.326  1.00                 N  
ATOM   1257  N   PRO   253     -11.173   2.260 -80.145  1.00                 N  
ATOM   1258  CA  PRO   253     -11.484   1.258 -81.160  1.00                 C  
ATOM   1259  C   PRO   253     -12.817   1.552 -81.840  1.00                 C  
ATOM   1260  O   PRO   253     -12.900   1.601 -83.067  1.00                 O  
ATOM   1261  CB  PRO   253     -11.533  -0.057 -80.379  1.00                 C  
ATOM   1262  CD  PRO   253     -10.897   1.614 -78.788  1.00                 C  
ATOM   1263  CG  PRO   253     -10.668   0.184 -79.188  1.00                 C  
ATOM   1264  N   THR   254     -12.751   2.014 -83.084  1.00                 N  
ATOM   1265  CA  THR   254     -13.958   2.328 -83.822  1.00                 C  
ATOM   1266  C   THR   254     -14.498   3.711 -83.513  1.00                 C  
ATOM   1267  O   THR   254     -15.524   4.140 -84.046  1.00                 O  
ATOM   1268  CB  THR   254     -15.071   1.300 -83.546  1.00                 C  
ATOM   1269  OG1 THR   254     -15.676   1.576 -82.277  1.00                 O  
ATOM   1270  CG2 THR   254     -14.500  -0.109 -83.517  1.00                 C  
ATOM   1271  N   PHE   255     -13.809   4.438 -82.638  1.00                 N  
ATOM   1272  CA  PHE   255     -14.227   5.785 -82.260  1.00                 C  
ATOM   1273  C   PHE   255     -13.083   6.768 -82.495  1.00                 C  
ATOM   1274  O   PHE   255     -13.155   7.947 -82.140  1.00                 O  
ATOM   1275  CB  PHE   255     -14.677   5.816 -80.798  1.00                 C  
ATOM   1276  CG  PHE   255     -15.876   4.957 -80.514  1.00                 C  
ATOM   1277  CZ  PHE   255     -18.098   3.371 -79.991  1.00                 C  
ATOM   1278  CD1 PHE   255     -15.723   3.667 -80.036  1.00                 C  
ATOM   1279  CE1 PHE   255     -16.826   2.876 -79.775  1.00                 C  
ATOM   1280  CD2 PHE   255     -17.156   5.438 -80.725  1.00                 C  
ATOM   1281  CE2 PHE   255     -18.259   4.647 -80.464  1.00                 C  
ATOM   1282  N   VAL   256     -12.008   6.282 -83.103  1.00                 N  
ATOM   1283  CA  VAL   256     -10.843   7.116 -83.369  1.00                 C  
ATOM   1284  C   VAL   256     -10.682   7.452 -84.847  1.00                 C  
ATOM   1285  O   VAL   256     -10.475   6.584 -85.699  1.00                 O  
ATOM   1286  CB  VAL   256      -9.547   6.453 -82.866  1.00                 C  
ATOM   1287  CG1 VAL   256      -8.343   7.324 -83.188  1.00                 C  
ATOM   1288  CG2 VAL   256      -9.631   6.185 -81.372  1.00                 C  
ATOM   1289  N   ARG   257     -10.777   8.741 -85.161  1.00                 N  
ATOM   1290  CA  ARG   257     -10.617   9.218 -86.528  1.00                 C  
ATOM   1291  C   ARG   257      -9.144   9.569 -86.711  1.00                 C  
ATOM   1292  O   ARG   257      -8.388   9.681 -85.742  1.00                 O  
ATOM   1293  CB  ARG   257     -11.534  10.415 -86.789  1.00                 C  
ATOM   1294  CD  ARG   257     -13.866  11.310 -87.029  1.00                 C  
ATOM   1295  NE  ARG   257     -15.295  11.012 -86.967  1.00                 N  
ATOM   1296  CG  ARG   257     -13.016  10.087 -86.725  1.00                 C  
ATOM   1297  CZ  ARG   257     -16.254  11.910 -87.169  1.00                 C  
ATOM   1298  NH1 ARG   257     -17.528  11.548 -87.093  1.00                 N  
ATOM   1299  NH2 ARG   257     -15.938  13.167 -87.447  1.00                 N  
ATOM   1300  N   GLY   258      -8.700   9.752 -87.964  1.00                 N  
ATOM   1301  CA  GLY   258      -7.294  10.095 -88.198  1.00                 C  
ATOM   1302  C   GLY   258      -6.889  11.398 -87.509  1.00                 C  
ATOM   1303  O   GLY   258      -5.753  11.570 -87.057  1.00                 O  
ATOM   1304  N   PHE   259      -7.798  12.312 -87.344  1.00                 N  
ATOM   1305  CA  PHE   259      -7.496  13.642 -86.828  1.00                 C  
ATOM   1306  C   PHE   259      -6.600  13.548 -85.599  1.00                 C  
ATOM   1307  O   PHE   259      -6.057  14.551 -85.134  1.00                 O  
ATOM   1308  CB  PHE   259      -8.786  14.392 -86.491  1.00                 C  
ATOM   1309  CG  PHE   259      -9.531  13.819 -85.319  1.00                 C  
ATOM   1310  CZ  PHE   259     -10.914  12.756 -83.154  1.00                 C  
ATOM   1311  CD1 PHE   259      -9.235  14.222 -84.028  1.00                 C  
ATOM   1312  CE1 PHE   259      -9.920  13.695 -82.950  1.00                 C  
ATOM   1313  CD2 PHE   259     -10.528  12.878 -85.507  1.00                 C  
ATOM   1314  CE2 PHE   259     -11.213  12.352 -84.428  1.00                 C  
ATOM   1315  N   LYS   260      -6.451  12.335 -85.077  1.00                 N  
ATOM   1316  CA  LYS   260      -5.602  12.091 -83.917  1.00                 C  
ATOM   1317  C   LYS   260      -4.199  11.676 -84.349  1.00                 C  
ATOM   1318  O   LYS   260      -3.227  11.894 -83.626  1.00                 O  
ATOM   1319  CB  LYS   260      -6.218  11.017 -83.018  1.00                 C  
ATOM   1320  CD  LYS   260      -8.047  10.342 -81.438  1.00                 C  
ATOM   1321  CE  LYS   260      -9.320  10.779 -80.732  1.00                 C  
ATOM   1322  CG  LYS   260      -7.500  11.448 -82.325  1.00                 C  
ATOM   1323  NZ  LYS   260      -9.885   9.695 -79.882  1.00                 N  
ATOM   1324  N   SER   261      -4.104  11.076 -85.531  1.00                 N  
ATOM   1325  CA  SER   261      -2.820  10.664 -86.085  1.00                 C  
ATOM   1326  C   SER   261      -2.075  11.868 -86.649  1.00                 C  
ATOM   1327  O   SER   261      -0.848  11.860 -86.754  1.00                 O  
ATOM   1328  CB  SER   261      -3.020   9.602 -87.168  1.00                 C  
ATOM   1329  OG  SER   261      -3.670  10.148 -88.303  1.00                 O  
ATOM   1330  N   LEU   262      -2.829  12.899 -87.016  1.00                 N  
ATOM   1331  CA  LEU   262      -2.248  14.137 -87.500  1.00                 C  
ATOM   1332  C   LEU   262      -1.951  15.079 -86.350  1.00                 C  
ATOM   1333  O   LEU   262      -1.136  15.994 -86.475  1.00                 O  
ATOM   1334  CB  LEU   262      -3.183  14.810 -88.507  1.00                 C  
ATOM   1335  CG  LEU   262      -3.456  14.037 -89.799  1.00                 C  
ATOM   1336  CD1 LEU   262      -4.478  14.768 -90.657  1.00                 C  
ATOM   1337  CD2 LEU   262      -2.169  13.821 -90.579  1.00                 C  
ATOM   1338  N   ALA   263      -2.619  14.849 -85.224  1.00                 N  
ATOM   1339  CA  ALA   263      -2.400  15.644 -84.023  1.00                 C  
ATOM   1340  C   ALA   263      -1.218  15.097 -83.228  1.00                 C  
ATOM   1341  O   ALA   263      -0.859  15.633 -82.180  1.00                 O  
ATOM   1342  CB  ALA   263      -3.655  15.664 -83.164  1.00                 C  
ATOM   1343  N   SER   264      -0.599  14.042 -83.749  1.00                 N  
ATOM   1344  CA  SER   264       0.596  13.471 -83.137  1.00                 C  
ATOM   1345  C   SER   264       1.807  14.376 -83.353  1.00                 C  
ATOM   1346  O   SER   264       2.948  13.913 -83.344  1.00                 O  
ATOM   1347  CB  SER   264       0.873  12.076 -83.702  1.00                 C  
ATOM   1348  OG  SER   264      -0.162  11.172 -83.357  1.00                 O  
ATOM   1349  N   ASP   265       1.546  15.665 -83.548  1.00                 N  
ATOM   1350  CA  ASP   265       2.598  16.658 -83.748  1.00                 C  
ATOM   1351  C   ASP   265       3.407  16.392 -85.016  1.00                 C  
ATOM   1352  O   ASP   265       4.444  15.730 -84.975  1.00                 O  
ATOM   1353  CB  ASP   265       3.537  16.694 -82.541  1.00                 C  
ATOM   1354  CG  ASP   265       4.410  17.934 -82.519  1.00                 C  
ATOM   1355  OD1 ASP   265       4.007  18.955 -83.115  1.00                 O  
ATOM   1356  OD2 ASP   265       5.497  17.884 -81.906  1.00                 O  
ATOM   1357  N   LEU   266       2.926  16.916 -86.139  1.00                 N  
ATOM   1358  CA  LEU   266       3.612  16.760 -87.417  1.00                 C  
ATOM   1359  C   LEU   266       3.931  18.116 -88.040  1.00                 C  
ATOM   1360  O   LEU   266       4.446  18.193 -89.156  1.00                 O  
ATOM   1361  CB  LEU   266       2.766  15.926 -88.381  1.00                 C  
ATOM   1362  CG  LEU   266       2.463  14.490 -87.948  1.00                 C  
ATOM   1363  CD1 LEU   266       1.526  13.816 -88.939  1.00                 C  
ATOM   1364  CD2 LEU   266       3.748  13.688 -87.807  1.00                 C  
ATOM   1365  N   THR   267       3.619  19.184 -87.311  1.00                 N  
ATOM   1366  CA  THR   267       3.890  20.540 -87.775  1.00                 C  
ATOM   1367  C   THR   267       4.614  21.338 -86.697  1.00                 C  
ATOM   1368  O   THR   267       4.090  21.527 -85.598  1.00                 O  
ATOM   1369  CB  THR   267       2.594  21.268 -88.178  1.00                 C  
ATOM   1370  OG1 THR   267       1.938  20.538 -89.222  1.00                 O  
ATOM   1371  CG2 THR   267       2.906  22.668 -88.686  1.00                 C  
ATOM   1372  N   SER   268       5.817  21.807 -87.013  1.00                 N  
ATOM   1373  CA  SER   268       6.629  22.524 -86.036  1.00                 C  
ATOM   1374  C   SER   268       7.497  23.610 -86.667  1.00                 C  
ATOM   1375  O   SER   268       7.446  24.771 -86.261  1.00                 O  
ATOM   1376  CB  SER   268       7.525  21.551 -85.267  1.00                 C  
ATOM   1377  OG  SER   268       8.321  22.235 -84.315  1.00                 O  
ATOM   1378  N   ALA   269       8.294  23.228 -87.659  1.00                 N  
ATOM   1379  CA  ALA   269       9.253  24.145 -88.268  1.00                 C  
ATOM   1380  C   ALA   269       8.606  25.116 -89.254  1.00                 C  
ATOM   1381  O   ALA   269       7.406  25.385 -89.183  1.00                 O  
ATOM   1382  CB  ALA   269      10.350  23.369 -88.980  1.00                 C  
ATOM   1383  N   LEU   270       9.415  25.640 -90.171  1.00                 N  
ATOM   1384  CA  LEU   270       8.946  26.607 -91.161  1.00                 C  
ATOM   1385  C   LEU   270       8.164  25.936 -92.288  1.00                 C  
ATOM   1386  O   LEU   270       8.476  24.814 -92.688  1.00                 O  
ATOM   1387  CB  LEU   270      10.124  27.388 -91.747  1.00                 C  
ATOM   1388  CG  LEU   270      10.925  28.245 -90.764  1.00                 C  
ATOM   1389  CD1 LEU   270      12.125  28.875 -91.455  1.00                 C  
ATOM   1390  CD2 LEU   270      10.045  29.321 -90.148  1.00                 C  
ATOM   1391  N   ASP   271       7.150  26.632 -92.798  1.00                 N  
ATOM   1392  CA  ASP   271       6.286  26.091 -93.843  1.00                 C  
ATOM   1393  C   ASP   271       6.863  26.326 -95.235  1.00                 C  
ATOM   1394  O   ASP   271       7.830  27.069 -95.401  1.00                 O  
ATOM   1395  CB  ASP   271       4.888  26.706 -93.754  1.00                 C  
ATOM   1396  CG  ASP   271       4.882  28.188 -94.074  1.00                 C  
ATOM   1397  OD1 ASP   271       5.857  28.666 -94.692  1.00                 O  
ATOM   1398  OD2 ASP   271       3.903  28.871 -93.708  1.00                 O  
ATOM   1399  N   ILE   272       6.257  25.687 -96.230  1.00                 N  
ATOM   1400  CA  ILE   272       6.682  25.822 -97.618  1.00                 C  
ATOM   1401  C   ILE   272       5.840  26.864 -98.345  1.00                 C  
ATOM   1402  O   ILE   272       6.272  27.439 -99.343  1.00                 O  
ATOM   1403  CB  ILE   272       6.612  24.476 -98.363  1.00                 C  
ATOM   1404  CD1 ILE   272       7.339  22.037 -98.217  1.00                 C  
ATOM   1405  CG1 ILE   272       7.509  23.442 -97.681  1.00                 C  
ATOM   1406  CG2 ILE   272       6.972  24.660 -99.829  1.00                 C  
TER
