# Supplementary material for: Comparative Single-Cell Transcriptomics Reveals Novel Genes Involved in Bivalve Embryonic Shell Formation and Questions Ontogenetic Homology of Molluscan Shell Types
Source: Front Cell Dev Biol. 2022 Jun 9;10:883755. doi: 10.3389/fcell.2022.883755 (PMC9261976; doi:10.3389/fcell.2022.883755)
Supplement: Supplementary file 1 [file DataSheet1.ZIP › Supplementary_File1/s_f_1/c1ba7b7bd130ab7e.final.pdb]

ATOM      1  N   ILE    15      62.323  28.342  62.525  1.00                 N  
ATOM      2  CA  ILE    15      63.546  29.135  62.636  1.00                 C  
ATOM      3  C   ILE    15      63.323  30.328  63.571  1.00                 C  
ATOM      4  O   ILE    15      64.278  30.957  64.034  1.00                 O  
ATOM      5  CB  ILE    15      64.031  29.620  61.257  1.00                 C  
ATOM      6  CD1 ILE    15      63.490  31.256  59.379  1.00                 C  
ATOM      7  CG1 ILE    15      63.000  30.561  60.630  1.00                 C  
ATOM      8  CG2 ILE    15      64.341  28.436  60.355  1.00                 C  
ATOM      9  N   LEU    16      62.064  30.621  63.889  1.00                 N  
ATOM     10  CA  LEU    16      61.804  31.682  64.864  1.00                 C  
ATOM     11  C   LEU    16      62.119  31.377  66.322  1.00                 C  
ATOM     12  O   LEU    16      62.369  32.299  67.097  1.00                 O  
ATOM     13  CB  LEU    16      60.336  32.111  64.810  1.00                 C  
ATOM     14  CG  LEU    16      59.881  32.808  63.527  1.00                 C  
ATOM     15  CD1 LEU    16      58.380  33.055  63.552  1.00                 C  
ATOM     16  CD2 LEU    16      60.628  34.118  63.332  1.00                 C  
ATOM     17  N   ILE    17      62.120  30.103  66.700  1.00                 N  
ATOM     18  CA  ILE    17      62.220  29.755  68.120  1.00                 C  
ATOM     19  C   ILE    17      63.441  30.290  68.908  1.00                 C  
ATOM     20  O   ILE    17      63.262  30.808  70.011  1.00                 O  
ATOM     21  CB  ILE    17      62.212  28.229  68.329  1.00                 C  
ATOM     22  CD1 ILE    17      60.826  26.139  67.876  1.00                 C  
ATOM     23  CG1 ILE    17      60.843  27.649  67.971  1.00                 C  
ATOM     24  CG2 ILE    17      62.620  27.885  69.754  1.00                 C  
ATOM     25  N   PRO    18      64.668  30.206  68.344  1.00                 N  
ATOM     26  CA  PRO    18      65.816  30.636  69.157  1.00                 C  
ATOM     27  C   PRO    18      65.806  32.133  69.481  1.00                 C  
ATOM     28  O   PRO    18      66.237  32.537  70.564  1.00                 O  
ATOM     29  CB  PRO    18      67.031  30.282  68.298  1.00                 C  
ATOM     30  CD  PRO    18      65.087  29.713  67.023  1.00                 C  
ATOM     31  CG  PRO    18      66.499  30.216  66.906  1.00                 C  
ATOM     32  N   ALA    19      65.315  32.941  68.547  1.00                 N  
ATOM     33  CA  ALA    19      65.222  34.378  68.760  1.00                 C  
ATOM     34  C   ALA    19      64.136  34.680  69.794  1.00                 C  
ATOM     35  O   ALA    19      64.340  35.508  70.679  1.00                 O  
ATOM     36  CB  ALA    19      64.933  35.091  67.448  1.00                 C  
ATOM     37  N   LEU    20      62.991  34.007  69.672  1.00                 N  
ATOM     38  CA  LEU    20      61.880  34.142  70.616  1.00                 C  
ATOM     39  C   LEU    20      62.346  33.844  72.040  1.00                 C  
ATOM     40  O   LEU    20      61.850  34.434  72.993  1.00                 O  
ATOM     41  CB  LEU    20      60.730  33.211  70.226  1.00                 C  
ATOM     42  CG  LEU    20      59.975  33.567  68.944  1.00                 C  
ATOM     43  CD1 LEU    20      58.987  32.469  68.580  1.00                 C  
ATOM     44  CD2 LEU    20      59.254  34.898  69.096  1.00                 C  
ATOM     45  N   VAL    21      63.268  32.896  72.175  1.00                 N  
ATOM     46  CA  VAL    21      63.819  32.558  73.480  1.00                 C  
ATOM     47  C   VAL    21      64.515  33.779  74.075  1.00                 C  
ATOM     48  O   VAL    21      64.247  34.153  75.215  1.00                 O  
ATOM     49  CB  VAL    21      64.794  31.369  73.390  1.00                 C  
ATOM     50  CG1 VAL    21      65.518  31.173  74.714  1.00                 C  
ATOM     51  CG2 VAL    21      64.054  30.102  72.991  1.00                 C  
ATOM     52  N   THR    22      65.358  34.430  73.281  1.00                 N  
ATOM     53  CA  THR    22      66.103  35.609  73.713  1.00                 C  
ATOM     54  C   THR    22      65.176  36.758  74.079  1.00                 C  
ATOM     55  O   THR    22      65.355  37.425  75.102  1.00                 O  
ATOM     56  CB  THR    22      67.087  36.084  72.628  1.00                 C  
ATOM     57  OG1 THR    22      68.049  35.054  72.368  1.00                 O  
ATOM     58  CG2 THR    22      67.824  37.333  73.086  1.00                 C  
ATOM     59  N   VAL    23      64.162  37.017  73.253  1.00                 N  
ATOM     60  CA  VAL    23      63.173  38.040  73.577  1.00                 C  
ATOM     61  C   VAL    23      61.956  37.512  74.325  1.00                 C  
ATOM     62  O   VAL    23      61.444  38.159  75.243  1.00                 O  
ATOM     63  CB  VAL    23      62.679  38.768  72.313  1.00                 C  
ATOM     64  CG1 VAL    23      61.552  39.729  72.658  1.00                 C  
ATOM     65  CG2 VAL    23      63.827  39.507  71.642  1.00                 C  
ATOM     66  N   ALA    24      61.460  36.327  73.958  1.00                 N  
ATOM     67  CA  ALA    24      60.153  35.906  74.465  1.00                 C  
ATOM     68  C   ALA    24      60.083  34.507  75.050  1.00                 C  
ATOM     69  O   ALA    24      58.998  33.954  75.250  1.00                 O  
ATOM     70  CB  ALA    24      59.105  35.992  73.366  1.00                 C  
ATOM     71  N   LEU    25      61.227  33.897  75.339  1.00                 N  
ATOM     72  CA  LEU    25      61.215  32.597  76.001  1.00                 C  
ATOM     73  C   LEU    25      61.020  32.736  77.500  1.00                 C  
ATOM     74  O   LEU    25      60.893  33.840  78.036  1.00                 O  
ATOM     75  CB  LEU    25      62.512  31.838  75.714  1.00                 C  
ATOM     76  CG  LEU    25      62.802  31.522  74.246  1.00                 C  
ATOM     77  CD1 LEU    25      64.161  30.854  74.098  1.00                 C  
ATOM     78  CD2 LEU    25      61.712  30.638  73.660  1.00                 C  
ATOM     79  N   PHE    26      60.994  31.604  78.213  1.00                 N  
ATOM     80  CA  PHE    26      60.807  31.644  79.673  1.00                 C  
ATOM     81  C   PHE    26      61.773  32.570  80.411  1.00                 C  
ATOM     82  O   PHE    26      61.385  33.284  81.340  1.00                 O  
ATOM     83  CB  PHE    26      60.940  30.241  80.269  1.00                 C  
ATOM     84  CG  PHE    26      60.781  30.199  81.762  1.00                 C  
ATOM     85  CZ  PHE    26      60.492  30.121  84.525  1.00                 C  
ATOM     86  CD1 PHE    26      59.523  30.233  82.339  1.00                 C  
ATOM     87  CE1 PHE    26      59.377  30.194  83.713  1.00                 C  
ATOM     88  CD2 PHE    26      61.888  30.126  82.589  1.00                 C  
ATOM     89  CE2 PHE    26      61.741  30.087  83.962  1.00                 C  
ATOM     90  N   VAL    27      63.045  32.583  80.019  1.00                 N  
ATOM     91  CA  VAL    27      64.015  33.550  80.571  1.00                 C  
ATOM     92  C   VAL    27      64.310  34.673  79.568  1.00                 C  
ATOM     93  O   VAL    27      65.400  35.250  79.541  1.00                 O  
ATOM     94  CB  VAL    27      65.329  32.860  80.980  1.00                 C  
ATOM     95  CG1 VAL    27      65.077  31.846  82.085  1.00                 C  
ATOM     96  CG2 VAL    27      65.977  32.192  79.777  1.00                 C  
ATOM     97  N   VAL    28      63.329  34.992  78.730  1.00                 N  
ATOM     98  CA  VAL    28      63.513  36.028  77.709  1.00                 C  
ATOM     99  C   VAL    28      63.347  37.409  78.314  1.00                 C  
ATOM    100  O   VAL    28      62.584  37.604  79.264  1.00                 O  
ATOM    101  CB  VAL    28      62.533  35.844  76.536  1.00                 C  
ATOM    102  CG1 VAL    28      61.102  36.082  76.994  1.00                 C  
ATOM    103  CG2 VAL    28      62.891  36.780  75.391  1.00                 C  
ATOM    104  N   PHE    29      64.030  38.354  77.878  1.00                 N  
ATOM    105  CA  PHE    29      63.953  39.752  78.297  1.00                 C  
ATOM    106  C   PHE    29      62.561  40.145  78.777  1.00                 C  
ATOM    107  O   PHE    29      62.430  40.901  79.737  1.00                 O  
ATOM    108  CB  PHE    29      64.372  40.678  77.153  1.00                 C  
ATOM    109  CG  PHE    29      64.313  42.138  77.503  1.00                 C  
ATOM    110  CZ  PHE    29      64.199  44.839  78.146  1.00                 C  
ATOM    111  CD1 PHE    29      65.320  42.727  78.248  1.00                 C  
ATOM    112  CE1 PHE    29      65.266  44.070  78.569  1.00                 C  
ATOM    113  CD2 PHE    29      63.252  42.921  77.087  1.00                 C  
ATOM    114  CE2 PHE    29      63.198  44.264  77.408  1.00                 C  
ATOM    115  N   CYS    30      61.532  39.661  78.083  1.00                 N  
ATOM    116  CA  CYS    30      60.140  39.892  78.475  1.00                 C  
ATOM    117  C   CYS    30      59.911  39.464  79.923  1.00                 C  
ATOM    118  O   CYS    30      59.096  40.046  80.644  1.00                 O  
ATOM    119  CB  CYS    30      59.189  39.141  77.541  1.00                 C  
ATOM    120  SG  CYS    30      59.135  39.786  75.853  1.00                 S  
ATOM    121  N   PHE    31      60.635  38.428  80.336  1.00                 N  
ATOM    122  CA  PHE    31      60.557  37.924  81.697  1.00                 C  
ATOM    123  C   PHE    31      61.221  38.938  82.639  1.00                 C  
ATOM    124  O   PHE    31      60.653  39.279  83.676  1.00                 O  
ATOM    125  CB  PHE    31      61.224  36.551  81.799  1.00                 C  
ATOM    126  CG  PHE    31      61.192  35.962  83.180  1.00                 C  
ATOM    127  CZ  PHE    31      61.138  34.875  85.738  1.00                 C  
ATOM    128  CD1 PHE    31      60.040  35.370  83.669  1.00                 C  
ATOM    129  CE1 PHE    31      60.011  34.828  84.941  1.00                 C  
ATOM    130  CD2 PHE    31      62.312  36.001  83.991  1.00                 C  
ATOM    131  CE2 PHE    31      62.283  35.459  85.262  1.00                 C  
ATOM    132  N   CYS    32      62.411  39.429  82.277  1.00                 N  
ATOM    133  CA  CYS    32      63.107  40.426  83.100  1.00                 C  
ATOM    134  C   CYS    32      62.291  41.698  83.339  1.00                 C  
ATOM    135  O   CYS    32      62.215  42.187  84.463  1.00                 O  
ATOM    136  CB  CYS    32      64.442  40.811  82.460  1.00                 C  
ATOM    137  SG  CYS    32      65.694  39.507  82.502  1.00                 S  
ATOM    138  N   TYR    33      61.692  42.241  82.285  1.00                 N  
ATOM    139  CA  TYR    33      60.898  43.456  82.424  1.00                 C  
ATOM    140  C   TYR    33      59.620  43.226  83.225  1.00                 C  
ATOM    141  O   TYR    33      59.174  44.115  83.954  1.00                 O  
ATOM    142  CB  TYR    33      60.541  44.023  81.049  1.00                 C  
ATOM    143  CG  TYR    33      59.764  45.319  81.103  1.00                 C  
ATOM    144  OH  TYR    33      57.641  48.891  81.256  1.00                 O  
ATOM    145  CZ  TYR    33      58.342  47.708  81.205  1.00                 C  
ATOM    146  CD1 TYR    33      60.406  46.522  81.364  1.00                 C  
ATOM    147  CE1 TYR    33      59.704  47.712  81.416  1.00                 C  
ATOM    148  CD2 TYR    33      58.391  45.334  80.893  1.00                 C  
ATOM    149  CE2 TYR    33      57.672  46.514  80.941  1.00                 C  
ATOM    150  N   ILE    34      59.025  42.043  83.081  1.00                 N  
ATOM    151  CA  ILE    34      57.841  41.709  83.868  1.00                 C  
ATOM    152  C   ILE    34      58.236  41.560  85.345  1.00                 C  
ATOM    153  O   ILE    34      57.596  42.139  86.222  1.00                 O  
ATOM    154  CB  ILE    34      57.163  40.426  83.351  1.00                 C  
ATOM    155  CD1 ILE    34      56.141  39.387  81.260  1.00                 C  
ATOM    156  CG1 ILE    34      56.578  40.657  81.956  1.00                 C  
ATOM    157  CG2 ILE    34      56.108  39.948  84.336  1.00                 C  
ATOM    158  N   LYS    35      59.296  40.791  85.610  1.00                 N  
ATOM    159  CA  LYS    35      59.801  40.593  86.974  1.00                 C  
ATOM    160  C   LYS    35      60.160  41.924  87.635  1.00                 C  
ATOM    161  O   LYS    35      59.962  42.105  88.836  1.00                 O  
ATOM    162  CB  LYS    35      61.021  39.670  86.965  1.00                 C  
ATOM    163  CD  LYS    35      62.744  38.392  88.268  1.00                 C  
ATOM    164  CE  LYS    35      63.230  38.001  89.655  1.00                 C  
ATOM    165  CG  LYS    35      61.583  39.370  88.345  1.00                 C  
ATOM    166  NZ  LYS    35      63.801  39.163  90.391  1.00                 N  
ATOM    167  N   MET    36      60.690  42.844  86.835  1.00                 N  
ATOM    168  CA  MET    36      61.108  44.162  87.300  1.00                 C  
ATOM    169  C   MET    36      59.903  45.035  87.625  1.00                 C  
ATOM    170  O   MET    36      60.005  45.986  88.397  1.00                 O  
ATOM    171  CB  MET    36      61.986  44.847  86.251  1.00                 C  
ATOM    172  SD  MET    36      63.584  46.957  85.432  1.00                 S  
ATOM    173  CE  MET    36      62.371  47.406  84.194  1.00                 C  
ATOM    174  CG  MET    36      62.530  46.199  86.683  1.00                 C  
ATOM    175  N   ARG    37      58.758  44.704  87.041  1.00                 N  
ATOM    176  CA  ARG    37      57.549  45.481  87.265  1.00                 C  
ATOM    177  C   ARG    37      56.847  45.242  88.588  1.00                 C  
ATOM    178  O   ARG    37      56.436  46.196  89.234  1.00                 O  
ATOM    179  CB  ARG    37      56.532  45.223  86.151  1.00                 C  
ATOM    180  CD  ARG    37      54.367  45.860  85.054  1.00                 C  
ATOM    181  NE  ARG    37      53.122  46.616  85.167  1.00                 N  
ATOM    182  CG  ARG    37      55.261  46.047  86.269  1.00                 C  
ATOM    183  CZ  ARG    37      52.158  46.611  84.253  1.00                 C  
ATOM    184  NH1 ARG    37      51.061  47.330  84.442  1.00                 N  
ATOM    185  NH2 ARG    37      52.293  45.885  83.151  1.00                 N  
ATOM    186  N   ILE    38      56.701  43.977  88.981  1.00                 N  
ATOM    187  CA  ILE    38      56.036  43.622  90.242  1.00                 C  
ATOM    188  C   ILE    38      56.912  43.920  91.465  1.00                 C  
ATOM    189  O   ILE    38      56.430  44.434  92.491  1.00                 O  
ATOM    190  CB  ILE    38      55.623  42.139  90.264  1.00                 C  
ATOM    191  CD1 ILE    38      54.245  40.407  88.999  1.00                 C  
ATOM    192  CG1 ILE    38      54.524  41.875  89.233  1.00                 C  
ATOM    193  CG2 ILE    38      55.198  41.725  91.665  1.00                 C  
ATOM    194  N   ARG    39      58.199  43.593  91.326  1.00                 N  
ATOM    195  CA  ARG    39      59.202  43.739  92.386  1.00                 C  
ATOM    196  C   ARG    39      60.084  44.996  92.415  1.00                 C  
ATOM    197  O   ARG    39      60.016  45.854  91.530  1.00                 O  
ATOM    198  CB  ARG    39      60.173  42.556  92.372  1.00                 C  
ATOM    199  CD  ARG    39      58.839  41.082  93.904  1.00                 C  
ATOM    200  NE  ARG    39      59.808  41.160  94.994  1.00                 N  
ATOM    201  CG  ARG    39      59.504  41.202  92.542  1.00                 C  
ATOM    202  CZ  ARG    39      59.481  41.243  96.280  1.00                 C  
ATOM    203  NH1 ARG    39      60.430  41.310  97.203  1.00                 N  
ATOM    204  NH2 ARG    39      58.204  41.259  96.639  1.00                 N  
ATOM    205  N   ASN    40      60.920  45.087  93.450  1.00                 N  
ATOM    206  CA  ASN    40      61.802  46.233  93.606  1.00                 C  
ATOM    207  C   ASN    40      63.203  45.964  93.057  1.00                 C  
ATOM    208  O   ASN    40      63.645  44.820  92.973  1.00                 O  
ATOM    209  CB  ASN    40      61.887  46.648  95.076  1.00                 C  
ATOM    210  CG  ASN    40      60.568  47.172  95.611  1.00                 C  
ATOM    211  OD1 ASN    40      59.903  47.982  94.964  1.00                 O  
ATOM    212  ND2 ASN    40      60.186  46.710  96.796  1.00                 N  
ATOM    213  N   GLN    41      63.868  47.042  92.656  1.00                 N  
ATOM    214  CA  GLN    41      65.195  47.002  92.054  1.00                 C  
ATOM    215  C   GLN    41      66.212  46.039  92.652  1.00                 C  
ATOM    216  O   GLN    41      66.846  45.282  91.922  1.00                 O  
ATOM    217  CB  GLN    41      65.840  48.389  92.085  1.00                 C  
ATOM    218  CD  GLN    41      67.080  48.227  89.891  1.00                 C  
ATOM    219  CG  GLN    41      67.186  48.464  91.385  1.00                 C  
ATOM    220  OE1 GLN    41      66.312  48.897  89.200  1.00                 O  
ATOM    221  NE2 GLN    41      67.852  47.271  89.388  1.00                 N  
ATOM    222  N   ILE    42      66.369  46.059  93.971  1.00                 N  
ATOM    223  CA  ILE    42      67.348  45.204  94.634  1.00                 C  
ATOM    224  C   ILE    42      67.244  43.715  94.288  1.00                 C  
ATOM    225  O   ILE    42      68.161  43.151  93.687  1.00                 O  
ATOM    226  CB  ILE    42      67.266  45.335  96.166  1.00                 C  
ATOM    227  CD1 ILE    42      67.405  47.044  98.053  1.00                 C  
ATOM    228  CG1 ILE    42      67.721  46.728  96.607  1.00                 C  
ATOM    229  CG2 ILE    42      68.074  44.236  96.839  1.00                 C  
ATOM    230  N   ARG    43      66.135  43.080  94.664  1.00                 N  
ATOM    231  CA  ARG    43      65.938  41.653  94.405  1.00                 C  
ATOM    232  C   ARG    43      66.234  41.255  92.960  1.00                 C  
ATOM    233  O   ARG    43      66.820  40.203  92.711  1.00                 O  
ATOM    234  CB  ARG    43      64.506  41.239  94.750  1.00                 C  
ATOM    235  CD  ARG    43      62.805  39.406  94.967  1.00                 C  
ATOM    236  NE  ARG    43      62.501  37.996  94.737  1.00                 N  
ATOM    237  CG  ARG    43      64.224  39.758  94.551  1.00                 C  
ATOM    238  CZ  ARG    43      61.336  37.426  95.027  1.00                 C  
ATOM    239  NH1 ARG    43      61.150  36.136  94.783  1.00                 N  
ATOM    240  NH2 ARG    43      60.360  38.147  95.562  1.00                 N  
ATOM    241  N   TYR    44      65.829  42.098  92.013  1.00                 N  
ATOM    242  CA  TYR    44      66.036  41.826  90.591  1.00                 C  
ATOM    243  C   TYR    44      67.457  42.132  90.171  1.00                 C  
ATOM    244  O   TYR    44      67.915  41.690  89.126  1.00                 O  
ATOM    245  CB  TYR    44      65.055  42.637  89.742  1.00                 C  
ATOM    246  CG  TYR    44      65.176  42.383  88.256  1.00                 C  
ATOM    247  OH  TYR    44      65.498  41.670  84.172  1.00                 O  
ATOM    248  CZ  TYR    44      65.392  41.908  85.524  1.00                 C  
ATOM    249  CD1 TYR    44      64.627  41.243  87.683  1.00                 C  
ATOM    250  CE1 TYR    44      64.732  41.003  86.326  1.00                 C  
ATOM    251  CD2 TYR    44      65.837  43.284  87.432  1.00                 C  
ATOM    252  CE2 TYR    44      65.952  43.060  86.073  1.00                 C  
ATOM    253  N   LYS    45      68.158  42.894  90.991  1.00                 N  
ATOM    254  CA  LYS    45      69.532  43.222  90.684  1.00                 C  
ATOM    255  C   LYS    45      70.369  42.062  91.115  1.00                 C  
ATOM    256  O   LYS    45      71.300  41.667  90.431  1.00                 O  
ATOM    257  CB  LYS    45      69.942  44.521  91.382  1.00                 C  
ATOM    258  CD  LYS    45      71.657  46.326  91.695  1.00                 C  
ATOM    259  CE  LYS    45      73.073  46.780  91.379  1.00                 C  
ATOM    260  CG  LYS    45      71.357  44.975  91.066  1.00                 C  
ATOM    261  NZ  LYS    45      73.380  48.103  91.989  1.00                 N  
ATOM    262  N   LYS    46      70.047  41.528  92.279  1.00                 N  
ATOM    263  CA  LYS    46      70.774  40.383  92.756  1.00                 C  
ATOM    264  C   LYS    46      70.347  39.195  91.896  1.00                 C  
ATOM    265  O   LYS    46      71.182  38.382  91.508  1.00                 O  
ATOM    266  CB  LYS    46      70.496  40.153  94.243  1.00                 C  
ATOM    267  CD  LYS    46      70.778  40.922  96.615  1.00                 C  
ATOM    268  CE  LYS    46      71.387  41.972  97.530  1.00                 C  
ATOM    269  CG  LYS    46      71.103  41.205  95.158  1.00                 C  
ATOM    270  NZ  LYS    46      71.041  41.732  98.958  1.00                 N  
ATOM    271  N   HIS    47      69.056  39.104  91.580  1.00                 N  
ATOM    272  CA  HIS    47      68.568  38.024  90.729  1.00                 C  
ATOM    273  C   HIS    47      69.441  37.993  89.487  1.00                 C  
ATOM    274  O   HIS    47      69.864  36.935  89.039  1.00                 O  
ATOM    275  CB  HIS    47      67.092  38.236  90.388  1.00                 C  
ATOM    276  CG  HIS    47      66.509  37.158  89.528  1.00                 C  
ATOM    277  ND1 HIS    47      66.234  35.894  90.003  1.00                 N  
ATOM    278  CE1 HIS    47      65.722  35.153  89.005  1.00                 C  
ATOM    279  CD2 HIS    47      66.094  37.050  88.137  1.00                 C  
ATOM    280  NE2 HIS    47      65.635  35.840  87.882  1.00                 N  
ATOM    281  N   ASP    48      69.713  39.172  88.942  1.00                 N  
ATOM    282  CA  ASP    48      70.518  39.277  87.740  1.00                 C  
ATOM    283  C   ASP    48      71.979  38.934  87.912  1.00                 C  
ATOM    284  O   ASP    48      72.636  38.543  86.961  1.00                 O  
ATOM    285  CB  ASP    48      70.434  40.691  87.160  1.00                 C  
ATOM    286  CG  ASP    48      69.081  40.988  86.544  1.00                 C  
ATOM    287  OD1 ASP    48      68.309  40.033  86.317  1.00                 O  
ATOM    288  OD2 ASP    48      68.793  42.176  86.289  1.00                 O  
ATOM    289  N   PRO    49      72.512  39.087  89.112  1.00                 N  
ATOM    290  CA  PRO    49      73.908  38.756  89.298  1.00                 C  
ATOM    291  C   PRO    49      74.011  37.247  89.408  1.00                 C  
ATOM    292  O   PRO    49      74.979  36.657  88.952  1.00                 O  
ATOM    293  CB  PRO    49      74.290  39.477  90.592  1.00                 C  
ATOM    294  CD  PRO    49      72.018  40.084  90.146  1.00                 C  
ATOM    295  CG  PRO    49      73.318  40.605  90.693  1.00                 C  
ATOM    296  N   HIS    50      72.999  36.616  89.995  1.00                 N  
ATOM    297  CA  HIS    50      73.008  35.164  90.142  1.00                 C  
ATOM    298  C   HIS    50      72.949  34.520  88.773  1.00                 C  
ATOM    299  O   HIS    50      73.788  33.687  88.455  1.00                 O  
ATOM    300  CB  HIS    50      71.837  34.706  91.014  1.00                 C  
ATOM    301  CG  HIS    50      71.798  33.228  91.245  1.00                 C  
ATOM    302  ND1 HIS    50      72.703  32.576  92.055  1.00                 N  
ATOM    303  CE1 HIS    50      72.414  31.263  92.066  1.00                 C  
ATOM    304  CD2 HIS    50      70.956  32.129  90.794  1.00                 C  
ATOM    305  NE2 HIS    50      71.368  30.987  91.311  1.00                 N  
ATOM    306  N   LYS    51      71.968  34.915  87.962  1.00                 N  
ATOM    307  CA  LYS    51      71.813  34.355  86.620  1.00                 C  
ATOM    308  C   LYS    51      73.031  34.555  85.744  1.00                 C  
ATOM    309  O   LYS    51      73.289  33.739  84.872  1.00                 O  
ATOM    310  CB  LYS    51      70.595  34.965  85.922  1.00                 C  
ATOM    311  CD  LYS    51      69.031  34.952  83.960  1.00                 C  
ATOM    312  CE  LYS    51      68.758  34.385  82.576  1.00                 C  
ATOM    313  CG  LYS    51      70.312  34.383  84.547  1.00                 C  
ATOM    314  NZ  LYS    51      67.508  34.938  81.986  1.00                 N  
ATOM    315  N   ILE    52      73.791  35.623  85.969  1.00                 N  
ATOM    316  CA  ILE    52      74.983  35.862  85.159  1.00                 C  
ATOM    317  C   ILE    52      76.189  35.084  85.672  1.00                 C  
ATOM    318  O   ILE    52      76.985  34.576  84.883  1.00                 O  
ATOM    319  CB  ILE    52      75.332  37.361  85.097  1.00                 C  
ATOM    320  CD1 ILE    52      74.372  39.633  84.456  1.00                 C  
ATOM    321  CG1 ILE    52      74.249  38.130  84.338  1.00                 C  
ATOM    322  CG2 ILE    52      76.708  37.562  84.481  1.00                 C  
ATOM    323  N   GLU    53      76.325  34.987  86.992  1.00                 N  
ATOM    324  CA  GLU    53      77.460  34.286  87.596  1.00                 C  
ATOM    325  C   GLU    53      77.410  32.787  87.293  1.00                 C  
ATOM    326  O   GLU    53      78.450  32.159  87.084  1.00                 O  
ATOM    327  CB  GLU    53      77.487  34.514  89.109  1.00                 C  
ATOM    328  CD  GLU    53      79.218  36.353  89.078  1.00                 C  
ATOM    329  CG  GLU    53      77.827  35.939  89.516  1.00                 C  
ATOM    330  OE1 GLU    53      80.180  35.613  89.375  1.00                 O  
ATOM    331  OE2 GLU    53      79.347  37.418  88.438  1.00                 O  
ATOM    332  N   ARG    54      76.201  32.225  87.257  1.00                 N  
ATOM    333  CA  ARG    54      76.011  30.804  86.958  1.00                 C  
ATOM    334  C   ARG    54      76.380  30.522  85.493  1.00                 C  
ATOM    335  O   ARG    54      76.457  29.364  85.077  1.00                 O  
ATOM    336  CB  ARG    54      74.567  30.385  87.242  1.00                 C  
ATOM    337  CD  ARG    54      72.128  30.624  86.703  1.00                 C  
ATOM    338  NE  ARG    54      71.132  31.203  85.804  1.00                 N  
ATOM    339  CG  ARG    54      73.544  31.015  86.312  1.00                 C  
ATOM    340  CZ  ARG    54      69.819  31.087  85.970  1.00                 C  
ATOM    341  NH1 ARG    54      68.988  31.647  85.101  1.00                 N  
ATOM    342  NH2 ARG    54      69.338  30.412  87.006  1.00                 N  
ATOM    343  N   LEU    55      76.611  31.584  84.720  1.00                 N  
ATOM    344  CA  LEU    55      76.997  31.450  83.316  1.00                 C  
ATOM    345  C   LEU    55      78.522  31.534  83.273  1.00                 C  
ATOM    346  O   LEU    55      79.163  30.889  82.455  1.00                 O  
ATOM    347  CB  LEU    55      76.327  32.535  82.470  1.00                 C  
ATOM    348  CG  LEU    55      74.798  32.510  82.423  1.00                 C  
ATOM    349  CD1 LEU    55      74.266  33.691  81.626  1.00                 C  
ATOM    350  CD2 LEU    55      74.300  31.202  81.827  1.00                 C  
ATOM    351  N   LYS    56      79.104  32.316  84.174  1.00                 N  
ATOM    352  CA  LYS    56      80.555  32.461  84.216  1.00                 C  
ATOM    353  C   LYS    56      81.253  31.101  84.414  1.00                 C  
ATOM    354  O   LYS    56      82.429  30.944  84.077  1.00                 O  
ATOM    355  CB  LYS    56      80.965  33.424  85.332  1.00                 C  
ATOM    356  CD  LYS    56      81.014  35.770  86.223  1.00                 C  
ATOM    357  CE  LYS    56      80.656  37.222  85.953  1.00                 C  
ATOM    358  CG  LYS    56      80.585  34.872  85.074  1.00                 C  
ATOM    359  NZ  LYS    56      81.037  38.108  87.088  1.00                 N  
ATOM    360  N   GLU    57      80.522  30.117  84.938  1.00                 N  
ATOM    361  CA  GLU    57      81.085  28.788  85.194  1.00                 C  
ATOM    362  C   GLU    57      81.089  27.884  83.959  1.00                 C  
ATOM    363  O   GLU    57      81.855  26.912  83.889  1.00                 O  
ATOM    364  CB  GLU    57      80.317  28.088  86.317  1.00                 C  
ATOM    365  CD  GLU    57      79.651  28.060  88.754  1.00                 C  
ATOM    366  CG  GLU    57      80.409  28.790  87.662  1.00                 C  
ATOM    367  OE1 GLU    57      78.928  27.094  88.430  1.00                 O  
ATOM    368  OE2 GLU    57      79.780  28.454  89.932  1.00                 O  
TER
