# Supplementary material for: Comparative Single-Cell Transcriptomics Reveals Novel Genes Involved in Bivalve Embryonic Shell Formation and Questions Ontogenetic Homology of Molluscan Shell Types
Source: Front Cell Dev Biol. 2022 Jun 9;10:883755. doi: 10.3389/fcell.2022.883755 (PMC9261976; doi:10.3389/fcell.2022.883755)
Supplement: Supplementary file 1 [file DataSheet1.ZIP › Supplementary_File1/s_f_1/c2d9a970fc5d2f17.final.pdb]

ATOM      1  N   ARG    55      15.018  33.040  20.230  1.00                 N  
ATOM      2  CA  ARG    55      15.797  32.668  21.448  1.00                 C  
ATOM      3  C   ARG    55      16.786  33.753  21.915  1.00                 C  
ATOM      4  O   ARG    55      16.916  34.816  21.317  1.00                 O  
ATOM      5  CB  ARG    55      16.575  31.372  21.212  1.00                 C  
ATOM      6  CD  ARG    55      16.532  28.892  20.824  1.00                 C  
ATOM      7  NE  ARG    55      15.701  27.705  20.638  1.00                 N  
ATOM      8  CG  ARG    55      15.696  30.143  21.040  1.00                 C  
ATOM      9  CZ  ARG    55      16.181  26.480  20.448  1.00                 C  
ATOM     10  NH1 ARG    55      15.350  25.459  20.289  1.00                 N  
ATOM     11  NH2 ARG    55      17.492  26.279  20.419  1.00                 N  
ATOM     12  N   GLY    56      17.510  33.433  22.978  1.00                 N  
ATOM     13  CA  GLY    56      18.428  34.360  23.598  1.00                 C  
ATOM     14  C   GLY    56      19.839  34.450  23.043  1.00                 C  
ATOM     15  O   GLY    56      20.420  33.459  22.580  1.00                 O  
ATOM     16  N   VAL    57      20.367  35.673  23.089  1.00                 N  
ATOM     17  CA  VAL    57      21.730  35.968  22.689  1.00                 C  
ATOM     18  C   VAL    57      22.395  36.523  23.956  1.00                 C  
ATOM     19  O   VAL    57      21.983  37.551  24.475  1.00                 O  
ATOM     20  CB  VAL    57      21.770  36.948  21.502  1.00                 C  
ATOM     21  CG1 VAL    57      23.208  37.262  21.119  1.00                 C  
ATOM     22  CG2 VAL    57      21.012  36.377  20.314  1.00                 C  
ATOM     23  N   LEU    58      23.410  35.829  24.452  1.00                 N  
ATOM     24  CA  LEU    58      24.125  36.265  25.636  1.00                 C  
ATOM     25  C   LEU    58      25.354  37.129  25.324  1.00                 C  
ATOM     26  O   LEU    58      26.183  36.758  24.496  1.00                 O  
ATOM     27  CB  LEU    58      24.568  35.060  26.469  1.00                 C  
ATOM     28  CG  LEU    58      23.453  34.162  27.008  1.00                 C  
ATOM     29  CD1 LEU    58      24.035  32.957  27.731  1.00                 C  
ATOM     30  CD2 LEU    58      22.534  34.943  27.935  1.00                 C  
ATOM     31  N   ILE    59      25.460  38.292  25.960  1.00                 N  
ATOM     32  CA  ILE    59      26.633  39.147  25.781  1.00                 C  
ATOM     33  C   ILE    59      27.469  38.921  27.051  1.00                 C  
ATOM     34  O   ILE    59      26.989  39.140  28.175  1.00                 O  
ATOM     35  CB  ILE    59      26.232  40.618  25.565  1.00                 C  
ATOM     36  CD1 ILE    59      24.731  42.120  24.154  1.00                 C  
ATOM     37  CG1 ILE    59      25.367  40.756  24.310  1.00                 C  
ATOM     38  CG2 ILE    59      27.467  41.503  25.502  1.00                 C  
ATOM     39  N   LEU    60      28.701  38.456  26.875  1.00                 N  
ATOM     40  CA  LEU    60      29.569  38.158  28.001  1.00                 C  
ATOM     41  C   LEU    60      30.930  38.741  27.703  1.00                 C  
ATOM     42  O   LEU    60      31.219  39.038  26.556  1.00                 O  
ATOM     43  CB  LEU    60      29.637  36.648  28.240  1.00                 C  
ATOM     44  CG  LEU    60      28.341  35.976  28.699  1.00                 C  
ATOM     45  CD1 LEU    60      27.463  35.632  27.505  1.00                 C  
ATOM     46  CD2 LEU    60      28.643  34.726  29.511  1.00                 C  
ATOM     47  N   GLY    61      31.769  38.896  28.727  1.00                 N  
ATOM     48  CA  GLY    61      33.093  39.467  28.534  1.00                 C  
ATOM     49  C   GLY    61      33.554  40.106  29.821  1.00                 C  
ATOM     50  O   GLY    61      32.749  40.292  30.756  1.00                 O  
ATOM     51  N   SER    62      34.839  40.466  29.878  1.00                 N  
ATOM     52  CA  SER    62      35.383  41.067  31.096  1.00                 C  
ATOM     53  C   SER    62      34.680  42.376  31.378  1.00                 C  
ATOM     54  O   SER    62      33.987  42.913  30.510  1.00                 O  
ATOM     55  CB  SER    62      36.892  41.279  30.961  1.00                 C  
ATOM     56  OG  SER    62      37.184  42.277  29.998  1.00                 O  
ATOM     57  N   CYS    63      34.844  42.865  32.600  1.00                 N  
ATOM     58  CA  CYS    63      34.287  44.157  32.994  1.00                 C  
ATOM     59  C   CYS    63      34.819  45.202  32.038  1.00                 C  
ATOM     60  O   CYS    63      35.964  45.112  31.603  1.00                 O  
ATOM     61  CB  CYS    63      34.650  44.477  34.446  1.00                 C  
ATOM     62  SG  CYS    63      33.907  43.366  35.663  1.00                 S  
ATOM     63  N   ASP    64      33.989  46.178  31.702  1.00                 N  
ATOM     64  CA  ASP    64      34.421  47.238  30.809  1.00                 C  
ATOM     65  C   ASP    64      34.685  46.871  29.365  1.00                 C  
ATOM     66  O   ASP    64      35.293  47.677  28.651  1.00                 O  
ATOM     67  CB  ASP    64      35.701  47.892  31.333  1.00                 C  
ATOM     68  CG  ASP    64      35.495  48.595  32.660  1.00                 C  
ATOM     69  OD1 ASP    64      34.423  49.207  32.848  1.00                 O  
ATOM     70  OD2 ASP    64      36.405  48.533  33.513  1.00                 O  
ATOM     71  N   ALA    65      34.286  45.685  28.917  1.00                 N  
ATOM     72  CA  ALA    65      34.548  45.372  27.516  1.00                 C  
ATOM     73  C   ALA    65      33.541  46.152  26.636  1.00                 C  
ATOM     74  O   ALA    65      33.810  46.417  25.474  1.00                 O  
ATOM     75  CB  ALA    65      34.447  43.873  27.280  1.00                 C  
ATOM     76  N   GLY    66      32.407  46.543  27.234  1.00                 N  
ATOM     77  CA  GLY    66      31.393  47.322  26.540  1.00                 C  
ATOM     78  C   GLY    66      30.073  46.603  26.305  1.00                 C  
ATOM     79  O   GLY    66      29.309  46.990  25.422  1.00                 O  
ATOM     80  N   LYS    67      29.791  45.569  27.087  1.00                 N  
ATOM     81  CA  LYS    67      28.573  44.786  26.887  1.00                 C  
ATOM     82  C   LYS    67      27.312  45.606  27.016  1.00                 C  
ATOM     83  O   LYS    67      26.440  45.535  26.157  1.00                 O  
ATOM     84  CB  LYS    67      28.514  43.624  27.880  1.00                 C  
ATOM     85  CD  LYS    67      29.261  41.305  28.483  1.00                 C  
ATOM     86  CE  LYS    67      29.657  41.583  29.923  1.00                 C  
ATOM     87  CG  LYS    67      29.513  42.514  27.597  1.00                 C  
ATOM     88  NZ  LYS    67      29.562  40.363  30.771  1.00                 N  
ATOM     89  N   THR    68      27.218  46.406  28.076  1.00                 N  
ATOM     90  CA  THR    68      26.023  47.190  28.272  1.00                 C  
ATOM     91  C   THR    68      25.849  48.282  27.239  1.00                 C  
ATOM     92  O   THR    68      24.728  48.516  26.810  1.00                 O  
ATOM     93  CB  THR    68      25.997  47.840  29.668  1.00                 C  
ATOM     94  OG1 THR    68      26.013  46.820  30.674  1.00                 O  
ATOM     95  CG2 THR    68      24.739  48.676  29.843  1.00                 C  
ATOM     96  N   LEU    69      26.936  48.952  26.842  1.00                 N  
ATOM     97  CA  LEU    69      26.794  50.002  25.849  1.00                 C  
ATOM     98  C   LEU    69      26.369  49.405  24.500  1.00                 C  
ATOM     99  O   LEU    69      25.518  49.981  23.839  1.00                 O  
ATOM    100  CB  LEU    69      28.102  50.781  25.702  1.00                 C  
ATOM    101  CG  LEU    69      28.519  51.638  26.899  1.00                 C  
ATOM    102  CD1 LEU    69      29.911  52.214  26.690  1.00                 C  
ATOM    103  CD2 LEU    69      27.514  52.755  27.136  1.00                 C  
ATOM    104  N   LEU    70      26.919  48.252  24.105  1.00                 N  
ATOM    105  CA  LEU    70      26.511  47.628  22.840  1.00                 C  
ATOM    106  C   LEU    70      25.037  47.294  22.917  1.00                 C  
ATOM    107  O   LEU    70      24.287  47.536  21.986  1.00                 O  
ATOM    108  CB  LEU    70      27.352  46.380  22.562  1.00                 C  
ATOM    109  CG  LEU    70      27.006  45.598  21.294  1.00                 C  
ATOM    110  CD1 LEU    70      27.206  46.462  20.058  1.00                 C  
ATOM    111  CD2 LEU    70      27.844  44.333  21.197  1.00                 C  
ATOM    112  N   TYR    71      24.642  46.717  24.045  1.00                 N  
ATOM    113  CA  TYR    71      23.267  46.335  24.320  1.00                 C  
ATOM    114  C   TYR    71      22.359  47.559  24.093  1.00                 C  
ATOM    115  O   TYR    71      21.332  47.459  23.419  1.00                 O  
ATOM    116  CB  TYR    71      23.135  45.800  25.747  1.00                 C  
ATOM    117  CG  TYR    71      21.720  45.435  26.136  1.00                 C  
ATOM    118  OH  TYR    71      17.831  44.415  27.196  1.00                 O  
ATOM    119  CZ  TYR    71      19.117  44.754  26.846  1.00                 C  
ATOM    120  CD1 TYR    71      21.158  44.232  25.727  1.00                 C  
ATOM    121  CE1 TYR    71      19.866  43.890  26.077  1.00                 C  
ATOM    122  CD2 TYR    71      20.951  46.293  26.911  1.00                 C  
ATOM    123  CE2 TYR    71      19.657  45.968  27.270  1.00                 C  
ATOM    124  N   THR    72      22.753  48.710  24.635  1.00                 N  
ATOM    125  CA  THR    72      21.976  49.943  24.495  1.00                 C  
ATOM    126  C   THR    72      21.930  50.415  23.038  1.00                 C  
ATOM    127  O   THR    72      20.877  50.742  22.507  1.00                 O  
ATOM    128  CB  THR    72      22.545  51.072  25.375  1.00                 C  
ATOM    129  OG1 THR    72      22.484  50.685  26.753  1.00                 O  
ATOM    130  CG2 THR    72      21.738  52.348  25.191  1.00                 C  
ATOM    131  N   GLN    73      23.089  50.464  22.412  1.00                 N  
ATOM    132  CA  GLN    73      23.213  50.870  21.025  1.00                 C  
ATOM    133  C   GLN    73      22.343  50.026  20.073  1.00                 C  
ATOM    134  O   GLN    73      21.809  50.550  19.096  1.00                 O  
ATOM    135  CB  GLN    73      24.672  50.791  20.572  1.00                 C  
ATOM    136  CD  GLN    73      25.221  53.239  20.872  1.00                 C  
ATOM    137  CG  GLN    73      25.584  51.812  21.234  1.00                 C  
ATOM    138  OE1 GLN    73      24.263  53.478  20.136  1.00                 O  
ATOM    139  NE2 GLN    73      25.987  54.192  21.389  1.00                 N  
ATOM    140  N   LEU    74      22.219  48.727  20.357  1.00                 N  
ATOM    141  CA  LEU    74      21.439  47.823  19.526  1.00                 C  
ATOM    142  C   LEU    74      19.954  48.040  19.701  1.00                 C  
ATOM    143  O   LEU    74      19.178  47.886  18.762  1.00                 O  
ATOM    144  CB  LEU    74      21.789  46.368  19.843  1.00                 C  
ATOM    145  CG  LEU    74      23.196  45.909  19.456  1.00                 C  
ATOM    146  CD1 LEU    74      23.460  44.499  19.962  1.00                 C  
ATOM    147  CD2 LEU    74      23.387  45.974  17.948  1.00                 C  
ATOM    148  N   ILE    75      19.567  48.396  20.914  1.00                 N  
ATOM    149  CA  ILE    75      18.171  48.597  21.249  1.00                 C  
ATOM    150  C   ILE    75      17.601  50.004  21.023  1.00                 C  
ATOM    151  O   ILE    75      16.396  50.152  20.869  1.00                 O  
ATOM    152  CB  ILE    75      17.886  48.237  22.719  1.00                 C  
ATOM    153  CD1 ILE    75      17.411  45.806  22.118  1.00                 C  
ATOM    154  CG1 ILE    75      18.205  46.764  22.979  1.00                 C  
ATOM    155  CG2 ILE    75      16.449  48.579  23.082  1.00                 C  
ATOM    156  N   TYR    76      18.454  51.026  20.996  1.00                 N  
ATOM    157  CA  TYR    76      17.977  52.406  20.878  1.00                 C  
ATOM    158  C   TYR    76      18.734  53.230  19.858  1.00                 C  
ATOM    159  O   TYR    76      18.279  54.312  19.474  1.00                 O  
ATOM    160  CB  TYR    76      18.052  53.116  22.231  1.00                 C  
ATOM    161  CG  TYR    76      17.218  52.465  23.311  1.00                 C  
ATOM    162  OH  TYR    76      14.939  50.668  26.289  1.00                 O  
ATOM    163  CZ  TYR    76      15.692  51.264  25.303  1.00                 C  
ATOM    164  CD1 TYR    76      17.816  51.718  24.318  1.00                 C  
ATOM    165  CE1 TYR    76      17.062  51.119  25.309  1.00                 C  
ATOM    166  CD2 TYR    76      15.835  52.600  23.321  1.00                 C  
ATOM    167  CE2 TYR    76      15.065  52.008  24.305  1.00                 C  
ATOM    168  N   LYS    77      19.912  52.752  19.474  1.00                 N  
ATOM    169  CA  LYS    77      20.732  53.477  18.521  1.00                 C  
ATOM    170  C   LYS    77      21.420  54.634  19.203  1.00                 C  
ATOM    171  O   LYS    77      22.138  55.394  18.569  1.00                 O  
ATOM    172  CB  LYS    77      19.882  53.971  17.349  1.00                 C  
ATOM    173  CD  LYS    77      18.407  53.415  15.395  1.00                 C  
ATOM    174  CE  LYS    77      17.619  52.322  14.691  1.00                 C  
ATOM    175  CG  LYS    77      19.162  52.865  16.594  1.00                 C  
ATOM    176  NZ  LYS    77      16.818  52.860  13.557  1.00                 N  
ATOM    177  N   LYS    78      21.227  54.768  20.511  1.00                 N  
ATOM    178  CA  LYS    78      21.835  55.876  21.233  1.00                 C  
ATOM    179  C   LYS    78      22.941  55.528  22.217  1.00                 C  
ATOM    180  O   LYS    78      23.254  54.365  22.452  1.00                 O  
ATOM    181  CB  LYS    78      20.773  56.655  22.012  1.00                 C  
ATOM    182  CD  LYS    78      20.181  58.265  20.181  1.00                 C  
ATOM    183  CE  LYS    78      19.049  58.908  19.396  1.00                 C  
ATOM    184  CG  LYS    78      19.656  57.217  21.148  1.00                 C  
ATOM    185  NZ  LYS    78      19.557  59.847  18.358  1.00                 N  
ATOM    186  N   HIS    79      23.532  56.573  22.778  1.00                 N  
ATOM    187  CA  HIS    79      24.570  56.455  23.785  1.00                 C  
ATOM    188  C   HIS    79      23.878  56.702  25.120  1.00                 C  
ATOM    189  O   HIS    79      22.851  57.372  25.167  1.00                 O  
ATOM    190  CB  HIS    79      25.702  57.447  23.507  1.00                 C  
ATOM    191  CG  HIS    79      26.862  57.316  24.443  1.00                 C  
ATOM    192  ND1 HIS    79      26.868  57.872  25.704  1.00                 N  
ATOM    193  CE1 HIS    79      28.038  57.588  26.303  1.00                 C  
ATOM    194  CD2 HIS    79      28.171  56.681  24.392  1.00                 C  
ATOM    195  NE2 HIS    79      28.825  56.874  25.521  1.00                 N  
ATOM    196  N   LYS    80      24.437  56.138  26.186  1.00                 N  
ATOM    197  CA  LYS    80      23.943  56.320  27.557  1.00                 C  
ATOM    198  C   LYS    80      25.094  56.036  28.492  1.00                 C  
ATOM    199  O   LYS    80      25.893  55.150  28.242  1.00                 O  
ATOM    200  CB  LYS    80      22.747  55.403  27.822  1.00                 C  
ATOM    201  CD  LYS    80      20.847  54.752  29.326  1.00                 C  
ATOM    202  CE  LYS    80      20.160  55.000  30.659  1.00                 C  
ATOM    203  CG  LYS    80      22.078  55.628  29.168  1.00                 C  
ATOM    204  NZ  LYS    80      18.948  54.152  30.826  1.00                 N  
ATOM    205  N   PRO    81      25.177  56.789  29.573  1.00                 N  
ATOM    206  CA  PRO    81      26.190  56.545  30.574  1.00                 C  
ATOM    207  C   PRO    81      25.845  55.250  31.281  1.00                 C  
ATOM    208  O   PRO    81      24.682  54.913  31.453  1.00                 O  
ATOM    209  CB  PRO    81      26.104  57.765  31.493  1.00                 C  
ATOM    210  CD  PRO    81      24.311  57.967  29.920  1.00                 C  
ATOM    211  CG  PRO    81      24.699  58.245  31.345  1.00                 C  
ATOM    212  N   THR    82      26.872  54.534  31.710  1.00                 N  
ATOM    213  CA  THR    82      26.691  53.265  32.384  1.00                 C  
ATOM    214  C   THR    82      27.661  53.131  33.559  1.00                 C  
ATOM    215  O   THR    82      28.641  53.847  33.660  1.00                 O  
ATOM    216  CB  THR    82      26.884  52.081  31.419  1.00                 C  
ATOM    217  OG1 THR    82      28.236  52.063  30.944  1.00                 O  
ATOM    218  CG2 THR    82      25.951  52.209  30.225  1.00                 C  
ATOM    219  N   PHE    83      27.384  52.187  34.439  1.00                 N  
ATOM    220  CA  PHE    83      28.258  51.894  35.567  1.00                 C  
ATOM    221  C   PHE    83      28.410  50.375  35.531  1.00                 C  
ATOM    222  O   PHE    83      27.654  49.674  34.844  1.00                 O  
ATOM    223  CB  PHE    83      27.650  52.423  36.867  1.00                 C  
ATOM    224  CG  PHE    83      27.445  53.911  36.879  1.00                 C  
ATOM    225  CZ  PHE    83      27.071  56.665  36.902  1.00                 C  
ATOM    226  CD1 PHE    83      26.236  54.461  36.488  1.00                 C  
ATOM    227  CE1 PHE    83      26.047  55.830  36.499  1.00                 C  
ATOM    228  CD2 PHE    83      28.460  54.762  37.280  1.00                 C  
ATOM    229  CE2 PHE    83      28.271  56.130  37.290  1.00                 C  
ATOM    230  N   SER    84      29.377  49.856  36.266  1.00                 N  
ATOM    231  CA  SER    84      29.554  48.422  36.347  1.00                 C  
ATOM    232  C   SER    84      28.218  47.748  36.692  1.00                 C  
ATOM    233  O   SER    84      27.538  48.133  37.653  1.00                 O  
ATOM    234  CB  SER    84      30.621  48.072  37.386  1.00                 C  
ATOM    235  OG  SER    84      30.742  46.668  37.540  1.00                 O  
ATOM    236  N   SER    85      27.860  46.741  35.895  1.00                 N  
ATOM    237  CA  SER    85      26.615  45.993  36.058  1.00                 C  
ATOM    238  C   SER    85      26.675  44.986  37.187  1.00                 C  
ATOM    239  O   SER    85      27.670  44.282  37.320  1.00                 O  
ATOM    240  CB  SER    85      26.251  45.269  34.760  1.00                 C  
ATOM    241  OG  SER    85      25.099  44.463  34.932  1.00                 O  
ATOM    242  N   MET    86      25.611  44.893  37.985  1.00                 N  
ATOM    243  CA  MET    86      25.611  43.918  39.063  1.00                 C  
ATOM    244  C   MET    86      24.586  42.780  38.893  1.00                 C  
ATOM    245  O   MET    86      24.599  41.820  39.657  1.00                 O  
ATOM    246  CB  MET    86      25.348  44.603  40.405  1.00                 C  
ATOM    247  SD  MET    86      28.043  44.881  40.989  1.00                 S  
ATOM    248  CE  MET    86      27.792  43.867  42.444  1.00                 C  
ATOM    249  CG  MET    86      26.408  45.618  40.802  1.00                 C  
ATOM    250  N   SER    87      23.691  42.906  37.919  1.00                 N  
ATOM    251  CA  SER    87      22.743  41.837  37.556  1.00                 C  
ATOM    252  C   SER    87      22.618  41.871  36.039  1.00                 C  
ATOM    253  O   SER    87      23.097  42.786  35.374  1.00                 O  
ATOM    254  CB  SER    87      21.402  42.048  38.261  1.00                 C  
ATOM    255  OG  SER    87      20.760  43.223  37.796  1.00                 O  
ATOM    256  N   ALA    88      21.948  40.872  35.505  1.00                 N  
ATOM    257  CA  ALA    88      21.723  40.787  34.078  1.00                 C  
ATOM    258  C   ALA    88      20.556  41.695  33.713  1.00                 C  
ATOM    259  O   ALA    88      19.753  42.057  34.557  1.00                 O  
ATOM    260  CB  ALA    88      21.456  39.347  33.668  1.00                 C  
ATOM    261  N   ASN    89      20.485  42.069  32.447  1.00                 N  
ATOM    262  CA  ASN    89      19.375  42.844  31.940  1.00                 C  
ATOM    263  C   ASN    89      19.024  42.243  30.563  1.00                 C  
ATOM    264  O   ASN    89      19.871  41.688  29.852  1.00                 O  
ATOM    265  CB  ASN    89      19.743  44.328  31.876  1.00                 C  
ATOM    266  CG  ASN    89      20.810  44.619  30.839  1.00                 C  
ATOM    267  OD1 ASN    89      20.526  44.683  29.643  1.00                 O  
ATOM    268  ND2 ASN    89      22.044  44.797  31.296  1.00                 N  
ATOM    269  N   SER    90      17.760  42.320  30.196  1.00                 N  
ATOM    270  CA  SER    90      17.329  41.720  28.946  1.00                 C  
ATOM    271  C   SER    90      16.257  42.565  28.274  1.00                 C  
ATOM    272  O   SER    90      15.578  43.355  28.930  1.00                 O  
ATOM    273  CB  SER    90      16.807  40.302  29.184  1.00                 C  
ATOM    274  OG  SER    90      15.639  40.316  29.985  1.00                 O  
ATOM    275  N   GLY    91      16.114  42.387  26.966  1.00                 N  
ATOM    276  CA  GLY    91      15.126  43.112  26.188  1.00                 C  
ATOM    277  C   GLY    91      15.004  42.489  24.794  1.00                 C  
ATOM    278  O   GLY    91      15.936  41.835  24.306  1.00                 O  
ATOM    279  N   SER    92      13.864  42.715  24.148  1.00                 N  
ATOM    280  CA  SER    92      13.619  42.154  22.835  1.00                 C  
ATOM    281  C   SER    92      14.241  42.960  21.696  1.00                 C  
ATOM    282  O   SER    92      14.132  44.181  21.644  1.00                 O  
ATOM    283  CB  SER    92      12.116  42.025  22.579  1.00                 C  
ATOM    284  OG  SER    92      11.525  41.097  23.471  1.00                 O  
ATOM    285  N   TYR    93      14.887  42.261  20.772  1.00                 N  
ATOM    286  CA  TYR    93      15.518  42.910  19.632  1.00                 C  
ATOM    287  C   TYR    93      14.872  42.441  18.313  1.00                 C  
ATOM    288  O   TYR    93      14.888  41.252  18.006  1.00                 O  
ATOM    289  CB  TYR    93      17.021  42.626  19.618  1.00                 C  
ATOM    290  CG  TYR    93      17.758  43.282  18.472  1.00                 C  
ATOM    291  OH  TYR    93      19.772  45.096  15.319  1.00                 O  
ATOM    292  CZ  TYR    93      19.107  44.495  16.363  1.00                 C  
ATOM    293  CD1 TYR    93      17.202  44.357  17.792  1.00                 C  
ATOM    294  CE1 TYR    93      17.868  44.963  16.743  1.00                 C  
ATOM    295  CD2 TYR    93      19.008  42.823  18.075  1.00                 C  
ATOM    296  CE2 TYR    93      19.688  43.416  17.028  1.00                 C  
ATOM    297  N   THR    94      14.290  43.370  17.552  1.00                 N  
ATOM    298  CA  THR    94      13.692  43.023  16.264  1.00                 C  
ATOM    299  C   THR    94      14.805  43.106  15.235  1.00                 C  
ATOM    300  O   THR    94      15.369  44.174  14.985  1.00                 O  
ATOM    301  CB  THR    94      12.519  43.958  15.916  1.00                 C  
ATOM    302  OG1 THR    94      11.494  43.833  16.910  1.00                 O  
ATOM    303  CG2 THR    94      11.930  43.593  14.562  1.00                 C  
ATOM    304  N   PHE    95      15.148  41.969  14.644  1.00                 N  
ATOM    305  CA  PHE    95      16.221  41.914  13.659  1.00                 C  
ATOM    306  C   PHE    95      15.728  42.246  12.253  1.00                 C  
ATOM    307  O   PHE    95      14.592  41.951  11.872  1.00                 O  
ATOM    308  CB  PHE    95      16.877  40.532  13.658  1.00                 C  
ATOM    309  CG  PHE    95      17.663  40.233  14.903  1.00                 C  
ATOM    310  CZ  PHE    95      19.123  39.679  17.202  1.00                 C  
ATOM    311  CD1 PHE    95      17.102  40.419  16.154  1.00                 C  
ATOM    312  CE1 PHE    95      17.825  40.144  17.299  1.00                 C  
ATOM    313  CD2 PHE    95      18.963  39.767  14.822  1.00                 C  
ATOM    314  CE2 PHE    95      19.687  39.492  15.967  1.00                 C  
ATOM    315  N   PRO    96      16.595  42.873  11.462  1.00                 N  
ATOM    316  CA  PRO    96      16.247  43.212  10.088  1.00                 C  
ATOM    317  C   PRO    96      16.019  41.887   9.364  1.00                 C  
ATOM    318  O   PRO    96      14.959  41.625   8.788  1.00                 O  
ATOM    319  CB  PRO    96      17.465  43.985   9.578  1.00                 C  
ATOM    320  CD  PRO    96      17.901  43.602  11.900  1.00                 C  
ATOM    321  CG  PRO    96      18.046  44.615  10.799  1.00                 C  
ATOM    322  N   GLU    97      17.040  41.034   9.395  1.00                 N  
ATOM    323  CA  GLU    97      17.011  39.710   8.771  1.00                 C  
ATOM    324  C   GLU    97      15.648  39.327   8.207  1.00                 C  
ATOM    325  O   GLU    97      15.341  39.542   7.032  1.00                 O  
ATOM    326  CB  GLU    97      17.446  38.637   9.771  1.00                 C  
ATOM    327  CD  GLU    97      18.556  37.075   8.125  1.00                 C  
ATOM    328  CG  GLU    97      17.491  37.232   9.193  1.00                 C  
ATOM    329  OE1 GLU    97      19.495  37.899   8.097  1.00                 O  
ATOM    330  OE2 GLU    97      18.452  36.129   7.316  1.00                 O  
ATOM    331  N   ASN    98      14.809  38.747   9.061  1.00                 N  
ATOM    332  CA  ASN    98      13.473  38.318   8.662  1.00                 C  
ATOM    333  C   ASN    98      12.442  38.774   9.695  1.00                 C  
ATOM    334  O   ASN    98      11.502  38.053  10.043  1.00                 O  
ATOM    335  CB  ASN    98      13.431  36.800   8.474  1.00                 C  
ATOM    336  CG  ASN    98      14.274  36.335   7.303  1.00                 C  
ATOM    337  OD1 ASN    98      13.872  36.463   6.146  1.00                 O  
ATOM    338  ND2 ASN    98      15.449  35.792   7.600  1.00                 N  
ATOM    339  N   GLY    99      12.617  39.995  10.198  1.00                 N  
ATOM    340  CA  GLY    99      11.700  40.535  11.190  1.00                 C  
ATOM    341  C   GLY    99      11.553  39.630  12.399  1.00                 C  
ATOM    342  O   GLY    99      10.550  39.654  13.118  1.00                 O  
ATOM    343  N   LYS   100      12.621  38.738  12.616  1.00                 N  
ATOM    344  CA  LYS   100      12.518  37.843  13.763  1.00                 C  
ATOM    345  C   LYS   100      12.884  38.599  15.039  1.00                 C  
ATOM    346  O   LYS   100      13.491  39.674  14.997  1.00                 O  
ATOM    347  CB  LYS   100      13.422  36.623  13.574  1.00                 C  
ATOM    348  CD  LYS   100      14.006  34.585  12.231  1.00                 C  
ATOM    349  CE  LYS   100      13.880  33.553  13.340  1.00                 C  
ATOM    350  CG  LYS   100      13.015  35.722  12.420  1.00                 C  
ATOM    351  NZ  LYS   100      14.805  32.404  13.137  1.00                 N  
ATOM    352  N   THR   101      12.516  38.034  16.179  1.00                 N  
ATOM    353  CA  THR   101      12.831  38.673  17.438  1.00                 C  
ATOM    354  C   THR   101      13.780  37.806  18.255  1.00                 C  
ATOM    355  O   THR   101      13.593  36.600  18.370  1.00                 O  
ATOM    356  CB  THR   101      11.560  38.964  18.257  1.00                 C  
ATOM    357  OG1 THR   101      10.701  39.841  17.516  1.00                 O  
ATOM    358  CG2 THR   101      11.917  39.633  19.575  1.00                 C  
ATOM    359  N   LEU   102      14.809  38.432  18.806  1.00                 N  
ATOM    360  CA  LEU   102      15.779  37.740  19.654  1.00                 C  
ATOM    361  C   LEU   102      15.693  38.383  21.054  1.00                 C  
ATOM    362  O   LEU   102      15.251  39.519  21.193  1.00                 O  
ATOM    363  CB  LEU   102      17.183  37.841  19.055  1.00                 C  
ATOM    364  CG  LEU   102      17.434  37.039  17.776  1.00                 C  
ATOM    365  CD1 LEU   102      16.834  37.747  16.571  1.00                 C  
ATOM    366  CD2 LEU   102      18.923  36.810  17.568  1.00                 C  
ATOM    367  N   ARG   103      16.064  37.657  22.094  1.00                 N  
ATOM    368  CA  ARG   103      16.068  38.252  23.423  1.00                 C  
ATOM    369  C   ARG   103      17.523  38.535  23.811  1.00                 C  
ATOM    370  O   ARG   103      18.261  37.619  24.146  1.00                 O  
ATOM    371  CB  ARG   103      15.384  37.323  24.428  1.00                 C  
ATOM    372  CD  ARG   103      14.559  36.941  26.767  1.00                 C  
ATOM    373  NE  ARG   103      14.497  37.454  28.134  1.00                 N  
ATOM    374  CG  ARG   103      15.304  37.885  25.838  1.00                 C  
ATOM    375  CZ  ARG   103      13.959  36.796  29.155  1.00                 C  
ATOM    376  NH1 ARG   103      13.948  37.341  30.364  1.00                 N  
ATOM    377  NH2 ARG   103      13.432  35.594  28.966  1.00                 N  
ATOM    378  N   LEU   104      17.949  39.790  23.728  1.00                 N  
ATOM    379  CA  LEU   104      19.317  40.115  24.112  1.00                 C  
ATOM    380  C   LEU   104      19.384  40.072  25.636  1.00                 C  
ATOM    381  O   LEU   104      18.487  40.591  26.313  1.00                 O  
ATOM    382  CB  LEU   104      19.719  41.483  23.557  1.00                 C  
ATOM    383  CG  LEU   104      19.788  41.602  22.033  1.00                 C  
ATOM    384  CD1 LEU   104      20.072  43.038  21.619  1.00                 C  
ATOM    385  CD2 LEU   104      20.849  40.669  21.468  1.00                 C  
ATOM    386  N   ILE   105      20.420  39.418  26.162  1.00                 N  
ATOM    387  CA  ILE   105      20.656  39.317  27.601  1.00                 C  
ATOM    388  C   ILE   105      22.093  39.766  27.881  1.00                 C  
ATOM    389  O   ILE   105      23.056  39.131  27.435  1.00                 O  
ATOM    390  CB  ILE   105      20.401  37.888  28.116  1.00                 C  
ATOM    391  CD1 ILE   105      18.682  36.006  28.116  1.00                 C  
ATOM    392  CG1 ILE   105      18.963  37.462  27.816  1.00                 C  
ATOM    393  CG2 ILE   105      20.724  37.791  29.599  1.00                 C  
ATOM    394  N   ASP   106      22.225  40.877  28.601  1.00                 N  
ATOM    395  CA  ASP   106      23.515  41.468  28.952  1.00                 C  
ATOM    396  C   ASP   106      23.967  40.874  30.273  1.00                 C  
ATOM    397  O   ASP   106      23.312  41.086  31.267  1.00                 O  
ATOM    398  CB  ASP   106      23.403  42.992  29.029  1.00                 C  
ATOM    399  CG  ASP   106      24.736  43.661  29.302  1.00                 C  
ATOM    400  OD1 ASP   106      25.780  42.999  29.126  1.00                 O  
ATOM    401  OD2 ASP   106      24.736  44.847  29.693  1.00                 O  
ATOM    402  N   LEU   107      25.079  40.144  30.298  1.00                 N  
ATOM    403  CA  LEU   107      25.553  39.526  31.559  1.00                 C  
ATOM    404  C   LEU   107      26.739  40.245  32.202  1.00                 C  
ATOM    405  O   LEU   107      27.704  40.575  31.543  1.00                 O  
ATOM    406  CB  LEU   107      25.943  38.065  31.326  1.00                 C  
ATOM    407  CG  LEU   107      24.835  37.141  30.816  1.00                 C  
ATOM    408  CD1 LEU   107      25.379  35.746  30.550  1.00                 C  
ATOM    409  CD2 LEU   107      23.685  37.080  31.810  1.00                 C  
ATOM    410  N   PRO   108      26.671  40.495  33.518  1.00                 N  
ATOM    411  CA  PRO   108      27.754  41.178  34.228  1.00                 C  
ATOM    412  C   PRO   108      29.107  40.487  34.018  1.00                 C  
ATOM    413  O   PRO   108      29.198  39.266  34.062  1.00                 O  
ATOM    414  CB  PRO   108      27.328  41.120  35.696  1.00                 C  
ATOM    415  CD  PRO   108      25.484  40.204  34.476  1.00                 C  
ATOM    416  CG  PRO   108      25.838  41.071  35.651  1.00                 C  
ATOM    417  N   GLY   109      30.162  41.264  33.821  1.00                 N  
ATOM    418  CA  GLY   109      31.461  40.663  33.631  1.00                 C  
ATOM    419  C   GLY   109      32.257  40.428  34.905  1.00                 C  
ATOM    420  O   GLY   109      33.306  39.766  34.879  1.00                 O  
ATOM    421  N   HIS   110      31.779  40.958  36.025  1.00                 N  
ATOM    422  CA  HIS   110      32.512  40.768  37.260  1.00                 C  
ATOM    423  C   HIS   110      32.762  39.274  37.552  1.00                 C  
ATOM    424  O   HIS   110      31.879  38.442  37.380  1.00                 O  
ATOM    425  CB  HIS   110      31.762  41.405  38.432  1.00                 C  
ATOM    426  CG  HIS   110      32.536  41.411  39.713  1.00                 C  
ATOM    427  ND1 HIS   110      32.657  40.297  40.515  1.00                 N  
ATOM    428  CE1 HIS   110      33.406  40.609  41.588  1.00                 C  
ATOM    429  CD2 HIS   110      33.306  42.398  40.457  1.00                 C  
ATOM    430  NE2 HIS   110      33.798  41.868  41.560  1.00                 N  
ATOM    431  N   GLU   111      33.988  38.955  37.963  1.00                 N  
ATOM    432  CA  GLU   111      34.413  37.585  38.290  1.00                 C  
ATOM    433  C   GLU   111      33.463  36.868  39.238  1.00                 C  
ATOM    434  O   GLU   111      33.175  35.702  39.053  1.00                 O  
ATOM    435  CB  GLU   111      35.814  37.591  38.905  1.00                 C  
ATOM    436  CD  GLU   111      37.770  36.250  39.774  1.00                 C  
ATOM    437  CG  GLU   111      36.358  36.208  39.222  1.00                 C  
ATOM    438  OE1 GLU   111      38.313  37.363  39.933  1.00                 O  
ATOM    439  OE2 GLU   111      38.333  35.169  40.047  1.00                 O  
ATOM    440  N   ARG   112      32.965  37.573  40.247  1.00                 N  
ATOM    441  CA  ARG   112      32.070  36.979  41.225  1.00                 C  
ATOM    442  C   ARG   112      30.698  36.663  40.686  1.00                 C  
ATOM    443  O   ARG   112      29.912  36.026  41.376  1.00                 O  
ATOM    444  CB  ARG   112      31.916  37.898  42.438  1.00                 C  
ATOM    445  CD  ARG   112      32.954  38.964  44.459  1.00                 C  
ATOM    446  NE  ARG   112      34.149  39.085  45.292  1.00                 N  
ATOM    447  CG  ARG   112      33.173  38.025  43.284  1.00                 C  
ATOM    448  CZ  ARG   112      34.253  39.902  46.335  1.00                 C  
ATOM    449  NH1 ARG   112      35.378  39.945  47.035  1.00                 N  
ATOM    450  NH2 ARG   112      33.230  40.675  46.676  1.00                 N  
ATOM    451  N   ILE   113      30.395  37.091  39.466  1.00                 N  
ATOM    452  CA  ILE   113      29.065  36.845  38.893  1.00                 C  
ATOM    453  C   ILE   113      29.045  36.248  37.500  1.00                 C  
ATOM    454  O   ILE   113      28.028  35.733  37.072  1.00                 O  
ATOM    455  CB  ILE   113      28.223  38.134  38.847  1.00                 C  
ATOM    456  CD1 ILE   113      25.814  38.966  38.857  1.00                 C  
ATOM    457  CG1 ILE   113      26.747  37.799  38.622  1.00                 C  
ATOM    458  CG2 ILE   113      28.757  39.081  37.783  1.00                 C  
ATOM    459  N   ARG   114      30.153  36.337  36.779  1.00                 N  
ATOM    460  CA  ARG   114      30.158  35.889  35.400  1.00                 C  
ATOM    461  C   ARG   114      29.716  34.460  35.150  1.00                 C  
ATOM    462  O   ARG   114      28.863  34.228  34.291  1.00                 O  
ATOM    463  CB  ARG   114      31.554  36.040  34.792  1.00                 C  
ATOM    464  CD  ARG   114      33.076  35.693  32.827  1.00                 C  
ATOM    465  NE  ARG   114      33.952  34.755  33.527  1.00                 N  
ATOM    466  CG  ARG   114      31.645  35.622  33.334  1.00                 C  
ATOM    467  CZ  ARG   114      33.996  33.450  33.281  1.00                 C  
ATOM    468  NH1 ARG   114      34.824  32.674  33.967  1.00                 N  
ATOM    469  NH2 ARG   114      33.213  32.924  32.350  1.00                 N  
ATOM    470  N   GLN   115      30.265  33.504  35.894  1.00                 N  
ATOM    471  CA  GLN   115      29.907  32.096  35.676  1.00                 C  
ATOM    472  C   GLN   115      28.576  31.703  36.281  1.00                 C  
ATOM    473  O   GLN   115      27.826  30.931  35.692  1.00                 O  
ATOM    474  CB  GLN   115      30.990  31.174  36.239  1.00                 C  
ATOM    475  CD  GLN   115      30.805  29.376  34.476  1.00                 C  
ATOM    476  CG  GLN   115      30.759  29.699  35.956  1.00                 C  
ATOM    477  OE1 GLN   115      31.777  29.693  33.791  1.00                 O  
ATOM    478  NE2 GLN   115      29.750  28.741  33.977  1.00                 N  
ATOM    479  N   GLN   116      28.282  32.226  37.456  1.00                 N  
ATOM    480  CA  GLN   116      27.014  31.926  38.085  1.00                 C  
ATOM    481  C   GLN   116      25.897  32.261  37.086  1.00                 C  
ATOM    482  O   GLN   116      24.989  31.458  36.873  1.00                 O  
ATOM    483  CB  GLN   116      26.863  32.713  39.388  1.00                 C  
ATOM    484  CD  GLN   116      27.681  33.114  41.744  1.00                 C  
ATOM    485  CG  GLN   116      27.784  32.247  40.505  1.00                 C  
ATOM    486  OE1 GLN   116      27.167  34.232  41.691  1.00                 O  
ATOM    487  NE2 GLN   116      28.170  32.600  42.867  1.00                 N  
ATOM    488  N   MET   117      25.976  33.433  36.457  1.00                 N  
ATOM    489  CA  MET   117      24.955  33.842  35.489  1.00                 C  
ATOM    490  C   MET   117      25.057  33.216  34.105  1.00                 C  
ATOM    491  O   MET   117      24.030  33.056  33.451  1.00                 O  
ATOM    492  CB  MET   117      24.969  35.361  35.305  1.00                 C  
ATOM    493  SD  MET   117      22.912  35.778  37.114  1.00                 S  
ATOM    494  CE  MET   117      23.237  34.553  38.379  1.00                 C  
ATOM    495  CG  MET   117      24.586  36.141  36.553  1.00                 C  
ATOM    496  N   LEU   118      26.263  32.881  33.641  1.00                 N  
ATOM    497  CA  LEU   118      26.372  32.222  32.346  1.00                 C  
ATOM    498  C   LEU   118      25.738  30.829  32.516  1.00                 C  
ATOM    499  O   LEU   118      24.996  30.370  31.640  1.00                 O  
ATOM    500  CB  LEU   118      27.834  32.153  31.901  1.00                 C  
ATOM    501  CG  LEU   118      28.098  31.518  30.535  1.00                 C  
ATOM    502  CD1 LEU   118      27.370  32.280  29.438  1.00                 C  
ATOM    503  CD2 LEU   118      29.590  31.468  30.244  1.00                 C  
ATOM    504  N   ASP   119      26.014  30.165  33.642  1.00                 N  
ATOM    505  CA  ASP   119      25.421  28.845  33.907  1.00                 C  
ATOM    506  C   ASP   119      23.900  28.942  33.892  1.00                 C  
ATOM    507  O   ASP   119      23.224  28.082  33.328  1.00                 O  
ATOM    508  CB  ASP   119      25.913  28.296  35.248  1.00                 C  
ATOM    509  CG  ASP   119      27.366  27.866  35.203  1.00                 C  
ATOM    510  OD1 ASP   119      27.912  27.732  34.088  1.00                 O  
ATOM    511  OD2 ASP   119      27.959  27.662  36.283  1.00                 O  
ATOM    512  N   THR   120      23.359  29.985  34.521  1.00                 N  
ATOM    513  CA  THR   120      21.914  30.145  34.594  1.00                 C  
ATOM    514  C   THR   120      21.218  30.348  33.250  1.00                 C  
ATOM    515  O   THR   120      20.113  29.857  33.053  1.00                 O  
ATOM    516  CB  THR   120      21.522  31.332  35.493  1.00                 C  
ATOM    517  OG1 THR   120      21.984  31.096  36.829  1.00                 O  
ATOM    518  CG2 THR   120      20.011  31.501  35.524  1.00                 C  
ATOM    519  N   TYR   121      21.859  31.047  32.320  1.00                 N  
ATOM    520  CA  TYR   121      21.232  31.312  31.033  1.00                 C  
ATOM    521  C   TYR   121      21.754  30.535  29.827  1.00                 C  
ATOM    522  O   TYR   121      21.152  30.620  28.750  1.00                 O  
ATOM    523  CB  TYR   121      21.341  32.797  30.679  1.00                 C  
ATOM    524  CG  TYR   121      20.642  33.713  31.658  1.00                 C  
ATOM    525  OH  TYR   121      18.734  36.238  34.354  1.00                 O  
ATOM    526  CZ  TYR   121      19.364  35.402  33.462  1.00                 C  
ATOM    527  CD1 TYR   121      21.367  34.599  32.445  1.00                 C  
ATOM    528  CE1 TYR   121      20.736  35.440  33.342  1.00                 C  
ATOM    529  CD2 TYR   121      19.260  33.688  31.792  1.00                 C  
ATOM    530  CE2 TYR   121      18.612  34.522  32.684  1.00                 C  
ATOM    531  N   LYS   122      22.858  29.799  29.968  1.00                 N  
ATOM    532  CA  LYS   122      23.419  29.112  28.805  1.00                 C  
ATOM    533  C   LYS   122      22.496  28.185  28.018  1.00                 C  
ATOM    534  O   LYS   122      22.479  28.243  26.782  1.00                 O  
ATOM    535  CB  LYS   122      24.632  28.274  29.212  1.00                 C  
ATOM    536  CD  LYS   122      26.554  26.820  28.510  1.00                 C  
ATOM    537  CE  LYS   122      26.228  25.614  29.376  1.00                 C  
ATOM    538  CG  LYS   122      25.290  27.533  28.059  1.00                 C  
ATOM    539  NZ  LYS   122      27.447  24.830  29.717  1.00                 N  
ATOM    540  N   GLU   123      21.713  27.352  28.704  1.00                 N  
ATOM    541  CA  GLU   123      20.825  26.434  27.987  1.00                 C  
ATOM    542  C   GLU   123      19.745  27.142  27.153  1.00                 C  
ATOM    543  O   GLU   123      19.140  26.519  26.280  1.00                 O  
ATOM    544  CB  GLU   123      20.139  25.478  28.965  1.00                 C  
ATOM    545  CD  GLU   123      19.902  26.691  31.169  1.00                 C  
ATOM    546  CG  GLU   123      19.192  26.161  29.938  1.00                 C  
ATOM    547  OE1 GLU   123      21.150  26.667  31.190  1.00                 O  
ATOM    548  OE2 GLU   123      19.210  27.129  32.112  1.00                 O  
ATOM    549  N   LEU   124      19.520  28.435  27.406  1.00                 N  
ATOM    550  CA  LEU   124      18.526  29.232  26.661  1.00                 C  
ATOM    551  C   LEU   124      19.148  30.001  25.490  1.00                 C  
ATOM    552  O   LEU   124      18.435  30.692  24.751  1.00                 O  
ATOM    553  CB  LEU   124      17.820  30.217  27.595  1.00                 C  
ATOM    554  CG  LEU   124      16.995  29.604  28.729  1.00                 C  
ATOM    555  CD1 LEU   124      16.435  30.690  29.634  1.00                 C  
ATOM    556  CD2 LEU   124      15.869  28.747  28.172  1.00                 C  
ATOM    557  N   ALA   125      20.466  29.882  25.316  1.00                 N  
ATOM    558  CA  ALA   125      21.161  30.627  24.276  1.00                 C  
ATOM    559  C   ALA   125      21.203  30.064  22.866  1.00                 C  
ATOM    560  O   ALA   125      21.623  28.937  22.625  1.00                 O  
ATOM    561  CB  ALA   125      22.612  30.859  24.669  1.00                 C  
ATOM    562  N   ARG   126      20.777  30.893  21.935  1.00                 N  
ATOM    563  CA  ARG   126      20.806  30.568  20.533  1.00                 C  
ATOM    564  C   ARG   126      22.181  31.036  20.046  1.00                 C  
ATOM    565  O   ARG   126      22.735  30.499  19.077  1.00                 O  
ATOM    566  CB  ARG   126      19.643  31.243  19.802  1.00                 C  
ATOM    567  CD  ARG   126      18.316  31.515  17.690  1.00                 C  
ATOM    568  NE  ARG   126      18.240  31.232  16.258  1.00                 N  
ATOM    569  CG  ARG   126      19.526  30.860  18.336  1.00                 C  
ATOM    570  CZ  ARG   126      17.682  30.142  15.741  1.00                 C  
ATOM    571  NH1 ARG   126      17.659  29.969  14.427  1.00                 N  
ATOM    572  NH2 ARG   126      17.149  29.228  16.540  1.00                 N  
ATOM    573  N   GLY   127      22.721  32.050  20.727  1.00                 N  
ATOM    574  CA  GLY   127      24.016  32.607  20.369  1.00                 C  
ATOM    575  C   GLY   127      24.665  33.325  21.538  1.00                 C  
ATOM    576  O   GLY   127      23.990  33.790  22.451  1.00                 O  
ATOM    577  N   ILE   128      25.988  33.415  21.485  1.00                 N  
ATOM    578  CA  ILE   128      26.772  34.060  22.514  1.00                 C  
ATOM    579  C   ILE   128      27.699  35.039  21.833  1.00                 C  
ATOM    580  O   ILE   128      28.348  34.673  20.855  1.00                 O  
ATOM    581  CB  ILE   128      27.546  33.033  23.361  1.00                 C  
ATOM    582  CD1 ILE   128      27.260  30.895  24.719  1.00                 C  
ATOM    583  CG1 ILE   128      26.578  32.061  24.037  1.00                 C  
ATOM    584  CG2 ILE   128      28.438  33.739  24.371  1.00                 C  
ATOM    585  N   ILE   129      27.731  36.280  22.327  1.00                 N  
ATOM    586  CA  ILE   129      28.623  37.316  21.803  1.00                 C  
ATOM    587  C   ILE   129      29.588  37.591  22.923  1.00                 C  
ATOM    588  O   ILE   129      29.189  38.047  24.011  1.00                 O  
ATOM    589  CB  ILE   129      27.838  38.563  21.355  1.00                 C  
ATOM    590  CD1 ILE   129      25.872  39.313  19.916  1.00                 C  
ATOM    591  CG1 ILE   129      26.830  38.195  20.264  1.00                 C  
ATOM    592  CG2 ILE   129      28.791  39.657  20.900  1.00                 C  
ATOM    593  N   PHE   130      30.848  37.270  22.686  1.00                 N  
ATOM    594  CA  PHE   130      31.873  37.491  23.690  1.00                 C  
ATOM    595  C   PHE   130      32.506  38.826  23.305  1.00                 C  
ATOM    596  O   PHE   130      33.164  38.938  22.262  1.00                 O  
ATOM    597  CB  PHE   130      32.866  36.327  23.707  1.00                 C  
ATOM    598  CG  PHE   130      33.930  36.454  24.760  1.00                 C  
ATOM    599  CZ  PHE   130      35.904  36.690  26.703  1.00                 C  
ATOM    600  CD1 PHE   130      33.640  36.208  26.091  1.00                 C  
ATOM    601  CE1 PHE   130      34.620  36.324  27.059  1.00                 C  
ATOM    602  CD2 PHE   130      35.220  36.819  24.419  1.00                 C  
ATOM    603  CE2 PHE   130      36.200  36.935  25.387  1.00                 C  
ATOM    604  N   VAL   131      32.288  39.842  24.139  1.00                 N  
ATOM    605  CA  VAL   131      32.823  41.179  23.877  1.00                 C  
ATOM    606  C   VAL   131      34.247  41.397  24.381  1.00                 C  
ATOM    607  O   VAL   131      34.597  41.020  25.491  1.00                 O  
ATOM    608  CB  VAL   131      31.930  42.274  24.489  1.00                 C  
ATOM    609  CG1 VAL   131      32.557  43.646  24.290  1.00                 C  
ATOM    610  CG2 VAL   131      30.537  42.227  23.881  1.00                 C  
ATOM    611  N   ILE   132      35.066  42.023  23.554  1.00                 N  
ATOM    612  CA  ILE   132      36.466  42.282  23.885  1.00                 C  
ATOM    613  C   ILE   132      36.853  43.760  23.728  1.00                 C  
ATOM    614  O   ILE   132      36.568  44.375  22.701  1.00                 O  
ATOM    615  CB  ILE   132      37.416  41.425  23.028  1.00                 C  
ATOM    616  CD1 ILE   132      37.884  39.028  22.298  1.00                 C  
ATOM    617  CG1 ILE   132      37.140  39.937  23.252  1.00                 C  
ATOM    618  CG2 ILE   132      38.866  41.783  23.321  1.00                 C  
ATOM    619  N   ASP   133      37.488  44.330  24.743  1.00                 N  
ATOM    620  CA  ASP   133      37.944  45.701  24.658  1.00                 C  
ATOM    621  C   ASP   133      39.191  45.599  23.778  1.00                 C  
ATOM    622  O   ASP   133      40.242  45.177  24.249  1.00                 O  
ATOM    623  CB  ASP   133      38.206  46.266  26.055  1.00                 C  
ATOM    624  CG  ASP   133      38.641  47.718  26.025  1.00                 C  
ATOM    625  OD1 ASP   133      38.983  48.213  24.930  1.00                 O  
ATOM    626  OD2 ASP   133      38.638  48.362  27.095  1.00                 O  
ATOM    627  N   SER   134      39.082  45.990  22.514  1.00                 N  
ATOM    628  CA  SER   134      40.215  45.903  21.597  1.00                 C  
ATOM    629  C   SER   134      41.405  46.824  21.902  1.00                 C  
ATOM    630  O   SER   134      42.545  46.545  21.510  1.00                 O  
ATOM    631  CB  SER   134      39.768  46.197  20.164  1.00                 C  
ATOM    632  OG  SER   134      39.386  47.553  20.017  1.00                 O  
ATOM    633  N   SER   135      41.141  47.903  22.628  1.00                 N  
ATOM    634  CA  SER   135      42.180  48.873  22.992  1.00                 C  
ATOM    635  C   SER   135      42.979  48.430  24.207  1.00                 C  
ATOM    636  O   SER   135      44.138  48.778  24.340  1.00                 O  
ATOM    637  CB  SER   135      41.561  50.246  23.261  1.00                 C  
ATOM    638  OG  SER   135      40.729  50.214  24.408  1.00                 O  
ATOM    639  N   THR   136      42.355  47.677  25.107  1.00                 N  
ATOM    640  CA  THR   136      43.048  47.215  26.305  1.00                 C  
ATOM    641  C   THR   136      43.491  45.755  26.150  1.00                 C  
ATOM    642  O   THR   136      44.064  45.160  27.077  1.00                 O  
ATOM    643  CB  THR   136      42.163  47.354  27.558  1.00                 C  
ATOM    644  OG1 THR   136      40.985  46.553  27.406  1.00                 O  
ATOM    645  CG2 THR   136      41.744  48.803  27.756  1.00                 C  
ATOM    646  N   VAL   137      43.232  45.191  24.977  1.00                 N  
ATOM    647  CA  VAL   137      43.556  43.808  24.725  1.00                 C  
ATOM    648  C   VAL   137      44.978  43.383  25.116  1.00                 C  
ATOM    649  O   VAL   137      45.153  42.365  25.794  1.00                 O  
ATOM    650  CB  VAL   137      43.360  43.444  23.242  1.00                 C  
ATOM    651  CG1 VAL   137      43.911  42.055  22.957  1.00                 C  
ATOM    652  CG2 VAL   137      41.889  43.524  22.864  1.00                 C  
ATOM    653  N   GLN   138      45.985  44.157  24.715  1.00                 N  
ATOM    654  CA  GLN   138      47.374  43.818  25.028  1.00                 C  
ATOM    655  C   GLN   138      47.645  43.513  26.504  1.00                 C  
ATOM    656  O   GLN   138      48.375  42.567  26.819  1.00                 O  
ATOM    657  CB  GLN   138      48.311  44.948  24.598  1.00                 C  
ATOM    658  CD  GLN   138      50.684  45.783  24.365  1.00                 C  
ATOM    659  CG  GLN   138      49.784  44.660  24.842  1.00                 C  
ATOM    660  OE1 GLN   138      50.215  46.768  23.794  1.00                 O  
ATOM    661  NE2 GLN   138      51.983  45.637  24.597  1.00                 N  
ATOM    662  N   LYS   139      47.083  44.298  27.415  1.00                 N  
ATOM    663  CA  LYS   139      47.340  44.021  28.819  1.00                 C  
ATOM    664  C   LYS   139      46.395  42.983  29.407  1.00                 C  
ATOM    665  O   LYS   139      46.747  42.266  30.340  1.00                 O  
ATOM    666  CB  LYS   139      47.244  45.305  29.645  1.00                 C  
ATOM    667  CD  LYS   139      48.204  47.550  30.228  1.00                 C  
ATOM    668  CE  LYS   139      49.320  48.546  29.959  1.00                 C  
ATOM    669  CG  LYS   139      48.351  46.309  29.363  1.00                 C  
ATOM    670  NZ  LYS   139      49.172  49.781  30.777  1.00                 N  
ATOM    671  N   GLU   140      45.214  42.853  28.817  1.00                 N  
ATOM    672  CA  GLU   140      44.211  41.926  29.333  1.00                 C  
ATOM    673  C   GLU   140      44.140  40.540  28.708  1.00                 C  
ATOM    674  O   GLU   140      43.361  39.706  29.173  1.00                 O  
ATOM    675  CB  GLU   140      42.810  42.529  29.209  1.00                 C  
ATOM    676  CD  GLU   140      42.737  43.579  31.505  1.00                 C  
ATOM    677  CG  GLU   140      42.610  43.804  30.011  1.00                 C  
ATOM    678  OE1 GLU   140      42.161  42.591  32.008  1.00                 O  
ATOM    679  OE2 GLU   140      43.412  44.390  32.173  1.00                 O  
ATOM    680  N   ILE   141      44.959  40.286  27.685  1.00                 N  
ATOM    681  CA  ILE   141      44.944  39.000  26.961  1.00                 C  
ATOM    682  C   ILE   141      44.697  37.748  27.767  1.00                 C  
ATOM    683  O   ILE   141      43.849  36.933  27.415  1.00                 O  
ATOM    684  CB  ILE   141      46.261  38.766  26.198  1.00                 C  
ATOM    685  CD1 ILE   141      47.775  39.800  24.426  1.00                 C  
ATOM    686  CG1 ILE   141      46.395  39.765  25.047  1.00                 C  
ATOM    687  CG2 ILE   141      46.348  37.327  25.714  1.00                 C  
ATOM    688  N   LYS   142      45.471  37.579  28.826  1.00                 N  
ATOM    689  CA  LYS   142      45.344  36.396  29.651  1.00                 C  
ATOM    690  C   LYS   142      43.997  36.290  30.342  1.00                 C  
ATOM    691  O   LYS   142      43.425  35.195  30.391  1.00                 O  
ATOM    692  CB  LYS   142      46.449  36.359  30.709  1.00                 C  
ATOM    693  CD  LYS   142      48.884  36.080  31.250  1.00                 C  
ATOM    694  CE  LYS   142      50.272  35.818  30.688  1.00                 C  
ATOM    695  CG  LYS   142      47.835  36.083  30.150  1.00                 C  
ATOM    696  NZ  LYS   142      51.316  35.855  31.749  1.00                 N  
ATOM    697  N   ASP   143      43.468  37.410  30.845  1.00                 N  
ATOM    698  CA  ASP   143      42.164  37.375  31.509  1.00                 C  
ATOM    699  C   ASP   143      41.068  37.049  30.495  1.00                 C  
ATOM    700  O   ASP   143      40.132  36.306  30.796  1.00                 O  
ATOM    701  CB  ASP   143      41.879  38.709  32.201  1.00                 C  
ATOM    702  CG  ASP   143      42.743  38.926  33.428  1.00                 C  
ATOM    703  OD1 ASP   143      43.359  37.947  33.901  1.00                 O  
ATOM    704  OD2 ASP   143      42.804  40.074  33.916  1.00                 O  
ATOM    705  N   PHE   144      41.200  37.603  29.293  1.00                 N  
ATOM    706  CA  PHE   144      40.251  37.361  28.218  1.00                 C  
ATOM    707  C   PHE   144      40.268  35.888  27.834  1.00                 C  
ATOM    708  O   PHE   144      39.228  35.225  27.877  1.00                 O  
ATOM    709  CB  PHE   144      40.576  38.240  27.009  1.00                 C  
ATOM    710  CG  PHE   144      40.218  39.687  27.197  1.00                 C  
ATOM    711  CZ  PHE   144      39.550  42.362  27.546  1.00                 C  
ATOM    712  CD1 PHE   144      41.204  40.639  27.388  1.00                 C  
ATOM    713  CE1 PHE   144      40.875  41.970  27.562  1.00                 C  
ATOM    714  CD2 PHE   144      38.897  40.095  27.183  1.00                 C  
ATOM    715  CE2 PHE   144      38.568  41.426  27.357  1.00                 C  
ATOM    716  N   ALA   145      41.444  35.375  27.459  1.00                 N  
ATOM    717  CA  ALA   145      41.590  33.957  27.059  1.00                 C  
ATOM    718  C   ALA   145      41.040  32.986  28.107  1.00                 C  
ATOM    719  O   ALA   145      40.350  32.024  27.784  1.00                 O  
ATOM    720  CB  ALA   145      43.051  33.630  26.790  1.00                 C  
ATOM    721  N   GLU   146      41.344  33.255  29.366  1.00                 N  
ATOM    722  CA  GLU   146      40.882  32.411  30.458  1.00                 C  
ATOM    723  C   GLU   146      39.363  32.357  30.583  1.00                 C  
ATOM    724  O   GLU   146      38.796  31.298  30.898  1.00                 O  
ATOM    725  CB  GLU   146      41.470  32.887  31.788  1.00                 C  
ATOM    726  CD  GLU   146      43.523  33.192  33.227  1.00                 C  
ATOM    727  CG  GLU   146      42.962  32.639  31.931  1.00                 C  
ATOM    728  OE1 GLU   146      42.794  33.930  33.923  1.00                 O  
ATOM    729  OE2 GLU   146      44.691  32.887  33.546  1.00                 O  
ATOM    730  N   TYR   147      38.703  33.493  30.350  1.00                 N  
ATOM    731  CA  TYR   147      37.255  33.526  30.451  1.00                 C  
ATOM    732  C   TYR   147      36.678  32.888  29.190  1.00                 C  
ATOM    733  O   TYR   147      35.748  32.100  29.269  1.00                 O  
ATOM    734  CB  TYR   147      36.763  34.963  30.634  1.00                 C  
ATOM    735  CG  TYR   147      37.106  35.561  31.980  1.00                 C  
ATOM    736  OH  TYR   147      38.052  37.221  35.673  1.00                 O  
ATOM    737  CZ  TYR   147      37.738  36.670  34.452  1.00                 C  
ATOM    738  CD1 TYR   147      37.462  36.899  32.093  1.00                 C  
ATOM    739  CE1 TYR   147      37.777  37.454  33.319  1.00                 C  
ATOM    740  CD2 TYR   147      37.073  34.786  33.132  1.00                 C  
ATOM    741  CE2 TYR   147      37.384  35.324  34.366  1.00                 C  
ATOM    742  N   LEU   148      37.236  33.219  28.033  1.00                 N  
ATOM    743  CA  LEU   148      36.762  32.644  26.778  1.00                 C  
ATOM    744  C   LEU   148      36.861  31.109  26.820  1.00                 C  
ATOM    745  O   LEU   148      35.950  30.403  26.375  1.00                 O  
ATOM    746  CB  LEU   148      37.562  33.200  25.598  1.00                 C  
ATOM    747  CG  LEU   148      37.162  32.695  24.210  1.00                 C  
ATOM    748  CD1 LEU   148      35.716  33.054  23.904  1.00                 C  
ATOM    749  CD2 LEU   148      38.085  33.265  23.144  1.00                 C  
ATOM    750  N   TYR   149      37.953  30.601  27.388  1.00                 N  
ATOM    751  CA  TYR   149      38.169  29.156  27.554  1.00                 C  
ATOM    752  C   TYR   149      36.945  28.503  28.193  1.00                 C  
ATOM    753  O   TYR   149      36.399  27.533  27.671  1.00                 O  
ATOM    754  CB  TYR   149      39.417  28.894  28.400  1.00                 C  
ATOM    755  CG  TYR   149      39.678  27.430  28.670  1.00                 C  
ATOM    756  OH  TYR   149      40.403  23.400  29.396  1.00                 O  
ATOM    757  CZ  TYR   149      40.162  24.734  29.157  1.00                 C  
ATOM    758  CD1 TYR   149      40.270  26.624  27.706  1.00                 C  
ATOM    759  CE1 TYR   149      40.513  25.284  27.943  1.00                 C  
ATOM    760  CD2 TYR   149      39.332  26.858  29.887  1.00                 C  
ATOM    761  CE2 TYR   149      39.567  25.520  30.143  1.00                 C  
ATOM    762  N   THR   150      36.528  29.022  29.345  1.00                 N  
ATOM    763  CA  THR   150      35.341  28.502  30.018  1.00                 C  
ATOM    764  C   THR   150      34.091  28.677  29.157  1.00                 C  
ATOM    765  O   THR   150      33.177  27.855  29.218  1.00                 O  
ATOM    766  CB  THR   150      35.119  29.186  31.380  1.00                 C  
ATOM    767  OG1 THR   150      34.969  30.599  31.189  1.00                 O  
ATOM    768  CG2 THR   150      36.307  28.943  32.298  1.00                 C  
ATOM    769  N   VAL   151      34.037  29.745  28.360  1.00                 N  
ATOM    770  CA  VAL   151      32.866  29.963  27.519  1.00                 C  
ATOM    771  C   VAL   151      32.830  28.929  26.384  1.00                 C  
ATOM    772  O   VAL   151      31.756  28.452  26.003  1.00                 O  
ATOM    773  CB  VAL   151      32.843  31.391  26.942  1.00                 C  
ATOM    774  CG1 VAL   151      31.716  31.539  25.932  1.00                 C  
ATOM    775  CG2 VAL   151      32.702  32.414  28.058  1.00                 C  
ATOM    776  N   LEU   152      34.004  28.583  25.857  1.00                 N  
ATOM    777  CA  LEU   152      34.108  27.603  24.779  1.00                 C  
ATOM    778  C   LEU   152      33.713  26.238  25.309  1.00                 C  
ATOM    779  O   LEU   152      32.930  25.511  24.696  1.00                 O  
ATOM    780  CB  LEU   152      35.527  27.584  24.207  1.00                 C  
ATOM    781  CG  LEU   152      35.961  28.828  23.429  1.00                 C  
ATOM    782  CD1 LEU   152      37.440  28.755  23.081  1.00                 C  
ATOM    783  CD2 LEU   152      35.128  28.990  22.167  1.00                 C  
ATOM    784  N   SER   153      34.256  25.890  26.463  1.00                 N  
ATOM    785  CA  SER   153      33.913  24.622  27.057  1.00                 C  
ATOM    786  C   SER   153      32.413  24.546  27.327  1.00                 C  
ATOM    787  O   SER   153      31.750  23.634  26.835  1.00                 O  
ATOM    788  CB  SER   153      34.699  24.407  28.352  1.00                 C  
ATOM    789  OG  SER   153      34.340  25.364  29.332  1.00                 O  
ATOM    790  N   ASP   154      31.872  25.504  28.078  1.00                 N  
ATOM    791  CA  ASP   154      30.439  25.518  28.380  1.00                 C  
ATOM    792  C   ASP   154      29.584  25.363  27.139  1.00                 C  
ATOM    793  O   ASP   154      28.610  24.614  27.139  1.00                 O  
ATOM    794  CB  ASP   154      30.056  26.812  29.101  1.00                 C  
ATOM    795  CG  ASP   154      30.573  26.861  30.525  1.00                 C  
ATOM    796  OD1 ASP   154      30.988  25.803  31.043  1.00                 O  
ATOM    797  OD2 ASP   154      30.563  27.957  31.124  1.00                 O  
ATOM    798  N   ASN   155      29.950  26.079  26.081  1.00                 N  
ATOM    799  CA  ASN   155      29.196  26.048  24.837  1.00                 C  
ATOM    800  C   ASN   155      29.169  24.687  24.148  1.00                 C  
ATOM    801  O   ASN   155      28.123  24.262  23.631  1.00                 O  
ATOM    802  CB  ASN   155      29.741  27.086  23.854  1.00                 C  
ATOM    803  CG  ASN   155      29.376  28.505  24.244  1.00                 C  
ATOM    804  OD1 ASN   155      28.444  28.727  25.017  1.00                 O  
ATOM    805  ND2 ASN   155      30.112  29.473  23.710  1.00                 N  
ATOM    806  N   ARG   156      30.308  24.002  24.140  1.00                 N  
ATOM    807  CA  ARG   156      30.383  22.696  23.493  1.00                 C  
ATOM    808  C   ARG   156      29.637  21.615  24.267  1.00                 C  
ATOM    809  O   ARG   156      29.021  20.735  23.665  1.00                 O  
ATOM    810  CB  ARG   156      31.842  22.271  23.311  1.00                 C  
ATOM    811  CD  ARG   156      31.459  20.945  21.215  1.00                 C  
ATOM    812  NE  ARG   156      31.654  19.669  20.531  1.00                 N  
ATOM    813  CG  ARG   156      32.015  20.924  22.629  1.00                 C  
ATOM    814  CZ  ARG   156      31.042  19.325  19.402  1.00                 C  
ATOM    815  NH1 ARG   156      31.281  18.142  18.852  1.00                 N  
ATOM    816  NH2 ARG   156      30.192  20.164  18.827  1.00                 N  
ATOM    817  N   VAL   157      29.685  21.683  25.596  1.00                 N  
ATOM    818  CA  VAL   157      28.994  20.701  26.428  1.00                 C  
ATOM    819  C   VAL   157      27.462  20.815  26.312  1.00                 C  
ATOM    820  O   VAL   157      26.731  20.092  26.973  1.00                 O  
ATOM    821  CB  VAL   157      29.400  20.830  27.908  1.00                 C  
ATOM    822  CG1 VAL   157      30.895  20.606  28.072  1.00                 C  
ATOM    823  CG2 VAL   157      28.999  22.192  28.454  1.00                 C  
ATOM    824  N   SER   158      26.976  21.719  25.471  1.00                 N  
ATOM    825  CA  SER   158      25.541  21.904  25.332  1.00                 C  
ATOM    826  C   SER   158      24.940  21.072  24.216  1.00                 C  
ATOM    827  O   SER   158      25.557  20.895  23.166  1.00                 O  
ATOM    828  CB  SER   158      25.212  23.378  25.087  1.00                 C  
ATOM    829  OG  SER   158      25.557  24.171  26.210  1.00                 O  
ATOM    830  N   SER   159      23.727  20.576  24.449  1.00                 N  
ATOM    831  CA  SER   159      23.022  19.787  23.449  1.00                 C  
ATOM    832  C   SER   159      23.124  20.491  22.095  1.00                 C  
ATOM    833  O   SER   159      23.796  20.005  21.189  1.00                 O  
ATOM    834  CB  SER   159      21.562  19.584  23.858  1.00                 C  
ATOM    835  OG  SER   159      21.466  18.795  25.031  1.00                 O  
ATOM    836  N   MET   160      22.461  21.635  21.955  1.00                 N  
ATOM    837  CA  MET   160      22.519  22.383  20.700  1.00                 C  
ATOM    838  C   MET   160      23.448  23.572  20.858  1.00                 C  
ATOM    839  O   MET   160      23.013  24.682  21.175  1.00                 O  
ATOM    840  CB  MET   160      21.119  22.837  20.281  1.00                 C  
ATOM    841  SD  MET   160      18.496  22.266  19.596  1.00                 S  
ATOM    842  CE  MET   160      18.746  23.051  18.005  1.00                 C  
ATOM    843  CG  MET   160      20.167  21.696  19.961  1.00                 C  
ATOM    844  N   CYS   161      24.731  23.335  20.632  1.00                 N  
ATOM    845  CA  CYS   161      25.727  24.378  20.767  1.00                 C  
ATOM    846  C   CYS   161      25.308  25.700  20.154  1.00                 C  
ATOM    847  O   CYS   161      24.892  25.760  18.993  1.00                 O  
ATOM    848  CB  CYS   161      27.050  23.941  20.135  1.00                 C  
ATOM    849  SG  CYS   161      27.846  22.542  20.960  1.00                 S  
ATOM    850  N   PRO   162      25.403  26.783  20.939  1.00                 N  
ATOM    851  CA  PRO   162      25.024  28.087  20.417  1.00                 C  
ATOM    852  C   PRO   162      26.095  28.579  19.463  1.00                 C  
ATOM    853  O   PRO   162      27.248  28.180  19.564  1.00                 O  
ATOM    854  CB  PRO   162      24.911  28.966  21.664  1.00                 C  
ATOM    855  CD  PRO   162      25.747  26.847  22.397  1.00                 C  
ATOM    856  CG  PRO   162      25.821  28.325  22.657  1.00                 C  
ATOM    857  N   PRO   163      25.698  29.424  18.526  1.00                 N  
ATOM    858  CA  PRO   163      26.619  30.018  17.595  1.00                 C  
ATOM    859  C   PRO   163      27.415  31.037  18.466  1.00                 C  
ATOM    860  O   PRO   163      26.855  31.638  19.386  1.00                 O  
ATOM    861  CB  PRO   163      25.716  30.654  16.536  1.00                 C  
ATOM    862  CD  PRO   163      24.276  29.626  18.148  1.00                 C  
ATOM    863  CG  PRO   163      24.410  29.949  16.686  1.00                 C  
ATOM    864  N   VAL   164      28.702  31.235  18.185  1.00                 N  
ATOM    865  CA  VAL   164      29.522  32.138  18.992  1.00                 C  
ATOM    866  C   VAL   164      30.261  33.250  18.245  1.00                 C  
ATOM    867  O   VAL   164      30.945  33.003  17.269  1.00                 O  
ATOM    868  CB  VAL   164      30.586  31.368  19.796  1.00                 C  
ATOM    869  CG1 VAL   164      31.448  32.330  20.598  1.00                 C  
ATOM    870  CG2 VAL   164      29.926  30.349  20.713  1.00                 C  
ATOM    871  N   LEU   165      30.134  34.489  18.707  1.00                 N  
ATOM    872  CA  LEU   165      30.834  35.592  18.052  1.00                 C  
ATOM    873  C   LEU   165      31.804  36.254  19.012  1.00                 C  
ATOM    874  O   LEU   165      31.538  36.376  20.208  1.00                 O  
ATOM    875  CB  LEU   165      29.834  36.618  17.515  1.00                 C  
ATOM    876  CG  LEU   165      30.429  37.859  16.847  1.00                 C  
ATOM    877  CD1 LEU   165      31.159  37.483  15.567  1.00                 C  
ATOM    878  CD2 LEU   165      29.344  38.884  16.554  1.00                 C  
ATOM    879  N   VAL   166      32.941  36.672  18.482  1.00                 N  
ATOM    880  CA  VAL   166      33.927  37.365  19.279  1.00                 C  
ATOM    881  C   VAL   166      33.885  38.784  18.712  1.00                 C  
ATOM    882  O   VAL   166      34.418  39.027  17.629  1.00                 O  
ATOM    883  CB  VAL   166      35.307  36.688  19.184  1.00                 C  
ATOM    884  CG1 VAL   166      36.327  37.437  20.027  1.00                 C  
ATOM    885  CG2 VAL   166      35.217  35.233  19.619  1.00                 C  
ATOM    886  N   ALA   167      33.238  39.706  19.429  1.00                 N  
ATOM    887  CA  ALA   167      33.119  41.086  18.982  1.00                 C  
ATOM    888  C   ALA   167      34.238  41.929  19.548  1.00                 C  
ATOM    889  O   ALA   167      34.260  42.239  20.742  1.00                 O  
ATOM    890  CB  ALA   167      31.769  41.659  19.385  1.00                 C  
ATOM    891  N   CYS   168      35.163  42.296  18.665  1.00                 N  
ATOM    892  CA  CYS   168      36.306  43.092  19.020  1.00                 C  
ATOM    893  C   CYS   168      35.836  44.548  19.012  1.00                 C  
ATOM    894  O   CYS   168      35.854  45.232  17.986  1.00                 O  
ATOM    895  CB  CYS   168      37.458  42.840  18.045  1.00                 C  
ATOM    896  SG  CYS   168      38.079  41.143  18.045  1.00                 S  
ATOM    897  N   ASN   169      35.412  44.990  20.198  1.00                 N  
ATOM    898  CA  ASN   169      34.843  46.311  20.431  1.00                 C  
ATOM    899  C   ASN   169      35.845  47.431  20.734  1.00                 C  
ATOM    900  O   ASN   169      37.046  47.186  20.918  1.00                 O  
ATOM    901  CB  ASN   169      33.830  46.264  21.577  1.00                 C  
ATOM    902  CG  ASN   169      32.871  47.437  21.555  1.00                 C  
ATOM    903  OD1 ASN   169      32.426  47.868  20.491  1.00                 O  
ATOM    904  ND2 ASN   169      32.549  47.959  22.733  1.00                 N  
ATOM    905  N   LYS   170      35.333  48.660  20.775  1.00                 N  
ATOM    906  CA  LYS   170      36.141  49.856  21.026  1.00                 C  
ATOM    907  C   LYS   170      37.142  50.171  19.899  1.00                 C  
ATOM    908  O   LYS   170      38.219  50.739  20.148  1.00                 O  
ATOM    909  CB  LYS   170      36.910  49.717  22.341  1.00                 C  
ATOM    910  CD  LYS   170      34.972  50.376  23.794  1.00                 C  
ATOM    911  CE  LYS   170      34.114  49.995  24.989  1.00                 C  
ATOM    912  CG  LYS   170      36.043  49.330  23.529  1.00                 C  
ATOM    913  NZ  LYS   170      33.027  50.984  25.230  1.00                 N  
ATOM    914  N   GLN   171      36.781  49.796  18.665  1.00                 N  
ATOM    915  CA  GLN   171      37.617  50.040  17.485  1.00                 C  
ATOM    916  C   GLN   171      37.842  51.538  17.223  1.00                 C  
ATOM    917  O   GLN   171      38.859  51.919  16.633  1.00                 O  
ATOM    918  CB  GLN   171      36.994  49.397  16.244  1.00                 C  
ATOM    919  CD  GLN   171      38.395  47.296  16.274  1.00                 C  
ATOM    920  CG  GLN   171      36.995  47.877  16.266  1.00                 C  
ATOM    921  OE1 GLN   171      39.327  47.889  15.729  1.00                 O  
ATOM    922  NE2 GLN   171      38.547  46.131  16.892  1.00                 N  
ATOM    923  N   ASP   172      36.902  52.377  17.667  1.00                 N  
ATOM    924  CA  ASP   172      37.001  53.825  17.509  1.00                 C  
ATOM    925  C   ASP   172      38.233  54.410  18.221  1.00                 C  
ATOM    926  O   ASP   172      38.635  55.538  17.942  1.00                 O  
ATOM    927  CB  ASP   172      35.738  54.509  18.036  1.00                 C  
ATOM    928  CG  ASP   172      35.500  54.239  19.509  1.00                 C  
ATOM    929  OD1 ASP   172      36.322  53.526  20.122  1.00                 O  
ATOM    930  OD2 ASP   172      34.492  54.740  20.049  1.00                 O  
ATOM    931  N   LEU   173      38.820  53.666  19.154  1.00                 N  
ATOM    932  CA  LEU   173      40.006  54.154  19.858  1.00                 C  
ATOM    933  C   LEU   173      41.218  53.822  18.994  1.00                 C  
ATOM    934  O   LEU   173      41.333  52.712  18.470  1.00                 O  
ATOM    935  CB  LEU   173      40.101  53.523  21.248  1.00                 C  
ATOM    936  CG  LEU   173      38.965  53.847  22.220  1.00                 C  
ATOM    937  CD1 LEU   173      39.128  53.071  23.517  1.00                 C  
ATOM    938  CD2 LEU   173      38.908  55.341  22.501  1.00                 C  
ATOM    939  N   THR   174      42.117  54.782  18.835  1.00                 N  
ATOM    940  CA  THR   174      43.287  54.595  17.977  1.00                 C  
ATOM    941  C   THR   174      44.151  53.344  18.207  1.00                 C  
ATOM    942  O   THR   174      44.413  52.592  17.271  1.00                 O  
ATOM    943  CB  THR   174      44.254  55.790  18.072  1.00                 C  
ATOM    944  OG1 THR   174      43.591  56.981  17.630  1.00                 O  
ATOM    945  CG2 THR   174      45.475  55.559  17.195  1.00                 C  
ATOM    946  N   PHE   175      44.590  53.123  19.441  1.00                 N  
ATOM    947  CA  PHE   175      45.444  51.980  19.759  1.00                 C  
ATOM    948  C   PHE   175      44.753  50.593  19.701  1.00                 C  
ATOM    949  O   PHE   175      45.301  49.606  20.207  1.00                 O  
ATOM    950  CB  PHE   175      46.052  52.137  21.154  1.00                 C  
ATOM    951  CG  PHE   175      47.061  53.246  21.254  1.00                 C  
ATOM    952  CZ  PHE   175      48.933  55.292  21.435  1.00                 C  
ATOM    953  CD1 PHE   175      46.741  54.438  21.879  1.00                 C  
ATOM    954  CE1 PHE   175      47.670  55.458  21.971  1.00                 C  
ATOM    955  CD2 PHE   175      48.330  53.095  20.723  1.00                 C  
ATOM    956  CE2 PHE   175      49.259  54.115  20.815  1.00                 C  
ATOM    957  N   ALA   176      43.576  50.509  19.083  1.00                 N  
ATOM    958  CA  ALA   176      42.826  49.258  19.038  1.00                 C  
ATOM    959  C   ALA   176      43.392  48.163  18.130  1.00                 C  
ATOM    960  O   ALA   176      43.620  48.382  16.938  1.00                 O  
ATOM    961  CB  ALA   176      41.393  49.515  18.599  1.00                 C  
ATOM    962  N   LYS   177      43.610  46.981  18.703  1.00                 N  
ATOM    963  CA  LYS   177      44.123  45.847  17.942  1.00                 C  
ATOM    964  C   LYS   177      42.999  45.340  17.037  1.00                 C  
ATOM    965  O   LYS   177      41.823  45.380  17.404  1.00                 O  
ATOM    966  CB  LYS   177      44.629  44.754  18.885  1.00                 C  
ATOM    967  CD  LYS   177      46.328  44.005  20.574  1.00                 C  
ATOM    968  CE  LYS   177      47.551  44.401  21.385  1.00                 C  
ATOM    969  CG  LYS   177      45.857  45.148  19.690  1.00                 C  
ATOM    970  NZ  LYS   177      48.015  43.295  22.267  1.00                 N  
ATOM    971  N   GLY   178      43.361  44.871  15.851  1.00                 N  
ATOM    972  CA  GLY   178      42.380  44.376  14.900  1.00                 C  
ATOM    973  C   GLY   178      41.810  43.040  15.347  1.00                 C  
ATOM    974  O   GLY   178      42.394  42.374  16.206  1.00                 O  
ATOM    975  N   ALA   179      40.685  42.648  14.750  1.00                 N  
ATOM    976  CA  ALA   179      40.050  41.372  15.059  1.00                 C  
ATOM    977  C   ALA   179      40.955  40.238  14.571  1.00                 C  
ATOM    978  O   ALA   179      40.973  39.143  15.138  1.00                 O  
ATOM    979  CB  ALA   179      38.673  41.296  14.418  1.00                 C  
ATOM    980  N   LYS   180      41.730  40.512  13.531  1.00                 N  
ATOM    981  CA  LYS   180      42.637  39.506  12.999  1.00                 C  
ATOM    982  C   LYS   180      43.724  39.237  14.040  1.00                 C  
ATOM    983  O   LYS   180      43.985  38.084  14.398  1.00                 O  
ATOM    984  CB  LYS   180      43.235  39.973  11.670  1.00                 C  
ATOM    985  CD  LYS   180      44.662  39.457   9.671  1.00                 C  
ATOM    986  CE  LYS   180      45.605  38.454   9.027  1.00                 C  
ATOM    987  CG  LYS   180      44.169  38.964  11.021  1.00                 C  
ATOM    988  NZ  LYS   180      46.096  38.924   7.703  1.00                 N  
ATOM    989  N   VAL   181      44.341  40.297  14.549  1.00                 N  
ATOM    990  CA  VAL   181      45.382  40.136  15.564  1.00                 C  
ATOM    991  C   VAL   181      44.852  39.561  16.890  1.00                 C  
ATOM    992  O   VAL   181      45.548  38.814  17.589  1.00                 O  
ATOM    993  CB  VAL   181      46.096  41.469  15.857  1.00                 C  
ATOM    994  CG1 VAL   181      47.043  41.318  17.038  1.00                 C  
ATOM    995  CG2 VAL   181      46.846  41.953  14.626  1.00                 C  
ATOM    996  N   ILE   182      43.619  39.899  17.241  1.00                 N  
ATOM    997  CA  ILE   182      43.064  39.384  18.484  1.00                 C  
ATOM    998  C   ILE   182      42.832  37.879  18.345  1.00                 C  
ATOM    999  O   ILE   182      43.100  37.118  19.283  1.00                 O  
ATOM   1000  CB  ILE   182      41.759  40.109  18.862  1.00                 C  
ATOM   1001  CD1 ILE   182      40.799  42.421  19.341  1.00                 C  
ATOM   1002  CG1 ILE   182      42.044  41.570  19.216  1.00                 C  
ATOM   1003  CG2 ILE   182      41.053  39.379  19.995  1.00                 C  
ATOM   1004  N   GLN   183      42.363  37.448  17.174  1.00                 N  
ATOM   1005  CA  GLN   183      42.144  36.027  16.948  1.00                 C  
ATOM   1006  C   GLN   183      43.462  35.268  17.059  1.00                 C  
ATOM   1007  O   GLN   183      43.534  34.216  17.703  1.00                 O  
ATOM   1008  CB  GLN   183      41.503  35.795  15.578  1.00                 C  
ATOM   1009  CD  GLN   183      40.575  34.145  13.906  1.00                 C  
ATOM   1010  CG  GLN   183      41.207  34.336  15.271  1.00                 C  
ATOM   1011  OE1 GLN   183      40.574  35.056  13.079  1.00                 O  
ATOM   1012  NE2 GLN   183      40.035  32.955  13.667  1.00                 N  
ATOM   1013  N   GLY   184      44.500  35.813  16.432  1.00                 N  
ATOM   1014  CA  GLY   184      45.809  35.183  16.457  1.00                 C  
ATOM   1015  C   GLY   184      46.339  35.047  17.887  1.00                 C  
ATOM   1016  O   GLY   184      46.731  33.952  18.292  1.00                 O  
ATOM   1017  N   LEU   185      46.342  36.136  18.657  1.00                 N  
ATOM   1018  CA  LEU   185      46.838  36.064  20.030  1.00                 C  
ATOM   1019  C   LEU   185      45.962  35.188  20.937  1.00                 C  
ATOM   1020  O   LEU   185      46.462  34.529  21.850  1.00                 O  
ATOM   1021  CB  LEU   185      46.942  37.465  20.636  1.00                 C  
ATOM   1022  CG  LEU   185      48.006  38.386  20.036  1.00                 C  
ATOM   1023  CD1 LEU   185      47.899  39.785  20.622  1.00                 C  
ATOM   1024  CD2 LEU   185      49.399  37.821  20.268  1.00                 C  
ATOM   1025  N   LEU   186      44.660  35.155  20.695  1.00                 N  
ATOM   1026  CA  LEU   186      43.818  34.295  21.519  1.00                 C  
ATOM   1027  C   LEU   186      44.065  32.813  21.228  1.00                 C  
ATOM   1028  O   LEU   186      44.013  31.987  22.145  1.00                 O  
ATOM   1029  CB  LEU   186      42.340  34.625  21.302  1.00                 C  
ATOM   1030  CG  LEU   186      41.867  35.987  21.815  1.00                 C  
ATOM   1031  CD1 LEU   186      40.434  36.256  21.382  1.00                 C  
ATOM   1032  CD2 LEU   186      41.984  36.061  23.329  1.00                 C  
ATOM   1033  N   GLU   187      44.317  32.468  19.962  1.00                 N  
ATOM   1034  CA  GLU   187      44.589  31.067  19.622  1.00                 C  
ATOM   1035  C   GLU   187      45.891  30.645  20.301  1.00                 C  
ATOM   1036  O   GLU   187      45.957  29.610  20.965  1.00                 O  
ATOM   1037  CB  GLU   187      44.667  30.889  18.104  1.00                 C  
ATOM   1038  CD  GLU   187      43.461  30.946  15.886  1.00                 C  
ATOM   1039  CG  GLU   187      43.331  31.031  17.393  1.00                 C  
ATOM   1040  OE1 GLU   187      44.463  31.461  15.346  1.00                 O  
ATOM   1041  OE2 GLU   187      42.562  30.363  15.244  1.00                 O  
ATOM   1042  N   LYS   188      46.919  31.472  20.154  1.00                 N  
ATOM   1043  CA  LYS   188      48.202  31.180  20.766  1.00                 C  
ATOM   1044  C   LYS   188      48.038  30.991  22.281  1.00                 C  
ATOM   1045  O   LYS   188      48.636  30.104  22.875  1.00                 O  
ATOM   1046  CB  LYS   188      49.204  32.298  20.470  1.00                 C  
ATOM   1047  CD  LYS   188      50.640  33.494  18.795  1.00                 C  
ATOM   1048  CE  LYS   188      51.089  33.557  17.344  1.00                 C  
ATOM   1049  CG  LYS   188      49.664  32.352  19.022  1.00                 C  
ATOM   1050  NZ  LYS   188      52.013  34.699  17.098  1.00                 N  
ATOM   1051  N   GLU   189      47.200  31.812  22.899  1.00                 N  
ATOM   1052  CA  GLU   189      46.972  31.750  24.337  1.00                 C  
ATOM   1053  C   GLU   189      46.101  30.564  24.790  1.00                 C  
ATOM   1054  O   GLU   189      46.353  29.956  25.819  1.00                 O  
ATOM   1055  CB  GLU   189      46.320  33.043  24.832  1.00                 C  
ATOM   1056  CD  GLU   189      48.446  34.118  25.671  1.00                 C  
ATOM   1057  CG  GLU   189      47.231  34.258  24.775  1.00                 C  
ATOM   1058  OE1 GLU   189      48.270  33.808  26.867  1.00                 O  
ATOM   1059  OE2 GLU   189      49.575  34.319  25.175  1.00                 O  
ATOM   1060  N   ILE   190      45.055  30.239  24.042  1.00                 N  
ATOM   1061  CA  ILE   190      44.220  29.107  24.431  1.00                 C  
ATOM   1062  C   ILE   190      45.067  27.842  24.241  1.00                 C  
ATOM   1063  O   ILE   190      44.901  26.838  24.938  1.00                 O  
ATOM   1064  CB  ILE   190      42.916  29.061  23.614  1.00                 C  
ATOM   1065  CD1 ILE   190      40.851  30.436  23.028  1.00                 C  
ATOM   1066  CG1 ILE   190      42.022  30.251  23.968  1.00                 C  
ATOM   1067  CG2 ILE   190      42.202  27.734  23.824  1.00                 C  
ATOM   1068  N   ASN   191      46.003  27.915  23.301  1.00                 N  
ATOM   1069  CA  ASN   191      46.874  26.793  23.034  1.00                 C  
ATOM   1070  C   ASN   191      47.707  26.436  24.235  1.00                 C  
ATOM   1071  O   ASN   191      48.002  25.274  24.450  1.00                 O  
ATOM   1072  CB  ASN   191      47.774  27.088  21.833  1.00                 C  
ATOM   1073  CG  ASN   191      48.581  25.879  21.399  1.00                 C  
ATOM   1074  OD1 ASN   191      48.021  24.861  20.993  1.00                 O  
ATOM   1075  ND2 ASN   191      49.901  25.990  21.483  1.00                 N  
ATOM   1076  N   THR   192      48.110  27.425  25.020  1.00                 N  
ATOM   1077  CA  THR   192      48.895  27.118  26.218  1.00                 C  
ATOM   1078  C   THR   192      47.970  26.739  27.357  1.00                 C  
ATOM   1079  O   THR   192      48.281  25.851  28.136  1.00                 O  
ATOM   1080  CB  THR   192      49.782  28.307  26.631  1.00                 C  
ATOM   1081  OG1 THR   192      48.960  29.449  26.903  1.00                 O  
ATOM   1082  CG2 THR   192      50.752  28.661  25.515  1.00                 C  
ATOM   1083  N   LEU   193      46.760  26.348  26.985  1.00                 N  
ATOM   1084  CA  LEU   193      45.738  25.818  27.868  1.00                 C  
ATOM   1085  C   LEU   193      45.597  24.318  27.630  1.00                 C  
ATOM   1086  O   LEU   193      45.910  23.778  26.565  1.00                 O  
ATOM   1087  CB  LEU   193      44.408  26.539  27.641  1.00                 C  
ATOM   1088  CG  LEU   193      44.417  28.056  27.837  1.00                 C  
ATOM   1089  CD1 LEU   193      43.062  28.652  27.486  1.00                 C  
ATOM   1090  CD2 LEU   193      44.796  28.411  29.267  1.00                 C  
ATOM   1091  N   ARG   194      45.118  23.653  28.646  1.00                 N  
ATOM   1092  CA  ARG   194      44.807  22.252  28.540  1.00                 C  
ATOM   1093  C   ARG   194      43.629  21.908  29.426  1.00                 C  
ATOM   1094  O   ARG   194      43.090  22.769  30.128  1.00                 O  
ATOM   1095  CB  ARG   194      46.024  21.403  28.912  1.00                 C  
ATOM   1096  CD  ARG   194      48.361  20.663  28.371  1.00                 C  
ATOM   1097  NE  ARG   194      49.510  20.818  27.482  1.00                 N  
ATOM   1098  CG  ARG   194      47.211  21.577  27.978  1.00                 C  
ATOM   1099  CZ  ARG   194      50.643  20.132  27.599  1.00                 C  
ATOM   1100  NH1 ARG   194      51.635  20.339  26.744  1.00                 N  
ATOM   1101  NH2 ARG   194      50.780  19.241  28.571  1.00                 N  
ATOM   1102  N   ILE   195      43.200  20.683  29.426  1.00                 N  
ATOM   1103  CA  ILE   195      42.011  20.233  30.124  1.00                 C  
ATOM   1104  C   ILE   195      42.325  18.969  30.934  1.00                 C  
ATOM   1105  O   ILE   195      43.335  18.290  30.729  1.00                 O  
ATOM   1106  CB  ILE   195      40.848  19.972  29.148  1.00                 C  
ATOM   1107  CD1 ILE   195      40.060  18.398  27.305  1.00                 C  
ATOM   1108  CG1 ILE   195      41.215  18.855  28.169  1.00                 C  
ATOM   1109  CG2 ILE   195      40.461  21.254  28.427  1.00                 C  
ATOM   1110  N   THR   196      41.439  18.654  31.872  1.00                 N  
ATOM   1111  CA  THR   196      41.507  17.447  32.636  1.00                 C  
ATOM   1112  C   THR   196      40.109  16.884  32.897  1.00                 C  
ATOM   1113  O   THR   196      39.087  17.453  32.504  1.00                 O  
ATOM   1114  CB  THR   196      42.229  17.668  33.978  1.00                 C  
ATOM   1115  OG1 THR   196      42.500  16.403  34.593  1.00                 O  
ATOM   1116  CG2 THR   196      41.363  18.491  34.920  1.00                 C  
ATOM   1117  N   LYS   197      40.068  15.745  33.571  1.00                 N  
ATOM   1118  CA  LYS   197      38.829  15.018  33.785  1.00                 C  
ATOM   1119  C   LYS   197      38.137  14.740  32.438  1.00                 C  
ATOM   1120  O   LYS   197      37.552  15.635  31.822  1.00                 O  
ATOM   1121  CB  LYS   197      37.901  15.803  34.715  1.00                 C  
ATOM   1122  CD  LYS   197      35.770  15.882  36.038  1.00                 C  
ATOM   1123  CE  LYS   197      34.473  15.163  36.372  1.00                 C  
ATOM   1124  CG  LYS   197      36.610  15.078  35.058  1.00                 C  
ATOM   1125  NZ  LYS   197      33.637  15.942  37.327  1.00                 N  
ATOM   1126  N   SER   198      38.194  13.503  31.963  1.00                 N  
ATOM   1127  CA  SER   198      37.998  13.164  30.579  1.00                 C  
ATOM   1128  C   SER   198      36.548  13.049  30.191  1.00                 C  
ATOM   1129  O   SER   198      35.978  11.955  30.217  1.00                 O  
ATOM   1130  CB  SER   198      38.705  11.849  30.244  1.00                 C  
ATOM   1131  OG  SER   198      40.111  11.982  30.359  1.00                 O  
ATOM   1132  N   ALA   199      35.777  14.167  29.806  1.00                 N  
ATOM   1133  CA  ALA   199      36.464  15.466  29.821  1.00                 C  
ATOM   1134  C   ALA   199      36.514  16.156  28.446  1.00                 C  
ATOM   1135  O   ALA   199      37.159  15.664  27.514  1.00                 O  
ATOM   1136  CB  ALA   199      37.885  15.308  30.340  1.00                 C  
ATOM   1137  N   ALA   200      35.834  17.296  28.330  1.00                 N  
ATOM   1138  CA  ALA   200      35.801  18.050  27.077  1.00                 C  
ATOM   1139  C   ALA   200      37.083  18.855  26.902  1.00                 C  
ATOM   1140  O   ALA   200      37.564  19.472  27.850  1.00                 O  
ATOM   1141  CB  ALA   200      34.589  18.968  27.043  1.00                 C  
ATOM   1142  N   LEU   201      36.987  19.975  26.196  1.00                 N  
ATOM   1143  CA  LEU   201      38.107  20.930  26.095  1.00                 C  
ATOM   1144  C   LEU   201      38.454  21.536  27.455  1.00                 C  
ATOM   1145  O   LEU   201      39.614  21.554  27.875  1.00                 O  
ATOM   1146  CB  LEU   201      37.773  22.044  25.101  1.00                 C  
ATOM   1147  CG  LEU   201      38.830  23.136  24.927  1.00                 C  
ATOM   1148  CD1 LEU   201      40.130  22.548  24.401  1.00                 C  
ATOM   1149  CD2 LEU   201      38.328  24.227  23.993  1.00                 C  
ATOM   1150  N   GLN   202      37.455  22.040  28.165  1.00                 N  
ATOM   1151  CA  GLN   202      37.694  22.654  29.471  1.00                 C  
ATOM   1152  C   GLN   202      38.426  21.698  30.444  1.00                 C  
ATOM   1153  O   GLN   202      39.414  22.066  31.086  1.00                 O  
ATOM   1154  CB  GLN   202      36.375  23.108  30.099  1.00                 C  
ATOM   1155  CD  GLN   202      35.205  24.223  32.040  1.00                 C  
ATOM   1156  CG  GLN   202      36.532  23.790  31.448  1.00                 C  
ATOM   1157  OE1 GLN   202      34.223  23.483  31.995  1.00                 O  
ATOM   1158  NE2 GLN   202      35.173  25.428  32.598  1.00                 N  
ATOM   1159  N   ASP   203      37.947  20.472  30.558  1.00                 N  
ATOM   1160  CA  ASP   203      38.563  19.500  31.438  1.00                 C  
ATOM   1161  C   ASP   203      39.970  19.147  30.952  1.00                 C  
ATOM   1162  O   ASP   203      40.946  19.203  31.705  1.00                 O  
ATOM   1163  CB  ASP   203      37.701  18.239  31.531  1.00                 C  
ATOM   1164  CG  ASP   203      36.423  18.464  32.314  1.00                 C  
ATOM   1165  OD1 ASP   203      36.326  19.497  33.011  1.00                 O  
ATOM   1166  OD2 ASP   203      35.517  17.608  32.232  1.00                 O  
ATOM   1167  N   ILE   204      40.092  18.774  29.675  1.00                 N  
ATOM   1168  CA  ILE   204      41.375  18.245  29.215  1.00                 C  
ATOM   1169  C   ILE   204      42.498  19.273  29.223  1.00                 C  
ATOM   1170  O   ILE   204      43.660  18.953  29.488  1.00                 O  
ATOM   1171  CB  ILE   204      41.266  17.655  27.797  1.00                 C  
ATOM   1172  CD1 ILE   204      40.713  15.339  28.708  1.00                 C  
ATOM   1173  CG1 ILE   204      40.303  16.466  27.786  1.00                 C  
ATOM   1174  CG2 ILE   204      42.642  17.273  27.272  1.00                 C  
ATOM   1175  N   SER   205      42.174  20.535  28.932  1.00                 N  
ATOM   1176  CA  SER   205      43.183  21.587  28.963  1.00                 C  
ATOM   1177  C   SER   205      43.544  21.976  30.399  1.00                 C  
ATOM   1178  O   SER   205      44.625  22.512  30.654  1.00                 O  
ATOM   1179  CB  SER   205      42.696  22.819  28.197  1.00                 C  
ATOM   1180  OG  SER   205      42.545  22.535  26.817  1.00                 O  
ATOM   1181  N   ALA   206      42.665  21.723  31.369  1.00                 N  
ATOM   1182  CA  ALA   206      43.017  21.922  32.786  1.00                 C  
ATOM   1183  C   ALA   206      44.093  20.925  33.245  1.00                 C  
ATOM   1184  O   ALA   206      45.077  21.300  33.888  1.00                 O  
ATOM   1185  CB  ALA   206      41.781  21.791  33.663  1.00                 C  
ATOM   1186  N   GLY   207      43.928  19.643  32.925  1.00                 N  
ATOM   1187  CA  GLY   207      44.915  18.624  33.276  1.00                 C  
ATOM   1188  C   GLY   207      46.189  18.838  32.476  1.00                 C  
ATOM   1189  O   GLY   207      47.301  18.579  32.943  1.00                 O  
ATOM   1190  N   ASN   208      46.040  19.320  31.240  1.00                 N  
ATOM   1191  CA  ASN   208      47.165  19.513  30.377  1.00                 C  
ATOM   1192  C   ASN   208      47.411  18.384  29.422  1.00                 C  
ATOM   1193  O   ASN   208      48.272  18.463  28.542  1.00                 O  
ATOM   1194  CB  ASN   208      48.434  19.753  31.197  1.00                 C  
ATOM   1195  CG  ASN   208      48.364  21.023  32.021  1.00                 C  
ATOM   1196  OD1 ASN   208      48.048  22.094  31.503  1.00                 O  
ATOM   1197  ND2 ASN   208      48.660  20.907  33.311  1.00                 N  
ATOM   1198  N   ASN   209      46.663  17.292  29.563  1.00                 N  
ATOM   1199  CA  ASN   209      46.867  16.116  28.715  1.00                 C  
ATOM   1200  C   ASN   209      46.517  16.369  27.236  1.00                 C  
ATOM   1201  O   ASN   209      47.030  15.712  26.327  1.00                 O  
ATOM   1202  CB  ASN   209      46.053  14.931  29.238  1.00                 C  
ATOM   1203  CG  ASN   209      46.637  14.336  30.504  1.00                 C  
ATOM   1204  OD1 ASN   209      47.822  14.505  30.792  1.00                 O  
ATOM   1205  ND2 ASN   209      45.804  13.637  31.267  1.00                 N  
ATOM   1206  N   ASN   210      45.631  17.334  26.987  1.00                 N  
ATOM   1207  CA  ASN   210      45.422  17.874  25.659  1.00                 C  
ATOM   1208  C   ASN   210      45.756  19.363  25.715  1.00                 C  
ATOM   1209  O   ASN   210      45.455  20.062  26.687  1.00                 O  
ATOM   1210  CB  ASN   210      43.989  17.609  25.192  1.00                 C  
ATOM   1211  CG  ASN   210      43.748  18.062  23.766  1.00                 C  
ATOM   1212  OD1 ASN   210      44.142  19.162  23.379  1.00                 O  
ATOM   1213  ND2 ASN   210      43.098  17.214  22.978  1.00                 N  
ATOM   1214  N   THR   211      46.384  19.862  24.666  1.00                 N  
ATOM   1215  CA  THR   211      46.675  21.288  24.558  1.00                 C  
ATOM   1216  C   THR   211      45.630  22.082  23.738  1.00                 C  
ATOM   1217  O   THR   211      45.215  23.177  24.126  1.00                 O  
ATOM   1218  CB  THR   211      48.057  21.536  23.925  1.00                 C  
ATOM   1219  OG1 THR   211      48.090  20.973  22.608  1.00                 O  
ATOM   1220  CG2 THR   211      49.149  20.885  24.760  1.00                 C  
ATOM   1221  N   PHE   212      45.192  21.547  22.599  1.00                 N  
ATOM   1222  CA  PHE   212      44.356  22.296  21.660  1.00                 C  
ATOM   1223  C   PHE   212      42.890  21.888  21.726  1.00                 C  
ATOM   1224  O   PHE   212      42.536  20.745  22.025  1.00                 O  
ATOM   1225  CB  PHE   212      44.865  22.117  20.228  1.00                 C  
ATOM   1226  CG  PHE   212      44.067  22.868  19.202  1.00                 C  
ATOM   1227  CZ  PHE   212      42.587  24.254  17.300  1.00                 C  
ATOM   1228  CD1 PHE   212      43.882  24.236  19.313  1.00                 C  
ATOM   1229  CE1 PHE   212      43.147  24.927  18.369  1.00                 C  
ATOM   1230  CD2 PHE   212      43.500  22.209  18.126  1.00                 C  
ATOM   1231  CE2 PHE   212      42.765  22.900  17.182  1.00                 C  
ATOM   1232  N   LEU   213      42.021  22.846  21.441  1.00                 N  
ATOM   1233  CA  LEU   213      40.597  22.548  21.346  1.00                 C  
ATOM   1234  C   LEU   213      40.328  21.469  20.287  1.00                 C  
ATOM   1235  O   LEU   213      39.663  20.465  20.556  1.00                 O  
ATOM   1236  CB  LEU   213      39.805  23.815  21.018  1.00                 C  
ATOM   1237  CG  LEU   213      39.726  24.870  22.124  1.00                 C  
ATOM   1238  CD1 LEU   213      39.092  26.150  21.601  1.00                 C  
ATOM   1239  CD2 LEU   213      38.944  24.342  23.316  1.00                 C  
ATOM   1240  N   GLY   214      40.832  21.650  19.075  1.00                 N  
ATOM   1241  CA  GLY   214      40.608  20.651  18.042  1.00                 C  
ATOM   1242  C   GLY   214      41.325  19.323  18.304  1.00                 C  
ATOM   1243  O   GLY   214      40.746  18.243  18.154  1.00                 O  
ATOM   1244  N   ARG   215      42.563  19.385  18.795  1.00                 N  
ATOM   1245  CA  ARG   215      43.342  18.156  18.930  1.00                 C  
ATOM   1246  C   ARG   215      44.612  18.416  19.724  1.00                 C  
ATOM   1247  O   ARG   215      45.334  19.383  19.448  1.00                 O  
ATOM   1248  CB  ARG   215      43.681  17.583  17.553  1.00                 C  
ATOM   1249  CD  ARG   215      44.523  15.631  16.218  1.00                 C  
ATOM   1250  NE  ARG   215      45.311  16.445  15.296  1.00                 N  
ATOM   1251  CG  ARG   215      44.431  16.261  17.598  1.00                 C  
ATOM   1252  CZ  ARG   215      46.614  16.287  15.086  1.00                 C  
ATOM   1253  NH1 ARG   215      47.247  17.075  14.228  1.00                 N  
ATOM   1254  NH2 ARG   215      47.280  15.341  15.734  1.00                 N  
ATOM   1255  N   ARG   216      44.878  17.554  20.705  1.00                 N  
ATOM   1256  CA  ARG   216      46.053  17.702  21.565  1.00                 C  
ATOM   1257  C   ARG   216      47.371  17.842  20.795  1.00                 C  
ATOM   1258  O   ARG   216      48.243  18.640  21.167  1.00                 O  
ATOM   1259  CB  ARG   216      46.171  16.513  22.521  1.00                 C  
ATOM   1260  CD  ARG   216      46.333  14.026  22.814  1.00                 C  
ATOM   1261  NE  ARG   216      46.539  12.735  22.161  1.00                 N  
ATOM   1262  CG  ARG   216      46.404  15.180  21.828  1.00                 C  
ATOM   1263  CZ  ARG   216      46.438  11.562  22.777  1.00                 C  
ATOM   1264  NH1 ARG   216      46.643  10.439  22.102  1.00                 N  
ATOM   1265  NH2 ARG   216      46.132  11.514  24.066  1.00                 N  
ATOM   1266  N   ASP   217      47.500  17.079  19.714  1.00                 N  
ATOM   1267  CA  ASP   217      48.710  17.107  18.917  1.00                 C  
ATOM   1268  C   ASP   217      48.888  18.242  17.932  1.00                 C  
ATOM   1269  O   ASP   217      49.956  18.376  17.350  1.00                 O  
ATOM   1270  CB  ASP   217      48.850  15.815  18.110  1.00                 C  
ATOM   1271  CG  ASP   217      49.131  14.609  18.984  1.00                 C  
ATOM   1272  OD1 ASP   217      49.654  14.795  20.103  1.00                 O  
ATOM   1273  OD2 ASP   217      48.827  13.477  18.551  1.00                 O  
ATOM   1274  N   ARG   218      47.866  19.056  17.711  1.00                 N  
ATOM   1275  CA  ARG   218      48.038  20.180  16.792  1.00                 C  
ATOM   1276  C   ARG   218      47.741  21.531  17.458  1.00                 C  
ATOM   1277  O   ARG   218      46.789  21.651  18.238  1.00                 O  
ATOM   1278  CB  ARG   218      47.140  20.011  15.565  1.00                 C  
ATOM   1279  CD  ARG   218      46.486  20.795  13.272  1.00                 C  
ATOM   1280  NE  ARG   218      45.064  20.989  13.544  1.00                 N  
ATOM   1281  CG  ARG   218      47.343  21.073  14.496  1.00                 C  
ATOM   1282  CZ  ARG   218      44.090  20.648  12.707  1.00                 C  
ATOM   1283  NH1 ARG   218      42.824  20.863  13.039  1.00                 N  
ATOM   1284  NH2 ARG   218      44.384  20.092  11.539  1.00                 N  
ATOM   1285  N   ASP   219      48.559  22.537  17.145  1.00                 N  
ATOM   1286  CA  ASP   219      48.399  23.885  17.691  1.00                 C  
ATOM   1287  C   ASP   219      46.946  24.364  17.569  1.00                 C  
ATOM   1288  O   ASP   219      46.375  24.373  16.479  1.00                 O  
ATOM   1289  CB  ASP   219      49.335  24.865  16.982  1.00                 C  
ATOM   1290  CG  ASP   219      49.317  26.246  17.608  1.00                 C  
ATOM   1291  OD1 ASP   219      50.039  26.455  18.605  1.00                 O  
ATOM   1292  OD2 ASP   219      48.581  27.118  17.101  1.00                 O  
ATOM   1293  N   PHE   220      46.362  24.765  18.698  1.00                 N  
ATOM   1294  CA  PHE   220      44.973  25.224  18.743  1.00                 C  
ATOM   1295  C   PHE   220      44.583  26.310  17.756  1.00                 C  
ATOM   1296  O   PHE   220      45.348  27.235  17.509  1.00                 O  
ATOM   1297  CB  PHE   220      44.625  25.742  20.140  1.00                 C  
ATOM   1298  CG  PHE   220      43.199  26.191  20.282  1.00                 C  
ATOM   1299  CZ  PHE   220      40.561  27.029  20.543  1.00                 C  
ATOM   1300  CD1 PHE   220      42.182  25.270  20.465  1.00                 C  
ATOM   1301  CE1 PHE   220      40.870  25.683  20.595  1.00                 C  
ATOM   1302  CD2 PHE   220      42.873  27.535  20.232  1.00                 C  
ATOM   1303  CE2 PHE   220      41.561  27.949  20.362  1.00                 C  
ATOM   1304  N   SER   221      43.369  26.192  17.222  1.00                 N  
ATOM   1305  CA  SER   221      42.815  27.176  16.297  1.00                 C  
ATOM   1306  C   SER   221      41.320  27.072  16.460  1.00                 C  
ATOM   1307  O   SER   221      40.811  25.991  16.712  1.00                 O  
ATOM   1308  CB  SER   221      43.287  26.894  14.869  1.00                 C  
ATOM   1309  OG  SER   221      42.751  27.839  13.959  1.00                 O  
ATOM   1310  N   PHE   222      40.616  28.190  16.334  1.00                 N  
ATOM   1311  CA  PHE   222      39.164  28.186  16.480  1.00                 C  
ATOM   1312  C   PHE   222      38.441  27.299  15.468  1.00                 C  
ATOM   1313  O   PHE   222      37.407  26.714  15.795  1.00                 O  
ATOM   1314  CB  PHE   222      38.610  29.607  16.364  1.00                 C  
ATOM   1315  CG  PHE   222      38.883  30.465  17.566  1.00                 C  
ATOM   1316  CZ  PHE   222      39.383  32.047  19.796  1.00                 C  
ATOM   1317  CD1 PHE   222      39.817  31.484  17.511  1.00                 C  
ATOM   1318  CE1 PHE   222      40.068  32.273  18.617  1.00                 C  
ATOM   1319  CD2 PHE   222      38.205  30.252  18.754  1.00                 C  
ATOM   1320  CE2 PHE   222      38.456  31.041  19.860  1.00                 C  
ATOM   1321  N   LEU   223      38.974  27.187  14.252  1.00                 N  
ATOM   1322  CA  LEU   223      38.356  26.339  13.215  1.00                 C  
ATOM   1323  C   LEU   223      38.261  24.843  13.608  1.00                 C  
ATOM   1324  O   LEU   223      37.395  24.130  13.119  1.00                 O  
ATOM   1325  CB  LEU   223      39.130  26.451  11.900  1.00                 C  
ATOM   1326  CG  LEU   223      39.049  27.798  11.179  1.00                 C  
ATOM   1327  CD1 LEU   223      39.990  27.826   9.984  1.00                 C  
ATOM   1328  CD2 LEU   223      37.623  28.086  10.735  1.00                 C  
ATOM   1329  N   ASP   224      39.138  24.376  14.491  1.00                 N  
ATOM   1330  CA  ASP   224      39.104  22.983  14.932  1.00                 C  
ATOM   1331  C   ASP   224      37.927  22.726  15.879  1.00                 C  
ATOM   1332  O   ASP   224      37.691  21.600  16.321  1.00                 O  
ATOM   1333  CB  ASP   224      40.418  22.606  15.619  1.00                 C  
ATOM   1334  CG  ASP   224      41.578  22.515  14.647  1.00                 C  
ATOM   1335  OD1 ASP   224      42.091  23.576  14.233  1.00                 O  
ATOM   1336  OD2 ASP   224      41.975  21.383  14.299  1.00                 O  
ATOM   1337  N   LEU   225      37.463  23.855  16.464  1.00                 N  
ATOM   1338  CA  LEU   225      37.171  24.152  17.883  1.00                 C  
ATOM   1339  C   LEU   225      36.381  23.295  18.850  1.00                 C  
ATOM   1340  O   LEU   225      36.019  23.729  19.947  1.00                 O  
ATOM   1341  CB  LEU   225      36.438  25.489  18.011  1.00                 C  
ATOM   1342  CG  LEU   225      36.084  25.935  19.431  1.00                 C  
ATOM   1343  CD1 LEU   225      37.342  26.115  20.267  1.00                 C  
ATOM   1344  CD2 LEU   225      35.278  27.225  19.404  1.00                 C  
ATOM   1345  N   LYS   226      36.097  22.065  18.470  1.00                 N  
ATOM   1346  CA  LYS   226      34.819  21.371  18.727  1.00                 C  
ATOM   1347  C   LYS   226      33.805  21.722  17.656  1.00                 C  
ATOM   1348  O   LYS   226      32.633  21.343  17.729  1.00                 O  
ATOM   1349  CB  LYS   226      34.282  21.733  20.113  1.00                 C  
ATOM   1350  CD  LYS   226      35.619  20.035  21.390  1.00                 C  
ATOM   1351  CE  LYS   226      36.456  19.786  22.633  1.00                 C  
ATOM   1352  CG  LYS   226      35.275  21.508  21.242  1.00                 C  
ATOM   1353  NZ  LYS   226      37.788  20.447  22.548  1.00                 N  
ATOM   1354  N   PRO   227      34.235  22.455  16.638  1.00                 N  
ATOM   1355  CA  PRO   227      33.416  22.656  15.465  1.00                 C  
ATOM   1356  C   PRO   227      32.282  23.665  15.584  1.00                 C  
ATOM   1357  O   PRO   227      31.627  23.990  14.590  1.00                 O  
ATOM   1358  CB  PRO   227      32.824  21.273  15.185  1.00                 C  
ATOM   1359  CD  PRO   227      34.002  21.097  17.261  1.00                 C  
ATOM   1360  CG  PRO   227      32.792  20.604  16.518  1.00                 C  
ATOM   1361  N   MET   228      32.005  24.156  16.695  1.00                 N  
ATOM   1362  CA  MET   228      31.147  25.325  16.941  1.00                 C  
ATOM   1363  C   MET   228      31.315  26.378  15.859  1.00                 C  
ATOM   1364  O   MET   228      32.407  26.551  15.324  1.00                 O  
ATOM   1365  CB  MET   228      31.452  25.935  18.311  1.00                 C  
ATOM   1366  SD  MET   228      31.393  25.822  21.079  1.00                 S  
ATOM   1367  CE  MET   228      33.183  25.845  21.117  1.00                 C  
ATOM   1368  CG  MET   228      31.096  25.035  19.483  1.00                 C  
ATOM   1369  N   LYS   229      30.240  27.100  15.554  1.00                 N  
ATOM   1370  CA  LYS   229      30.324  28.201  14.596  1.00                 C  
ATOM   1371  C   LYS   229      30.971  29.333  15.431  1.00                 C  
ATOM   1372  O   LYS   229      30.451  29.714  16.482  1.00                 O  
ATOM   1373  CB  LYS   229      28.938  28.537  14.043  1.00                 C  
ATOM   1374  CD  LYS   229      27.545  29.843  12.414  1.00                 C  
ATOM   1375  CE  LYS   229      27.547  30.924  11.346  1.00                 C  
ATOM   1376  CG  LYS   229      28.944  29.598  12.955  1.00                 C  
ATOM   1377  NZ  LYS   229      26.180  31.183  10.815  1.00                 N  
ATOM   1378  N   ILE   230      32.111  29.845  14.989  1.00                 N  
ATOM   1379  CA  ILE   230      32.795  30.890  15.729  1.00                 C  
ATOM   1380  C   ILE   230      33.229  31.963  14.757  1.00                 C  
ATOM   1381  O   ILE   230      33.942  31.672  13.815  1.00                 O  
ATOM   1382  CB  ILE   230      33.995  30.331  16.516  1.00                 C  
ATOM   1383  CD1 ILE   230      35.618  30.925  18.390  1.00                 C  
ATOM   1384  CG1 ILE   230      34.650  31.437  17.346  1.00                 C  
ATOM   1385  CG2 ILE   230      34.987  29.667  15.574  1.00                 C  
ATOM   1386  N   GLU   231      32.790  33.198  14.971  1.00                 N  
ATOM   1387  CA  GLU   231      33.193  34.288  14.094  1.00                 C  
ATOM   1388  C   GLU   231      33.776  35.444  14.867  1.00                 C  
ATOM   1389  O   GLU   231      33.516  35.613  16.057  1.00                 O  
ATOM   1390  CB  GLU   231      32.005  34.772  13.261  1.00                 C  
ATOM   1391  CD  GLU   231      30.278  34.245  11.494  1.00                 C  
ATOM   1392  CG  GLU   231      31.440  33.724  12.316  1.00                 C  
ATOM   1393  OE1 GLU   231      30.110  35.480  11.420  1.00                 O  
ATOM   1394  OE2 GLU   231      29.535  33.418  10.924  1.00                 O  
ATOM   1395  N   PHE   232      34.560  36.241  14.158  1.00                 N  
ATOM   1396  CA  PHE   232      35.163  37.429  14.712  1.00                 C  
ATOM   1397  C   PHE   232      34.714  38.604  13.882  1.00                 C  
ATOM   1398  O   PHE   232      34.591  38.490  12.671  1.00                 O  
ATOM   1399  CB  PHE   232      36.687  37.296  14.733  1.00                 C  
ATOM   1400  CG  PHE   232      37.188  36.206  15.636  1.00                 C  
ATOM   1401  CZ  PHE   232      38.116  34.192  17.312  1.00                 C  
ATOM   1402  CD1 PHE   232      37.291  34.903  15.181  1.00                 C  
ATOM   1403  CE1 PHE   232      37.752  33.899  16.012  1.00                 C  
ATOM   1404  CD2 PHE   232      37.557  36.482  16.941  1.00                 C  
ATOM   1405  CE2 PHE   232      38.018  35.479  17.772  1.00                 C  
ATOM   1406  N   VAL   233      34.436  39.724  14.526  1.00                 N  
ATOM   1407  CA  VAL   233      34.093  40.927  13.785  1.00                 C  
ATOM   1408  C   VAL   233      34.546  42.123  14.617  1.00                 C  
ATOM   1409  O   VAL   233      34.927  41.963  15.776  1.00                 O  
ATOM   1410  CB  VAL   233      32.586  40.987  13.473  1.00                 C  
ATOM   1411  CG1 VAL   233      32.176  39.811  12.600  1.00                 C  
ATOM   1412  CG2 VAL   233      31.776  41.008  14.760  1.00                 C  
ATOM   1413  N   GLU   234      34.552  43.304  14.016  1.00                 N  
ATOM   1414  CA  GLU   234      34.965  44.511  14.715  1.00                 C  
ATOM   1415  C   GLU   234      33.760  45.420  14.917  1.00                 C  
ATOM   1416  O   GLU   234      32.773  45.334  14.180  1.00                 O  
ATOM   1417  CB  GLU   234      36.068  45.231  13.936  1.00                 C  
ATOM   1418  CD  GLU   234      38.436  45.192  13.059  1.00                 C  
ATOM   1419  CG  GLU   234      37.360  44.439  13.815  1.00                 C  
ATOM   1420  OE1 GLU   234      38.109  46.218  12.425  1.00                 O  
ATOM   1421  OE2 GLU   234      39.606  44.757  13.099  1.00                 O  
ATOM   1422  N   CYS   235      33.820  46.267  15.938  1.00                 N  
ATOM   1423  CA  CYS   235      32.724  47.192  16.204  1.00                 C  
ATOM   1424  C   CYS   235      33.113  48.278  17.184  1.00                 C  
ATOM   1425  O   CYS   235      34.196  48.258  17.768  1.00                 O  
ATOM   1426  CB  CYS   235      31.504  46.438  16.738  1.00                 C  
ATOM   1427  SG  CYS   235      31.772  45.612  18.323  1.00                 S  
ATOM   1428  N   SER   236      32.214  49.246  17.323  1.00                 N  
ATOM   1429  CA  SER   236      32.391  50.370  18.220  1.00                 C  
ATOM   1430  C   SER   236      31.022  50.781  18.741  1.00                 C  
ATOM   1431  O   SER   236      30.090  50.963  17.966  1.00                 O  
ATOM   1432  CB  SER   236      33.091  51.525  17.501  1.00                 C  
ATOM   1433  OG  SER   236      33.255  52.638  18.362  1.00                 O  
ATOM   1434  N   ALA   237      30.773  50.495  20.014  1.00                 N  
ATOM   1435  CA  ALA   237      29.499  50.814  20.643  1.00                 C  
ATOM   1436  C   ALA   237      29.367  52.291  21.001  1.00                 C  
ATOM   1437  O   ALA   237      29.071  52.660  22.140  1.00                 O  
ATOM   1438  CB  ALA   237      29.303  49.977  21.898  1.00                 C  
ATOM   1439  N   THR   238      29.589  53.159  20.021  1.00                 N  
ATOM   1440  CA  THR   238      29.517  54.585  20.272  1.00                 C  
ATOM   1441  C   THR   238      28.727  55.452  19.305  1.00                 C  
ATOM   1442  O   THR   238      27.536  55.711  19.502  1.00                 O  
ATOM   1443  CB  THR   238      30.919  55.219  20.330  1.00                 C  
ATOM   1444  OG1 THR   238      31.625  54.938  19.116  1.00                 O  
ATOM   1445  CG2 THR   238      31.713  54.651  21.497  1.00                 C  
ATOM   1446  N   GLY   239      29.367  55.919  18.240  1.00                 N  
ATOM   1447  CA  GLY   239      28.695  56.800  17.290  1.00                 C  
ATOM   1448  C   GLY   239      27.348  56.305  16.750  1.00                 C  
ATOM   1449  O   GLY   239      26.408  57.088  16.591  1.00                 O  
ATOM   1450  N   ARG   240      27.141  55.006  16.418  1.00                 N  
ATOM   1451  CA  ARG   240      28.182  53.995  16.520  1.00                 C  
ATOM   1452  C   ARG   240      28.384  53.192  15.230  1.00                 C  
ATOM   1453  O   ARG   240      27.704  53.407  14.219  1.00                 O  
ATOM   1454  CB  ARG   240      27.875  53.023  17.661  1.00                 C  
ATOM   1455  CD  ARG   240      26.295  51.386  16.602  1.00                 C  
ATOM   1456  NE  ARG   240      24.985  50.743  16.681  1.00                 N  
ATOM   1457  CG  ARG   240      26.457  52.478  17.648  1.00                 C  
ATOM   1458  CZ  ARG   240      24.576  49.780  15.861  1.00                 C  
ATOM   1459  NH1 ARG   240      23.368  49.254  16.008  1.00                 N  
ATOM   1460  NH2 ARG   240      25.375  49.347  14.896  1.00                 N  
ATOM   1461  N   GLU   241      29.343  52.272  15.288  1.00                 N  
ATOM   1462  CA  GLU   241      29.671  51.395  14.177  1.00                 C  
ATOM   1463  C   GLU   241      29.382  49.954  14.581  1.00                 C  
ATOM   1464  O   GLU   241      30.277  49.223  14.993  1.00                 O  
ATOM   1465  CB  GLU   241      31.135  51.573  13.768  1.00                 C  
ATOM   1466  CD  GLU   241      32.923  53.095  12.837  1.00                 C  
ATOM   1467  CG  GLU   241      31.467  52.957  13.237  1.00                 C  
ATOM   1468  OE1 GLU   241      33.692  52.135  13.057  1.00                 O  
ATOM   1469  OE2 GLU   241      33.295  54.161  12.305  1.00                 O  
ATOM   1470  N   LEU   249      28.121  49.554  14.463  1.00                 N  
ATOM   1471  CA  LEU   249      27.716  48.204  14.821  1.00                 C  
ATOM   1472  C   LEU   249      27.021  47.489  13.660  1.00                 C  
ATOM   1473  O   LEU   249      26.237  46.557  13.866  1.00                 O  
ATOM   1474  CB  LEU   249      26.790  48.228  16.039  1.00                 C  
ATOM   1475  CG  LEU   249      27.394  48.762  17.339  1.00                 C  
ATOM   1476  CD1 LEU   249      26.330  48.869  18.421  1.00                 C  
ATOM   1477  CD2 LEU   249      28.536  47.873  17.807  1.00                 C  
ATOM   1478  N   GLN   250      27.319  47.929  12.439  1.00                 N  
ATOM   1479  CA  GLN   250      26.735  47.351  11.222  1.00                 C  
ATOM   1480  C   GLN   250      26.950  45.846  11.100  1.00                 C  
ATOM   1481  O   GLN   250      26.000  45.079  10.917  1.00                 O  
ATOM   1482  CB  GLN   250      27.307  48.033   9.977  1.00                 C  
ATOM   1483  CD  GLN   250      27.520  50.148   8.613  1.00                 C  
ATOM   1484  CG  GLN   250      26.847  49.469   9.790  1.00                 C  
ATOM   1485  OE1 GLN   250      28.543  49.678   8.116  1.00                 O  
ATOM   1486  NE2 GLN   250      26.946  51.258   8.164  1.00                 N  
ATOM   1487  N   HIS   251      28.205  45.422  11.198  1.00                 N  
ATOM   1488  CA  HIS   251      28.521  44.002  11.099  1.00                 C  
ATOM   1489  C   HIS   251      27.836  43.174  12.164  1.00                 C  
ATOM   1490  O   HIS   251      27.350  42.076  11.873  1.00                 O  
ATOM   1491  CB  HIS   251      30.033  43.782  11.186  1.00                 C  
ATOM   1492  CG  HIS   251      30.781  44.240   9.973  1.00                 C  
ATOM   1493  ND1 HIS   251      30.594  43.681   8.728  1.00                 N  
ATOM   1494  CE1 HIS   251      31.401  44.297   7.846  1.00                 C  
ATOM   1495  CD2 HIS   251      31.791  45.252   9.697  1.00                 C  
ATOM   1496  NE2 HIS   251      32.122  45.241   8.420  1.00                 N  
ATOM   1497  N   VAL   252      27.800  43.705  13.389  1.00                 N  
ATOM   1498  CA  VAL   252      27.172  43.022  14.520  1.00                 C  
ATOM   1499  C   VAL   252      25.678  42.810  14.285  1.00                 C  
ATOM   1500  O   VAL   252      25.147  41.731  14.551  1.00                 O  
ATOM   1501  CB  VAL   252      27.383  43.796  15.835  1.00                 C  
ATOM   1502  CG1 VAL   252      26.550  43.186  16.951  1.00                 C  
ATOM   1503  CG2 VAL   252      28.856  43.813  16.212  1.00                 C  
ATOM   1504  N   GLN   253      24.996  43.841  13.795  1.00                 N  
ATOM   1505  CA  GLN   253      23.567  43.714  13.501  1.00                 C  
ATOM   1506  C   GLN   253      23.394  42.761  12.308  1.00                 C  
ATOM   1507  O   GLN   253      22.400  42.046  12.222  1.00                 O  
ATOM   1508  CB  GLN   253      22.955  45.086  13.213  1.00                 C  
ATOM   1509  CD  GLN   253      22.315  47.366  14.091  1.00                 C  
ATOM   1510  CG  GLN   253      22.886  46.002  14.424  1.00                 C  
ATOM   1511  OE1 GLN   253      22.782  48.037  13.171  1.00                 O  
ATOM   1512  NE2 GLN   253      21.300  47.781  14.842  1.00                 N  
ATOM   1513  N   THR   254      24.361  42.746  11.391  1.00                 N  
ATOM   1514  CA  THR   254      24.283  41.828  10.261  1.00                 C  
ATOM   1515  C   THR   254      24.342  40.403  10.810  1.00                 C  
ATOM   1516  O   THR   254      23.465  39.593  10.524  1.00                 O  
ATOM   1517  CB  THR   254      25.416  42.081   9.249  1.00                 C  
ATOM   1518  OG1 THR   254      25.295  43.405   8.713  1.00                 O  
ATOM   1519  CG2 THR   254      25.339  41.084   8.103  1.00                 C  
ATOM   1520  N   TRP   255      25.362  40.107  11.618  1.00                 N  
ATOM   1521  CA  TRP   255      25.519  38.773  12.214  1.00                 C  
ATOM   1522  C   TRP   255      24.308  38.377  13.047  1.00                 C  
ATOM   1523  O   TRP   255      23.828  37.248  12.957  1.00                 O  
ATOM   1524  CB  TRP   255      26.779  38.718  13.080  1.00                 C  
ATOM   1525  CG  TRP   255      27.008  37.384  13.721  1.00                 C  
ATOM   1526  CD1 TRP   255      27.676  36.320  13.185  1.00                 C  
ATOM   1527  NE1 TRP   255      27.681  35.269  14.069  1.00                 N  
ATOM   1528  CD2 TRP   255      26.570  36.970  15.021  1.00                 C  
ATOM   1529  CE2 TRP   255      27.007  35.645  15.205  1.00                 C  
ATOM   1530  CH2 TRP   255      26.044  35.560  17.359  1.00                 C  
ATOM   1531  CZ2 TRP   255      26.749  34.929  16.373  1.00                 C  
ATOM   1532  CE3 TRP   255      25.851  37.590  16.047  1.00                 C  
ATOM   1533  CZ3 TRP   255      25.598  36.876  17.203  1.00                 C  
ATOM   1534  N   LEU   256      23.824  39.291  13.879  1.00                 N  
ATOM   1535  CA  LEU   256      22.656  38.996  14.699  1.00                 C  
ATOM   1536  C   LEU   256      21.481  38.626  13.804  1.00                 C  
ATOM   1537  O   LEU   256      20.727  37.701  14.100  1.00                 O  
ATOM   1538  CB  LEU   256      22.309  40.193  15.587  1.00                 C  
ATOM   1539  CG  LEU   256      23.294  40.510  16.713  1.00                 C  
ATOM   1540  CD1 LEU   256      22.927  41.819  17.396  1.00                 C  
ATOM   1541  CD2 LEU   256      23.336  39.377  17.727  1.00                 C  
ATOM   1542  N   ALA   257      21.327  39.352  12.702  1.00                 N  
ATOM   1543  CA  ALA   257      20.265  39.063  11.750  1.00                 C  
ATOM   1544  C   ALA   257      20.454  37.632  11.213  1.00                 C  
ATOM   1545  O   ALA   257      19.544  36.790  11.267  1.00                 O  
ATOM   1546  CB  ALA   257      20.272  40.083  10.622  1.00                 C  
ATOM   1547  N   LYS   258      21.658  37.374  10.709  1.00                 N  
ATOM   1548  CA  LYS   258      22.037  36.086  10.158  1.00                 C  
ATOM   1549  C   LYS   258      21.797  34.884  11.076  1.00                 C  
ATOM   1550  O   LYS   258      21.507  33.793  10.599  1.00                 O  
ATOM   1551  CB  LYS   258      23.516  36.085   9.765  1.00                 C  
ATOM   1552  CD  LYS   258      25.431  34.891   8.667  1.00                 C  
ATOM   1553  CE  LYS   258      26.403  34.970   9.832  1.00                 C  
ATOM   1554  CG  LYS   258      23.995  34.779   9.153  1.00                 C  
ATOM   1555  NZ  LYS   258      27.820  34.952   9.375  1.00                 N  
ATOM   1556  N   ILE   259      21.894  35.059  12.389  1.00                 N  
ATOM   1557  CA  ILE   259      21.686  33.918  13.280  1.00                 C  
ATOM   1558  C   ILE   259      20.300  33.844  13.881  1.00                 C  
ATOM   1559  O   ILE   259      19.988  32.895  14.593  1.00                 O  
ATOM   1560  CB  ILE   259      22.708  33.908  14.432  1.00                 C  
ATOM   1561  CD1 ILE   259      23.310  35.081  16.614  1.00                 C  
ATOM   1562  CG1 ILE   259      22.511  35.131  15.330  1.00                 C  
ATOM   1563  CG2 ILE   259      24.125  33.828  13.887  1.00                 C  
ATOM   1564  N   ALA   260      19.458  34.827  13.579  1.00                 N  
ATOM   1565  CA  ALA   260      18.101  34.868  14.140  1.00                 C  
ATOM   1566  C   ALA   260      17.165  33.731  13.712  1.00                 C  
ATOM   1567  O   ALA   260      17.382  33.143  12.631  1.00                 O  
ATOM   1568  OXT ALA   260      16.209  33.422  14.455  1.00                 O  
ATOM   1569  CB  ALA   260      17.420  36.180  13.784  1.00                 C  
TER
