# Supplementary material for: Comparative Single-Cell Transcriptomics Reveals Novel Genes Involved in Bivalve Embryonic Shell Formation and Questions Ontogenetic Homology of Molluscan Shell Types
Source: Front Cell Dev Biol. 2022 Jun 9;10:883755. doi: 10.3389/fcell.2022.883755 (PMC9261976; doi:10.3389/fcell.2022.883755)
Supplement: Supplementary file 1 [file DataSheet1.ZIP › Supplementary_File1/s_f_1/c443427f4a8b164e.final.pdb]

ATOM      1  N   GLN   119     118.219  82.207 -10.998  1.00                 N  
ATOM      2  CA  GLN   119     119.483  81.492 -10.808  1.00                 C  
ATOM      3  C   GLN   119     119.445  80.607  -9.563  1.00                 C  
ATOM      4  O   GLN   119     120.137  79.589  -9.522  1.00                 O  
ATOM      5  CB  GLN   119     120.647  82.479 -10.708  1.00                 C  
ATOM      6  CD  GLN   119     122.359  81.053 -11.899  1.00                 C  
ATOM      7  CG  GLN   119     122.015  81.821 -10.637  1.00                 C  
ATOM      8  OE1 GLN   119     122.242  81.577 -13.007  1.00                 O  
ATOM      9  NE2 GLN   119     122.785  79.806 -11.734  1.00                 N  
ATOM     10  N   ARG   120     118.679  80.930  -8.512  1.00                 N  
ATOM     11  CA  ARG   120     118.638  80.098  -7.302  1.00                 C  
ATOM     12  C   ARG   120     117.811  78.850  -7.536  1.00                 C  
ATOM     13  O   ARG   120     117.924  77.887  -6.766  1.00                 O  
ATOM     14  CB  ARG   120     118.074  80.894  -6.123  1.00                 C  
ATOM     15  CD  ARG   120     118.271  82.881  -4.602  1.00                 C  
ATOM     16  NE  ARG   120     117.066  83.542  -5.096  1.00                 N  
ATOM     17  CG  ARG   120     118.951  82.055  -5.683  1.00                 C  
ATOM     18  CZ  ARG   120     116.188  84.170  -4.320  1.00                 C  
ATOM     19  NH1 ARG   120     115.119  84.743  -4.857  1.00                 N  
ATOM     20  NH2 ARG   120     116.379  84.222  -3.009  1.00                 N  
ATOM     21  N   ILE   121     116.956  78.811  -8.564  1.00                 N  
ATOM     22  CA  ILE   121     116.179  77.630  -8.927  1.00                 C  
ATOM     23  C   ILE   121     116.988  76.775  -9.898  1.00                 C  
ATOM     24  O   ILE   121     117.158  75.566  -9.686  1.00                 O  
ATOM     25  CB  ILE   121     114.818  78.015  -9.537  1.00                 C  
ATOM     26  CD1 ILE   121     112.702  79.356  -9.070  1.00                 C  
ATOM     27  CG1 ILE   121     113.946  78.716  -8.494  1.00                 C  
ATOM     28  CG2 ILE   121     114.131  76.791 -10.121  1.00                 C  
ATOM     29  N   PHE   122     117.520  77.350 -10.980  1.00                 N  
ATOM     30  CA  PHE   122     118.334  76.618 -11.954  1.00                 C  
ATOM     31  C   PHE   122     119.242  77.574 -12.739  1.00                 C  
ATOM     32  O   PHE   122     119.050  78.795 -12.718  1.00                 O  
ATOM     33  CB  PHE   122     117.441  75.831 -12.915  1.00                 C  
ATOM     34  CG  PHE   122     116.525  76.693 -13.736  1.00                 C  
ATOM     35  CZ  PHE   122     114.826  78.289 -15.249  1.00                 C  
ATOM     36  CD1 PHE   122     116.911  77.143 -14.986  1.00                 C  
ATOM     37  CE1 PHE   122     116.068  77.937 -15.741  1.00                 C  
ATOM     38  CD2 PHE   122     115.278  77.055 -13.257  1.00                 C  
ATOM     39  CE2 PHE   122     114.436  77.848 -14.012  1.00                 C  
ATOM     40  N   THR   123     120.229  77.075 -13.475  1.00                 N  
ATOM     41  CA  THR   123     121.144  77.917 -14.229  1.00                 C  
ATOM     42  C   THR   123     120.516  78.238 -15.573  1.00                 C  
ATOM     43  O   THR   123     120.322  77.348 -16.397  1.00                 O  
ATOM     44  CB  THR   123     122.513  77.236 -14.417  1.00                 C  
ATOM     45  OG1 THR   123     123.104  76.983 -13.136  1.00                 O  
ATOM     46  CG2 THR   123     123.447  78.131 -15.216  1.00                 C  
ATOM     47  N   ARG   124     120.165  79.489 -15.835  1.00                 N  
ATOM     48  CA  ARG   124     119.432  79.878 -17.031  1.00                 C  
ATOM     49  C   ARG   124     120.322  79.745 -18.265  1.00                 C  
ATOM     50  O   ARG   124     119.889  79.209 -19.292  1.00                 O  
ATOM     51  CB  ARG   124     118.911  81.310 -16.898  1.00                 C  
ATOM     52  CD  ARG   124     117.651  83.230 -17.911  1.00                 C  
ATOM     53  NE  ARG   124     118.780  84.156 -17.838  1.00                 N  
ATOM     54  CG  ARG   124     118.106  81.791 -18.094  1.00                 C  
ATOM     55  CZ  ARG   124     119.460  84.589 -18.894  1.00                 C  
ATOM     56  NH1 ARG   124     120.472  85.430 -18.731  1.00                 N  
ATOM     57  NH2 ARG   124     119.126  84.181 -20.111  1.00                 N  
ATOM     58  N   VAL   125     121.565  80.220 -18.207  1.00                 N  
ATOM     59  CA  VAL   125     122.537  80.135 -19.293  1.00                 C  
ATOM     60  C   VAL   125     123.779  79.406 -18.788  1.00                 C  
ATOM     61  O   VAL   125     124.535  79.944 -17.975  1.00                 O  
ATOM     62  CB  VAL   125     122.899  81.530 -19.837  1.00                 C  
ATOM     63  CG1 VAL   125     123.919  81.415 -20.960  1.00                 C  
ATOM     64  CG2 VAL   125     121.651  82.254 -20.318  1.00                 C  
ATOM     65  N   ASN   126     124.042  78.182 -19.236  1.00                 N  
ATOM     66  CA  ASN   126     125.186  77.405 -18.798  1.00                 C  
ATOM     67  C   ASN   126     126.454  77.782 -19.561  1.00                 C  
ATOM     68  O   ASN   126     126.410  78.097 -20.759  1.00                 O  
ATOM     69  CB  ASN   126     124.905  75.908 -18.945  1.00                 C  
ATOM     70  CG  ASN   126     123.847  75.416 -17.977  1.00                 C  
ATOM     71  OD1 ASN   126     123.908  75.698 -16.780  1.00                 O  
ATOM     72  ND2 ASN   126     122.872  74.677 -18.494  1.00                 N  
ATOM     73  N   VAL   127     127.615  77.746 -18.905  1.00                 N  
ATOM     74  CA  VAL   127     128.903  78.084 -19.486  1.00                 C  
ATOM     75  C   VAL   127     129.640  76.795 -19.753  1.00                 C  
ATOM     76  O   VAL   127     129.400  75.793 -19.079  1.00                 O  
ATOM     77  CB  VAL   127     129.710  79.018 -18.565  1.00                 C  
ATOM     78  CG1 VAL   127     128.975  80.335 -18.366  1.00                 C  
ATOM     79  CG2 VAL   127     129.978  78.346 -17.227  1.00                 C  
ATOM     80  N   LYS   128     130.532  76.744 -20.737  1.00                 N  
ATOM     81  CA  LYS   128     131.385  75.593 -20.985  1.00                 C  
ATOM     82  C   LYS   128     132.806  76.096 -21.198  1.00                 C  
ATOM     83  O   LYS   128     133.007  77.132 -21.828  1.00                 O  
ATOM     84  CB  LYS   128     130.878  74.801 -22.192  1.00                 C  
ATOM     85  CD  LYS   128     129.096  73.349 -23.200  1.00                 C  
ATOM     86  CE  LYS   128     127.710  72.753 -23.015  1.00                 C  
ATOM     87  CG  LYS   128     129.505  74.180 -21.994  1.00                 C  
ATOM     88  NZ  LYS   128     127.304  71.920 -24.180  1.00                 N  
ATOM     89  N   ASN   129     133.822  75.429 -20.666  1.00                 N  
ATOM     90  CA  ASN   129     135.222  75.833 -20.816  1.00                 C  
ATOM     91  C   ASN   129     136.124  74.629 -20.649  1.00                 C  
ATOM     92  O   ASN   129     135.641  73.546 -20.353  1.00                 O  
ATOM     93  CB  ASN   129     135.572  76.934 -19.813  1.00                 C  
ATOM     94  CG  ASN   129     135.371  76.498 -18.375  1.00                 C  
ATOM     95  OD1 ASN   129     135.883  75.461 -17.954  1.00                 O  
ATOM     96  ND2 ASN   129     134.624  77.292 -17.617  1.00                 N  
ATOM     97  N   PRO   130     137.435  74.805 -20.809  1.00                 N  
ATOM     98  CA  PRO   130     138.365  73.684 -20.692  1.00                 C  
ATOM     99  C   PRO   130     138.348  73.104 -19.285  1.00                 C  
ATOM    100  O   PRO   130     138.291  73.872 -18.317  1.00                 O  
ATOM    101  CB  PRO   130     139.726  74.295 -21.031  1.00                 C  
ATOM    102  CD  PRO   130     138.129  76.055 -21.316  1.00                 C  
ATOM    103  CG  PRO   130     139.402  75.483 -21.874  1.00                 C  
ATOM    104  N   ASP   131     138.395  71.788 -19.089  1.00                 N  
ATOM    105  CA  ASP   131     138.296  71.223 -17.744  1.00                 C  
ATOM    106  C   ASP   131     139.522  71.616 -16.917  1.00                 C  
ATOM    107  O   ASP   131     140.636  71.743 -17.448  1.00                 O  
ATOM    108  CB  ASP   131     138.157  69.701 -17.811  1.00                 C  
ATOM    109  CG  ASP   131     136.808  69.262 -18.346  1.00                 C  
ATOM    110  OD1 ASP   131     135.899  70.115 -18.438  1.00                 O  
ATOM    111  OD2 ASP   131     136.659  68.067 -18.674  1.00                 O  
ATOM    112  N   ASN   132     139.356  71.875 -15.624  1.00                 N  
ATOM    113  CA  ASN   132     140.426  72.308 -14.737  1.00                 C  
ATOM    114  C   ASN   132     140.988  71.095 -14.006  1.00                 C  
ATOM    115  O   ASN   132     140.225  70.219 -13.577  1.00                 O  
ATOM    116  CB  ASN   132     139.916  73.371 -13.762  1.00                 C  
ATOM    117  CG  ASN   132     139.526  74.661 -14.458  1.00                 C  
ATOM    118  OD1 ASN   132     140.256  75.161 -15.313  1.00                 O  
ATOM    119  ND2 ASN   132     138.371  75.203 -14.091  1.00                 N  
ATOM    120  N   GLY   133     142.306  70.978 -13.847  1.00                 N  
ATOM    121  CA  GLY   133     142.925  69.953 -13.008  1.00                 C  
ATOM    122  C   GLY   133     143.843  70.626 -12.005  1.00                 C  
ATOM    123  O   GLY   133     144.754  71.357 -12.399  1.00                 O  
ATOM    124  N   ILE   134     143.636  70.438 -10.701  1.00                 N  
ATOM    125  CA  ILE   134     144.501  70.968  -9.651  1.00                 C  
ATOM    126  C   ILE   134     145.455  69.853  -9.278  1.00                 C  
ATOM    127  O   ILE   134     145.025  68.762  -8.900  1.00                 O  
ATOM    128  CB  ILE   134     143.684  71.469  -8.446  1.00                 C  
ATOM    129  CD1 ILE   134     141.731  72.979  -7.811  1.00                 C  
ATOM    130  CG1 ILE   134     142.738  72.593  -8.872  1.00                 C  
ATOM    131  CG2 ILE   134     144.608  71.903  -7.319  1.00                 C  
ATOM    132  N   VAL   135     146.762  70.055  -9.395  1.00                 N  
ATOM    133  CA  VAL   135     147.751  69.026  -9.110  1.00                 C  
ATOM    134  C   VAL   135     147.819  68.739  -7.620  1.00                 C  
ATOM    135  O   VAL   135     147.870  69.665  -6.808  1.00                 O  
ATOM    136  CB  VAL   135     149.145  69.423  -9.632  1.00                 C  
ATOM    137  CG1 VAL   135     150.183  68.392  -9.215  1.00                 C  
ATOM    138  CG2 VAL   135     149.122  69.580 -11.144  1.00                 C  
ATOM    139  N   TYR   136     147.825  67.475  -7.208  1.00                 N  
ATOM    140  CA  TYR   136     148.051  67.080  -5.829  1.00                 C  
ATOM    141  C   TYR   136     149.504  66.701  -5.596  1.00                 C  
ATOM    142  O   TYR   136     150.266  66.505  -6.558  1.00                 O  
ATOM    143  CB  TYR   136     147.138  65.912  -5.450  1.00                 C  
ATOM    144  CG  TYR   136     145.668  66.267  -5.425  1.00                 C  
ATOM    145  OH  TYR   136     141.625  67.238  -5.373  1.00                 O  
ATOM    146  CZ  TYR   136     142.963  66.917  -5.389  1.00                 C  
ATOM    147  CD1 TYR   136     144.886  66.136  -6.565  1.00                 C  
ATOM    148  CE1 TYR   136     143.542  66.457  -6.552  1.00                 C  
ATOM    149  CD2 TYR   136     145.068  66.732  -4.262  1.00                 C  
ATOM    150  CE2 TYR   136     143.726  67.058  -4.230  1.00                 C  
ATOM    151  N   PRO   137     149.951  66.587  -4.346  1.00                 N  
ATOM    152  CA  PRO   137     151.334  66.225  -4.013  1.00                 C  
ATOM    153  C   PRO   137     151.710  64.885  -4.638  1.00                 C  
ATOM    154  O   PRO   137     152.869  64.666  -4.992  1.00                 O  
ATOM    155  CB  PRO   137     151.341  66.156  -2.485  1.00                 C  
ATOM    156  CD  PRO   137     149.149  66.896  -3.100  1.00                 C  
ATOM    157  CG  PRO   137     150.228  67.057  -2.065  1.00                 C  
ATOM    158  N   GLU   138     150.781  63.947  -4.773  1.00                 N  
ATOM    159  CA  GLU   138     151.006  62.680  -5.454  1.00                 C  
ATOM    160  C   GLU   138     149.699  62.265  -6.127  1.00                 C  
ATOM    161  O   GLU   138     148.650  62.857  -5.855  1.00                 O  
ATOM    162  CB  GLU   138     151.495  61.620  -4.465  1.00                 C  
ATOM    163  CD  GLU   138     151.044  60.290  -2.366  1.00                 C  
ATOM    164  CG  GLU   138     150.499  61.291  -3.365  1.00                 C  
ATOM    165  OE1 GLU   138     152.283  60.186  -2.244  1.00                 O  
ATOM    166  OE2 GLU   138     150.233  59.609  -1.704  1.00                 O  
ATOM    167  N   ASN   139     149.697  61.282  -7.023  1.00                 N  
ATOM    168  CA  ASN   139     148.472  60.667  -7.527  1.00                 C  
ATOM    169  C   ASN   139     147.903  61.268  -8.796  1.00                 C  
ATOM    170  O   ASN   139     146.912  60.743  -9.327  1.00                 O  
ATOM    171  CB  ASN   139     147.378  60.699  -6.458  1.00                 C  
ATOM    172  CG  ASN   139     147.742  59.893  -5.227  1.00                 C  
ATOM    173  OD1 ASN   139     148.163  58.740  -5.330  1.00                 O  
ATOM    174  ND2 ASN   139     147.581  60.498  -4.056  1.00                 N  
ATOM    175  N   ARG   140     148.469  62.343  -9.355  1.00                 N  
ATOM    176  CA  ARG   140     147.968  62.948 -10.596  1.00                 C  
ATOM    177  C   ARG   140     147.852  61.927 -11.722  1.00                 C  
ATOM    178  O   ARG   140     146.930  62.003 -12.538  1.00                 O  
ATOM    179  CB  ARG   140     148.877  64.097 -11.037  1.00                 C  
ATOM    180  CD  ARG   140     147.117  65.537 -12.100  1.00                 C  
ATOM    181  NE  ARG   140     146.703  66.265 -13.298  1.00                 N  
ATOM    182  CG  ARG   140     148.425  64.792 -12.311  1.00                 C  
ATOM    183  CZ  ARG   140     145.522  66.859 -13.439  1.00                 C  
ATOM    184  NH1 ARG   140     145.233  67.498 -14.565  1.00                 N  
ATOM    185  NH2 ARG   140     144.635  66.813 -12.455  1.00                 N  
TER
