# Supplementary material for: Comparative Single-Cell Transcriptomics Reveals Novel Genes Involved in Bivalve Embryonic Shell Formation and Questions Ontogenetic Homology of Molluscan Shell Types
Source: Front Cell Dev Biol. 2022 Jun 9;10:883755. doi: 10.3389/fcell.2022.883755 (PMC9261976; doi:10.3389/fcell.2022.883755)
Supplement: Supplementary file 1 [file DataSheet1.ZIP › Supplementary_File1/s_f_1/ca1d8fc11ade37ed.final.pdb]

SSBOND   1 CYS    192    CYS    234
ATOM      1  N   ASP    65      -9.217 -46.775   1.007  1.00                 N  
ATOM      2  CA  ASP    65      -7.924 -46.256   0.603  1.00                 C  
ATOM      3  C   ASP    65      -7.958 -44.808   0.176  1.00                 C  
ATOM      4  O   ASP    65      -8.662 -44.454  -0.748  1.00                 O  
ATOM      5  CB  ASP    65      -7.345 -47.091  -0.541  1.00                 C  
ATOM      6  CG  ASP    65      -5.937 -46.671  -0.914  1.00                 C  
ATOM      7  OD1 ASP    65      -5.474 -45.628  -0.406  1.00                 O  
ATOM      8  OD2 ASP    65      -5.297 -47.385  -1.714  1.00                 O  
ATOM      9  N   LEU    66      -7.344 -43.964   0.589  1.00                 N  
ATOM     10  CA  LEU    66      -7.310 -42.521   0.418  1.00                 C  
ATOM     11  C   LEU    66      -6.165 -42.029  -0.450  1.00                 C  
ATOM     12  O   LEU    66      -5.030 -42.335  -0.194  1.00                 O  
ATOM     13  CB  LEU    66      -7.225 -41.822   1.776  1.00                 C  
ATOM     14  CG  LEU    66      -8.539 -41.670   2.544  1.00                 C  
ATOM     15  CD1 LEU    66      -9.110 -43.032   2.908  1.00                 C  
ATOM     16  CD2 LEU    66      -8.337 -40.830   3.796  1.00                 C  
ATOM     17  N   SER    67      -6.481 -41.215  -1.443  1.00                 N  
ATOM     18  CA  SER    67      -5.479 -40.531  -2.230  1.00                 C  
ATOM     19  C   SER    67      -5.343 -39.075  -1.830  1.00                 C  
ATOM     20  O   SER    67      -6.283 -38.326  -1.904  1.00                 O  
ATOM     21  CB  SER    67      -5.811 -40.626  -3.720  1.00                 C  
ATOM     22  OG  SER    67      -4.899 -39.869  -4.496  1.00                 O  
ATOM     23  N   VAL    68      -4.159 -38.670  -1.418  1.00                 N  
ATOM     24  CA  VAL    68      -3.932 -37.280  -1.015  1.00                 C  
ATOM     25  C   VAL    68      -3.296 -36.479  -2.146  1.00                 C  
ATOM     26  O   VAL    68      -2.087 -36.472  -2.289  1.00                 O  
ATOM     27  CB  VAL    68      -3.051 -37.194   0.245  1.00                 C  
ATOM     28  CG1 VAL    68      -2.830 -35.743   0.643  1.00                 C  
ATOM     29  CG2 VAL    68      -3.680 -37.974   1.389  1.00                 C  
ATOM     30  N   ILE    69      -4.117 -35.804  -2.944  1.00                 N  
ATOM     31  CA  ILE    69      -3.654 -35.114  -4.146  1.00                 C  
ATOM     32  C   ILE    69      -2.955 -33.778  -3.842  1.00                 C  
ATOM     33  O   ILE    69      -3.608 -32.811  -3.466  1.00                 O  
ATOM     34  CB  ILE    69      -4.811 -34.855  -5.129  1.00                 C  
ATOM     35  CD1 ILE    69      -6.715 -36.013  -6.367  1.00                 C  
ATOM     36  CG1 ILE    69      -5.432 -36.178  -5.582  1.00                 C  
ATOM     37  CG2 ILE    69      -4.332 -34.022  -6.308  1.00                 C  
ATOM     38  N   VAL    70      -1.634 -33.726  -4.022  1.00                 N  
ATOM     39  CA  VAL    70      -0.856 -32.528  -3.713  1.00                 C  
ATOM     40  C   VAL    70      -0.219 -31.896  -4.951  1.00                 C  
ATOM     41  O   VAL    70       0.872 -32.284  -5.361  1.00                 O  
ATOM     42  CB  VAL    70       0.250 -32.823  -2.683  1.00                 C  
ATOM     43  CG1 VAL    70       1.035 -31.560  -2.367  1.00                 C  
ATOM     44  CG2 VAL    70      -0.347 -33.415  -1.415  1.00                 C  
ATOM     45  N   PRO    71      -0.901 -30.907  -5.552  1.00                 N  
ATOM     46  CA  PRO    71      -0.302 -30.253  -6.717  1.00                 C  
ATOM     47  C   PRO    71       0.730 -29.218  -6.269  1.00                 C  
ATOM     48  O   PRO    71       0.501 -28.511  -5.284  1.00                 O  
ATOM     49  CB  PRO    71      -1.490 -29.603  -7.428  1.00                 C  
ATOM     50  CD  PRO    71      -2.371 -30.719  -5.503  1.00                 C  
ATOM     51  CG  PRO    71      -2.680 -30.350  -6.927  1.00                 C  
ATOM     52  N   ALA    72       1.857 -29.150  -6.975  1.00                 N  
ATOM     53  CA  ALA    72       2.980 -28.308  -6.557  1.00                 C  
ATOM     54  C   ALA    72       3.608 -27.479  -7.676  1.00                 C  
ATOM     55  O   ALA    72       3.550 -27.837  -8.855  1.00                 O  
ATOM     56  CB  ALA    72       4.073 -29.157  -5.925  1.00                 C  
ATOM     57  N   TYR    73       4.207 -26.365  -7.276  1.00                 N  
ATOM     58  CA  TYR    73       5.106 -25.588  -8.120  1.00                 C  
ATOM     59  C   TYR    73       6.073 -24.927  -7.152  1.00                 C  
ATOM     60  O   TYR    73       5.648 -24.235  -6.229  1.00                 O  
ATOM     61  CB  TYR    73       4.316 -24.588  -8.967  1.00                 C  
ATOM     62  CG  TYR    73       5.172 -23.767  -9.904  1.00                 C  
ATOM     63  OH  TYR    73       7.530 -21.522 -12.491  1.00                 O  
ATOM     64  CZ  TYR    73       6.750 -22.264 -11.634  1.00                 C  
ATOM     65  CD1 TYR    73       5.694 -24.326 -11.064  1.00                 C  
ATOM     66  CE1 TYR    73       6.478 -23.583 -11.926  1.00                 C  
ATOM     67  CD2 TYR    73       5.457 -22.436  -9.626  1.00                 C  
ATOM     68  CE2 TYR    73       6.239 -21.678 -10.476  1.00                 C  
ATOM     69  N   PHE    74       7.365 -25.173  -7.348  1.00                 N  
ATOM     70  CA  PHE    74       8.418 -24.651  -6.474  1.00                 C  
ATOM     71  C   PHE    74       8.112 -24.855  -4.984  1.00                 C  
ATOM     72  O   PHE    74       7.814 -23.914  -4.257  1.00                 O  
ATOM     73  CB  PHE    74       8.645 -23.161  -6.740  1.00                 C  
ATOM     74  CG  PHE    74       9.967 -22.651  -6.240  1.00                 C  
ATOM     75  CZ  PHE    74      12.409 -21.705  -5.309  1.00                 C  
ATOM     76  CD1 PHE    74      11.108 -22.770  -7.013  1.00                 C  
ATOM     77  CE1 PHE    74      12.324 -22.301  -6.553  1.00                 C  
ATOM     78  CD2 PHE    74      10.068 -22.053  -4.996  1.00                 C  
ATOM     79  CE2 PHE    74      11.284 -21.584  -4.536  1.00                 C  
ATOM     80  N   GLU    75       8.181 -26.106  -4.545  1.00                 N  
ATOM     81  CA  GLU    75       7.864 -26.493  -3.174  1.00                 C  
ATOM     82  C   GLU    75       8.783 -27.619  -2.700  1.00                 C  
ATOM     83  O   GLU    75       8.367 -28.757  -2.632  1.00                 O  
ATOM     84  CB  GLU    75       6.400 -26.923  -3.064  1.00                 C  
ATOM     85  CD  GLU    75       3.964 -26.275  -3.230  1.00                 C  
ATOM     86  CG  GLU    75       5.403 -25.815  -3.358  1.00                 C  
ATOM     87  OE1 GLU    75       3.540 -27.130  -4.036  1.00                 O  
ATOM     88  OE2 GLU    75       3.261 -25.781  -2.323  1.00                 O  
ATOM     89  N   GLU    76      10.028 -27.310  -2.367  1.00                 N  
ATOM     90  CA  GLU    76      10.985 -28.351  -2.013  1.00                 C  
ATOM     91  C   GLU    76      11.118 -28.530  -0.506  1.00                 C  
ATOM     92  O   GLU    76      11.174 -29.656  -0.006  1.00                 O  
ATOM     93  CB  GLU    76      12.359 -28.041  -2.610  1.00                 C  
ATOM     94  CD  GLU    76      14.727 -28.815  -3.030  1.00                 C  
ATOM     95  CG  GLU    76      13.405 -29.113  -2.349  1.00                 C  
ATOM     96  OE1 GLU    76      14.779 -27.861  -3.834  1.00                 O  
ATOM     97  OE2 GLU    76      15.710 -29.536  -2.760  1.00                 O  
ATOM     98  N   THR    77      11.151 -27.412   0.209  1.00                 N  
ATOM     99  CA  THR    77      11.470 -27.406   1.636  1.00                 C  
ATOM    100  C   THR    77      10.336 -27.860   2.542  1.00                 C  
ATOM    101  O   THR    77      10.474 -27.867   3.769  1.00                 O  
ATOM    102  CB  THR    77      11.907 -26.008   2.111  1.00                 C  
ATOM    103  OG1 THR    77      10.846 -25.070   1.885  1.00                 O  
ATOM    104  CG2 THR    77      13.136 -25.545   1.345  1.00                 C  
ATOM    105  N   ARG    78       9.217 -28.242   1.942  1.00                 N  
ATOM    106  CA  ARG    78       8.062 -28.631   2.728  1.00                 C  
ATOM    107  C   ARG    78       7.784 -30.127   2.675  1.00                 C  
ATOM    108  O   ARG    78       7.374 -30.707   3.681  1.00                 O  
ATOM    109  CB  ARG    78       6.817 -27.874   2.261  1.00                 C  
ATOM    110  CD  ARG    78       7.028 -25.954   3.863  1.00                 C  
ATOM    111  NE  ARG    78       7.049 -24.501   4.023  1.00                 N  
ATOM    112  CG  ARG    78       6.918 -26.364   2.404  1.00                 C  
ATOM    113  CZ  ARG    78       7.215 -23.880   5.186  1.00                 C  
ATOM    114  NH1 ARG    78       7.220 -22.555   5.235  1.00                 N  
ATOM    115  NH2 ARG    78       7.376 -24.585   6.297  1.00                 N  
ATOM    116  N   LEU    79       8.047 -30.735   1.515  1.00                 N  
ATOM    117  CA  LEU    79       7.768 -32.153   1.248  1.00                 C  
ATOM    118  C   LEU    79       8.241 -33.069   2.371  1.00                 C  
ATOM    119  O   LEU    79       7.628 -34.093   2.652  1.00                 O  
ATOM    120  CB  LEU    79       8.421 -32.589  -0.065  1.00                 C  
ATOM    121  CG  LEU    79       7.833 -31.993  -1.346  1.00                 C  
ATOM    122  CD1 LEU    79       8.677 -32.372  -2.552  1.00                 C  
ATOM    123  CD2 LEU    79       6.395 -32.450  -1.541  1.00                 C  
ATOM    124  N   PRO    80       9.338 -32.692   3.008  1.00                 N  
ATOM    125  CA  PRO    80       9.835 -33.423   4.159  1.00                 C  
ATOM    126  C   PRO    80       8.809 -33.331   5.276  1.00                 C  
ATOM    127  O   PRO    80       8.251 -34.336   5.723  1.00                 O  
ATOM    128  CB  PRO    80      11.146 -32.717   4.508  1.00                 C  
ATOM    129  CD  PRO    80      10.405 -31.683   2.480  1.00                 C  
ATOM    130  CG  PRO    80      11.629 -32.162   3.210  1.00                 C  
ATOM    131  N   ILE    81       8.559 -32.099   5.709  1.00                 N  
ATOM    132  CA  ILE    81       7.633 -31.849   6.799  1.00                 C  
ATOM    133  C   ILE    81       6.216 -32.282   6.444  1.00                 C  
ATOM    134  O   ILE    81       5.529 -32.925   7.248  1.00                 O  
ATOM    135  CB  ILE    81       7.630 -30.364   7.208  1.00                 C  
ATOM    136  CD1 ILE    81       9.167 -28.493   8.007  1.00                 C  
ATOM    137  CG1 ILE    81       8.968 -29.985   7.846  1.00                 C  
ATOM    138  CG2 ILE    81       6.458 -30.068   8.131  1.00                 C  
ATOM    139  N   MET    82       5.795 -31.910   5.239  1.00                 N  
ATOM    140  CA  MET    82       4.531 -32.357   4.673  1.00                 C  
ATOM    141  C   MET    82       4.316 -33.842   4.883  1.00                 C  
ATOM    142  O   MET    82       3.479 -34.248   5.696  1.00                 O  
ATOM    143  CB  MET    82       4.468 -32.032   3.179  1.00                 C  
ATOM    144  SD  MET    82       3.045 -29.685   3.561  1.00                 S  
ATOM    145  CE  MET    82       3.753 -29.013   5.063  1.00                 C  
ATOM    146  CG  MET    82       4.471 -30.544   2.867  1.00                 C  
ATOM    147  N   MET    83       5.097 -34.644   4.164  1.00                 N  
ATOM    148  CA  MET    83       4.901 -36.099   4.135  1.00                 C  
ATOM    149  C   MET    83       5.005 -36.719   5.520  1.00                 C  
ATOM    150  O   MET    83       4.219 -37.592   5.872  1.00                 O  
ATOM    151  CB  MET    83       5.919 -36.758   3.202  1.00                 C  
ATOM    152  SD  MET    83       6.953 -37.200   0.670  1.00                 S  
ATOM    153  CE  MET    83       6.460 -36.573  -0.934  1.00                 C  
ATOM    154  CG  MET    83       5.711 -36.437   1.731  1.00                 C  
ATOM    155  N   ASP    84       5.970 -36.250   6.300  1.00                 N  
ATOM    156  CA  ASP    84       6.118 -36.645   7.695  1.00                 C  
ATOM    157  C   ASP    84       4.812 -36.550   8.485  1.00                 C  
ATOM    158  O   ASP    84       4.438 -37.471   9.213  1.00                 O  
ATOM    159  CB  ASP    84       7.182 -35.789   8.384  1.00                 C  
ATOM    160  CG  ASP    84       8.587 -36.118   7.919  1.00                 C  
ATOM    161  OD1 ASP    84       8.767 -37.172   7.274  1.00                 O  
ATOM    162  OD2 ASP    84       9.507 -35.321   8.198  1.00                 O  
ATOM    163  N   GLU    85       4.119 -35.427   8.352  1.00                 N  
ATOM    164  CA  GLU    85       2.947 -35.199   9.183  1.00                 C  
ATOM    165  C   GLU    85       1.666 -35.727   8.542  1.00                 C  
ATOM    166  O   GLU    85       0.693 -35.996   9.241  1.00                 O  
ATOM    167  CB  GLU    85       2.786 -33.708   9.484  1.00                 C  
ATOM    168  CD  GLU    85       3.722 -31.639  10.590  1.00                 C  
ATOM    169  CG  GLU    85       3.899 -33.123  10.338  1.00                 C  
ATOM    170  OE1 GLU    85       2.806 -31.039   9.988  1.00                 O  
ATOM    171  OE2 GLU    85       4.499 -31.074  11.388  1.00                 O  
ATOM    172  N   ALA    86       1.678 -35.895   7.225  1.00                 N  
ATOM    173  CA  ALA    86       0.637 -36.655   6.569  1.00                 C  
ATOM    174  C   ALA    86       0.652 -38.094   7.097  1.00                 C  
ATOM    175  O   ALA    86      -0.361 -38.597   7.589  1.00                 O  
ATOM    176  CB  ALA    86       0.828 -36.623   5.060  1.00                 C  
ATOM    177  N   LEU    87       1.825 -38.728   6.995  1.00                 N  
ATOM    178  CA  LEU    87       2.053 -40.114   7.410  1.00                 C  
ATOM    179  C   LEU    87       1.769 -40.288   8.895  1.00                 C  
ATOM    180  O   LEU    87       1.230 -41.311   9.333  1.00                 O  
ATOM    181  CB  LEU    87       3.488 -40.539   7.092  1.00                 C  
ATOM    182  CG  LEU    87       3.812 -42.023   7.278  1.00                 C  
ATOM    183  CD1 LEU    87       5.079 -42.395   6.523  1.00                 C  
ATOM    184  CD2 LEU    87       3.957 -42.361   8.754  1.00                 C  
ATOM    185  N   SER    88       2.139 -39.273   9.665  1.00                 N  
ATOM    186  CA  SER    88       1.962 -39.294  11.107  1.00                 C  
ATOM    187  C   SER    88       0.477 -39.362  11.456  1.00                 C  
ATOM    188  O   SER    88       0.074 -40.157  12.312  1.00                 O  
ATOM    189  CB  SER    88       2.608 -38.062  11.744  1.00                 C  
ATOM    190  OG  SER    88       2.434 -38.065  13.150  1.00                 O  
ATOM    191  N   TYR    89      -0.257 -38.308  11.122  1.00                 N  
ATOM    192  CA  TYR    89      -1.676 -38.277  11.422  1.00                 C  
ATOM    193  C   TYR    89      -2.421 -39.289  10.575  1.00                 C  
ATOM    194  O   TYR    89      -3.433 -39.874  10.972  1.00                 O  
ATOM    195  CB  TYR    89      -2.241 -36.873  11.195  1.00                 C  
ATOM    196  CG  TYR    89      -1.798 -35.861  12.227  1.00                 C  
ATOM    197  OH  TYR    89      -0.570 -33.068  15.053  1.00                 O  
ATOM    198  CZ  TYR    89      -0.977 -33.993  14.119  1.00                 C  
ATOM    199  CD1 TYR    89      -0.929 -34.832  11.886  1.00                 C  
ATOM    200  CE1 TYR    89      -0.519 -33.902  12.823  1.00                 C  
ATOM    201  CD2 TYR    89      -2.250 -35.937  13.538  1.00                 C  
ATOM    202  CE2 TYR    89      -1.850 -35.016  14.488  1.00                 C  
ATOM    203  N   LEU    90      -1.895 -39.498   9.366  1.00                 N  
ATOM    204  CA  LEU    90      -2.467 -40.421   8.384  1.00                 C  
ATOM    205  C   LEU    90      -2.390 -41.851   8.887  1.00                 C  
ATOM    206  O   LEU    90      -3.319 -42.644   8.709  1.00                 O  
ATOM    207  CB  LEU    90      -1.745 -40.290   7.041  1.00                 C  
ATOM    208  CG  LEU    90      -2.322 -39.268   6.059  1.00                 C  
ATOM    209  CD1 LEU    90      -2.369 -37.884   6.689  1.00                 C  
ATOM    210  CD2 LEU    90      -1.506 -39.237   4.776  1.00                 C  
ATOM    211  N   GLU    91      -1.280 -42.216   9.528  1.00                 N  
ATOM    212  CA  GLU    91      -1.123 -43.567  10.064  1.00                 C  
ATOM    213  C   GLU    91      -2.065 -43.846  11.245  1.00                 C  
ATOM    214  O   GLU    91      -2.599 -44.947  11.404  1.00                 O  
ATOM    215  CB  GLU    91       0.323 -43.804  10.504  1.00                 C  
ATOM    216  CD  GLU    91       0.411 -46.269   9.959  1.00                 C  
ATOM    217  CG  GLU    91       0.591 -45.207  11.025  1.00                 C  
ATOM    218  OE1 GLU    91       0.453 -45.920   8.760  1.00                 O  
ATOM    219  OE2 GLU    91       0.229 -47.450  10.321  1.00                 O  
ATOM    220  N   GLU    92      -2.273 -42.835  12.088  1.00                 N  
ATOM    221  CA  GLU    92      -3.164 -42.921  13.232  1.00                 C  
ATOM    222  C   GLU    92      -4.603 -43.035  12.725  1.00                 C  
ATOM    223  O   GLU    92      -5.429 -43.777  13.264  1.00                 O  
ATOM    224  CB  GLU    92      -2.988 -41.703  14.141  1.00                 C  
ATOM    225  CD  GLU    92      -1.491 -40.410  15.711  1.00                 C  
ATOM    226  CG  GLU    92      -1.654 -41.659  14.868  1.00                 C  
ATOM    227  OE1 GLU    92      -2.328 -39.492  15.582  1.00                 O  
ATOM    228  OE2 GLU    92      -0.526 -40.349  16.502  1.00                 O  
ATOM    229  N   ARG    93      -4.914 -42.286  11.667  1.00                 N  
ATOM    230  CA  ARG    93      -6.261 -42.332  11.075  1.00                 C  
ATOM    231  C   ARG    93      -6.585 -43.717  10.481  1.00                 C  
ATOM    232  O   ARG    93      -7.671 -44.274  10.661  1.00                 O  
ATOM    233  CB  ARG    93      -6.407 -41.262   9.991  1.00                 C  
ATOM    234  CD  ARG    93      -7.852 -40.144   8.270  1.00                 C  
ATOM    235  NE  ARG    93      -6.963 -40.455   7.153  1.00                 N  
ATOM    236  CG  ARG    93      -7.788 -41.203   9.359  1.00                 C  
ATOM    237  CZ  ARG    93      -7.248 -41.327   6.191  1.00                 C  
ATOM    238  NH1 ARG    93      -6.377 -41.544   5.215  1.00                 N  
ATOM    239  NH2 ARG    93      -8.402 -41.979   6.209  1.00                 N  
ATOM    240  N   GLN    94      -5.610 -44.273   9.758  1.00                 N  
ATOM    241  CA  GLN    94      -5.703 -45.597   9.123  1.00                 C  
ATOM    242  C   GLN    94      -6.066 -46.611  10.205  1.00                 C  
ATOM    243  O   GLN    94      -7.017 -47.386  10.076  1.00                 O  
ATOM    244  CB  GLN    94      -4.386 -45.952   8.430  1.00                 C  
ATOM    245  CD  GLN    94      -3.085 -47.610   7.037  1.00                 C  
ATOM    246  CG  GLN    94      -4.402 -47.296   7.720  1.00                 C  
ATOM    247  OE1 GLN    94      -2.160 -46.797   7.048  1.00                 O  
ATOM    248  NE2 GLN    94      -2.996 -48.792   6.440  1.00                 N  
ATOM    249  N   GLN    95      -5.299 -46.614  11.301  1.00                 N  
ATOM    250  CA  GLN    95      -5.534 -47.523  12.428  1.00                 C  
ATOM    251  C   GLN    95      -6.850 -47.248  13.169  1.00                 C  
ATOM    252  O   GLN    95      -7.659 -48.141  13.432  1.00                 O  
ATOM    253  CB  GLN    95      -4.379 -47.446  13.428  1.00                 C  
ATOM    254  CD  GLN    95      -1.929 -47.848  13.892  1.00                 C  
ATOM    255  CG  GLN    95      -3.073 -48.030  12.914  1.00                 C  
ATOM    256  OE1 GLN    95      -2.128 -47.863  15.106  1.00                 O  
ATOM    257  NE2 GLN    95      -0.723 -47.675  13.363  1.00                 N  
ATOM    258  N   LYS    96      -7.055 -45.980  13.506  1.00                 N  
ATOM    259  CA  LYS    96      -8.240 -45.551  14.224  1.00                 C  
ATOM    260  C   LYS    96      -9.575 -45.821  13.504  1.00                 C  
ATOM    261  O   LYS    96     -10.528 -46.363  14.071  1.00                 O  
ATOM    262  CB  LYS    96      -8.167 -44.054  14.532  1.00                 C  
ATOM    263  CD  LYS    96      -9.204 -42.041  15.615  1.00                 C  
ATOM    264  CE  LYS    96     -10.417 -41.499  16.353  1.00                 C  
ATOM    265  CG  LYS    96      -9.365 -43.520  15.301  1.00                 C  
ATOM    266  NZ  LYS    96     -10.274 -40.050  16.668  1.00                 N  
ATOM    267  N   THR    97      -9.638 -45.432  12.233  1.00                 N  
ATOM    268  CA  THR    97     -10.851 -45.592  11.438  1.00                 C  
ATOM    269  C   THR    97     -10.934 -46.909  10.642  1.00                 C  
ATOM    270  O   THR    97     -11.876 -47.154   9.884  1.00                 O  
ATOM    271  CB  THR    97     -11.023 -44.438  10.433  1.00                 C  
ATOM    272  OG1 THR    97      -9.918 -44.426   9.521  1.00                 O  
ATOM    273  CG2 THR    97     -11.070 -43.102  11.159  1.00                 C  
ATOM    274  N   PRO    98      -9.928 -47.768  10.819  1.00                 N  
ATOM    275  CA  PRO    98      -9.885 -49.071  10.163  1.00                 C  
ATOM    276  C   PRO    98      -9.696 -49.036   8.658  1.00                 C  
ATOM    277  O   PRO    98     -10.322 -49.788   7.907  1.00                 O  
ATOM    278  CB  PRO    98     -11.240 -49.698  10.496  1.00                 C  
ATOM    279  CD  PRO    98     -11.313 -47.453  11.322  1.00                 C  
ATOM    280  CG  PRO    98     -12.151 -48.534  10.699  1.00                 C  
ATOM    281  N   SER    99      -8.822 -48.156   8.196  1.00                 N  
ATOM    282  CA  SER    99      -8.549 -47.998   6.771  1.00                 C  
ATOM    283  C   SER    99      -7.564 -49.057   6.233  1.00                 C  
ATOM    284  O   SER    99      -6.901 -49.777   6.984  1.00                 O  
ATOM    285  CB  SER    99      -7.994 -46.601   6.483  1.00                 C  
ATOM    286  OG  SER    99      -8.948 -45.600   6.793  1.00                 O  
ATOM    287  N   PHE   100      -7.475 -49.145   4.912  1.00                 N  
ATOM    288  CA  PHE   100      -6.581 -50.105   4.280  1.00                 C  
ATOM    289  C   PHE   100      -5.320 -49.449   3.756  1.00                 C  
ATOM    290  O   PHE   100      -4.347 -50.117   3.399  1.00                 O  
ATOM    291  CB  PHE   100      -7.295 -50.830   3.137  1.00                 C  
ATOM    292  CG  PHE   100      -8.429 -51.705   3.588  1.00                 C  
ATOM    293  CZ  PHE   100     -10.523 -53.329   4.426  1.00                 C  
ATOM    294  CD1 PHE   100      -9.742 -51.306   3.411  1.00                 C  
ATOM    295  CE1 PHE   100     -10.786 -52.111   3.827  1.00                 C  
ATOM    296  CD2 PHE   100      -8.182 -52.926   4.190  1.00                 C  
ATOM    297  CE2 PHE   100      -9.226 -53.731   4.605  1.00                 C  
ATOM    298  N   HIS   101      -5.309 -48.122   3.699  1.00                 N  
ATOM    299  CA  HIS   101      -4.135 -47.431   3.221  1.00                 C  
ATOM    300  C   HIS   101      -4.413 -46.084   2.594  1.00                 C  
ATOM    301  O   HIS   101      -5.553 -45.671   2.366  1.00                 O  
ATOM    302  CB  HIS   101      -3.387 -48.290   2.199  1.00                 C  
ATOM    303  CG  HIS   101      -2.818 -49.551   2.771  1.00                 C  
ATOM    304  ND1 HIS   101      -1.726 -49.561   3.610  1.00                 N  
ATOM    305  CE1 HIS   101      -1.452 -50.832   3.957  1.00                 C  
ATOM    306  CD2 HIS   101      -3.137 -50.969   2.679  1.00                 C  
ATOM    307  NE2 HIS   101      -2.294 -51.681   3.401  1.00                 N  
ATOM    308  N   TYR   102      -3.320 -45.312   2.403  1.00                 N  
ATOM    309  CA  TYR   102      -3.312 -44.037   1.693  1.00                 C  
ATOM    310  C   TYR   102      -2.160 -43.952   0.700  1.00                 C  
ATOM    311  O   TYR   102      -1.160 -44.657   0.842  1.00                 O  
ATOM    312  CB  TYR   102      -3.229 -42.873   2.683  1.00                 C  
ATOM    313  CG  TYR   102      -1.926 -42.812   3.448  1.00                 C  
ATOM    314  OH  TYR   102       1.662 -42.635   5.542  1.00                 O  
ATOM    315  CZ  TYR   102       0.474 -42.694   4.850  1.00                 C  
ATOM    316  CD1 TYR   102      -0.858 -42.061   2.976  1.00                 C  
ATOM    317  CE1 TYR   102       0.336 -41.999   3.669  1.00                 C  
ATOM    318  CD2 TYR   102      -1.769 -43.506   4.641  1.00                 C  
ATOM    319  CE2 TYR   102      -0.582 -43.457   5.348  1.00                 C  
ATOM    320  N   GLU   103      -2.301 -43.081  -0.296  1.00                 N  
ATOM    321  CA  GLU   103      -1.196 -42.736  -1.179  1.00                 C  
ATOM    322  C   GLU   103      -1.030 -41.220  -1.218  1.00                 C  
ATOM    323  O   GLU   103      -1.779 -40.503  -0.568  1.00                 O  
ATOM    324  CB  GLU   103      -1.436 -43.296  -2.582  1.00                 C  
ATOM    325  CD  GLU   103      -2.920 -43.373  -4.625  1.00                 C  
ATOM    326  CG  GLU   103      -2.676 -42.744  -3.267  1.00                 C  
ATOM    327  OE1 GLU   103      -2.069 -44.170  -5.072  1.00                 O  
ATOM    328  OE2 GLU   103      -3.964 -43.070  -5.241  1.00                 O  
ATOM    329  N   ILE   104      -0.014 -40.742  -1.931  1.00                 N  
ATOM    330  CA  ILE   104       0.135 -39.328  -2.218  1.00                 C  
ATOM    331  C   ILE   104       0.399 -39.158  -3.696  1.00                 C  
ATOM    332  O   ILE   104       1.474 -39.490  -4.161  1.00                 O  
ATOM    333  CB  ILE   104       1.260 -38.697  -1.376  1.00                 C  
ATOM    334  CD1 ILE   104       2.184 -36.441  -0.630  1.00                 C  
ATOM    335  CG1 ILE   104       1.341 -37.191  -1.638  1.00                 C  
ATOM    336  CG2 ILE   104       2.584 -39.392  -1.650  1.00                 C  
ATOM    337  N   ILE   105      -0.578 -38.655  -4.443  1.00                 N  
ATOM    338  CA  ILE   105      -0.338 -38.305  -5.843  1.00                 C  
ATOM    339  C   ILE   105       0.099 -36.840  -6.023  1.00                 C  
ATOM    340  O   ILE   105      -0.723 -35.929  -5.956  1.00                 O  
ATOM    341  CB  ILE   105      -1.583 -38.566  -6.711  1.00                 C  
ATOM    342  CD1 ILE   105      -0.996 -41.035  -6.950  1.00                 C  
ATOM    343  CG1 ILE   105      -2.045 -40.016  -6.560  1.00                 C  
ATOM    344  CG2 ILE   105      -1.304 -38.208  -8.163  1.00                 C  
ATOM    345  N   VAL   106       1.390 -36.640  -6.276  1.00                 N  
ATOM    346  CA  VAL   106       1.967 -35.325  -6.535  1.00                 C  
ATOM    347  C   VAL   106       1.942 -34.958  -8.033  1.00                 C  
ATOM    348  O   VAL   106       2.477 -35.699  -8.852  1.00                 O  
ATOM    349  CB  VAL   106       3.415 -35.232  -6.018  1.00                 C  
ATOM    350  CG1 VAL   106       4.013 -33.873  -6.350  1.00                 C  
ATOM    351  CG2 VAL   106       3.463 -35.488  -4.520  1.00                 C  
ATOM    352  N   VAL   107       1.328 -33.827  -8.394  1.00                 N  
ATOM    353  CA  VAL   107       1.371 -33.352  -9.786  1.00                 C  
ATOM    354  C   VAL   107       2.132 -32.037  -9.909  1.00                 C  
ATOM    355  O   VAL   107       1.606 -30.975  -9.568  1.00                 O  
ATOM    356  CB  VAL   107      -0.044 -33.182 -10.368  1.00                 C  
ATOM    357  CG1 VAL   107       0.026 -32.686 -11.804  1.00                 C  
ATOM    358  CG2 VAL   107      -0.814 -34.492 -10.290  1.00                 C  
ATOM    359  N   ASN   108       3.367 -32.125 -10.413  1.00                 N  
ATOM    360  CA  ASN   108       4.264 -30.973 -10.584  1.00                 C  
ATOM    361  C   ASN   108       4.433 -30.597 -12.066  1.00                 C  
ATOM    362  O   ASN   108       4.713 -31.450 -12.919  1.00                 O  
ATOM    363  CB  ASN   108       5.627 -31.257  -9.950  1.00                 C  
ATOM    364  CG  ASN   108       5.552 -31.394  -8.442  1.00                 C  
ATOM    365  OD1 ASN   108       4.574 -30.979  -7.820  1.00                 O  
ATOM    366  ND2 ASN   108       6.586 -31.978  -7.850  1.00                 N  
ATOM    367  N   ASP   109       4.259 -29.315 -12.371  1.00                 N  
ATOM    368  CA  ASP   109       4.261 -28.862 -13.761  1.00                 C  
ATOM    369  C   ASP   109       5.652 -28.419 -14.228  1.00                 C  
ATOM    370  O   ASP   109       5.834 -27.268 -14.629  1.00                 O  
ATOM    371  CB  ASP   109       3.271 -27.711 -13.951  1.00                 C  
ATOM    372  CG  ASP   109       1.830 -28.146 -13.768  1.00                 C  
ATOM    373  OD1 ASP   109       1.467 -29.227 -14.278  1.00                 O  
ATOM    374  OD2 ASP   109       1.064 -27.406 -13.116  1.00                 O  
ATOM    375  N   GLY   110       6.617 -29.338 -14.170  1.00                 N  
ATOM    376  CA  GLY   110       7.996 -29.100 -14.614  1.00                 C  
ATOM    377  C   GLY   110       8.696 -27.977 -13.839  1.00                 C  
ATOM    378  O   GLY   110       9.278 -27.080 -14.442  1.00                 O  
ATOM    379  N   SER   111       8.661 -28.053 -12.509  1.00                 N  
ATOM    380  CA  SER   111       9.172 -26.991 -11.634  1.00                 C  
ATOM    381  C   SER   111      10.643 -26.618 -11.826  1.00                 C  
ATOM    382  O   SER   111      11.518 -27.469 -11.659  1.00                 O  
ATOM    383  CB  SER   111       8.983 -27.371 -10.164  1.00                 C  
ATOM    384  OG  SER   111       7.608 -27.472  -9.836  1.00                 O  
ATOM    385  N   SER   112      10.923 -25.335 -12.150  1.00                 N  
ATOM    386  CA  SER   112      12.273 -24.793 -11.961  1.00                 C  
ATOM    387  C   SER   112      12.605 -24.786 -10.473  1.00                 C  
ATOM    388  O   SER   112      12.667 -23.738  -9.836  1.00                 O  
ATOM    389  CB  SER   112      12.374 -23.387 -12.555  1.00                 C  
ATOM    390  OG  SER   112      11.517 -22.484 -11.879  1.00                 O  
ATOM    391  N   ASP   113      12.811 -25.985  -9.947  1.00                 N  
ATOM    392  CA  ASP   113      12.909 -26.273  -8.528  1.00                 C  
ATOM    393  C   ASP   113      13.149 -27.768  -8.525  1.00                 C  
ATOM    394  O   ASP   113      12.881 -28.430  -9.529  1.00                 O  
ATOM    395  CB  ASP   113      11.639 -25.826  -7.802  1.00                 C  
ATOM    396  CG  ASP   113      11.852 -25.647  -6.311  1.00                 C  
ATOM    397  OD1 ASP   113      12.275 -24.546  -5.900  1.00                 O  
ATOM    398  OD2 ASP   113      11.597 -26.607  -5.555  1.00                 O  
ATOM    399  N   ARG   114      13.657 -28.318  -7.432  1.00                 N  
ATOM    400  CA  ARG   114      14.004 -29.730  -7.443  1.00                 C  
ATOM    401  C   ARG   114      12.782 -30.602  -7.172  1.00                 C  
ATOM    402  O   ARG   114      12.875 -31.825  -7.250  1.00                 O  
ATOM    403  CB  ARG   114      15.095 -30.022  -6.410  1.00                 C  
ATOM    404  CD  ARG   114      17.457 -29.669  -5.639  1.00                 C  
ATOM    405  NE  ARG   114      18.781 -29.154  -5.978  1.00                 N  
ATOM    406  CG  ARG   114      16.443 -29.402  -6.739  1.00                 C  
ATOM    407  CZ  ARG   114      19.172 -27.902  -5.768  1.00                 C  
ATOM    408  NH1 ARG   114      20.397 -27.523  -6.110  1.00                 N  
ATOM    409  NH2 ARG   114      18.339 -27.030  -5.218  1.00                 N  
ATOM    410  N   THR   115      11.648 -29.956  -6.886  1.00                 N  
ATOM    411  CA  THR   115      10.420 -30.594  -6.375  1.00                 C  
ATOM    412  C   THR   115      10.005 -31.891  -7.053  1.00                 C  
ATOM    413  O   THR   115       9.670 -32.866  -6.380  1.00                 O  
ATOM    414  CB  THR   115       9.211 -29.645  -6.467  1.00                 C  
ATOM    415  OG1 THR   115       9.450 -28.482  -5.666  1.00                 O  
ATOM    416  CG2 THR   115       7.953 -30.334  -5.960  1.00                 C  
ATOM    417  N   SER   116       9.998 -31.887  -8.381  1.00                 N  
ATOM    418  CA  SER   116       9.543 -33.050  -9.126  1.00                 C  
ATOM    419  C   SER   116      10.470 -34.238  -8.864  1.00                 C  
ATOM    420  O   SER   116      10.004 -35.371  -8.739  1.00                 O  
ATOM    421  CB  SER   116       9.479 -32.736 -10.622  1.00                 C  
ATOM    422  OG  SER   116       8.485 -31.765 -10.897  1.00                 O  
ATOM    423  N   GLU   117      11.768 -33.959  -8.727  1.00                 N  
ATOM    424  CA  GLU   117      12.776 -34.959  -8.376  1.00                 C  
ATOM    425  C   GLU   117      12.854 -35.275  -6.867  1.00                 C  
ATOM    426  O   GLU   117      13.024 -36.432  -6.487  1.00                 O  
ATOM    427  CB  GLU   117      14.161 -34.512  -8.848  1.00                 C  
ATOM    428  CD  GLU   117      15.693 -34.002 -10.791  1.00                 C  
ATOM    429  CG  GLU   117      14.326 -34.495 -10.359  1.00                 C  
ATOM    430  OE1 GLU   117      16.444 -33.502  -9.927  1.00                 O  
ATOM    431  OE2 GLU   117      16.013 -34.115 -11.993  1.00                 O  
ATOM    432  N   VAL   118      12.751 -34.264  -6.009  1.00                 N  
ATOM    433  CA  VAL   118      12.824 -34.471  -4.556  1.00                 C  
ATOM    434  C   VAL   118      11.650 -35.301  -4.028  1.00                 C  
ATOM    435  O   VAL   118      11.751 -35.970  -2.994  1.00                 O  
ATOM    436  CB  VAL   118      12.877 -33.132  -3.797  1.00                 C  
ATOM    437  CG1 VAL   118      12.768 -33.365  -2.298  1.00                 C  
ATOM    438  CG2 VAL   118      14.156 -32.380  -4.132  1.00                 C  
ATOM    439  N   ALA   119      10.527 -35.244  -4.733  1.00                 N  
ATOM    440  CA  ALA   119       9.348 -36.004  -4.336  1.00                 C  
ATOM    441  C   ALA   119       9.547 -37.483  -4.662  1.00                 C  
ATOM    442  O   ALA   119       9.378 -38.348  -3.800  1.00                 O  
ATOM    443  CB  ALA   119       8.109 -35.461  -5.030  1.00                 C  
ATOM    444  N   LEU   120       9.923 -37.754  -5.911  1.00                 N  
ATOM    445  CA  LEU   120      10.356 -39.085  -6.352  1.00                 C  
ATOM    446  C   LEU   120      11.498 -39.631  -5.489  1.00                 C  
ATOM    447  O   LEU   120      11.678 -40.838  -5.359  1.00                 O  
ATOM    448  CB  LEU   120      10.792 -39.048  -7.818  1.00                 C  
ATOM    449  CG  LEU   120      11.247 -40.378  -8.424  1.00                 C  
ATOM    450  CD1 LEU   120      10.121 -41.399  -8.384  1.00                 C  
ATOM    451  CD2 LEU   120      11.731 -40.180  -9.852  1.00                 C  
ATOM    452  N   ASP   121      12.278 -38.715  -4.930  1.00                 N  
ATOM    453  CA  ASP   121      13.317 -39.022  -3.960  1.00                 C  
ATOM    454  C   ASP   121      12.676 -39.552  -2.675  1.00                 C  
ATOM    455  O   ASP   121      13.046 -40.606  -2.156  1.00                 O  
ATOM    456  CB  ASP   121      14.168 -37.783  -3.676  1.00                 C  
ATOM    457  CG  ASP   121      15.061 -37.409  -4.842  1.00                 C  
ATOM    458  OD1 ASP   121      15.230 -38.247  -5.754  1.00                 O  
ATOM    459  OD2 ASP   121      15.593 -36.279  -4.845  1.00                 O  
ATOM    460  N   TYR   122      11.692 -38.806  -2.185  1.00                 N  
ATOM    461  CA  TYR   122      11.078 -39.050  -0.883  1.00                 C  
ATOM    462  C   TYR   122      10.087 -40.232  -0.948  1.00                 C  
ATOM    463  O   TYR   122       9.544 -40.678   0.069  1.00                 O  
ATOM    464  CB  TYR   122      10.364 -37.793  -0.383  1.00                 C  
ATOM    465  CG  TYR   122      11.298 -36.659  -0.024  1.00                 C  
ATOM    466  OH  TYR   122      13.880 -33.553   0.962  1.00                 O  
ATOM    467  CZ  TYR   122      13.024 -34.579   0.636  1.00                 C  
ATOM    468  CD1 TYR   122      12.665 -36.874   0.089  1.00                 C  
ATOM    469  CE1 TYR   122      13.527 -35.844   0.417  1.00                 C  
ATOM    470  CD2 TYR   122      10.809 -35.379   0.200  1.00                 C  
ATOM    471  CE2 TYR   122      11.655 -34.337   0.528  1.00                 C  
ATOM    472  N   SER   123       9.897 -40.747  -2.160  1.00                 N  
ATOM    473  CA  SER   123       9.052 -41.899  -2.429  1.00                 C  
ATOM    474  C   SER   123       9.611 -43.197  -1.827  1.00                 C  
ATOM    475  O   SER   123       9.118 -44.294  -2.108  1.00                 O  
ATOM    476  CB  SER   123       8.861 -42.084  -3.936  1.00                 C  
ATOM    477  OG  SER   123       8.153 -40.993  -4.498  1.00                 O  
ATOM    478  N   LYS   124      10.652 -43.071  -1.010  1.00                 N  
ATOM    479  CA  LYS   124      11.237 -44.212  -0.321  1.00                 C  
ATOM    480  C   LYS   124      10.661 -44.354   1.082  1.00                 C  
ATOM    481  O   LYS   124      10.255 -45.439   1.481  1.00                 O  
ATOM    482  CB  LYS   124      12.759 -44.075  -0.255  1.00                 C  
ATOM    483  CD  LYS   124      14.961 -44.072  -1.461  1.00                 C  
ATOM    484  CE  LYS   124      15.655 -44.209  -2.807  1.00                 C  
ATOM    485  CG  LYS   124      13.453 -44.200  -1.602  1.00                 C  
ATOM    486  NZ  LYS   124      17.130 -44.050  -2.689  1.00                 N  
ATOM    487  N   LYS   125      10.624 -43.253   1.823  1.00                 N  
ATOM    488  CA  LYS   125      10.059 -43.228   3.171  1.00                 C  
ATOM    489  C   LYS   125       8.528 -43.281   3.128  1.00                 C  
ATOM    490  O   LYS   125       7.882 -43.885   3.989  1.00                 O  
ATOM    491  CB  LYS   125      10.521 -41.978   3.922  1.00                 C  
ATOM    492  CD  LYS   125      10.569 -40.666   6.062  1.00                 C  
ATOM    493  CE  LYS   125      10.043 -40.566   7.484  1.00                 C  
ATOM    494  CG  LYS   125      10.012 -41.890   5.352  1.00                 C  
ATOM    495  NZ  LYS   125      10.580 -39.371   8.192  1.00                 N  
ATOM    496  N   TYR   126       7.879 -42.257   2.584  1.00                 N  
ATOM    497  CA  TYR   126       6.415 -42.171   2.651  1.00                 C  
ATOM    498  C   TYR   126       5.729 -43.416   2.123  1.00                 C  
ATOM    499  O   TYR   126       5.760 -43.750   0.936  1.00                 O  
ATOM    500  CB  TYR   126       5.914 -40.953   1.873  1.00                 C  
ATOM    501  CG  TYR   126       4.414 -40.770   1.921  1.00                 C  
ATOM    502  OH  TYR   126       0.290 -40.255   2.066  1.00                 O  
ATOM    503  CZ  TYR   126       1.654 -40.426   2.017  1.00                 C  
ATOM    504  CD1 TYR   126       3.838 -39.835   2.773  1.00                 C  
ATOM    505  CE1 TYR   126       2.468 -39.661   2.824  1.00                 C  
ATOM    506  CD2 TYR   126       3.578 -41.532   1.116  1.00                 C  
ATOM    507  CE2 TYR   126       2.205 -41.372   1.154  1.00                 C  
ATOM    508  N   GLY   127       5.088 -44.117   3.061  1.00                 N  
ATOM    509  CA  GLY   127       4.526 -45.457   2.900  1.00                 C  
ATOM    510  C   GLY   127       5.424 -46.419   2.133  1.00                 C  
ATOM    511  O   GLY   127       4.974 -47.248   1.337  1.00                 O  
ATOM    512  N   SER   128       6.724 -46.307   2.379  1.00                 N  
ATOM    513  CA  SER   128       7.753 -47.141   1.739  1.00                 C  
ATOM    514  C   SER   128       7.662 -47.146   0.232  1.00                 C  
ATOM    515  O   SER   128       7.494 -48.200  -0.387  1.00                 O  
ATOM    516  CB  SER   128       7.667 -48.582   2.247  1.00                 C  
ATOM    517  OG  SER   128       7.898 -48.645   3.643  1.00                 O  
ATOM    518  N   ASN   129       7.767 -45.990  -0.411  1.00                 N  
ATOM    519  CA  ASN   129       7.714 -45.920  -1.878  1.00                 C  
ATOM    520  C   ASN   129       6.357 -45.514  -2.425  1.00                 C  
ATOM    521  O   ASN   129       6.067 -45.629  -3.619  1.00                 O  
ATOM    522  CB  ASN   129       8.122 -47.260  -2.493  1.00                 C  
ATOM    523  CG  ASN   129       9.568 -47.616  -2.210  1.00                 C  
ATOM    524  OD1 ASN   129      10.450 -46.759  -2.265  1.00                 O  
ATOM    525  ND2 ASN   129       9.815 -48.884  -1.905  1.00                 N  
ATOM    526  N   LYS   130       5.507 -45.029  -1.537  1.00                 N  
ATOM    527  CA  LYS   130       4.106 -44.783  -1.852  1.00                 C  
ATOM    528  C   LYS   130       3.926 -43.476  -2.656  1.00                 C  
ATOM    529  O   LYS   130       3.285 -43.453  -3.710  1.00                 O  
ATOM    530  CB  LYS   130       3.271 -44.724  -0.571  1.00                 C  
ATOM    531  CD  LYS   130       1.146 -45.674  -1.510  1.00                 C  
ATOM    532  CE  LYS   130      -0.356 -45.487  -1.647  1.00                 C  
ATOM    533  CG  LYS   130       1.788 -44.489  -0.807  1.00                 C  
ATOM    534  NZ  LYS   130      -0.990 -46.612  -2.389  1.00                 N  
ATOM    535  N   VAL   131       4.549 -42.310  -2.096  1.00                 N  
ATOM    536  CA  VAL   131       4.427 -41.115  -2.927  1.00                 C  
ATOM    537  C   VAL   131       4.529 -41.347  -4.429  1.00                 C  
ATOM    538  O   VAL   131       5.595 -41.662  -4.933  1.00                 O  
ATOM    539  CB  VAL   131       5.484 -40.058  -2.555  1.00                 C  
ATOM    540  CG1 VAL   131       5.390 -38.860  -3.487  1.00                 C  
ATOM    541  CG2 VAL   131       5.316 -39.625  -1.106  1.00                 C  
ATOM    542  N   ARG   132       3.429 -41.182  -5.152  1.00                 N  
ATOM    543  CA  ARG   132       3.493 -41.178  -6.611  1.00                 C  
ATOM    544  C   ARG   132       3.750 -39.771  -7.149  1.00                 C  
ATOM    545  O   ARG   132       3.173 -38.793  -6.672  1.00                 O  
ATOM    546  CB  ARG   132       2.199 -41.738  -7.206  1.00                 C  
ATOM    547  CD  ARG   132       0.933 -42.487  -9.239  1.00                 C  
ATOM    548  NE  ARG   132       0.918 -42.581 -10.697  1.00                 N  
ATOM    549  CG  ARG   132       2.203 -41.832  -8.723  1.00                 C  
ATOM    550  CZ  ARG   132      -0.101 -43.058 -11.404  1.00                 C  
ATOM    551  NH1 ARG   132      -0.024 -43.105 -12.727  1.00                 N  
ATOM    552  NH2 ARG   132      -1.193 -43.487 -10.788  1.00                 N  
ATOM    553  N   VAL   133       4.619 -39.660  -8.146  1.00                 N  
ATOM    554  CA  VAL   133       5.002 -38.348  -8.653  1.00                 C  
ATOM    555  C   VAL   133       4.850 -38.271 -10.165  1.00                 C  
ATOM    556  O   VAL   133       5.613 -38.883 -10.916  1.00                 O  
ATOM    557  CB  VAL   133       6.448 -37.991  -8.260  1.00                 C  
ATOM    558  CG1 VAL   133       6.826 -36.624  -8.808  1.00                 C  
ATOM    559  CG2 VAL   133       6.613 -38.028  -6.749  1.00                 C  
ATOM    560  N   LEU   134       3.843 -37.532 -10.606  1.00                 N  
ATOM    561  CA  LEU   134       3.689 -37.248 -12.023  1.00                 C  
ATOM    562  C   LEU   134       4.144 -35.827 -12.300  1.00                 C  
ATOM    563  O   LEU   134       3.716 -34.883 -11.634  1.00                 O  
ATOM    564  CB  LEU   134       2.236 -37.455 -12.456  1.00                 C  
ATOM    565  CG  LEU   134       1.916 -37.153 -13.921  1.00                 C  
ATOM    566  CD1 LEU   134       2.638 -38.126 -14.841  1.00                 C  
ATOM    567  CD2 LEU   134       0.416 -37.207 -14.166  1.00                 C  
ATOM    568  N   THR   135       5.058 -35.693 -13.255  1.00                 N  
ATOM    569  CA  THR   135       5.432 -34.386 -13.774  1.00                 C  
ATOM    570  C   THR   135       4.911 -34.287 -15.199  1.00                 C  
ATOM    571  O   THR   135       4.875 -35.276 -15.942  1.00                 O  
ATOM    572  CB  THR   135       6.956 -34.173 -13.722  1.00                 C  
ATOM    573  OG1 THR   135       7.406 -34.246 -12.363  1.00                 O  
ATOM    574  CG2 THR   135       7.323 -32.808 -14.283  1.00                 C  
ATOM    575  N   LEU   136       4.465 -33.096 -15.563  1.00                 N  
ATOM    576  CA  LEU   136       3.994 -32.870 -16.912  1.00                 C  
ATOM    577  C   LEU   136       4.676 -31.639 -17.471  1.00                 C  
ATOM    578  O   LEU   136       4.995 -30.694 -16.743  1.00                 O  
ATOM    579  CB  LEU   136       2.472 -32.717 -16.929  1.00                 C  
ATOM    580  CG  LEU   136       1.663 -33.921 -16.444  1.00                 C  
ATOM    581  CD1 LEU   136       0.187 -33.571 -16.339  1.00                 C  
ATOM    582  CD2 LEU   136       1.861 -35.110 -17.372  1.00                 C  
ATOM    583  N   GLU   137       4.915 -31.675 -18.774  1.00                 N  
ATOM    584  CA  GLU   137       5.772 -30.700 -19.411  1.00                 C  
ATOM    585  C   GLU   137       4.988 -29.818 -20.373  1.00                 C  
ATOM    586  O   GLU   137       5.527 -28.851 -20.906  1.00                 O  
ATOM    587  CB  GLU   137       6.915 -31.395 -20.153  1.00                 C  
ATOM    588  CD  GLU   137       8.975 -32.851 -20.021  1.00                 C  
ATOM    589  CG  GLU   137       7.863 -32.167 -19.250  1.00                 C  
ATOM    590  OE1 GLU   137       8.966 -32.777 -21.268  1.00                 O  
ATOM    591  OE2 GLU   137       9.855 -33.462 -19.378  1.00                 O  
ATOM    592  N   LYS   138       3.713 -30.134 -20.585  1.00                 N  
ATOM    593  CA  LYS   138       2.968 -29.476 -21.654  1.00                 C  
ATOM    594  C   LYS   138       1.671 -28.785 -21.218  1.00                 C  
ATOM    595  O   LYS   138       1.127 -27.976 -21.964  1.00                 O  
ATOM    596  CB  LYS   138       2.617 -30.477 -22.757  1.00                 C  
ATOM    597  CD  LYS   138       3.402 -32.015 -24.578  1.00                 C  
ATOM    598  CE  LYS   138       4.606 -32.554 -25.333  1.00                 C  
ATOM    599  CG  LYS   138       3.823 -31.042 -23.489  1.00                 C  
ATOM    600  NZ  LYS   138       4.211 -33.536 -26.380  1.00                 N  
ATOM    601  N   ASN   139       1.192 -29.077 -20.011  1.00                 N  
ATOM    602  CA  ASN   139      -0.051 -28.477 -19.515  1.00                 C  
ATOM    603  C   ASN   139       0.039 -28.104 -18.029  1.00                 C  
ATOM    604  O   ASN   139       0.133 -28.978 -17.171  1.00                 O  
ATOM    605  CB  ASN   139      -1.232 -29.421 -19.748  1.00                 C  
ATOM    606  CG  ASN   139      -2.559 -28.804 -19.352  1.00                 C  
ATOM    607  OD1 ASN   139      -2.599 -27.796 -18.647  1.00                 O  
ATOM    608  ND2 ASN   139      -3.650 -29.408 -19.806  1.00                 N  
ATOM    609  N   ARG   140       0.004 -26.808 -17.723  1.00                 N  
ATOM    610  CA  ARG   140       0.094 -26.362 -16.329  1.00                 C  
ATOM    611  C   ARG   140      -1.134 -25.579 -15.841  1.00                 C  
ATOM    612  O   ARG   140      -2.026 -25.229 -16.619  1.00                 O  
ATOM    613  CB  ARG   140       1.336 -25.492 -16.124  1.00                 C  
ATOM    614  CD  ARG   140       2.562 -23.362 -16.630  1.00                 C  
ATOM    615  NE  ARG   140       2.497 -22.041 -17.253  1.00                 N  
ATOM    616  CG  ARG   140       1.282 -24.154 -16.843  1.00                 C  
ATOM    617  CZ  ARG   140       3.496 -21.165 -17.250  1.00                 C  
ATOM    618  NH1 ARG   140       3.347 -19.988 -17.842  1.00                 N  
ATOM    619  NH2 ARG   140       4.643 -21.468 -16.656  1.00                 N  
ATOM    620  N   GLY   141      -1.162 -25.311 -14.539  1.00                 N  
ATOM    621  CA  GLY   141      -2.291 -24.648 -13.913  1.00                 C  
ATOM    622  C   GLY   141      -2.792 -25.483 -12.750  1.00                 C  
ATOM    623  O   GLY   141      -2.737 -26.710 -12.803  1.00                 O  
ATOM    624  N   LYS   142      -3.283 -24.825 -11.703  1.00                 N  
ATOM    625  CA  LYS   142      -3.685 -25.522 -10.482  1.00                 C  
ATOM    626  C   LYS   142      -4.865 -26.462 -10.718  1.00                 C  
ATOM    627  O   LYS   142      -4.775 -27.658 -10.450  1.00                 O  
ATOM    628  CB  LYS   142      -4.043 -24.518  -9.385  1.00                 C  
ATOM    629  CD  LYS   142      -4.722 -24.104  -7.004  1.00                 C  
ATOM    630  CE  LYS   142      -5.146 -24.742  -5.692  1.00                 C  
ATOM    631  CG  LYS   142      -4.442 -25.157  -8.064  1.00                 C  
ATOM    632  NZ  LYS   142      -5.424 -23.723  -4.643  1.00                 N  
ATOM    633  N   GLY   143      -5.967 -25.924 -11.228  1.00                 N  
ATOM    634  CA  GLY   143      -7.146 -26.741 -11.473  1.00                 C  
ATOM    635  C   GLY   143      -6.870 -27.799 -12.528  1.00                 C  
ATOM    636  O   GLY   143      -7.378 -28.918 -12.438  1.00                 O  
ATOM    637  N   GLY   144      -6.059 -27.444 -13.517  1.00                 N  
ATOM    638  CA  GLY   144      -5.569 -28.399 -14.502  1.00                 C  
ATOM    639  C   GLY   144      -4.926 -29.606 -13.812  1.00                 C  
ATOM    640  O   GLY   144      -5.167 -30.761 -14.195  1.00                 O  
ATOM    641  N   ALA   145      -4.124 -29.334 -12.782  1.00                 N  
ATOM    642  CA  ALA   145      -3.414 -30.389 -12.060  1.00                 C  
ATOM    643  C   ALA   145      -4.400 -31.305 -11.370  1.00                 C  
ATOM    644  O   ALA   145      -4.404 -32.515 -11.602  1.00                 O  
ATOM    645  CB  ALA   145      -2.449 -29.784 -11.052  1.00                 C  
ATOM    646  N   VAL   146      -5.237 -30.709 -10.526  1.00                 N  
ATOM    647  CA  VAL   146      -6.180 -31.448  -9.697  1.00                 C  
ATOM    648  C   VAL   146      -7.072 -32.357 -10.534  1.00                 C  
ATOM    649  O   VAL   146      -7.371 -33.464 -10.116  1.00                 O  
ATOM    650  CB  VAL   146      -7.057 -30.500  -8.857  1.00                 C  
ATOM    651  CG1 VAL   146      -8.167 -31.275  -8.165  1.00                 C  
ATOM    652  CG2 VAL   146      -6.209 -29.753  -7.839  1.00                 C  
ATOM    653  N   ARG   147      -7.479 -31.898 -11.717  1.00                 N  
ATOM    654  CA  ARG   147      -8.243 -32.736 -12.638  1.00                 C  
ATOM    655  C   ARG   147      -7.450 -34.007 -12.965  1.00                 C  
ATOM    656  O   ARG   147      -7.957 -35.130 -12.862  1.00                 O  
ATOM    657  CB  ARG   147      -8.578 -31.962 -13.915  1.00                 C  
ATOM    658  CD  ARG   147     -10.737 -33.137 -14.420  1.00                 C  
ATOM    659  NE  ARG   147     -11.511 -33.887 -15.407  1.00                 N  
ATOM    660  CG  ARG   147      -9.358 -32.766 -14.942  1.00                 C  
ATOM    661  CZ  ARG   147     -12.665 -34.493 -15.147  1.00                 C  
ATOM    662  NH1 ARG   147     -13.299 -35.152 -16.107  1.00                 N  
ATOM    663  NH2 ARG   147     -13.183 -34.438 -13.927  1.00                 N  
ATOM    664  N   LEU   148      -6.190 -33.814 -13.342  1.00                 N  
ATOM    665  CA  LEU   148      -5.276 -34.919 -13.577  1.00                 C  
ATOM    666  C   LEU   148      -4.988 -35.671 -12.277  1.00                 C  
ATOM    667  O   LEU   148      -4.832 -36.889 -12.282  1.00                 O  
ATOM    668  CB  LEU   148      -3.972 -34.413 -14.196  1.00                 C  
ATOM    669  CG  LEU   148      -4.066 -33.862 -15.621  1.00                 C  
ATOM    670  CD1 LEU   148      -2.739 -33.258 -16.053  1.00                 C  
ATOM    671  CD2 LEU   148      -4.493 -34.953 -16.592  1.00                 C  
ATOM    672  N   GLY   149      -4.935 -34.942 -11.165  1.00                 N  
ATOM    673  CA  GLY   149      -4.741 -35.547  -9.860  1.00                 C  
ATOM    674  C   GLY   149      -5.842 -36.545  -9.553  1.00                 C  
ATOM    675  O   GLY   149      -5.629 -37.501  -8.804  1.00                 O  
ATOM    676  N   MET   150      -7.022 -36.314 -10.132  1.00                 N  
ATOM    677  CA  MET   150      -8.147 -37.230 -10.008  1.00                 C  
ATOM    678  C   MET   150      -7.908 -38.435 -10.917  1.00                 C  
ATOM    679  O   MET   150      -8.087 -39.591 -10.518  1.00                 O  
ATOM    680  CB  MET   150      -9.456 -36.521 -10.360  1.00                 C  
ATOM    681  SD  MET   150     -10.991 -38.419 -11.671  1.00                 S  
ATOM    682  CE  MET   150     -11.544 -37.187 -12.847  1.00                 C  
ATOM    683  CG  MET   150     -10.692 -37.394 -10.218  1.00                 C  
ATOM    684  N   PHE   151      -7.497 -38.135 -12.146  1.00                 N  
ATOM    685  CA  PHE   151      -7.265 -39.131 -13.189  1.00                 C  
ATOM    686  C   PHE   151      -6.226 -40.161 -12.779  1.00                 C  
ATOM    687  O   PHE   151      -6.361 -41.352 -13.044  1.00                 O  
ATOM    688  CB  PHE   151      -6.827 -38.453 -14.489  1.00                 C  
ATOM    689  CG  PHE   151      -6.581 -39.412 -15.619  1.00                 C  
ATOM    690  CZ  PHE   151      -6.119 -41.185 -17.709  1.00                 C  
ATOM    691  CD1 PHE   151      -7.638 -39.945 -16.336  1.00                 C  
ATOM    692  CE1 PHE   151      -7.412 -40.827 -17.376  1.00                 C  
ATOM    693  CD2 PHE   151      -5.293 -39.780 -15.965  1.00                 C  
ATOM    694  CE2 PHE   151      -5.067 -40.662 -17.005  1.00                 C  
ATOM    695  N   VAL   152      -5.182 -39.682 -12.126  1.00                 N  
ATOM    696  CA  VAL   152      -4.030 -40.510 -11.858  1.00                 C  
ATOM    697  C   VAL   152      -4.117 -41.163 -10.488  1.00                 C  
ATOM    698  O   VAL   152      -3.233 -41.923 -10.105  1.00                 O  
ATOM    699  CB  VAL   152      -2.721 -39.706 -11.962  1.00                 C  
ATOM    700  CG1 VAL   152      -2.575 -39.103 -13.351  1.00                 C  
ATOM    701  CG2 VAL   152      -2.676 -38.620 -10.898  1.00                 C  
ATOM    702  N   ALA   153      -5.180 -40.869  -9.749  1.00                 N  
ATOM    703  CA  ALA   153      -5.333 -41.443  -8.416  1.00                 C  
ATOM    704  C   ALA   153      -5.950 -42.831  -8.511  1.00                 C  
ATOM    705  O   ALA   153      -6.308 -43.290  -9.598  1.00                 O  
ATOM    706  CB  ALA   153      -6.185 -40.535  -7.543  1.00                 C  
ATOM    707  N   ARG   154      -6.073 -43.496  -7.369  1.00                 N  
ATOM    708  CA  ARG   154      -6.658 -44.831  -7.328  1.00                 C  
ATOM    709  C   ARG   154      -7.369 -45.094  -6.008  1.00                 C  
ATOM    710  O   ARG   154      -7.546 -46.250  -5.609  1.00                 O  
ATOM    711  CB  ARG   154      -5.582 -45.895  -7.557  1.00                 C  
ATOM    712  CD  ARG   154      -3.332 -46.817  -6.935  1.00                 C  
ATOM    713  NE  ARG   154      -2.222 -46.777  -5.987  1.00                 N  
ATOM    714  CG  ARG   154      -4.440 -45.848  -6.555  1.00                 C  
ATOM    715  CZ  ARG   154      -1.073 -47.424  -6.155  1.00                 C  
ATOM    716  NH1 ARG   154      -0.118 -47.329  -5.239  1.00                 N  
ATOM    717  NH2 ARG   154      -0.880 -48.163  -7.239  1.00                 N  
ATOM    718  N   GLY   155      -7.770 -44.020  -5.332  1.00                 N  
ATOM    719  CA  GLY   155      -8.343 -44.132  -4.002  1.00                 C  
ATOM    720  C   GLY   155      -9.857 -44.074  -3.973  1.00                 C  
ATOM    721  O   GLY   155     -10.493 -43.626  -4.934  1.00                 O  
ATOM    722  N   LYS   156     -10.440 -44.533  -2.869  1.00                 N  
ATOM    723  CA  LYS   156     -11.892 -44.487  -2.695  1.00                 C  
ATOM    724  C   LYS   156     -12.322 -43.079  -2.281  1.00                 C  
ATOM    725  O   LYS   156     -13.457 -42.670  -2.513  1.00                 O  
ATOM    726  CB  LYS   156     -12.340 -45.518  -1.657  1.00                 C  
ATOM    727  CD  LYS   156     -12.636 -47.929  -1.026  1.00                 C  
ATOM    728  CE  LYS   156     -12.466 -49.372  -1.471  1.00                 C  
ATOM    729  CG  LYS   156     -12.163 -46.961  -2.099  1.00                 C  
ATOM    730  NZ  LYS   156     -12.899 -50.333  -0.418  1.00                 N  
ATOM    731  N   ASN   157     -11.383 -42.356  -1.676  1.00                 N  
ATOM    732  CA  ASN   157     -11.572 -41.005  -1.160  1.00                 C  
ATOM    733  C   ASN   157     -10.423 -40.078  -1.568  1.00                 C  
ATOM    734  O   ASN   157      -9.258 -40.393  -1.321  1.00                 O  
ATOM    735  CB  ASN   157     -11.721 -41.029   0.363  1.00                 C  
ATOM    736  CG  ASN   157     -12.971 -41.757   0.815  1.00                 C  
ATOM    737  OD1 ASN   157     -14.066 -41.193   0.807  1.00                 O  
ATOM    738  ND2 ASN   157     -12.812 -43.014   1.211  1.00                 N  
ATOM    739  N   LEU   158     -10.746 -38.943  -2.181  1.00                 N  
ATOM    740  CA  LEU   158      -9.744 -37.948  -2.535  1.00                 C  
ATOM    741  C   LEU   158      -9.614 -36.878  -1.468  1.00                 C  
ATOM    742  O   LEU   158     -10.609 -36.287  -1.047  1.00                 O  
ATOM    743  CB  LEU   158     -10.084 -37.300  -3.879  1.00                 C  
ATOM    744  CG  LEU   158     -10.135 -38.235  -5.089  1.00                 C  
ATOM    745  CD1 LEU   158     -10.575 -37.479  -6.333  1.00                 C  
ATOM    746  CD2 LEU   158      -8.782 -38.890  -5.319  1.00                 C  
ATOM    747  N   LEU   159      -8.386 -36.619  -1.051  1.00                 N  
ATOM    748  CA  LEU   159      -8.086 -35.456  -0.245  1.00                 C  
ATOM    749  C   LEU   159      -7.200 -34.533  -1.068  1.00                 C  
ATOM    750  O   LEU   159      -6.148 -34.938  -1.542  1.00                 O  
ATOM    751  CB  LEU   159      -7.413 -35.871   1.065  1.00                 C  
ATOM    752  CG  LEU   159      -8.332 -36.434   2.151  1.00                 C  
ATOM    753  CD1 LEU   159      -8.894 -37.784   1.732  1.00                 C  
ATOM    754  CD2 LEU   159      -7.589 -36.557   3.472  1.00                 C  
ATOM    755  N   PHE   160      -7.658 -33.305  -1.275  1.00                 N  
ATOM    756  CA  PHE   160      -6.878 -32.297  -1.981  1.00                 C  
ATOM    757  C   PHE   160      -6.461 -31.200  -1.003  1.00                 C  
ATOM    758  O   PHE   160      -7.261 -30.755  -0.169  1.00                 O  
ATOM    759  CB  PHE   160      -7.682 -31.716  -3.146  1.00                 C  
ATOM    760  CG  PHE   160      -6.952 -30.654  -3.917  1.00                 C  
ATOM    761  CZ  PHE   160      -5.604 -28.685  -5.342  1.00                 C  
ATOM    762  CD1 PHE   160      -5.720 -30.918  -4.490  1.00                 C  
ATOM    763  CE1 PHE   160      -5.048 -29.941  -5.200  1.00                 C  
ATOM    764  CD2 PHE   160      -7.495 -29.391  -4.068  1.00                 C  
ATOM    765  CE2 PHE   160      -6.823 -28.414  -4.778  1.00                 C  
ATOM    766  N   ALA   161      -5.204 -30.776  -1.113  1.00                 N  
ATOM    767  CA  ALA   161      -4.621 -29.779  -0.222  1.00                 C  
ATOM    768  C   ALA   161      -3.443 -29.072  -0.884  1.00                 C  
ATOM    769  O   ALA   161      -3.111 -29.334  -2.045  1.00                 O  
ATOM    770  CB  ALA   161      -4.178 -30.427   1.081  1.00                 C  
ATOM    771  N   ASP   162      -2.803 -28.184  -0.129  1.00                 N  
ATOM    772  CA  ASP   162      -1.630 -27.463  -0.610  1.00                 C  
ATOM    773  C   ASP   162      -0.359 -27.907   0.128  1.00                 C  
ATOM    774  O   ASP   162      -0.398 -28.294   1.300  1.00                 O  
ATOM    775  CB  ASP   162      -1.826 -25.954  -0.450  1.00                 C  
ATOM    776  CG  ASP   162      -2.923 -25.411  -1.345  1.00                 C  
ATOM    777  OD1 ASP   162      -3.263 -26.082  -2.342  1.00                 O  
ATOM    778  OD2 ASP   162      -3.442 -24.314  -1.050  1.00                 O  
ATOM    779  N   ALA   163       0.769 -27.835  -0.566  1.00                 N  
ATOM    780  CA  ALA   163       2.037 -28.339  -0.035  1.00                 C  
ATOM    781  C   ALA   163       2.719 -27.423   0.993  1.00                 C  
ATOM    782  O   ALA   163       3.483 -27.899   1.847  1.00                 O  
ATOM    783  CB  ALA   163       3.022 -28.593  -1.166  1.00                 C  
ATOM    784  N   ASP   164       2.382 -26.148   0.978  1.00                 N  
ATOM    785  CA  ASP   164       3.060 -25.174   1.807  1.00                 C  
ATOM    786  C   ASP   164       2.882 -25.393   3.292  1.00                 C  
ATOM    787  O   ASP   164       3.627 -24.851   4.074  1.00                 O  
ATOM    788  CB  ASP   164       2.587 -23.759   1.468  1.00                 C  
ATOM    789  CG  ASP   164       3.093 -23.283   0.120  1.00                 C  
ATOM    790  OD1 ASP   164       4.021 -23.918  -0.424  1.00                 O  
ATOM    791  OD2 ASP   164       2.561 -22.275  -0.392  1.00                 O  
ATOM    792  N   GLY   165       1.868 -26.147   3.676  1.00                 N  
ATOM    793  CA  GLY   165       1.506 -26.326   5.083  1.00                 C  
ATOM    794  C   GLY   165       0.606 -25.253   5.673  1.00                 C  
ATOM    795  O   GLY   165       0.474 -25.142   6.879  1.00                 O  
ATOM    796  N   ALA   166      -0.021 -24.459   4.827  1.00                 N  
ATOM    797  CA  ALA   166      -1.106 -23.619   5.343  1.00                 C  
ATOM    798  C   ALA   166      -2.298 -24.502   5.713  1.00                 C  
ATOM    799  O   ALA   166      -3.075 -24.175   6.617  1.00                 O  
ATOM    800  CB  ALA   166      -1.500 -22.571   4.314  1.00                 C  
ATOM    801  N   SER   167      -2.433 -25.615   4.993  1.00                 N  
ATOM    802  CA  SER   167      -3.384 -26.672   5.317  1.00                 C  
ATOM    803  C   SER   167      -2.716 -27.746   6.182  1.00                 C  
ATOM    804  O   SER   167      -1.792 -28.416   5.719  1.00                 O  
ATOM    805  CB  SER   167      -3.952 -27.292   4.039  1.00                 C  
ATOM    806  OG  SER   167      -4.738 -26.356   3.323  1.00                 O  
ATOM    807  N   LYS   168      -3.180 -27.920   7.431  1.00                 N  
ATOM    808  CA  LYS   168      -2.601 -28.905   8.362  1.00                 C  
ATOM    809  C   LYS   168      -3.016 -30.369   8.104  1.00                 C  
ATOM    810  O   LYS   168      -4.208 -30.668   8.164  1.00                 O  
ATOM    811  CB  LYS   168      -2.969 -28.558   9.806  1.00                 C  
ATOM    812  CD  LYS   168      -2.770 -26.974  11.742  1.00                 C  
ATOM    813  CE  LYS   168      -2.154 -25.679  12.246  1.00                 C  
ATOM    814  CG  LYS   168      -2.359 -27.260  10.307  1.00                 C  
ATOM    815  NZ  LYS   168      -2.560 -25.379  13.647  1.00                 N  
ATOM    816  N   PHE   169      -2.045 -31.280   7.856  1.00                 N  
ATOM    817  CA  PHE   169      -2.381 -32.694   7.600  1.00                 C  
ATOM    818  C   PHE   169      -3.084 -33.385   8.768  1.00                 C  
ATOM    819  O   PHE   169      -3.722 -34.412   8.584  1.00                 O  
ATOM    820  CB  PHE   169      -1.121 -33.489   7.251  1.00                 C  
ATOM    821  CG  PHE   169      -0.577 -33.193   5.882  1.00                 C  
ATOM    822  CZ  PHE   169       0.424 -32.648   3.348  1.00                 C  
ATOM    823  CD1 PHE   169       0.579 -32.448   5.728  1.00                 C  
ATOM    824  CE1 PHE   169       1.079 -32.175   4.469  1.00                 C  
ATOM    825  CD2 PHE   169      -1.222 -33.659   4.750  1.00                 C  
ATOM    826  CE2 PHE   169      -0.721 -33.386   3.491  1.00                 C  
ATOM    827  N   SER   170      -2.976 -32.809   9.956  1.00                 N  
ATOM    828  CA  SER   170      -3.618 -33.348  11.150  1.00                 C  
ATOM    829  C   SER   170      -5.148 -33.234  11.144  1.00                 C  
ATOM    830  O   SER   170      -5.808 -34.003  11.844  1.00                 O  
ATOM    831  CB  SER   170      -3.086 -32.653  12.405  1.00                 C  
ATOM    832  OG  SER   170      -3.494 -31.297  12.449  1.00                 O  
ATOM    833  N   ASP   171      -5.723 -32.280  10.402  1.00                 N  
ATOM    834  CA  ASP   171      -7.191 -32.226  10.326  1.00                 C  
ATOM    835  C   ASP   171      -7.745 -33.233   9.310  1.00                 C  
ATOM    836  O   ASP   171      -8.923 -33.591   9.375  1.00                 O  
ATOM    837  CB  ASP   171      -7.657 -30.815   9.962  1.00                 C  
ATOM    838  CG  ASP   171      -7.398 -29.812  11.069  1.00                 C  
ATOM    839  OD1 ASP   171      -7.674 -30.138  12.242  1.00                 O  
ATOM    840  OD2 ASP   171      -6.920 -28.700  10.763  1.00                 O  
ATOM    841  N   LEU   172      -6.900 -33.678   8.378  1.00                 N  
ATOM    842  CA  LEU   172      -7.251 -34.724   7.396  1.00                 C  
ATOM    843  C   LEU   172      -8.043 -35.907   7.990  1.00                 C  
ATOM    844  O   LEU   172      -8.995 -36.383   7.370  1.00                 O  
ATOM    845  CB  LEU   172      -5.991 -35.274   6.726  1.00                 C  
ATOM    846  CG  LEU   172      -5.249 -34.319   5.788  1.00                 C  
ATOM    847  CD1 LEU   172      -3.932 -34.927   5.333  1.00                 C  
ATOM    848  CD2 LEU   172      -6.113 -33.968   4.586  1.00                 C  
ATOM    849  N   GLN   173      -7.669 -36.379   9.197  1.00                 N  
ATOM    850  CA  GLN   173      -8.489 -37.442   9.801  1.00                 C  
ATOM    851  C   GLN   173      -9.934 -37.045  10.097  1.00                 C  
ATOM    852  O   GLN   173     -10.785 -37.932  10.125  1.00                 O  
ATOM    853  CB  GLN   173      -7.855 -37.933  11.104  1.00                 C  
ATOM    854  CD  GLN   173      -7.121 -37.387  13.458  1.00                 C  
ATOM    855  CG  GLN   173      -7.824 -36.891  12.210  1.00                 C  
ATOM    856  OE1 GLN   173      -7.368 -38.501  13.921  1.00                 O  
ATOM    857  NE2 GLN   173      -6.240 -36.558  14.008  1.00                 N  
ATOM    858  N   LYS   174     -10.193 -35.760  10.339  1.00                 N  
ATOM    859  CA  LYS   174     -11.547 -35.248  10.571  1.00                 C  
ATOM    860  C   LYS   174     -12.322 -35.262   9.262  1.00                 C  
ATOM    861  O   LYS   174     -13.466 -35.716   9.199  1.00                 O  
ATOM    862  CB  LYS   174     -11.493 -33.838  11.162  1.00                 C  
ATOM    863  CD  LYS   174     -10.946 -32.356  13.112  1.00                 C  
ATOM    864  CE  LYS   174     -10.430 -32.301  14.541  1.00                 C  
ATOM    865  CG  LYS   174     -10.988 -33.784  12.595  1.00                 C  
ATOM    866  NZ  LYS   174     -10.340 -30.903  15.046  1.00                 N  
ATOM    867  N   LEU   175     -11.672 -34.753   8.221  1.00                 N  
ATOM    868  CA  LEU   175     -12.189 -34.769   6.858  1.00                 C  
ATOM    869  C   LEU   175     -12.698 -36.125   6.393  1.00                 C  
ATOM    870  O   LEU   175     -13.771 -36.213   5.804  1.00                 O  
ATOM    871  CB  LEU   175     -11.118 -34.296   5.873  1.00                 C  
ATOM    872  CG  LEU   175     -10.738 -32.816   5.944  1.00                 C  
ATOM    873  CD1 LEU   175      -9.541 -32.524   5.052  1.00                 C  
ATOM    874  CD2 LEU   175     -11.917 -31.939   5.550  1.00                 C  
ATOM    875  N   GLU   176     -11.920 -37.181   6.638  1.00                 N  
ATOM    876  CA  GLU   176     -12.326 -38.534   6.226  1.00                 C  
ATOM    877  C   GLU   176     -13.375 -39.134   7.150  1.00                 C  
ATOM    878  O   GLU   176     -14.269 -39.842   6.695  1.00                 O  
ATOM    879  CB  GLU   176     -11.112 -39.463   6.168  1.00                 C  
ATOM    880  CD  GLU   176     -11.913 -40.911   4.259  1.00                 C  
ATOM    881  CG  GLU   176     -11.431 -40.873   5.696  1.00                 C  
ATOM    882  OE1 GLU   176     -11.662 -39.934   3.522  1.00                 O  
ATOM    883  OE2 GLU   176     -12.541 -41.918   3.870  1.00                 O  
ATOM    884  N   LYS   177     -13.266 -38.852   8.443  1.00                 N  
ATOM    885  CA  LYS   177     -14.251 -39.335   9.399  1.00                 C  
ATOM    886  C   LYS   177     -15.626 -38.806   9.009  1.00                 C  
ATOM    887  O   LYS   177     -16.615 -39.556   9.005  1.00                 O  
ATOM    888  CB  LYS   177     -13.876 -38.904  10.818  1.00                 C  
ATOM    889  CD  LYS   177     -14.352 -39.013  13.280  1.00                 C  
ATOM    890  CE  LYS   177     -15.314 -39.499  14.352  1.00                 C  
ATOM    891  CG  LYS   177     -14.826 -39.410  11.892  1.00                 C  
ATOM    892  NZ  LYS   177     -14.864 -39.115  15.718  1.00                 N  
ATOM    893  N   ALA   178     -15.663 -37.516   8.657  1.00                 N  
ATOM    894  CA  ALA   178     -16.874 -36.866   8.183  1.00                 C  
ATOM    895  C   ALA   178     -17.408 -37.541   6.932  1.00                 C  
ATOM    896  O   ALA   178     -18.582 -37.910   6.871  1.00                 O  
ATOM    897  CB  ALA   178     -16.613 -35.393   7.910  1.00                 C  
ATOM    898  N   MET   179     -16.548 -37.697   5.932  1.00                 N  
ATOM    899  CA  MET   179     -16.879 -38.511   4.764  1.00                 C  
ATOM    900  C   MET   179     -17.277 -39.949   5.169  1.00                 C  
ATOM    901  O   MET   179     -18.098 -40.594   4.495  1.00                 O  
ATOM    902  CB  MET   179     -15.701 -38.553   3.789  1.00                 C  
ATOM    903  SD  MET   179     -17.297 -38.329   1.535  1.00                 S  
ATOM    904  CE  MET   179     -16.376 -36.904   0.960  1.00                 C  
ATOM    905  CG  MET   179     -16.021 -39.210   2.456  1.00                 C  
ATOM    906  N   SER   180     -16.746 -40.454   6.278  1.00                 N  
ATOM    907  CA  SER   180     -17.120 -41.811   6.656  1.00                 C  
ATOM    908  C   SER   180     -18.566 -41.861   7.167  1.00                 C  
ATOM    909  O   SER   180     -19.324 -42.774   6.816  1.00                 O  
ATOM    910  CB  SER   180     -16.166 -42.353   7.722  1.00                 C  
ATOM    911  OG  SER   180     -14.845 -42.455   7.220  1.00                 O  
ATOM    912  N   GLU   181     -19.034 -43.059   7.546  1.00                 N  
ATOM    913  CA  GLU   181     -20.399 -43.212   8.110  1.00                 C  
ATOM    914  C   GLU   181     -20.384 -42.456   9.411  1.00                 C  
ATOM    915  O   GLU   181     -19.537 -42.684  10.279  1.00                 O  
ATOM    916  CB  GLU   181     -20.745 -44.692   8.282  1.00                 C  
ATOM    917  CD  GLU   181     -22.483 -46.424   8.882  1.00                 C  
ATOM    918  CG  GLU   181     -22.164 -44.946   8.763  1.00                 C  
ATOM    919  OE1 GLU   181     -21.577 -47.249   8.643  1.00                 O  
ATOM    920  OE2 GLU   181     -23.640 -46.756   9.214  1.00                 O  
ATOM    921  N   ILE   182     -21.322 -41.534   9.582  1.00                 N  
ATOM    922  CA  ILE   182     -21.347 -40.799  10.808  1.00                 C  
ATOM    923  C   ILE   182     -22.654 -41.092  11.557  1.00                 C  
ATOM    924  O   ILE   182     -22.695 -40.982  12.785  1.00                 O  
ATOM    925  CB  ILE   182     -21.188 -39.287  10.563  1.00                 C  
ATOM    926  CD1 ILE   182     -22.413 -37.249   9.645  1.00                 C  
ATOM    927  CG1 ILE   182     -22.348 -38.758   9.718  1.00                 C  
ATOM    928  CG2 ILE   182     -19.840 -38.990   9.924  1.00                 C  
ATOM    929  N   GLN   183     -23.751 -41.465  10.885  1.00                 N  
ATOM    930  CA  GLN   183     -24.945 -41.798  11.609  1.00                 C  
ATOM    931  C   GLN   183     -25.761 -42.755  10.803  1.00                 C  
ATOM    932  O   GLN   183     -25.333 -43.280   9.771  1.00                 O  
ATOM    933  CB  GLN   183     -25.744 -40.534  11.935  1.00                 C  
ATOM    934  CD  GLN   183     -26.984 -38.510  11.073  1.00                 C  
ATOM    935  CG  GLN   183     -26.252 -39.789  10.713  1.00                 C  
ATOM    936  OE1 GLN   183     -26.685 -37.877  12.085  1.00                 O  
ATOM    937  NE2 GLN   183     -27.947 -38.128  10.242  1.00                 N  
ATOM    938  N   ASN   184     -26.985 -43.002  11.276  1.00                 N  
ATOM    939  CA  ASN   184     -27.912 -44.022  10.676  1.00                 C  
ATOM    940  C   ASN   184     -28.218 -43.680   9.243  1.00                 C  
ATOM    941  O   ASN   184     -28.663 -44.537   8.475  1.00                 O  
ATOM    942  CB  ASN   184     -29.197 -44.128  11.499  1.00                 C  
ATOM    943  CG  ASN   184     -28.985 -44.833  12.824  1.00                 C  
ATOM    944  OD1 ASN   184     -28.003 -45.554  13.003  1.00                 O  
ATOM    945  ND2 ASN   184     -29.906 -44.626  13.758  1.00                 N  
ATOM    946  N   GLN   185     -27.998 -42.425   8.815  1.00                 N  
ATOM    947  CA  GLN   185     -28.315 -42.063   7.392  1.00                 C  
ATOM    948  C   GLN   185     -27.087 -42.114   6.539  1.00                 C  
ATOM    949  O   GLN   185     -27.122 -41.814   5.343  1.00                 O  
ATOM    950  CB  GLN   185     -28.948 -40.672   7.321  1.00                 C  
ATOM    951  CD  GLN   185     -31.332 -41.478   7.536  1.00                 C  
ATOM    952  CG  GLN   185     -30.262 -40.549   8.075  1.00                 C  
ATOM    953  OE1 GLN   185     -31.620 -41.480   6.339  1.00                 O  
ATOM    954  NE2 GLN   185     -31.924 -42.272   8.420  1.00                 N  
ATOM    955  N   ASP   186     -25.966 -42.493   7.120  1.00                 N  
ATOM    956  CA  ASP   186     -24.760 -42.648   6.316  1.00                 C  
ATOM    957  C   ASP   186     -23.694 -41.598   6.617  1.00                 C  
ATOM    958  O   ASP   186     -23.433 -41.258   7.774  1.00                 O  
ATOM    959  CB  ASP   186     -25.100 -42.595   4.825  1.00                 C  
ATOM    960  CG  ASP   186     -25.680 -41.259   4.407  1.00                 C  
ATOM    961  OD1 ASP   186     -25.510 -40.276   5.158  1.00                 O  
ATOM    962  OD2 ASP   186     -26.304 -41.194   3.327  1.00                 O  
ATOM    963  N   SER   187     -23.053 -41.060   5.567  1.00                 N  
ATOM    964  CA  SER   187     -21.994 -40.092   5.777  1.00                 C  
ATOM    965  C   SER   187     -22.182 -38.924   4.783  1.00                 C  
ATOM    966  O   SER   187     -23.211 -38.795   4.114  1.00                 O  
ATOM    967  CB  SER   187     -20.624 -40.751   5.607  1.00                 C  
ATOM    968  OG  SER   187     -20.411 -41.147   4.263  1.00                 O  
ATOM    969  N   MET   188     -21.140 -38.114   4.629  1.00                 N  
ATOM    970  CA  MET   188     -21.122 -36.910   3.799  1.00                 C  
ATOM    971  C   MET   188     -20.409 -37.201   2.492  1.00                 C  
ATOM    972  O   MET   188     -19.476 -38.003   2.452  1.00                 O  
ATOM    973  CB  MET   188     -20.446 -35.756   4.543  1.00                 C  
ATOM    974  SD  MET   188     -22.789 -34.680   5.558  1.00                 S  
ATOM    975  CE  MET   188     -23.434 -34.666   7.229  1.00                 C  
ATOM    976  CG  MET   188     -21.141 -35.359   5.835  1.00                 C  
ATOM    977  N   GLY   189     -20.864 -36.554   1.426  1.00                 N  
ATOM    978  CA  GLY   189     -20.341 -36.794   0.087  1.00                 C  
ATOM    979  C   GLY   189     -19.053 -36.030  -0.195  1.00                 C  
ATOM    980  O   GLY   189     -18.258 -36.425  -1.061  1.00                 O  
ATOM    981  N   VAL   190     -18.887 -34.920   0.530  1.00                 N  
ATOM    982  CA  VAL   190     -17.822 -33.926   0.333  1.00                 C  
ATOM    983  C   VAL   190     -17.500 -33.312   1.681  1.00                 C  
ATOM    984  O   VAL   190     -18.400 -32.795   2.332  1.00                 O  
ATOM    985  CB  VAL   190     -18.234 -32.853  -0.692  1.00                 C  
ATOM    986  CG1 VAL   190     -17.126 -31.825  -0.861  1.00                 C  
ATOM    987  CG2 VAL   190     -18.579 -33.495  -2.027  1.00                 C  
ATOM    988  N   VAL   191     -16.250 -33.359   2.123  1.00                 N  
ATOM    989  CA  VAL   191     -15.925 -32.714   3.394  1.00                 C  
ATOM    990  C   VAL   191     -14.962 -31.587   3.159  1.00                 C  
ATOM    991  O   VAL   191     -13.817 -31.821   2.796  1.00                 O  
ATOM    992  CB  VAL   191     -15.343 -33.720   4.405  1.00                 C  
ATOM    993  CG1 VAL   191     -15.004 -33.023   5.714  1.00                 C  
ATOM    994  CG2 VAL   191     -16.319 -34.862   4.642  1.00                 C  
ATOM    995  N   CYS   192     -15.441 -30.364   3.372  1.00                 N  
ATOM    996  CA  CYS   192     -14.670 -29.162   3.107  1.00                 C  
ATOM    997  C   CYS   192     -13.877 -28.756   4.341  1.00                 C  
ATOM    998  O   CYS   192     -14.443 -28.667   5.436  1.00                 O  
ATOM    999  CB  CYS   192     -15.590 -28.022   2.664  1.00                 C  
ATOM   1000  SG  CYS   192     -14.736 -26.467   2.314  1.00                 S  
ATOM   1001  N   GLY   193     -12.565 -28.562   4.167  1.00                 N  
ATOM   1002  CA  GLY   193     -11.731 -27.970   5.201  1.00                 C  
ATOM   1003  C   GLY   193     -12.008 -26.476   5.184  1.00                 C  
ATOM   1004  O   GLY   193     -11.660 -25.785   4.222  1.00                 O  
ATOM   1005  N   SER   194     -12.635 -25.968   6.237  1.00                 N  
ATOM   1006  CA  SER   194     -13.206 -24.624   6.161  1.00                 C  
ATOM   1007  C   SER   194     -12.673 -23.593   7.162  1.00                 C  
ATOM   1008  O   SER   194     -12.716 -23.797   8.375  1.00                 O  
ATOM   1009  CB  SER   194     -14.725 -24.676   6.338  1.00                 C  
ATOM   1010  OG  SER   194     -15.333 -25.429   5.303  1.00                 O  
ATOM   1011  N   ARG   195     -11.351 -23.408   7.118  1.00                 N  
ATOM   1012  CA  ARG   195     -10.629 -22.514   8.022  1.00                 C  
ATOM   1013  C   ARG   195     -11.122 -21.076   8.137  1.00                 C  
ATOM   1014  O   ARG   195     -11.268 -20.342   7.156  1.00                 O  
ATOM   1015  CB  ARG   195      -9.152 -22.436   7.632  1.00                 C  
ATOM   1016  CD  ARG   195      -7.417 -21.734   5.959  1.00                 C  
ATOM   1017  NE  ARG   195      -7.162 -21.267   4.599  1.00                 N  
ATOM   1018  CG  ARG   195      -8.904 -21.845   6.253  1.00                 C  
ATOM   1019  CZ  ARG   195      -5.955 -21.203   4.045  1.00                 C  
ATOM   1020  NH1 ARG   195      -5.819 -20.764   2.801  1.00                 N  
ATOM   1021  NH2 ARG   195      -4.888 -21.577   4.736  1.00                 N  
ATOM   1022  N   ALA   196     -11.383 -20.675   9.380  1.00                 N  
ATOM   1023  CA  ALA   196     -11.847 -19.337   9.724  1.00                 C  
ATOM   1024  C   ALA   196     -13.220 -18.964   9.177  1.00                 C  
ATOM   1025  O   ALA   196     -13.550 -17.792   8.977  1.00                 O  
ATOM   1026  CB  ALA   196     -10.853 -18.291   9.243  1.00                 C  
ATOM   1027  N   HIS   197     -14.038 -19.978   8.930  1.00                 N  
ATOM   1028  CA  HIS   197     -15.383 -19.770   8.429  1.00                 C  
ATOM   1029  C   HIS   197     -16.350 -20.523   9.336  1.00                 C  
ATOM   1030  O   HIS   197     -17.152 -19.927  10.060  1.00                 O  
ATOM   1031  CB  HIS   197     -15.492 -20.237   6.976  1.00                 C  
ATOM   1032  CG  HIS   197     -14.657 -19.442   6.022  1.00                 C  
ATOM   1033  ND1 HIS   197     -13.306 -19.659   5.855  1.00                 N  
ATOM   1034  CE1 HIS   197     -12.834 -18.796   4.937  1.00                 C  
ATOM   1035  CD2 HIS   197     -14.901 -18.351   5.089  1.00                 C  
ATOM   1036  NE2 HIS   197     -13.785 -18.009   4.473  1.00                 N  
ATOM   1037  N   LEU   198     -16.290 -21.851   9.312  1.00                 N  
ATOM   1038  CA  LEU   198     -17.170 -22.626  10.175  1.00                 C  
ATOM   1039  C   LEU   198     -16.751 -22.420  11.624  1.00                 C  
ATOM   1040  O   LEU   198     -15.587 -22.154  11.938  1.00                 O  
ATOM   1041  CB  LEU   198     -17.128 -24.107   9.792  1.00                 C  
ATOM   1042  CG  LEU   198     -18.062 -25.035  10.571  1.00                 C  
ATOM   1043  CD1 LEU   198     -19.517 -24.707  10.274  1.00                 C  
ATOM   1044  CD2 LEU   198     -17.769 -26.491  10.242  1.00                 C  
ATOM   1045  N   ALA   199     -17.813 -22.527  12.589  1.00                 N  
ATOM   1046  CA  ALA   199     -17.467 -22.376  13.991  1.00                 C  
ATOM   1047  C   ALA   199     -16.366 -23.380  14.325  1.00                 C  
ATOM   1048  O   ALA   199     -16.483 -24.578  14.052  1.00                 O  
ATOM   1049  CB  ALA   199     -18.695 -22.580  14.865  1.00                 C  
ATOM   1050  N   GLN   200     -15.280 -22.869  14.889  1.00                 N  
ATOM   1051  CA  GLN   200     -14.086 -23.657  15.099  1.00                 C  
ATOM   1052  C   GLN   200     -12.980 -23.147  14.198  1.00                 C  
ATOM   1053  O   GLN   200     -11.823 -23.081  14.608  1.00                 O  
ATOM   1054  CB  GLN   200     -14.368 -25.138  14.836  1.00                 C  
ATOM   1055  CD  GLN   200     -12.821 -26.077  16.598  1.00                 C  
ATOM   1056  CG  GLN   200     -13.192 -26.055  15.128  1.00                 C  
ATOM   1057  OE1 GLN   200     -13.663 -26.341  17.456  1.00                 O  
ATOM   1058  NE2 GLN   200     -11.556 -25.799  16.892  1.00                 N  
ATOM   1059  N   ASP   201     -13.344 -22.775  12.972  1.00                 N  
ATOM   1060  CA  ASP   201     -12.388 -22.276  11.994  1.00                 C  
ATOM   1061  C   ASP   201     -11.684 -20.980  12.382  1.00                 C  
ATOM   1062  O   ASP   201     -12.244 -20.154  13.107  1.00                 O  
ATOM   1063  CB  ASP   201     -13.070 -22.055  10.643  1.00                 C  
ATOM   1064  CG  ASP   201     -13.435 -23.355   9.954  1.00                 C  
ATOM   1065  OD1 ASP   201     -12.966 -24.420  10.408  1.00                 O  
ATOM   1066  OD2 ASP   201     -14.190 -23.310   8.960  1.00                 O  
ATOM   1067  N   SER   202     -10.456 -20.806  11.895  1.00                 N  
ATOM   1068  CA  SER   202      -9.646 -19.632  12.216  1.00                 C  
ATOM   1069  C   SER   202      -8.716 -19.209  11.087  1.00                 C  
ATOM   1070  O   SER   202      -8.292 -20.007  10.268  1.00                 O  
ATOM   1071  CB  SER   202      -8.811 -19.884  13.473  1.00                 C  
ATOM   1072  OG  SER   202      -8.016 -18.756  13.792  1.00                 O  
ATOM   1073  N   VAL   203      -8.397 -17.929  11.053  1.00                 N  
ATOM   1074  CA  VAL   203      -7.379 -17.452  10.148  1.00                 C  
ATOM   1075  C   VAL   203      -6.452 -16.610  10.987  1.00                 C  
ATOM   1076  O   VAL   203      -6.903 -15.762  11.755  1.00                 O  
ATOM   1077  CB  VAL   203      -7.992 -16.671   8.971  1.00                 C  
ATOM   1078  CG1 VAL   203      -8.791 -15.481   9.480  1.00                 C  
ATOM   1079  CG2 VAL   203      -6.904 -16.215   8.010  1.00                 C  
ATOM   1080  N   VAL   204      -5.158 -16.859  10.884  1.00                 N  
ATOM   1081  CA  VAL   204      -4.221 -16.056  11.639  1.00                 C  
ATOM   1082  C   VAL   204      -3.132 -15.555  10.717  1.00                 C  
ATOM   1083  O   VAL   204      -3.022 -16.025   9.583  1.00                 O  
ATOM   1084  CB  VAL   204      -3.618 -16.848  12.814  1.00                 C  
ATOM   1085  CG1 VAL   204      -4.711 -17.291  13.774  1.00                 C  
ATOM   1086  CG2 VAL   204      -2.834 -18.047  12.303  1.00                 C  
ATOM   1087  N   GLN   205      -2.350 -14.595  11.216  1.00                 N  
ATOM   1088  CA  GLN   205      -1.283 -13.922  10.477  1.00                 C  
ATOM   1089  C   GLN   205      -1.773 -13.432   9.105  1.00                 C  
ATOM   1090  O   GLN   205      -1.002 -13.243   8.164  1.00                 O  
ATOM   1091  CB  GLN   205      -0.083 -14.855  10.299  1.00                 C  
ATOM   1092  CD  GLN   205       1.251 -14.127  12.316  1.00                 C  
ATOM   1093  CG  GLN   205       0.571 -15.279  11.604  1.00                 C  
ATOM   1094  OE1 GLN   205       2.194 -13.531  11.795  1.00                 O  
ATOM   1095  NE2 GLN   205       0.772 -13.808  13.514  1.00                 N  
ATOM   1096  N   ARG   206      -3.076 -13.168   9.035  1.00                 N  
ATOM   1097  CA  ARG   206      -3.686 -12.491   7.895  1.00                 C  
ATOM   1098  C   ARG   206      -4.228 -11.134   8.349  1.00                 C  
ATOM   1099  O   ARG   206      -4.889 -11.054   9.387  1.00                 O  
ATOM   1100  CB  ARG   206      -4.795 -13.354   7.290  1.00                 C  
ATOM   1101  CD  ARG   206      -6.446 -13.719   5.435  1.00                 C  
ATOM   1102  NE  ARG   206      -7.645 -13.821   6.263  1.00                 N  
ATOM   1103  CG  ARG   206      -5.420 -12.770   6.033  1.00                 C  
ATOM   1104  CZ  ARG   206      -8.652 -14.654   6.019  1.00                 C  
ATOM   1105  NH1 ARG   206      -9.703 -14.677   6.828  1.00                 N  
ATOM   1106  NH2 ARG   206      -8.606 -15.461   4.969  1.00                 N  
ATOM   1107  N   SER   207      -3.944 -10.067   7.574  1.00                 N  
ATOM   1108  CA  SER   207      -4.407  -8.692   7.835  1.00                 C  
ATOM   1109  C   SER   207      -5.911  -8.557   7.639  1.00                 C  
ATOM   1110  O   SER   207      -6.469  -9.328   6.864  1.00                 O  
ATOM   1111  CB  SER   207      -3.676  -7.699   6.928  1.00                 C  
ATOM   1112  OG  SER   207      -4.028  -7.896   5.570  1.00                 O  
ATOM   1113  N   PHE   208      -6.550  -7.593   8.294  1.00                 N  
ATOM   1114  CA  PHE   208      -7.998  -7.424   8.180  1.00                 C  
ATOM   1115  C   PHE   208      -8.491  -7.263   6.741  1.00                 C  
ATOM   1116  O   PHE   208      -9.473  -7.888   6.353  1.00                 O  
ATOM   1117  CB  PHE   208      -8.462  -6.213   8.992  1.00                 C  
ATOM   1118  CG  PHE   208      -8.473  -6.447  10.476  1.00                 C  
ATOM   1119  CZ  PHE   208      -8.499  -6.884  13.221  1.00                 C  
ATOM   1120  CD1 PHE   208      -7.541  -5.833  11.295  1.00                 C  
ATOM   1121  CE1 PHE   208      -7.551  -6.049  12.660  1.00                 C  
ATOM   1122  CD2 PHE   208      -9.415  -7.280  11.053  1.00                 C  
ATOM   1123  CE2 PHE   208      -9.425  -7.495  12.418  1.00                 C  
ATOM   1124  N   PHE   209      -7.831  -6.426   5.950  1.00                 N  
ATOM   1125  CA  PHE   209      -8.329  -6.144   4.606  1.00                 C  
ATOM   1126  C   PHE   209      -8.173  -7.353   3.657  1.00                 C  
ATOM   1127  O   PHE   209      -8.946  -7.510   2.709  1.00                 O  
ATOM   1128  CB  PHE   209      -7.608  -4.933   4.010  1.00                 C  
ATOM   1129  CG  PHE   209      -8.014  -3.624   4.624  1.00                 C  
ATOM   1130  CZ  PHE   209      -8.773  -1.201   5.755  1.00                 C  
ATOM   1131  CD1 PHE   209      -7.122  -2.895   5.391  1.00                 C  
ATOM   1132  CE1 PHE   209      -7.496  -1.690   5.955  1.00                 C  
ATOM   1133  CD2 PHE   209      -9.289  -3.120   4.433  1.00                 C  
ATOM   1134  CE2 PHE   209      -9.663  -1.915   4.997  1.00                 C  
ATOM   1135  N   ARG   210      -7.195  -8.217   3.911  1.00                 N  
ATOM   1136  CA  ARG   210      -7.063  -9.441   3.113  1.00                 C  
ATOM   1137  C   ARG   210      -8.048 -10.495   3.624  1.00                 C  
ATOM   1138  O   ARG   210      -8.630 -11.250   2.851  1.00                 O  
ATOM   1139  CB  ARG   210      -5.626  -9.964   3.168  1.00                 C  
ATOM   1140  CD  ARG   210      -3.207  -9.634   2.588  1.00                 C  
ATOM   1141  NE  ARG   210      -2.700  -9.540   3.955  1.00                 N  
ATOM   1142  CG  ARG   210      -4.615  -9.075   2.463  1.00                 C  
ATOM   1143  CZ  ARG   210      -1.552 -10.071   4.365  1.00                 C  
ATOM   1144  NH1 ARG   210      -1.172  -9.934   5.628  1.00                 N  
ATOM   1145  NH2 ARG   210      -0.788 -10.737   3.510  1.00                 N  
ATOM   1146  N   THR   211      -8.366 -10.365   5.093  1.00                 N  
ATOM   1147  CA  THR   211      -9.297 -11.277   5.740  1.00                 C  
ATOM   1148  C   THR   211     -10.725 -11.081   5.227  1.00                 C  
ATOM   1149  O   THR   211     -11.514 -12.025   5.177  1.00                 O  
ATOM   1150  CB  THR   211      -9.283 -11.106   7.270  1.00                 C  
ATOM   1151  OG1 THR   211      -7.975 -11.402   7.775  1.00                 O  
ATOM   1152  CG2 THR   211     -10.281 -12.052   7.921  1.00                 C  
ATOM   1153  N   LEU   212     -11.054  -9.863   4.817  1.00                 N  
ATOM   1154  CA  LEU   212     -12.425  -9.571   4.448  1.00                 C  
ATOM   1155  C   LEU   212     -12.643  -9.403   2.943  1.00                 C  
ATOM   1156  O   LEU   212     -13.787  -9.363   2.499  1.00                 O  
ATOM   1157  CB  LEU   212     -12.911  -8.303   5.153  1.00                 C  
ATOM   1158  CG  LEU   212     -12.930  -8.343   6.682  1.00                 C  
ATOM   1159  CD1 LEU   212     -13.348  -6.995   7.250  1.00                 C  
ATOM   1160  CD2 LEU   212     -13.861  -9.438   7.181  1.00                 C  
ATOM   1161  N   LEU   213     -11.584  -9.326   2.146  1.00                 N  
ATOM   1162  CA  LEU   213     -11.786  -9.512   0.718  1.00                 C  
ATOM   1163  C   LEU   213     -12.263 -10.953   0.523  1.00                 C  
ATOM   1164  O   LEU   213     -13.067 -11.254  -0.365  1.00                 O  
ATOM   1165  CB  LEU   213     -10.495  -9.217  -0.049  1.00                 C  
ATOM   1166  CG  LEU   213     -10.035  -7.758  -0.066  1.00                 C  
ATOM   1167  CD1 LEU   213      -8.665  -7.634  -0.714  1.00                 C  
ATOM   1168  CD2 LEU   213     -11.046  -6.884  -0.794  1.00                 C  
ATOM   1169  N   MET   214     -11.789 -11.759   1.429  1.00                 N  
ATOM   1170  CA  MET   214     -12.143 -13.158   1.420  1.00                 C  
ATOM   1171  C   MET   214     -13.637 -13.322   1.665  1.00                 C  
ATOM   1172  O   MET   214     -14.334 -13.897   0.829  1.00                 O  
ATOM   1173  CB  MET   214     -11.337 -13.921   2.473  1.00                 C  
ATOM   1174  SD  MET   214      -9.538 -14.960   0.640  1.00                 S  
ATOM   1175  CE  MET   214     -10.055 -16.604   1.129  1.00                 C  
ATOM   1176  CG  MET   214      -9.855 -14.038   2.157  1.00                 C  
ATOM   1177  N   TYR   215     -14.095 -12.944   2.766  1.00                 N  
ATOM   1178  CA  TYR   215     -15.509 -13.103   3.109  1.00                 C  
ATOM   1179  C   TYR   215     -16.412 -12.396   2.100  1.00                 C  
ATOM   1180  O   TYR   215     -17.570 -12.753   1.947  1.00                 O  
ATOM   1181  CB  TYR   215     -15.782 -12.568   4.516  1.00                 C  
ATOM   1182  CG  TYR   215     -17.216 -12.736   4.968  1.00                 C  
ATOM   1183  OH  TYR   215     -21.154 -13.215   6.212  1.00                 O  
ATOM   1184  CZ  TYR   215     -19.851 -13.055   5.800  1.00                 C  
ATOM   1185  CD1 TYR   215     -17.680 -13.966   5.417  1.00                 C  
ATOM   1186  CE1 TYR   215     -18.988 -14.129   5.832  1.00                 C  
ATOM   1187  CD2 TYR   215     -18.099 -11.665   4.943  1.00                 C  
ATOM   1188  CE2 TYR   215     -19.411 -11.810   5.353  1.00                 C  
ATOM   1189  N   GLY   216     -15.863 -11.409   1.402  1.00                 N  
ATOM   1190  CA  GLY   216     -16.617 -10.651   0.428  1.00                 C  
ATOM   1191  C   GLY   216     -16.811 -11.388  -0.876  1.00                 C  
ATOM   1192  O   GLY   216     -17.875 -11.308  -1.472  1.00                 O  
ATOM   1193  N   PHE   217     -15.779 -12.089  -1.327  1.00                 N  
ATOM   1194  CA  PHE   217     -15.858 -12.886  -2.547  1.00                 C  
ATOM   1195  C   PHE   217     -16.724 -14.131  -2.308  1.00                 C  
ATOM   1196  O   PHE   217     -17.583 -14.502  -3.119  1.00                 O  
ATOM   1197  CB  PHE   217     -14.458 -13.285  -3.018  1.00                 C  
ATOM   1198  CG  PHE   217     -14.453 -14.116  -4.269  1.00                 C  
ATOM   1199  CZ  PHE   217     -14.444 -15.661  -6.580  1.00                 C  
ATOM   1200  CD1 PHE   217     -14.634 -13.529  -5.509  1.00                 C  
ATOM   1201  CE1 PHE   217     -14.630 -14.293  -6.660  1.00                 C  
ATOM   1202  CD2 PHE   217     -14.268 -15.486  -4.206  1.00                 C  
ATOM   1203  CE2 PHE   217     -14.264 -16.251  -5.357  1.00                 C  
ATOM   1204  N   HIS   218     -16.356 -14.847  -1.342  1.00                 N  
ATOM   1205  CA  HIS   218     -17.200 -15.889  -0.804  1.00                 C  
ATOM   1206  C   HIS   218     -18.666 -15.429  -0.784  1.00                 C  
ATOM   1207  O   HIS   218     -19.570 -16.195  -1.128  1.00                 O  
ATOM   1208  CB  HIS   218     -16.740 -16.278   0.602  1.00                 C  
ATOM   1209  CG  HIS   218     -15.440 -17.020   0.629  1.00                 C  
ATOM   1210  ND1 HIS   218     -14.800 -17.357   1.802  1.00                 N  
ATOM   1211  CE1 HIS   218     -13.663 -18.013   1.507  1.00                 C  
ATOM   1212  CD2 HIS   218     -14.533 -17.562  -0.372  1.00                 C  
ATOM   1213  NE2 HIS   218     -13.497 -18.139   0.205  1.00                 N  
ATOM   1214  N   PHE   219     -18.904 -14.166  -0.423  1.00                 N  
ATOM   1215  CA  PHE   219     -20.270 -13.690  -0.274  1.00                 C  
ATOM   1216  C   PHE   219     -20.885 -13.450  -1.642  1.00                 C  
ATOM   1217  O   PHE   219     -22.077 -13.606  -1.829  1.00                 O  
ATOM   1218  CB  PHE   219     -20.303 -12.412   0.567  1.00                 C  
ATOM   1219  CG  PHE   219     -21.688 -11.884   0.812  1.00                 C  
ATOM   1220  CZ  PHE   219     -24.249 -10.901   1.261  1.00                 C  
ATOM   1221  CD1 PHE   219     -22.531 -12.503   1.719  1.00                 C  
ATOM   1222  CE1 PHE   219     -23.804 -12.017   1.944  1.00                 C  
ATOM   1223  CD2 PHE   219     -22.148 -10.768   0.136  1.00                 C  
ATOM   1224  CE2 PHE   219     -23.422 -10.282   0.362  1.00                 C  
ATOM   1225  N   LEU   220     -20.064 -13.105  -2.617  1.00                 N  
ATOM   1226  CA  LEU   220     -20.581 -12.972  -3.967  1.00                 C  
ATOM   1227  C   LEU   220     -20.943 -14.349  -4.481  1.00                 C  
ATOM   1228  O   LEU   220     -21.950 -14.525  -5.161  1.00                 O  
ATOM   1229  CB  LEU   220     -19.552 -12.290  -4.870  1.00                 C  
ATOM   1230  CG  LEU   220     -19.264 -10.816  -4.577  1.00                 C  
ATOM   1231  CD1 LEU   220     -18.106 -10.315  -5.427  1.00                 C  
ATOM   1232  CD2 LEU   220     -20.503  -9.968  -4.819  1.00                 C  
ATOM   1233  N   VAL   221     -20.121 -15.333  -4.127  1.00                 N  
ATOM   1234  CA  VAL   221     -20.346 -16.696  -4.555  1.00                 C  
ATOM   1235  C   VAL   221     -21.652 -17.240  -4.024  1.00                 C  
ATOM   1236  O   VAL   221     -22.519 -17.672  -4.789  1.00                 O  
ATOM   1237  CB  VAL   221     -19.193 -17.621  -4.124  1.00                 C  
ATOM   1238  CG1 VAL   221     -19.543 -19.074  -4.402  1.00                 C  
ATOM   1239  CG2 VAL   221     -17.905 -17.234  -4.835  1.00                 C  
ATOM   1240  N   TYR   222     -21.791 -17.217  -2.705  1.00                 N  
ATOM   1241  CA  TYR   222     -22.943 -17.814  -2.064  1.00                 C  
ATOM   1242  C   TYR   222     -24.265 -17.207  -2.557  1.00                 C  
ATOM   1243  O   TYR   222     -25.252 -17.909  -2.707  1.00                 O  
ATOM   1244  CB  TYR   222     -22.849 -17.662  -0.544  1.00                 C  
ATOM   1245  CG  TYR   222     -24.016 -18.266   0.205  1.00                 C  
ATOM   1246  OH  TYR   222     -27.215 -19.939   2.268  1.00                 O  
ATOM   1247  CZ  TYR   222     -26.157 -19.384   1.585  1.00                 C  
ATOM   1248  CD1 TYR   222     -23.915 -19.525   0.782  1.00                 C  
ATOM   1249  CE1 TYR   222     -24.976 -20.085   1.469  1.00                 C  
ATOM   1250  CD2 TYR   222     -25.214 -17.575   0.332  1.00                 C  
ATOM   1251  CE2 TYR   222     -26.285 -18.118   1.015  1.00                 C  
ATOM   1252  N   VAL   223     -24.282 -15.903  -2.820  1.00                 N  
ATOM   1253  CA  VAL   223     -25.494 -15.233  -3.281  1.00                 C  
ATOM   1254  C   VAL   223     -25.801 -15.539  -4.745  1.00                 C  
ATOM   1255  O   VAL   223     -26.961 -15.754  -5.122  1.00                 O  
ATOM   1256  CB  VAL   223     -25.402 -13.707  -3.092  1.00                 C  
ATOM   1257  CG1 VAL   223     -26.602 -13.019  -3.725  1.00                 C  
ATOM   1258  CG2 VAL   223     -25.302 -13.359  -1.615  1.00                 C  
ATOM   1259  N   LEU   224     -24.753 -15.552  -5.563  1.00                 N  
ATOM   1260  CA  LEU   224     -24.899 -15.644  -7.016  1.00                 C  
ATOM   1261  C   LEU   224     -25.103 -17.072  -7.506  1.00                 C  
ATOM   1262  O   LEU   224     -25.651 -17.305  -8.588  1.00                 O  
ATOM   1263  CB  LEU   224     -23.677 -15.046  -7.716  1.00                 C  
ATOM   1264  CG  LEU   224     -23.475 -13.538  -7.557  1.00                 C  
ATOM   1265  CD1 LEU   224     -22.156 -13.104  -8.179  1.00                 C  
ATOM   1266  CD2 LEU   224     -24.631 -12.772  -8.181  1.00                 C  
ATOM   1267  N   CYS   225     -24.573 -18.071  -6.812  1.00                 N  
ATOM   1268  CA  CYS   225     -24.723 -19.471  -7.254  1.00                 C  
ATOM   1269  C   CYS   225     -25.897 -20.206  -6.598  1.00                 C  
ATOM   1270  O   CYS   225     -26.344 -21.253  -7.075  1.00                 O  
ATOM   1271  CB  CYS   225     -23.441 -20.259  -6.981  1.00                 C  
ATOM   1272  SG  CYS   225     -21.992 -19.667  -7.886  1.00                 S  
ATOM   1273  N   VAL   226     -26.414 -19.673  -5.496  1.00                 N  
ATOM   1274  CA  VAL   226     -27.432 -20.380  -4.720  1.00                 C  
ATOM   1275  C   VAL   226     -26.941 -21.522  -3.830  1.00                 C  
ATOM   1276  O   VAL   226     -27.674 -22.484  -3.585  1.00                 O  
ATOM   1277  CB  VAL   226     -28.528 -20.967  -5.629  1.00                 C  
ATOM   1278  CG1 VAL   226     -29.534 -21.759  -4.807  1.00                 C  
ATOM   1279  CG2 VAL   226     -29.224 -19.861  -6.407  1.00                 C  
ATOM   1280  N   LYS   227     -25.704 -21.463  -3.321  1.00                 N  
ATOM   1281  CA  LYS   227     -25.135 -22.557  -2.514  1.00                 C  
ATOM   1282  C   LYS   227     -24.985 -22.135  -1.047  1.00                 C  
ATOM   1283  O   LYS   227     -24.671 -20.985  -0.728  1.00                 O  
ATOM   1284  CB  LYS   227     -23.781 -22.992  -3.079  1.00                 C  
ATOM   1285  CD  LYS   227     -22.486 -24.056  -4.948  1.00                 C  
ATOM   1286  CE  LYS   227     -22.555 -24.631  -6.353  1.00                 C  
ATOM   1287  CG  LYS   227     -23.857 -23.605  -4.468  1.00                 C  
ATOM   1288  NZ  LYS   227     -21.212 -25.035  -6.854  1.00                 N  
ATOM   1289  N   GLY   228     -25.212 -23.079  -0.138  1.00                 N  
ATOM   1290  CA  GLY   228     -25.101 -22.857   1.300  1.00                 C  
ATOM   1291  C   GLY   228     -23.801 -23.463   1.801  1.00                 C  
ATOM   1292  O   GLY   228     -23.675 -24.677   1.988  1.00                 O  
ATOM   1293  N   ILE   229     -22.861 -22.631   2.122  1.00                 N  
ATOM   1294  CA  ILE   229     -21.487 -23.068   2.352  1.00                 C  
ATOM   1295  C   ILE   229     -20.604 -21.906   2.771  1.00                 C  
ATOM   1296  O   ILE   229     -20.360 -21.001   1.975  1.00                 O  
ATOM   1297  CB  ILE   229     -20.895 -23.749   1.104  1.00                 C  
ATOM   1298  CD1 ILE   229     -21.335 -25.598  -0.595  1.00                 C  
ATOM   1299  CG1 ILE   229     -21.703 -24.998   0.744  1.00                 C  
ATOM   1300  CG2 ILE   229     -19.424 -24.069   1.319  1.00                 C  
ATOM   1301  N   LYS   230     -20.068 -21.963   3.989  1.00                 N  
ATOM   1302  CA  LYS   230     -19.251 -20.875   4.532  1.00                 C  
ATOM   1303  C   LYS   230     -17.933 -20.627   3.786  1.00                 C  
ATOM   1304  O   LYS   230     -17.575 -19.469   3.529  1.00                 O  
ATOM   1305  CB  LYS   230     -18.922 -21.135   6.003  1.00                 C  
ATOM   1306  CD  LYS   230     -19.719 -21.287   8.379  1.00                 C  
ATOM   1307  CE  LYS   230     -20.912 -21.163   9.312  1.00                 C  
ATOM   1308  CG  LYS   230     -20.112 -20.997   6.939  1.00                 C  
ATOM   1309  NZ  LYS   230     -20.551 -21.487  10.720  1.00                 N  
ATOM   1310  N   ASP   231     -17.203 -21.689   3.444  1.00                 N  
ATOM   1311  CA  ASP   231     -15.964 -21.508   2.691  1.00                 C  
ATOM   1312  C   ASP   231     -15.894 -22.376   1.454  1.00                 C  
ATOM   1313  O   ASP   231     -15.104 -23.314   1.395  1.00                 O  
ATOM   1314  CB  ASP   231     -14.751 -21.800   3.577  1.00                 C  
ATOM   1315  CG  ASP   231     -13.438 -21.469   2.895  1.00                 C  
ATOM   1316  OD1 ASP   231     -13.465 -21.097   1.703  1.00                 O  
ATOM   1317  OD2 ASP   231     -12.382 -21.582   3.552  1.00                 O  
ATOM   1318  N   THR   232     -16.688 -22.040   0.442  1.00                 N  
ATOM   1319  CA  THR   232     -16.784 -22.845  -0.777  1.00                 C  
ATOM   1320  C   THR   232     -15.607 -22.641  -1.741  1.00                 C  
ATOM   1321  O   THR   232     -15.602 -23.245  -2.822  1.00                 O  
ATOM   1322  CB  THR   232     -18.086 -22.552  -1.546  1.00                 C  
ATOM   1323  OG1 THR   232     -18.123 -21.169  -1.918  1.00                 O  
ATOM   1324  CG2 THR   232     -19.297 -22.854  -0.677  1.00                 C  
ATOM   1325  N   GLN   233     -14.628 -21.818  -1.356  1.00                 N  
ATOM   1326  CA  GLN   233     -13.473 -21.546  -2.219  1.00                 C  
ATOM   1327  C   GLN   233     -12.188 -22.161  -1.676  1.00                 C  
ATOM   1328  O   GLN   233     -11.117 -21.943  -2.232  1.00                 O  
ATOM   1329  CB  GLN   233     -13.281 -20.039  -2.397  1.00                 C  
ATOM   1330  CD  GLN   233     -14.706 -19.837  -4.473  1.00                 C  
ATOM   1331  CG  GLN   233     -14.453 -19.338  -3.064  1.00                 C  
ATOM   1332  OE1 GLN   233     -13.789 -19.906  -5.291  1.00                 O  
ATOM   1333  NE2 GLN   233     -15.954 -20.188  -4.760  1.00                 N  
ATOM   1334  N   CYS   234     -12.311 -22.933  -0.597  1.00                 N  
ATOM   1335  CA  CYS   234     -11.205 -23.710  -0.020  1.00                 C  
ATOM   1336  C   CYS   234     -10.403 -24.532  -1.038  1.00                 C  
ATOM   1337  O   CYS   234     -10.949 -25.046  -2.023  1.00                 O  
ATOM   1338  CB  CYS   234     -11.725 -24.662   1.059  1.00                 C  
ATOM   1339  SG  CYS   234     -12.741 -26.019   0.431  1.00                 S  
ATOM   1340  N   GLY   235      -9.097 -24.621  -0.792  1.00                 N  
ATOM   1341  CA  GLY   235      -8.214 -25.431  -1.602  1.00                 C  
ATOM   1342  C   GLY   235      -7.999 -26.742  -0.872  1.00                 C  
ATOM   1343  O   GLY   235      -7.209 -27.580  -1.294  1.00                 O  
ATOM   1344  N   PHE   236      -8.744 -26.916   0.218  1.00                 N  
ATOM   1345  CA  PHE   236      -8.543 -27.986   1.180  1.00                 C  
ATOM   1346  C   PHE   236      -9.848 -28.738   1.453  1.00                 C  
ATOM   1347  O   PHE   236     -10.676 -28.309   2.252  1.00                 O  
ATOM   1348  CB  PHE   236      -7.975 -27.431   2.488  1.00                 C  
ATOM   1349  CG  PHE   236      -7.642 -28.489   3.501  1.00                 C  
ATOM   1350  CZ  PHE   236      -7.031 -30.444   5.380  1.00                 C  
ATOM   1351  CD1 PHE   236      -6.556 -29.327   3.317  1.00                 C  
ATOM   1352  CE1 PHE   236      -6.250 -30.300   4.249  1.00                 C  
ATOM   1353  CD2 PHE   236      -8.414 -28.645   4.638  1.00                 C  
ATOM   1354  CE2 PHE   236      -8.108 -29.618   5.571  1.00                 C  
ATOM   1355  N   LYS   237     -10.009 -29.886   0.810  1.00                 N  
ATOM   1356  CA  LYS   237     -11.247 -30.634   0.905  1.00                 C  
ATOM   1357  C   LYS   237     -11.045 -32.134   0.632  1.00                 C  
ATOM   1358  O   LYS   237     -10.030 -32.549   0.072  1.00                 O  
ATOM   1359  CB  LYS   237     -12.287 -30.075  -0.068  1.00                 C  
ATOM   1360  CD  LYS   237     -14.637 -30.126  -0.948  1.00                 C  
ATOM   1361  CE  LYS   237     -14.891 -28.646  -0.716  1.00                 C  
ATOM   1362  CG  LYS   237     -13.669 -30.689   0.081  1.00                 C  
ATOM   1363  NZ  LYS   237     -15.968 -28.122  -1.599  1.00                 N  
ATOM   1364  N   LEU   238     -12.031 -32.932   1.025  1.00                 N  
ATOM   1365  CA  LEU   238     -12.034 -34.366   0.783  1.00                 C  
ATOM   1366  C   LEU   238     -13.332 -34.705   0.065  1.00                 C  
ATOM   1367  O   LEU   238     -14.386 -34.142   0.394  1.00                 O  
ATOM   1368  CB  LEU   238     -11.890 -35.132   2.100  1.00                 C  
ATOM   1369  CG  LEU   238     -11.784 -36.654   1.990  1.00                 C  
ATOM   1370  CD1 LEU   238     -11.035 -37.228   3.183  1.00                 C  
ATOM   1371  CD2 LEU   238     -13.165 -37.282   1.880  1.00                 C  
ATOM   1372  N   LEU   239     -13.276 -35.575  -0.938  1.00                 N  
ATOM   1373  CA  LEU   239     -14.517 -36.024  -1.568  1.00                 C  
ATOM   1374  C   LEU   239     -14.488 -37.505  -1.937  1.00                 C  
ATOM   1375  O   LEU   239     -13.447 -38.073  -2.243  1.00                 O  
ATOM   1376  CB  LEU   239     -14.811 -35.198  -2.822  1.00                 C  
ATOM   1377  CG  LEU   239     -13.899 -35.446  -4.026  1.00                 C  
ATOM   1378  CD1 LEU   239     -14.491 -34.831  -5.284  1.00                 C  
ATOM   1379  CD2 LEU   239     -12.507 -34.890  -3.769  1.00                 C  
ATOM   1380  N   THR   240     -15.644 -38.142  -1.890  1.00                 N  
ATOM   1381  CA  THR   240     -15.725 -39.485  -2.408  1.00                 C  
ATOM   1382  C   THR   240     -15.399 -39.409  -3.892  1.00                 C  
ATOM   1383  O   THR   240     -15.734 -38.429  -4.555  1.00                 O  
ATOM   1384  CB  THR   240     -17.115 -40.102  -2.163  1.00                 C  
ATOM   1385  OG1 THR   240     -17.379 -40.148  -0.755  1.00                 O  
ATOM   1386  CG2 THR   240     -17.174 -41.517  -2.716  1.00                 C  
ATOM   1387  N   ARG   241     -14.699 -40.426  -4.389  1.00                 N  
ATOM   1388  CA  ARG   241     -14.294 -40.528  -5.790  1.00                 C  
ATOM   1389  C   ARG   241     -15.476 -40.385  -6.766  1.00                 C  
ATOM   1390  O   ARG   241     -15.324 -39.903  -7.897  1.00                 O  
ATOM   1391  CB  ARG   241     -13.589 -41.861  -6.048  1.00                 C  
ATOM   1392  CD  ARG   241     -13.690 -44.367  -5.963  1.00                 C  
ATOM   1393  NE  ARG   241     -14.548 -45.547  -5.888  1.00                 N  
ATOM   1394  CG  ARG   241     -14.492 -43.077  -5.915  1.00                 C  
ATOM   1395  CZ  ARG   241     -15.032 -46.049  -4.757  1.00                 C  
ATOM   1396  NH1 ARG   241     -15.804 -47.127  -4.786  1.00                 N  
ATOM   1397  NH2 ARG   241     -14.741 -45.473  -3.598  1.00                 N  
ATOM   1398  N   ALA   242     -16.656 -40.793  -6.310  1.00                 N  
ATOM   1399  CA  ALA   242     -17.861 -40.783  -7.136  1.00                 C  
ATOM   1400  C   ALA   242     -18.336 -39.381  -7.538  1.00                 C  
ATOM   1401  O   ALA   242     -18.910 -39.199  -8.620  1.00                 O  
ATOM   1402  CB  ALA   242     -19.001 -41.490  -6.419  1.00                 C  
ATOM   1403  N   SER   243     -18.105 -38.408  -6.656  1.00                 N  
ATOM   1404  CA  SER   243     -18.616 -37.051  -6.821  1.00                 C  
ATOM   1405  C   SER   243     -18.168 -36.436  -8.138  1.00                 C  
ATOM   1406  O   SER   243     -18.955 -35.783  -8.834  1.00                 O  
ATOM   1407  CB  SER   243     -18.167 -36.164  -5.658  1.00                 C  
ATOM   1408  OG  SER   243     -18.753 -36.586  -4.439  1.00                 O  
ATOM   1409  N   ALA   244     -16.908 -36.688  -8.484  1.00                 N  
ATOM   1410  CA  ALA   244     -16.261 -36.022  -9.608  1.00                 C  
ATOM   1411  C   ALA   244     -15.929 -36.951 -10.769  1.00                 C  
ATOM   1412  O   ALA   244     -15.189 -36.576 -11.682  1.00                 O  
ATOM   1413  CB  ALA   244     -14.981 -35.337  -9.153  1.00                 C  
ATOM   1414  N   LEU   245     -16.468 -38.165 -10.746  1.00                 N  
ATOM   1415  CA  LEU   245     -16.233 -39.077 -11.858  1.00                 C  
ATOM   1416  C   LEU   245     -17.427 -39.079 -12.800  1.00                 C  
ATOM   1417  O   LEU   245     -18.584 -39.039 -12.369  1.00                 O  
ATOM   1418  CB  LEU   245     -15.954 -40.490 -11.342  1.00                 C  
ATOM   1419  CG  LEU   245     -15.712 -41.564 -12.405  1.00                 C  
ATOM   1420  CD1 LEU   245     -14.429 -41.281 -13.172  1.00                 C  
ATOM   1421  CD2 LEU   245     -15.654 -42.945 -11.770  1.00                 C  
ATOM   1422  N   LEU   246     -17.129 -39.100 -14.094  1.00                 N  
ATOM   1423  CA  LEU   246     -18.141 -38.908 -15.111  1.00                 C  
ATOM   1424  C   LEU   246     -18.556 -37.446 -15.220  1.00                 C  
ATOM   1425  O   LEU   246     -19.597 -37.132 -15.805  1.00                 O  
ATOM   1426  CB  LEU   246     -19.367 -39.775 -14.817  1.00                 C  
ATOM   1427  CG  LEU   246     -19.121 -41.280 -14.702  1.00                 C  
ATOM   1428  CD1 LEU   246     -20.407 -42.010 -14.347  1.00                 C  
ATOM   1429  CD2 LEU   246     -18.541 -41.831 -15.996  1.00                 C  
ATOM   1430  N   LEU   247     -17.744 -36.551 -14.654  1.00                 N  
ATOM   1431  CA  LEU   247     -18.039 -35.117 -14.666  1.00                 C  
ATOM   1432  C   LEU   247     -16.942 -34.337 -15.393  1.00                 C  
ATOM   1433  O   LEU   247     -15.761 -34.466 -15.077  1.00                 O  
ATOM   1434  CB  LEU   247     -18.201 -34.591 -13.238  1.00                 C  
ATOM   1435  CG  LEU   247     -18.447 -33.088 -13.093  1.00                 C  
ATOM   1436  CD1 LEU   247     -19.787 -32.702 -13.701  1.00                 C  
ATOM   1437  CD2 LEU   247     -18.390 -32.673 -11.631  1.00                 C  
ATOM   1438  N   PHE   248     -17.477 -33.420 -16.451  1.00                 N  
ATOM   1439  CA  PHE   248     -16.401 -32.619 -17.015  1.00                 C  
ATOM   1440  C   PHE   248     -16.192 -31.344 -16.180  1.00                 C  
ATOM   1441  O   PHE   248     -16.747 -30.286 -16.473  1.00                 O  
ATOM   1442  CB  PHE   248     -16.705 -32.263 -18.472  1.00                 C  
ATOM   1443  CG  PHE   248     -16.710 -33.446 -19.396  1.00                 C  
ATOM   1444  CZ  PHE   248     -16.713 -35.636 -21.109  1.00                 C  
ATOM   1445  CD1 PHE   248     -17.892 -34.097 -19.704  1.00                 C  
ATOM   1446  CE1 PHE   248     -17.897 -35.186 -20.555  1.00                 C  
ATOM   1447  CD2 PHE   248     -15.534 -33.909 -19.959  1.00                 C  
ATOM   1448  CE2 PHE   248     -15.539 -34.998 -20.810  1.00                 C  
ATOM   1449  N   SER   249     -15.209 -31.541 -15.185  1.00                 N  
ATOM   1450  CA  SER   249     -14.709 -30.393 -14.458  1.00                 C  
ATOM   1451  C   SER   249     -13.921 -29.539 -15.445  1.00                 C  
ATOM   1452  O   SER   249     -13.374 -30.068 -16.412  1.00                 O  
ATOM   1453  CB  SER   249     -13.852 -30.841 -13.272  1.00                 C  
ATOM   1454  OG  SER   249     -14.622 -31.572 -12.334  1.00                 O  
ATOM   1455  N   ASN   250     -13.865 -28.228 -15.217  1.00                 N  
ATOM   1456  CA  ASN   250     -13.188 -27.343 -16.155  1.00                 C  
ATOM   1457  C   ASN   250     -11.762 -27.029 -15.736  1.00                 C  
ATOM   1458  O   ASN   250     -11.524 -26.518 -14.635  1.00                 O  
ATOM   1459  CB  ASN   250     -13.976 -26.043 -16.329  1.00                 C  
ATOM   1460  CG  ASN   250     -15.319 -26.261 -16.996  1.00                 C  
ATOM   1461  OD1 ASN   250     -15.417 -26.963 -18.002  1.00                 O  
ATOM   1462  ND2 ASN   250     -16.361 -25.657 -16.436  1.00                 N  
ATOM   1463  N   LEU   251     -10.814 -27.293 -16.644  1.00                 N  
ATOM   1464  CA  LEU   251      -9.381 -27.107 -16.411  1.00                 C  
ATOM   1465  C   LEU   251      -9.031 -25.667 -16.034  1.00                 C  
ATOM   1466  O   LEU   251      -8.233 -25.487 -15.111  1.00                 O  
ATOM   1467  CB  LEU   251      -8.579 -27.515 -17.649  1.00                 C  
ATOM   1468  CG  LEU   251      -8.629 -28.996 -18.030  1.00                 C  
ATOM   1469  CD1 LEU   251      -7.914 -29.235 -19.351  1.00                 C  
ATOM   1470  CD2 LEU   251      -8.017 -29.854 -16.934  1.00                 C  
ATOM   1471  N   HIS   252      -7.989 -25.501 -15.223  1.00                 N  
ATOM   1472  CA  HIS   252      -7.606 -24.179 -14.737  1.00                 C  
ATOM   1473  C   HIS   252      -7.410 -23.226 -15.921  1.00                 C  
ATOM   1474  O   HIS   252      -6.914 -23.593 -16.990  1.00                 O  
ATOM   1475  CB  HIS   252      -6.332 -24.266 -13.894  1.00                 C  
ATOM   1476  CG  HIS   252      -5.960 -22.979 -13.227  1.00                 C  
ATOM   1477  ND1 HIS   252      -5.374 -21.931 -13.904  1.00                 N  
ATOM   1478  CE1 HIS   252      -5.159 -20.920 -13.045  1.00                 C  
ATOM   1479  CD2 HIS   252      -6.054 -22.445 -11.876  1.00                 C  
ATOM   1480  NE2 HIS   252      -5.564 -21.221 -11.826  1.00                 N  
ATOM   1481  N   VAL   253      -7.812 -21.979 -15.715  1.00                 N  
ATOM   1482  CA  VAL   253      -7.702 -20.929 -16.700  1.00                 C  
ATOM   1483  C   VAL   253      -6.694 -19.897 -16.238  1.00                 C  
ATOM   1484  O   VAL   253      -5.762 -20.196 -15.487  1.00                 O  
ATOM   1485  CB  VAL   253      -9.065 -20.267 -16.974  1.00                 C  
ATOM   1486  CG1 VAL   253     -10.050 -21.285 -17.528  1.00                 C  
ATOM   1487  CG2 VAL   253      -9.611 -19.628 -15.706  1.00                 C  
ATOM   1488  N   GLU   254      -6.864 -18.648 -16.682  1.00                 N  
ATOM   1489  CA  GLU   254      -5.970 -17.553 -16.333  1.00                 C  
ATOM   1490  C   GLU   254      -6.333 -16.908 -14.975  1.00                 C  
ATOM   1491  O   GLU   254      -5.515 -16.214 -14.367  1.00                 O  
ATOM   1492  CB  GLU   254      -5.984 -16.481 -17.425  1.00                 C  
ATOM   1493  CD  GLU   254      -5.434 -15.854 -19.809  1.00                 C  
ATOM   1494  CG  GLU   254      -5.390 -16.936 -18.748  1.00                 C  
ATOM   1495  OE1 GLU   254      -5.992 -14.772 -19.531  1.00                 O  
ATOM   1496  OE2 GLU   254      -4.910 -16.088 -20.918  1.00                 O  
ATOM   1497  N   ARG   255      -7.551 -17.120 -14.477  1.00                 N  
ATOM   1498  CA  ARG   255      -8.022 -16.433 -13.266  1.00                 C  
ATOM   1499  C   ARG   255      -8.198 -17.392 -12.076  1.00                 C  
ATOM   1500  O   ARG   255      -8.264 -18.614 -12.234  1.00                 O  
ATOM   1501  CB  ARG   255      -9.345 -15.715 -13.538  1.00                 C  
ATOM   1502  CD  ARG   255     -10.594 -13.932 -14.787  1.00                 C  
ATOM   1503  NE  ARG   255     -10.528 -12.900 -15.819  1.00                 N  
ATOM   1504  CG  ARG   255      -9.241 -14.580 -14.544  1.00                 C  
ATOM   1505  CZ  ARG   255     -10.260 -11.620 -15.580  1.00                 C  
ATOM   1506  NH1 ARG   255     -10.222 -10.752 -16.581  1.00                 N  
ATOM   1507  NH2 ARG   255     -10.032 -11.211 -14.339  1.00                 N  
ATOM   1508  N   TRP   256      -8.274 -16.839 -10.868  1.00                 N  
ATOM   1509  CA  TRP   256      -8.650 -17.606  -9.681  1.00                 C  
ATOM   1510  C   TRP   256     -10.070 -18.154  -9.646  1.00                 C  
ATOM   1511  O   TRP   256     -10.308 -19.231  -9.093  1.00                 O  
ATOM   1512  CB  TRP   256      -8.462 -16.764  -8.417  1.00                 C  
ATOM   1513  CG  TRP   256      -7.026 -16.532  -8.059  1.00                 C  
ATOM   1514  CD1 TRP   256      -6.328 -15.366  -8.186  1.00                 C  
ATOM   1515  NE1 TRP   256      -5.035 -15.538  -7.755  1.00                 N  
ATOM   1516  CD2 TRP   256      -6.112 -17.491  -7.514  1.00                 C  
ATOM   1517  CE2 TRP   256      -4.879 -16.837  -7.337  1.00                 C  
ATOM   1518  CH2 TRP   256      -3.887 -18.801  -6.481  1.00                 C  
ATOM   1519  CZ2 TRP   256      -3.758 -17.483  -6.820  1.00                 C  
ATOM   1520  CE3 TRP   256      -6.216 -18.839  -7.159  1.00                 C  
ATOM   1521  CZ3 TRP   256      -5.101 -19.476  -6.647  1.00                 C  
ATOM   1522  N   ALA   257     -11.056 -17.459 -10.219  1.00                 N  
ATOM   1523  CA  ALA   257     -12.449 -17.865 -10.079  1.00                 C  
ATOM   1524  C   ALA   257     -12.711 -19.296 -10.540  1.00                 C  
ATOM   1525  O   ALA   257     -13.742 -19.893 -10.218  1.00                 O  
ATOM   1526  CB  ALA   257     -13.356 -16.923 -10.855  1.00                 C  
ATOM   1527  N   PHE   258     -11.779 -19.882 -11.308  1.00                 N  
ATOM   1528  CA  PHE   258     -11.857 -21.299 -11.699  1.00                 C  
ATOM   1529  C   PHE   258     -11.937 -22.212 -10.467  1.00                 C  
ATOM   1530  O   PHE   258     -12.716 -23.168 -10.424  1.00                 O  
ATOM   1531  CB  PHE   258     -10.652 -21.685 -12.559  1.00                 C  
ATOM   1532  CG  PHE   258     -10.664 -23.116 -13.013  1.00                 C  
ATOM   1533  CZ  PHE   258     -10.683 -25.768 -13.847  1.00                 C  
ATOM   1534  CD1 PHE   258     -11.460 -23.515 -14.073  1.00                 C  
ATOM   1535  CE1 PHE   258     -11.471 -24.833 -14.490  1.00                 C  
ATOM   1536  CD2 PHE   258      -9.881 -24.065 -12.380  1.00                 C  
ATOM   1537  CE2 PHE   258      -9.892 -25.382 -12.797  1.00                 C  
ATOM   1538  N   ASP   259     -11.152 -21.930  -9.359  1.00                 N  
ATOM   1539  CA  ASP   259     -11.091 -22.755  -8.172  1.00                 C  
ATOM   1540  C   ASP   259     -11.855 -24.034  -8.445  1.00                 C  
ATOM   1541  O   ASP   259     -12.988 -23.995  -8.869  1.00                 O  
ATOM   1542  CB  ASP   259     -11.661 -22.004  -6.967  1.00                 C  
ATOM   1543  CG  ASP   259     -10.777 -20.853  -6.527  1.00                 C  
ATOM   1544  OD1 ASP   259      -9.611 -20.797  -6.969  1.00                 O  
ATOM   1545  OD2 ASP   259     -11.252 -20.008  -5.739  1.00                 O  
ATOM   1546  N   VAL   260     -11.230 -25.188  -8.191  1.00                 N  
ATOM   1547  CA  VAL   260     -11.762 -26.477  -8.603  1.00                 C  
ATOM   1548  C   VAL   260     -12.922 -26.951  -7.707  1.00                 C  
ATOM   1549  O   VAL   260     -13.897 -27.514  -8.211  1.00                 O  
ATOM   1550  CB  VAL   260     -10.667 -27.560  -8.619  1.00                 C  
ATOM   1551  CG1 VAL   260      -9.582 -27.205  -9.624  1.00                 C  
ATOM   1552  CG2 VAL   260     -10.075 -27.740  -7.230  1.00                 C  
ATOM   1553  N   GLU   261     -12.784 -26.568  -6.168  1.00                 N  
ATOM   1554  CA  GLU   261     -13.836 -26.976  -5.233  1.00                 C  
ATOM   1555  C   GLU   261     -15.185 -26.427  -5.671  1.00                 C  
ATOM   1556  O   GLU   261     -16.219 -27.050  -5.436  1.00                 O  
ATOM   1557  CB  GLU   261     -13.505 -26.505  -3.815  1.00                 C  
ATOM   1558  CD  GLU   261     -12.582 -28.703  -2.983  1.00                 C  
ATOM   1559  CG  GLU   261     -12.324 -27.223  -3.183  1.00                 C  
ATOM   1560  OE1 GLU   261     -13.765 -29.102  -2.951  1.00                 O  
ATOM   1561  OE2 GLU   261     -11.600 -29.465  -2.858  1.00                 O  
ATOM   1562  N   MET   262     -15.148 -25.253  -6.312  1.00                 N  
ATOM   1563  CA  MET   262     -16.334 -24.588  -6.850  1.00                 C  
ATOM   1564  C   MET   262     -16.937 -25.314  -8.029  1.00                 C  
ATOM   1565  O   MET   262     -18.154 -25.491  -8.101  1.00                 O  
ATOM   1566  CB  MET   262     -16.002 -23.153  -7.265  1.00                 C  
ATOM   1567  SD  MET   262     -17.503 -22.688  -9.547  1.00                 S  
ATOM   1568  CE  MET   262     -16.120 -21.832 -10.299  1.00                 C  
ATOM   1569  CG  MET   262     -17.190 -22.371  -7.800  1.00                 C  
ATOM   1570  N   LEU   263     -16.077 -25.684  -8.974  1.00                 N  
ATOM   1571  CA  LEU   263     -16.483 -26.475 -10.120  1.00                 C  
ATOM   1572  C   LEU   263     -17.265 -27.690  -9.621  1.00                 C  
ATOM   1573  O   LEU   263     -18.314 -28.055 -10.167  1.00                 O  
ATOM   1574  CB  LEU   263     -15.262 -26.895 -10.941  1.00                 C  
ATOM   1575  CG  LEU   263     -14.531 -25.777 -11.689  1.00                 C  
ATOM   1576  CD1 LEU   263     -13.244 -26.298 -12.309  1.00                 C  
ATOM   1577  CD2 LEU   263     -15.427 -25.171 -12.758  1.00                 C  
ATOM   1578  N   TYR   264     -16.744 -28.265  -8.539  1.00                 N  
ATOM   1579  CA  TYR   264     -17.224 -29.522  -7.970  1.00                 C  
ATOM   1580  C   TYR   264     -18.570 -29.366  -7.257  1.00                 C  
ATOM   1581  O   TYR   264     -19.450 -30.233  -7.388  1.00                 O  
ATOM   1582  CB  TYR   264     -16.196 -30.095  -6.992  1.00                 C  
ATOM   1583  CG  TYR   264     -14.944 -30.621  -7.657  1.00                 C  
ATOM   1584  OH  TYR   264     -11.493 -32.061  -9.474  1.00                 O  
ATOM   1585  CZ  TYR   264     -12.636 -31.585  -8.874  1.00                 C  
ATOM   1586  CD1 TYR   264     -13.693 -30.390  -7.101  1.00                 C  
ATOM   1587  CE1 TYR   264     -12.543 -30.867  -7.702  1.00                 C  
ATOM   1588  CD2 TYR   264     -15.018 -31.346  -8.839  1.00                 C  
ATOM   1589  CE2 TYR   264     -13.880 -31.831  -9.454  1.00                 C  
ATOM   1590  N   LEU   265     -18.732 -28.266  -6.513  1.00                 N  
ATOM   1591  CA  LEU   265     -19.964 -28.013  -5.764  1.00                 C  
ATOM   1592  C   LEU   265     -21.120 -27.731  -6.718  1.00                 C  
ATOM   1593  O   LEU   265     -22.281 -27.956  -6.398  1.00                 O  
ATOM   1594  CB  LEU   265     -19.772 -26.843  -4.797  1.00                 C  
ATOM   1595  CG  LEU   265     -18.797 -27.072  -3.640  1.00                 C  
ATOM   1596  CD1 LEU   265     -18.599 -25.792  -2.843  1.00                 C  
ATOM   1597  CD2 LEU   265     -19.291 -28.189  -2.734  1.00                 C  
ATOM   1598  N   ALA   266     -20.780 -27.271  -7.911  1.00                 N  
ATOM   1599  CA  ALA   266     -21.764 -26.935  -8.930  1.00                 C  
ATOM   1600  C   ALA   266     -22.052 -28.093  -9.886  1.00                 C  
ATOM   1601  O   ALA   266     -23.199 -28.324 -10.273  1.00                 O  
ATOM   1602  CB  ALA   266     -21.304 -25.728  -9.733  1.00                 C  
ATOM   1603  N   GLN   267     -21.006 -28.812 -10.270  1.00                 N  
ATOM   1604  CA  GLN   267     -21.119 -29.774 -11.356  1.00                 C  
ATOM   1605  C   GLN   267     -21.000 -31.215 -10.878  1.00                 C  
ATOM   1606  O   GLN   267     -21.253 -32.150 -11.637  1.00                 O  
ATOM   1607  CB  GLN   267     -20.054 -29.507 -12.422  1.00                 C  
ATOM   1608  CD  GLN   267     -21.466 -27.947 -13.819  1.00                 C  
ATOM   1609  CG  GLN   267     -20.160 -28.138 -13.075  1.00                 C  
ATOM   1610  OE1 GLN   267     -21.779 -28.694 -14.747  1.00                 O  
ATOM   1611  NE2 GLN   267     -22.236 -26.944 -13.414  1.00                 N  
ATOM   1612  N   ARG   268     -20.621 -31.377  -9.615  1.00                 N  
ATOM   1613  CA  ARG   268     -20.451 -32.688  -9.030  1.00                 C  
ATOM   1614  C   ARG   268     -21.747 -33.314  -8.558  1.00                 C  
ATOM   1615  O   ARG   268     -22.763 -32.638  -8.441  1.00                 O  
ATOM   1616  CB  ARG   268     -19.477 -32.627  -7.851  1.00                 C  
ATOM   1617  CD  ARG   268     -19.006 -31.869  -5.506  1.00                 C  
ATOM   1618  NE  ARG   268     -19.424 -31.007  -4.402  1.00                 N  
ATOM   1619  CG  ARG   268     -19.991 -31.831  -6.663  1.00                 C  
ATOM   1620  CZ  ARG   268     -20.199 -31.403  -3.398  1.00                 C  
ATOM   1621  NH1 ARG   268     -20.528 -30.549  -2.438  1.00                 N  
ATOM   1622  NH2 ARG   268     -20.642 -32.652  -3.355  1.00                 N  
ATOM   1623  N   PHE   269     -21.684 -34.618  -8.277  1.00                 N  
ATOM   1624  CA  PHE   269     -22.823 -35.417  -7.830  1.00                 C  
ATOM   1625  C   PHE   269     -22.789 -35.671  -6.332  1.00                 C  
ATOM   1626  O   PHE   269     -21.938 -36.420  -5.855  1.00                 O  
ATOM   1627  CB  PHE   269     -22.866 -36.752  -8.575  1.00                 C  
ATOM   1628  CG  PHE   269     -23.158 -36.618 -10.043  1.00                 C  
ATOM   1629  CZ  PHE   269     -23.704 -36.371 -12.757  1.00                 C  
ATOM   1630  CD1 PHE   269     -22.136 -36.394 -10.949  1.00                 C  
ATOM   1631  CE1 PHE   269     -22.404 -36.271 -12.299  1.00                 C  
ATOM   1632  CD2 PHE   269     -24.454 -36.717 -10.517  1.00                 C  
ATOM   1633  CE2 PHE   269     -24.722 -36.593 -11.867  1.00                 C  
ATOM   1634  N   ASN   270     -23.718 -35.074  -5.590  1.00                 N  
ATOM   1635  CA  ASN   270     -23.727 -35.246  -4.141  1.00                 C  
ATOM   1636  C   ASN   270     -25.024 -34.816  -3.468  1.00                 C  
ATOM   1637  O   ASN   270     -25.853 -34.139  -4.061  1.00                 O  
ATOM   1638  CB  ASN   270     -22.562 -34.485  -3.504  1.00                 C  
ATOM   1639  CG  ASN   270     -22.114 -35.099  -2.192  1.00                 C  
ATOM   1640  OD1 ASN   270     -22.445 -36.244  -1.886  1.00                 O  
ATOM   1641  ND2 ASN   270     -21.357 -34.336  -1.412  1.00                 N  
ATOM   1642  N   ILE   271     -25.171 -35.205  -2.208  1.00                 N  
ATOM   1643  CA  ILE   271     -26.386 -34.948  -1.460  1.00                 C  
ATOM   1644  C   ILE   271     -26.057 -34.386  -0.088  1.00                 C  
ATOM   1645  O   ILE   271     -26.919 -33.882   0.616  1.00                 O  
ATOM   1646  CB  ILE   271     -27.243 -36.220  -1.322  1.00                 C  
ATOM   1647  CD1 ILE   271     -28.386 -38.044  -2.687  1.00                 C  
ATOM   1648  CG1 ILE   271     -27.759 -36.667  -2.691  1.00                 C  
ATOM   1649  CG2 ILE   271     -28.378 -35.992  -0.335  1.00                 C  
ATOM   1650  N   PRO   272     -24.806 -34.500   0.314  1.00                 N  
ATOM   1651  CA  PRO   272     -24.421 -33.999   1.618  1.00                 C  
ATOM   1652  C   PRO   272     -23.030 -33.374   1.546  1.00                 C  
ATOM   1653  O   PRO   272     -22.142 -33.855   0.843  1.00                 O  
ATOM   1654  CB  PRO   272     -24.447 -35.239   2.513  1.00                 C  
ATOM   1655  CD  PRO   272     -24.801 -36.014   0.276  1.00                 C  
ATOM   1656  CG  PRO   272     -24.161 -36.374   1.588  1.00                 C  
ATOM   1657  N   ILE   273     -22.879 -32.253   2.237  1.00                 N  
ATOM   1658  CA  ILE   273     -21.611 -31.559   2.361  1.00                 C  
ATOM   1659  C   ILE   273     -21.498 -31.128   3.786  1.00                 C  
ATOM   1660  O   ILE   273     -22.421 -30.524   4.310  1.00                 O  
ATOM   1661  CB  ILE   273     -21.518 -30.373   1.383  1.00                 C  
ATOM   1662  CD1 ILE   273     -19.841 -28.776   0.317  1.00                 C  
ATOM   1663  CG1 ILE   273     -20.133 -29.727   1.457  1.00                 C  
ATOM   1664  CG2 ILE   273     -22.628 -29.369   1.656  1.00                 C  
ATOM   1665  N   GLY   274     -20.396 -31.448   4.438  1.00                 N  
ATOM   1666  CA  GLY   274     -20.154 -30.825   5.725  1.00                 C  
ATOM   1667  C   GLY   274     -19.005 -29.843   5.566  1.00                 C  
ATOM   1668  O   GLY   274     -18.424 -29.720   4.488  1.00                 O  
ATOM   1669  N   GLU   275     -18.690 -29.126   6.631  1.00                 N  
ATOM   1670  CA  GLU   275     -17.509 -28.300   6.638  1.00                 C  
ATOM   1671  C   GLU   275     -16.796 -28.525   7.944  1.00                 C  
ATOM   1672  O   GLU   275     -17.421 -28.523   9.003  1.00                 O  
ATOM   1673  CB  GLU   275     -17.882 -26.830   6.440  1.00                 C  
ATOM   1674  CD  GLU   275     -18.881 -25.063   4.936  1.00                 C  
ATOM   1675  CG  GLU   275     -18.525 -26.528   5.096  1.00                 C  
ATOM   1676  OE1 GLU   275     -17.956 -24.224   4.932  1.00                 O  
ATOM   1677  OE2 GLU   275     -20.085 -24.754   4.815  1.00                 O  
ATOM   1678  N   VAL   276     -15.489 -28.741   7.862  1.00                 N  
ATOM   1679  CA  VAL   276     -14.692 -28.947   9.054  1.00                 C  
ATOM   1680  C   VAL   276     -13.858 -27.694   9.382  1.00                 C  
ATOM   1681  O   VAL   276     -13.175 -27.116   8.521  1.00                 O  
ATOM   1682  CB  VAL   276     -13.766 -30.169   8.910  1.00                 C  
ATOM   1683  CG1 VAL   276     -12.893 -30.325  10.145  1.00                 C  
ATOM   1684  CG2 VAL   276     -14.581 -31.430   8.666  1.00                 C  
ATOM   1685  N   ASP   277     -13.941 -27.257  10.642  1.00                 N  
ATOM   1686  CA  ASP   277     -13.149 -26.137  11.139  1.00                 C  
ATOM   1687  C   ASP   277     -11.648 -26.415  11.130  1.00                 C  
ATOM   1688  O   ASP   277     -11.199 -27.397  11.708  1.00                 O  
ATOM   1689  CB  ASP   277     -13.579 -25.766  12.560  1.00                 C  
ATOM   1690  CG  ASP   277     -14.950 -25.120  12.604  1.00                 C  
ATOM   1691  OD1 ASP   277     -15.265 -24.332  11.688  1.00                 O  
ATOM   1692  OD2 ASP   277     -15.709 -25.402  13.555  1.00                 O  
ATOM   1693  N   ILE   278     -10.867 -25.559  10.487  1.00                 N  
ATOM   1694  CA  ILE   278      -9.426 -25.619  10.684  1.00                 C  
ATOM   1695  C   ILE   278      -8.835 -24.214  10.844  1.00                 C  
ATOM   1696  O   ILE   278      -9.554 -23.223  10.879  1.00                 O  
ATOM   1697  CB  ILE   278      -8.728 -26.353   9.524  1.00                 C  
ATOM   1698  CD1 ILE   278      -8.138 -26.143   7.053  1.00                 C  
ATOM   1699  CG1 ILE   278      -8.958 -25.609   8.207  1.00                 C  
ATOM   1700  CG2 ILE   278      -9.197 -27.798   9.449  1.00                 C  
ATOM   1701  N   SER   279      -7.523 -24.133  10.992  1.00                 N  
ATOM   1702  CA  SER   279      -6.874 -22.845  11.146  1.00                 C  
ATOM   1703  C   SER   279      -5.946 -22.632   9.971  1.00                 C  
ATOM   1704  O   SER   279      -5.188 -23.528   9.603  1.00                 O  
ATOM   1705  CB  SER   279      -6.119 -22.781  12.475  1.00                 C  
ATOM   1706  OG  SER   279      -5.411 -21.560  12.601  1.00                 O  
ATOM   1707  N   TRP   280      -5.984 -21.451   9.391  1.00                 N  
ATOM   1708  CA  TRP   280      -5.105 -21.181   8.287  1.00                 C  
ATOM   1709  C   TRP   280      -3.780 -20.756   8.873  1.00                 C  
ATOM   1710  O   TRP   280      -3.706 -19.793   9.616  1.00                 O  
ATOM   1711  CB  TRP   280      -5.705 -20.111   7.373  1.00                 C  
ATOM   1712  CG  TRP   280      -4.863 -19.805   6.173  1.00                 C  
ATOM   1713  CD1 TRP   280      -4.237 -20.706   5.360  1.00                 C  
ATOM   1714  NE1 TRP   280      -3.557 -20.052   4.362  1.00                 N  
ATOM   1715  CD2 TRP   280      -4.553 -18.508   5.649  1.00                 C  
ATOM   1716  CE2 TRP   280      -3.737 -18.700   4.520  1.00                 C  
ATOM   1717  CH2 TRP   280      -3.590 -16.372   4.152  1.00                 C  
ATOM   1718  CZ2 TRP   280      -3.248 -17.637   3.762  1.00                 C  
ATOM   1719  CE3 TRP   280      -4.887 -17.204   6.025  1.00                 C  
ATOM   1720  CZ3 TRP   280      -4.400 -16.153   5.271  1.00                 C  
ATOM   1721  N   GLN   281      -2.738 -21.495   8.519  1.00                 N  
ATOM   1722  CA  GLN   281      -1.438 -21.466   9.190  1.00                 C  
ATOM   1723  C   GLN   281      -0.607 -20.187   9.168  1.00                 C  
ATOM   1724  O   GLN   281      -1.119 -19.104   8.868  1.00                 O  
ATOM   1725  CB  GLN   281      -0.521 -22.554   8.629  1.00                 C  
ATOM   1726  CD  GLN   281       0.717 -23.084  10.766  1.00                 C  
ATOM   1727  CG  GLN   281       0.830 -22.645   9.319  1.00                 C  
ATOM   1728  OE1 GLN   281       0.120 -24.119  11.065  1.00                 O  
ATOM   1729  NE2 GLN   281       1.291 -22.298  11.669  1.00                 N  
ATOM   1730  N   GLU   282       0.681 -20.314   9.501  1.00                 N  
ATOM   1731  CA  GLU   282       1.600 -19.170   9.490  1.00                 C  
ATOM   1732  C   GLU   282       2.252 -19.008   8.115  1.00                 C  
ATOM   1733  O   GLU   282       2.778 -17.942   7.776  1.00                 O  
ATOM   1734  CB  GLU   282       2.673 -19.334  10.568  1.00                 C  
ATOM   1735  CD  GLU   282       3.222 -19.501  13.028  1.00                 C  
ATOM   1736  CG  GLU   282       2.129 -19.359  11.987  1.00                 C  
ATOM   1737  OE1 GLU   282       4.386 -19.734  12.639  1.00                 O  
ATOM   1738  OE2 GLU   282       2.915 -19.379  14.232  1.00                 O  
ATOM   1739  N   ILE   283       3.212 -10.638   0.554  1.00                 N  
ATOM   1740  CA  ILE   283       2.682 -11.232  -0.669  1.00                 C  
ATOM   1741  C   ILE   283       1.285 -10.693  -0.978  1.00                 C  
ATOM   1742  O   ILE   283       0.423 -10.634  -0.097  1.00                 O  
ATOM   1743  CB  ILE   283       2.644 -12.769  -0.579  1.00                 C  
ATOM   1744  CD1 ILE   283       4.108 -14.810  -0.143  1.00                 C  
ATOM   1745  CG1 ILE   283       4.062 -13.332  -0.466  1.00                 C  
ATOM   1746  CG2 ILE   283       1.895 -13.353  -1.768  1.00                 C  
ATOM   1747  N   ASP   284       1.074 -10.291  -2.230  1.00                 N  
ATOM   1748  CA  ASP   284      -0.210  -9.742  -2.665  1.00                 C  
ATOM   1749  C   ASP   284      -0.724 -10.476  -3.917  1.00                 C  
ATOM   1750  O   ASP   284      -0.060 -11.377  -4.442  1.00                 O  
ATOM   1751  CB  ASP   284      -0.085  -8.243  -2.945  1.00                 C  
ATOM   1752  CG  ASP   284       0.869  -7.941  -4.084  1.00                 C  
ATOM   1753  OD1 ASP   284       1.141  -8.856  -4.890  1.00                 O  
ATOM   1754  OD2 ASP   284       1.344  -6.789  -4.171  1.00                 O  
ATOM   1755  N   GLY   285      -1.918 -10.105  -4.374  1.00                 N  
ATOM   1756  CA  GLY   285      -2.471 -10.638  -5.614  1.00                 C  
ATOM   1757  C   GLY   285      -3.215  -9.530  -6.352  1.00                 C  
ATOM   1758  O   GLY   285      -4.120  -8.911  -5.804  1.00                 O  
ATOM   1759  N   LYS   286      -2.826  -9.287  -7.598  1.00                 N  
ATOM   1760  CA  LYS   286      -3.334  -8.149  -8.356  1.00                 C  
ATOM   1761  C   LYS   286      -4.835  -8.249  -8.606  1.00                 C  
ATOM   1762  O   LYS   286      -5.459  -9.270  -8.321  1.00                 O  
ATOM   1763  CB  LYS   286      -2.600  -8.025  -9.693  1.00                 C  
ATOM   1764  CD  LYS   286      -0.470  -7.533 -10.925  1.00                 C  
ATOM   1765  CE  LYS   286       1.002  -7.177 -10.794  1.00                 C  
ATOM   1766  CG  LYS   286      -1.127  -7.674  -9.562  1.00                 C  
ATOM   1767  NZ  LYS   286       1.664  -7.055 -12.122  1.00                 N  
ATOM   1768  N   PHE   287      -5.410  -7.176  -9.138  1.00                 N  
ATOM   1769  CA  PHE   287      -6.839  -7.125  -9.382  1.00                 C  
ATOM   1770  C   PHE   287      -7.249  -7.870 -10.638  1.00                 C  
ATOM   1771  O   PHE   287      -8.411  -7.828 -11.045  1.00                 O  
ATOM   1772  CB  PHE   287      -7.314  -5.674  -9.482  1.00                 C  
ATOM   1773  CG  PHE   287      -7.188  -4.905  -8.198  1.00                 C  
ATOM   1774  CZ  PHE   287      -6.960  -3.485  -5.819  1.00                 C  
ATOM   1775  CD1 PHE   287      -6.121  -4.049  -7.989  1.00                 C  
ATOM   1776  CE1 PHE   287      -6.004  -3.342  -6.807  1.00                 C  
ATOM   1777  CD2 PHE   287      -8.136  -5.038  -7.199  1.00                 C  
ATOM   1778  CE2 PHE   287      -8.020  -4.330  -6.017  1.00                 C  
TER
