# Supplementary material for: Comparative Single-Cell Transcriptomics Reveals Novel Genes Involved in Bivalve Embryonic Shell Formation and Questions Ontogenetic Homology of Molluscan Shell Types
Source: Front Cell Dev Biol. 2022 Jun 9;10:883755. doi: 10.3389/fcell.2022.883755 (PMC9261976; doi:10.3389/fcell.2022.883755)
Supplement: Supplementary file 1 [file DataSheet1.ZIP › Supplementary_File1/s_f_1/cea93dffa91e3f93.final.pdb]

ATOM      1  N   ILE    82      -8.477  35.593  56.898  1.00                 N  
ATOM      2  CA  ILE    82      -8.727  36.759  56.039  1.00                 C  
ATOM      3  C   ILE    82     -10.095  36.855  55.401  1.00                 C  
ATOM      4  O   ILE    82     -10.548  37.974  55.118  1.00                 O  
ATOM      5  CB  ILE    82      -7.700  36.847  54.895  1.00                 C  
ATOM      6  CD1 ILE    82      -7.406  39.370  55.118  1.00                 C  
ATOM      7  CG1 ILE    82      -7.778  38.215  54.213  1.00                 C  
ATOM      8  CG2 ILE    82      -7.905  35.709  53.906  1.00                 C  
ATOM      9  N   LEU    83     -10.736  35.705  55.172  1.00                 N  
ATOM     10  CA  LEU    83     -12.045  35.614  54.507  1.00                 C  
ATOM     11  C   LEU    83     -13.235  35.278  55.398  1.00                 C  
ATOM     12  O   LEU    83     -13.132  34.502  56.319  1.00                 O  
ATOM     13  CB  LEU    83     -12.007  34.569  53.390  1.00                 C  
ATOM     14  CG  LEU    83     -10.987  34.805  52.275  1.00                 C  
ATOM     15  CD1 LEU    83     -10.996  33.651  51.284  1.00                 C  
ATOM     16  CD2 LEU    83     -11.266  36.118  51.560  1.00                 C  
ATOM     17  N   SER    84     -14.375  35.874  55.074  1.00                 N  
ATOM     18  CA  SER    84     -15.638  35.612  55.733  1.00                 C  
ATOM     19  C   SER    84     -16.522  34.814  54.752  1.00                 C  
ATOM     20  O   SER    84     -16.742  35.245  53.621  1.00                 O  
ATOM     21  CB  SER    84     -16.301  36.923  56.162  1.00                 C  
ATOM     22  OG  SER    84     -17.582  36.688  56.720  1.00                 O  
ATOM     23  N   GLN    85     -17.055  33.691  55.200  1.00                 N  
ATOM     24  CA  GLN    85     -17.946  32.910  54.400  1.00                 C  
ATOM     25  C   GLN    85     -19.350  33.057  55.005  1.00                 C  
ATOM     26  O   GLN    85     -19.520  33.008  56.222  1.00                 O  
ATOM     27  CB  GLN    85     -17.487  31.451  54.356  1.00                 C  
ATOM     28  CD  GLN    85     -15.729  29.785  53.640  1.00                 C  
ATOM     29  CG  GLN    85     -16.142  31.243  53.680  1.00                 C  
ATOM     30  OE1 GLN    85     -15.519  29.161  54.680  1.00                 O  
ATOM     31  NE2 GLN    85     -15.611  29.237  52.436  1.00                 N  
ATOM     32  N   ASN    86     -20.353  33.234  54.144  1.00                 N  
ATOM     33  CA  ASN    86     -21.714  33.346  54.574  1.00                 C  
ATOM     34  C   ASN    86     -22.337  31.955  54.498  1.00                 C  
ATOM     35  O   ASN    86     -21.664  30.956  54.230  1.00                 O  
ATOM     36  CB  ASN    86     -22.463  34.371  53.720  1.00                 C  
ATOM     37  CG  ASN    86     -22.605  33.935  52.276  1.00                 C  
ATOM     38  OD1 ASN    86     -22.447  32.757  51.955  1.00                 O  
ATOM     39  ND2 ASN    86     -22.903  34.885  51.398  1.00                 N  
ATOM     40  N   PRO    87     -23.664  31.937  54.579  1.00                 N  
ATOM     41  CA  PRO    87     -24.502  30.733  54.719  1.00                 C  
ATOM     42  C   PRO    87     -25.062  30.174  53.420  1.00                 C  
ATOM     43  O   PRO    87     -25.524  29.031  53.361  1.00                 O  
ATOM     44  CB  PRO    87     -25.651  31.185  55.622  1.00                 C  
ATOM     45  CD  PRO    87     -24.407  33.161  55.096  1.00                 C  
ATOM     46  CG  PRO    87     -25.797  32.643  55.340  1.00                 C  
ATOM     47  N   GLU    88     -25.035  30.963  52.351  1.00                 N  
ATOM     48  CA  GLU    88     -25.615  30.608  51.056  1.00                 C  
ATOM     49  C   GLU    88     -24.710  31.120  49.976  1.00                 C  
ATOM     50  O   GLU    88     -24.360  32.303  49.939  1.00                 O  
ATOM     51  CB  GLU    88     -27.027  31.183  50.925  1.00                 C  
ATOM     52  CD  GLU    88     -29.150  31.340  49.567  1.00                 C  
ATOM     53  CG  GLU    88     -27.729  30.816  49.628  1.00                 C  
ATOM     54  OE1 GLU    88     -29.597  31.963  50.553  1.00                 O  
ATOM     55  OE2 GLU    88     -29.818  31.127  48.533  1.00                 O  
ATOM     56  N   MET    89     -24.302  30.252  49.066  1.00                 N  
ATOM     57  CA  MET    89     -23.335  30.702  48.088  1.00                 C  
ATOM     58  C   MET    89     -23.360  29.905  46.831  1.00                 C  
ATOM     59  O   MET    89     -23.880  28.787  46.776  1.00                 O  
ATOM     60  CB  MET    89     -21.922  30.663  48.674  1.00                 C  
ATOM     61  SD  MET    89     -21.106  32.981  47.394  1.00                 S  
ATOM     62  CE  MET    89     -20.804  33.706  49.004  1.00                 C  
ATOM     63  CG  MET    89     -20.853  31.233  47.756  1.00                 C  
ATOM     64  N   GLU    90     -22.785  30.472  45.764  1.00                 N  
ATOM     65  CA  GLU    90     -22.497  29.723  44.542  1.00                 C  
ATOM     66  C   GLU    90     -21.038  29.967  44.204  1.00                 C  
ATOM     67  O   GLU    90     -20.543  31.097  44.189  1.00                 O  
ATOM     68  CB  GLU    90     -23.434  30.159  43.413  1.00                 C  
ATOM     69  CD  GLU    90     -25.231  28.398  43.637  1.00                 C  
ATOM     70  CG  GLU    90     -24.903  29.878  43.683  1.00                 C  
ATOM     71  OE1 GLU    90     -24.455  27.636  43.022  1.00                 O  
ATOM     72  OE2 GLU    90     -26.264  28.001  44.215  1.00                 O  
ATOM     73  N   PHE    91     -20.331  28.875  43.926  1.00                 N  
ATOM     74  CA  PHE    91     -18.894  28.790  44.146  1.00                 C  
ATOM     75  C   PHE    91     -18.139  28.382  42.866  1.00                 C  
ATOM     76  O   PHE    91     -18.700  28.280  41.771  1.00                 O  
ATOM     77  CB  PHE    91     -18.581  27.796  45.266  1.00                 C  
ATOM     78  CG  PHE    91     -17.119  27.693  45.594  1.00                 C  
ATOM     79  CZ  PHE    91     -14.414  27.495  46.200  1.00                 C  
ATOM     80  CD1 PHE    91     -16.387  28.820  45.923  1.00                 C  
ATOM     81  CE1 PHE    91     -15.042  28.725  46.225  1.00                 C  
ATOM     82  CD2 PHE    91     -16.476  26.468  45.574  1.00                 C  
ATOM     83  CE2 PHE    91     -15.130  26.373  45.876  1.00                 C  
ATOM     84  N   MET    92     -16.745  28.179  43.081  1.00                 N  
ATOM     85  CA  MET    92     -16.112  27.530  41.943  1.00                 C  
ATOM     86  C   MET    92     -14.881  26.852  42.568  1.00                 C  
ATOM     87  O   MET    92     -13.956  27.502  43.103  1.00                 O  
ATOM     88  CB  MET    92     -15.781  28.556  40.857  1.00                 C  
ATOM     89  SD  MET    92     -16.565  30.444  38.988  1.00                 S  
ATOM     90  CE  MET    92     -16.015  29.370  37.664  1.00                 C  
ATOM     91  CG  MET    92     -16.999  29.234  40.251  1.00                 C  
ATOM     92  N   ASP    93     -14.918  25.526  42.555  1.00                 N  
ATOM     93  CA  ASP    93     -13.829  24.695  43.080  1.00                 C  
ATOM     94  C   ASP    93     -13.018  24.253  41.855  1.00                 C  
ATOM     95  O   ASP    93     -13.256  23.205  41.244  1.00                 O  
ATOM     96  CB  ASP    93     -14.391  23.518  43.880  1.00                 C  
ATOM     97  CG  ASP    93     -13.304  22.673  44.514  1.00                 C  
ATOM     98  OD1 ASP    93     -12.116  22.907  44.209  1.00                 O  
ATOM     99  OD2 ASP    93     -13.640  21.777  45.316  1.00                 O  
ATOM    100  N   ILE    94     -12.037  25.082  41.513  1.00                 N  
ATOM    101  CA  ILE    94     -11.236  24.894  40.327  1.00                 C  
ATOM    102  C   ILE    94     -10.000  24.075  40.704  1.00                 C  
ATOM    103  O   ILE    94      -9.144  24.540  41.471  1.00                 O  
ATOM    104  CB  ILE    94     -10.843  26.241  39.692  1.00                 C  
ATOM    105  CD1 ILE    94     -12.798  27.750  40.324  1.00                 C  
ATOM    106  CG1 ILE    94     -12.091  26.993  39.222  1.00                 C  
ATOM    107  CG2 ILE    94      -9.851  26.026  38.559  1.00                 C  
ATOM    108  N   GLY    95      -9.934  22.858  40.158  1.00                 N  
ATOM    109  CA  GLY    95      -8.922  21.848  40.494  1.00                 C  
ATOM    110  C   GLY    95      -9.459  21.115  41.727  1.00                 C  
ATOM    111  O   GLY    95      -8.823  21.094  42.772  1.00                 O  
ATOM    112  N   CYS    96     -10.649  20.528  41.604  1.00                 N  
ATOM    113  CA  CYS    96     -11.355  19.889  42.739  1.00                 C  
ATOM    114  C   CYS    96     -10.711  18.624  43.314  1.00                 C  
ATOM    115  O   CYS    96     -11.027  18.272  44.437  1.00                 O  
ATOM    116  CB  CYS    96     -12.788  19.527  42.343  1.00                 C  
ATOM    117  SG  CYS    96     -12.913  18.214  41.107  1.00                 S  
ATOM    118  N   ASN    97      -9.795  18.009  42.551  1.00                 N  
ATOM    119  CA  ASN    97      -9.026  16.804  42.901  1.00                 C  
ATOM    120  C   ASN    97      -9.846  15.683  43.519  1.00                 C  
ATOM    121  O   ASN    97     -10.606  15.022  42.826  1.00                 O  
ATOM    122  CB  ASN    97      -7.883  17.156  43.855  1.00                 C  
ATOM    123  CG  ASN    97      -6.841  18.049  43.211  1.00                 C  
ATOM    124  OD1 ASN    97      -6.614  17.983  42.003  1.00                 O  
ATOM    125  ND2 ASN    97      -6.203  18.889  44.018  1.00                 N  
ATOM    126  N   VAL    98      -9.733  15.540  44.840  1.00                 N  
ATOM    127  CA  VAL    98     -10.347  14.464  45.566  1.00                 C  
ATOM    128  C   VAL    98     -11.466  14.966  46.488  1.00                 C  
ATOM    129  O   VAL    98     -11.971  14.209  47.313  1.00                 O  
ATOM    130  CB  VAL    98      -9.313  13.681  46.396  1.00                 C  
ATOM    131  CG1 VAL    98      -8.273  13.044  45.487  1.00                 C  
ATOM    132  CG2 VAL    98      -8.648  14.592  47.416  1.00                 C  
ATOM    133  N   GLY    99     -11.852  16.244  46.320  1.00                 N  
ATOM    134  CA  GLY    99     -13.011  16.800  47.019  1.00                 C  
ATOM    135  C   GLY    99     -12.812  17.449  48.360  1.00                 C  
ATOM    136  O   GLY    99     -13.797  17.768  49.014  1.00                 O  
ATOM    137  N   VAL   100     -11.564  17.680  48.752  1.00                 N  
ATOM    138  CA  VAL   100     -11.237  18.265  50.032  1.00                 C  
ATOM    139  C   VAL   100     -11.769  19.661  50.176  1.00                 C  
ATOM    140  O   VAL   100     -12.188  20.017  51.255  1.00                 O  
ATOM    141  CB  VAL   100      -9.716  18.280  50.274  1.00                 C  
ATOM    142  CG1 VAL   100      -9.383  19.085  51.521  1.00                 C  
ATOM    143  CG2 VAL   100      -9.182  16.860  50.393  1.00                 C  
ATOM    144  N   TYR   101     -11.753  20.477  49.122  1.00                 N  
ATOM    145  CA  TYR   101     -12.275  21.847  49.276  1.00                 C  
ATOM    146  C   TYR   101     -13.794  21.842  49.494  1.00                 C  
ATOM    147  O   TYR   101     -14.314  22.740  50.120  1.00                 O  
ATOM    148  CB  TYR   101     -11.925  22.695  48.051  1.00                 C  
ATOM    149  CG  TYR   101     -10.459  23.051  47.952  1.00                 C  
ATOM    150  OH  TYR   101      -6.427  24.028  47.663  1.00                 O  
ATOM    151  CZ  TYR   101      -7.761  23.705  47.760  1.00                 C  
ATOM    152  CD1 TYR   101      -9.795  23.001  46.733  1.00                 C  
ATOM    153  CE1 TYR   101      -8.456  23.325  46.632  1.00                 C  
ATOM    154  CD2 TYR   101      -9.742  23.436  49.078  1.00                 C  
ATOM    155  CE2 TYR   101      -8.402  23.764  48.997  1.00                 C  
ATOM    156  N   THR   102     -14.495  20.850  48.955  1.00                 N  
ATOM    157  CA  THR   102     -15.930  20.732  49.165  1.00                 C  
ATOM    158  C   THR   102     -16.146  20.365  50.624  1.00                 C  
ATOM    159  O   THR   102     -17.027  20.930  51.309  1.00                 O  
ATOM    160  CB  THR   102     -16.554  19.685  48.223  1.00                 C  
ATOM    161  OG1 THR   102     -16.349  20.081  46.861  1.00                 O  
ATOM    162  CG2 THR   102     -18.049  19.566  48.475  1.00                 C  
ATOM    163  N   ILE   103     -15.346  19.419  51.119  1.00                 N  
ATOM    164  CA  ILE   103     -15.427  19.043  52.526  1.00                 C  
ATOM    165  C   ILE   103     -15.144  20.214  53.432  1.00                 C  
ATOM    166  O   ILE   103     -15.797  20.360  54.460  1.00                 O  
ATOM    167  CB  ILE   103     -14.462  17.890  52.858  1.00                 C  
ATOM    168  CD1 ILE   103     -13.887  15.492  52.212  1.00                 C  
ATOM    169  CG1 ILE   103     -14.918  16.599  52.174  1.00                 C  
ATOM    170  CG2 ILE   103     -14.336  17.718  54.364  1.00                 C  
ATOM    171  N   THR   104     -14.191  21.076  53.047  1.00                 N  
ATOM    172  CA  THR   104     -13.848  22.243  53.870  1.00                 C  
ATOM    173  C   THR   104     -14.934  23.303  53.843  1.00                 C  
ATOM    174  O   THR   104     -15.227  23.912  54.869  1.00                 O  
ATOM    175  CB  THR   104     -12.521  22.881  53.419  1.00                 C  
ATOM    176  OG1 THR   104     -12.619  23.273  52.044  1.00                 O  
ATOM    177  CG2 THR   104     -11.377  21.889  53.562  1.00                 C  
ATOM    178  N   VAL   105     -15.135  23.963  52.693  1.00                 N  
ATOM    179  CA  VAL   105     -16.174  24.997  52.593  1.00                 C  
ATOM    180  C   VAL   105     -17.579  24.447  52.854  1.00                 C  
ATOM    181  O   VAL   105     -18.421  25.083  53.495  1.00                 O  
ATOM    182  CB  VAL   105     -16.155  25.685  51.215  1.00                 C  
ATOM    183  CG1 VAL   105     -17.363  26.596  51.058  1.00                 C  
ATOM    184  CG2 VAL   105     -14.865  26.469  51.029  1.00                 C  
ATOM    185  N   ALA   106     -17.840  23.247  52.353  1.00                 N  
ATOM    186  CA  ALA   106     -19.144  22.610  52.510  1.00                 C  
ATOM    187  C   ALA   106     -19.492  22.307  53.966  1.00                 C  
ATOM    188  O   ALA   106     -20.638  22.453  54.400  1.00                 O  
ATOM    189  CB  ALA   106     -19.204  21.320  51.707  1.00                 C  
ATOM    190  N   GLN   107     -18.505  21.877  54.741  1.00                 N  
ATOM    191  CA  GLN   107     -18.732  21.535  56.141  1.00                 C  
ATOM    192  C   GLN   107     -19.398  22.652  56.934  1.00                 C  
ATOM    193  O   GLN   107     -20.269  22.419  57.777  1.00                 O  
ATOM    194  CB  GLN   107     -17.414  21.162  56.822  1.00                 C  
ATOM    195  CD  GLN   107     -15.103  21.889  57.538  1.00                 C  
ATOM    196  CG  GLN   107     -16.432  22.316  56.947  1.00                 C  
ATOM    197  OE1 GLN   107     -15.054  21.293  58.614  1.00                 O  
ATOM    198  NE2 GLN   107     -14.019  22.192  56.834  1.00                 N  
ATOM    199  N   ARG   108     -18.993  23.888  56.672  1.00                 N  
ATOM    200  CA  ARG   108     -19.544  25.019  57.399  1.00                 C  
ATOM    201  C   ARG   108     -20.731  25.709  56.737  1.00                 C  
ATOM    202  O   ARG   108     -21.167  26.784  57.161  1.00                 O  
ATOM    203  CB  ARG   108     -18.466  26.078  57.639  1.00                 C  
ATOM    204  CD  ARG   108     -16.430  26.780  58.929  1.00                 C  
ATOM    205  NE  ARG   108     -15.752  27.341  57.763  1.00                 N  
ATOM    206  CG  ARG   108     -17.341  25.622  58.554  1.00                 C  
ATOM    207  CZ  ARG   108     -14.598  26.891  57.281  1.00                 C  
ATOM    208  NH1 ARG   108     -14.055  27.464  56.216  1.00                 N  
ATOM    209  NH2 ARG   108     -13.989  25.868  57.866  1.00                 N  
ATOM    210  N   GLY   109     -21.281  25.107  55.684  1.00                 N  
ATOM    211  CA  GLY   109     -22.462  25.690  55.070  1.00                 C  
ATOM    212  C   GLY   109     -22.398  26.261  53.670  1.00                 C  
ATOM    213  O   GLY   109     -23.390  26.781  53.152  1.00                 O  
ATOM    214  N   ARG   110     -21.245  26.187  53.016  1.00                 N  
ATOM    215  CA  ARG   110     -21.134  26.694  51.653  1.00                 C  
ATOM    216  C   ARG   110     -21.523  25.580  50.690  1.00                 C  
ATOM    217  O   ARG   110     -21.620  24.406  51.057  1.00                 O  
ATOM    218  CB  ARG   110     -19.715  27.198  51.383  1.00                 C  
ATOM    219  CD  ARG   110     -20.147  29.576  52.058  1.00                 C  
ATOM    220  NE  ARG   110     -20.035  30.085  50.693  1.00                 N  
ATOM    221  CG  ARG   110     -19.283  28.346  52.280  1.00                 C  
ATOM    222  CZ  ARG   110     -19.115  30.957  50.294  1.00                 C  
ATOM    223  NH1 ARG   110     -19.090  31.364  49.032  1.00                 N  
ATOM    224  NH2 ARG   110     -18.222  31.421  51.158  1.00                 N  
ATOM    225  N   LYS   111     -21.754  25.943  49.431  1.00                 N  
ATOM    226  CA  LYS   111     -22.059  24.955  48.404  1.00                 C  
ATOM    227  C   LYS   111     -20.996  25.156  47.329  1.00                 C  
ATOM    228  O   LYS   111     -20.429  26.240  47.169  1.00                 O  
ATOM    229  CB  LYS   111     -23.486  25.145  47.885  1.00                 C  
ATOM    230  CD  LYS   111     -24.944  25.600  49.876  1.00                 C  
ATOM    231  CE  LYS   111     -25.544  26.854  49.263  1.00                 C  
ATOM    232  CG  LYS   111     -24.560  24.591  48.805  1.00                 C  
ATOM    233  NZ  LYS   111     -26.272  27.672  50.272  1.00                 N  
ATOM    234  N   VAL   112     -20.715  24.100  46.573  1.00                 N  
ATOM    235  CA  VAL   112     -19.643  24.143  45.595  1.00                 C  
ATOM    236  C   VAL   112     -19.921  23.586  44.204  1.00                 C  
ATOM    237  O   VAL   112     -20.679  22.632  44.010  1.00                 O  
ATOM    238  CB  VAL   112     -18.388  23.406  46.100  1.00                 C  
ATOM    239  CG1 VAL   112     -17.845  24.076  47.353  1.00                 C  
ATOM    240  CG2 VAL   112     -18.702  21.942  46.368  1.00                 C  
ATOM    241  N   VAL   113     -19.284  24.207  43.217  1.00                 N  
ATOM    242  CA  VAL   113     -19.330  23.751  41.834  1.00                 C  
ATOM    243  C   VAL   113     -17.858  23.401  41.607  1.00                 C  
ATOM    244  O   VAL   113     -16.963  24.232  41.777  1.00                 O  
ATOM    245  CB  VAL   113     -19.903  24.834  40.901  1.00                 C  
ATOM    246  CG1 VAL   113     -19.915  24.345  39.461  1.00                 C  
ATOM    247  CG2 VAL   113     -21.302  25.233  41.344  1.00                 C  
ATOM    248  N   SER   114     -17.589  22.159  41.219  1.00                 N  
ATOM    249  CA  SER   114     -16.215  21.717  41.021  1.00                 C  
ATOM    250  C   SER   114     -15.826  21.477  39.577  1.00                 C  
ATOM    251  O   SER   114     -16.636  21.075  38.737  1.00                 O  
ATOM    252  CB  SER   114     -15.948  20.430  41.804  1.00                 C  
ATOM    253  OG  SER   114     -16.765  19.370  41.337  1.00                 O  
ATOM    254  N   ILE   115     -14.651  21.679  39.250  1.00                 N  
ATOM    255  CA  ILE   115     -13.971  21.550  37.943  1.00                 C  
ATOM    256  C   ILE   115     -12.699  20.742  38.099  1.00                 C  
ATOM    257  O   ILE   115     -11.794  21.150  38.824  1.00                 O  
ATOM    258  CB  ILE   115     -13.662  22.928  37.329  1.00                 C  
ATOM    259  CD1 ILE   115     -15.212  24.648  38.396  1.00                 C  
ATOM    260  CG1 ILE   115     -14.943  23.756  37.204  1.00                 C  
ATOM    261  CG2 ILE   115     -12.957  22.769  35.991  1.00                 C  
ATOM    262  N   ASP   116     -12.630  19.586  37.427  1.00                 N  
ATOM    263  CA  ASP   116     -11.469  18.735  37.518  1.00                 C  
ATOM    264  C   ASP   116     -11.293  17.910  36.228  1.00                 C  
ATOM    265  O   ASP   116     -12.207  17.179  35.879  1.00                 O  
ATOM    266  CB  ASP   116     -11.579  17.807  38.729  1.00                 C  
ATOM    267  CG  ASP   116     -10.327  16.979  38.944  1.00                 C  
ATOM    268  OD1 ASP   116      -9.502  16.896  38.010  1.00                 O  
ATOM    269  OD2 ASP   116     -10.171  16.412  40.046  1.00                 O  
ATOM    270  N   ALA   117     -10.124  18.004  35.532  1.00                 N  
ATOM    271  CA  ALA   117      -9.972  17.232  34.283  1.00                 C  
ATOM    272  C   ALA   117      -9.454  15.789  34.378  1.00                 C  
ATOM    273  O   ALA   117      -9.698  15.022  33.455  1.00                 O  
ATOM    274  CB  ALA   117      -9.039  17.955  33.323  1.00                 C  
ATOM    275  N   ASN   118      -8.752  15.421  35.453  1.00                 N  
ATOM    276  CA  ASN   118      -8.131  14.093  35.555  1.00                 C  
ATOM    277  C   ASN   118      -9.184  13.011  35.783  1.00                 C  
ATOM    278  O   ASN   118      -9.989  13.123  36.703  1.00                 O  
ATOM    279  CB  ASN   118      -7.087  14.074  36.673  1.00                 C  
ATOM    280  CG  ASN   118      -6.303  12.777  36.717  1.00                 C  
ATOM    281  OD1 ASN   118      -6.810  11.750  37.169  1.00                 O  
ATOM    282  ND2 ASN   118      -5.063  12.820  36.246  1.00                 N  
ATOM    283  N   ARG   119      -9.143  11.960  34.955  1.00                 N  
ATOM    284  CA  ARG   119     -10.131  10.885  34.972  1.00                 C  
ATOM    285  C   ARG   119     -10.128  10.072  36.269  1.00                 C  
ATOM    286  O   ARG   119     -11.188   9.641  36.707  1.00                 O  
ATOM    287  CB  ARG   119      -9.908   9.934  33.795  1.00                 C  
ATOM    288  CD  ARG   119      -9.968   9.550  31.315  1.00                 C  
ATOM    289  NE  ARG   119     -10.324  10.097  30.008  1.00                 N  
ATOM    290  CG  ARG   119     -10.261  10.528  32.441  1.00                 C  
ATOM    291  CZ  ARG   119     -10.033   9.514  28.850  1.00                 C  
ATOM    292  NH1 ARG   119     -10.397  10.085  27.710  1.00                 N  
ATOM    293  NH2 ARG   119      -9.379   8.361  28.834  1.00                 N  
ATOM    294  N   ARG   120      -8.962   9.882  36.890  1.00                 N  
ATOM    295  CA  ARG   120      -8.911   9.132  38.152  1.00                 C  
ATOM    296  C   ARG   120      -9.492   9.980  39.290  1.00                 C  
ATOM    297  O   ARG   120     -10.146   9.465  40.165  1.00                 O  
ATOM    298  CB  ARG   120      -7.474   8.714  38.469  1.00                 C  
ATOM    299  CD  ARG   120      -7.633   6.362  37.608  1.00                 C  
ATOM    300  NE  ARG   120      -7.025   5.333  36.767  1.00                 N  
ATOM    301  CG  ARG   120      -6.899   7.689  37.506  1.00                 C  
ATOM    302  CZ  ARG   120      -7.604   4.174  36.469  1.00                 C  
ATOM    303  NH1 ARG   120      -6.975   3.299  35.696  1.00                 N  
ATOM    304  NH2 ARG   120      -8.809   3.893  36.944  1.00                 N  
ATOM    305  N   ASN   121      -9.257  11.285  39.255  1.00                 N  
ATOM    306  CA  ASN   121      -9.819  12.202  40.245  1.00                 C  
ATOM    307  C   ASN   121     -11.333  12.281  40.107  1.00                 C  
ATOM    308  O   ASN   121     -12.041  12.313  41.099  1.00                 O  
ATOM    309  CB  ASN   121      -9.187  13.589  40.111  1.00                 C  
ATOM    310  CG  ASN   121      -7.760  13.630  40.621  1.00                 C  
ATOM    311  OD1 ASN   121      -7.345  12.777  41.405  1.00                 O  
ATOM    312  ND2 ASN   121      -7.003  14.627  40.176  1.00                 N  
ATOM    313  N   LEU   122     -11.824  12.298  38.873  1.00                 N  
ATOM    314  CA  LEU   122     -13.256  12.294  38.617  1.00                 C  
ATOM    315  C   LEU   122     -13.928  11.001  39.161  1.00                 C  
ATOM    316  O   LEU   122     -15.062  11.055  39.620  1.00                 O  
ATOM    317  CB  LEU   122     -13.533  12.434  37.119  1.00                 C  
ATOM    318  CG  LEU   122     -15.004  12.461  36.701  1.00                 C  
ATOM    319  CD1 LEU   122     -15.723  13.639  37.342  1.00                 C  
ATOM    320  CD2 LEU   122     -15.132  12.524  35.187  1.00                 C  
ATOM    321  N   GLU   123     -13.247   9.856  39.108  1.00                 N  
ATOM    322  CA  GLU   123     -13.781   8.620  39.737  1.00                 C  
ATOM    323  C   GLU   123     -13.945   8.823  41.260  1.00                 C  
ATOM    324  O   GLU   123     -14.952   8.477  41.825  1.00                 O  
ATOM    325  CB  GLU   123     -12.861   7.432  39.450  1.00                 C  
ATOM    326  CD  GLU   123     -11.898   5.844  37.738  1.00                 C  
ATOM    327  CG  GLU   123     -12.877   6.970  38.002  1.00                 C  
ATOM    328  OE1 GLU   123     -11.075   5.551  38.631  1.00                 O  
ATOM    329  OE2 GLU   123     -11.953   5.253  36.639  1.00                 O  
ATOM    330  N   LEU   124     -12.934   9.418  41.879  1.00                 N  
ATOM    331  CA  LEU   124     -12.920   9.720  43.301  1.00                 C  
ATOM    332  C   LEU   124     -14.024  10.693  43.696  1.00                 C  
ATOM    333  O   LEU   124     -14.638  10.539  44.752  1.00                 O  
ATOM    334  CB  LEU   124     -11.563  10.294  43.713  1.00                 C  
ATOM    335  CG  LEU   124     -10.379   9.326  43.682  1.00                 C  
ATOM    336  CD1 LEU   124      -9.074  10.065  43.935  1.00                 C  
ATOM    337  CD2 LEU   124     -10.565   8.215  44.704  1.00                 C  
ATOM    338  N   LEU   125     -14.267  11.693  42.869  1.00                 N  
ATOM    339  CA  LEU   125     -15.317  12.662  43.145  1.00                 C  
ATOM    340  C   LEU   125     -16.675  12.053  43.077  1.00                 C  
ATOM    341  O   LEU   125     -17.584  12.573  43.721  1.00                 O  
ATOM    342  CB  LEU   125     -15.233  13.836  42.167  1.00                 C  
ATOM    343  CG  LEU   125     -16.245  14.965  42.375  1.00                 C  
ATOM    344  CD1 LEU   125     -16.088  15.579  43.757  1.00                 C  
ATOM    345  CD2 LEU   125     -16.089  16.031  41.301  1.00                 C  
ATOM    346  N   LEU   126     -16.858  10.992  42.284  1.00                 N  
ATOM    347  CA  LEU   126     -18.150  10.303  42.295  1.00                 C  
ATOM    348  C   LEU   126     -18.365   9.613  43.658  1.00                 C  
ATOM    349  O   LEU   126     -19.495   9.493  44.119  1.00                 O  
ATOM    350  CB  LEU   126     -18.224   9.286  41.155  1.00                 C  
ATOM    351  CG  LEU   126     -18.261   9.858  39.736  1.00                 C  
ATOM    352  CD1 LEU   126     -18.180   8.744  38.704  1.00                 C  
ATOM    353  CD2 LEU   126     -19.518  10.687  39.523  1.00                 C  
ATOM    354  N   MET   127     -17.273   9.173  44.288  1.00                 N  
ATOM    355  CA  MET   127     -17.330   8.584  45.627  1.00                 C  
ATOM    356  C   MET   127     -17.643   9.679  46.657  1.00                 C  
ATOM    357  O   MET   127     -18.455   9.487  47.563  1.00                 O  
ATOM    358  CB  MET   127     -16.012   7.881  45.960  1.00                 C  
ATOM    359  SD  MET   127     -17.029   5.378  45.347  1.00                 S  
ATOM    360  CE  MET   127     -16.765   4.909  47.055  1.00                 C  
ATOM    361  CG  MET   127     -15.750   6.631  45.136  1.00                 C  
ATOM    362  N   SER   128     -16.976  10.817  46.510  1.00                 N  
ATOM    363  CA  SER   128     -17.232  11.976  47.370  1.00                 C  
ATOM    364  C   SER   128     -18.690  12.415  47.248  1.00                 C  
ATOM    365  O   SER   128     -19.334  12.678  48.256  1.00                 O  
ATOM    366  CB  SER   128     -16.293  13.129  47.009  1.00                 C  
ATOM    367  OG  SER   128     -14.946  12.800  47.300  1.00                 O  
ATOM    368  N   LEU   129     -19.239  12.475  46.030  1.00                 N  
ATOM    369  CA  LEU   129     -20.642  12.893  45.880  1.00                 C  
ATOM    370  C   LEU   129     -21.618  11.913  46.593  1.00                 C  
ATOM    371  O   LEU   129     -22.673  12.336  47.100  1.00                 O  
ATOM    372  CB  LEU   129     -21.013  13.003  44.400  1.00                 C  
ATOM    373  CG  LEU   129     -20.347  14.136  43.617  1.00                 C  
ATOM    374  CD1 LEU   129     -20.671  14.029  42.134  1.00                 C  
ATOM    375  CD2 LEU   129     -20.781  15.491  44.156  1.00                 C  
ATOM    376  N   GLU   130     -21.273  10.623  46.609  1.00                 N  
ATOM    377  CA  GLU   130     -22.107   9.608  47.265  1.00                 C  
ATOM    378  C   GLU   130     -22.111   9.747  48.777  1.00                 C  
ATOM    379  O   GLU   130     -23.041   9.303  49.417  1.00                 O  
ATOM    380  CB  GLU   130     -21.636   8.202  46.887  1.00                 C  
ATOM    381  CD  GLU   130     -21.381   6.446  45.090  1.00                 C  
ATOM    382  CG  GLU   130     -21.879   7.836  45.432  1.00                 C  
ATOM    383  OE1 GLU   130     -20.698   5.834  45.938  1.00                 O  
ATOM    384  OE2 GLU   130     -21.674   5.968  43.974  1.00                 O  
ATOM    385  N   LYS   131     -21.076  10.327  49.371  1.00                 N  
ATOM    386  CA  LYS   131     -21.118  10.466  50.810  1.00                 C  
ATOM    387  C   LYS   131     -22.106  11.562  51.235  1.00                 C  
ATOM    388  O   LYS   131     -22.517  11.603  52.381  1.00                 O  
ATOM    389  CB  LYS   131     -19.724  10.776  51.359  1.00                 C  
ATOM    390  CD  LYS   131     -17.374  10.007  51.788  1.00                 C  
ATOM    391  CE  LYS   131     -16.386   8.859  51.659  1.00                 C  
ATOM    392  CG  LYS   131     -18.734   9.631  51.224  1.00                 C  
ATOM    393  NZ  LYS   131     -15.042   9.220  52.188  1.00                 N  
ATOM    394  N   GLY   132     -22.583  12.372  50.287  1.00                 N  
ATOM    395  CA  GLY   132     -23.505  13.455  50.584  1.00                 C  
ATOM    396  C   GLY   132     -24.858  13.304  49.969  1.00                 C  
ATOM    397  O   GLY   132     -25.666  14.204  50.068  1.00                 O  
ATOM    398  N   LYS   133     -25.139  12.130  49.417  1.00                 N  
ATOM    399  CA  LYS   133     -26.381  11.902  48.713  1.00                 C  
ATOM    400  C   LYS   133     -27.689  12.206  49.508  1.00                 C  
ATOM    401  O   LYS   133     -28.658  12.672  48.944  1.00                 O  
ATOM    402  CB  LYS   133     -26.467  10.451  48.234  1.00                 C  
ATOM    403  CD  LYS   133     -25.817   8.754  46.503  1.00                 C  
ATOM    404  CE  LYS   133     -25.524   7.627  47.480  1.00                 C  
ATOM    405  CG  LYS   133     -25.499  10.110  47.113  1.00                 C  
ATOM    406  NZ  LYS   133     -24.072   7.530  47.798  1.00                 N  
ATOM    407  N   LEU   134     -27.697  11.987  50.814  1.00                 N  
ATOM    408  CA  LEU   134     -28.887  12.221  51.620  1.00                 C  
ATOM    409  C   LEU   134     -28.904  13.591  52.279  1.00                 C  
ATOM    410  O   LEU   134     -29.777  13.845  53.078  1.00                 O  
ATOM    411  CB  LEU   134     -29.021  11.148  52.702  1.00                 C  
ATOM    412  CG  LEU   134     -29.311   9.727  52.215  1.00                 C  
ATOM    413  CD1 LEU   134     -29.258   8.740  53.372  1.00                 C  
ATOM    414  CD2 LEU   134     -30.666   9.661  51.526  1.00                 C  
ATOM    415  N   THR   135     -28.397  13.653  53.505  1.00                 N  
ATOM    416  CA  THR   135     -28.328  14.895  54.268  1.00                 C  
ATOM    417  C   THR   135     -26.862  15.342  54.408  1.00                 C  
ATOM    418  O   THR   135     -25.941  14.520  54.413  1.00                 O  
ATOM    419  CB  THR   135     -28.968  14.739  55.660  1.00                 C  
ATOM    420  OG1 THR   135     -28.257  13.743  56.407  1.00                 O  
ATOM    421  CG2 THR   135     -30.420  14.306  55.533  1.00                 C  
ATOM    422  N   GLN   136     -26.619  16.660  54.526  1.00                 N  
ATOM    423  CA  GLN   136     -27.592  17.756  54.539  1.00                 C  
ATOM    424  C   GLN   136     -28.282  17.879  53.192  1.00                 C  
ATOM    425  O   GLN   136     -27.943  17.206  52.215  1.00                 O  
ATOM    426  CB  GLN   136     -26.909  19.075  54.907  1.00                 C  
ATOM    427  CD  GLN   136     -27.317  18.933  57.396  1.00                 C  
ATOM    428  CG  GLN   136     -26.287  19.085  56.294  1.00                 C  
ATOM    429  OE1 GLN   136     -28.291  19.683  57.456  1.00                 O  
ATOM    430  NE2 GLN   136     -27.104  17.958  58.272  1.00                 N  
ATOM    431  N   ASN   137     -29.273  18.758  53.136  1.00                 N  
ATOM    432  CA  ASN   137     -30.041  19.017  51.927  1.00                 C  
ATOM    433  C   ASN   137     -29.206  19.975  51.067  1.00                 C  
ATOM    434  O   ASN   137     -29.513  21.163  50.927  1.00                 O  
ATOM    435  CB  ASN   137     -31.420  19.579  52.278  1.00                 C  
ATOM    436  CG  ASN   137     -32.342  19.654  51.077  1.00                 C  
ATOM    437  OD1 ASN   137     -32.133  18.966  50.078  1.00                 O  
ATOM    438  ND2 ASN   137     -33.368  20.492  51.171  1.00                 N  
ATOM    439  N   VAL   138     -28.090  19.510  50.563  1.00                 N  
ATOM    440  CA  VAL   138     -27.255  20.280  49.610  1.00                 C  
ATOM    441  C   VAL   138     -26.653  19.481  48.439  1.00                 C  
ATOM    442  O   VAL   138     -25.938  20.044  47.621  1.00                 O  
ATOM    443  CB  VAL   138     -26.085  20.981  50.324  1.00                 C  
ATOM    444  CG1 VAL   138     -26.606  21.991  51.335  1.00                 C  
ATOM    445  CG2 VAL   138     -25.185  19.959  51.002  1.00                 C  
ATOM    446  N   THR   139     -26.941  18.188  48.353  1.00                 N  
ATOM    447  CA  THR   139     -26.446  17.330  47.261  1.00                 C  
ATOM    448  C   THR   139     -26.777  17.845  45.859  1.00                 C  
ATOM    449  O   THR   139     -25.970  17.711  44.922  1.00                 O  
ATOM    450  CB  THR   139     -26.999  15.897  47.374  1.00                 C  
ATOM    451  OG1 THR   139     -26.559  15.308  48.605  1.00                 O  
ATOM    452  CG2 THR   139     -26.500  15.041  46.220  1.00                 C  
ATOM    453  N   LEU   140     -27.966  18.428  45.716  1.00                 N  
ATOM    454  CA  LEU   140     -28.462  18.911  44.425  1.00                 C  
ATOM    455  C   LEU   140     -27.800  20.200  43.992  1.00                 C  
ATOM    456  O   LEU   140     -27.908  20.582  42.839  1.00                 O  
ATOM    457  CB  LEU   140     -29.978  19.115  44.475  1.00                 C  
ATOM    458  CG  LEU   140     -30.824  17.858  44.689  1.00                 C  
ATOM    459  CD1 LEU   140     -32.293  18.219  44.843  1.00                 C  
ATOM    460  CD2 LEU   140     -30.637  16.882  43.537  1.00                 C  
ATOM    461  N   LEU   141     -27.108  20.858  44.912  1.00                 N  
ATOM    462  CA  LEU   141     -26.442  22.127  44.645  1.00                 C  
ATOM    463  C   LEU   141     -25.008  21.966  44.153  1.00                 C  
ATOM    464  O   LEU   141     -24.363  22.952  43.833  1.00                 O  
ATOM    465  CB  LEU   141     -26.439  23.005  45.898  1.00                 C  
ATOM    466  CG  LEU   141     -27.808  23.435  46.428  1.00                 C  
ATOM    467  CD1 LEU   141     -27.662  24.214  47.726  1.00                 C  
ATOM    468  CD2 LEU   141     -28.548  24.268  45.392  1.00                 C  
ATOM    469  N   TRP   142     -24.533  20.727  44.066  1.00                 N  
ATOM    470  CA  TRP   142     -23.174  20.453  43.665  1.00                 C  
ATOM    471  C   TRP   142     -23.157  19.812  42.307  1.00                 C  
ATOM    472  O   TRP   142     -23.862  18.834  42.101  1.00                 O  
ATOM    473  CB  TRP   142     -22.482  19.556  44.694  1.00                 C  
ATOM    474  CG  TRP   142     -22.223  20.235  46.003  1.00                 C  
ATOM    475  CD1 TRP   142     -22.167  21.580  46.233  1.00                 C  
ATOM    476  NE1 TRP   142     -21.908  21.825  47.560  1.00                 N  
ATOM    477  CD2 TRP   142     -21.984  19.602  47.266  1.00                 C  
ATOM    478  CE2 TRP   142     -21.792  20.623  48.214  1.00                 C  
ATOM    479  CH2 TRP   142     -21.470  19.046  49.942  1.00                 C  
ATOM    480  CZ2 TRP   142     -21.534  20.356  49.558  1.00                 C  
ATOM    481  CE3 TRP   142     -21.914  18.271  47.687  1.00                 C  
ATOM    482  CZ3 TRP   142     -21.658  18.011  49.020  1.00                 C  
ATOM    483  N   ASN   143     -22.344  20.342  41.390  1.00                 N  
ATOM    484  CA  ASN   143     -22.110  19.686  40.095  1.00                 C  
ATOM    485  C   ASN   143     -20.619  19.508  39.833  1.00                 C  
ATOM    486  O   ASN   143     -19.770  20.291  40.284  1.00                 O  
ATOM    487  CB  ASN   143     -22.766  20.482  38.965  1.00                 C  
ATOM    488  CG  ASN   143     -24.277  20.516  39.077  1.00                 C  
ATOM    489  OD1 ASN   143     -24.958  19.563  38.700  1.00                 O  
ATOM    490  ND2 ASN   143     -24.806  21.618  39.597  1.00                 N  
ATOM    491  N   ALA   144     -20.311  18.471  39.082  1.00                 N  
ATOM    492  CA  ALA   144     -18.943  18.147  38.697  1.00                 C  
ATOM    493  C   ALA   144     -18.788  18.354  37.187  1.00                 C  
ATOM    494  O   ALA   144     -19.640  17.944  36.404  1.00                 O  
ATOM    495  CB  ALA   144     -18.604  16.719  39.096  1.00                 C  
ATOM    496  N   LEU   145     -17.702  19.030  36.804  1.00                 N  
ATOM    497  CA  LEU   145     -17.428  19.361  35.413  1.00                 C  
ATOM    498  C   LEU   145     -16.084  18.795  35.083  1.00                 C  
ATOM    499  O   LEU   145     -15.094  19.320  35.556  1.00                 O  
ATOM    500  CB  LEU   145     -17.486  20.875  35.201  1.00                 C  
ATOM    501  CG  LEU   145     -18.815  21.556  35.533  1.00                 C  
ATOM    502  CD1 LEU   145     -18.695  23.066  35.398  1.00                 C  
ATOM    503  CD2 LEU   145     -19.926  21.031  34.637  1.00                 C  
ATOM    504  N   SER   146     -16.087  17.710  34.306  1.00                 N  
ATOM    505  CA  SER   146     -14.888  16.964  33.890  1.00                 C  
ATOM    506  C   SER   146     -14.137  17.626  32.751  1.00                 C  
ATOM    507  O   SER   146     -14.105  17.142  31.646  1.00                 O  
ATOM    508  CB  SER   146     -15.260  15.539  33.477  1.00                 C  
ATOM    509  OG  SER   146     -16.221  15.544  32.435  1.00                 O  
ATOM    510  N   ASP   147     -13.532  18.759  33.056  1.00                 N  
ATOM    511  CA  ASP   147     -12.769  19.548  32.114  1.00                 C  
ATOM    512  C   ASP   147     -11.754  20.302  32.930  1.00                 C  
ATOM    513  O   ASP   147     -11.808  20.337  34.180  1.00                 O  
ATOM    514  CB  ASP   147     -13.692  20.472  31.317  1.00                 C  
ATOM    515  CG  ASP   147     -14.407  21.479  32.195  1.00                 C  
ATOM    516  OD1 ASP   147     -13.728  22.166  32.987  1.00                 O  
ATOM    517  OD2 ASP   147     -15.648  21.583  32.091  1.00                 O  
ATOM    518  N   LYS   148     -10.843  20.919  32.198  1.00                 N  
ATOM    519  CA  LYS   148      -9.876  21.818  32.764  1.00                 C  
ATOM    520  C   LYS   148     -10.358  23.245  32.579  1.00                 C  
ATOM    521  O   LYS   148     -11.166  23.536  31.699  1.00                 O  
ATOM    522  CB  LYS   148      -8.506  21.609  32.116  1.00                 C  
ATOM    523  CD  LYS   148      -6.072  22.213  32.017  1.00                 C  
ATOM    524  CE  LYS   148      -5.538  20.817  32.293  1.00                 C  
ATOM    525  CG  LYS   148      -7.396  22.448  32.726  1.00                 C  
ATOM    526  NZ  LYS   148      -4.187  20.612  31.701  1.00                 N  
ATOM    527  N   VAL   149      -9.904  24.128  33.451  1.00                 N  
ATOM    528  CA  VAL   149     -10.239  25.539  33.393  1.00                 C  
ATOM    529  C   VAL   149      -9.135  26.237  32.585  1.00                 C  
ATOM    530  O   VAL   149      -7.950  26.103  32.901  1.00                 O  
ATOM    531  CB  VAL   149     -10.387  26.142  34.802  1.00                 C  
ATOM    532  CG1 VAL   149     -10.657  27.637  34.716  1.00                 C  
ATOM    533  CG2 VAL   149     -11.497  25.440  35.568  1.00                 C  
ATOM    534  N   GLU   150      -9.538  27.018  31.581  1.00                 N  
ATOM    535  CA  GLU   150      -8.593  27.744  30.727  1.00                 C  
ATOM    536  C   GLU   150      -9.256  28.968  30.195  1.00                 C  
ATOM    537  O   GLU   150     -10.303  29.338  30.710  1.00                 O  
ATOM    538  CB  GLU   150      -8.099  26.846  29.591  1.00                 C  
ATOM    539  CD  GLU   150      -5.952  26.012  30.628  1.00                 C  
ATOM    540  CG  GLU   150      -7.305  25.637  30.056  1.00                 C  
ATOM    541  OE1 GLU   150      -5.460  27.116  30.312  1.00                 O  
ATOM    542  OE2 GLU   150      -5.383  25.203  31.391  1.00                 O  
ATOM    543  N   ASP   169      -8.622  29.647  29.241  1.00                 N  
ATOM    544  CA  ASP   169      -9.141  30.905  28.744  1.00                 C  
ATOM    545  C   ASP   169     -10.161  30.760  27.646  1.00                 C  
ATOM    546  O   ASP   169     -10.985  31.653  27.442  1.00                 O  
ATOM    547  CB  ASP   169      -8.002  31.790  28.232  1.00                 C  
ATOM    548  CG  ASP   169      -7.256  31.164  27.070  1.00                 C  
ATOM    549  OD1 ASP   169      -7.630  30.047  26.656  1.00                 O  
ATOM    550  OD2 ASP   169      -6.297  31.792  26.573  1.00                 O  
ATOM    551  N   GLY   170     -10.129  29.648  26.937  1.00                 N  
ATOM    552  CA  GLY   170     -11.150  29.432  25.971  1.00                 C  
ATOM    553  C   GLY   170     -11.522  27.974  25.915  1.00                 C  
ATOM    554  O   GLY   170     -11.108  27.196  26.800  1.00                 O  
ATOM    555  N   ASN   171     -12.386  27.635  24.958  1.00                 N  
ATOM    556  CA  ASN   171     -12.887  26.310  24.798  1.00                 C  
ATOM    557  C   ASN   171     -12.055  25.555  23.761  1.00                 C  
ATOM    558  O   ASN   171     -12.060  25.901  22.584  1.00                 O  
ATOM    559  CB  ASN   171     -14.365  26.340  24.405  1.00                 C  
ATOM    560  CG  ASN   171     -14.970  24.953  24.305  1.00                 C  
ATOM    561  OD1 ASN   171     -14.253  23.961  24.176  1.00                 O  
ATOM    562  ND2 ASN   171     -16.294  24.881  24.364  1.00                 N  
ATOM    563  N   ASN   172     -11.356  24.515  24.212  1.00                 N  
ATOM    564  CA  ASN   172     -10.492  23.728  23.353  1.00                 C  
ATOM    565  C   ASN   172     -10.226  22.336  23.937  1.00                 C  
ATOM    566  O   ASN   172     -10.167  22.170  25.138  1.00                 O  
ATOM    567  CB  ASN   172      -9.172  24.460  23.105  1.00                 C  
ATOM    568  CG  ASN   172      -8.360  24.643  24.373  1.00                 C  
ATOM    569  OD1 ASN   172      -7.588  23.766  24.759  1.00                 O  
ATOM    570  ND2 ASN   172      -8.534  25.787  25.025  1.00                 N  
ATOM    571  N   SER   173     -10.109  21.353  23.046  1.00                 N  
ATOM    572  CA  SER   173      -9.834  19.975  23.369  1.00                 C  
ATOM    573  C   SER   173      -8.364  19.729  23.063  1.00                 C  
ATOM    574  O   SER   173      -7.945  19.886  21.930  1.00                 O  
ATOM    575  CB  SER   173     -10.754  19.045  22.575  1.00                 C  
ATOM    576  OG  SER   173     -10.421  17.686  22.800  1.00                 O  
ATOM    577  N   ALA   174      -7.610  19.342  24.093  1.00                 N  
ATOM    578  CA  ALA   174      -6.157  19.206  24.028  1.00                 C  
ATOM    579  C   ALA   174      -5.640  17.979  24.793  1.00                 C  
ATOM    580  O   ALA   174      -6.331  17.477  25.691  1.00                 O  
ATOM    581  CB  ALA   174      -5.483  20.456  24.572  1.00                 C  
ATOM    582  N   GLY   175      -4.542  17.391  24.362  1.00                 N  
ATOM    583  CA  GLY   175      -3.901  16.422  25.202  1.00                 C  
ATOM    584  C   GLY   175      -4.230  14.980  24.864  1.00                 C  
ATOM    585  O   GLY   175      -5.247  14.650  24.248  1.00                 O  
ATOM    586  N   ILE   176      -3.334  14.111  25.285  1.00                 N  
ATOM    587  CA  ILE   176      -3.166  12.728  25.045  1.00                 C  
ATOM    588  C   ILE   176      -2.909  11.858  26.264  1.00                 C  
ATOM    589  O   ILE   176      -1.770  11.757  26.729  1.00                 O  
ATOM    590  CB  ILE   176      -2.016  12.462  24.056  1.00                 C  
ATOM    591  CD1 ILE   176      -1.109  13.128  21.769  1.00                 C  
ATOM    592  CG1 ILE   176      -2.275  13.182  22.731  1.00                 C  
ATOM    593  CG2 ILE   176      -1.816  10.967  23.860  1.00                 C  
ATOM    594  N   ASN   177      -3.917  11.210  26.822  1.00                 N  
ATOM    595  CA  ASN   177      -5.327  11.248  26.363  1.00                 C  
ATOM    596  C   ASN   177      -5.980  12.595  26.613  1.00                 C  
ATOM    597  O   ASN   177      -5.611  13.326  27.537  1.00                 O  
ATOM    598  CB  ASN   177      -6.140  10.141  27.037  1.00                 C  
ATOM    599  CG  ASN   177      -5.744   8.756  26.564  1.00                 C  
ATOM    600  OD1 ASN   177      -5.303   8.581  25.428  1.00                 O  
ATOM    601  ND2 ASN   177      -5.899   7.767  27.436  1.00                 N  
ATOM    602  N   ALA   178      -6.840  12.967  25.862  1.00                 N  
ATOM    603  CA  ALA   178      -7.399  14.295  25.566  1.00                 C  
ATOM    604  C   ALA   178      -8.353  14.794  26.653  1.00                 C  
ATOM    605  O   ALA   178      -9.112  14.028  27.226  1.00                 O  
ATOM    606  CB  ALA   178      -8.127  14.278  24.231  1.00                 C  
ATOM    607  N   VAL   179      -8.285  16.081  26.960  1.00                 N  
ATOM    608  CA  VAL   179      -9.264  16.690  27.862  1.00                 C  
ATOM    609  C   VAL   179      -9.945  17.885  27.205  1.00                 C  
ATOM    610  O   VAL   179      -9.396  18.499  26.295  1.00                 O  
ATOM    611  CB  VAL   179      -8.615  17.124  29.189  1.00                 C  
ATOM    612  CG1 VAL   179      -8.027  15.923  29.913  1.00                 C  
ATOM    613  CG2 VAL   179      -7.545  18.177  28.940  1.00                 C  
ATOM    614  N   TYR   180     -11.145  18.202  27.688  1.00                 N  
ATOM    615  CA  TYR   180     -11.819  19.428  27.300  1.00                 C  
ATOM    616  C   TYR   180     -11.343  20.496  28.276  1.00                 C  
ATOM    617  O   TYR   180     -11.191  20.216  29.465  1.00                 O  
ATOM    618  CB  TYR   180     -13.337  19.236  27.326  1.00                 C  
ATOM    619  CG  TYR   180     -13.854  18.301  26.256  1.00                 C  
ATOM    620  OH  TYR   180     -15.275  15.715  23.327  1.00                 O  
ATOM    621  CZ  TYR   180     -14.805  16.572  24.295  1.00                 C  
ATOM    622  CD1 TYR   180     -13.976  16.939  26.501  1.00                 C  
ATOM    623  CE1 TYR   180     -14.448  16.076  25.530  1.00                 C  
ATOM    624  CD2 TYR   180     -14.219  18.782  25.006  1.00                 C  
ATOM    625  CE2 TYR   180     -14.693  17.934  24.022  1.00                 C  
ATOM    626  N   ALA   181     -11.081  21.686  27.753  1.00                 N  
ATOM    627  CA  ALA   181     -10.679  22.860  28.505  1.00                 C  
ATOM    628  C   ALA   181     -11.757  23.893  28.142  1.00                 C  
ATOM    629  O   ALA   181     -12.132  24.030  26.971  1.00                 O  
ATOM    630  CB  ALA   181      -9.265  23.273  28.127  1.00                 C  
ATOM    631  N   VAL   182     -12.301  24.552  29.159  1.00                 N  
ATOM    632  CA  VAL   182     -13.346  25.526  28.990  1.00                 C  
ATOM    633  C   VAL   182     -13.073  26.666  29.941  1.00                 C  
ATOM    634  O   VAL   182     -12.411  26.441  30.963  1.00                 O  
ATOM    635  CB  VAL   182     -14.737  24.909  29.230  1.00                 C  
ATOM    636  CG1 VAL   182     -14.862  24.420  30.664  1.00                 C  
ATOM    637  CG2 VAL   182     -15.829  25.918  28.909  1.00                 C  
ATOM    638  N   MET   183     -13.562  27.883  29.618  1.00                 N  
ATOM    639  CA  MET   183     -13.441  28.974  30.566  1.00                 C  
ATOM    640  C   MET   183     -14.506  28.872  31.667  1.00                 C  
ATOM    641  O   MET   183     -15.619  28.438  31.393  1.00                 O  
ATOM    642  CB  MET   183     -13.554  30.321  29.850  1.00                 C  
ATOM    643  SD  MET   183     -15.027  32.202  28.446  1.00                 S  
ATOM    644  CE  MET   183     -16.692  32.149  27.789  1.00                 C  
ATOM    645  CG  MET   183     -14.916  30.581  29.227  1.00                 C  
ATOM    646  N   LEU   184     -14.132  29.274  32.879  1.00                 N  
ATOM    647  CA  LEU   184     -15.029  29.287  34.059  1.00                 C  
ATOM    648  C   LEU   184     -16.355  30.019  33.812  1.00                 C  
ATOM    649  O   LEU   184     -17.398  29.530  34.223  1.00                 O  
ATOM    650  CB  LEU   184     -14.328  29.929  35.258  1.00                 C  
ATOM    651  CG  LEU   184     -13.168  29.139  35.868  1.00                 C  
ATOM    652  CD1 LEU   184     -12.451  29.966  36.924  1.00                 C  
ATOM    653  CD2 LEU   184     -13.664  27.832  36.467  1.00                 C  
ATOM    654  N   ASP   185     -16.287  31.179  33.158  1.00                 N  
ATOM    655  CA  ASP   185     -17.447  31.984  32.821  1.00                 C  
ATOM    656  C   ASP   185     -18.466  31.189  31.990  1.00                 C  
ATOM    657  O   ASP   185     -19.644  31.448  32.059  1.00                 O  
ATOM    658  CB  ASP   185     -17.024  33.241  32.058  1.00                 C  
ATOM    659  CG  ASP   185     -16.325  34.253  32.944  1.00                 C  
ATOM    660  OD1 ASP   185     -16.404  34.113  34.183  1.00                 O  
ATOM    661  OD2 ASP   185     -15.697  35.185  32.400  1.00                 O  
ATOM    662  N   HIS   186     -18.013  30.248  31.181  1.00                 N  
ATOM    663  CA  HIS   186     -18.955  29.382  30.385  1.00                 C  
ATOM    664  C   HIS   186     -19.408  28.137  31.161  1.00                 C  
ATOM    665  O   HIS   186     -20.508  27.659  30.972  1.00                 O  
ATOM    666  CB  HIS   186     -18.303  28.949  29.070  1.00                 C  
ATOM    667  CG  HIS   186     -19.197  28.128  28.194  1.00                 C  
ATOM    668  ND1 HIS   186     -20.271  28.663  27.516  1.00                 N  
ATOM    669  CE1 HIS   186     -20.878  27.687  26.818  1.00                 C  
ATOM    670  CD2 HIS   186     -19.264  26.728  27.801  1.00                 C  
ATOM    671  NE2 HIS   186     -20.280  26.524  26.984  1.00                 N  
ATOM    672  N   LEU   187     -18.753  27.011  30.899  1.00                 N  
ATOM    673  CA  LEU   187     -19.119  25.755  31.539  1.00                 C  
ATOM    674  C   LEU   187     -18.799  25.616  33.019  1.00                 C  
ATOM    675  O   LEU   187     -19.494  24.914  33.759  1.00                 O  
ATOM    676  CB  LEU   187     -18.450  24.577  30.828  1.00                 C  
ATOM    677  CG  LEU   187     -18.932  24.280  29.407  1.00                 C  
ATOM    678  CD1 LEU   187     -18.084  23.191  28.768  1.00                 C  
ATOM    679  CD2 LEU   187     -20.398  23.876  29.409  1.00                 C  
ATOM    680  N   VAL   188     -17.745  26.275  33.490  1.00                 N  
ATOM    681  CA  VAL   188     -17.392  26.147  34.896  1.00                 C  
ATOM    682  C   VAL   188     -17.902  27.254  35.804  1.00                 C  
ATOM    683  O   VAL   188     -17.822  27.157  37.032  1.00                 O  
ATOM    684  CB  VAL   188     -15.866  26.064  35.090  1.00                 C  
ATOM    685  CG1 VAL   188     -15.514  26.105  36.569  1.00                 C  
ATOM    686  CG2 VAL   188     -15.315  24.804  34.441  1.00                 C  
ATOM    687  N   GLY   189     -18.437  28.329  35.237  1.00                 N  
ATOM    688  CA  GLY   189     -18.895  29.417  36.083  1.00                 C  
ATOM    689  C   GLY   189     -20.032  30.284  35.543  1.00                 C  
ATOM    690  O   GLY   189     -21.138  30.309  36.090  1.00                 O  
ATOM    691  N   TYR   190     -19.779  31.008  34.460  1.00                 N  
ATOM    692  CA  TYR   190     -20.781  31.921  33.919  1.00                 C  
ATOM    693  C   TYR   190     -22.177  31.373  33.657  1.00                 C  
ATOM    694  O   TYR   190     -23.181  31.976  34.046  1.00                 O  
ATOM    695  CB  TYR   190     -20.300  32.522  32.597  1.00                 C  
ATOM    696  CG  TYR   190     -21.308  33.436  31.937  1.00                 C  
ATOM    697  OH  TYR   190     -24.074  35.963  30.133  1.00                 O  
ATOM    698  CZ  TYR   190     -23.159  35.126  30.729  1.00                 C  
ATOM    699  CD1 TYR   190     -21.471  34.745  32.371  1.00                 C  
ATOM    700  CE1 TYR   190     -22.389  35.588  31.774  1.00                 C  
ATOM    701  CD2 TYR   190     -22.092  32.987  30.882  1.00                 C  
ATOM    702  CE2 TYR   190     -23.015  33.816  30.273  1.00                 C  
ATOM    703  N   PHE   191     -22.283  30.226  32.997  1.00                 N  
ATOM    704  CA  PHE   191     -23.603  29.677  32.693  1.00                 C  
ATOM    705  C   PHE   191     -24.325  29.129  33.924  1.00                 C  
ATOM    706  O   PHE   191     -25.469  28.672  33.854  1.00                 O  
ATOM    707  CB  PHE   191     -23.493  28.567  31.646  1.00                 C  
ATOM    708  CG  PHE   191     -24.816  27.976  31.248  1.00                 C  
ATOM    709  CZ  PHE   191     -27.262  26.878  30.515  1.00                 C  
ATOM    710  CD1 PHE   191     -25.677  28.669  30.415  1.00                 C  
ATOM    711  CE1 PHE   191     -26.894  28.126  30.049  1.00                 C  
ATOM    712  CD2 PHE   191     -25.199  26.728  31.706  1.00                 C  
ATOM    713  CE2 PHE   191     -26.415  26.185  31.340  1.00                 C  
ATOM    714  N   ALA   192     -23.659  29.171  35.073  1.00                 N  
ATOM    715  CA  ALA   192     -24.249  28.668  36.312  1.00                 C  
ATOM    716  C   ALA   192     -24.688  29.761  37.286  1.00                 C  
ATOM    717  O   ALA   192     -25.530  29.535  38.160  1.00                 O  
ATOM    718  CB  ALA   192     -23.273  27.748  37.029  1.00                 C  
ATOM    719  N   LYS   193     -24.125  31.055  37.150  1.00                 N  
ATOM    720  CA  LYS   193     -24.538  32.020  38.132  1.00                 C  
ATOM    721  C   LYS   193     -23.286  32.760  38.579  1.00                 C  
ATOM    722  O   LYS   193     -22.150  32.334  38.316  1.00                 O  
ATOM    723  CB  LYS   193     -25.251  31.329  39.296  1.00                 C  
ATOM    724  CD  LYS   193     -26.877  33.149  39.882  1.00                 C  
ATOM    725  CE  LYS   193     -27.422  34.032  40.992  1.00                 C  
ATOM    726  CG  LYS   193     -25.735  32.278  40.380  1.00                 C  
ATOM    727  NZ  LYS   193     -28.501  34.935  40.503  1.00                 N  
ATOM    728  N   HIS   194     -23.451  33.973  39.130  1.00                 N  
ATOM    729  CA  HIS   194     -22.269  34.710  39.587  1.00                 C  
ATOM    730  C   HIS   194     -21.822  34.018  40.874  1.00                 C  
ATOM    731  O   HIS   194     -22.601  33.804  41.807  1.00                 O  
ATOM    732  CB  HIS   194     -22.605  36.189  39.791  1.00                 C  
ATOM    733  CG  HIS   194     -22.920  36.917  38.522  1.00                 C  
ATOM    734  ND1 HIS   194     -21.966  37.199  37.569  1.00                 N  
ATOM    735  CE1 HIS   194     -22.546  37.857  36.549  1.00                 C  
ATOM    736  CD2 HIS   194     -24.117  37.493  37.925  1.00                 C  
ATOM    737  NE2 HIS   194     -23.837  38.037  36.756  1.00                 N  
ATOM    738  N   SER   195     -20.539  33.659  40.930  1.00                 N  
ATOM    739  CA  SER   195     -19.981  32.933  42.068  1.00                 C  
ATOM    740  C   SER   195     -18.712  33.556  42.610  1.00                 C  
ATOM    741  O   SER   195     -17.870  34.079  41.875  1.00                 O  
ATOM    742  CB  SER   195     -19.697  31.478  41.688  1.00                 C  
ATOM    743  OG  SER   195     -20.890  30.800  41.339  1.00                 O  
ATOM    744  N   VAL   196     -18.566  33.503  43.926  1.00                 N  
ATOM    745  CA  VAL   196     -17.373  34.014  44.585  1.00                 C  
ATOM    746  C   VAL   196     -16.325  32.897  44.532  1.00                 C  
ATOM    747  O   VAL   196     -16.590  31.749  44.900  1.00                 O  
ATOM    748  CB  VAL   196     -17.673  34.460  46.028  1.00                 C  
ATOM    749  CG1 VAL   196     -16.394  34.897  46.727  1.00                 C  
ATOM    750  CG2 VAL   196     -18.699  35.583  46.036  1.00                 C  
ATOM    751  N   PHE   197     -15.123  33.214  44.074  1.00                 N  
ATOM    752  CA  PHE   197     -14.069  32.208  43.991  1.00                 C  
ATOM    753  C   PHE   197     -13.517  31.962  45.402  1.00                 C  
ATOM    754  O   PHE   197     -13.164  32.894  46.130  1.00                 O  
ATOM    755  CB  PHE   197     -12.968  32.663  43.031  1.00                 C  
ATOM    756  CG  PHE   197     -13.386  32.669  41.588  1.00                 C  
ATOM    757  CZ  PHE   197     -14.156  32.674  38.917  1.00                 C  
ATOM    758  CD1 PHE   197     -14.306  33.593  41.123  1.00                 C  
ATOM    759  CE1 PHE   197     -14.690  33.598  39.795  1.00                 C  
ATOM    760  CD2 PHE   197     -12.861  31.750  40.697  1.00                 C  
ATOM    761  CE2 PHE   197     -13.245  31.756  39.369  1.00                 C  
ATOM    762  N   ILE   198     -13.436  30.692  45.802  1.00                 N  
ATOM    763  CA  ILE   198     -12.947  30.355  47.132  1.00                 C  
ATOM    764  C   ILE   198     -11.663  29.522  47.194  1.00                 C  
ATOM    765  O   ILE   198     -11.023  29.401  48.242  1.00                 O  
ATOM    766  CB  ILE   198     -14.010  29.598  47.949  1.00                 C  
ATOM    767  CD1 ILE   198     -13.605  30.964  50.063  1.00                 C  
ATOM    768  CG1 ILE   198     -13.636  29.589  49.433  1.00                 C  
ATOM    769  CG2 ILE   198     -14.200  28.191  47.404  1.00                 C  
ATOM    770  N   LYS   199     -11.271  28.937  46.073  1.00                 N  
ATOM    771  CA  LYS   199     -10.052  28.138  46.025  1.00                 C  
ATOM    772  C   LYS   199      -9.679  27.894  44.571  1.00                 C  
ATOM    773  O   LYS   199     -10.520  27.555  43.733  1.00                 O  
ATOM    774  CB  LYS   199     -10.246  26.819  46.777  1.00                 C  
ATOM    775  CD  LYS   199      -7.925  26.477  47.669  1.00                 C  
ATOM    776  CE  LYS   199      -6.713  25.560  47.694  1.00                 C  
ATOM    777  CG  LYS   199      -9.021  25.919  46.776  1.00                 C  
ATOM    778  NZ  LYS   199      -5.607  26.124  48.516  1.00                 N  
ATOM    779  N   ILE   200      -8.401  28.066  44.248  1.00                 N  
ATOM    780  CA  ILE   200      -7.915  27.774  42.900  1.00                 C  
ATOM    781  C   ILE   200      -6.616  26.989  43.111  1.00                 C  
ATOM    782  O   ILE   200      -5.764  27.351  43.926  1.00                 O  
ATOM    783  CB  ILE   200      -7.719  29.062  42.079  1.00                 C  
ATOM    784  CD1 ILE   200      -8.900  31.199  41.345  1.00                 C  
ATOM    785  CG1 ILE   200      -9.041  29.822  41.956  1.00                 C  
ATOM    786  CG2 ILE   200      -7.121  28.741  40.718  1.00                 C  
ATOM    787  N   ASP   201      -6.525  25.827  42.343  1.00                 N  
ATOM    788  CA  ASP   201      -5.280  25.102  42.464  1.00                 C  
ATOM    789  C   ASP   201      -5.240  24.096  41.315  1.00                 C  
ATOM    790  O   ASP   201      -5.741  22.984  41.462  1.00                 O  
ATOM    791  CB  ASP   201      -5.185  24.425  43.833  1.00                 C  
ATOM    792  CG  ASP   201      -3.839  23.766  44.065  1.00                 C  
ATOM    793  OD1 ASP   201      -3.007  23.771  43.133  1.00                 O  
ATOM    794  OD2 ASP   201      -3.617  23.245  45.178  1.00                 O  
ATOM    795  N   ILE   202      -4.619  24.482  40.198  1.00                 N  
ATOM    796  CA  ILE   202      -4.593  23.626  38.995  1.00                 C  
ATOM    797  C   ILE   202      -3.210  23.327  38.457  1.00                 C  
ATOM    798  O   ILE   202      -2.254  24.029  38.762  1.00                 O  
ATOM    799  CB  ILE   202      -5.420  24.238  37.849  1.00                 C  
ATOM    800  CD1 ILE   202      -5.460  26.161  36.176  1.00                 C  
ATOM    801  CG1 ILE   202      -4.830  25.584  37.425  1.00                 C  
ATOM    802  CG2 ILE   202      -6.881  24.362  38.254  1.00                 C  
ATOM    803  N   GLU   203      -3.095  22.251  37.680  1.00                 N  
ATOM    804  CA  GLU   203      -1.783  21.894  37.067  1.00                 C  
ATOM    805  C   GLU   203      -1.399  22.833  35.886  1.00                 C  
ATOM    806  O   GLU   203      -0.218  23.184  35.689  1.00                 O  
ATOM    807  CB  GLU   203      -1.798  20.445  36.576  1.00                 C  
ATOM    808  CD  GLU   203      -1.887  17.991  37.165  1.00                 C  
ATOM    809  CG  GLU   203      -1.852  19.413  37.690  1.00                 C  
ATOM    810  OE1 GLU   203      -2.039  17.814  35.938  1.00                 O  
ATOM    811  OE2 GLU   203      -1.763  17.053  37.981  1.00                 O  
ATOM    812  N   ALA   204      -2.418  23.267  35.149  1.00                 N  
ATOM    813  CA  ALA   204      -2.260  24.136  33.993  1.00                 C  
ATOM    814  C   ALA   204      -2.055  25.587  34.380  1.00                 C  
ATOM    815  O   ALA   204      -1.860  25.892  35.538  1.00                 O  
ATOM    816  CB  ALA   204      -3.469  24.025  33.077  1.00                 C  
ATOM    817  N   SER   205      -2.078  26.470  33.392  1.00                 N  
ATOM    818  CA  SER   205      -1.832  27.876  33.602  1.00                 C  
ATOM    819  C   SER   205      -2.943  28.509  34.414  1.00                 C  
ATOM    820  O   SER   205      -4.102  28.490  33.999  1.00                 O  
ATOM    821  CB  SER   205      -1.683  28.600  32.262  1.00                 C  
ATOM    822  OG  SER   205      -1.545  29.998  32.450  1.00                 O  
ATOM    823  N   GLU   206      -2.601  29.023  35.588  1.00                 N  
ATOM    824  CA  GLU   206      -3.594  29.733  36.429  1.00                 C  
ATOM    825  C   GLU   206      -3.901  31.098  35.874  1.00                 C  
ATOM    826  O   GLU   206      -4.957  31.638  36.148  1.00                 O  
ATOM    827  CB  GLU   206      -3.089  29.854  37.868  1.00                 C  
ATOM    828  CD  GLU   206      -2.492  28.688  40.028  1.00                 C  
ATOM    829  CG  GLU   206      -2.998  28.529  38.607  1.00                 C  
ATOM    830  OE1 GLU   206      -1.680  29.606  40.270  1.00                 O  
ATOM    831  OE2 GLU   206      -2.907  27.895  40.898  1.00                 O  
ATOM    832  N   TRP   207      -3.001  31.649  35.075  1.00                 N  
ATOM    833  CA  TRP   207      -3.257  32.922  34.420  1.00                 C  
ATOM    834  C   TRP   207      -4.321  32.710  33.342  1.00                 C  
ATOM    835  O   TRP   207      -5.245  33.493  33.283  1.00                 O  
ATOM    836  CB  TRP   207      -1.965  33.489  33.827  1.00                 C  
ATOM    837  CG  TRP   207      -2.147  34.813  33.150  1.00                 C  
ATOM    838  CD1 TRP   207      -2.093  36.046  33.733  1.00                 C  
ATOM    839  NE1 TRP   207      -2.308  37.025  32.794  1.00                 N  
ATOM    840  CD2 TRP   207      -2.411  35.037  31.760  1.00                 C  
ATOM    841  CE2 TRP   207      -2.506  36.428  31.573  1.00                 C  
ATOM    842  CH2 TRP   207      -2.916  36.154  29.264  1.00                 C  
ATOM    843  CZ2 TRP   207      -2.759  36.999  30.327  1.00                 C  
ATOM    844  CE3 TRP   207      -2.577  34.196  30.655  1.00                 C  
ATOM    845  CZ3 TRP   207      -2.828  34.766  29.421  1.00                 C  
ATOM    846  N   LYS   208      -4.212  31.654  32.516  1.00                 N  
ATOM    847  CA  LYS   208      -5.250  31.371  31.514  1.00                 C  
ATOM    848  C   LYS   208      -6.614  31.072  32.153  1.00                 C  
ATOM    849  O   LYS   208      -7.679  31.469  31.640  1.00                 O  
ATOM    850  CB  LYS   208      -4.834  30.194  30.630  1.00                 C  
ATOM    851  CD  LYS   208      -3.321  29.290  28.843  1.00                 C  
ATOM    852  CE  LYS   208      -2.171  29.599  27.898  1.00                 C  
ATOM    853  CG  LYS   208      -3.694  30.507  29.675  1.00                 C  
ATOM    854  NZ  LYS   208      -1.765  28.405  27.107  1.00                 N  
ATOM    855  N   ALA   209      -6.579  30.368  33.267  1.00                 N  
ATOM    856  CA  ALA   209      -7.784  30.036  33.973  1.00                 C  
ATOM    857  C   ALA   209      -8.499  31.242  34.523  1.00                 C  
ATOM    858  O   ALA   209      -9.702  31.286  34.476  1.00                 O  
ATOM    859  CB  ALA   209      -7.483  29.075  35.113  1.00                 C  
ATOM    860  N   LEU   210      -7.753  32.216  35.046  1.00                 N  
ATOM    861  CA  LEU   210      -8.302  33.444  35.546  1.00                 C  
ATOM    862  C   LEU   210      -8.882  34.313  34.434  1.00                 C  
ATOM    863  O   LEU   210      -9.907  34.969  34.630  1.00                 O  
ATOM    864  CB  LEU   210      -7.238  34.235  36.309  1.00                 C  
ATOM    865  CG  LEU   210      -6.760  33.631  37.630  1.00                 C  
ATOM    866  CD1 LEU   210      -5.588  34.421  38.191  1.00                 C  
ATOM    867  CD2 LEU   210      -7.897  33.581  38.640  1.00                 C  
ATOM    868  N   MET   211      -8.248  34.307  33.271  1.00                 N  
ATOM    869  CA  MET   211      -8.752  35.061  32.126  1.00                 C  
ATOM    870  C   MET   211     -10.068  34.461  31.676  1.00                 C  
ATOM    871  O   MET   211     -10.936  35.174  31.234  1.00                 O  
ATOM    872  CB  MET   211      -7.727  35.058  30.990  1.00                 C  
ATOM    873  SD  MET   211      -8.188  37.714  30.350  1.00                 S  
ATOM    874  CE  MET   211      -6.457  38.120  30.563  1.00                 C  
ATOM    875  CG  MET   211      -8.074  35.989  29.839  1.00                 C  
ATOM    876  N   GLY   212     -10.208  33.149  31.801  1.00                 N  
ATOM    877  CA  GLY   212     -11.481  32.475  31.507  1.00                 C  
ATOM    878  C   GLY   212     -12.587  32.724  32.544  1.00                 C  
ATOM    879  O   GLY   212     -13.722  32.298  32.349  1.00                 O  
ATOM    880  N   GLY   213     -12.248  33.405  33.642  1.00                 N  
ATOM    881  CA  GLY   213     -13.198  33.805  34.683  1.00                 C  
ATOM    882  C   GLY   213     -13.304  35.331  34.803  1.00                 C  
ATOM    883  O   GLY   213     -13.884  35.836  35.762  1.00                 O  
ATOM    884  N   LYS   214     -12.804  36.078  33.814  1.00                 N  
ATOM    885  CA  LYS   214     -12.775  37.534  33.934  1.00                 C  
ATOM    886  C   LYS   214     -14.088  38.230  34.137  1.00                 C  
ATOM    887  O   LYS   214     -14.090  39.257  34.793  1.00                 O  
ATOM    888  CB  LYS   214     -12.130  38.161  32.696  1.00                 C  
ATOM    889  CD  LYS   214     -12.221  38.591  30.225  1.00                 C  
ATOM    890  CE  LYS   214     -13.052  38.464  28.959  1.00                 C  
ATOM    891  CG  LYS   214     -12.947  38.003  31.424  1.00                 C  
ATOM    892  NZ  LYS   214     -12.334  38.995  27.767  1.00                 N  
ATOM    893  N   HIS   215     -15.171  37.708  33.564  1.00                 N  
ATOM    894  CA  HIS   215     -16.493  38.300  33.711  1.00                 C  
ATOM    895  C   HIS   215     -16.962  38.099  35.140  1.00                 C  
ATOM    896  O   HIS   215     -17.476  39.004  35.765  1.00                 O  
ATOM    897  CB  HIS   215     -17.472  37.680  32.712  1.00                 C  
ATOM    898  CG  HIS   215     -17.205  38.061  31.289  1.00                 C  
ATOM    899  ND1 HIS   215     -16.281  37.406  30.504  1.00                 N  
ATOM    900  CE1 HIS   215     -16.265  37.970  29.283  1.00                 C  
ATOM    901  CD2 HIS   215     -17.715  39.069  30.370  1.00                 C  
ATOM    902  NE2 HIS   215     -17.123  38.969  29.196  1.00                 N  
ATOM    903  N   PHE   216     -16.759  36.905  35.669  1.00                 N  
ATOM    904  CA  PHE   216     -17.153  36.626  37.043  1.00                 C  
ATOM    905  C   PHE   216     -16.364  37.515  38.032  1.00                 C  
ATOM    906  O   PHE   216     -16.924  38.091  38.976  1.00                 O  
ATOM    907  CB  PHE   216     -16.938  35.147  37.372  1.00                 C  
ATOM    908  CG  PHE   216     -17.958  34.234  36.755  1.00                 C  
ATOM    909  CZ  PHE   216     -19.841  32.538  35.613  1.00                 C  
ATOM    910  CD1 PHE   216     -19.127  34.742  36.217  1.00                 C  
ATOM    911  CE1 PHE   216     -20.066  33.902  35.648  1.00                 C  
ATOM    912  CD2 PHE   216     -17.748  32.867  36.712  1.00                 C  
ATOM    913  CE2 PHE   216     -18.686  32.027  36.144  1.00                 C  
ATOM    914  N   PHE   217     -15.059  37.588  37.818  1.00                 N  
ATOM    915  CA  PHE   217     -14.166  38.347  38.694  1.00                 C  
ATOM    916  C   PHE   217     -14.460  39.836  38.577  1.00                 C  
ATOM    917  O   PHE   217     -14.734  40.487  39.584  1.00                 O  
ATOM    918  CB  PHE   217     -12.704  38.057  38.349  1.00                 C  
ATOM    919  CG  PHE   217     -12.237  36.697  38.782  1.00                 C  
ATOM    920  CZ  PHE   217     -11.373  34.181  39.588  1.00                 C  
ATOM    921  CD1 PHE   217     -12.043  35.689  37.854  1.00                 C  
ATOM    922  CE1 PHE   217     -11.613  34.437  38.252  1.00                 C  
ATOM    923  CD2 PHE   217     -11.992  36.425  40.116  1.00                 C  
ATOM    924  CE2 PHE   217     -11.562  35.174  40.514  1.00                 C  
ATOM    925  N   GLU   218     -14.447  40.369  37.360  1.00                 N  
ATOM    926  CA  GLU   218     -14.660  41.809  37.142  1.00                 C  
ATOM    927  C   GLU   218     -16.056  42.285  37.497  1.00                 C  
ATOM    928  O   GLU   218     -16.213  43.331  38.076  1.00                 O  
ATOM    929  CB  GLU   218     -14.376  42.178  35.685  1.00                 C  
ATOM    930  CD  GLU   218     -14.101  44.005  33.962  1.00                 C  
ATOM    931  CG  GLU   218     -14.490  43.664  35.387  1.00                 C  
ATOM    932  OE1 GLU   218     -13.770  43.074  33.198  1.00                 O  
ATOM    933  OE2 GLU   218     -14.128  45.202  33.609  1.00                 O  
ATOM    934  N   SER   219     -17.034  41.386  37.246  1.00                 N  
ATOM    935  CA  SER   219     -18.442  41.689  37.472  1.00                 C  
ATOM    936  C   SER   219     -18.842  41.597  38.946  1.00                 C  
ATOM    937  O   SER   219     -19.871  42.131  39.370  1.00                 O  
ATOM    938  CB  SER   219     -19.330  40.751  36.653  1.00                 C  
ATOM    939  OG  SER   219     -19.149  40.961  35.263  1.00                 O  
ATOM    940  N   VAL   220     -18.030  40.914  39.748  1.00                 N  
ATOM    941  CA  VAL   220     -18.338  40.760  41.166  1.00                 C  
ATOM    942  C   VAL   220     -17.188  41.194  42.080  1.00                 C  
ATOM    943  O   VAL   220     -16.378  40.377  42.525  1.00                 O  
ATOM    944  CB  VAL   220     -18.717  39.307  41.507  1.00                 C  
ATOM    945  CG1 VAL   220     -19.067  39.179  42.981  1.00                 C  
ATOM    946  CG2 VAL   220     -19.876  38.841  40.638  1.00                 C  
ATOM    947  N   ASP   221     -17.097  42.498  42.377  1.00                 N  
ATOM    948  CA  ASP   221     -16.022  42.974  43.249  1.00                 C  
ATOM    949  C   ASP   221     -16.149  42.379  44.651  1.00                 C  
ATOM    950  O   ASP   221     -15.220  42.414  45.462  1.00                 O  
ATOM    951  CB  ASP   221     -16.029  44.502  43.323  1.00                 C  
ATOM    952  CG  ASP   221     -17.328  45.052  43.879  1.00                 C  
ATOM    953  OD1 ASP   221     -18.392  44.773  43.289  1.00                 O  
ATOM    954  OD2 ASP   221     -17.281  45.764  44.905  1.00                 O  
ATOM    955  N   ILE   222     -17.320  41.821  44.947  1.00                 N  
ATOM    956  CA  ILE   222     -17.540  41.209  46.244  1.00                 C  
ATOM    957  C   ILE   222     -17.169  39.735  46.248  1.00                 C  
ATOM    958  O   ILE   222     -17.398  39.006  47.217  1.00                 O  
ATOM    959  CB  ILE   222     -19.001  41.369  46.703  1.00                 C  
ATOM    960  CD1 ILE   222     -21.366  40.525  46.262  1.00                 C  
ATOM    961  CG1 ILE   222     -19.942  40.616  45.760  1.00                 C  
ATOM    962  CG2 ILE   222     -19.367  42.841  46.812  1.00                 C  
ATOM    963  N   LYS   223     -16.584  39.275  45.145  1.00                 N  
ATOM    964  CA  LYS   223     -16.177  37.881  45.004  1.00                 C  
ATOM    965  C   LYS   223     -14.831  37.620  45.674  1.00                 C  
ATOM    966  O   LYS   223     -13.867  38.372  45.507  1.00                 O  
ATOM    967  CB  LYS   223     -16.106  37.490  43.526  1.00                 C  
ATOM    968  CD  LYS   223     -15.950  35.657  41.819  1.00                 C  
ATOM    969  CE  LYS   223     -14.830  36.256  40.983  1.00                 C  
ATOM    970  CG  LYS   223     -15.799  36.021  43.287  1.00                 C  
ATOM    971  NZ  LYS   223     -14.918  35.839  39.557  1.00                 N  
ATOM    972  N   HIS   224     -14.725  36.525  46.400  1.00                 N  
ATOM    973  CA  HIS   224     -13.533  36.237  47.160  1.00                 C  
ATOM    974  C   HIS   224     -12.738  35.252  46.320  1.00                 C  
ATOM    975  O   HIS   224     -13.318  34.455  45.561  1.00                 O  
ATOM    976  CB  HIS   224     -13.897  35.686  48.540  1.00                 C  
ATOM    977  CG  HIS   224     -14.585  36.679  49.425  1.00                 C  
ATOM    978  ND1 HIS   224     -13.916  37.713  50.043  1.00                 N  
ATOM    979  CE1 HIS   224     -14.794  38.431  50.766  1.00                 C  
ATOM    980  CD2 HIS   224     -15.951  36.891  49.882  1.00                 C  
ATOM    981  NE2 HIS   224     -16.016  37.944  50.674  1.00                 N  
ATOM    982  N   ILE   225     -11.414  35.314  46.408  1.00                 N  
ATOM    983  CA  ILE   225     -10.570  34.384  45.672  1.00                 C  
ATOM    984  C   ILE   225      -9.507  33.811  46.585  1.00                 C  
ATOM    985  O   ILE   225      -8.921  34.528  47.431  1.00                 O  
ATOM    986  CB  ILE   225      -9.921  35.058  44.449  1.00                 C  
ATOM    987  CD1 ILE   225      -8.756  34.524  42.245  1.00                 C  
ATOM    988  CG1 ILE   225      -9.151  34.028  43.619  1.00                 C  
ATOM    989  CG2 ILE   225      -9.032  36.212  44.886  1.00                 C  
ATOM    990  N   LEU   226      -9.233  32.532  46.374  1.00                 N  
ATOM    991  CA  LEU   226      -8.112  31.833  47.029  1.00                 C  
ATOM    992  C   LEU   226      -7.364  31.188  45.882  1.00                 C  
ATOM    993  O   LEU   226      -7.835  30.183  45.311  1.00                 O  
ATOM    994  CB  LEU   226      -8.634  30.836  48.065  1.00                 C  
ATOM    995  CG  LEU   226      -7.580  30.000  48.793  1.00                 C  
ATOM    996  CD1 LEU   226      -6.664  30.891  49.618  1.00                 C  
ATOM    997  CD2 LEU   226      -8.240  28.955  49.680  1.00                 C  
ATOM    998  N   MET   227      -6.207  31.765  45.525  1.00                 N  
ATOM    999  CA  MET   227      -5.468  31.342  44.318  1.00                 C  
ATOM   1000  C   MET   227      -4.111  30.765  44.703  1.00                 C  
ATOM   1001  O   MET   227      -3.273  31.485  45.271  1.00                 O  
ATOM   1002  CB  MET   227      -5.296  32.519  43.355  1.00                 C  
ATOM   1003  SD  MET   227      -2.910  31.962  42.062  1.00                 S  
ATOM   1004  CE  MET   227      -2.402  33.680  42.057  1.00                 C  
ATOM   1005  CG  MET   227      -4.704  32.137  42.008  1.00                 C  
ATOM   1006  N   GLU   228      -3.894  29.476  44.443  1.00                 N  
ATOM   1007  CA  GLU   228      -2.639  28.837  44.843  1.00                 C  
ATOM   1008  C   GLU   228      -1.530  29.542  44.068  1.00                 C  
ATOM   1009  O   GLU   228      -1.680  29.813  42.873  1.00                 O  
ATOM   1010  CB  GLU   228      -2.689  27.334  44.560  1.00                 C  
ATOM   1011  CD  GLU   228      -1.253  26.548  46.484  1.00                 C  
ATOM   1012  CG  GLU   228      -1.436  26.582  44.979  1.00                 C  
ATOM   1013  OE1 GLU   228      -2.240  26.269  47.196  1.00                 O  
ATOM   1014  OE2 GLU   228      -0.122  26.801  46.950  1.00                 O  
ATOM   1015  N   TRP   229      -0.452  29.900  44.758  1.00                 N  
ATOM   1016  CA  TRP   229       0.572  30.788  44.191  1.00                 C  
ATOM   1017  C   TRP   229       1.967  30.235  44.111  1.00                 C  
ATOM   1018  O   TRP   229       2.892  30.996  43.894  1.00                 O  
ATOM   1019  CB  TRP   229       0.649  32.093  44.986  1.00                 C  
ATOM   1020  CG  TRP   229       0.887  31.890  46.451  1.00                 C  
ATOM   1021  CD1 TRP   229       2.092  31.717  47.069  1.00                 C  
ATOM   1022  NE1 TRP   229       1.913  31.561  48.422  1.00                 N  
ATOM   1023  CD2 TRP   229      -0.105  31.839  47.483  1.00                 C  
ATOM   1024  CE2 TRP   229       0.570  31.632  48.699  1.00                 C  
ATOM   1025  CH2 TRP   229      -1.462  31.642  49.902  1.00                 C  
ATOM   1026  CZ2 TRP   229      -0.100  31.532  49.918  1.00                 C  
ATOM   1027  CE3 TRP   229      -1.499  31.948  47.496  1.00                 C  
ATOM   1028  CZ3 TRP   229      -2.159  31.848  48.706  1.00                 C  
ATOM   1029  N   MET   230       2.114  28.925  44.242  1.00                 N  
ATOM   1030  CA  MET   230       3.419  28.282  44.312  1.00                 C  
ATOM   1031  C   MET   230       3.846  27.480  43.088  1.00                 C  
ATOM   1032  O   MET   230       4.867  26.811  43.164  1.00                 O  
ATOM   1033  CB  MET   230       3.488  27.340  45.516  1.00                 C  
ATOM   1034  SD  MET   230       4.664  29.229  47.167  1.00                 S  
ATOM   1035  CE  MET   230       6.063  28.134  47.397  1.00                 C  
ATOM   1036  CG  MET   230       3.346  28.038  46.859  1.00                 C  
ATOM   1037  N   HIS   231       3.092  27.519  41.984  1.00                 N  
ATOM   1038  CA  HIS   231       3.392  26.661  40.809  1.00                 C  
ATOM   1039  C   HIS   231       4.519  27.176  39.924  1.00                 C  
ATOM   1040  O   HIS   231       5.245  26.383  39.317  1.00                 O  
ATOM   1041  CB  HIS   231       2.144  26.485  39.942  1.00                 C  
ATOM   1042  CG  HIS   231       1.067  25.673  40.591  1.00                 C  
ATOM   1043  ND1 HIS   231       1.202  24.327  40.850  1.00                 N  
ATOM   1044  CE1 HIS   231       0.077  23.878  41.435  1.00                 C  
ATOM   1045  CD2 HIS   231      -0.272  25.941  41.098  1.00                 C  
ATOM   1046  NE2 HIS   231      -0.811  24.841  41.587  1.00                 N  
ATOM   1047  N   TYR   232       4.675  28.492  39.857  1.00                 N  
ATOM   1048  CA  TYR   232       5.730  29.101  39.065  1.00                 C  
ATOM   1049  C   TYR   232       6.376  30.194  39.873  1.00                 C  
ATOM   1050  O   TYR   232       5.719  30.801  40.740  1.00                 O  
ATOM   1051  CB  TYR   232       5.168  29.642  37.749  1.00                 C  
ATOM   1052  CG  TYR   232       4.537  28.584  36.872  1.00                 C  
ATOM   1053  OH  TYR   232       2.788  25.677  34.467  1.00                 O  
ATOM   1054  CZ  TYR   232       3.369  26.639  35.262  1.00                 C  
ATOM   1055  CD1 TYR   232       3.196  28.252  37.011  1.00                 C  
ATOM   1056  CE1 TYR   232       2.611  27.286  36.213  1.00                 C  
ATOM   1057  CD2 TYR   232       5.285  27.921  35.907  1.00                 C  
ATOM   1058  CE2 TYR   232       4.717  26.953  35.101  1.00                 C  
ATOM   1059  N   LYS   233       7.661  30.439  39.606  1.00                 N  
ATOM   1060  CA  LYS   233       8.423  31.476  40.305  1.00                 C  
ATOM   1061  C   LYS   233       7.815  32.882  40.094  1.00                 C  
ATOM   1062  O   LYS   233       7.997  33.790  40.898  1.00                 O  
ATOM   1063  CB  LYS   233       9.882  31.472  39.843  1.00                 C  
ATOM   1064  CD  LYS   233      12.105  30.310  39.788  1.00                 C  
ATOM   1065  CE  LYS   233      12.901  29.101  40.253  1.00                 C  
ATOM   1066  CG  LYS   233      10.670  30.252  40.287  1.00                 C  
ATOM   1067  NZ  LYS   233      14.298  29.125  39.740  1.00                 N  
ATOM   1068  N   THR   234       7.099  33.014  38.990  1.00                 N  
ATOM   1069  CA  THR   234       6.467  34.252  38.515  1.00                 C  
ATOM   1070  C   THR   234       4.991  34.448  38.946  1.00                 C  
ATOM   1071  O   THR   234       4.441  35.547  38.830  1.00                 O  
ATOM   1072  CB  THR   234       6.506  34.352  36.979  1.00                 C  
ATOM   1073  OG1 THR   234       5.774  33.262  36.407  1.00                 O  
ATOM   1074  CG2 THR   234       7.941  34.291  36.478  1.00                 C  
ATOM   1075  N   HIS   235       4.353  33.397  39.447  1.00                 N  
ATOM   1076  CA  HIS   235       2.941  33.493  39.760  1.00                 C  
ATOM   1077  C   HIS   235       2.494  34.547  40.791  1.00                 C  
ATOM   1078  O   HIS   235       1.464  35.135  40.583  1.00                 O  
ATOM   1079  CB  HIS   235       2.412  32.150  40.268  1.00                 C  
ATOM   1080  CG  HIS   235       2.313  31.100  39.206  1.00                 C  
ATOM   1081  ND1 HIS   235       1.965  29.795  39.480  1.00                 N  
ATOM   1082  CE1 HIS   235       1.960  29.093  38.333  1.00                 C  
ATOM   1083  CD2 HIS   235       2.506  31.059  37.764  1.00                 C  
ATOM   1084  NE2 HIS   235       2.284  29.845  37.299  1.00                 N  
ATOM   1085  N   TYR   236       3.273  34.822  41.826  1.00                 N  
ATOM   1086  CA  TYR   236       2.894  35.826  42.812  1.00                 C  
ATOM   1087  C   TYR   236       2.707  37.179  42.152  1.00                 C  
ATOM   1088  O   TYR   236       1.760  37.911  42.464  1.00                 O  
ATOM   1089  CB  TYR   236       3.947  35.915  43.918  1.00                 C  
ATOM   1090  CG  TYR   236       3.627  36.934  44.989  1.00                 C  
ATOM   1091  OH  TYR   236       2.735  39.725  47.939  1.00                 O  
ATOM   1092  CZ  TYR   236       3.031  38.803  46.962  1.00                 C  
ATOM   1093  CD1 TYR   236       2.703  36.651  45.986  1.00                 C  
ATOM   1094  CE1 TYR   236       2.404  37.576  46.968  1.00                 C  
ATOM   1095  CD2 TYR   236       4.250  38.175  44.998  1.00                 C  
ATOM   1096  CE2 TYR   236       3.963  39.113  45.972  1.00                 C  
ATOM   1097  N   ILE   237       3.568  37.493  41.190  1.00                 N  
ATOM   1098  CA  ILE   237       3.462  38.761  40.487  1.00                 C  
ATOM   1099  C   ILE   237       2.454  38.684  39.359  1.00                 C  
ATOM   1100  O   ILE   237       1.574  39.506  39.261  1.00                 O  
ATOM   1101  CB  ILE   237       4.826  39.216  39.935  1.00                 C  
ATOM   1102  CD1 ILE   237       7.219  39.734  40.642  1.00                 C  
ATOM   1103  CG1 ILE   237       5.784  39.541  41.082  1.00                 C  
ATOM   1104  CG2 ILE   237       4.651  40.395  38.990  1.00                 C  
ATOM   1105  N   HIS   238       2.559  37.669  38.522  1.00                 N  
ATOM   1106  CA  HIS   238       1.696  37.555  37.335  1.00                 C  
ATOM   1107  C   HIS   238       0.202  37.424  37.588  1.00                 C  
ATOM   1108  O   HIS   238      -0.585  38.061  36.933  1.00                 O  
ATOM   1109  CB  HIS   238       2.113  36.355  36.483  1.00                 C  
ATOM   1110  CG  HIS   238       1.282  36.171  35.251  1.00                 C  
ATOM   1111  ND1 HIS   238       1.316  35.019  34.495  1.00                 N  
ATOM   1112  CE1 HIS   238       0.468  35.150  33.460  1.00                 C  
ATOM   1113  CD2 HIS   238       0.313  36.976  34.523  1.00                 C  
ATOM   1114  NE2 HIS   238      -0.137  36.321  33.470  1.00                 N  
ATOM   1115  N   ASP   239      -0.169  36.577  38.530  1.00                 N  
ATOM   1116  CA  ASP   239      -1.555  36.369  38.861  1.00                 C  
ATOM   1117  C   ASP   239      -2.144  37.606  39.526  1.00                 C  
ATOM   1118  O   ASP   239      -3.231  38.014  39.178  1.00                 O  
ATOM   1119  CB  ASP   239      -1.711  35.152  39.775  1.00                 C  
ATOM   1120  CG  ASP   239      -1.461  33.844  39.051  1.00                 C  
ATOM   1121  OD1 ASP   239      -1.437  33.851  37.802  1.00                 O  
ATOM   1122  OD2 ASP   239      -1.288  32.811  39.732  1.00                 O  
ATOM   1123  N   GLY   240      -1.420  38.205  40.470  1.00                 N  
ATOM   1124  CA  GLY   240      -1.875  39.412  41.165  1.00                 C  
ATOM   1125  C   GLY   240      -2.064  40.562  40.169  1.00                 C  
ATOM   1126  O   GLY   240      -3.111  41.244  40.177  1.00                 O  
ATOM   1127  N   ASP   241      -1.074  40.752  39.301  1.00                 N  
ATOM   1128  CA  ASP   241      -1.130  41.816  38.317  1.00                 C  
ATOM   1129  C   ASP   241      -2.330  41.645  37.403  1.00                 C  
ATOM   1130  O   ASP   241      -2.977  42.619  37.043  1.00                 O  
ATOM   1131  CB  ASP   241       0.160  41.854  37.495  1.00                 C  
ATOM   1132  CG  ASP   241       1.343  42.369  38.290  1.00                 C  
ATOM   1133  OD1 ASP   241       1.123  42.949  39.374  1.00                 O  
ATOM   1134  OD2 ASP   241       2.491  42.192  37.830  1.00                 O  
ATOM   1135  N   LEU   242      -2.618  40.395  37.017  1.00                 N  
ATOM   1136  CA  LEU   242      -3.754  40.139  36.146  1.00                 C  
ATOM   1137  C   LEU   242      -5.079  40.470  36.844  1.00                 C  
ATOM   1138  O   LEU   242      -5.929  41.162  36.277  1.00                 O  
ATOM   1139  CB  LEU   242      -3.757  38.680  35.685  1.00                 C  
ATOM   1140  CG  LEU   242      -4.910  38.261  34.769  1.00                 C  
ATOM   1141  CD1 LEU   242      -4.901  39.078  33.486  1.00                 C  
ATOM   1142  CD2 LEU   242      -4.831  36.776  34.451  1.00                 C  
ATOM   1143  N   ILE   243      -5.272  39.927  38.038  1.00                 N  
ATOM   1144  CA  ILE   243      -6.511  40.132  38.774  1.00                 C  
ATOM   1145  C   ILE   243      -6.798  41.598  39.027  1.00                 C  
ATOM   1146  O   ILE   243      -7.931  42.022  38.878  1.00                 O  
ATOM   1147  CB  ILE   243      -6.499  39.382  40.119  1.00                 C  
ATOM   1148  CD1 ILE   243      -6.241  37.055  41.127  1.00                 C  
ATOM   1149  CG1 ILE   243      -6.533  37.870  39.886  1.00                 C  
ATOM   1150  CG2 ILE   243      -7.651  39.845  40.997  1.00                 C  
ATOM   1151  N   VAL   244      -5.782  42.366  39.419  1.00                 N  
ATOM   1152  CA  VAL   244      -5.971  43.794  39.706  1.00                 C  
ATOM   1153  C   VAL   244      -6.264  44.631  38.472  1.00                 C  
ATOM   1154  O   VAL   244      -6.882  45.673  38.563  1.00                 O  
ATOM   1155  CB  VAL   244      -4.744  44.394  40.418  1.00                 C  
ATOM   1156  CG1 VAL   244      -3.585  44.545  39.445  1.00                 C  
ATOM   1157  CG2 VAL   244      -5.095  45.734  41.046  1.00                 C  
ATOM   1158  N   ASN   245      -5.847  44.160  37.307  1.00                 N  
ATOM   1159  CA  ASN   245      -6.098  44.866  36.065  1.00                 C  
ATOM   1160  C   ASN   245      -7.583  44.738  35.682  1.00                 C  
ATOM   1161  O   ASN   245      -8.107  45.553  34.939  1.00                 O  
ATOM   1162  CB  ASN   245      -5.189  44.336  34.954  1.00                 C  
ATOM   1163  CG  ASN   245      -3.744  44.754  35.135  1.00                 C  
ATOM   1164  OD1 ASN   245      -3.451  45.731  35.824  1.00                 O  
ATOM   1165  ND2 ASN   245      -2.833  44.014  34.513  1.00                 N  
ATOM   1166  N   PHE   246      -8.265  43.712  36.176  1.00                 N  
ATOM   1167  CA  PHE   246      -9.670  43.526  35.853  1.00                 C  
ATOM   1168  C   PHE   246     -10.617  43.874  37.008  1.00                 C  
ATOM   1169  O   PHE   246     -11.808  44.066  36.794  1.00                 O  
ATOM   1170  CB  PHE   246      -9.934  42.082  35.420  1.00                 C  
ATOM   1171  CG  PHE   246      -9.202  41.681  34.171  1.00                 C  
ATOM   1172  CZ  PHE   246      -7.853  40.943  31.856  1.00                 C  
ATOM   1173  CD1 PHE   246      -8.168  40.763  34.222  1.00                 C  
ATOM   1174  CE1 PHE   246      -7.495  40.394  33.073  1.00                 C  
ATOM   1175  CD2 PHE   246      -9.548  42.222  32.945  1.00                 C  
ATOM   1176  CE2 PHE   246      -8.875  41.853  31.796  1.00                 C  
ATOM   1177  N   LEU   247     -10.082  43.932  38.221  1.00                 N  
ATOM   1178  CA  LEU   247     -10.855  44.266  39.407  1.00                 C  
ATOM   1179  C   LEU   247      -9.883  44.915  40.396  1.00                 C  
ATOM   1180  O   LEU   247      -9.394  44.247  41.340  1.00                 O  
ATOM   1181  CB  LEU   247     -11.524  43.015  39.981  1.00                 C  
ATOM   1182  CG  LEU   247     -12.370  43.216  41.239  1.00                 C  
ATOM   1183  CD1 LEU   247     -13.557  44.122  40.950  1.00                 C  
ATOM   1184  CD2 LEU   247     -12.846  41.878  41.785  1.00                 C  
ATOM   1185  N   SER   248      -9.559  46.203  40.171  1.00                 N  
ATOM   1186  CA  SER   248      -8.523  46.882  40.982  1.00                 C  
ATOM   1187  C   SER   248      -8.824  47.196  42.455  1.00                 C  
ATOM   1188  O   SER   248      -7.891  47.488  43.181  1.00                 O  
ATOM   1189  CB  SER   248      -8.132  48.216  40.343  1.00                 C  
ATOM   1190  OG  SER   248      -9.208  49.137  40.386  1.00                 O  
ATOM   1191  N   GLU   249     -10.081  47.083  42.896  1.00                 N  
ATOM   1192  CA  GLU   249     -10.469  47.390  44.284  1.00                 C  
ATOM   1193  C   GLU   249     -10.305  46.220  45.279  1.00                 C  
ATOM   1194  O   GLU   249     -10.742  46.322  46.420  1.00                 O  
ATOM   1195  CB  GLU   249     -11.924  47.860  44.342  1.00                 C  
ATOM   1196  CD  GLU   249     -11.441  50.332  44.153  1.00                 C  
ATOM   1197  CG  GLU   249     -12.192  49.147  43.579  1.00                 C  
ATOM   1198  OE1 GLU   249     -11.451  50.499  45.391  1.00                 O  
ATOM   1199  OE2 GLU   249     -10.842  51.094  43.365  1.00                 O  
ATOM   1200  N   ARG   250      -9.705  45.107  44.846  1.00                 N  
ATOM   1201  CA  ARG   250      -9.480  43.990  45.761  1.00                 C  
ATOM   1202  C   ARG   250      -8.409  44.300  46.803  1.00                 C  
ATOM   1203  O   ARG   250      -7.446  45.005  46.526  1.00                 O  
ATOM   1204  CB  ARG   250      -9.085  42.732  44.984  1.00                 C  
ATOM   1205  CD  ARG   250      -8.550  40.280  45.013  1.00                 C  
ATOM   1206  NE  ARG   250      -9.600  39.903  44.071  1.00                 N  
ATOM   1207  CG  ARG   250      -8.940  41.490  45.848  1.00                 C  
ATOM   1208  CZ  ARG   250     -10.644  39.141  44.381  1.00                 C  
ATOM   1209  NH1 ARG   250     -11.550  38.849  43.458  1.00                 N  
ATOM   1210  NH2 ARG   250     -10.778  38.671  45.614  1.00                 N  
ATOM   1211  N   SER   251      -8.599  43.762  48.000  1.00                 N  
ATOM   1212  CA  SER   251      -7.561  43.755  49.018  1.00                 C  
ATOM   1213  C   SER   251      -6.851  42.407  48.797  1.00                 C  
ATOM   1214  O   SER   251      -7.477  41.457  48.319  1.00                 O  
ATOM   1215  CB  SER   251      -8.175  43.916  50.410  1.00                 C  
ATOM   1216  OG  SER   251      -8.991  42.805  50.740  1.00                 O  
ATOM   1217  N   PHE   252      -5.568  42.323  49.150  1.00                 N  
ATOM   1218  CA  PHE   252      -4.784  41.135  48.895  1.00                 C  
ATOM   1219  C   PHE   252      -4.047  40.659  50.156  1.00                 C  
ATOM   1220  O   PHE   252      -3.478  41.457  50.916  1.00                 O  
ATOM   1221  CB  PHE   252      -3.776  41.389  47.772  1.00                 C  
ATOM   1222  CG  PHE   252      -4.407  41.806  46.474  1.00                 C  
ATOM   1223  CZ  PHE   252      -5.576  42.573  44.072  1.00                 C  
ATOM   1224  CD1 PHE   252      -4.491  43.144  46.127  1.00                 C  
ATOM   1225  CE1 PHE   252      -5.071  43.528  44.934  1.00                 C  
ATOM   1226  CD2 PHE   252      -4.918  40.863  45.601  1.00                 C  
ATOM   1227  CE2 PHE   252      -5.498  41.247  44.407  1.00                 C  
TER
