# Supplementary material for: Comparative Single-Cell Transcriptomics Reveals Novel Genes Involved in Bivalve Embryonic Shell Formation and Questions Ontogenetic Homology of Molluscan Shell Types
Source: Front Cell Dev Biol. 2022 Jun 9;10:883755. doi: 10.3389/fcell.2022.883755 (PMC9261976; doi:10.3389/fcell.2022.883755)
Supplement: Supplementary file 1 [file DataSheet1.ZIP › Supplementary_File1/s_f_1/d076e55e65d10bbd.final.pdb]

ATOM      1  N   LYS   577      76.802  -5.222 -24.817  1.00                 N  
ATOM      2  CA  LYS   577      77.189  -6.517 -24.269  1.00                 C  
ATOM      3  C   LYS   577      78.674  -6.784 -24.481  1.00                 C  
ATOM      4  O   LYS   577      79.324  -7.405 -23.629  1.00                 O  
ATOM      5  CB  LYS   577      76.360  -7.636 -24.902  1.00                 C  
ATOM      6  CD  LYS   577      74.136  -8.773 -25.149  1.00                 C  
ATOM      7  CE  LYS   577      72.678  -8.785 -24.719  1.00                 C  
ATOM      8  CG  LYS   577      74.899  -7.641 -24.481  1.00                 C  
ATOM      9  NZ  LYS   577      71.908  -9.864 -25.397  1.00                 N  
ATOM     10  N   SER   578      79.224  -6.315 -25.604  1.00                 N  
ATOM     11  CA  SER   578      80.668  -6.368 -25.811  1.00                 C  
ATOM     12  C   SER   578      81.404  -5.601 -24.721  1.00                 C  
ATOM     13  O   SER   578      82.470  -6.030 -24.262  1.00                 O  
ATOM     14  CB  SER   578      81.033  -5.808 -27.187  1.00                 C  
ATOM     15  OG  SER   578      80.526  -6.631 -28.224  1.00                 O  
ATOM     16  N   LEU   579      80.850  -4.465 -24.292  1.00                 N  
ATOM     17  CA  LEU   579      81.479  -3.687 -23.229  1.00                 C  
ATOM     18  C   LEU   579      81.409  -4.437 -21.905  1.00                 C  
ATOM     19  O   LEU   579      82.373  -4.445 -21.128  1.00                 O  
ATOM     20  CB  LEU   579      80.811  -2.316 -23.101  1.00                 C  
ATOM     21  CG  LEU   579      81.025  -1.347 -24.266  1.00                 C  
ATOM     22  CD1 LEU   579      80.171  -0.101 -24.091  1.00                 C  
ATOM     23  CD2 LEU   579      82.493  -0.970 -24.389  1.00                 C  
ATOM     24  N   CYS   580      80.274  -5.087 -21.628  1.00                 N  
ATOM     25  CA  CYS   580      80.155  -5.857 -20.393  1.00                 C  
ATOM     26  C   CYS   580      81.150  -7.012 -20.362  1.00                 C  
ATOM     27  O   CYS   580      81.780  -7.272 -19.328  1.00                 O  
ATOM     28  CB  CYS   580      78.730  -6.390 -20.229  1.00                 C  
ATOM     29  SG  CYS   580      77.495  -5.120 -19.868  1.00                 S  
ATOM     30  N   THR   581      81.312  -7.713 -21.487  1.00                 N  
ATOM     31  CA  THR   581      82.335  -8.753 -21.554  1.00                 C  
ATOM     32  C   THR   581      83.731  -8.157 -21.406  1.00                 C  
ATOM     33  O   THR   581      84.621  -8.775 -20.804  1.00                 O  
ATOM     34  CB  THR   581      82.252  -9.542 -22.874  1.00                 C  
ATOM     35  OG1 THR   581      80.982 -10.200 -22.962  1.00                 O  
ATOM     36  CG2 THR   581      83.349 -10.594 -22.936  1.00                 C  
ATOM     37  N   SER   582      83.937  -6.948 -21.941  1.00                 N  
ATOM     38  CA  SER   582      85.216  -6.265 -21.769  1.00                 C  
ATOM     39  C   SER   582      85.519  -6.024 -20.296  1.00                 C  
ATOM     40  O   SER   582      86.665  -6.176 -19.860  1.00                 O  
ATOM     41  CB  SER   582      85.221  -4.937 -22.529  1.00                 C  
ATOM     42  OG  SER   582      85.151  -5.149 -23.928  1.00                 O  
ATOM     43  N   LYS   583      84.506  -5.646 -19.512  1.00                 N  
ATOM     44  CA  LYS   583      84.702  -5.548 -18.068  1.00                 C  
ATOM     45  C   LYS   583      84.992  -6.917 -17.465  1.00                 C  
ATOM     46  O   LYS   583      85.863  -7.054 -16.593  1.00                 O  
ATOM     47  CB  LYS   583      83.473  -4.927 -17.401  1.00                 C  
ATOM     48  CD  LYS   583      82.043  -2.900 -17.018  1.00                 C  
ATOM     49  CE  LYS   583      81.852  -1.423 -17.323  1.00                 C  
ATOM     50  CG  LYS   583      83.290  -3.446 -17.694  1.00                 C  
ATOM     51  NZ  LYS   583      80.611  -0.884 -16.702  1.00                 N  
ATOM     52  N   GLY   584      84.279  -7.946 -17.937  1.00                 N  
ATOM     53  CA  GLY   584      84.446  -9.290 -17.392  1.00                 C  
ATOM     54  C   GLY   584      85.880  -9.785 -17.546  1.00                 C  
ATOM     55  O   GLY   584      86.401 -10.477 -16.664  1.00                 O  
ATOM     56  N   ALA   585      86.540  -9.444 -18.657  1.00                 N  
ATOM     57  CA  ALA   585      87.942  -9.817 -18.812  1.00                 C  
ATOM     58  C   ALA   585      88.900  -8.798 -18.206  1.00                 C  
ATOM     59  O   ALA   585      90.029  -9.164 -17.849  1.00                 O  
ATOM     60  CB  ALA   585      88.281 -10.006 -20.283  1.00                 C  
ATOM     61  N   VAL   586      88.476  -7.538 -18.071  1.00                 N  
ATOM     62  CA  VAL   586      89.297  -6.544 -17.384  1.00                 C  
ATOM     63  C   VAL   586      89.529  -6.959 -15.938  1.00                 C  
ATOM     64  O   VAL   586      90.638  -6.819 -15.406  1.00                 O  
ATOM     65  CB  VAL   586      88.655  -5.145 -17.440  1.00                 C  
ATOM     66  CG1 VAL   586      89.411  -4.176 -16.545  1.00                 C  
ATOM     67  CG2 VAL   586      88.615  -4.634 -18.872  1.00                 C  
ATOM     68  N   PHE   587      88.494  -7.489 -15.280  1.00                 N  
ATOM     69  CA  PHE   587      88.683  -7.972 -13.915  1.00                 C  
ATOM     70  C   PHE   587      89.640  -9.158 -13.863  1.00                 C  
ATOM     71  O   PHE   587      90.373  -9.321 -12.880  1.00                 O  
ATOM     72  CB  PHE   587      87.340  -8.364 -13.295  1.00                 C  
ATOM     73  CG  PHE   587      87.444  -8.828 -11.870  1.00                 C  
ATOM     74  CZ  PHE   587      87.634  -9.693  -9.235  1.00                 C  
ATOM     75  CD1 PHE   587      87.583  -7.916 -10.838  1.00                 C  
ATOM     76  CE1 PHE   587      87.678  -8.343  -9.527  1.00                 C  
ATOM     77  CD2 PHE   587      87.401 -10.176 -11.561  1.00                 C  
ATOM     78  CE2 PHE   587      87.496 -10.603 -10.250  1.00                 C  
ATOM     79  N   ASN   588      89.655  -9.990 -14.908  1.00                 N  
ATOM     80  CA  ASN   588      90.588 -11.113 -14.948  1.00                 C  
ATOM     81  C   ASN   588      92.025 -10.625 -15.087  1.00                 C  
ATOM     82  O   ASN   588      92.925 -11.103 -14.382  1.00                 O  
ATOM     83  CB  ASN   588      90.229 -12.068 -16.088  1.00                 C  
ATOM     84  CG  ASN   588      88.981 -12.879 -15.798  1.00                 C  
ATOM     85  OD1 ASN   588      88.572 -13.014 -14.645  1.00                 O  
ATOM     86  ND2 ASN   588      88.373 -13.421 -16.847  1.00                 N  
ATOM     87  N   CYS   589      92.262  -9.675 -15.997  1.00                 N  
ATOM     88  CA  CYS   589      93.590  -9.076 -16.101  1.00                 C  
ATOM     89  C   CYS   589      94.003  -8.432 -14.784  1.00                 C  
ATOM     90  O   CYS   589      95.168  -8.521 -14.372  1.00                 O  
ATOM     91  CB  CYS   589      93.624  -8.041 -17.227  1.00                 C  
ATOM     92  SG  CYS   589      93.521  -8.743 -18.890  1.00                 S  
ATOM     93  N   MET   590      93.051  -7.789 -14.103  1.00                 N  
ATOM     94  CA  MET   590      93.329  -7.207 -12.796  1.00                 C  
ATOM     95  C   MET   590      93.774  -8.272 -11.803  1.00                 C  
ATOM     96  O   MET   590      94.746  -8.077 -11.061  1.00                 O  
ATOM     97  CB  MET   590      92.096  -6.475 -12.262  1.00                 C  
ATOM     98  SD  MET   590      90.205  -4.461 -12.469  1.00                 S  
ATOM     99  CE  MET   590      90.673  -3.883 -10.840  1.00                 C  
ATOM    100  CG  MET   590      91.750  -5.206 -13.024  1.00                 C  
ATOM    101  N   THR   591      93.080  -9.413 -11.781  1.00                 N  
ATOM    102  CA  THR   591      93.438 -10.471 -10.842  1.00                 C  
ATOM    103  C   THR   591      94.801 -11.071 -11.167  1.00                 C  
ATOM    104  O   THR   591      95.567 -11.406 -10.255  1.00                 O  
ATOM    105  CB  THR   591      92.383 -11.593 -10.827  1.00                 C  
ATOM    106  OG1 THR   591      91.119 -11.059 -10.413  1.00                 O  
ATOM    107  CG2 THR   591      92.788 -12.692  -9.857  1.00                 C  
ATOM    108  N   GLN   592      95.129 -11.220 -12.454  1.00                 N  
ATOM    109  CA  GLN   592      96.423 -11.806 -12.796  1.00                 C  
ATOM    110  C   GLN   592      97.564 -10.851 -12.466  1.00                 C  
ATOM    111  O   GLN   592      98.633 -11.287 -12.018  1.00                 O  
ATOM    112  CB  GLN   592      96.466 -12.182 -14.278  1.00                 C  
ATOM    113  CD  GLN   592      95.569 -13.638 -16.138  1.00                 C  
ATOM    114  CG  GLN   592      95.560 -13.345 -14.650  1.00                 C  
ATOM    115  OE1 GLN   592      95.837 -12.755 -16.952  1.00                 O  
ATOM    116  NE2 GLN   592      95.273 -14.882 -16.496  1.00                 N  
ATOM    117  N   VAL   593      97.362  -9.546 -12.674  1.00                 N  
ATOM    118  CA  VAL   593      98.383  -8.581 -12.271  1.00                 C  
ATOM    119  C   VAL   593      98.538  -8.576 -10.754  1.00                 C  
ATOM    120  O   VAL   593      99.657  -8.510 -10.228  1.00                 O  
ATOM    121  CB  VAL   593      98.052  -7.165 -12.776  1.00                 C  
ATOM    122  CG1 VAL   593      99.028  -6.151 -12.199  1.00                 C  
ATOM    123  CG2 VAL   593      98.072  -7.123 -14.297  1.00                 C  
ATOM    124  N   MET   594      97.419  -8.666 -10.029  1.00                 N  
ATOM    125  CA  MET   594      97.478  -8.727  -8.572  1.00                 C  
ATOM    126  C   MET   594      98.243  -9.958  -8.097  1.00                 C  
ATOM    127  O   MET   594      99.039  -9.878  -7.154  1.00                 O  
ATOM    128  CB  MET   594      96.068  -8.728  -7.978  1.00                 C  
ATOM    129  SD  MET   594      96.188  -6.029  -7.365  1.00                 S  
ATOM    130  CE  MET   594      96.079  -6.486  -5.636  1.00                 C  
ATOM    131  CG  MET   594      95.326  -7.411  -8.138  1.00                 C  
ATOM    132  N   ASP   595      98.138 -11.042  -8.866  1.00                 N  
ATOM    133  CA  ASP   595      98.873 -12.271  -8.571  1.00                 C  
ATOM    134  C   ASP   595     100.377 -12.090  -8.704  1.00                 C  
ATOM    135  O   ASP   595     101.165 -12.518  -7.856  1.00                 O  
ATOM    136  CB  ASP   595      98.413 -13.404  -9.491  1.00                 C  
ATOM    137  CG  ASP   595      97.020 -13.897  -9.155  1.00                 C  
ATOM    138  OD1 ASP   595      96.519 -13.564  -8.061  1.00                 O  
ATOM    139  OD2 ASP   595      96.428 -14.617  -9.988  1.00                 O  
ATOM    140  N   SER   596     100.799 -11.436  -9.804  1.00                 N  
ATOM    141  CA  SER   596     102.223 -11.214 -10.047  1.00                 C  
ATOM    142  C   SER   596     102.767 -10.189  -9.054  1.00                 C  
ATOM    143  O   SER   596     103.886 -10.323  -8.552  1.00                 O  
ATOM    144  CB  SER   596     102.455 -10.749 -11.486  1.00                 C  
ATOM    145  OG  SER   596     101.865  -9.482 -11.714  1.00                 O  
ATOM    146  N   CYS   597     102.002  -9.153  -8.748  1.00                 N  
ATOM    147  CA  CYS   597     102.360  -8.107  -7.827  1.00                 C  
ATOM    148  C   CYS   597     102.403  -8.686  -6.411  1.00                 C  
ATOM    149  O   CYS   597     103.301  -8.385  -5.619  1.00                 O  
ATOM    150  CB  CYS   597     101.367  -6.947  -7.922  1.00                 C  
ATOM    151  SG  CYS   597     101.467  -6.002  -9.460  1.00                 S  
ATOM    152  N   LYS   598     101.426  -9.534  -6.070  1.00                 N  
ATOM    153  CA  LYS   598     101.352 -10.180  -4.769  1.00                 C  
ATOM    154  C   LYS   598     102.443 -11.228  -4.604  1.00                 C  
ATOM    155  O   LYS   598     102.760 -11.623  -3.480  1.00                 O  
ATOM    156  CB  LYS   598      99.978 -10.823  -4.567  1.00                 C  
ATOM    157  CD  LYS   598      97.510 -10.530  -4.222  1.00                 C  
ATOM    158  CE  LYS   598      96.376  -9.532  -4.052  1.00                 C  
ATOM    159  CG  LYS   598      98.841  -9.825  -4.421  1.00                 C  
ATOM    160  NZ  LYS   598      95.061 -10.209  -3.879  1.00                 N  
ATOM    161  N   ALA   599     103.049 -11.712  -5.678  1.00                 N  
ATOM    162  CA  ALA   599     104.303 -12.447  -5.671  1.00                 C  
ATOM    163  C   ALA   599     105.504 -11.517  -5.416  1.00                 C  
ATOM    164  O   ALA   599     106.446 -11.424  -6.207  1.00                 O  
ATOM    165  CB  ALA   599     104.492 -13.186  -6.987  1.00                 C  
ATOM    166  N   ALA   600     105.456 -10.820  -4.279  1.00                 N  
ATOM    167  CA  ALA   600     106.569 -10.046  -3.758  1.00                 C  
ATOM    168  C   ALA   600     107.364 -10.987  -2.825  1.00                 C  
ATOM    169  O   ALA   600     108.498 -10.711  -2.423  1.00                 O  
ATOM    170  CB  ALA   600     106.062  -8.806  -3.039  1.00                 C  
ATOM    171  N   GLU   601     106.696 -12.114  -2.413  1.00                 N  
ATOM    172  CA  GLU   601     107.361 -13.267  -1.815  1.00                 C  
ATOM    173  C   GLU   601     108.752 -13.465  -2.406  1.00                 C  
ATOM    174  O   GLU   601     109.693 -13.817  -1.682  1.00                 O  
ATOM    175  CB  GLU   601     106.522 -14.531  -2.011  1.00                 C  
ATOM    176  CD  GLU   601     107.161 -15.695   0.137  1.00                 C  
ATOM    177  CG  GLU   601     107.117 -15.777  -1.376  1.00                 C  
ATOM    178  OE1 GLU   601     106.405 -14.883   0.711  1.00                 O  
ATOM    179  OE2 GLU   601     107.952 -16.442   0.750  1.00                 O  
ATOM    180  N   SER   602     108.892 -13.245  -3.720  1.00                 N  
ATOM    181  CA  SER   602     110.213 -13.234  -4.342  1.00                 C  
ATOM    182  C   SER   602     111.153 -12.283  -3.613  1.00                 C  
ATOM    183  O   SER   602     112.343 -12.575  -3.445  1.00                 O  
ATOM    184  CB  SER   602     110.107 -12.842  -5.817  1.00                 C  
ATOM    185  OG  SER   602     109.647 -11.509  -5.959  1.00                 O  
ATOM    186  N   VAL   603     110.630 -11.141  -3.163  1.00                 N  
ATOM    187  CA  VAL   603     111.421 -10.217  -2.358  1.00                 C  
ATOM    188  C   VAL   603     111.567 -10.701  -0.921  1.00                 C  
ATOM    189  O   VAL   603     112.661 -10.625  -0.349  1.00                 O  
ATOM    190  CB  VAL   603     110.813  -8.802  -2.361  1.00                 C  
ATOM    191  CG1 VAL   603     111.558  -7.900  -1.390  1.00                 C  
ATOM    192  CG2 VAL   603     110.836  -8.216  -3.765  1.00                 C  
ATOM    193  N   LEU   604     110.476 -11.193  -0.326  1.00                 N  
ATOM    194  CA  LEU   604     110.501 -11.584   1.081  1.00                 C  
ATOM    195  C   LEU   604     111.563 -12.644   1.346  1.00                 C  
ATOM    196  O   LEU   604     112.232 -12.617   2.388  1.00                 O  
ATOM    197  CB  LEU   604     109.129 -12.101   1.518  1.00                 C  
ATOM    198  CG  LEU   604     108.007 -11.063   1.597  1.00                 C  
ATOM    199  CD1 LEU   604     106.670 -11.737   1.863  1.00                 C  
ATOM    200  CD2 LEU   604     108.304 -10.032   2.674  1.00                 C  
ATOM    201  N   SER   605     111.740 -13.582   0.411  1.00                 N  
ATOM    202  CA  SER   605     112.783 -14.590   0.569  1.00                 C  
ATOM    203  C   SER   605     114.166 -13.951   0.629  1.00                 C  
ATOM    204  O   SER   605     115.020 -14.372   1.420  1.00                 O  
ATOM    205  CB  SER   605     112.725 -15.605  -0.575  1.00                 C  
ATOM    206  OG  SER   605     111.529 -16.363  -0.523  1.00                 O  
ATOM    207  N   TYR   606     114.403 -12.925  -0.192  1.00                 N  
ATOM    208  CA  TYR   606     115.701 -12.258  -0.179  1.00                 C  
ATOM    209  C   TYR   606     115.874 -11.385   1.057  1.00                 C  
ATOM    210  O   TYR   606     117.004 -11.182   1.516  1.00                 O  
ATOM    211  CB  TYR   606     115.880 -11.410  -1.440  1.00                 C  
ATOM    212  CG  TYR   606     117.249 -10.779  -1.564  1.00                 C  
ATOM    213  OH  TYR   606     121.018  -9.056  -1.909  1.00                 O  
ATOM    214  CZ  TYR   606     119.770  -9.625  -1.794  1.00                 C  
ATOM    215  CD1 TYR   606     118.356 -11.542  -1.911  1.00                 C  
ATOM    216  CE1 TYR   606     119.610 -10.973  -2.027  1.00                 C  
ATOM    217  CD2 TYR   606     117.429  -9.421  -1.333  1.00                 C  
ATOM    218  CE2 TYR   606     118.675  -8.835  -1.444  1.00                 C  
TER
