# Supplementary material for: Comparative Single-Cell Transcriptomics Reveals Novel Genes Involved in Bivalve Embryonic Shell Formation and Questions Ontogenetic Homology of Molluscan Shell Types
Source: Front Cell Dev Biol. 2022 Jun 9;10:883755. doi: 10.3389/fcell.2022.883755 (PMC9261976; doi:10.3389/fcell.2022.883755)
Supplement: Supplementary file 1 [file DataSheet1.ZIP › Supplementary_File1/s_f_1/d10891c621c89ee2.final.pdb]

ATOM      1  N   ILE   148      18.287  68.928  20.490  1.00                 N  
ATOM      2  CA  ILE   148      18.037  67.702  19.683  1.00                 C  
ATOM      3  C   ILE   148      16.869  67.941  18.776  1.00                 C  
ATOM      4  O   ILE   148      16.489  69.090  18.521  1.00                 O  
ATOM      5  CB  ILE   148      17.794  66.475  20.581  1.00                 C  
ATOM      6  CD1 ILE   148      16.114  65.448  22.200  1.00                 C  
ATOM      7  CG1 ILE   148      16.551  66.686  21.448  1.00                 C  
ATOM      8  CG2 ILE   148      19.027  66.177  21.421  1.00                 C  
ATOM      9  N   GLN   149      16.285  66.860  18.271  1.00                 N  
ATOM     10  CA  GLN   149      15.228  67.001  17.215  1.00                 C  
ATOM     11  C   GLN   149      13.882  66.766  17.858  1.00                 C  
ATOM     12  O   GLN   149      13.685  65.671  18.484  1.00                 O  
ATOM     13  CB  GLN   149      15.483  66.021  16.068  1.00                 C  
ATOM     14  CD  GLN   149      14.809  65.192  13.779  1.00                 C  
ATOM     15  CG  GLN   149      14.491  66.137  14.921  1.00                 C  
ATOM     16  OE1 GLN   149      15.637  64.291  13.918  1.00                 O  
ATOM     17  NE2 GLN   149      14.150  65.395  12.644  1.00                 N  
ATOM     18  N   LYS   150      12.969  67.737  17.793  1.00                 N  
ATOM     19  CA  LYS   150      11.641  67.574  18.402  1.00                 C  
ATOM     20  C   LYS   150      10.585  67.929  17.376  1.00                 C  
ATOM     21  O   LYS   150      10.660  68.945  16.710  1.00                 O  
ATOM     22  CB  LYS   150      11.515  68.445  19.653  1.00                 C  
ATOM     23  CD  LYS   150      10.153  69.146  21.642  1.00                 C  
ATOM     24  CE  LYS   150       8.819  69.015  22.358  1.00                 C  
ATOM     25  CG  LYS   150      10.189  68.298  20.381  1.00                 C  
ATOM     26  NZ  LYS   150       8.750  69.882  23.567  1.00                 N  
ATOM     27  N   GLY   151       9.570  67.096  17.269  1.00                 N  
ATOM     28  CA  GLY   151       8.547  67.341  16.249  1.00                 C  
ATOM     29  C   GLY   151       7.454  68.084  16.983  1.00                 C  
ATOM     30  O   GLY   151       7.096  67.685  18.126  1.00                 O  
ATOM     31  N   CYS   152       6.975  69.170  16.384  1.00                 N  
ATOM     32  CA  CYS   152       5.878  69.940  16.941  1.00                 C  
ATOM     33  C   CYS   152       4.729  69.847  15.912  1.00                 C  
ATOM     34  O   CYS   152       4.881  69.217  14.850  1.00                 O  
ATOM     35  CB  CYS   152       6.317  71.380  17.211  1.00                 C  
ATOM     36  SG  CYS   152       7.694  71.536  18.373  1.00                 S  
ATOM     37  N   ASN   153       3.579  70.450  16.150  1.00                 N  
ATOM     38  CA  ASN   153       2.548  70.356  15.109  1.00                 C  
ATOM     39  C   ASN   153       2.945  71.002  13.753  1.00                 C  
ATOM     40  O   ASN   153       3.303  72.211  13.654  1.00                 O  
ATOM     41  CB  ASN   153       1.240  70.986  15.592  1.00                 C  
ATOM     42  CG  ASN   153       0.098  70.777  14.617  1.00                 C  
ATOM     43  OD1 ASN   153       0.274  70.170  13.561  1.00                 O  
ATOM     44  ND2 ASN   153      -1.079  71.280  14.970  1.00                 N  
ATOM     45  N   TYR   154       2.990  70.184  12.714  1.00                 N  
ATOM     46  CA  TYR   154       3.360  70.706  11.423  1.00                 C  
ATOM     47  C   TYR   154       4.826  71.013  11.113  1.00                 C  
ATOM     48  O   TYR   154       5.148  71.477  10.027  1.00                 O  
ATOM     49  CB  TYR   154       2.611  72.009  11.137  1.00                 C  
ATOM     50  CG  TYR   154       1.107  71.886  11.238  1.00                 C  
ATOM     51  OH  TYR   154      -3.028  71.561  11.524  1.00                 O  
ATOM     52  CZ  TYR   154      -1.660  71.667  11.428  1.00                 C  
ATOM     53  CD1 TYR   154       0.367  72.796  11.982  1.00                 C  
ATOM     54  CE1 TYR   154      -1.007  72.691  12.080  1.00                 C  
ATOM     55  CD2 TYR   154       0.433  70.860  10.588  1.00                 C  
ATOM     56  CE2 TYR   154      -0.941  70.740  10.674  1.00                 C  
ATOM     57  N   PRO   155       5.722  70.810  12.080  1.00                 N  
ATOM     58  CA  PRO   155       7.132  71.133  11.811  1.00                 C  
ATOM     59  C   PRO   155       8.038  70.365  12.741  1.00                 C  
ATOM     60  O   PRO   155       7.589  69.718  13.683  1.00                 O  
ATOM     61  CB  PRO   155       7.219  72.641  12.052  1.00                 C  
ATOM     62  CD  PRO   155       5.017  71.977  12.715  1.00                 C  
ATOM     63  CG  PRO   155       6.137  72.925  13.040  1.00                 C  
ATOM     64  N   VAL   156       9.346  70.381  12.438  1.00                 N  
ATOM     65  CA  VAL   156      10.299  69.693  13.235  1.00                 C  
ATOM     66  C   VAL   156      11.345  70.770  13.626  1.00                 C  
ATOM     67  O   VAL   156      11.851  71.466  12.731  1.00                 O  
ATOM     68  CB  VAL   156      10.913  68.501  12.478  1.00                 C  
ATOM     69  CG1 VAL   156      11.956  67.803  13.338  1.00                 C  
ATOM     70  CG2 VAL   156       9.827  67.524  12.053  1.00                 C  
ATOM     71  N   SER   157      11.654  70.921  14.926  1.00                 N  
ATOM     72  CA  SER   157      12.751  71.793  15.317  1.00                 C  
ATOM     73  C   SER   157      13.991  71.039  15.750  1.00                 C  
ATOM     74  O   SER   157      13.901  70.005  16.469  1.00                 O  
ATOM     75  CB  SER   157      12.317  72.725  16.450  1.00                 C  
ATOM     76  OG  SER   157      11.300  73.612  16.020  1.00                 O  
ATOM     77  N   PHE   158      15.171  71.571  15.384  1.00                 N  
ATOM     78  CA  PHE   158      16.379  70.931  15.903  1.00                 C  
ATOM     79  C   PHE   158      17.213  72.065  16.501  1.00                 C  
ATOM     80  O   PHE   158      17.464  73.070  15.782  1.00                 O  
ATOM     81  CB  PHE   158      17.105  70.174  14.789  1.00                 C  
ATOM     82  CG  PHE   158      18.348  69.467  15.248  1.00                 C  
ATOM     83  CZ  PHE   158      20.653  68.162  16.094  1.00                 C  
ATOM     84  CD1 PHE   158      18.267  68.258  15.917  1.00                 C  
ATOM     85  CE1 PHE   158      19.411  67.607  16.339  1.00                 C  
ATOM     86  CD2 PHE   158      19.599  70.009  15.010  1.00                 C  
ATOM     87  CE2 PHE   158      20.742  69.358  15.431  1.00                 C  
ATOM     88  N   ARG   159      17.772  71.876  17.708  1.00                 N  
ATOM     89  CA  ARG   159      18.751  72.832  18.273  1.00                 C  
ATOM     90  C   ARG   159      19.963  72.090  18.710  1.00                 C  
ATOM     91  O   ARG   159      19.873  70.975  19.261  1.00                 O  
ATOM     92  CB  ARG   159      18.131  73.609  19.436  1.00                 C  
ATOM     93  CD  ARG   159      16.436  75.280  20.230  1.00                 C  
ATOM     94  NE  ARG   159      15.407  76.244  19.844  1.00                 N  
ATOM     95  CG  ARG   159      17.000  74.539  19.029  1.00                 C  
ATOM     96  CZ  ARG   159      14.116  75.952  19.727  1.00                 C  
ATOM     97  NH1 ARG   159      13.253  76.894  19.370  1.00                 N  
ATOM     98  NH2 ARG   159      13.691  74.719  19.966  1.00                 N  
ATOM     99  N   TYR   160      21.109  72.762  18.586  1.00                 N  
ATOM    100  CA  TYR   160      22.404  72.177  18.954  1.00                 C  
ATOM    101  C   TYR   160      23.236  73.321  19.535  1.00                 C  
ATOM    102  O   TYR   160      23.410  74.379  18.870  1.00                 O  
ATOM    103  CB  TYR   160      23.063  71.526  17.737  1.00                 C  
ATOM    104  CG  TYR   160      24.401  70.886  18.033  1.00                 C  
ATOM    105  OH  TYR   160      28.072  69.115  18.855  1.00                 O  
ATOM    106  CZ  TYR   160      26.858  69.702  18.582  1.00                 C  
ATOM    107  CD1 TYR   160      24.475  69.654  18.669  1.00                 C  
ATOM    108  CE1 TYR   160      25.693  69.062  18.944  1.00                 C  
ATOM    109  CD2 TYR   160      25.585  71.517  17.675  1.00                 C  
ATOM    110  CE2 TYR   160      26.813  70.940  17.942  1.00                 C  
ATOM    111  N   TYR   161      23.760  73.144  20.738  1.00                 N  
ATOM    112  CA  TYR   161      24.681  74.144  21.283  1.00                 C  
ATOM    113  C   TYR   161      26.122  73.944  20.730  1.00                 C  
ATOM    114  O   TYR   161      26.738  72.885  20.966  1.00                 O  
ATOM    115  CB  TYR   161      24.694  74.084  22.812  1.00                 C  
ATOM    116  CG  TYR   161      25.599  75.108  23.458  1.00                 C  
ATOM    117  OH  TYR   161      28.078  77.938  25.230  1.00                 O  
ATOM    118  CZ  TYR   161      27.259  77.000  24.644  1.00                 C  
ATOM    119  CD1 TYR   161      25.257  76.455  23.466  1.00                 C  
ATOM    120  CE1 TYR   161      26.078  77.398  24.054  1.00                 C  
ATOM    121  CD2 TYR   161      26.793  74.726  24.056  1.00                 C  
ATOM    122  CE2 TYR   161      27.626  75.655  24.649  1.00                 C  
ATOM    123  N   ILE   162      26.644  74.918  20.004  1.00                 N  
ATOM    124  CA  ILE   162      28.025  74.743  19.432  1.00                 C  
ATOM    125  C   ILE   162      28.607  76.135  19.183  1.00                 C  
ATOM    126  O   ILE   162      28.642  76.624  18.028  1.00                 O  
ATOM    127  CB  ILE   162      28.000  73.898  18.145  1.00                 C  
ATOM    128  CD1 ILE   162      29.510  72.534  16.610  1.00                 C  
ATOM    129  CG1 ILE   162      29.425  73.615  17.664  1.00                 C  
ATOM    130  CG2 ILE   162      27.167  74.585  17.073  1.00                 C  
ATOM    131  N   PRO   163      28.986  76.826  20.272  1.00                 N  
ATOM    132  CA  PRO   163      29.437  78.210  20.134  1.00                 C  
ATOM    133  C   PRO   163      30.675  78.356  19.252  1.00                 C  
ATOM    134  O   PRO   163      30.873  79.436  18.664  1.00                 O  
ATOM    135  CB  PRO   163      29.745  78.644  21.569  1.00                 C  
ATOM    136  CD  PRO   163      29.082  76.346  21.678  1.00                 C  
ATOM    137  CG  PRO   163      29.993  77.367  22.300  1.00                 C  
ATOM    138  N   HIS   164      31.439  77.273  19.148  1.00                 N  
ATOM    139  CA  HIS   164      32.703  77.349  18.362  1.00                 C  
ATOM    140  C   HIS   164      32.472  77.243  16.845  1.00                 C  
ATOM    141  O   HIS   164      33.377  77.555  16.033  1.00                 O  
ATOM    142  CB  HIS   164      33.673  76.249  18.799  1.00                 C  
ATOM    143  CG  HIS   164      34.201  76.427  20.188  1.00                 C  
ATOM    144  ND1 HIS   164      34.980  77.502  20.557  1.00                 N  
ATOM    145  CE1 HIS   164      35.300  77.386  21.858  1.00                 C  
ATOM    146  CD2 HIS   164      34.114  75.681  21.436  1.00                 C  
ATOM    147  NE2 HIS   164      34.784  76.296  22.391  1.00                 N  
ATOM    148  N   ALA   165      31.273  76.758  16.451  1.00                 N  
ATOM    149  CA  ALA   165      30.950  76.667  15.019  1.00                 C  
ATOM    150  C   ALA   165      30.651  78.032  14.473  1.00                 C  
ATOM    151  O   ALA   165      30.127  78.906  15.153  1.00                 O  
ATOM    152  CB  ALA   165      29.773  75.729  14.800  1.00                 C  
ATOM    153  N   ALA   166      30.985  78.264  13.212  1.00                 N  
ATOM    154  CA  ALA   166      30.708  79.529  12.557  1.00                 C  
ATOM    155  C   ALA   166      29.576  79.446  11.502  1.00                 C  
ATOM    156  O   ALA   166      28.886  80.450  11.233  1.00                 O  
ATOM    157  CB  ALA   166      31.964  80.065  11.887  1.00                 C  
ATOM    158  N   ASP   167      29.374  78.228  10.987  1.00                 N  
ATOM    159  CA  ASP   167      28.255  77.892  10.098  1.00                 C  
ATOM    160  C   ASP   167      27.833  76.497  10.502  1.00                 C  
ATOM    161  O   ASP   167      28.682  75.712  10.949  1.00                 O  
ATOM    162  CB  ASP   167      28.686  77.991   8.633  1.00                 C  
ATOM    163  CG  ASP   167      27.509  77.980   7.678  1.00                 C  
ATOM    164  OD1 ASP   167      26.949  79.064   7.412  1.00                 O  
ATOM    165  OD2 ASP   167      27.147  76.886   7.194  1.00                 O  
ATOM    166  N   VAL   168      26.551  76.174  10.364  1.00                 N  
ATOM    167  CA  VAL   168      26.118  74.848  10.768  1.00                 C  
ATOM    168  C   VAL   168      24.853  74.510   9.954  1.00                 C  
ATOM    169  O   VAL   168      24.085  75.446   9.621  1.00                 O  
ATOM    170  CB  VAL   168      25.859  74.776  12.284  1.00                 C  
ATOM    171  CG1 VAL   168      25.368  73.391  12.676  1.00                 C  
ATOM    172  CG2 VAL   168      27.119  75.136  13.057  1.00                 C  
ATOM    173  N   GLN   169      24.666  73.180   9.719  1.00                 N  
ATOM    174  CA  GLN   169      23.575  72.719   8.943  1.00                 C  
ATOM    175  C   GLN   169      23.150  71.388   9.497  1.00                 C  
ATOM    176  O   GLN   169      23.948  70.695  10.147  1.00                 O  
ATOM    177  CB  GLN   169      23.969  72.623   7.468  1.00                 C  
ATOM    178  CD  GLN   169      25.497  71.614   5.728  1.00                 C  
ATOM    179  CG  GLN   169      25.079  71.624   7.185  1.00                 C  
ATOM    180  OE1 GLN   169      25.383  72.623   5.033  1.00                 O  
ATOM    181  NE2 GLN   169      25.985  70.470   5.262  1.00                 N  
ATOM    182  N   ILE   170      21.888  70.995   9.230  1.00                 N  
ATOM    183  CA  ILE   170      21.500  69.626   9.564  1.00                 C  
ATOM    184  C   ILE   170      21.577  68.782   8.287  1.00                 C  
ATOM    185  O   ILE   170      21.038  69.154   7.241  1.00                 O  
ATOM    186  CB  ILE   170      20.094  69.575  10.189  1.00                 C  
ATOM    187  CD1 ILE   170      18.655  70.595  12.030  1.00                 C  
ATOM    188  CG1 ILE   170      20.048  70.412  11.469  1.00                 C  
ATOM    189  CG2 ILE   170      19.674  68.134  10.439  1.00                 C  
ATOM    190  N   LYS   171      22.514  67.811   8.287  1.00                 N  
ATOM    191  CA  LYS   171      22.757  66.889   7.155  1.00                 C  
ATOM    192  C   LYS   171      21.540  66.031   6.872  1.00                 C  
ATOM    193  O   LYS   171      21.408  65.425   5.805  1.00                 O  
ATOM    194  CB  LYS   171      23.969  65.999   7.439  1.00                 C  
ATOM    195  CD  LYS   171      26.453  65.799   7.733  1.00                 C  
ATOM    196  CE  LYS   171      27.783  66.535   7.707  1.00                 C  
ATOM    197  CG  LYS   171      25.296  66.740   7.438  1.00                 C  
ATOM    198  NZ  LYS   171      28.923  65.634   8.033  1.00                 N  
ATOM    199  N   ALA   172      20.614  65.964   7.836  1.00                 N  
ATOM    200  CA  ALA   172      19.329  65.285   7.602  1.00                 C  
ATOM    201  C   ALA   172      18.381  66.106   6.736  1.00                 C  
ATOM    202  O   ALA   172      17.382  65.605   6.212  1.00                 O  
ATOM    203  CB  ALA   172      18.651  64.963   8.925  1.00                 C  
ATOM    204  N   GLY   173      18.687  67.395   6.574  1.00                 N  
ATOM    205  CA  GLY   173      17.875  68.329   5.786  1.00                 C  
ATOM    206  C   GLY   173      18.629  68.908   4.597  1.00                 C  
ATOM    207  O   GLY   173      18.146  69.805   3.900  1.00                 O  
ATOM    208  N   GLU   174      19.824  68.407   4.347  1.00                 N  
ATOM    209  CA  GLU   174      20.655  68.939   3.245  1.00                 C  
ATOM    210  C   GLU   174      21.227  70.314   3.532  1.00                 C  
ATOM    211  O   GLU   174      20.813  71.009   4.464  1.00                 O  
ATOM    212  CB  GLU   174      19.848  69.001   1.947  1.00                 C  
ATOM    213  CD  GLU   174      18.639  67.742   0.121  1.00                 C  
ATOM    214  CG  GLU   174      19.432  67.641   1.409  1.00                 C  
ATOM    215  OE1 GLU   174      18.341  68.877  -0.306  1.00                 O  
ATOM    216  OE2 GLU   174      18.316  66.686  -0.462  1.00                 O  
ATOM    217  N   ASP   175      22.206  70.731   2.721  1.00                 N  
ATOM    218  CA  ASP   175      22.836  72.067   2.814  1.00                 C  
ATOM    219  C   ASP   175      21.873  73.237   2.971  1.00                 C  
ATOM    220  O   ASP   175      22.083  74.135   3.791  1.00                 O  
ATOM    221  CB  ASP   175      23.700  72.339   1.581  1.00                 C  
ATOM    222  CG  ASP   175      24.967  71.508   1.563  1.00                 C  
ATOM    223  OD1 ASP   175      25.313  70.929   2.614  1.00                 O  
ATOM    224  OD2 ASP   175      25.615  71.436   0.497  1.00                 O  
ATOM    225  N   TRP   176      20.785  73.252   2.181  1.00                 N  
ATOM    226  CA  TRP   176      19.751  74.270   2.297  1.00                 C  
ATOM    227  C   TRP   176      19.174  74.386   3.732  1.00                 C  
ATOM    228  O   TRP   176      18.661  75.430   4.144  1.00                 O  
ATOM    229  CB  TRP   176      18.608  73.987   1.320  1.00                 C  
ATOM    230  CG  TRP   176      18.972  74.224  -0.114  1.00                 C  
ATOM    231  CD1 TRP   176      19.181  73.277  -1.074  1.00                 C  
ATOM    232  NE1 TRP   176      19.497  73.875  -2.270  1.00                 N  
ATOM    233  CD2 TRP   176      19.169  75.493  -0.750  1.00                 C  
ATOM    234  CE2 TRP   176      19.495  75.237  -2.094  1.00                 C  
ATOM    235  CH2 TRP   176      19.681  77.545  -2.554  1.00                 C  
ATOM    236  CZ2 TRP   176      19.754  76.258  -3.008  1.00                 C  
ATOM    237  CE3 TRP   176      19.102  76.819  -0.314  1.00                 C  
ATOM    238  CZ3 TRP   176      19.359  77.828  -1.223  1.00                 C  
ATOM    239  N   HIS   177      19.265  73.383   4.500  1.00                 N  
ATOM    240  CA  HIS   177      18.981  73.197   5.925  1.00                 C  
ATOM    241  C   HIS   177      20.024  73.832   6.833  1.00                 C  
ATOM    242  O   HIS   177      20.521  73.207   7.786  1.00                 O  
ATOM    243  CB  HIS   177      18.872  71.708   6.260  1.00                 C  
ATOM    244  CG  HIS   177      18.448  71.435   7.669  1.00                 C  
ATOM    245  ND1 HIS   177      18.002  70.200   8.087  1.00                 N  
ATOM    246  CE1 HIS   177      17.696  70.264   9.395  1.00                 C  
ATOM    247  CD2 HIS   177      18.359  72.214   8.896  1.00                 C  
ATOM    248  NE2 HIS   177      17.908  71.469   9.887  1.00                 N  
ATOM    249  N   LYS   178      20.314  75.097   6.551  1.00                 N  
ATOM    250  CA  LYS   178      21.273  75.859   7.355  1.00                 C  
ATOM    251  C   LYS   178      20.581  76.330   8.617  1.00                 C  
ATOM    252  O   LYS   178      19.380  76.702   8.591  1.00                 O  
ATOM    253  CB  LYS   178      21.830  77.036   6.552  1.00                 C  
ATOM    254  CD  LYS   178      23.789  75.798   5.588  1.00                 C  
ATOM    255  CE  LYS   178      24.566  75.471   4.323  1.00                 C  
ATOM    256  CG  LYS   178      22.556  76.630   5.279  1.00                 C  
ATOM    257  NZ  LYS   178      25.770  74.643   4.608  1.00                 N  
ATOM    258  N   MET   179      21.325  76.285   9.711  1.00                 N  
ATOM    259  CA  MET   179      20.806  76.692  11.000  1.00                 C  
ATOM    260  C   MET   179      21.183  78.128  11.302  1.00                 C  
ATOM    261  O   MET   179      22.069  78.679  10.661  1.00                 O  
ATOM    262  CB  MET   179      21.323  75.765  12.102  1.00                 C  
ATOM    263  SD  MET   179      21.536  73.255  13.255  1.00                 S  
ATOM    264  CE  MET   179      20.505  73.755  14.631  1.00                 C  
ATOM    265  CG  MET   179      20.896  74.315  11.945  1.00                 C  
ATOM    266  N   ASP   180      20.465  78.715  12.248  1.00                 N  
ATOM    267  CA  ASP   180      20.805  80.060  12.719  1.00                 C  
ATOM    268  C   ASP   180      21.383  80.012  14.138  1.00                 C  
ATOM    269  O   ASP   180      20.956  79.218  14.965  1.00                 O  
ATOM    270  CB  ASP   180      19.574  80.968  12.680  1.00                 C  
ATOM    271  CG  ASP   180      19.093  81.237  11.268  1.00                 C  
ATOM    272  OD1 ASP   180      19.894  81.064  10.324  1.00                 O  
ATOM    273  OD2 ASP   180      17.916  81.622  11.104  1.00                 O  
ATOM    274  N   LYS   181      22.307  80.923  14.408  1.00                 N  
ATOM    275  CA  LYS   181      23.029  80.897  15.708  1.00                 C  
ATOM    276  C   LYS   181      22.544  82.064  16.581  1.00                 C  
ATOM    277  O   LYS   181      22.481  83.219  16.085  1.00                 O  
ATOM    278  CB  LYS   181      24.541  80.970  15.483  1.00                 C  
ATOM    279  CD  LYS   181      26.512  82.244  14.594  1.00                 C  
ATOM    280  CE  LYS   181      26.978  83.524  13.918  1.00                 C  
ATOM    281  CG  LYS   181      25.005  82.245  14.799  1.00                 C  
ATOM    282  NZ  LYS   181      28.451  83.532  13.700  1.00                 N  
ATOM    283  N   GLY   182      22.224  81.844  17.858  1.00                 N  
ATOM    284  CA  GLY   182      21.878  82.969  18.721  1.00                 C  
ATOM    285  C   GLY   182      23.117  83.469  19.497  1.00                 C  
ATOM    286  O   GLY   182      24.268  83.011  19.292  1.00                 O  
ATOM    287  N   GLU   183      22.915  84.469  20.363  1.00                 N  
ATOM    288  CA  GLU   183      24.109  85.057  20.949  1.00                 C  
ATOM    289  C   GLU   183      24.798  84.151  21.963  1.00                 C  
ATOM    290  O   GLU   183      25.918  84.457  22.416  1.00                 O  
ATOM    291  CB  GLU   183      23.774  86.388  21.625  1.00                 C  
ATOM    292  CD  GLU   183      21.407  86.229  22.492  1.00                 C  
ATOM    293  CG  GLU   183      22.881  86.255  22.848  1.00                 C  
ATOM    294  OE1 GLU   183      21.085  85.969  21.314  1.00                 O  
ATOM    295  OE2 GLU   183      20.575  86.467  23.392  1.00                 O  
ATOM    296  N   GLY   184      24.186  83.017  22.262  1.00                 N  
ATOM    297  CA  GLY   184      24.794  82.059  23.207  1.00                 C  
ATOM    298  C   GLY   184      25.448  80.850  22.504  1.00                 C  
ATOM    299  O   GLY   184      25.893  79.874  23.144  1.00                 O  
ATOM    300  N   ASP   185      25.409  80.871  21.182  1.00                 N  
ATOM    301  CA  ASP   185      26.052  79.878  20.378  1.00                 C  
ATOM    302  C   ASP   185      25.129  78.695  20.241  1.00                 C  
ATOM    303  O   ASP   185      25.598  77.585  19.886  1.00                 O  
ATOM    304  CB  ASP   185      27.391  79.472  20.997  1.00                 C  
ATOM    305  CG  ASP   185      28.390  80.612  21.025  1.00                 C  
ATOM    306  OD1 ASP   185      28.642  81.207  19.957  1.00                 O  
ATOM    307  OD2 ASP   185      28.920  80.911  22.116  1.00                 O  
ATOM    308  N   ILE   186      23.817  78.908  20.467  1.00                 N  
ATOM    309  CA  ILE   186      22.803  77.850  20.259  1.00                 C  
ATOM    310  C   ILE   186      22.313  77.909  18.805  1.00                 C  
ATOM    311  O   ILE   186      21.843  79.000  18.377  1.00                 O  
ATOM    312  CB  ILE   186      21.628  77.992  21.245  1.00                 C  
ATOM    313  CD1 ILE   186      21.083  78.218  23.725  1.00                 C  
ATOM    314  CG1 ILE   186      22.123  77.858  22.686  1.00                 C  
ATOM    315  CG2 ILE   186      20.538  76.982  20.923  1.00                 C  
ATOM    316  N   TYR   187      22.431  76.802  18.022  1.00                 N  
ATOM    317  CA  TYR   187      21.991  76.856  16.571  1.00                 C  
ATOM    318  C   TYR   187      20.655  76.223  16.503  1.00                 C  
ATOM    319  O   TYR   187      20.383  75.271  17.278  1.00                 O  
ATOM    320  CB  TYR   187      23.013  76.154  15.675  1.00                 C  
ATOM    321  CG  TYR   187      24.342  76.870  15.583  1.00                 C  
ATOM    322  OH  TYR   187      27.999  78.834  15.348  1.00                 O  
ATOM    323  CZ  TYR   187      26.788  78.185  15.425  1.00                 C  
ATOM    324  CD1 TYR   187      25.186  76.945  16.684  1.00                 C  
ATOM    325  CE1 TYR   187      26.402  77.597  16.610  1.00                 C  
ATOM    326  CD2 TYR   187      24.747  77.468  14.397  1.00                 C  
ATOM    327  CE2 TYR   187      25.960  78.124  14.305  1.00                 C  
ATOM    328  N   GLU   188      19.791  76.748  15.638  1.00                 N  
ATOM    329  CA  GLU   188      18.460  76.189  15.556  1.00                 C  
ATOM    330  C   GLU   188      17.927  76.197  14.132  1.00                 C  
ATOM    331  O   GLU   188      18.331  77.025  13.313  1.00                 O  
ATOM    332  CB  GLU   188      17.500  76.955  16.468  1.00                 C  
ATOM    333  CD  GLU   188      16.396  79.154  17.040  1.00                 C  
ATOM    334  CG  GLU   188      17.295  78.408  16.073  1.00                 C  
ATOM    335  OE1 GLU   188      15.998  78.556  18.062  1.00                 O  
ATOM    336  OE2 GLU   188      16.089  80.335  16.775  1.00                 O  
ATOM    337  N   ALA   189      17.000  75.261  13.844  1.00                 N  
ATOM    338  CA  ALA   189      16.329  75.303  12.534  1.00                 C  
ATOM    339  C   ALA   189      14.973  74.764  12.790  1.00                 C  
ATOM    340  O   ALA   189      14.767  73.894  13.693  1.00                 O  
ATOM    341  CB  ALA   189      17.117  74.502  11.509  1.00                 C  
ATOM    342  N   TYR   190      14.000  75.255  11.998  1.00                 N  
ATOM    343  CA  TYR   190      12.649  74.684  12.051  1.00                 C  
ATOM    344  C   TYR   190      12.270  74.244  10.632  1.00                 C  
ATOM    345  O   TYR   190      12.353  75.009   9.649  1.00                 O  
ATOM    346  CB  TYR   190      11.658  75.704  12.615  1.00                 C  
ATOM    347  CG  TYR   190      11.539  76.965  11.788  1.00                 C  
ATOM    348  OH  TYR   190      11.203  80.423   9.504  1.00                 O  
ATOM    349  CZ  TYR   190      11.315  79.279  10.261  1.00                 C  
ATOM    350  CD1 TYR   190      10.682  77.021  10.696  1.00                 C  
ATOM    351  CE1 TYR   190      10.568  78.169   9.935  1.00                 C  
ATOM    352  CD2 TYR   190      12.285  78.094  12.101  1.00                 C  
ATOM    353  CE2 TYR   190      12.184  79.250  11.351  1.00                 C  
ATOM    354  N   ILE   191      13.237  74.400   9.727  1.00                 N  
ATOM    355  CA  ILE   191      12.967  74.022   8.362  1.00                 C  
ATOM    356  C   ILE   191      12.667  72.541   8.190  1.00                 C  
ATOM    357  O   ILE   191      13.509  71.658   8.374  1.00                 O  
ATOM    358  CB  ILE   191      14.136  74.395   7.431  1.00                 C  
ATOM    359  CD1 ILE   191      15.611  76.346   6.713  1.00                 C  
ATOM    360  CG1 ILE   191      14.344  75.910   7.417  1.00                 C  
ATOM    361  CG2 ILE   191      13.902  73.841   6.034  1.00                 C  
ATOM    362  N   ASP   192      11.423  72.287   7.825  1.00                 N  
ATOM    363  CA  ASP   192      10.767  70.974   7.796  1.00                 C  
ATOM    364  C   ASP   192       9.423  71.130   7.129  1.00                 C  
ATOM    365  O   ASP   192       8.896  72.235   6.977  1.00                 O  
ATOM    366  CB  ASP   192      10.630  70.412   9.212  1.00                 C  
ATOM    367  CG  ASP   192      11.965  70.022   9.816  1.00                 C  
ATOM    368  OD1 ASP   192      12.494  68.952   9.446  1.00                 O  
ATOM    369  OD2 ASP   192      12.482  70.785  10.658  1.00                 O  
ATOM    370  N   PHE   193       8.845  70.022   6.719  1.00                 N  
ATOM    371  CA  PHE   193       7.473  70.040   6.215  1.00                 C  
ATOM    372  C   PHE   193       6.825  68.691   6.480  1.00                 C  
ATOM    373  O   PHE   193       7.490  67.701   6.799  1.00                 O  
ATOM    374  CB  PHE   193       7.455  70.376   4.722  1.00                 C  
ATOM    375  CG  PHE   193       8.135  69.350   3.862  1.00                 C  
ATOM    376  CZ  PHE   193       9.399  67.454   2.270  1.00                 C  
ATOM    377  CD1 PHE   193       7.411  68.322   3.283  1.00                 C  
ATOM    378  CE1 PHE   193       8.037  67.378   2.491  1.00                 C  
ATOM    379  CD2 PHE   193       9.498  69.412   3.631  1.00                 C  
ATOM    380  CE2 PHE   193      10.123  68.468   2.839  1.00                 C  
ATOM    381  N   GLY   194       5.522  68.638   6.350  1.00                 N  
ATOM    382  CA  GLY   194       4.827  67.341   6.412  1.00                 C  
ATOM    383  C   GLY   194       4.826  66.795   7.821  1.00                 C  
ATOM    384  O   GLY   194       4.596  67.494   8.812  1.00                 O  
ATOM    385  N   LYS   195       5.090  65.516   7.896  1.00                 N  
ATOM    386  CA  LYS   195       5.162  64.768   9.173  1.00                 C  
ATOM    387  C   LYS   195       6.629  64.518   9.446  1.00                 C  
ATOM    388  O   LYS   195       7.166  63.444   9.162  1.00                 O  
ATOM    389  CB  LYS   195       4.355  63.471   9.081  1.00                 C  
ATOM    390  CD  LYS   195       2.122  62.356   8.825  1.00                 C  
ATOM    391  CE  LYS   195       0.629  62.566   8.630  1.00                 C  
ATOM    392  CG  LYS   195       2.862  63.681   8.889  1.00                 C  
ATOM    393  NZ  LYS   195      -0.112  61.275   8.580  1.00                 N  
ATOM    394  N   THR   196       7.308  65.506  10.005  1.00                 N  
ATOM    395  CA  THR   196       8.693  65.343  10.343  1.00                 C  
ATOM    396  C   THR   196       9.643  65.236   9.189  1.00                 C  
ATOM    397  O   THR   196      10.568  64.419   9.214  1.00                 O  
ATOM    398  CB  THR   196       8.918  64.094  11.216  1.00                 C  
ATOM    399  OG1 THR   196       7.906  64.027  12.228  1.00                 O  
ATOM    400  CG2 THR   196      10.279  64.155  11.892  1.00                 C  
ATOM    401  N   PRO   197       9.417  65.963   8.125  1.00                 N  
ATOM    402  CA  PRO   197      10.427  66.043   7.075  1.00                 C  
ATOM    403  C   PRO   197      11.509  64.968   7.270  1.00                 C  
ATOM    404  O   PRO   197      12.199  64.600   6.287  1.00                 O  
ATOM    405  CB  PRO   197      11.002  67.453   7.221  1.00                 C  
ATOM    406  CD  PRO   197       9.502  67.140   9.060  1.00                 C  
ATOM    407  CG  PRO   197      10.794  67.794   8.659  1.00                 C  
ATOM    408  N   TYR   198      11.749  64.604   8.537  1.00                 N  
ATOM    409  CA  TYR   198      12.809  63.644   8.842  1.00                 C  
ATOM    410  C   TYR   198      12.162  62.273   9.198  1.00                 C  
ATOM    411  O   TYR   198      11.614  62.094  10.275  1.00                 O  
ATOM    412  CB  TYR   198      13.684  64.158   9.987  1.00                 C  
ATOM    413  CG  TYR   198      14.846  63.251  10.325  1.00                 C  
ATOM    414  OH  TYR   198      18.050  60.765  11.246  1.00                 O  
ATOM    415  CZ  TYR   198      16.988  61.587  10.942  1.00                 C  
ATOM    416  CD1 TYR   198      16.120  63.517   9.841  1.00                 C  
ATOM    417  CE1 TYR   198      17.188  62.693  10.145  1.00                 C  
ATOM    418  CD2 TYR   198      14.664  62.131  11.126  1.00                 C  
ATOM    419  CE2 TYR   198      15.719  61.296  11.441  1.00                 C  
ATOM    420  N   PRO   199      12.281  61.283   8.317  1.00                 N  
ATOM    421  CA  PRO   199      11.570  60.035   8.639  1.00                 C  
ATOM    422  C   PRO   199      12.076  59.422   9.944  1.00                 C  
ATOM    423  O   PRO   199      13.291  59.486  10.243  1.00                 O  
ATOM    424  CB  PRO   199      11.863  59.124   7.445  1.00                 C  
ATOM    425  CD  PRO   199      12.896  61.222   6.936  1.00                 C  
ATOM    426  CG  PRO   199      12.163  60.061   6.324  1.00                 C  
ATOM    427  N   PRO   200      11.157  58.819  10.685  1.00                 N  
ATOM    428  CA  PRO   200      11.561  57.960  11.832  1.00                 C  
ATOM    429  C   PRO   200      12.581  56.909  11.416  1.00                 C  
ATOM    430  O   PRO   200      12.527  56.308  10.312  1.00                 O  
ATOM    431  CB  PRO   200      10.252  57.313  12.289  1.00                 C  
ATOM    432  CD  PRO   200       9.617  58.867  10.583  1.00                 C  
ATOM    433  CG  PRO   200       9.196  58.296  11.908  1.00                 C  
ATOM    434  N   GLY   201      13.557  56.669  12.306  1.00                 N  
ATOM    435  CA  GLY   201      14.554  55.647  12.064  1.00                 C  
ATOM    436  C   GLY   201      15.450  55.963  10.849  1.00                 C  
ATOM    437  O   GLY   201      15.906  55.050  10.118  1.00                 O  
ATOM    438  N   THR   202      15.680  57.269  10.597  1.00                 N  
ATOM    439  CA  THR   202      16.572  57.663   9.490  1.00                 C  
ATOM    440  C   THR   202      17.793  58.360  10.121  1.00                 C  
ATOM    441  O   THR   202      17.720  58.872  11.273  1.00                 O  
ATOM    442  CB  THR   202      15.852  58.581   8.484  1.00                 C  
ATOM    443  OG1 THR   202      15.469  59.799   9.134  1.00                 O  
ATOM    444  CG2 THR   202      14.602  57.903   7.945  1.00                 C  
ATOM    445  N   LYS   203      18.866  58.421   9.353  1.00                 N  
ATOM    446  CA  LYS   203      20.161  58.855   9.923  1.00                 C  
ATOM    447  C   LYS   203      20.391  60.347   9.768  1.00                 C  
ATOM    448  O   LYS   203      20.005  60.938   8.735  1.00                 O  
ATOM    449  CB  LYS   203      21.316  58.093   9.270  1.00                 C  
ATOM    450  CD  LYS   203      22.503  55.912   8.905  1.00                 C  
ATOM    451  CE  LYS   203      22.519  54.425   9.217  1.00                 C  
ATOM    452  CG  LYS   203      21.306  56.598   9.543  1.00                 C  
ATOM    453  NZ  LYS   203      23.684  53.739   8.594  1.00                 N  
TER
