# Supplementary material for: Comparative Single-Cell Transcriptomics Reveals Novel Genes Involved in Bivalve Embryonic Shell Formation and Questions Ontogenetic Homology of Molluscan Shell Types
Source: Front Cell Dev Biol. 2022 Jun 9;10:883755. doi: 10.3389/fcell.2022.883755 (PMC9261976; doi:10.3389/fcell.2022.883755)
Supplement: Supplementary file 1 [file DataSheet1.ZIP › Supplementary_File1/s_f_1/d3b565e3c51d980d.final.pdb]

ATOM      1  N   GLU   171     -20.353  33.234  54.144  1.00                 N  
ATOM      2  CA  GLU   171     -21.714  33.346  54.574  1.00                 C  
ATOM      3  C   GLU   171     -22.337  31.955  54.498  1.00                 C  
ATOM      4  O   GLU   171     -21.664  30.956  54.230  1.00                 O  
ATOM      5  CB  GLU   171     -22.468  34.359  53.709  1.00                 C  
ATOM      6  CD  GLU   171     -22.745  36.763  52.988  1.00                 C  
ATOM      7  CG  GLU   171     -22.000  35.794  53.884  1.00                 C  
ATOM      8  OE1 GLU   171     -23.505  36.299  52.113  1.00                 O  
ATOM      9  OE2 GLU   171     -22.569  37.988  53.161  1.00                 O  
ATOM     10  N   PRO   172     -23.432  31.849  53.751  1.00                 N  
ATOM     11  CA  PRO   172     -24.162  30.596  53.675  1.00                 C  
ATOM     12  C   PRO   172     -24.874  30.376  52.371  1.00                 C  
ATOM     13  O   PRO   172     -25.106  31.294  51.578  1.00                 O  
ATOM     14  CB  PRO   172     -25.174  30.687  54.819  1.00                 C  
ATOM     15  CD  PRO   172     -24.095  32.821  54.699  1.00                 C  
ATOM     16  CG  PRO   172     -25.408  32.150  54.996  1.00                 C  
ATOM     17  N   ASP   173     -25.235  29.116  52.134  1.00                 N  
ATOM     18  CA  ASP   173     -26.018  28.690  50.971  1.00                 C  
ATOM     19  C   ASP   173     -25.540  29.313  49.662  1.00                 C  
ATOM     20  O   ASP   173     -26.330  29.786  48.841  1.00                 O  
ATOM     21  CB  ASP   173     -27.498  29.026  51.169  1.00                 C  
ATOM     22  CG  ASP   173     -28.394  28.316  50.174  1.00                 C  
ATOM     23  OD1 ASP   173     -28.006  27.231  49.693  1.00                 O  
ATOM     24  OD2 ASP   173     -29.485  28.846  49.874  1.00                 O  
ATOM     25  N   ILE   174     -24.227  29.318  49.451  1.00                 N  
ATOM     26  CA  ILE   174     -23.655  29.911  48.256  1.00                 C  
ATOM     27  C   ILE   174     -22.539  29.037  47.677  1.00                 C  
ATOM     28  O   ILE   174     -21.730  28.437  48.390  1.00                 O  
ATOM     29  CB  ILE   174     -23.115  31.327  48.532  1.00                 C  
ATOM     30  CD1 ILE   174     -22.418  33.474  47.348  1.00                 C  
ATOM     31  CG1 ILE   174     -22.654  31.984  47.229  1.00                 C  
ATOM     32  CG2 ILE   174     -22.002  31.280  49.567  1.00                 C  
ATOM     33  N   GLU   175     -22.506  28.972  46.354  1.00                 N  
ATOM     34  CA  GLU   175     -21.569  28.149  45.635  1.00                 C  
ATOM     35  C   GLU   175     -20.202  28.828  45.598  1.00                 C  
ATOM     36  O   GLU   175     -20.070  30.044  45.760  1.00                 O  
ATOM     37  CB  GLU   175     -22.075  27.874  44.218  1.00                 C  
ATOM     38  CD  GLU   175     -23.809  26.776  42.744  1.00                 C  
ATOM     39  CG  GLU   175     -23.350  27.047  44.164  1.00                 C  
ATOM     40  OE1 GLU   175     -23.695  27.689  41.899  1.00                 O  
ATOM     41  OE2 GLU   175     -24.281  25.651  42.477  1.00                 O  
ATOM     42  N   VAL   176     -19.167  28.033  45.382  1.00                 N  
ATOM     43  CA  VAL   176     -17.813  28.575  45.249  1.00                 C  
ATOM     44  C   VAL   176     -17.067  27.685  44.244  1.00                 C  
ATOM     45  O   VAL   176     -16.740  26.525  44.512  1.00                 O  
ATOM     46  CB  VAL   176     -17.093  28.636  46.609  1.00                 C  
ATOM     47  CG1 VAL   176     -17.826  29.573  47.558  1.00                 C  
ATOM     48  CG2 VAL   176     -16.976  27.245  47.213  1.00                 C  
ATOM     49  N   LEU   177     -16.745  28.179  43.081  1.00                 N  
ATOM     50  CA  LEU   177     -16.112  27.530  41.943  1.00                 C  
ATOM     51  C   LEU   177     -14.881  26.852  42.568  1.00                 C  
ATOM     52  O   LEU   177     -13.956  27.502  43.103  1.00                 O  
ATOM     53  CB  LEU   177     -15.781  28.556  40.857  1.00                 C  
ATOM     54  CG  LEU   177     -15.318  27.993  39.512  1.00                 C  
ATOM     55  CD1 LEU   177     -13.948  27.346  39.642  1.00                 C  
ATOM     56  CD2 LEU   177     -16.327  26.991  38.973  1.00                 C  
ATOM     57  N   ASP   178     -14.918  25.526  42.555  1.00                 N  
ATOM     58  CA  ASP   178     -13.829  24.695  43.080  1.00                 C  
ATOM     59  C   ASP   178     -13.018  24.253  41.855  1.00                 C  
ATOM     60  O   ASP   178     -13.256  23.205  41.244  1.00                 O  
ATOM     61  CB  ASP   178     -14.391  23.518  43.880  1.00                 C  
ATOM     62  CG  ASP   178     -13.304  22.673  44.514  1.00                 C  
ATOM     63  OD1 ASP   178     -12.116  22.907  44.209  1.00                 O  
ATOM     64  OD2 ASP   178     -13.640  21.777  45.316  1.00                 O  
ATOM     65  N   LEU   179     -12.037  25.082  41.513  1.00                 N  
ATOM     66  CA  LEU   179     -11.236  24.894  40.327  1.00                 C  
ATOM     67  C   LEU   179     -10.000  24.075  40.704  1.00                 C  
ATOM     68  O   LEU   179      -9.144  24.540  41.471  1.00                 O  
ATOM     69  CB  LEU   179     -10.851  26.245  39.721  1.00                 C  
ATOM     70  CG  LEU   179     -10.246  26.210  38.316  1.00                 C  
ATOM     71  CD1 LEU   179     -10.237  27.600  37.699  1.00                 C  
ATOM     72  CD2 LEU   179      -8.837  25.638  38.351  1.00                 C  
ATOM     73  N   GLY   180      -9.934  22.858  40.158  1.00                 N  
ATOM     74  CA  GLY   180      -8.922  21.848  40.494  1.00                 C  
ATOM     75  C   GLY   180      -9.459  21.115  41.727  1.00                 C  
ATOM     76  O   GLY   180      -8.823  21.094  42.772  1.00                 O  
ATOM     77  N   CYS   181     -10.649  20.528  41.604  1.00                 N  
ATOM     78  CA  CYS   181     -11.355  19.889  42.739  1.00                 C  
ATOM     79  C   CYS   181     -10.711  18.624  43.314  1.00                 C  
ATOM     80  O   CYS   181     -11.027  18.272  44.437  1.00                 O  
ATOM     81  CB  CYS   181     -12.788  19.527  42.343  1.00                 C  
ATOM     82  SG  CYS   181     -12.913  18.214  41.107  1.00                 S  
ATOM     83  N   ASN   182      -9.795  18.009  42.551  1.00                 N  
ATOM     84  CA  ASN   182      -9.026  16.804  42.901  1.00                 C  
ATOM     85  C   ASN   182      -9.846  15.683  43.519  1.00                 C  
ATOM     86  O   ASN   182     -10.606  15.022  42.826  1.00                 O  
ATOM     87  CB  ASN   182      -7.883  17.156  43.855  1.00                 C  
ATOM     88  CG  ASN   182      -6.841  18.049  43.211  1.00                 C  
ATOM     89  OD1 ASN   182      -6.614  17.983  42.003  1.00                 O  
ATOM     90  ND2 ASN   182      -6.203  18.889  44.018  1.00                 N  
ATOM     91  N   ILE   183      -9.733  15.540  44.840  1.00                 N  
ATOM     92  CA  ILE   183     -10.347  14.464  45.566  1.00                 C  
ATOM     93  C   ILE   183     -11.466  14.966  46.488  1.00                 C  
ATOM     94  O   ILE   183     -11.971  14.209  47.313  1.00                 O  
ATOM     95  CB  ILE   183      -9.313  13.679  46.394  1.00                 C  
ATOM     96  CD1 ILE   183      -7.822  13.849  48.455  1.00                 C  
ATOM     97  CG1 ILE   183      -8.664  14.589  47.439  1.00                 C  
ATOM     98  CG2 ILE   183      -8.278  13.036  45.483  1.00                 C  
ATOM     99  N   GLY   184     -11.852  16.244  46.320  1.00                 N  
ATOM    100  CA  GLY   184     -13.011  16.800  47.019  1.00                 C  
ATOM    101  C   GLY   184     -12.812  17.449  48.360  1.00                 C  
ATOM    102  O   GLY   184     -13.797  17.768  49.014  1.00                 O  
ATOM    103  N   VAL   185     -11.564  17.680  48.752  1.00                 N  
ATOM    104  CA  VAL   185     -11.237  18.265  50.032  1.00                 C  
ATOM    105  C   VAL   185     -11.769  19.661  50.176  1.00                 C  
ATOM    106  O   VAL   185     -12.188  20.017  51.255  1.00                 O  
ATOM    107  CB  VAL   185      -9.716  18.280  50.274  1.00                 C  
ATOM    108  CG1 VAL   185      -9.383  19.085  51.521  1.00                 C  
ATOM    109  CG2 VAL   185      -9.182  16.860  50.393  1.00                 C  
ATOM    110  N   TYR   186     -11.753  20.477  49.122  1.00                 N  
ATOM    111  CA  TYR   186     -12.275  21.847  49.276  1.00                 C  
ATOM    112  C   TYR   186     -13.794  21.842  49.494  1.00                 C  
ATOM    113  O   TYR   186     -14.314  22.740  50.120  1.00                 O  
ATOM    114  CB  TYR   186     -11.925  22.695  48.051  1.00                 C  
ATOM    115  CG  TYR   186     -10.459  23.051  47.952  1.00                 C  
ATOM    116  OH  TYR   186      -6.427  24.028  47.663  1.00                 O  
ATOM    117  CZ  TYR   186      -7.761  23.705  47.760  1.00                 C  
ATOM    118  CD1 TYR   186      -9.795  23.001  46.733  1.00                 C  
ATOM    119  CE1 TYR   186      -8.456  23.325  46.632  1.00                 C  
ATOM    120  CD2 TYR   186      -9.742  23.436  49.078  1.00                 C  
ATOM    121  CE2 TYR   186      -8.402  23.764  48.997  1.00                 C  
ATOM    122  N   THR   187     -14.495  20.850  48.955  1.00                 N  
ATOM    123  CA  THR   187     -15.930  20.732  49.165  1.00                 C  
ATOM    124  C   THR   187     -16.146  20.365  50.624  1.00                 C  
ATOM    125  O   THR   187     -17.027  20.930  51.309  1.00                 O  
ATOM    126  CB  THR   187     -16.554  19.685  48.223  1.00                 C  
ATOM    127  OG1 THR   187     -16.349  20.081  46.861  1.00                 O  
ATOM    128  CG2 THR   187     -18.049  19.566  48.475  1.00                 C  
ATOM    129  N   ILE   188     -15.346  19.419  51.119  1.00                 N  
ATOM    130  CA  ILE   188     -15.427  19.043  52.526  1.00                 C  
ATOM    131  C   ILE   188     -15.144  20.214  53.432  1.00                 C  
ATOM    132  O   ILE   188     -15.797  20.360  54.460  1.00                 O  
ATOM    133  CB  ILE   188     -14.462  17.890  52.858  1.00                 C  
ATOM    134  CD1 ILE   188     -13.887  15.492  52.212  1.00                 C  
ATOM    135  CG1 ILE   188     -14.918  16.599  52.174  1.00                 C  
ATOM    136  CG2 ILE   188     -14.336  17.718  54.364  1.00                 C  
ATOM    137  N   ILE   189     -14.191  21.076  53.047  1.00                 N  
ATOM    138  CA  ILE   189     -13.848  22.243  53.870  1.00                 C  
ATOM    139  C   ILE   189     -14.934  23.303  53.843  1.00                 C  
ATOM    140  O   ILE   189     -15.227  23.912  54.869  1.00                 O  
ATOM    141  CB  ILE   189     -12.514  22.872  53.429  1.00                 C  
ATOM    142  CD1 ILE   189     -10.048  22.330  53.072  1.00                 C  
ATOM    143  CG1 ILE   189     -11.352  21.920  53.721  1.00                 C  
ATOM    144  CG2 ILE   189     -12.318  24.226  54.093  1.00                 C  
ATOM    145  N   SER   190     -15.135  23.963  52.693  1.00                 N  
ATOM    146  CA  SER   190     -16.174  24.997  52.593  1.00                 C  
ATOM    147  C   SER   190     -17.579  24.447  52.857  1.00                 C  
ATOM    148  O   SER   190     -18.420  25.085  53.497  1.00                 O  
ATOM    149  CB  SER   190     -16.141  25.658  51.213  1.00                 C  
ATOM    150  OG  SER   190     -16.485  24.733  50.196  1.00                 O  
ATOM    151  N   ALA   191     -17.840  23.246  52.358  1.00                 N  
ATOM    152  CA  ALA   191     -19.144  22.610  52.518  1.00                 C  
ATOM    153  C   ALA   191     -19.491  22.308  53.975  1.00                 C  
ATOM    154  O   ALA   191     -20.638  22.447  54.408  1.00                 O  
ATOM    155  CB  ALA   191     -19.206  21.319  51.716  1.00                 C  
ATOM    156  N   LYS   192     -18.499  21.890  54.752  1.00                 N  
ATOM    157  CA  LYS   192     -18.724  21.551  56.153  1.00                 C  
ATOM    158  C   LYS   192     -19.399  22.665  56.942  1.00                 C  
ATOM    159  O   LYS   192     -20.268  22.428  57.786  1.00                 O  
ATOM    160  CB  LYS   192     -17.403  21.191  56.836  1.00                 C  
ATOM    161  CD  LYS   192     -16.211  20.379  58.890  1.00                 C  
ATOM    162  CE  LYS   192     -16.349  20.011  60.358  1.00                 C  
ATOM    163  CG  LYS   192     -17.548  20.786  58.294  1.00                 C  
ATOM    164  NZ  LYS   192     -15.046  19.611  60.956  1.00                 N  
ATOM    165  N   LEU   193     -19.004  23.904  56.675  1.00                 N  
ATOM    166  CA  LEU   193     -19.564  25.033  57.399  1.00                 C  
ATOM    167  C   LEU   193     -20.758  25.710  56.735  1.00                 C  
ATOM    168  O   LEU   193     -21.202  26.783  57.155  1.00                 O  
ATOM    169  CB  LEU   193     -18.495  26.102  57.635  1.00                 C  
ATOM    170  CG  LEU   193     -17.302  25.689  58.499  1.00                 C  
ATOM    171  CD1 LEU   193     -16.278  26.811  58.573  1.00                 C  
ATOM    172  CD2 LEU   193     -17.760  25.298  59.896  1.00                 C  
ATOM    173  N   LYS   194     -21.303  25.099  55.684  1.00                 N  
ATOM    174  CA  LYS   194     -22.490  25.670  55.069  1.00                 C  
ATOM    175  C   LYS   194     -22.432  26.236  53.667  1.00                 C  
ATOM    176  O   LYS   194     -23.429  26.745  53.147  1.00                 O  
ATOM    177  CB  LYS   194     -23.044  26.809  55.928  1.00                 C  
ATOM    178  CD  LYS   194     -24.130  27.538  58.070  1.00                 C  
ATOM    179  CE  LYS   194     -24.651  27.095  59.427  1.00                 C  
ATOM    180  CG  LYS   194     -23.573  26.364  57.282  1.00                 C  
ATOM    181  NZ  LYS   194     -25.163  28.241  60.227  1.00                 N  
ATOM    182  N   HIS   195     -21.279  26.170  53.013  1.00                 N  
ATOM    183  CA  HIS   195     -21.172  26.674  51.648  1.00                 C  
ATOM    184  C   HIS   195     -21.552  25.553  50.689  1.00                 C  
ATOM    185  O   HIS   195     -21.641  24.380  51.062  1.00                 O  
ATOM    186  CB  HIS   195     -19.757  27.189  51.376  1.00                 C  
ATOM    187  CG  HIS   195     -19.386  28.391  52.187  1.00                 C  
ATOM    188  ND1 HIS   195     -18.842  28.298  53.450  1.00                 N  
ATOM    189  CE1 HIS   195     -18.617  29.537  53.922  1.00                 C  
ATOM    190  CD2 HIS   195     -19.443  29.833  51.994  1.00                 C  
ATOM    191  NE2 HIS   195     -18.975  30.463  53.054  1.00                 N  
ATOM    192  N   ARG   196     -21.782  25.908  49.428  1.00                 N  
ATOM    193  CA  ARG   196     -22.078  24.913  48.406  1.00                 C  
ATOM    194  C   ARG   196     -21.013  25.115  47.332  1.00                 C  
ATOM    195  O   ARG   196     -20.452  26.202  47.169  1.00                 O  
ATOM    196  CB  ARG   196     -23.504  25.091  47.882  1.00                 C  
ATOM    197  CD  ARG   196     -25.174  26.520  46.670  1.00                 C  
ATOM    198  NE  ARG   196     -25.401  27.751  45.915  1.00                 N  
ATOM    199  CG  ARG   196     -23.727  26.385  47.116  1.00                 C  
ATOM    200  CZ  ARG   196     -26.603  28.234  45.619  1.00                 C  
ATOM    201  NH1 ARG   196     -26.712  29.361  44.928  1.00                 N  
ATOM    202  NH2 ARG   196     -27.692  27.590  46.014  1.00                 N  
ATOM    203  N   VAL   197     -20.723  24.057  46.583  1.00                 N  
ATOM    204  CA  VAL   197     -19.648  24.103  45.607  1.00                 C  
ATOM    205  C   VAL   197     -19.920  23.540  44.217  1.00                 C  
ATOM    206  O   VAL   197     -20.673  22.582  44.023  1.00                 O  
ATOM    207  CB  VAL   197     -18.391  23.375  46.117  1.00                 C  
ATOM    208  CG1 VAL   197     -17.855  24.052  47.369  1.00                 C  
ATOM    209  CG2 VAL   197     -18.697  21.910  46.389  1.00                 C  
ATOM    210  N   VAL   198     -19.282  24.162  43.230  1.00                 N  
ATOM    211  CA  VAL   198     -19.323  23.702  41.849  1.00                 C  
ATOM    212  C   VAL   198     -17.849  23.356  41.628  1.00                 C  
ATOM    213  O   VAL   198     -16.955  24.185  41.815  1.00                 O  
ATOM    214  CB  VAL   198     -19.896  24.781  40.912  1.00                 C  
ATOM    215  CG1 VAL   198     -19.904  24.287  39.473  1.00                 C  
ATOM    216  CG2 VAL   198     -21.298  25.177  41.350  1.00                 C  
ATOM    217  N   ALA   199     -17.576  22.120  41.224  1.00                 N  
ATOM    218  CA  ALA   199     -16.200  21.682  41.030  1.00                 C  
ATOM    219  C   ALA   199     -15.810  21.432  39.588  1.00                 C  
ATOM    220  O   ALA   199     -16.606  20.978  38.761  1.00                 O  
ATOM    221  CB  ALA   199     -15.932  20.410  41.820  1.00                 C  
ATOM    222  N   LEU   200     -14.651  21.679  39.250  1.00                 N  
ATOM    223  CA  LEU   200     -13.971  21.550  37.943  1.00                 C  
ATOM    224  C   LEU   200     -12.699  20.742  38.099  1.00                 C  
ATOM    225  O   LEU   200     -11.794  21.150  38.824  1.00                 O  
ATOM    226  CB  LEU   200     -13.666  22.931  37.359  1.00                 C  
ATOM    227  CG  LEU   200     -12.903  22.953  36.033  1.00                 C  
ATOM    228  CD1 LEU   200     -13.729  22.314  34.927  1.00                 C  
ATOM    229  CD2 LEU   200     -12.523  24.376  35.655  1.00                 C  
ATOM    230  N   ASP   201     -12.630  19.586  37.427  1.00                 N  
ATOM    231  CA  ASP   201     -11.469  18.735  37.518  1.00                 C  
ATOM    232  C   ASP   201     -11.293  17.910  36.228  1.00                 C  
ATOM    233  O   ASP   201     -12.207  17.179  35.879  1.00                 O  
ATOM    234  CB  ASP   201     -11.579  17.807  38.729  1.00                 C  
ATOM    235  CG  ASP   201     -10.327  16.979  38.944  1.00                 C  
ATOM    236  OD1 ASP   201      -9.502  16.896  38.010  1.00                 O  
ATOM    237  OD2 ASP   201     -10.171  16.412  40.046  1.00                 O  
ATOM    238  N   PRO   202     -10.124  18.004  35.532  1.00                 N  
ATOM    239  CA  PRO   202      -9.972  17.232  34.283  1.00                 C  
ATOM    240  C   PRO   202      -9.454  15.789  34.378  1.00                 C  
ATOM    241  O   PRO   202      -9.698  15.022  33.455  1.00                 O  
ATOM    242  CB  PRO   202      -8.971  18.049  33.463  1.00                 C  
ATOM    243  CD  PRO   202      -9.035  19.069  35.627  1.00                 C  
ATOM    244  CG  PRO   202      -8.122  18.732  34.482  1.00                 C  
ATOM    245  N   ASN   203      -8.752  15.421  35.453  1.00                 N  
ATOM    246  CA  ASN   203      -8.131  14.093  35.555  1.00                 C  
ATOM    247  C   ASN   203      -9.184  13.011  35.783  1.00                 C  
ATOM    248  O   ASN   203      -9.989  13.123  36.703  1.00                 O  
ATOM    249  CB  ASN   203      -7.087  14.074  36.673  1.00                 C  
ATOM    250  CG  ASN   203      -6.303  12.777  36.717  1.00                 C  
ATOM    251  OD1 ASN   203      -6.810  11.750  37.169  1.00                 O  
ATOM    252  ND2 ASN   203      -5.063  12.820  36.246  1.00                 N  
ATOM    253  N   LYS   204      -9.143  11.960  34.955  1.00                 N  
ATOM    254  CA  LYS   204     -10.131  10.885  34.972  1.00                 C  
ATOM    255  C   LYS   204     -10.128  10.072  36.269  1.00                 C  
ATOM    256  O   LYS   204     -11.188   9.641  36.707  1.00                 O  
ATOM    257  CB  LYS   204      -9.908   9.934  33.795  1.00                 C  
ATOM    258  CD  LYS   204      -8.432   8.255  32.653  1.00                 C  
ATOM    259  CE  LYS   204      -7.163   7.425  32.755  1.00                 C  
ATOM    260  CG  LYS   204      -8.621   9.130  33.882  1.00                 C  
ATOM    261  NZ  LYS   204      -6.941   6.597  31.538  1.00                 N  
ATOM    262  N   ILE   205      -8.962   9.882  36.890  1.00                 N  
ATOM    263  CA  ILE   205      -8.911   9.132  38.152  1.00                 C  
ATOM    264  C   ILE   205      -9.492   9.980  39.290  1.00                 C  
ATOM    265  O   ILE   205     -10.146   9.465  40.165  1.00                 O  
ATOM    266  CB  ILE   205      -7.474   8.691  38.489  1.00                 C  
ATOM    267  CD1 ILE   205      -5.502   7.363  37.570  1.00                 C  
ATOM    268  CG1 ILE   205      -6.984   7.654  37.476  1.00                 C  
ATOM    269  CG2 ILE   205      -7.398   8.170  39.916  1.00                 C  
ATOM    270  N   ASN   206      -9.257  11.285  39.255  1.00                 N  
ATOM    271  CA  ASN   206      -9.819  12.202  40.245  1.00                 C  
ATOM    272  C   ASN   206     -11.333  12.281  40.107  1.00                 C  
ATOM    273  O   ASN   206     -12.041  12.313  41.099  1.00                 O  
ATOM    274  CB  ASN   206      -9.187  13.589  40.111  1.00                 C  
ATOM    275  CG  ASN   206      -7.760  13.630  40.621  1.00                 C  
ATOM    276  OD1 ASN   206      -7.345  12.777  41.405  1.00                 O  
ATOM    277  ND2 ASN   206      -7.003  14.627  40.176  1.00                 N  
ATOM    278  N   ILE   207     -11.824  12.298  38.873  1.00                 N  
ATOM    279  CA  ILE   207     -13.256  12.294  38.617  1.00                 C  
ATOM    280  C   ILE   207     -13.928  11.001  39.161  1.00                 C  
ATOM    281  O   ILE   207     -15.062  11.055  39.620  1.00                 O  
ATOM    282  CB  ILE   207     -13.561  12.443  37.115  1.00                 C  
ATOM    283  CD1 ILE   207     -13.769  14.979  37.283  1.00                 C  
ATOM    284  CG1 ILE   207     -13.089  13.808  36.608  1.00                 C  
ATOM    285  CG2 ILE   207     -15.042  12.220  36.848  1.00                 C  
ATOM    286  N   ARG   208     -13.247   9.856  39.108  1.00                 N  
ATOM    287  CA  ARG   208     -13.781   8.620  39.737  1.00                 C  
ATOM    288  C   ARG   208     -13.945   8.823  41.260  1.00                 C  
ATOM    289  O   ARG   208     -14.952   8.477  41.825  1.00                 O  
ATOM    290  CB  ARG   208     -12.861   7.432  39.450  1.00                 C  
ATOM    291  CD  ARG   208     -11.903   5.826  37.775  1.00                 C  
ATOM    292  NE  ARG   208     -11.924   5.355  36.392  1.00                 N  
ATOM    293  CG  ARG   208     -12.888   6.961  38.005  1.00                 C  
ATOM    294  CZ  ARG   208     -11.047   4.496  35.883  1.00                 C  
ATOM    295  NH1 ARG   208     -11.144   4.124  34.614  1.00                 N  
ATOM    296  NH2 ARG   208     -10.076   4.010  36.644  1.00                 N  
ATOM    297  N   LEU   209     -12.934   9.418  41.879  1.00                 N  
ATOM    298  CA  LEU   209     -12.920   9.720  43.301  1.00                 C  
ATOM    299  C   LEU   209     -14.024  10.693  43.696  1.00                 C  
ATOM    300  O   LEU   209     -14.638  10.539  44.752  1.00                 O  
ATOM    301  CB  LEU   209     -11.563  10.294  43.713  1.00                 C  
ATOM    302  CG  LEU   209     -10.379   9.326  43.682  1.00                 C  
ATOM    303  CD1 LEU   209      -9.074  10.065  43.935  1.00                 C  
ATOM    304  CD2 LEU   209     -10.565   8.215  44.704  1.00                 C  
ATOM    305  N   LEU   210     -14.267  11.693  42.869  1.00                 N  
ATOM    306  CA  LEU   210     -15.317  12.662  43.145  1.00                 C  
ATOM    307  C   LEU   210     -16.675  12.053  43.077  1.00                 C  
ATOM    308  O   LEU   210     -17.584  12.573  43.721  1.00                 O  
ATOM    309  CB  LEU   210     -15.233  13.836  42.167  1.00                 C  
ATOM    310  CG  LEU   210     -16.245  14.965  42.375  1.00                 C  
ATOM    311  CD1 LEU   210     -16.088  15.579  43.757  1.00                 C  
ATOM    312  CD2 LEU   210     -16.089  16.031  41.301  1.00                 C  
ATOM    313  N   ASN   211     -16.858  10.992  42.284  1.00                 N  
ATOM    314  CA  ASN   211     -18.150  10.303  42.295  1.00                 C  
ATOM    315  C   ASN   211     -18.365   9.613  43.658  1.00                 C  
ATOM    316  O   ASN   211     -19.495   9.493  44.119  1.00                 O  
ATOM    317  CB  ASN   211     -18.231   9.298  41.144  1.00                 C  
ATOM    318  CG  ASN   211     -18.402   9.969  39.796  1.00                 C  
ATOM    319  OD1 ASN   211     -18.857  11.110  39.712  1.00                 O  
ATOM    320  ND2 ASN   211     -18.037   9.260  38.733  1.00                 N  
ATOM    321  N   LYS   212     -17.273   9.173  44.288  1.00                 N  
ATOM    322  CA  LYS   212     -17.330   8.584  45.627  1.00                 C  
ATOM    323  C   LYS   212     -17.643   9.679  46.657  1.00                 C  
ATOM    324  O   LYS   212     -18.455   9.487  47.563  1.00                 O  
ATOM    325  CB  LYS   212     -16.012   7.881  45.960  1.00                 C  
ATOM    326  CD  LYS   212     -14.439   5.973  45.534  1.00                 C  
ATOM    327  CE  LYS   212     -14.196   4.700  44.739  1.00                 C  
ATOM    328  CG  LYS   212     -15.768   6.610  45.163  1.00                 C  
ATOM    329  NZ  LYS   212     -12.878   4.087  45.061  1.00                 N  
ATOM    330  N   SER   213     -16.976  10.817  46.510  1.00                 N  
ATOM    331  CA  SER   213     -17.232  11.976  47.370  1.00                 C  
ATOM    332  C   SER   213     -18.690  12.415  47.248  1.00                 C  
ATOM    333  O   SER   213     -19.334  12.678  48.256  1.00                 O  
ATOM    334  CB  SER   213     -16.293  13.129  47.009  1.00                 C  
ATOM    335  OG  SER   213     -14.946  12.800  47.300  1.00                 O  
ATOM    336  N   LEU   214     -19.239  12.475  46.030  1.00                 N  
ATOM    337  CA  LEU   214     -20.642  12.893  45.880  1.00                 C  
ATOM    338  C   LEU   214     -21.618  11.913  46.593  1.00                 C  
ATOM    339  O   LEU   214     -22.673  12.336  47.100  1.00                 O  
ATOM    340  CB  LEU   214     -21.013  13.003  44.400  1.00                 C  
ATOM    341  CG  LEU   214     -20.347  14.136  43.617  1.00                 C  
ATOM    342  CD1 LEU   214     -20.671  14.029  42.134  1.00                 C  
ATOM    343  CD2 LEU   214     -20.781  15.491  44.156  1.00                 C  
ATOM    344  N   ASN   215     -21.273  10.623  46.609  1.00                 N  
ATOM    345  CA  ASN   215     -22.107   9.608  47.265  1.00                 C  
ATOM    346  C   ASN   215     -22.111   9.747  48.777  1.00                 C  
ATOM    347  O   ASN   215     -23.041   9.303  49.417  1.00                 O  
ATOM    348  CB  ASN   215     -21.647   8.202  46.874  1.00                 C  
ATOM    349  CG  ASN   215     -22.022   7.842  45.449  1.00                 C  
ATOM    350  OD1 ASN   215     -22.941   8.423  44.873  1.00                 O  
ATOM    351  ND2 ASN   215     -21.308   6.880  44.876  1.00                 N  
ATOM    352  N   LEU   216     -21.076  10.327  49.371  1.00                 N  
ATOM    353  CA  LEU   216     -21.118  10.466  50.810  1.00                 C  
ATOM    354  C   LEU   216     -22.106  11.562  51.235  1.00                 C  
ATOM    355  O   LEU   216     -22.517  11.603  52.381  1.00                 O  
ATOM    356  CB  LEU   216     -19.724  10.776  51.359  1.00                 C  
ATOM    357  CG  LEU   216     -18.675   9.672  51.210  1.00                 C  
ATOM    358  CD1 LEU   216     -17.311  10.161  51.672  1.00                 C  
ATOM    359  CD2 LEU   216     -19.085   8.433  51.990  1.00                 C  
ATOM    360  N   GLY   217     -22.583  12.372  50.287  1.00                 N  
ATOM    361  CA  GLY   217     -23.505  13.455  50.584  1.00                 C  
ATOM    362  C   GLY   217     -24.858  13.304  49.969  1.00                 C  
ATOM    363  O   GLY   217     -25.666  14.204  50.068  1.00                 O  
ATOM    364  N   GLY   218     -25.139  12.130  49.417  1.00                 N  
ATOM    365  CA  GLY   218     -26.381  11.902  48.713  1.00                 C  
ATOM    366  C   GLY   218     -27.689  12.206  49.508  1.00                 C  
ATOM    367  O   GLY   218     -28.658  12.672  48.944  1.00                 O  
ATOM    368  N   LEU   219     -27.697  11.987  50.814  1.00                 N  
ATOM    369  CA  LEU   219     -28.887  12.221  51.620  1.00                 C  
ATOM    370  C   LEU   219     -28.904  13.591  52.279  1.00                 C  
ATOM    371  O   LEU   219     -29.777  13.845  53.078  1.00                 O  
ATOM    372  CB  LEU   219     -29.021  11.148  52.702  1.00                 C  
ATOM    373  CG  LEU   219     -29.186   9.708  52.212  1.00                 C  
ATOM    374  CD1 LEU   219     -29.181   8.737  53.383  1.00                 C  
ATOM    375  CD2 LEU   219     -30.467   9.558  51.406  1.00                 C  
ATOM    376  N   SER   220     -29.340  13.661  53.535  1.00                 N  
ATOM    377  CA  SER   220     -29.388  14.929  54.289  1.00                 C  
ATOM    378  C   SER   220     -27.944  15.423  54.543  1.00                 C  
ATOM    379  O   SER   220     -27.018  14.620  54.678  1.00                 O  
ATOM    380  CB  SER   220     -30.147  14.742  55.604  1.00                 C  
ATOM    381  OG  SER   220     -29.441  13.882  56.482  1.00                 O  
ATOM    382  N   ARG   221     -27.718  16.758  54.615  1.00                 N  
ATOM    383  CA  ARG   221     -28.588  17.875  54.239  1.00                 C  
ATOM    384  C   ARG   221     -28.722  17.884  52.722  1.00                 C  
ATOM    385  O   ARG   221     -27.786  17.563  51.983  1.00                 O  
ATOM    386  CB  ARG   221     -28.021  19.196  54.763  1.00                 C  
ATOM    387  CD  ARG   221     -27.403  20.625  56.731  1.00                 C  
ATOM    388  NE  ARG   221     -25.971  20.663  56.442  1.00                 N  
ATOM    389  CG  ARG   221     -28.041  19.323  56.278  1.00                 C  
ATOM    390  CZ  ARG   221     -25.190  21.714  56.671  1.00                 C  
ATOM    391  NH1 ARG   221     -23.899  21.657  56.376  1.00                 N  
ATOM    392  NH2 ARG   221     -25.702  22.819  57.195  1.00                 N  
ATOM    393  N   TYR   222     -29.899  18.256  52.238  1.00                 N  
ATOM    394  CA  TYR   222     -30.186  18.270  50.812  1.00                 C  
ATOM    395  C   TYR   222     -29.214  19.011  49.911  1.00                 C  
ATOM    396  O   TYR   222     -29.413  19.103  48.697  1.00                 O  
ATOM    397  CB  TYR   222     -31.569  18.869  50.550  1.00                 C  
ATOM    398  CG  TYR   222     -31.662  20.349  50.846  1.00                 C  
ATOM    399  OH  TYR   222     -31.910  24.422  51.645  1.00                 O  
ATOM    400  CZ  TYR   222     -31.829  23.074  51.382  1.00                 C  
ATOM    401  CD1 TYR   222     -31.303  21.290  49.889  1.00                 C  
ATOM    402  CE1 TYR   222     -31.384  22.644  50.151  1.00                 C  
ATOM    403  CD2 TYR   222     -32.107  20.801  52.082  1.00                 C  
ATOM    404  CE2 TYR   222     -32.195  22.151  52.361  1.00                 C  
ATOM    405  N   VAL   223     -28.090  19.510  50.563  1.00                 N  
ATOM    406  CA  VAL   223     -27.255  20.280  49.610  1.00                 C  
ATOM    407  C   VAL   223     -26.653  19.481  48.439  1.00                 C  
ATOM    408  O   VAL   223     -25.938  20.044  47.621  1.00                 O  
ATOM    409  CB  VAL   223     -26.085  20.981  50.324  1.00                 C  
ATOM    410  CG1 VAL   223     -26.605  21.961  51.365  1.00                 C  
ATOM    411  CG2 VAL   223     -25.162  19.957  50.966  1.00                 C  
ATOM    412  N   THR   224     -26.941  18.188  48.353  1.00                 N  
ATOM    413  CA  THR   224     -26.446  17.330  47.261  1.00                 C  
ATOM    414  C   THR   224     -26.777  17.845  45.859  1.00                 C  
ATOM    415  O   THR   224     -25.970  17.711  44.922  1.00                 O  
ATOM    416  CB  THR   224     -26.999  15.897  47.374  1.00                 C  
ATOM    417  OG1 THR   224     -26.559  15.308  48.605  1.00                 O  
ATOM    418  CG2 THR   224     -26.500  15.041  46.220  1.00                 C  
ATOM    419  N   LEU   225     -27.966  18.428  45.716  1.00                 N  
ATOM    420  CA  LEU   225     -28.462  18.911  44.425  1.00                 C  
ATOM    421  C   LEU   225     -27.800  20.200  43.992  1.00                 C  
ATOM    422  O   LEU   225     -27.908  20.582  42.839  1.00                 O  
ATOM    423  CB  LEU   225     -29.978  19.115  44.475  1.00                 C  
ATOM    424  CG  LEU   225     -30.824  17.858  44.689  1.00                 C  
ATOM    425  CD1 LEU   225     -32.293  18.219  44.843  1.00                 C  
ATOM    426  CD2 LEU   225     -30.637  16.882  43.537  1.00                 C  
ATOM    427  N   LEU   226     -27.108  20.858  44.912  1.00                 N  
ATOM    428  CA  LEU   226     -26.442  22.127  44.645  1.00                 C  
ATOM    429  C   LEU   226     -25.008  21.966  44.153  1.00                 C  
ATOM    430  O   LEU   226     -24.363  22.952  43.833  1.00                 O  
ATOM    431  CB  LEU   226     -26.439  23.005  45.898  1.00                 C  
ATOM    432  CG  LEU   226     -27.808  23.435  46.428  1.00                 C  
ATOM    433  CD1 LEU   226     -27.662  24.214  47.726  1.00                 C  
ATOM    434  CD2 LEU   226     -28.548  24.268  45.392  1.00                 C  
ATOM    435  N   TRP   227     -24.533  20.727  44.066  1.00                 N  
ATOM    436  CA  TRP   227     -23.174  20.453  43.665  1.00                 C  
ATOM    437  C   TRP   227     -23.157  19.812  42.307  1.00                 C  
ATOM    438  O   TRP   227     -23.862  18.834  42.101  1.00                 O  
ATOM    439  CB  TRP   227     -22.482  19.556  44.694  1.00                 C  
ATOM    440  CG  TRP   227     -22.223  20.235  46.003  1.00                 C  
ATOM    441  CD1 TRP   227     -22.167  21.580  46.233  1.00                 C  
ATOM    442  NE1 TRP   227     -21.908  21.825  47.560  1.00                 N  
ATOM    443  CD2 TRP   227     -21.984  19.602  47.266  1.00                 C  
ATOM    444  CE2 TRP   227     -21.792  20.623  48.214  1.00                 C  
ATOM    445  CH2 TRP   227     -21.470  19.046  49.942  1.00                 C  
ATOM    446  CZ2 TRP   227     -21.534  20.356  49.558  1.00                 C  
ATOM    447  CE3 TRP   227     -21.914  18.271  47.687  1.00                 C  
ATOM    448  CZ3 TRP   227     -21.658  18.011  49.020  1.00                 C  
ATOM    449  N   ASN   228     -22.344  20.342  41.390  1.00                 N  
ATOM    450  CA  ASN   228     -22.110  19.686  40.095  1.00                 C  
ATOM    451  C   ASN   228     -20.619  19.508  39.833  1.00                 C  
ATOM    452  O   ASN   228     -19.770  20.291  40.284  1.00                 O  
ATOM    453  CB  ASN   228     -22.766  20.482  38.965  1.00                 C  
ATOM    454  CG  ASN   228     -24.277  20.516  39.077  1.00                 C  
ATOM    455  OD1 ASN   228     -24.958  19.563  38.700  1.00                 O  
ATOM    456  ND2 ASN   228     -24.806  21.618  39.597  1.00                 N  
ATOM    457  N   ALA   229     -20.311  18.471  39.082  1.00                 N  
ATOM    458  CA  ALA   229     -18.943  18.147  38.697  1.00                 C  
ATOM    459  C   ALA   229     -18.788  18.354  37.187  1.00                 C  
ATOM    460  O   ALA   229     -19.640  17.944  36.404  1.00                 O  
ATOM    461  CB  ALA   229     -18.604  16.719  39.096  1.00                 C  
ATOM    462  N   ILE   230     -17.702  19.030  36.804  1.00                 N  
ATOM    463  CA  ILE   230     -17.428  19.361  35.413  1.00                 C  
ATOM    464  C   ILE   230     -16.084  18.795  35.083  1.00                 C  
ATOM    465  O   ILE   230     -15.094  19.320  35.556  1.00                 O  
ATOM    466  CB  ILE   230     -17.490  20.881  35.172  1.00                 C  
ATOM    467  CD1 ILE   230     -20.021  20.865  34.865  1.00                 C  
ATOM    468  CG1 ILE   230     -18.842  21.437  35.622  1.00                 C  
ATOM    469  CG2 ILE   230     -17.203  21.200  33.713  1.00                 C  
ATOM    470  N   SER   231     -16.087  17.710  34.306  1.00                 N  
ATOM    471  CA  SER   231     -14.888  16.964  33.890  1.00                 C  
ATOM    472  C   SER   231     -14.137  17.626  32.751  1.00                 C  
ATOM    473  O   SER   231     -14.105  17.142  31.646  1.00                 O  
ATOM    474  CB  SER   231     -15.260  15.539  33.477  1.00                 C  
ATOM    475  OG  SER   231     -15.744  14.797  34.583  1.00                 O  
ATOM    476  N   ASP   232     -13.532  18.759  33.056  1.00                 N  
ATOM    477  CA  ASP   232     -12.769  19.548  32.114  1.00                 C  
ATOM    478  C   ASP   232     -11.754  20.302  32.930  1.00                 C  
ATOM    479  O   ASP   232     -11.808  20.337  34.180  1.00                 O  
ATOM    480  CB  ASP   232     -13.692  20.472  31.317  1.00                 C  
ATOM    481  CG  ASP   232     -14.600  19.712  30.370  1.00                 C  
ATOM    482  OD1 ASP   232     -14.269  18.557  30.028  1.00                 O  
ATOM    483  OD2 ASP   232     -15.643  20.271  29.970  1.00                 O  
ATOM    484  N   VAL   233     -10.843  20.919  32.198  1.00                 N  
ATOM    485  CA  VAL   233      -9.876  21.818  32.764  1.00                 C  
ATOM    486  C   VAL   233     -10.358  23.245  32.579  1.00                 C  
ATOM    487  O   VAL   233     -11.166  23.536  31.699  1.00                 O  
ATOM    488  CB  VAL   233      -8.485  21.622  32.132  1.00                 C  
ATOM    489  CG1 VAL   233      -8.528  21.932  30.644  1.00                 C  
ATOM    490  CG2 VAL   233      -7.454  22.494  32.833  1.00                 C  
ATOM    491  N   ARG   234      -9.904  24.128  33.451  1.00                 N  
ATOM    492  CA  ARG   234     -10.239  25.539  33.393  1.00                 C  
ATOM    493  C   ARG   234      -9.135  26.237  32.585  1.00                 C  
ATOM    494  O   ARG   234      -7.950  26.103  32.901  1.00                 O  
ATOM    495  CB  ARG   234     -10.373  26.116  34.804  1.00                 C  
ATOM    496  CD  ARG   234     -10.973  28.067  36.265  1.00                 C  
ATOM    497  NE  ARG   234     -11.306  29.489  36.319  1.00                 N  
ATOM    498  CG  ARG   234     -10.759  27.586  34.839  1.00                 C  
ATOM    499  CZ  ARG   234     -11.472  30.174  37.445  1.00                 C  
ATOM    500  NH1 ARG   234     -11.774  31.465  37.397  1.00                 N  
ATOM    501  NH2 ARG   234     -11.336  29.569  38.616  1.00                 N  
ATOM    502  N   GLU   235      -9.538  27.018  31.581  1.00                 N  
ATOM    503  CA  GLU   235      -8.593  27.744  30.727  1.00                 C  
ATOM    504  C   GLU   235      -9.256  28.968  30.195  1.00                 C  
ATOM    505  O   GLU   235     -10.303  29.338  30.710  1.00                 O  
ATOM    506  CB  GLU   235      -8.099  26.846  29.591  1.00                 C  
ATOM    507  CD  GLU   235      -5.952  26.012  30.628  1.00                 C  
ATOM    508  CG  GLU   235      -7.305  25.637  30.056  1.00                 C  
ATOM    509  OE1 GLU   235      -5.648  27.222  30.689  1.00                 O  
ATOM    510  OE2 GLU   235      -5.195  25.097  31.014  1.00                 O  
ATOM    511  N   ASN   236      -8.622  29.647  29.241  1.00                 N  
ATOM    512  CA  ASN   236      -9.141  30.905  28.744  1.00                 C  
ATOM    513  C   ASN   236     -10.161  30.760  27.646  1.00                 C  
ATOM    514  O   ASN   236     -10.985  31.653  27.442  1.00                 O  
ATOM    515  CB  ASN   236      -8.001  31.797  28.248  1.00                 C  
ATOM    516  CG  ASN   236      -7.274  31.204  27.057  1.00                 C  
ATOM    517  OD1 ASN   236      -6.912  30.027  27.061  1.00                 O  
ATOM    518  ND2 ASN   236      -7.057  32.020  26.032  1.00                 N  
ATOM    519  N   ASN   257     -10.129  29.648  26.937  1.00                 N  
ATOM    520  CA  ASN   257     -11.150  29.432  25.971  1.00                 C  
ATOM    521  C   ASN   257     -11.522  27.974  25.915  1.00                 C  
ATOM    522  O   ASN   257     -11.108  27.196  26.800  1.00                 O  
ATOM    523  CB  ASN   257     -10.703  29.937  24.597  1.00                 C  
ATOM    524  CG  ASN   257      -9.497  29.188  24.066  1.00                 C  
ATOM    525  OD1 ASN   257      -9.164  28.105  24.548  1.00                 O  
ATOM    526  ND2 ASN   257      -8.837  29.764  23.067  1.00                 N  
ATOM    527  N   VAL   258     -12.386  27.635  24.958  1.00                 N  
ATOM    528  CA  VAL   258     -12.887  26.310  24.798  1.00                 C  
ATOM    529  C   VAL   258     -12.055  25.555  23.761  1.00                 C  
ATOM    530  O   VAL   258     -12.060  25.901  22.584  1.00                 O  
ATOM    531  CB  VAL   258     -14.373  26.313  24.392  1.00                 C  
ATOM    532  CG1 VAL   258     -14.878  24.891  24.209  1.00                 C  
ATOM    533  CG2 VAL   258     -15.207  27.049  25.430  1.00                 C  
ATOM    534  N   THR   259     -11.356  24.515  24.212  1.00                 N  
ATOM    535  CA  THR   259     -10.492  23.728  23.353  1.00                 C  
ATOM    536  C   THR   259     -10.226  22.336  23.937  1.00                 C  
ATOM    537  O   THR   259     -10.167  22.170  25.138  1.00                 O  
ATOM    538  CB  THR   259      -9.146  24.435  23.106  1.00                 C  
ATOM    539  OG1 THR   259      -8.371  23.679  22.167  1.00                 O  
ATOM    540  CG2 THR   259      -8.360  24.551  24.403  1.00                 C  
ATOM    541  N   VAL   260     -10.109  21.353  23.046  1.00                 N  
ATOM    542  CA  VAL   260      -9.834  19.975  23.369  1.00                 C  
ATOM    543  C   VAL   260      -8.364  19.729  23.063  1.00                 C  
ATOM    544  O   VAL   260      -7.945  19.886  21.930  1.00                 O  
ATOM    545  CB  VAL   260     -10.753  19.018  22.588  1.00                 C  
ATOM    546  CG1 VAL   260     -10.418  17.571  22.915  1.00                 C  
ATOM    547  CG2 VAL   260     -12.213  19.313  22.895  1.00                 C  
ATOM    548  N   ASP   261      -7.610  19.342  24.093  1.00                 N  
ATOM    549  CA  ASP   261      -6.157  19.206  24.028  1.00                 C  
ATOM    550  C   ASP   261      -5.640  17.979  24.793  1.00                 C  
ATOM    551  O   ASP   261      -6.331  17.477  25.691  1.00                 O  
ATOM    552  CB  ASP   261      -5.476  20.463  24.574  1.00                 C  
ATOM    553  CG  ASP   261      -4.030  20.579  24.135  1.00                 C  
ATOM    554  OD1 ASP   261      -3.548  19.669  23.429  1.00                 O  
ATOM    555  OD2 ASP   261      -3.378  21.582  24.497  1.00                 O  
ATOM    556  N   ASP   262      -4.402  17.599  24.477  1.00                 N  
ATOM    557  CA  ASP   262      -3.717  16.514  25.159  1.00                 C  
ATOM    558  C   ASP   262      -3.938  15.074  24.728  1.00                 C  
ATOM    559  O   ASP   262      -4.793  14.738  23.904  1.00                 O  
ATOM    560  CB  ASP   262      -4.042  16.531  26.654  1.00                 C  
ATOM    561  CG  ASP   262      -2.903  16.003  27.504  1.00                 C  
ATOM    562  OD1 ASP   262      -1.937  15.458  26.930  1.00                 O  
ATOM    563  OD2 ASP   262      -2.976  16.134  28.744  1.00                 O  
ATOM    564  N   ASP   263      -3.121  14.212  25.322  1.00                 N  
ATOM    565  CA  ASP   263      -3.172  12.779  25.085  1.00                 C  
ATOM    566  C   ASP   263      -2.761  12.161  26.410  1.00                 C  
ATOM    567  O   ASP   263      -1.578  12.131  26.761  1.00                 O  
ATOM    568  CB  ASP   263      -2.256  12.396  23.921  1.00                 C  
ATOM    569  CG  ASP   263      -2.345  10.923  23.571  1.00                 C  
ATOM    570  OD1 ASP   263      -3.031  10.179  24.302  1.00                 O  
ATOM    571  OD2 ASP   263      -1.728  10.514  22.565  1.00                 O  
ATOM    572  N   HIS   264      -3.726  11.649  27.185  1.00                 N  
ATOM    573  CA  HIS   264      -5.178  11.579  26.969  1.00                 C  
ATOM    574  C   HIS   264      -5.816  12.958  26.795  1.00                 C  
ATOM    575  O   HIS   264      -5.475  13.934  27.469  1.00                 O  
ATOM    576  CB  HIS   264      -5.858  10.852  28.131  1.00                 C  
ATOM    577  CG  HIS   264      -7.313  10.580  27.905  1.00                 C  
ATOM    578  ND1 HIS   264      -8.284  11.545  28.059  1.00                 N  
ATOM    579  CE1 HIS   264      -9.485  11.005  27.788  1.00                 C  
ATOM    580  CD2 HIS   264      -8.103   9.422  27.513  1.00                 C  
ATOM    581  NE2 HIS   264      -9.384   9.731  27.460  1.00                 N  
ATOM    582  N   LYS   265      -6.840  12.967  25.862  1.00                 N  
ATOM    583  CA  LYS   265      -7.399  14.295  25.566  1.00                 C  
ATOM    584  C   LYS   265      -8.353  14.794  26.653  1.00                 C  
ATOM    585  O   LYS   265      -9.112  14.028  27.226  1.00                 O  
ATOM    586  CB  LYS   265      -8.132  14.281  24.223  1.00                 C  
ATOM    587  CD  LYS   265      -8.013  14.090  21.724  1.00                 C  
ATOM    588  CE  LYS   265      -7.109  13.854  20.525  1.00                 C  
ATOM    589  CG  LYS   265      -7.226  14.059  23.023  1.00                 C  
ATOM    590  NZ  LYS   265      -7.871  13.856  19.245  1.00                 N  
ATOM    591  N   SER   266      -8.285  16.081  26.960  1.00                 N  
ATOM    592  CA  SER   266      -9.264  16.690  27.862  1.00                 C  
ATOM    593  C   SER   266      -9.945  17.885  27.205  1.00                 C  
ATOM    594  O   SER   266      -9.396  18.499  26.295  1.00                 O  
ATOM    595  CB  SER   266      -8.594  17.119  29.169  1.00                 C  
ATOM    596  OG  SER   266      -7.637  18.139  28.941  1.00                 O  
ATOM    597  N   PHE   267     -11.145  18.202  27.688  1.00                 N  
ATOM    598  CA  PHE   267     -11.819  19.428  27.300  1.00                 C  
ATOM    599  C   PHE   267     -11.343  20.496  28.276  1.00                 C  
ATOM    600  O   PHE   267     -11.191  20.216  29.465  1.00                 O  
ATOM    601  CB  PHE   267     -13.337  19.236  27.326  1.00                 C  
ATOM    602  CG  PHE   267     -13.850  18.316  26.255  1.00                 C  
ATOM    603  CZ  PHE   267     -14.802  16.617  24.271  1.00                 C  
ATOM    604  CD1 PHE   267     -13.551  16.965  26.283  1.00                 C  
ATOM    605  CE1 PHE   267     -14.023  16.118  25.298  1.00                 C  
ATOM    606  CD2 PHE   267     -14.630  18.801  25.221  1.00                 C  
ATOM    607  CE2 PHE   267     -15.102  17.954  24.236  1.00                 C  
ATOM    608  N   ALA   268     -11.081  21.686  27.753  1.00                 N  
ATOM    609  CA  ALA   268     -10.679  22.860  28.505  1.00                 C  
ATOM    610  C   ALA   268     -11.757  23.893  28.142  1.00                 C  
ATOM    611  O   ALA   268     -12.132  24.030  26.971  1.00                 O  
ATOM    612  CB  ALA   268      -9.265  23.273  28.127  1.00                 C  
ATOM    613  N   ILE   269     -12.301  24.552  29.159  1.00                 N  
ATOM    614  CA  ILE   269     -13.346  25.526  28.990  1.00                 C  
ATOM    615  C   ILE   269     -13.073  26.666  29.941  1.00                 C  
ATOM    616  O   ILE   269     -12.411  26.441  30.963  1.00                 O  
ATOM    617  CB  ILE   269     -14.737  24.909  29.227  1.00                 C  
ATOM    618  CD1 ILE   269     -16.237  22.967  28.536  1.00                 C  
ATOM    619  CG1 ILE   269     -14.992  23.772  28.235  1.00                 C  
ATOM    620  CG2 ILE   269     -15.815  25.979  29.152  1.00                 C  
ATOM    621  N   THR   270     -13.562  27.883  29.618  1.00                 N  
ATOM    622  CA  THR   270     -13.441  28.974  30.566  1.00                 C  
ATOM    623  C   THR   270     -14.506  28.872  31.667  1.00                 C  
ATOM    624  O   THR   270     -15.619  28.438  31.393  1.00                 O  
ATOM    625  CB  THR   270     -13.557  30.343  29.869  1.00                 C  
ATOM    626  OG1 THR   270     -14.840  30.455  29.241  1.00                 O  
ATOM    627  CG2 THR   270     -12.480  30.491  28.806  1.00                 C  
ATOM    628  N   LEU   271     -14.132  29.274  32.879  1.00                 N  
ATOM    629  CA  LEU   271     -15.029  29.287  34.059  1.00                 C  
ATOM    630  C   LEU   271     -16.355  30.019  33.812  1.00                 C  
ATOM    631  O   LEU   271     -17.398  29.530  34.223  1.00                 O  
ATOM    632  CB  LEU   271     -14.328  29.929  35.258  1.00                 C  
ATOM    633  CG  LEU   271     -15.060  29.840  36.599  1.00                 C  
ATOM    634  CD1 LEU   271     -14.099  30.084  37.753  1.00                 C  
ATOM    635  CD2 LEU   271     -16.211  30.833  36.650  1.00                 C  
ATOM    636  N   ASP   272     -16.287  31.179  33.158  1.00                 N  
ATOM    637  CA  ASP   272     -17.447  31.984  32.821  1.00                 C  
ATOM    638  C   ASP   272     -18.466  31.189  31.990  1.00                 C  
ATOM    639  O   ASP   272     -19.644  31.448  32.059  1.00                 O  
ATOM    640  CB  ASP   272     -17.024  33.241  32.058  1.00                 C  
ATOM    641  CG  ASP   272     -16.325  34.253  32.944  1.00                 C  
ATOM    642  OD1 ASP   272     -16.404  34.113  34.183  1.00                 O  
ATOM    643  OD2 ASP   272     -15.697  35.185  32.400  1.00                 O  
ATOM    644  N   ASP   273     -18.013  30.248  31.181  1.00                 N  
ATOM    645  CA  ASP   273     -18.955  29.382  30.385  1.00                 C  
ATOM    646  C   ASP   273     -19.408  28.137  31.161  1.00                 C  
ATOM    647  O   ASP   273     -20.508  27.659  30.972  1.00                 O  
ATOM    648  CB  ASP   273     -18.303  28.949  29.070  1.00                 C  
ATOM    649  CG  ASP   273     -19.258  28.192  28.168  1.00                 C  
ATOM    650  OD1 ASP   273     -20.323  28.750  27.829  1.00                 O  
ATOM    651  OD2 ASP   273     -18.942  27.041  27.801  1.00                 O  
ATOM    652  N   LEU   274     -18.561  27.086  31.192  1.00                 N  
ATOM    653  CA  LEU   274     -18.920  25.825  31.838  1.00                 C  
ATOM    654  C   LEU   274     -18.915  25.836  33.331  1.00                 C  
ATOM    655  O   LEU   274     -19.486  24.967  33.996  1.00                 O  
ATOM    656  CB  LEU   274     -17.983  24.704  31.383  1.00                 C  
ATOM    657  CG  LEU   274     -18.276  23.309  31.938  1.00                 C  
ATOM    658  CD1 LEU   274     -19.669  22.851  31.536  1.00                 C  
ATOM    659  CD2 LEU   274     -17.232  22.311  31.461  1.00                 C  
ATOM    660  N   ILE   275     -18.262  26.832  33.895  1.00                 N  
ATOM    661  CA  ILE   275     -18.059  26.914  35.301  1.00                 C  
ATOM    662  C   ILE   275     -19.337  27.425  35.962  1.00                 C  
ATOM    663  O   ILE   275     -20.203  28.043  35.337  1.00                 O  
ATOM    664  CB  ILE   275     -16.861  27.818  35.647  1.00                 C  
ATOM    665  CD1 ILE   275     -15.203  25.899  35.391  1.00                 C  
ATOM    666  CG1 ILE   275     -15.590  27.300  34.971  1.00                 C  
ATOM    667  CG2 ILE   275     -16.697  27.931  37.154  1.00                 C  
ATOM    668  N   GLY   276     -19.447  27.162  37.232  1.00                 N  
ATOM    669  CA  GLY   276     -20.576  27.651  38.020  1.00                 C  
ATOM    670  C   GLY   276     -20.611  29.179  38.033  1.00                 C  
ATOM    671  O   GLY   276     -21.663  29.809  38.175  1.00                 O  
ATOM    672  N   TYR   277     -19.433  29.792  37.880  1.00                 N  
ATOM    673  CA  TYR   277     -19.391  31.222  37.749  1.00                 C  
ATOM    674  C   TYR   277     -20.148  31.739  36.557  1.00                 C  
ATOM    675  O   TYR   277     -20.737  32.822  36.606  1.00                 O  
ATOM    676  CB  TYR   277     -17.943  31.710  37.661  1.00                 C  
ATOM    677  CG  TYR   277     -17.191  31.632  38.970  1.00                 C  
ATOM    678  OH  TYR   277     -15.109  31.407  42.563  1.00                 O  
ATOM    679  CZ  TYR   277     -15.799  31.482  41.375  1.00                 C  
ATOM    680  CD1 TYR   277     -16.080  30.808  39.104  1.00                 C  
ATOM    681  CE1 TYR   277     -15.386  30.730  40.297  1.00                 C  
ATOM    682  CD2 TYR   277     -17.592  32.383  40.068  1.00                 C  
ATOM    683  CE2 TYR   277     -16.910  32.318  41.268  1.00                 C  
ATOM    684  N   PHE   278     -20.168  31.005  35.453  1.00                 N  
ATOM    685  CA  PHE   278     -20.853  31.489  34.238  1.00                 C  
ATOM    686  C   PHE   278     -22.394  31.341  34.368  1.00                 C  
ATOM    687  O   PHE   278     -23.159  32.296  34.203  1.00                 O  
ATOM    688  CB  PHE   278     -20.355  30.733  33.005  1.00                 C  
ATOM    689  CG  PHE   278     -20.999  31.175  31.722  1.00                 C  
ATOM    690  CZ  PHE   278     -22.194  31.987  29.347  1.00                 C  
ATOM    691  CD1 PHE   278     -20.639  32.372  31.127  1.00                 C  
ATOM    692  CE1 PHE   278     -21.232  32.778  29.946  1.00                 C  
ATOM    693  CD2 PHE   278     -21.963  30.394  31.110  1.00                 C  
ATOM    694  CE2 PHE   278     -22.555  30.801  29.929  1.00                 C  
ATOM    695  N   VAL   279     -22.829  30.155  34.659  1.00                 N  
ATOM    696  CA  VAL   279     -24.271  29.901  34.932  1.00                 C  
ATOM    697  C   VAL   279     -24.765  30.936  35.946  1.00                 C  
ATOM    698  O   VAL   279     -25.703  31.692  35.681  1.00                 O  
ATOM    699  CB  VAL   279     -24.505  28.467  35.442  1.00                 C  
ATOM    700  CG1 VAL   279     -25.942  28.296  35.911  1.00                 C  
ATOM    701  CG2 VAL   279     -24.170  27.454  34.358  1.00                 C  
ATOM    702  N   GLY   280     -24.125  31.055  37.150  1.00                 N  
ATOM    703  CA  GLY   280     -24.538  32.020  38.132  1.00                 C  
ATOM    704  C   GLY   280     -23.286  32.760  38.579  1.00                 C  
ATOM    705  O   GLY   280     -22.150  32.334  38.316  1.00                 O  
ATOM    706  N   LYS   281     -23.379  33.398  39.740  1.00                 N  
ATOM    707  CA  LYS   281     -22.258  34.127  40.319  1.00                 C  
ATOM    708  C   LYS   281     -21.970  33.498  41.664  1.00                 C  
ATOM    709  O   LYS   281     -22.811  32.817  42.256  1.00                 O  
ATOM    710  CB  LYS   281     -22.589  35.616  40.434  1.00                 C  
ATOM    711  CD  LYS   281     -23.056  37.797  39.284  1.00                 C  
ATOM    712  CE  LYS   281     -23.275  38.490  37.949  1.00                 C  
ATOM    713  CG  LYS   281     -22.787  36.313  39.098  1.00                 C  
ATOM    714  NZ  LYS   281     -23.546  39.945  38.115  1.00                 N  
ATOM    715  N   LYS   282     -20.769  33.717  42.171  1.00                 N  
ATOM    716  CA  LYS   282     -20.427  33.143  43.450  1.00                 C  
ATOM    717  C   LYS   282     -19.021  33.488  43.866  1.00                 C  
ATOM    718  O   LYS   282     -18.228  34.054  43.108  1.00                 O  
ATOM    719  CB  LYS   282     -20.594  31.622  43.417  1.00                 C  
ATOM    720  CD  LYS   282     -19.941  29.423  42.398  1.00                 C  
ATOM    721  CE  LYS   282     -21.222  29.120  41.639  1.00                 C  
ATOM    722  CG  LYS   282     -19.665  30.918  42.441  1.00                 C  
ATOM    723  NZ  LYS   282     -21.453  27.655  41.502  1.00                 N  
ATOM    724  N   VAL   283     -18.697  33.140  45.102  1.00                 N  
ATOM    725  CA  VAL   283     -17.383  33.396  45.657  1.00                 C  
ATOM    726  C   VAL   283     -16.458  32.231  45.332  1.00                 C  
ATOM    727  O   VAL   283     -16.829  31.057  45.413  1.00                 O  
ATOM    728  CB  VAL   283     -17.448  33.630  47.178  1.00                 C  
ATOM    729  CG1 VAL   283     -16.050  33.798  47.751  1.00                 C  
ATOM    730  CG2 VAL   283     -18.307  34.845  47.493  1.00                 C  
ATOM    731  N   PHE   284     -15.226  32.558  44.957  1.00                 N  
ATOM    732  CA  PHE   284     -14.231  31.548  44.634  1.00                 C  
ATOM    733  C   PHE   284     -13.542  31.100  45.923  1.00                 C  
ATOM    734  O   PHE   284     -12.877  31.882  46.608  1.00                 O  
ATOM    735  CB  PHE   284     -13.219  32.096  43.626  1.00                 C  
ATOM    736  CG  PHE   284     -13.794  32.337  42.260  1.00                 C  
ATOM    737  CZ  PHE   284     -14.852  32.786  39.729  1.00                 C  
ATOM    738  CD1 PHE   284     -15.112  32.021  41.982  1.00                 C  
ATOM    739  CE1 PHE   284     -15.641  32.243  40.725  1.00                 C  
ATOM    740  CD2 PHE   284     -13.017  32.880  41.252  1.00                 C  
ATOM    741  CE2 PHE   284     -13.546  33.102  39.995  1.00                 C  
ATOM    742  N   VAL   285     -13.695  29.827  46.269  1.00                 N  
ATOM    743  CA  VAL   285     -13.090  29.299  47.483  1.00                 C  
ATOM    744  C   VAL   285     -11.661  28.780  47.303  1.00                 C  
ATOM    745  O   VAL   285     -10.832  28.860  48.214  1.00                 O  
ATOM    746  CB  VAL   285     -13.935  28.161  48.086  1.00                 C  
ATOM    747  CG1 VAL   285     -13.833  26.910  47.228  1.00                 C  
ATOM    748  CG2 VAL   285     -13.496  27.871  49.513  1.00                 C  
ATOM    749  N   LYS   286     -11.347  28.239  46.128  1.00                 N  
ATOM    750  CA  LYS   286     -10.010  27.696  45.896  1.00                 C  
ATOM    751  C   LYS   286      -9.624  27.620  44.421  1.00                 C  
ATOM    752  O   LYS   286     -10.438  27.312  43.546  1.00                 O  
ATOM    753  CB  LYS   286      -9.886  26.298  46.506  1.00                 C  
ATOM    754  CD  LYS   286      -8.806  26.882  48.695  1.00                 C  
ATOM    755  CE  LYS   286      -8.923  26.816  50.209  1.00                 C  
ATOM    756  CG  LYS   286     -10.021  26.268  48.020  1.00                 C  
ATOM    757  NZ  LYS   286      -7.790  27.507  50.885  1.00                 N  
ATOM    758  N   MET   287      -8.359  27.905  44.135  1.00                 N  
ATOM    759  CA  MET   287      -7.838  27.854  42.777  1.00                 C  
ATOM    760  C   MET   287      -6.482  27.153  42.785  1.00                 C  
ATOM    761  O   MET   287      -5.445  27.745  43.098  1.00                 O  
ATOM    762  CB  MET   287      -7.726  29.264  42.193  1.00                 C  
ATOM    763  SD  MET   287      -8.877  31.661  41.415  1.00                 S  
ATOM    764  CE  MET   287      -8.285  32.488  42.889  1.00                 C  
ATOM    765  CG  MET   287      -9.059  29.972  42.021  1.00                 C  
ATOM    766  N   ASP   288      -6.525  25.827  42.343  1.00                 N  
ATOM    767  CA  ASP   288      -5.280  25.102  42.464  1.00                 C  
ATOM    768  C   ASP   288      -5.240  24.096  41.315  1.00                 C  
ATOM    769  O   ASP   288      -5.741  22.984  41.462  1.00                 O  
ATOM    770  CB  ASP   288      -5.185  24.425  43.833  1.00                 C  
ATOM    771  CG  ASP   288      -3.844  23.756  44.060  1.00                 C  
ATOM    772  OD1 ASP   288      -3.017  23.750  43.124  1.00                 O  
ATOM    773  OD2 ASP   288      -3.620  23.237  45.174  1.00                 O  
ATOM    774  N   ILE   289      -4.619  24.482  40.198  1.00                 N  
ATOM    775  CA  ILE   289      -4.593  23.626  38.995  1.00                 C  
ATOM    776  C   ILE   289      -3.210  23.327  38.457  1.00                 C  
ATOM    777  O   ILE   289      -2.254  24.029  38.762  1.00                 O  
ATOM    778  CB  ILE   289      -5.420  24.238  37.849  1.00                 C  
ATOM    779  CD1 ILE   289      -5.460  26.161  36.176  1.00                 C  
ATOM    780  CG1 ILE   289      -4.830  25.584  37.425  1.00                 C  
ATOM    781  CG2 ILE   289      -6.881  24.362  38.254  1.00                 C  
ATOM    782  N   GLU   290      -3.095  22.251  37.680  1.00                 N  
ATOM    783  CA  GLU   290      -1.783  21.894  37.067  1.00                 C  
ATOM    784  C   GLU   290      -1.399  22.833  35.886  1.00                 C  
ATOM    785  O   GLU   290      -0.218  23.184  35.689  1.00                 O  
ATOM    786  CB  GLU   290      -1.798  20.445  36.576  1.00                 C  
ATOM    787  CD  GLU   290      -1.887  17.991  37.165  1.00                 C  
ATOM    788  CG  GLU   290      -1.852  19.413  37.690  1.00                 C  
ATOM    789  OE1 GLU   290      -2.039  17.814  35.938  1.00                 O  
ATOM    790  OE2 GLU   290      -1.763  17.053  37.981  1.00                 O  
ATOM    791  N   THR   291      -2.418  23.267  35.149  1.00                 N  
ATOM    792  CA  THR   291      -2.260  24.136  33.993  1.00                 C  
ATOM    793  C   THR   291      -2.055  25.587  34.380  1.00                 C  
ATOM    794  O   THR   291      -1.860  25.892  35.538  1.00                 O  
ATOM    795  CB  THR   291      -3.474  24.047  33.050  1.00                 C  
ATOM    796  OG1 THR   291      -4.643  24.531  33.723  1.00                 O  
ATOM    797  CG2 THR   291      -3.717  22.605  32.630  1.00                 C  
ATOM    798  N   TYR   292      -2.078  26.470  33.392  1.00                 N  
ATOM    799  CA  TYR   292      -1.832  27.876  33.602  1.00                 C  
ATOM    800  C   TYR   292      -2.943  28.509  34.414  1.00                 C  
ATOM    801  O   TYR   292      -4.102  28.490  33.999  1.00                 O  
ATOM    802  CB  TYR   292      -1.683  28.600  32.262  1.00                 C  
ATOM    803  CG  TYR   292      -0.421  28.242  31.510  1.00                 C  
ATOM    804  OH  TYR   292       3.040  27.250  29.430  1.00                 O  
ATOM    805  CZ  TYR   292       1.896  27.579  30.119  1.00                 C  
ATOM    806  CD1 TYR   292      -0.480  27.528  30.320  1.00                 C  
ATOM    807  CE1 TYR   292       0.668  27.196  29.626  1.00                 C  
ATOM    808  CD2 TYR   292       0.826  28.619  31.992  1.00                 C  
ATOM    809  CE2 TYR   292       1.985  28.296  31.312  1.00                 C  
ATOM    810  N   GLU   293      -2.601  29.023  35.588  1.00                 N  
ATOM    811  CA  GLU   293      -3.594  29.733  36.429  1.00                 C  
ATOM    812  C   GLU   293      -3.901  31.098  35.874  1.00                 C  
ATOM    813  O   GLU   293      -4.957  31.638  36.148  1.00                 O  
ATOM    814  CB  GLU   293      -3.089  29.854  37.868  1.00                 C  
ATOM    815  CD  GLU   293      -2.492  28.688  40.028  1.00                 C  
ATOM    816  CG  GLU   293      -2.998  28.529  38.607  1.00                 C  
ATOM    817  OE1 GLU   293      -1.680  29.606  40.270  1.00                 O  
ATOM    818  OE2 GLU   293      -2.907  27.895  40.898  1.00                 O  
ATOM    819  N   LEU   294      -3.001  31.649  35.075  1.00                 N  
ATOM    820  CA  LEU   294      -3.257  32.922  34.420  1.00                 C  
ATOM    821  C   LEU   294      -4.321  32.710  33.342  1.00                 C  
ATOM    822  O   LEU   294      -5.245  33.493  33.283  1.00                 O  
ATOM    823  CB  LEU   294      -1.965  33.489  33.827  1.00                 C  
ATOM    824  CG  LEU   294      -2.086  34.825  33.091  1.00                 C  
ATOM    825  CD1 LEU   294      -2.597  35.910  34.027  1.00                 C  
ATOM    826  CD2 LEU   294      -0.749  35.231  32.491  1.00                 C  
ATOM    827  N   ARG   295      -4.212  31.654  32.516  1.00                 N  
ATOM    828  CA  ARG   295      -5.250  31.371  31.514  1.00                 C  
ATOM    829  C   ARG   295      -6.614  31.072  32.153  1.00                 C  
ATOM    830  O   ARG   295      -7.679  31.469  31.640  1.00                 O  
ATOM    831  CB  ARG   295      -4.834  30.194  30.630  1.00                 C  
ATOM    832  CD  ARG   295      -3.291  29.277  28.875  1.00                 C  
ATOM    833  NE  ARG   295      -4.344  28.886  27.940  1.00                 N  
ATOM    834  CG  ARG   295      -3.680  30.500  29.690  1.00                 C  
ATOM    835  CZ  ARG   295      -4.382  27.719  27.305  1.00                 C  
ATOM    836  NH1 ARG   295      -5.378  27.450  26.473  1.00                 N  
ATOM    837  NH2 ARG   295      -3.423  26.825  27.502  1.00                 N  
ATOM    838  N   ALA   296      -6.579  30.368  33.267  1.00                 N  
ATOM    839  CA  ALA   296      -7.784  30.036  33.973  1.00                 C  
ATOM    840  C   ALA   296      -8.499  31.242  34.523  1.00                 C  
ATOM    841  O   ALA   296      -9.702  31.286  34.476  1.00                 O  
ATOM    842  CB  ALA   296      -7.483  29.075  35.113  1.00                 C  
ATOM    843  N   LEU   297      -7.753  32.216  35.046  1.00                 N  
ATOM    844  CA  LEU   297      -8.302  33.444  35.546  1.00                 C  
ATOM    845  C   LEU   297      -8.882  34.313  34.434  1.00                 C  
ATOM    846  O   LEU   297      -9.907  34.969  34.630  1.00                 O  
ATOM    847  CB  LEU   297      -7.238  34.235  36.309  1.00                 C  
ATOM    848  CG  LEU   297      -6.760  33.631  37.630  1.00                 C  
ATOM    849  CD1 LEU   297      -5.588  34.421  38.191  1.00                 C  
ATOM    850  CD2 LEU   297      -7.897  33.581  38.640  1.00                 C  
ATOM    851  N   LYS   298      -8.248  34.307  33.271  1.00                 N  
ATOM    852  CA  LYS   298      -8.752  35.061  32.126  1.00                 C  
ATOM    853  C   LYS   298     -10.068  34.461  31.676  1.00                 C  
ATOM    854  O   LYS   298     -10.936  35.174  31.234  1.00                 O  
ATOM    855  CB  LYS   298      -7.727  35.058  30.990  1.00                 C  
ATOM    856  CD  LYS   298      -5.509  35.834  30.108  1.00                 C  
ATOM    857  CE  LYS   298      -4.271  36.671  30.387  1.00                 C  
ATOM    858  CG  LYS   298      -6.479  35.877  31.277  1.00                 C  
ATOM    859  NZ  LYS   298      -3.289  36.598  29.270  1.00                 N  
ATOM    860  N   GLY   299     -10.208  33.149  31.801  1.00                 N  
ATOM    861  CA  GLY   299     -11.481  32.475  31.507  1.00                 C  
ATOM    862  C   GLY   299     -12.587  32.724  32.544  1.00                 C  
ATOM    863  O   GLY   299     -13.722  32.298  32.349  1.00                 O  
ATOM    864  N   GLY   300     -12.248  33.405  33.642  1.00                 N  
ATOM    865  CA  GLY   300     -13.198  33.805  34.683  1.00                 C  
ATOM    866  C   GLY   300     -13.304  35.331  34.803  1.00                 C  
ATOM    867  O   GLY   300     -13.884  35.836  35.762  1.00                 O  
ATOM    868  N   SER   301     -12.804  36.078  33.814  1.00                 N  
ATOM    869  CA  SER   301     -12.775  37.534  33.934  1.00                 C  
ATOM    870  C   SER   301     -14.088  38.230  34.137  1.00                 C  
ATOM    871  O   SER   301     -14.090  39.257  34.793  1.00                 O  
ATOM    872  CB  SER   301     -12.130  38.161  32.696  1.00                 C  
ATOM    873  OG  SER   301     -10.761  37.809  32.601  1.00                 O  
ATOM    874  N   GLN   302     -15.171  37.708  33.564  1.00                 N  
ATOM    875  CA  GLN   302     -16.493  38.300  33.711  1.00                 C  
ATOM    876  C   GLN   302     -16.962  38.099  35.140  1.00                 C  
ATOM    877  O   GLN   302     -17.476  39.004  35.765  1.00                 O  
ATOM    878  CB  GLN   302     -17.472  37.680  32.712  1.00                 C  
ATOM    879  CD  GLN   302     -18.817  39.775  32.285  1.00                 C  
ATOM    880  CG  GLN   302     -18.850  38.322  32.713  1.00                 C  
ATOM    881  OE1 GLN   302     -18.305  40.105  31.215  1.00                 O  
ATOM    882  NE2 GLN   302     -19.364  40.650  33.121  1.00                 N  
ATOM    883  N   PHE   303     -16.759  36.905  35.669  1.00                 N  
ATOM    884  CA  PHE   303     -17.153  36.626  37.043  1.00                 C  
ATOM    885  C   PHE   303     -16.364  37.515  38.032  1.00                 C  
ATOM    886  O   PHE   303     -16.924  38.091  38.976  1.00                 O  
ATOM    887  CB  PHE   303     -16.938  35.147  37.372  1.00                 C  
ATOM    888  CG  PHE   303     -17.268  34.789  38.793  1.00                 C  
ATOM    889  CZ  PHE   303     -17.872  34.125  41.424  1.00                 C  
ATOM    890  CD1 PHE   303     -18.581  34.601  39.188  1.00                 C  
ATOM    891  CE1 PHE   303     -18.885  34.271  40.495  1.00                 C  
ATOM    892  CD2 PHE   303     -16.265  34.639  39.735  1.00                 C  
ATOM    893  CE2 PHE   303     -16.569  34.309  41.042  1.00                 C  
ATOM    894  N   PHE   304     -15.059  37.588  37.818  1.00                 N  
ATOM    895  CA  PHE   304     -14.166  38.347  38.694  1.00                 C  
ATOM    896  C   PHE   304     -14.460  39.836  38.577  1.00                 C  
ATOM    897  O   PHE   304     -14.734  40.487  39.584  1.00                 O  
ATOM    898  CB  PHE   304     -12.704  38.057  38.349  1.00                 C  
ATOM    899  CG  PHE   304     -12.237  36.697  38.782  1.00                 C  
ATOM    900  CZ  PHE   304     -11.376  34.180  39.588  1.00                 C  
ATOM    901  CD1 PHE   304     -11.472  35.911  37.937  1.00                 C  
ATOM    902  CE1 PHE   304     -11.043  34.659  38.335  1.00                 C  
ATOM    903  CD2 PHE   304     -12.562  36.203  40.033  1.00                 C  
ATOM    904  CE2 PHE   304     -12.133  34.951  40.430  1.00                 C  
ATOM    905  N   LYS   305     -14.447  40.369  37.360  1.00                 N  
ATOM    906  CA  LYS   305     -14.660  41.809  37.142  1.00                 C  
ATOM    907  C   LYS   305     -16.056  42.285  37.497  1.00                 C  
ATOM    908  O   LYS   305     -16.213  43.331  38.076  1.00                 O  
ATOM    909  CB  LYS   305     -14.376  42.178  35.685  1.00                 C  
ATOM    910  CD  LYS   305     -14.105  43.972  33.951  1.00                 C  
ATOM    911  CE  LYS   305     -14.237  45.456  33.649  1.00                 C  
ATOM    912  CG  LYS   305     -14.509  43.662  35.383  1.00                 C  
ATOM    913  NZ  LYS   305     -13.845  45.776  32.249  1.00                 N  
ATOM    914  N   GLU   306     -17.075  41.508  37.153  1.00                 N  
ATOM    915  CA  GLU   306     -18.445  41.925  37.411  1.00                 C  
ATOM    916  C   GLU   306     -18.943  41.728  38.834  1.00                 C  
ATOM    917  O   GLU   306     -19.686  42.563  39.323  1.00                 O  
ATOM    918  CB  GLU   306     -19.413  41.191  36.481  1.00                 C  
ATOM    919  CD  GLU   306     -21.779  40.937  35.633  1.00                 C  
ATOM    920  CG  GLU   306     -20.864  41.618  36.632  1.00                 C  
ATOM    921  OE1 GLU   306     -21.349  40.731  34.479  1.00                 O  
ATOM    922  OE2 GLU   306     -22.925  40.611  36.005  1.00                 O  
ATOM    923  N   ILE   307     -18.513  40.656  39.501  1.00                 N  
ATOM    924  CA  ILE   307     -19.019  40.313  40.843  1.00                 C  
ATOM    925  C   ILE   307     -18.075  40.319  42.050  1.00                 C  
ATOM    926  O   ILE   307     -18.535  40.134  43.184  1.00                 O  
ATOM    927  CB  ILE   307     -19.664  38.915  40.863  1.00                 C  
ATOM    928  CD1 ILE   307     -21.683  39.676  42.220  1.00                 C  
ATOM    929  CG1 ILE   307     -20.504  38.733  42.128  1.00                 C  
ATOM    930  CG2 ILE   307     -18.600  37.836  40.728  1.00                 C  
ATOM    931  N   ASP   308     -16.781  40.496  41.804  1.00                 N  
ATOM    932  CA  ASP   308     -15.790  40.560  42.841  1.00                 C  
ATOM    933  C   ASP   308     -15.960  39.450  43.862  1.00                 C  
ATOM    934  O   ASP   308     -16.137  39.707  45.055  1.00                 O  
ATOM    935  CB  ASP   308     -15.840  41.917  43.547  1.00                 C  
ATOM    936  CG  ASP   308     -15.464  43.064  42.630  1.00                 C  
ATOM    937  OD1 ASP   308     -14.512  42.905  41.838  1.00                 O  
ATOM    938  OD2 ASP   308     -16.123  44.123  42.703  1.00                 O  
ATOM    939  N   VAL   309     -15.875  38.210  43.410  1.00                 N  
ATOM    940  CA  VAL   309     -15.960  37.169  44.403  1.00                 C  
ATOM    941  C   VAL   309     -14.652  37.112  45.214  1.00                 C  
ATOM    942  O   VAL   309     -13.602  37.617  44.762  1.00                 O  
ATOM    943  CB  VAL   309     -16.256  35.800  43.762  1.00                 C  
ATOM    944  CG1 VAL   309     -17.588  35.833  43.027  1.00                 C  
ATOM    945  CG2 VAL   309     -15.133  35.400  42.818  1.00                 C  
ATOM    946  N   ARG   310     -14.725  36.525  46.400  1.00                 N  
ATOM    947  CA  ARG   310     -13.533  36.237  47.160  1.00                 C  
ATOM    948  C   ARG   310     -12.738  35.252  46.320  1.00                 C  
ATOM    949  O   ARG   310     -13.318  34.455  45.561  1.00                 O  
ATOM    950  CB  ARG   310     -13.897  35.686  48.540  1.00                 C  
ATOM    951  CD  ARG   310     -14.942  36.073  50.789  1.00                 C  
ATOM    952  NE  ARG   310     -16.001  35.077  50.645  1.00                 N  
ATOM    953  CG  ARG   310     -14.564  36.699  49.457  1.00                 C  
ATOM    954  CZ  ARG   310     -16.399  34.263  51.618  1.00                 C  
ATOM    955  NH1 ARG   310     -17.371  33.389  51.395  1.00                 N  
ATOM    956  NH2 ARG   310     -15.825  34.326  52.811  1.00                 N  
ATOM    957  N   TYR   311     -11.414  35.314  46.408  1.00                 N  
ATOM    958  CA  TYR   311     -10.570  34.384  45.672  1.00                 C  
ATOM    959  C   TYR   311      -9.507  33.811  46.585  1.00                 C  
ATOM    960  O   TYR   311      -8.921  34.528  47.431  1.00                 O  
ATOM    961  CB  TYR   311      -9.929  35.079  44.469  1.00                 C  
ATOM    962  CG  TYR   311      -8.987  36.202  44.840  1.00                 C  
ATOM    963  OH  TYR   311      -6.385  39.280  45.861  1.00                 O  
ATOM    964  CZ  TYR   311      -7.247  38.263  45.523  1.00                 C  
ATOM    965  CD1 TYR   311      -7.631  35.963  45.017  1.00                 C  
ATOM    966  CE1 TYR   311      -6.762  36.983  45.357  1.00                 C  
ATOM    967  CD2 TYR   311      -9.458  37.497  45.012  1.00                 C  
ATOM    968  CE2 TYR   311      -8.605  38.530  45.352  1.00                 C  
ATOM    969  N   VAL   312      -9.233  32.532  46.374  1.00                 N  
ATOM    970  CA  VAL   312      -8.112  31.833  47.029  1.00                 C  
ATOM    971  C   VAL   312      -7.364  31.188  45.882  1.00                 C  
ATOM    972  O   VAL   312      -7.835  30.183  45.311  1.00                 O  
ATOM    973  CB  VAL   312      -8.612  30.828  48.083  1.00                 C  
ATOM    974  CG1 VAL   312      -7.439  30.113  48.736  1.00                 C  
ATOM    975  CG2 VAL   312      -9.462  31.531  49.129  1.00                 C  
ATOM    976  N   LEU   313      -6.207  31.765  45.525  1.00                 N  
ATOM    977  CA  LEU   313      -5.468  31.342  44.318  1.00                 C  
ATOM    978  C   LEU   313      -4.111  30.765  44.703  1.00                 C  
ATOM    979  O   LEU   313      -3.273  31.485  45.271  1.00                 O  
ATOM    980  CB  LEU   313      -5.296  32.519  43.355  1.00                 C  
ATOM    981  CG  LEU   313      -4.492  32.242  42.083  1.00                 C  
ATOM    982  CD1 LEU   313      -5.202  31.219  41.210  1.00                 C  
ATOM    983  CD2 LEU   313      -4.256  33.528  41.306  1.00                 C  
ATOM    984  N   MET   314      -3.894  29.476  44.443  1.00                 N  
ATOM    985  CA  MET   314      -2.639  28.837  44.843  1.00                 C  
ATOM    986  C   MET   314      -1.530  29.542  44.068  1.00                 C  
ATOM    987  O   MET   314      -1.680  29.813  42.873  1.00                 O  
ATOM    988  CB  MET   314      -2.689  27.334  44.560  1.00                 C  
ATOM    989  SD  MET   314      -1.263  26.599  46.819  1.00                 S  
ATOM    990  CE  MET   314      -2.549  25.456  47.316  1.00                 C  
ATOM    991  CG  MET   314      -1.459  26.574  45.027  1.00                 C  
ATOM    992  N   GLU   315      -0.452  29.900  44.758  1.00                 N  
ATOM    993  CA  GLU   315       0.572  30.788  44.191  1.00                 C  
ATOM    994  C   GLU   315       1.967  30.235  44.111  1.00                 C  
ATOM    995  O   GLU   315       2.892  30.996  43.894  1.00                 O  
ATOM    996  CB  GLU   315       0.649  32.093  44.986  1.00                 C  
ATOM    997  CD  GLU   315      -0.491  34.233  45.694  1.00                 C  
ATOM    998  CG  GLU   315      -0.618  32.931  44.928  1.00                 C  
ATOM    999  OE1 GLU   315       0.547  34.432  46.359  1.00                 O  
ATOM   1000  OE2 GLU   315      -1.430  35.054  45.629  1.00                 O  
ATOM   1001  N   TRP   316       2.114  28.925  44.242  1.00                 N  
ATOM   1002  CA  TRP   316       3.419  28.282  44.312  1.00                 C  
ATOM   1003  C   TRP   316       3.846  27.480  43.088  1.00                 C  
ATOM   1004  O   TRP   316       4.867  26.811  43.164  1.00                 O  
ATOM   1005  CB  TRP   316       3.488  27.340  45.516  1.00                 C  
ATOM   1006  CG  TRP   316       3.385  28.043  46.834  1.00                 C  
ATOM   1007  CD1 TRP   316       2.340  27.992  47.711  1.00                 C  
ATOM   1008  NE1 TRP   316       2.607  28.768  48.813  1.00                 N  
ATOM   1009  CD2 TRP   316       4.366  28.904  47.427  1.00                 C  
ATOM   1010  CE2 TRP   316       3.847  29.338  48.660  1.00                 C  
ATOM   1011  CH2 TRP   316       5.783  30.616  49.097  1.00                 C  
ATOM   1012  CZ2 TRP   316       4.549  30.196  49.506  1.00                 C  
ATOM   1013  CE3 TRP   316       5.631  29.350  47.034  1.00                 C  
ATOM   1014  CZ3 TRP   316       6.323  30.201  47.875  1.00                 C  
ATOM   1015  N   ILE   317       3.092  27.519  41.984  1.00                 N  
ATOM   1016  CA  ILE   317       3.392  26.661  40.809  1.00                 C  
ATOM   1017  C   ILE   317       4.519  27.176  39.924  1.00                 C  
ATOM   1018  O   ILE   317       5.245  26.383  39.317  1.00                 O  
ATOM   1019  CB  ILE   317       2.148  26.460  39.924  1.00                 C  
ATOM   1020  CD1 ILE   317       1.448  24.393  41.242  1.00                 C  
ATOM   1021  CG1 ILE   317       1.043  25.750  40.711  1.00                 C  
ATOM   1022  CG2 ILE   317       2.513  25.707  38.654  1.00                 C  
ATOM   1023  N   TYR   318       4.675  28.492  39.857  1.00                 N  
ATOM   1024  CA  TYR   318       5.730  29.101  39.065  1.00                 C  
ATOM   1025  C   TYR   318       6.376  30.194  39.873  1.00                 C  
ATOM   1026  O   TYR   318       5.719  30.801  40.740  1.00                 O  
ATOM   1027  CB  TYR   318       5.168  29.642  37.749  1.00                 C  
ATOM   1028  CG  TYR   318       4.537  28.584  36.872  1.00                 C  
ATOM   1029  OH  TYR   318       2.788  25.681  34.462  1.00                 O  
ATOM   1030  CZ  TYR   318       3.368  26.641  35.259  1.00                 C  
ATOM   1031  CD1 TYR   318       3.162  28.547  36.679  1.00                 C  
ATOM   1032  CE1 TYR   318       2.577  27.583  35.879  1.00                 C  
ATOM   1033  CD2 TYR   318       5.319  27.626  36.239  1.00                 C  
ATOM   1034  CE2 TYR   318       4.751  26.656  35.435  1.00                 C  
ATOM   1035  N   HIS   319       7.661  30.439  39.606  1.00                 N  
ATOM   1036  CA  HIS   319       8.423  31.476  40.305  1.00                 C  
ATOM   1037  C   HIS   319       7.815  32.882  40.094  1.00                 C  
ATOM   1038  O   HIS   319       7.997  33.790  40.898  1.00                 O  
ATOM   1039  CB  HIS   319       9.882  31.472  39.843  1.00                 C  
ATOM   1040  CG  HIS   319      10.067  31.917  38.426  1.00                 C  
ATOM   1041  ND1 HIS   319       9.873  31.078  37.350  1.00                 N  
ATOM   1042  CE1 HIS   319      10.114  31.757  36.215  1.00                 C  
ATOM   1043  CD2 HIS   319      10.448  33.159  37.768  1.00                 C  
ATOM   1044  NE2 HIS   319      10.459  33.007  36.458  1.00                 N  
ATOM   1045  N   ARG   320       7.099  33.014  38.990  1.00                 N  
ATOM   1046  CA  ARG   320       6.467  34.252  38.515  1.00                 C  
ATOM   1047  C   ARG   320       4.991  34.448  38.946  1.00                 C  
ATOM   1048  O   ARG   320       4.441  35.547  38.830  1.00                 O  
ATOM   1049  CB  ARG   320       6.523  34.331  36.988  1.00                 C  
ATOM   1050  CD  ARG   320       5.683  33.504  34.772  1.00                 C  
ATOM   1051  NE  ARG   320       4.880  32.502  34.075  1.00                 N  
ATOM   1052  CG  ARG   320       5.607  33.345  36.282  1.00                 C  
ATOM   1053  CZ  ARG   320       3.591  32.649  33.784  1.00                 C  
ATOM   1054  NH1 ARG   320       2.942  31.684  33.147  1.00                 N  
ATOM   1055  NH2 ARG   320       2.955  33.759  34.131  1.00                 N  
ATOM   1056  N   GLU   321       4.353  33.397  39.447  1.00                 N  
ATOM   1057  CA  GLU   321       2.941  33.493  39.760  1.00                 C  
ATOM   1058  C   GLU   321       2.494  34.547  40.791  1.00                 C  
ATOM   1059  O   GLU   321       1.464  35.135  40.583  1.00                 O  
ATOM   1060  CB  GLU   321       2.412  32.150  40.268  1.00                 C  
ATOM   1061  CD  GLU   321       1.877  29.735  39.755  1.00                 C  
ATOM   1062  CG  GLU   321       2.331  31.071  39.200  1.00                 C  
ATOM   1063  OE1 GLU   321       1.809  29.599  40.995  1.00                 O  
ATOM   1064  OE2 GLU   321       1.590  28.825  38.950  1.00                 O  
ATOM   1065  N   PHE   322       3.273  34.822  41.826  1.00                 N  
ATOM   1066  CA  PHE   322       2.894  35.826  42.812  1.00                 C  
ATOM   1067  C   PHE   322       2.707  37.179  42.152  1.00                 C  
ATOM   1068  O   PHE   322       1.760  37.911  42.464  1.00                 O  
ATOM   1069  CB  PHE   322       3.947  35.915  43.918  1.00                 C  
ATOM   1070  CG  PHE   322       3.622  36.921  44.985  1.00                 C  
ATOM   1071  CZ  PHE   322       3.025  38.787  46.957  1.00                 C  
ATOM   1072  CD1 PHE   322       2.705  36.626  45.979  1.00                 C  
ATOM   1073  CE1 PHE   322       2.406  37.551  46.960  1.00                 C  
ATOM   1074  CD2 PHE   322       4.233  38.162  44.996  1.00                 C  
ATOM   1075  CE2 PHE   322       3.934  39.088  45.977  1.00                 C  
ATOM   1076  N   ASP   323       3.568  37.493  41.190  1.00                 N  
ATOM   1077  CA  ASP   323       3.462  38.761  40.487  1.00                 C  
ATOM   1078  C   ASP   323       2.454  38.684  39.359  1.00                 C  
ATOM   1079  O   ASP   323       1.574  39.506  39.261  1.00                 O  
ATOM   1080  CB  ASP   323       4.826  39.186  39.940  1.00                 C  
ATOM   1081  CG  ASP   323       5.789  39.603  41.034  1.00                 C  
ATOM   1082  OD1 ASP   323       5.331  39.828  42.174  1.00                 O  
ATOM   1083  OD2 ASP   323       7.001  39.705  40.752  1.00                 O  
ATOM   1084  N   THR   324       2.559  37.669  38.522  1.00                 N  
ATOM   1085  CA  THR   324       1.696  37.555  37.335  1.00                 C  
ATOM   1086  C   THR   324       0.202  37.424  37.588  1.00                 C  
ATOM   1087  O   THR   324      -0.585  38.061  36.933  1.00                 O  
ATOM   1088  CB  THR   324       2.093  36.350  36.462  1.00                 C  
ATOM   1089  OG1 THR   324       3.432  36.524  35.982  1.00                 O  
ATOM   1090  CG2 THR   324       1.160  36.227  35.267  1.00                 C  
ATOM   1091  N   GLY   325      -0.169  36.577  38.530  1.00                 N  
ATOM   1092  CA  GLY   325      -1.555  36.369  38.861  1.00                 C  
ATOM   1093  C   GLY   325      -2.144  37.606  39.526  1.00                 C  
ATOM   1094  O   GLY   325      -3.231  38.014  39.178  1.00                 O  
ATOM   1095  N   LYS   326      -1.420  38.205  40.470  1.00                 N  
ATOM   1096  CA  LYS   326      -1.875  39.412  41.165  1.00                 C  
ATOM   1097  C   LYS   326      -2.064  40.562  40.169  1.00                 C  
ATOM   1098  O   LYS   326      -3.111  41.244  40.177  1.00                 O  
ATOM   1099  CB  LYS   326      -0.880  39.808  42.258  1.00                 C  
ATOM   1100  CD  LYS   326      -0.277  41.352  44.142  1.00                 C  
ATOM   1101  CE  LYS   326      -0.661  42.609  44.907  1.00                 C  
ATOM   1102  CG  LYS   326      -1.282  41.045  43.044  1.00                 C  
ATOM   1103  NZ  LYS   326       0.316  42.922  45.986  1.00                 N  
ATOM   1104  N   ASP   327      -1.074  40.752  39.301  1.00                 N  
ATOM   1105  CA  ASP   327      -1.130  41.816  38.317  1.00                 C  
ATOM   1106  C   ASP   327      -2.330  41.645  37.403  1.00                 C  
ATOM   1107  O   ASP   327      -2.977  42.619  37.043  1.00                 O  
ATOM   1108  CB  ASP   327       0.160  41.854  37.495  1.00                 C  
ATOM   1109  CG  ASP   327       1.352  42.327  38.302  1.00                 C  
ATOM   1110  OD1 ASP   327       1.142  42.898  39.393  1.00                 O  
ATOM   1111  OD2 ASP   327       2.497  42.128  37.844  1.00                 O  
ATOM   1112  N   VAL   328      -3.229  40.737  37.767  1.00                 N  
ATOM   1113  CA  VAL   328      -4.444  40.528  36.988  1.00                 C  
ATOM   1114  C   VAL   328      -5.335  41.716  37.344  1.00                 C  
ATOM   1115  O   VAL   328      -5.425  42.131  38.503  1.00                 O  
ATOM   1116  CB  VAL   328      -5.089  39.165  37.303  1.00                 C  
ATOM   1117  CG1 VAL   328      -6.412  39.020  36.567  1.00                 C  
ATOM   1118  CG2 VAL   328      -4.144  38.031  36.936  1.00                 C  
ATOM   1119  N   ILE   329      -6.011  42.281  36.348  1.00                 N  
ATOM   1120  CA  ILE   329      -6.849  43.455  36.579  1.00                 C  
ATOM   1121  C   ILE   329      -7.740  43.378  37.820  1.00                 C  
ATOM   1122  O   ILE   329      -7.678  44.230  38.710  1.00                 O  
ATOM   1123  CB  ILE   329      -7.756  43.748  35.370  1.00                 C  
ATOM   1124  CD1 ILE   329      -7.687  44.229  32.867  1.00                 C  
ATOM   1125  CG1 ILE   329      -6.918  44.195  34.170  1.00                 C  
ATOM   1126  CG2 ILE   329      -8.816  44.775  35.735  1.00                 C  
ATOM   1127  N   LYS   330      -8.583  42.356  37.897  1.00                 N  
ATOM   1128  CA  LYS   330      -9.480  42.206  39.042  1.00                 C  
ATOM   1129  C   LYS   330      -8.720  42.189  40.367  1.00                 C  
ATOM   1130  O   LYS   330      -9.255  42.516  41.430  1.00                 O  
ATOM   1131  CB  LYS   330     -10.308  40.927  38.910  1.00                 C  
ATOM   1132  CD  LYS   330     -11.030  41.319  36.538  1.00                 C  
ATOM   1133  CE  LYS   330     -12.209  41.593  35.619  1.00                 C  
ATOM   1134  CG  LYS   330     -11.490  41.047  37.961  1.00                 C  
ATOM   1135  NZ  LYS   330     -11.769  41.987  34.252  1.00                 N  
ATOM   1136  N   LEU   331      -7.449  41.802  40.309  1.00                 N  
ATOM   1137  CA  LEU   331      -6.614  41.714  41.501  1.00                 C  
ATOM   1138  C   LEU   331      -6.005  43.035  41.969  1.00                 C  
ATOM   1139  O   LEU   331      -5.377  43.112  43.028  1.00                 O  
ATOM   1140  CB  LEU   331      -5.469  40.723  41.281  1.00                 C  
ATOM   1141  CG  LEU   331      -5.778  39.254  41.578  1.00                 C  
ATOM   1142  CD1 LEU   331      -6.974  38.781  40.766  1.00                 C  
ATOM   1143  CD2 LEU   331      -4.566  38.381  41.293  1.00                 C  
ATOM   1144  N   MET   332      -6.178  44.098  41.190  1.00                 N  
ATOM   1145  CA  MET   332      -5.614  45.388  41.574  1.00                 C  
ATOM   1146  C   MET   332      -6.602  46.547  41.501  1.00                 C  
ATOM   1147  O   MET   332      -6.301  47.677  41.894  1.00                 O  
ATOM   1148  CB  MET   332      -4.406  45.727  40.698  1.00                 C  
ATOM   1149  SD  MET   332      -1.835  45.201  39.808  1.00                 S  
ATOM   1150  CE  MET   332      -1.255  46.708  40.583  1.00                 C  
ATOM   1151  CG  MET   332      -3.227  44.783  40.875  1.00                 C  
ATOM   1152  N   GLU   333      -7.801  46.283  40.994  1.00                 N  
ATOM   1153  CA  GLU   333      -8.817  47.326  40.859  1.00                 C  
ATOM   1154  C   GLU   333      -9.290  47.847  42.215  1.00                 C  
ATOM   1155  O   GLU   333      -9.017  48.985  42.605  1.00                 O  
ATOM   1156  CB  GLU   333     -10.016  46.806  40.064  1.00                 C  
ATOM   1157  CD  GLU   333     -10.653  48.984  38.955  1.00                 C  
ATOM   1158  CG  GLU   333     -11.107  47.840  39.839  1.00                 C  
ATOM   1159  OE1 GLU   333      -9.655  48.810  38.223  1.00                 O  
ATOM   1160  OE2 GLU   333     -11.293  50.056  38.993  1.00                 O  
ATOM   1161  N   HIS   334     -10.081  47.083  42.896  1.00                 N  
ATOM   1162  CA  HIS   334     -10.469  47.390  44.284  1.00                 C  
ATOM   1163  C   HIS   334     -10.305  46.220  45.279  1.00                 C  
ATOM   1164  O   HIS   334     -10.742  46.322  46.420  1.00                 O  
ATOM   1165  CB  HIS   334     -11.924  47.860  44.342  1.00                 C  
ATOM   1166  CG  HIS   334     -12.183  49.118  43.574  1.00                 C  
ATOM   1167  ND1 HIS   334     -11.708  50.348  43.977  1.00                 N  
ATOM   1168  CE1 HIS   334     -12.101  51.280  43.091  1.00                 C  
ATOM   1169  CD2 HIS   334     -12.895  49.460  42.351  1.00                 C  
ATOM   1170  NE2 HIS   334     -12.813  50.755  42.113  1.00                 N  
ATOM   1171  N   TYR   335      -9.705  45.107  44.846  1.00                 N  
ATOM   1172  CA  TYR   335      -9.480  43.990  45.761  1.00                 C  
ATOM   1173  C   TYR   335      -8.409  44.300  46.803  1.00                 C  
ATOM   1174  O   TYR   335      -7.446  45.005  46.526  1.00                 O  
ATOM   1175  CB  TYR   335      -9.085  42.732  44.984  1.00                 C  
ATOM   1176  CG  TYR   335     -10.213  42.131  44.177  1.00                 C  
ATOM   1177  OH  TYR   335     -13.323  40.493  41.956  1.00                 O  
ATOM   1178  CZ  TYR   335     -12.293  41.033  42.691  1.00                 C  
ATOM   1179  CD1 TYR   335     -11.281  42.913  43.755  1.00                 C  
ATOM   1180  CE1 TYR   335     -12.316  42.372  43.017  1.00                 C  
ATOM   1181  CD2 TYR   335     -10.206  40.784  43.839  1.00                 C  
ATOM   1182  CE2 TYR   335     -11.233  40.226  43.101  1.00                 C  
ATOM   1183  N   GLY   336      -8.599  43.762  48.000  1.00                 N  
ATOM   1184  CA  GLY   336      -7.561  43.755  49.018  1.00                 C  
ATOM   1185  C   GLY   336      -6.851  42.407  48.797  1.00                 C  
ATOM   1186  O   GLY   336      -7.477  41.457  48.319  1.00                 O  
ATOM   1187  N   LEU   337      -5.568  42.323  49.150  1.00                 N  
ATOM   1188  CA  LEU   337      -4.784  41.135  48.895  1.00                 C  
ATOM   1189  C   LEU   337      -4.047  40.659  50.156  1.00                 C  
ATOM   1190  O   LEU   337      -3.478  41.457  50.916  1.00                 O  
ATOM   1191  CB  LEU   337      -3.776  41.389  47.772  1.00                 C  
ATOM   1192  CG  LEU   337      -4.360  41.615  46.376  1.00                 C  
ATOM   1193  CD1 LEU   337      -4.797  43.062  46.204  1.00                 C  
ATOM   1194  CD2 LEU   337      -3.351  41.237  45.303  1.00                 C  
ATOM   1195  N   PHE   338      -4.068  39.352  50.369  1.00                 N  
ATOM   1196  CA  PHE   338      -3.320  38.723  51.472  1.00                 C  
ATOM   1197  C   PHE   338      -2.563  37.527  50.934  1.00                 C  
ATOM   1198  O   PHE   338      -2.750  37.138  49.765  1.00                 O  
ATOM   1199  CB  PHE   338      -4.270  38.316  52.600  1.00                 C  
ATOM   1200  CG  PHE   338      -5.016  39.468  53.210  1.00                 C  
ATOM   1201  CZ  PHE   338      -6.391  41.602  54.343  1.00                 C  
ATOM   1202  CD1 PHE   338      -6.269  39.826  52.743  1.00                 C  
ATOM   1203  CE1 PHE   338      -6.955  40.886  53.304  1.00                 C  
ATOM   1204  CD2 PHE   338      -4.465  40.194  54.251  1.00                 C  
ATOM   1205  CE2 PHE   338      -5.151  41.255  54.812  1.00                 C  
ATOM   1206  N   PRO   339      -1.716  36.931  51.787  1.00                 N  
ATOM   1207  CA  PRO   339      -0.947  35.773  51.395  1.00                 C  
ATOM   1208  C   PRO   339      -0.647  34.929  52.614  1.00                 C  
ATOM   1209  O   PRO   339      -0.178  35.445  53.606  1.00                 O  
ATOM   1210  CB  PRO   339       0.321  36.363  50.774  1.00                 C  
ATOM   1211  CD  PRO   339      -0.901  38.204  51.695  1.00                 C  
ATOM   1212  CG  PRO   339       0.488  37.683  51.450  1.00                 C  
ATOM   1213  N   HIS   340      -0.921  33.636  52.539  1.00                 N  
ATOM   1214  CA  HIS   340      -0.551  32.700  53.622  1.00                 C  
ATOM   1215  C   HIS   340       0.159  31.498  53.005  1.00                 C  
ATOM   1216  O   HIS   340      -0.098  31.156  51.862  1.00                 O  
ATOM   1217  CB  HIS   340      -1.792  32.273  54.408  1.00                 C  
ATOM   1218  CG  HIS   340      -2.519  33.411  55.054  1.00                 C  
ATOM   1219  ND1 HIS   340      -2.056  34.045  56.186  1.00                 N  
ATOM   1220  CE1 HIS   340      -2.918  35.020  56.527  1.00                 C  
ATOM   1221  CD2 HIS   340      -3.750  34.141  54.787  1.00                 C  
ATOM   1222  NE2 HIS   340      -3.936  35.083  55.691  1.00                 N  
TER
