# Supplementary material for: Comparative Single-Cell Transcriptomics Reveals Novel Genes Involved in Bivalve Embryonic Shell Formation and Questions Ontogenetic Homology of Molluscan Shell Types
Source: Front Cell Dev Biol. 2022 Jun 9;10:883755. doi: 10.3389/fcell.2022.883755 (PMC9261976; doi:10.3389/fcell.2022.883755)
Supplement: Supplementary file 1 [file DataSheet1.ZIP › Supplementary_File1/s_f_1/dba8cf174cbe5c7b.final.pdb]

ATOM      1  N   THR     8     -48.046  -8.245  62.921  1.00                 N  
ATOM      2  CA  THR     8     -47.312  -7.464  63.896  1.00                 C  
ATOM      3  C   THR     8     -46.310  -6.461  63.369  1.00                 C  
ATOM      4  O   THR     8     -45.834  -6.558  62.242  1.00                 O  
ATOM      5  CB  THR     8     -46.533  -8.366  64.871  1.00                 C  
ATOM      6  OG1 THR     8     -45.592  -9.163  64.140  1.00                 O  
ATOM      7  CG2 THR     8     -47.482  -9.294  65.613  1.00                 C  
ATOM      8  N   THR     9     -45.997  -5.492  64.219  1.00                 N  
ATOM      9  CA  THR     9     -44.959  -4.499  63.960  1.00                 C  
ATOM     10  C   THR     9     -44.032  -4.375  65.176  1.00                 C  
ATOM     11  O   THR     9     -43.411  -3.326  65.391  1.00                 O  
ATOM     12  CB  THR     9     -45.565  -3.125  63.620  1.00                 C  
ATOM     13  OG1 THR     9     -46.413  -2.694  64.692  1.00                 O  
ATOM     14  CG2 THR     9     -46.394  -3.208  62.348  1.00                 C  
ATOM     15  N   LYS    10     -43.918  -5.463  65.944  1.00                 N  
ATOM     16  CA  LYS    10     -43.219  -5.446  67.228  1.00                 C  
ATOM     17  C   LYS    10     -42.270  -6.632  67.359  1.00                 C  
ATOM     18  O   LYS    10     -42.670  -7.785  67.183  1.00                 O  
ATOM     19  CB  LYS    10     -44.221  -5.449  68.384  1.00                 C  
ATOM     20  CD  LYS    10     -44.633  -5.327  70.857  1.00                 C  
ATOM     21  CE  LYS    10     -43.994  -5.277  72.234  1.00                 C  
ATOM     22  CG  LYS    10     -43.581  -5.377  69.761  1.00                 C  
ATOM     23  NZ  LYS    10     -45.012  -5.281  73.320  1.00                 N  
ATOM     24  N   SER    11     -41.016  -6.314  67.684  1.00                 N  
ATOM     25  CA  SER    11     -39.944  -7.283  67.876  1.00                 C  
ATOM     26  C   SER    11     -39.705  -8.160  66.644  1.00                 C  
ATOM     27  O   SER    11     -39.335  -9.328  66.765  1.00                 O  
ATOM     28  CB  SER    11     -40.242  -8.180  69.079  1.00                 C  
ATOM     29  OG  SER    11     -40.332  -7.421  70.272  1.00                 O  
ATOM     30  N   PRO    12     -39.907  -7.583  65.460  1.00                 N  
ATOM     31  CA  PRO    12     -39.753  -8.305  64.201  1.00                 C  
ATOM     32  C   PRO    12     -38.353  -8.028  63.688  1.00                 C  
ATOM     33  O   PRO    12     -38.020  -6.890  63.386  1.00                 O  
ATOM     34  CB  PRO    12     -40.847  -7.722  63.304  1.00                 C  
ATOM     35  CD  PRO    12     -40.800  -6.390  65.292  1.00                 C  
ATOM     36  CG  PRO    12     -41.044  -6.333  63.810  1.00                 C  
ATOM     37  N   PRO    13     -37.548  -9.075  63.581  1.00                 N  
ATOM     38  CA  PRO    13     -36.182  -8.948  63.073  1.00                 C  
ATOM     39  C   PRO    13     -36.211  -9.219  61.567  1.00                 C  
ATOM     40  O   PRO    13     -37.050  -9.988  61.076  1.00                 O  
ATOM     41  CB  PRO    13     -35.398 -10.006  63.852  1.00                 C  
ATOM     42  CD  PRO    13     -37.707 -10.407  64.336  1.00                 C  
ATOM     43  CG  PRO    13     -36.388 -11.092  64.109  1.00                 C  
ATOM     44  N   VAL    14     -35.315  -8.555  60.837  1.00                 N  
ATOM     45  CA  VAL    14     -35.289  -8.627  59.380  1.00                 C  
ATOM     46  C   VAL    14     -33.879  -8.917  58.879  1.00                 C  
ATOM     47  O   VAL    14     -33.117  -7.995  58.591  1.00                 O  
ATOM     48  CB  VAL    14     -35.818  -7.329  58.741  1.00                 C  
ATOM     49  CG1 VAL    14     -35.799  -7.436  57.224  1.00                 C  
ATOM     50  CG2 VAL    14     -37.222  -7.024  59.240  1.00                 C  
ATOM     51  N   PHE    15     -33.535 -10.207  58.820  1.00                 N  
ATOM     52  CA  PHE    15     -32.301 -10.723  58.190  1.00                 C  
ATOM     53  C   PHE    15     -30.981 -10.401  58.894  1.00                 C  
ATOM     54  O   PHE    15     -30.109 -11.271  58.990  1.00                 O  
ATOM     55  CB  PHE    15     -32.177 -10.210  56.754  1.00                 C  
ATOM     56  CG  PHE    15     -33.261 -10.703  55.838  1.00                 C  
ATOM     57  CZ  PHE    15     -35.263 -11.623  54.144  1.00                 C  
ATOM     58  CD1 PHE    15     -34.271  -9.856  55.417  1.00                 C  
ATOM     59  CE1 PHE    15     -35.268 -10.310  54.575  1.00                 C  
ATOM     60  CD2 PHE    15     -33.271 -12.015  55.398  1.00                 C  
ATOM     61  CE2 PHE    15     -34.267 -12.469  54.556  1.00                 C  
ATOM     62  N   SER    16     -30.822  -9.158  59.349  1.00                 N  
ATOM     63  CA  SER    16     -29.590  -8.685  59.971  1.00                 C  
ATOM     64  C   SER    16     -29.816  -8.268  61.426  1.00                 C  
ATOM     65  O   SER    16     -30.869  -7.719  61.771  1.00                 O  
ATOM     66  CB  SER    16     -29.007  -7.512  59.181  1.00                 C  
ATOM     67  OG  SER    16     -28.631  -7.913  57.874  1.00                 O  
ATOM     68  N   HIS    17     -28.827  -8.537  62.277  1.00                 N  
ATOM     69  CA  HIS    17     -28.927  -8.224  63.702  1.00                 C  
ATOM     70  C   HIS    17     -29.272  -6.752  63.959  1.00                 C  
ATOM     71  O   HIS    17     -30.033  -6.449  64.876  1.00                 O  
ATOM     72  CB  HIS    17     -27.620  -8.569  64.419  1.00                 C  
ATOM     73  CG  HIS    17     -27.648  -8.293  65.890  1.00                 C  
ATOM     74  ND1 HIS    17     -28.359  -9.067  66.781  1.00                 N  
ATOM     75  CE1 HIS    17     -28.191  -8.575  68.021  1.00                 C  
ATOM     76  CD2 HIS    17     -27.052  -7.298  66.771  1.00                 C  
ATOM     77  NE2 HIS    17     -27.408  -7.513  68.023  1.00                 N  
ATOM     78  N   GLU    18     -28.733  -5.851  63.138  1.00                 N  
ATOM     79  CA  GLU    18     -29.023  -4.417  63.262  1.00                 C  
ATOM     80  C   GLU    18     -30.468  -4.056  62.896  1.00                 C  
ATOM     81  O   GLU    18     -31.029  -3.120  63.460  1.00                 O  
ATOM     82  CB  GLU    18     -28.071  -3.600  62.385  1.00                 C  
ATOM     83  CD  GLU    18     -25.711  -2.813  61.954  1.00                 C  
ATOM     84  CG  GLU    18     -26.627  -3.614  62.858  1.00                 C  
ATOM     85  OE1 GLU    18     -26.167  -2.388  60.871  1.00                 O  
ATOM     86  OE2 GLU    18     -24.536  -2.609  62.327  1.00                 O  
ATOM     87  N   PHE    19     -31.060  -4.792  61.961  1.00                 N  
ATOM     88  CA  PHE    19     -32.413  -4.505  61.493  1.00                 C  
ATOM     89  C   PHE    19     -33.440  -5.242  62.347  1.00                 C  
ATOM     90  O   PHE    19     -33.567  -6.467  62.279  1.00                 O  
ATOM     91  CB  PHE    19     -32.565  -4.894  60.021  1.00                 C  
ATOM     92  CG  PHE    19     -31.774  -4.029  59.081  1.00                 C  
ATOM     93  CZ  PHE    19     -30.316  -2.425  57.341  1.00                 C  
ATOM     94  CD1 PHE    19     -30.456  -4.330  58.784  1.00                 C  
ATOM     95  CE1 PHE    19     -29.728  -3.534  57.919  1.00                 C  
ATOM     96  CD2 PHE    19     -32.347  -2.915  58.495  1.00                 C  
ATOM     97  CE2 PHE    19     -31.620  -2.119  57.630  1.00                 C  
ATOM     98  N   VAL    20     -34.132  -4.473  63.182  1.00                 N  
ATOM     99  CA  VAL    20     -35.295  -4.928  63.943  1.00                 C  
ATOM    100  C   VAL    20     -36.320  -3.803  63.855  1.00                 C  
ATOM    101  O   VAL    20     -35.939  -2.630  63.857  1.00                 O  
ATOM    102  CB  VAL    20     -34.919  -5.273  65.396  1.00                 C  
ATOM    103  CG1 VAL    20     -36.150  -5.707  66.176  1.00                 C  
ATOM    104  CG2 VAL    20     -33.854  -6.358  65.428  1.00                 C  
ATOM    105  N   ILE    21     -37.605  -4.148  63.789  1.00                 N  
ATOM    106  CA  ILE    21     -38.667  -3.142  63.644  1.00                 C  
ATOM    107  C   ILE    21     -39.712  -3.245  64.760  1.00                 C  
ATOM    108  O   ILE    21     -40.379  -4.270  64.906  1.00                 O  
ATOM    109  CB  ILE    21     -39.368  -3.254  62.277  1.00                 C  
ATOM    110  CD1 ILE    21     -37.631  -1.811  61.094  1.00                 C  
ATOM    111  CG1 ILE    21     -38.346  -3.144  61.144  1.00                 C  
ATOM    112  CG2 ILE    21     -40.466  -2.209  62.154  1.00                 C  
ATOM    113  N   GLN    22     -39.820  -2.171  65.548  1.00                 N  
ATOM    114  CA  GLN    22     -40.689  -2.101  66.726  1.00                 C  
ATOM    115  C   GLN    22     -41.789  -1.021  66.635  1.00                 C  
ATOM    116  O   GLN    22     -42.500  -0.791  67.615  1.00                 O  
ATOM    117  CB  GLN    22     -39.862  -1.844  67.987  1.00                 C  
ATOM    118  CD  GLN    22     -38.092  -2.675  69.587  1.00                 C  
ATOM    119  CG  GLN    22     -38.888  -2.961  68.329  1.00                 C  
ATOM    120  OE1 GLN    22     -37.704  -1.535  69.842  1.00                 O  
ATOM    121  NE2 GLN    22     -37.847  -3.712  70.379  1.00                 N  
ATOM    122  N   ASN    23     -41.946  -0.379  65.474  1.00                 N  
ATOM    123  CA  ASN    23     -42.989   0.647  65.271  1.00                 C  
ATOM    124  C   ASN    23     -43.658   0.447  63.905  1.00                 C  
ATOM    125  O   ASN    23     -43.046  -0.137  63.010  1.00                 O  
ATOM    126  CB  ASN    23     -42.392   2.050  65.398  1.00                 C  
ATOM    127  CG  ASN    23     -43.451   3.135  65.403  1.00                 C  
ATOM    128  OD1 ASN    23     -44.015   3.470  64.361  1.00                 O  
ATOM    129  ND2 ASN    23     -43.724   3.688  66.579  1.00                 N  
ATOM    130  N   HIS    24     -44.919   0.911  63.746  1.00                 N  
ATOM    131  CA  HIS    24     -45.568   0.826  62.429  1.00                 C  
ATOM    132  C   HIS    24     -44.826   1.565  61.301  1.00                 C  
ATOM    133  O   HIS    24     -44.751   1.054  60.182  1.00                 O  
ATOM    134  CB  HIS    24     -46.996   1.372  62.499  1.00                 C  
ATOM    135  CG  HIS    24     -47.741   1.281  61.204  1.00                 C  
ATOM    136  ND1 HIS    24     -48.185   0.085  60.683  1.00                 N  
ATOM    137  CE1 HIS    24     -48.816   0.322  59.519  1.00                 C  
ATOM    138  CD2 HIS    24     -48.194   2.230  60.198  1.00                 C  
ATOM    139  NE2 HIS    24     -48.825   1.607  59.222  1.00                 N  
ATOM    140  N   ALA    25     -44.276   2.740  61.603  1.00                 N  
ATOM    141  CA  ALA    25     -43.500   3.519  60.634  1.00                 C  
ATOM    142  C   ALA    25     -42.241   2.824  60.149  1.00                 C  
ATOM    143  O   ALA    25     -41.811   3.031  59.013  1.00                 O  
ATOM    144  CB  ALA    25     -43.112   4.866  61.225  1.00                 C  
ATOM    145  N   ASP    26     -41.634   2.019  61.020  1.00                 N  
ATOM    146  CA  ASP    26     -40.554   1.118  60.612  1.00                 C  
ATOM    147  C   ASP    26     -41.103  -0.007  59.747  1.00                 C  
ATOM    148  O   ASP    26     -40.455  -0.394  58.782  1.00                 O  
ATOM    149  CB  ASP    26     -39.838   0.550  61.839  1.00                 C  
ATOM    150  CG  ASP    26     -38.997   1.589  62.555  1.00                 C  
ATOM    151  OD1 ASP    26     -38.747   2.661  61.965  1.00                 O  
ATOM    152  OD2 ASP    26     -38.588   1.330  63.707  1.00                 O  
ATOM    153  N   ILE    27     -42.283  -0.532  60.087  1.00                 N  
ATOM    154  CA  ILE    27     -42.877  -1.632  59.321  1.00                 C  
ATOM    155  C   ILE    27     -43.140  -1.262  57.871  1.00                 C  
ATOM    156  O   ILE    27     -42.828  -2.055  56.982  1.00                 O  
ATOM    157  CB  ILE    27     -44.191  -2.119  59.959  1.00                 C  
ATOM    158  CD1 ILE    27     -43.683  -4.579  59.528  1.00                 C  
ATOM    159  CG1 ILE    27     -44.644  -3.430  59.314  1.00                 C  
ATOM    160  CG2 ILE    27     -45.261  -1.042  59.864  1.00                 C  
ATOM    161  N   THR    28     -43.704  -0.078  57.623  1.00                 N  
ATOM    162  CA  THR    28     -43.933   0.364  56.234  1.00                 C  
ATOM    163  C   THR    28     -42.619   0.433  55.455  1.00                 C  
ATOM    164  O   THR    28     -42.563  -0.018  54.311  1.00                 O  
ATOM    165  CB  THR    28     -44.629   1.737  56.186  1.00                 C  
ATOM    166  OG1 THR    28     -45.914   1.647  56.813  1.00                 O  
ATOM    167  CG2 THR    28     -44.820   2.187  54.746  1.00                 C  
ATOM    168  N   SER    29     -41.567   0.959  56.085  1.00                 N  
ATOM    169  CA  SER    29     -40.232   0.991  55.481  1.00                 C  
ATOM    170  C   SER    29     -39.702  -0.416  55.182  1.00                 C  
ATOM    171  O   SER    29     -39.094  -0.644  54.136  1.00                 O  
ATOM    172  CB  SER    29     -39.248   1.726  56.394  1.00                 C  
ATOM    173  OG  SER    29     -39.586   3.097  56.508  1.00                 O  
ATOM    174  N   CYS    30     -39.946  -1.353  56.095  1.00                 N  
ATOM    175  CA  CYS    30     -39.609  -2.762  55.870  1.00                 C  
ATOM    176  C   CYS    30     -40.432  -3.361  54.720  1.00                 C  
ATOM    177  O   CYS    30     -39.892  -4.050  53.853  1.00                 O  
ATOM    178  CB  CYS    30     -39.830  -3.576  57.146  1.00                 C  
ATOM    179  SG  CYS    30     -39.407  -5.328  56.998  1.00                 S  
ATOM    180  N   VAL    31     -41.732  -3.082  54.721  1.00                 N  
ATOM    181  CA  VAL    31     -42.631  -3.544  53.668  1.00                 C  
ATOM    182  C   VAL    31     -42.291  -2.961  52.295  1.00                 C  
ATOM    183  O   VAL    31     -42.400  -3.664  51.292  1.00                 O  
ATOM    184  CB  VAL    31     -44.100  -3.215  53.995  1.00                 C  
ATOM    185  CG1 VAL    31     -44.991  -3.512  52.799  1.00                 C  
ATOM    186  CG2 VAL    31     -44.561  -3.997  55.215  1.00                 C  
ATOM    187  N   ALA    32     -41.884  -1.687  52.260  1.00                 N  
ATOM    188  CA  ALA    32     -41.514  -1.008  51.005  1.00                 C  
ATOM    189  C   ALA    32     -40.238  -1.617  50.412  1.00                 C  
ATOM    190  O   ALA    32     -40.135  -1.797  49.194  1.00                 O  
ATOM    191  CB  ALA    32     -41.326   0.482  51.244  1.00                 C  
ATOM    192  N   MET    33     -39.282  -1.938  51.285  1.00                 N  
ATOM    193  CA  MET    33     -38.037  -2.588  50.889  1.00                 C  
ATOM    194  C   MET    33     -38.213  -4.022  50.430  1.00                 C  
ATOM    195  O   MET    33     -37.580  -4.452  49.472  1.00                 O  
ATOM    196  CB  MET    33     -37.031  -2.565  52.041  1.00                 C  
ATOM    197  SD  MET    33     -35.129  -1.229  53.550  1.00                 S  
ATOM    198  CE  MET    33     -36.020  -1.594  55.060  1.00                 C  
ATOM    199  CG  MET    33     -36.482  -1.183  52.359  1.00                 C  
ATOM    200  N   VAL    34     -39.069  -4.772  51.113  1.00                 N  
ATOM    201  CA  VAL    34     -39.360  -6.155  50.715  1.00                 C  
ATOM    202  C   VAL    34     -40.221  -6.230  49.459  1.00                 C  
ATOM    203  O   VAL    34     -40.118  -7.186  48.704  1.00                 O  
ATOM    204  CB  VAL    34     -40.055  -6.934  51.847  1.00                 C  
ATOM    205  CG1 VAL    34     -40.509  -8.299  51.354  1.00                 C  
ATOM    206  CG2 VAL    34     -39.126  -7.077  53.043  1.00                 C  
ATOM    207  N   PHE    35     -41.072  -5.231  49.250  1.00                 N  
ATOM    208  CA  PHE    35     -41.785  -5.062  47.977  1.00                 C  
ATOM    209  C   PHE    35     -40.803  -4.771  46.845  1.00                 C  
ATOM    210  O   PHE    35     -40.793  -5.477  45.838  1.00                 O  
ATOM    211  CB  PHE    35     -42.818  -3.939  48.087  1.00                 C  
ATOM    212  CG  PHE    35     -43.553  -3.664  46.806  1.00                 C  
ATOM    213  CZ  PHE    35     -44.908  -3.150  44.434  1.00                 C  
ATOM    214  CD1 PHE    35     -44.599  -4.476  46.403  1.00                 C  
ATOM    215  CE1 PHE    35     -45.274  -4.223  45.224  1.00                 C  
ATOM    216  CD2 PHE    35     -43.199  -2.594  46.004  1.00                 C  
ATOM    217  CE2 PHE    35     -43.875  -2.341  44.825  1.00                 C  
ATOM    218  N   VAL    36     -39.982  -3.737  47.024  1.00                 N  
ATOM    219  CA  VAL    36     -38.979  -3.360  46.025  1.00                 C  
ATOM    220  C   VAL    36     -37.995  -4.480  45.706  1.00                 C  
ATOM    221  O   VAL    36     -37.599  -4.645  44.550  1.00                 O  
ATOM    222  CB  VAL    36     -38.182  -2.119  46.466  1.00                 C  
ATOM    223  CG1 VAL    36     -37.014  -1.873  45.523  1.00                 C  
ATOM    224  CG2 VAL    36     -39.087  -0.898  46.528  1.00                 C  
ATOM    225  N   VAL    37     -37.604  -5.249  46.717  1.00                 N  
ATOM    226  CA  VAL    37     -36.724  -6.395  46.488  1.00                 C  
ATOM    227  C   VAL    37     -37.428  -7.472  45.641  1.00                 C  
ATOM    228  O   VAL    37     -36.810  -8.087  44.769  1.00                 O  
ATOM    229  CB  VAL    37     -36.240  -7.009  47.815  1.00                 C  
ATOM    230  CG1 VAL    37     -35.475  -8.298  47.558  1.00                 C  
ATOM    231  CG2 VAL    37     -35.376  -6.015  48.577  1.00                 C  
ATOM    232  N   GLY    38     -38.721  -7.671  45.891  1.00                 N  
ATOM    233  CA  GLY    38     -39.545  -8.611  45.124  1.00                 C  
ATOM    234  C   GLY    38     -39.742  -8.178  43.672  1.00                 C  
ATOM    235  O   GLY    38     -39.830  -9.038  42.781  1.00                 O  
ATOM    236  N   LEU    39     -39.823  -6.861  43.442  1.00                 N  
ATOM    237  CA  LEU    39     -39.869  -6.307  42.083  1.00                 C  
ATOM    238  C   LEU    39     -38.507  -6.498  41.434  1.00                 C  
ATOM    239  O   LEU    39     -38.385  -7.206  40.436  1.00                 O  
ATOM    240  CB  LEU    39     -40.268  -4.830  42.120  1.00                 C  
ATOM    241  CG  LEU    39     -40.343  -4.115  40.769  1.00                 C  
ATOM    242  CD1 LEU    39     -41.380  -4.771  39.870  1.00                 C  
ATOM    243  CD2 LEU    39     -40.665  -2.640  40.959  1.00                 C  
ATOM    244  N   MET    40     -37.486  -5.894  42.038  1.00                 N  
ATOM    245  CA  MET    40     -36.100  -5.997  41.566  1.00                 C  
ATOM    246  C   MET    40     -35.748  -7.408  41.112  1.00                 C  
ATOM    247  O   MET    40     -35.091  -7.570  40.100  1.00                 O  
ATOM    248  CB  MET    40     -35.127  -5.557  42.661  1.00                 C  
ATOM    249  SD  MET    40     -33.403  -4.242  40.936  1.00                 S  
ATOM    250  CE  MET    40     -33.511  -2.738  41.901  1.00                 C  
ATOM    251  CG  MET    40     -33.677  -5.487  42.212  1.00                 C  
ATOM    252  N   PHE    41     -36.175  -8.416  41.871  1.00                 N  
ATOM    253  CA  PHE    41     -35.917  -9.815  41.523  1.00                 C  
ATOM    254  C   PHE    41     -36.566 -10.216  40.192  1.00                 C  
ATOM    255  O   PHE    41     -35.920 -10.845  39.347  1.00                 O  
ATOM    256  CB  PHE    41     -36.417 -10.744  42.631  1.00                 C  
ATOM    257  CG  PHE    41     -36.240 -12.203  42.325  1.00                 C  
ATOM    258  CZ  PHE    41     -35.920 -14.905  41.755  1.00                 C  
ATOM    259  CD1 PHE    41     -35.008 -12.814  42.480  1.00                 C  
ATOM    260  CE1 PHE    41     -34.845 -14.157  42.198  1.00                 C  
ATOM    261  CD2 PHE    41     -37.306 -12.966  41.880  1.00                 C  
ATOM    262  CE2 PHE    41     -37.143 -14.309  41.598  1.00                 C  
ATOM    263  N   GLN    42     -37.839  -9.867  40.023  1.00                 N  
ATOM    264  CA  GLN    42     -38.579 -10.247  38.824  1.00                 C  
ATOM    265  C   GLN    42     -37.984  -9.571  37.583  1.00                 C  
ATOM    266  O   GLN    42     -37.796 -10.221  36.555  1.00                 O  
ATOM    267  CB  GLN    42     -40.058  -9.883  38.969  1.00                 C  
ATOM    268  CD  GLN    42     -42.245 -10.277  40.171  1.00                 C  
ATOM    269  CG  GLN    42     -40.805 -10.718  39.997  1.00                 C  
ATOM    270  OE1 GLN    42     -42.584  -9.120  39.923  1.00                 O  
ATOM    271  NE2 GLN    42     -43.097 -11.200  40.599  1.00                 N  
ATOM    272  N   ALA    43     -37.661  -8.285  37.696  1.00                 N  
ATOM    273  CA  ALA    43     -36.937  -7.570  36.643  1.00                 C  
ATOM    274  C   ALA    43     -35.552  -8.138  36.360  1.00                 C  
ATOM    275  O   ALA    43     -35.074  -8.094  35.227  1.00                 O  
ATOM    276  CB  ALA    43     -36.798  -6.098  37.001  1.00                 C  
ATOM    277  N   THR    44     -34.910  -8.676  37.391  1.00                 N  
ATOM    278  CA  THR    44     -33.594  -9.298  37.250  1.00                 C  
ATOM    279  C   THR    44     -33.694 -10.570  36.402  1.00                 C  
ATOM    280  O   THR    44     -32.957 -10.726  35.443  1.00                 O  
ATOM    281  CB  THR    44     -32.978  -9.632  38.621  1.00                 C  
ATOM    282  OG1 THR    44     -32.800  -8.427  39.375  1.00                 O  
ATOM    283  CG2 THR    44     -31.623 -10.302  38.448  1.00                 C  
ATOM    284  N   GLN    45     -34.619 -11.458  36.763  1.00                 N  
ATOM    285  CA  GLN    45     -34.849 -12.719  36.038  1.00                 C  
ATOM    286  C   GLN    45     -35.250 -12.502  34.576  1.00                 C  
ATOM    287  O   GLN    45     -34.762 -13.208  33.688  1.00                 O  
ATOM    288  CB  GLN    45     -35.929 -13.549  36.735  1.00                 C  
ATOM    289  CD  GLN    45     -34.947 -15.823  36.244  1.00                 C  
ATOM    290  CG  GLN    45     -36.156 -14.918  36.116  1.00                 C  
ATOM    291  OE1 GLN    45     -34.436 -16.040  37.343  1.00                 O  
ATOM    292  NE2 GLN    45     -34.486 -16.356  35.118  1.00                 N  
ATOM    293  N   PRO    46     -36.136 -11.534  34.338  1.00                 N  
ATOM    294  CA  PRO    46     -36.625 -11.223  32.987  1.00                 C  
ATOM    295  C   PRO    46     -35.548 -10.511  32.184  1.00                 C  
ATOM    296  O   PRO    46     -35.329 -10.843  31.024  1.00                 O  
ATOM    297  CB  PRO    46     -37.840 -10.325  33.231  1.00                 C  
ATOM    298  CD  PRO    46     -37.117 -11.019  35.405  1.00                 C  
ATOM    299  CG  PRO    46     -38.339 -10.729  34.578  1.00                 C  
ATOM    300  N   ILE    47     -34.900  -9.523  32.797  1.00                 N  
ATOM    301  CA  ILE    47     -33.782  -8.823  32.181  1.00                 C  
ATOM    302  C   ILE    47     -32.657  -9.770  31.812  1.00                 C  
ATOM    303  O   ILE    47     -32.110  -9.685  30.720  1.00                 O  
ATOM    304  CB  ILE    47     -33.237  -7.713  33.098  1.00                 C  
ATOM    305  CD1 ILE    47     -33.943  -5.651  34.421  1.00                 C  
ATOM    306  CG1 ILE    47     -34.309  -6.650  33.345  1.00                 C  
ATOM    307  CG2 ILE    47     -31.968  -7.113  32.512  1.00                 C  
TER
