# Supplementary material for: Comparative Single-Cell Transcriptomics Reveals Novel Genes Involved in Bivalve Embryonic Shell Formation and Questions Ontogenetic Homology of Molluscan Shell Types
Source: Front Cell Dev Biol. 2022 Jun 9;10:883755. doi: 10.3389/fcell.2022.883755 (PMC9261976; doi:10.3389/fcell.2022.883755)
Supplement: Supplementary file 1 [file DataSheet1.ZIP › Supplementary_File1/s_f_1/dd8521e58f1fb0c8.final.pdb]

SSBOND   1 CYS    142    CYS    148
ATOM      1  N   ALA     2      27.804  -6.394  13.944  1.00                 N  
ATOM      2  CA  ALA     2      27.496  -5.012  13.588  1.00                 C  
ATOM      3  C   ALA     2      26.851  -4.296  14.772  1.00                 C  
ATOM      4  O   ALA     2      26.258  -4.945  15.639  1.00                 O  
ATOM      5  CB  ALA     2      26.583  -4.969  12.372  1.00                 C  
ATOM      6  N   GLY     3      26.962  -2.974  14.815  1.00                 N  
ATOM      7  CA  GLY     3      26.365  -2.147  15.850  1.00                 C  
ATOM      8  C   GLY     3      24.862  -2.193  15.899  1.00                 C  
ATOM      9  O   GLY     3      24.154  -1.631  15.068  1.00                 O  
ATOM     10  N   LYS     4      24.288  -2.853  16.907  1.00                 N  
ATOM     11  CA  LYS     4      22.826  -2.898  16.960  1.00                 C  
ATOM     12  C   LYS     4      22.189  -1.554  17.336  1.00                 C  
ATOM     13  O   LYS     4      22.900  -0.724  17.914  1.00                 O  
ATOM     14  CB  LYS     4      22.358  -3.962  17.955  1.00                 C  
ATOM     15  CD  LYS     4      22.175  -6.391  18.559  1.00                 C  
ATOM     16  CE  LYS     4      22.509  -7.816  18.147  1.00                 C  
ATOM     17  CG  LYS     4      22.695  -5.386  17.544  1.00                 C  
ATOM     18  NZ  LYS     4      22.016  -8.811  19.139  1.00                 N  
ATOM     19  N   SER     5      20.927  -1.486  16.969  1.00                 N  
ATOM     20  CA  SER     5      19.904  -0.489  16.888  1.00                 C  
ATOM     21  C   SER     5      18.552  -1.011  17.373  1.00                 C  
ATOM     22  O   SER     5      18.106  -2.099  17.004  1.00                 O  
ATOM     23  CB  SER     5      19.769   0.025  15.453  1.00                 C  
ATOM     24  OG  SER     5      18.728   0.981  15.349  1.00                 O  
ATOM     25  N   LYS     6      17.877  -0.218  18.181  1.00                 N  
ATOM     26  CA  LYS     6      16.533  -0.626  18.587  1.00                 C  
ATOM     27  C   LYS     6      15.442   0.069  17.795  1.00                 C  
ATOM     28  O   LYS     6      15.750   1.179  17.378  1.00                 O  
ATOM     29  CB  LYS     6      16.319  -0.357  20.078  1.00                 C  
ATOM     30  CD  LYS     6      16.919  -0.895  22.455  1.00                 C  
ATOM     31  CE  LYS     6      17.819  -1.711  23.368  1.00                 C  
ATOM     32  CG  LYS     6      17.214  -1.179  20.991  1.00                 C  
ATOM     33  NZ  LYS     6      17.579  -1.402  24.805  1.00                 N  
ATOM     34  N   LEU     7      14.270  -0.539  17.630  1.00                 N  
ATOM     35  CA  LEU     7      13.174  -0.004  16.809  1.00                 C  
ATOM     36  C   LEU     7      12.021   0.462  17.720  1.00                 C  
ATOM     37  O   LEU     7      11.471  -0.323  18.500  1.00                 O  
ATOM     38  CB  LEU     7      12.688  -1.058  15.812  1.00                 C  
ATOM     39  CG  LEU     7      11.508  -0.657  14.924  1.00                 C  
ATOM     40  CD1 LEU     7      11.893   0.490  14.003  1.00                 C  
ATOM     41  CD2 LEU     7      11.019  -1.846  14.111  1.00                 C  
ATOM     42  N   LEU     8      11.667   1.719  17.663  1.00                 N  
ATOM     43  CA  LEU     8      10.604   2.295  18.480  1.00                 C  
ATOM     44  C   LEU     8       9.460   2.681  17.540  1.00                 C  
ATOM     45  O   LEU     8       9.691   3.392  16.573  1.00                 O  
ATOM     46  CB  LEU     8      11.127   3.496  19.271  1.00                 C  
ATOM     47  CG  LEU     8      11.940   3.179  20.527  1.00                 C  
ATOM     48  CD1 LEU     8      13.266   2.530  20.160  1.00                 C  
ATOM     49  CD2 LEU     8      12.176   4.438  21.347  1.00                 C  
ATOM     50  N   LYS     9       8.246   2.255  17.857  1.00                 N  
ATOM     51  CA  LYS     9       7.055   2.578  17.091  1.00                 C  
ATOM     52  C   LYS     9       6.319   3.755  17.747  1.00                 C  
ATOM     53  O   LYS     9       5.992   3.662  18.933  1.00                 O  
ATOM     54  CB  LYS     9       6.140   1.357  16.983  1.00                 C  
ATOM     55  CD  LYS     9       4.045   0.329  16.059  1.00                 C  
ATOM     56  CE  LYS     9       2.792   0.563  15.231  1.00                 C  
ATOM     57  CG  LYS     9       4.898   1.585  16.137  1.00                 C  
ATOM     58  NZ  LYS     9       1.947  -0.660  15.143  1.00                 N  
ATOM     59  N   VAL    10       6.137   4.837  17.001  1.00                 N  
ATOM     60  CA  VAL    10       5.420   6.026  17.507  1.00                 C  
ATOM     61  C   VAL    10       4.216   6.259  16.620  1.00                 C  
ATOM     62  O   VAL    10       4.345   6.111  15.399  1.00                 O  
ATOM     63  CB  VAL    10       6.337   7.263  17.549  1.00                 C  
ATOM     64  CG1 VAL    10       5.558   8.488  18.002  1.00                 C  
ATOM     65  CG2 VAL    10       7.526   7.013  18.465  1.00                 C  
ATOM     66  N   VAL    11       3.102   6.597  17.221  1.00                 N  
ATOM     67  CA  VAL    11       1.914   6.870  16.443  1.00                 C  
ATOM     68  C   VAL    11       1.455   8.302  16.657  1.00                 C  
ATOM     69  O   VAL    11       1.523   8.795  17.787  1.00                 O  
ATOM     70  CB  VAL    11       0.776   5.892  16.789  1.00                 C  
ATOM     71  CG1 VAL    11      -0.484   6.245  16.013  1.00                 C  
ATOM     72  CG2 VAL    11       1.199   4.460  16.502  1.00                 C  
ATOM     73  N   LEU    12       1.008   8.946  15.601  1.00                 N  
ATOM     74  CA  LEU    12       0.459  10.274  15.581  1.00                 C  
ATOM     75  C   LEU    12      -1.035  10.152  15.483  1.00                 C  
ATOM     76  O   LEU    12      -1.523   9.544  14.562  1.00                 O  
ATOM     77  CB  LEU    12       1.042  11.077  14.417  1.00                 C  
ATOM     78  CG  LEU    12       2.560  11.269  14.418  1.00                 C  
ATOM     79  CD1 LEU    12       3.010  12.009  13.168  1.00                 C  
ATOM     80  CD2 LEU    12       3.006  12.017  15.665  1.00                 C  
ATOM     81  N   LEU    13      -1.735  10.790  16.412  1.00                 N  
ATOM     82  CA  LEU    13      -3.203  10.841  16.392  1.00                 C  
ATOM     83  C   LEU    13      -3.659  12.278  16.532  1.00                 C  
ATOM     84  O   LEU    13      -2.970  13.070  17.154  1.00                 O  
ATOM     85  CB  LEU    13      -3.785   9.970  17.508  1.00                 C  
ATOM     86  CG  LEU    13      -3.458   8.477  17.443  1.00                 C  
ATOM     87  CD1 LEU    13      -3.938   7.766  18.699  1.00                 C  
ATOM     88  CD2 LEU    13      -4.079   7.844  16.207  1.00                 C  
ATOM     89  N   GLY    14      -4.803  12.612  15.966  1.00                 N  
ATOM     90  CA  GLY    14      -5.355  13.941  16.094  1.00                 C  
ATOM     91  C   GLY    14      -6.315  14.224  14.959  1.00                 C  
ATOM     92  O   GLY    14      -6.312  13.485  13.969  1.00                 O  
ATOM     93  N   ASP    15      -7.096  15.267  15.077  1.00                 N  
ATOM     94  CA  ASP    15      -8.110  15.569  14.110  1.00                 C  
ATOM     95  C   ASP    15      -7.508  15.758  12.715  1.00                 C  
ATOM     96  O   ASP    15      -6.370  16.163  12.511  1.00                 O  
ATOM     97  CB  ASP    15      -8.885  16.823  14.520  1.00                 C  
ATOM     98  CG  ASP    15      -9.783  16.587  15.718  1.00                 C  
ATOM     99  OD1 ASP    15      -9.978  15.411  16.092  1.00                 O  
ATOM    100  OD2 ASP    15     -10.292  17.578  16.283  1.00                 O  
ATOM    101  N   GLY    16      -8.344  15.490  11.723  1.00                 N  
ATOM    102  CA  GLY    16      -7.951  15.812  10.356  1.00                 C  
ATOM    103  C   GLY    16      -7.555  17.282  10.214  1.00                 C  
ATOM    104  O   GLY    16      -8.222  18.169  10.737  1.00                 O  
ATOM    105  N   GLY    17      -6.447  17.497   9.499  1.00                 N  
ATOM    106  CA  GLY    17      -6.026  18.835   9.184  1.00                 C  
ATOM    107  C   GLY    17      -5.088  19.473  10.168  1.00                 C  
ATOM    108  O   GLY    17      -4.658  20.616   9.912  1.00                 O  
ATOM    109  N   VAL    18      -4.792  18.840  11.272  1.00                 N  
ATOM    110  CA  VAL    18      -3.943  19.490  12.271  1.00                 C  
ATOM    111  C   VAL    18      -2.474  19.497  11.876  1.00                 C  
ATOM    112  O   VAL    18      -1.728  20.342  12.435  1.00                 O  
ATOM    113  CB  VAL    18      -4.085  18.824  13.652  1.00                 C  
ATOM    114  CG1 VAL    18      -5.525  18.901  14.135  1.00                 C  
ATOM    115  CG2 VAL    18      -3.615  17.378  13.597  1.00                 C  
ATOM    116  N   GLY    19      -2.071  18.652  10.952  1.00                 N  
ATOM    117  CA  GLY    19      -0.696  18.691  10.467  1.00                 C  
ATOM    118  C   GLY    19       0.064  17.419  10.730  1.00                 C  
ATOM    119  O   GLY    19       1.321  17.451  10.649  1.00                 O  
ATOM    120  N   LYS    20      -0.563  16.299  11.005  1.00                 N  
ATOM    121  CA  LYS    20       0.136  15.040  11.297  1.00                 C  
ATOM    122  C   LYS    20       1.039  14.596  10.166  1.00                 C  
ATOM    123  O   LYS    20       2.252  14.288  10.348  1.00                 O  
ATOM    124  CB  LYS    20      -0.869  13.928  11.604  1.00                 C  
ATOM    125  CD  LYS    20      -2.391  12.844  13.280  1.00                 C  
ATOM    126  CE  LYS    20      -3.627  12.744  12.402  1.00                 C  
ATOM    127  CG  LYS    20      -1.573  14.080  12.943  1.00                 C  
ATOM    128  NZ  LYS    20      -4.518  11.627  12.822  1.00                 N  
ATOM    129  N   SER    21       0.497  14.514   8.970  1.00                 N  
ATOM    130  CA  SER    21       1.314  14.103   7.853  1.00                 C  
ATOM    131  C   SER    21       2.459  15.057   7.615  1.00                 C  
ATOM    132  O   SER    21       3.582  14.638   7.321  1.00                 O  
ATOM    133  CB  SER    21       0.467  13.987   6.584  1.00                 C  
ATOM    134  OG  SER    21      -0.036  15.251   6.189  1.00                 O  
ATOM    135  N   SER    22       2.165  16.345   7.685  1.00                 N  
ATOM    136  CA  SER    22       3.182  17.362   7.460  1.00                 C  
ATOM    137  C   SER    22       4.284  17.267   8.519  1.00                 C  
ATOM    138  O   SER    22       5.454  17.443   8.182  1.00                 O  
ATOM    139  CB  SER    22       2.555  18.758   7.469  1.00                 C  
ATOM    140  OG  SER    22       2.035  19.076   8.748  1.00                 O  
ATOM    141  N   LEU    23       3.957  16.998   9.753  1.00                 N  
ATOM    142  CA  LEU    23       4.952  16.874  10.812  1.00                 C  
ATOM    143  C   LEU    23       5.878  15.707  10.575  1.00                 C  
ATOM    144  O   LEU    23       7.091  15.831  10.698  1.00                 O  
ATOM    145  CB  LEU    23       4.270  16.724  12.173  1.00                 C  
ATOM    146  CG  LEU    23       3.546  17.961  12.709  1.00                 C  
ATOM    147  CD1 LEU    23       2.748  17.619  13.957  1.00                 C  
ATOM    148  CD2 LEU    23       4.536  19.078  13.003  1.00                 C  
ATOM    149  N   MET    24       5.280  14.565  10.241  1.00                 N  
ATOM    150  CA  MET    24       6.140  13.428   9.964  1.00                 C  
ATOM    151  C   MET    24       7.044  13.640   8.755  1.00                 C  
ATOM    152  O   MET    24       8.209  13.285   8.795  1.00                 O  
ATOM    153  CB  MET    24       5.305  12.165   9.745  1.00                 C  
ATOM    154  SD  MET    24       5.105   9.457   9.193  1.00                 S  
ATOM    155  CE  MET    24       4.374   9.824   7.600  1.00                 C  
ATOM    156  CG  MET    24       6.126  10.922   9.445  1.00                 C  
ATOM    157  N   ASN    25       6.464  14.217   7.715  1.00                 N  
ATOM    158  CA  ASN    25       7.243  14.460   6.504  1.00                 C  
ATOM    159  C   ASN    25       8.343  15.464   6.784  1.00                 C  
ATOM    160  O   ASN    25       9.455  15.336   6.281  1.00                 O  
ATOM    161  CB  ASN    25       6.335  14.938   5.369  1.00                 C  
ATOM    162  CG  ASN    25       5.473  13.826   4.805  1.00                 C  
ATOM    163  OD1 ASN    25       5.783  12.645   4.965  1.00                 O  
ATOM    164  ND2 ASN    25       4.385  14.200   4.142  1.00                 N  
ATOM    165  N   ARG    26       8.034  16.512   7.559  1.00                 N  
ATOM    166  CA  ARG    26       9.055  17.493   7.909  1.00                 C  
ATOM    167  C   ARG    26      10.204  16.841   8.672  1.00                 C  
ATOM    168  O   ARG    26      11.392  17.058   8.401  1.00                 O  
ATOM    169  CB  ARG    26       8.448  18.625   8.740  1.00                 C  
ATOM    170  CD  ARG    26      10.007  20.434   7.967  1.00                 C  
ATOM    171  NE  ARG    26      10.949  21.478   8.362  1.00                 N  
ATOM    172  CG  ARG    26       9.448  19.687   9.167  1.00                 C  
ATOM    173  CZ  ARG    26      11.720  22.149   7.512  1.00                 C  
ATOM    174  NH1 ARG    26      12.548  23.081   7.963  1.00                 N  
ATOM    175  NH2 ARG    26      11.662  21.885   6.214  1.00                 N  
ATOM    176  N   PHE    27       9.870  16.019   9.667  1.00                 N  
ATOM    177  CA  PHE    27      10.885  15.383  10.482  1.00                 C  
ATOM    178  C   PHE    27      11.795  14.509   9.645  1.00                 C  
ATOM    179  O   PHE    27      13.025  14.524   9.762  1.00                 O  
ATOM    180  CB  PHE    27      10.238  14.552  11.592  1.00                 C  
ATOM    181  CG  PHE    27      11.225  13.812  12.449  1.00                 C  
ATOM    182  CZ  PHE    27      13.050  12.437  14.032  1.00                 C  
ATOM    183  CD1 PHE    27      11.917  14.465  13.454  1.00                 C  
ATOM    184  CE1 PHE    27      12.825  13.785  14.242  1.00                 C  
ATOM    185  CD2 PHE    27      11.461  12.463  12.251  1.00                 C  
ATOM    186  CE2 PHE    27      12.369  11.783  13.039  1.00                 C  
ATOM    187  N   VAL    28      11.200  13.681   8.787  1.00                 N  
ATOM    188  CA  VAL    28      11.952  12.673   8.050  1.00                 C  
ATOM    189  C   VAL    28      12.644  13.249   6.840  1.00                 C  
ATOM    190  O   VAL    28      13.766  12.834   6.563  1.00                 O  
ATOM    191  CB  VAL    28      11.049  11.506   7.608  1.00                 C  
ATOM    192  CG1 VAL    28      11.816  10.552   6.706  1.00                 C  
ATOM    193  CG2 VAL    28      10.496  10.772   8.819  1.00                 C  
ATOM    194  N   SER    29      12.045  14.186   6.110  1.00                 N  
ATOM    195  CA  SER    29      12.610  14.656   4.846  1.00                 C  
ATOM    196  C   SER    29      13.083  16.108   4.876  1.00                 C  
ATOM    197  O   SER    29      13.711  16.543   3.888  1.00                 O  
ATOM    198  CB  SER    29      11.592  14.502   3.714  1.00                 C  
ATOM    199  OG  SER    29      10.452  15.313   3.938  1.00                 O  
ATOM    200  N   ASN    30      12.808  16.847   5.950  1.00                 N  
ATOM    201  CA  ASN    30      13.108  18.254   6.126  1.00                 C  
ATOM    202  C   ASN    30      12.507  19.171   5.070  1.00                 C  
ATOM    203  O   ASN    30      13.037  20.227   4.706  1.00                 O  
ATOM    204  CB  ASN    30      14.621  18.479   6.164  1.00                 C  
ATOM    205  CG  ASN    30      15.279  17.816   7.358  1.00                 C  
ATOM    206  OD1 ASN    30      14.863  18.017   8.499  1.00                 O  
ATOM    207  ND2 ASN    30      16.310  17.021   7.098  1.00                 N  
ATOM    208  N   LYS    31      11.338  18.803   4.576  1.00                 N  
ATOM    209  CA  LYS    31      10.596  19.535   3.559  1.00                 C  
ATOM    210  C   LYS    31       9.160  19.761   4.036  1.00                 C  
ATOM    211  O   LYS    31       8.614  18.969   4.797  1.00                 O  
ATOM    212  CB  LYS    31      10.617  18.777   2.230  1.00                 C  
ATOM    213  CD  LYS    31      11.941  17.933   0.272  1.00                 C  
ATOM    214  CE  LYS    31      13.328  17.764  -0.326  1.00                 C  
ATOM    215  CG  LYS    31      12.002  18.634   1.619  1.00                 C  
ATOM    216  NZ  LYS    31      13.282  17.095  -1.655  1.00                 N  
ATOM    217  N   PHE    32       8.561  20.843   3.564  1.00                 N  
ATOM    218  CA  PHE    32       7.164  21.124   3.731  1.00                 C  
ATOM    219  C   PHE    32       6.628  21.643   2.404  1.00                 C  
ATOM    220  O   PHE    32       7.200  22.568   1.826  1.00                 O  
ATOM    221  CB  PHE    32       6.952  22.132   4.862  1.00                 C  
ATOM    222  CG  PHE    32       5.508  22.453   5.125  1.00                 C  
ATOM    223  CZ  PHE    32       2.837  23.054   5.607  1.00                 C  
ATOM    224  CD1 PHE    32       4.713  21.587   5.855  1.00                 C  
ATOM    225  CE1 PHE    32       3.385  21.883   6.097  1.00                 C  
ATOM    226  CD2 PHE    32       4.945  23.621   4.642  1.00                 C  
ATOM    227  CE2 PHE    32       3.617  23.917   4.884  1.00                 C  
ATOM    228  N   ASP    33       5.501  21.117   1.966  1.00                 N  
ATOM    229  CA  ASP    33       4.869  21.662   0.761  1.00                 C  
ATOM    230  C   ASP    33       3.380  21.421   0.836  1.00                 C  
ATOM    231  O   ASP    33       2.937  20.275   0.822  1.00                 O  
ATOM    232  CB  ASP    33       5.471  21.026  -0.494  1.00                 C  
ATOM    233  CG  ASP    33       4.970  21.672  -1.771  1.00                 C  
ATOM    234  OD1 ASP    33       5.270  22.864  -1.991  1.00                 O  
ATOM    235  OD2 ASP    33       4.278  20.985  -2.552  1.00                 O  
ATOM    236  N   SER    34       2.967  20.175   1.060  1.00                 N  
ATOM    237  CA  SER    34       1.556  19.900   1.397  1.00                 C  
ATOM    238  C   SER    34       1.399  18.583   2.127  1.00                 C  
ATOM    239  O   SER    34       2.318  17.763   2.197  1.00                 O  
ATOM    240  CB  SER    34       0.694  19.895   0.133  1.00                 C  
ATOM    241  OG  SER    34       1.018  18.796  -0.701  1.00                 O  
ATOM    242  N   GLN    35       0.211  18.360   2.689  1.00                 N  
ATOM    243  CA  GLN    35      -0.055  17.205   3.537  1.00                 C  
ATOM    244  C   GLN    35      -0.555  16.030   2.713  1.00                 C  
ATOM    245  O   GLN    35      -1.528  16.120   1.959  1.00                 O  
ATOM    246  CB  GLN    35      -1.074  17.560   4.622  1.00                 C  
ATOM    247  CD  GLN    35      -1.622  18.932   6.671  1.00                 C  
ATOM    248  CG  GLN    35      -0.587  18.606   5.612  1.00                 C  
ATOM    249  OE1 GLN    35      -2.475  18.106   6.994  1.00                 O  
ATOM    250  NE2 GLN    35      -1.549  20.142   7.215  1.00                 N  
ATOM    251  N   SER    36       0.128  14.892   2.862  1.00                 N  
ATOM    252  CA  SER    36      -0.273  13.642   2.215  1.00                 C  
ATOM    253  C   SER    36      -0.627  12.593   3.248  1.00                 C  
ATOM    254  O   SER    36      -0.334  12.726   4.439  1.00                 O  
ATOM    255  CB  SER    36       0.842  13.131   1.300  1.00                 C  
ATOM    256  OG  SER    36       1.107  14.051   0.256  1.00                 O  
ATOM    257  N   PHE    37      -1.270  11.523   2.802  1.00                 N  
ATOM    258  CA  PHE    37      -1.562  10.401   3.676  1.00                 C  
ATOM    259  C   PHE    37      -0.509   9.332   3.361  1.00                 C  
ATOM    260  O   PHE    37      -0.587   8.627   2.352  1.00                 O  
ATOM    261  CB  PHE    37      -2.992   9.906   3.453  1.00                 C  
ATOM    262  CG  PHE    37      -4.047  10.899   3.851  1.00                 C  
ATOM    263  CZ  PHE    37      -5.997  12.734   4.595  1.00                 C  
ATOM    264  CD1 PHE    37      -4.554  11.799   2.931  1.00                 C  
ATOM    265  CE1 PHE    37      -5.524  12.713   3.297  1.00                 C  
ATOM    266  CD2 PHE    37      -4.531  10.933   5.147  1.00                 C  
ATOM    267  CE2 PHE    37      -5.501  11.847   5.514  1.00                 C  
ATOM    268  N   HIS    38       0.494   9.201   4.230  1.00                 N  
ATOM    269  CA  HIS    38       1.707   8.414   3.909  1.00                 C  
ATOM    270  C   HIS    38       1.716   7.135   4.741  1.00                 C  
ATOM    271  O   HIS    38       1.240   7.114   5.879  1.00                 O  
ATOM    272  CB  HIS    38       2.967   9.243   4.165  1.00                 C  
ATOM    273  CG  HIS    38       3.112  10.420   3.250  1.00                 C  
ATOM    274  ND1 HIS    38       4.073  11.390   3.432  1.00                 N  
ATOM    275  CE1 HIS    38       3.955  12.311   2.459  1.00                 C  
ATOM    276  CD2 HIS    38       2.430  10.896   2.055  1.00                 C  
ATOM    277  NE2 HIS    38       2.971  12.021   1.629  1.00                 N  
ATOM    278  N   THR    39       2.253   6.042   4.200  1.00                 N  
ATOM    279  CA  THR    39       2.324   4.790   4.970  1.00                 C  
ATOM    280  C   THR    39       3.570   4.767   5.869  1.00                 C  
ATOM    281  O   THR    39       4.711   4.728   5.400  1.00                 O  
ATOM    282  CB  THR    39       2.336   3.559   4.045  1.00                 C  
ATOM    283  OG1 THR    39       1.135   3.532   3.264  1.00                 O  
ATOM    284  CG2 THR    39       2.412   2.279   4.864  1.00                 C  
ATOM    285  N   ILE    40       3.399   4.859   7.118  1.00                 N  
ATOM    286  CA  ILE    40       4.430   4.939   8.169  1.00                 C  
ATOM    287  C   ILE    40       5.786   5.124   7.552  1.00                 C  
ATOM    288  O   ILE    40       6.039   4.666   6.437  1.00                 O  
ATOM    289  CB  ILE    40       4.417   3.689   9.069  1.00                 C  
ATOM    290  CD1 ILE    40       4.954   1.197   9.084  1.00                 C  
ATOM    291  CG1 ILE    40       4.730   2.437   8.247  1.00                 C  
ATOM    292  CG2 ILE    40       3.087   3.571   9.797  1.00                 C  
ATOM    293  N   GLY    41       6.662   5.848   8.248  1.00                 N  
ATOM    294  CA  GLY    41       7.982   6.292   7.834  1.00                 C  
ATOM    295  C   GLY    41       9.006   5.898   8.901  1.00                 C  
ATOM    296  O   GLY    41       8.672   5.798  10.081  1.00                 O  
ATOM    297  N   VAL    42      10.243   5.677   8.529  1.00                 N  
ATOM    298  CA  VAL    42      11.327   5.345   9.441  1.00                 C  
ATOM    299  C   VAL    42      12.387   6.456   9.461  1.00                 C  
ATOM    300  O   VAL    42      12.607   7.143   8.484  1.00                 O  
ATOM    301  CB  VAL    42      11.984   4.002   9.072  1.00                 C  
ATOM    302  CG1 VAL    42      10.975   2.868   9.180  1.00                 C  
ATOM    303  CG2 VAL    42      12.573   4.064   7.671  1.00                 C  
ATOM    304  N   GLU    43      13.018   6.627  10.631  1.00                 N  
ATOM    305  CA  GLU    43      14.082   7.603  10.786  1.00                 C  
ATOM    306  C   GLU    43      15.102   7.095  11.803  1.00                 C  
ATOM    307  O   GLU    43      14.721   6.631  12.876  1.00                 O  
ATOM    308  CB  GLU    43      13.510   8.955  11.217  1.00                 C  
ATOM    309  CD  GLU    43      15.217  10.418  10.066  1.00                 C  
ATOM    310  CG  GLU    43      14.555  10.048  11.378  1.00                 C  
ATOM    311  OE1 GLU    43      14.503  10.868   9.146  1.00                 O  
ATOM    312  OE2 GLU    43      16.451  10.259   9.958  1.00                 O  
ATOM    313  N   PHE    44      16.375   7.175  11.424  1.00                 N  
ATOM    314  CA  PHE    44      17.448   6.827  12.322  1.00                 C  
ATOM    315  C   PHE    44      17.775   7.978  13.270  1.00                 C  
ATOM    316  O   PHE    44      17.763   9.141  12.856  1.00                 O  
ATOM    317  CB  PHE    44      18.698   6.428  11.535  1.00                 C  
ATOM    318  CG  PHE    44      18.573   5.109  10.827  1.00                 C  
ATOM    319  CZ  PHE    44      18.343   2.665   9.523  1.00                 C  
ATOM    320  CD1 PHE    44      18.297   5.058   9.472  1.00                 C  
ATOM    321  CE1 PHE    44      18.182   3.844   8.820  1.00                 C  
ATOM    322  CD2 PHE    44      18.732   3.920  11.516  1.00                 C  
ATOM    323  CE2 PHE    44      18.617   2.707  10.865  1.00                 C  
ATOM    324  N   LEU    45      18.037   7.653  14.526  1.00                 N  
ATOM    325  CA  LEU    45      18.550   8.692  15.426  1.00                 C  
ATOM    326  C   LEU    45      19.435   7.968  16.429  1.00                 C  
ATOM    327  O   LEU    45      19.801   6.810  16.263  1.00                 O  
ATOM    328  CB  LEU    45      17.395   9.447  16.086  1.00                 C  
ATOM    329  CG  LEU    45      16.440  10.184  15.145  1.00                 C  
ATOM    330  CD1 LEU    45      15.263  10.761  15.916  1.00                 C  
ATOM    331  CD2 LEU    45      17.171  11.286  14.393  1.00                 C  
ATOM    332  N   ASN    46      19.998   8.829  17.358  1.00                 N  
ATOM    333  CA  ASN    46      20.775   8.280  18.473  1.00                 C  
ATOM    334  C   ASN    46      20.190   8.681  19.823  1.00                 C  
ATOM    335  O   ASN    46      19.503   9.694  19.980  1.00                 O  
ATOM    336  CB  ASN    46      22.236   8.722  18.377  1.00                 C  
ATOM    337  CG  ASN    46      22.935   8.164  17.152  1.00                 C  
ATOM    338  OD1 ASN    46      22.969   6.951  16.944  1.00                 O  
ATOM    339  ND2 ASN    46      23.495   9.050  16.337  1.00                 N  
ATOM    340  N   LYS    47      20.481   7.846  20.818  1.00                 N  
ATOM    341  CA  LYS    47      20.234   8.168  22.228  1.00                 C  
ATOM    342  C   LYS    47      21.593   8.471  22.842  1.00                 C  
ATOM    343  O   LYS    47      22.539   7.697  22.676  1.00                 O  
ATOM    344  CB  LYS    47      19.519   7.009  22.925  1.00                 C  
ATOM    345  CD  LYS    47      18.448   6.097  25.004  1.00                 C  
ATOM    346  CE  LYS    47      18.119   6.358  26.464  1.00                 C  
ATOM    347  CG  LYS    47      19.179   7.276  24.382  1.00                 C  
ATOM    348  NZ  LYS    47      17.417   5.204  27.091  1.00                 N  
ATOM    349  N   ASP    48      21.748   9.580  23.560  1.00                 N  
ATOM    350  CA  ASP    48      23.050   9.766  24.195  1.00                 C  
ATOM    351  C   ASP    48      22.916   9.379  25.668  1.00                 C  
ATOM    352  O   ASP    48      22.126   9.959  26.419  1.00                 O  
ATOM    353  CB  ASP    48      23.526  11.211  24.029  1.00                 C  
ATOM    354  CG  ASP    48      24.914  11.436  24.596  1.00                 C  
ATOM    355  OD1 ASP    48      25.425  10.533  25.290  1.00                 O  
ATOM    356  OD2 ASP    48      25.489  12.516  24.345  1.00                 O  
ATOM    357  N   VAL    49      23.684   8.396  26.100  1.00                 N  
ATOM    358  CA  VAL    49      23.609   7.687  27.367  1.00                 C  
ATOM    359  C   VAL    49      25.013   7.286  27.816  1.00                 C  
ATOM    360  O   VAL    49      25.830   6.757  27.058  1.00                 O  
ATOM    361  CB  VAL    49      22.699   6.449  27.268  1.00                 C  
ATOM    362  CG1 VAL    49      23.234   5.476  26.228  1.00                 C  
ATOM    363  CG2 VAL    49      22.574   5.770  28.623  1.00                 C  
ATOM    364  N   VAL    50      25.287   7.554  29.098  1.00                 N  
ATOM    365  CA  VAL    50      26.606   7.273  29.658  1.00                 C  
ATOM    366  C   VAL    50      27.665   7.956  28.795  1.00                 C  
ATOM    367  O   VAL    50      28.769   7.442  28.595  1.00                 O  
ATOM    368  CB  VAL    50      26.867   5.758  29.756  1.00                 C  
ATOM    369  CG1 VAL    50      25.871   5.107  30.703  1.00                 C  
ATOM    370  CG2 VAL    50      26.797   5.116  28.379  1.00                 C  
ATOM    371  N   VAL    51      27.336   9.134  28.270  1.00                 N  
ATOM    372  CA  VAL    51      28.280   9.848  27.406  1.00                 C  
ATOM    373  C   VAL    51      28.652   9.016  26.192  1.00                 C  
ATOM    374  O   VAL    51      29.715   9.191  25.589  1.00                 O  
ATOM    375  CB  VAL    51      29.555  10.247  28.172  1.00                 C  
ATOM    376  CG1 VAL    51      30.565  10.885  27.230  1.00                 C  
ATOM    377  CG2 VAL    51      29.216  11.193  29.314  1.00                 C  
ATOM    378  N   ASP    52      27.779   8.087  25.807  1.00                 N  
ATOM    379  CA  ASP    52      27.990   7.401  24.544  1.00                 C  
ATOM    380  C   ASP    52      26.764   7.588  23.655  1.00                 C  
ATOM    381  O   ASP    52      25.643   7.672  24.164  1.00                 O  
ATOM    382  CB  ASP    52      28.274   5.916  24.781  1.00                 C  
ATOM    383  CG  ASP    52      29.583   5.683  25.510  1.00                 C  
ATOM    384  OD1 ASP    52      30.448   6.583  25.481  1.00                 O  
ATOM    385  OD2 ASP    52      29.743   4.600  26.111  1.00                 O  
ATOM    386  N   ASN    53      26.898   7.660  22.339  1.00                 N  
ATOM    387  CA  ASN    53      25.747   7.702  21.433  1.00                 C  
ATOM    388  C   ASN    53      25.354   6.309  20.952  1.00                 C  
ATOM    389  O   ASN    53      26.192   5.550  20.456  1.00                 O  
ATOM    390  CB  ASN    53      26.038   8.612  20.238  1.00                 C  
ATOM    391  CG  ASN    53      26.186  10.067  20.637  1.00                 C  
ATOM    392  OD1 ASN    53      25.363  10.605  21.378  1.00                 O  
ATOM    393  ND2 ASN    53      27.239  10.711  20.145  1.00                 N  
ATOM    394  N   ASP    54      24.084   5.935  21.080  1.00                 N  
ATOM    395  CA  ASP    54      23.634   4.590  20.740  1.00                 C  
ATOM    396  C   ASP    54      22.564   4.604  19.673  1.00                 C  
ATOM    397  O   ASP    54      21.518   5.231  19.860  1.00                 O  
ATOM    398  CB  ASP    54      23.109   3.870  21.984  1.00                 C  
ATOM    399  CG  ASP    54      22.716   2.433  21.703  1.00                 C  
ATOM    400  OD1 ASP    54      22.501   2.097  20.519  1.00                 O  
ATOM    401  OD2 ASP    54      22.622   1.644  22.666  1.00                 O  
ATOM    402  N   SER    55      22.745   3.943  18.531  1.00                 N  
ATOM    403  CA  SER    55      21.775   4.094  17.446  1.00                 C  
ATOM    404  C   SER    55      20.424   3.455  17.748  1.00                 C  
ATOM    405  O   SER    55      20.317   2.448  18.453  1.00                 O  
ATOM    406  CB  SER    55      22.325   3.497  16.149  1.00                 C  
ATOM    407  OG  SER    55      23.481   4.193  15.717  1.00                 O  
ATOM    408  N   TYR    56      19.392   4.058  17.247  1.00                 N  
ATOM    409  CA  TYR    56      17.999   3.605  17.317  1.00                 C  
ATOM    410  C   TYR    56      17.312   4.015  16.011  1.00                 C  
ATOM    411  O   TYR    56      17.774   4.863  15.256  1.00                 O  
ATOM    412  CB  TYR    56      17.302   4.202  18.541  1.00                 C  
ATOM    413  CG  TYR    56      17.948   3.828  19.857  1.00                 C  
ATOM    414  OH  TYR    56      19.732   2.813  23.473  1.00                 O  
ATOM    415  CZ  TYR    56      19.141   3.148  22.276  1.00                 C  
ATOM    416  CD1 TYR    56      18.937   4.627  20.416  1.00                 C  
ATOM    417  CE1 TYR    56      19.532   4.293  21.618  1.00                 C  
ATOM    418  CD2 TYR    56      17.566   2.677  20.534  1.00                 C  
ATOM    419  CE2 TYR    56      18.150   2.328  21.737  1.00                 C  
ATOM    420  N   THR    57      16.179   3.368  15.755  1.00                 N  
ATOM    421  CA  THR    57      15.344   3.722  14.622  1.00                 C  
ATOM    422  C   THR    57      13.907   3.950  15.125  1.00                 C  
ATOM    423  O   THR    57      13.433   3.134  15.907  1.00                 O  
ATOM    424  CB  THR    57      15.376   2.632  13.535  1.00                 C  
ATOM    425  OG1 THR    57      16.721   2.448  13.077  1.00                 O  
ATOM    426  CG2 THR    57      14.510   3.034  12.351  1.00                 C  
ATOM    427  N   MET    58      13.247   5.022  14.687  1.00                 N  
ATOM    428  CA  MET    58      11.878   5.306  14.998  1.00                 C  
ATOM    429  C   MET    58      11.022   5.026  13.768  1.00                 C  
ATOM    430  O   MET    58      11.391   5.410  12.666  1.00                 O  
ATOM    431  CB  MET    58      11.724   6.756  15.462  1.00                 C  
ATOM    432  SD  MET    58      10.188   8.809  16.512  1.00                 S  
ATOM    433  CE  MET    58      10.355   9.771  15.010  1.00                 C  
ATOM    434  CG  MET    58      10.305   7.133  15.858  1.00                 C  
ATOM    435  N   GLN    59       9.887   4.394  13.977  1.00                 N  
ATOM    436  CA  GLN    59       8.931   4.156  12.921  1.00                 C  
ATOM    437  C   GLN    59       7.639   4.909  13.316  1.00                 C  
ATOM    438  O   GLN    59       7.011   4.592  14.306  1.00                 O  
ATOM    439  CB  GLN    59       8.700   2.655  12.736  1.00                 C  
ATOM    440  CD  GLN    59       7.605   0.814  11.398  1.00                 C  
ATOM    441  CG  GLN    59       7.742   2.309  11.607  1.00                 C  
ATOM    442  OE1 GLN    59       6.830   0.149  12.086  1.00                 O  
ATOM    443  NE2 GLN    59       8.358   0.280  10.444  1.00                 N  
ATOM    444  N   ILE    60       7.312   5.901  12.504  1.00                 N  
ATOM    445  CA  ILE    60       6.274   6.852  12.770  1.00                 C  
ATOM    446  C   ILE    60       5.065   6.504  11.934  1.00                 C  
ATOM    447  O   ILE    60       5.140   6.500  10.695  1.00                 O  
ATOM    448  CB  ILE    60       6.743   8.292  12.492  1.00                 C  
ATOM    449  CD1 ILE    60       8.607   9.950  13.016  1.00                 C  
ATOM    450  CG1 ILE    60       7.932   8.648  13.386  1.00                 C  
ATOM    451  CG2 ILE    60       5.591   9.270  12.665  1.00                 C  
ATOM    452  N   TRP    61       3.941   6.232  12.581  1.00                 N  
ATOM    453  CA  TRP    61       2.681   5.866  11.962  1.00                 C  
ATOM    454  C   TRP    61       1.662   6.972  11.996  1.00                 C  
ATOM    455  O   TRP    61       1.430   7.603  13.026  1.00                 O  
ATOM    456  CB  TRP    61       2.092   4.626  12.638  1.00                 C  
ATOM    457  CG  TRP    61       2.871   3.374  12.376  1.00                 C  
ATOM    458  CD1 TRP    61       4.221   3.269  12.204  1.00                 C  
ATOM    459  NE1 TRP    61       4.571   1.958  11.985  1.00                 N  
ATOM    460  CD2 TRP    61       2.346   2.046  12.257  1.00                 C  
ATOM    461  CE2 TRP    61       3.434   1.188  12.013  1.00                 C  
ATOM    462  CH2 TRP    61       2.012  -0.694  11.923  1.00                 C  
ATOM    463  CZ2 TRP    61       3.279  -0.187  11.844  1.00                 C  
ATOM    464  CE3 TRP    61       1.061   1.499  12.333  1.00                 C  
ATOM    465  CZ3 TRP    61       0.912   0.135  12.165  1.00                 C  
ATOM    466  N   ASP    62       1.051   7.190  10.861  1.00                 N  
ATOM    467  CA  ASP    62      -0.078   8.069  10.742  1.00                 C  
ATOM    468  C   ASP    62      -1.237   7.147  10.324  1.00                 C  
ATOM    469  O   ASP    62      -1.247   6.753   9.146  1.00                 O  
ATOM    470  CB  ASP    62       0.214   9.183   9.734  1.00                 C  
ATOM    471  CG  ASP    62      -0.925  10.176   9.618  1.00                 C  
ATOM    472  OD1 ASP    62      -1.986   9.939  10.233  1.00                 O  
ATOM    473  OD2 ASP    62      -0.757  11.192   8.911  1.00                 O  
ATOM    474  N   THR    63      -2.079   6.876  11.298  1.00                 N  
ATOM    475  CA  THR    63      -3.105   5.846  11.073  1.00                 C  
ATOM    476  C   THR    63      -4.448   6.361  10.625  1.00                 C  
ATOM    477  O   THR    63      -5.394   5.576  10.467  1.00                 O  
ATOM    478  CB  THR    63      -3.345   5.003  12.339  1.00                 C  
ATOM    479  OG1 THR    63      -3.778   5.853  13.408  1.00                 O  
ATOM    480  CG2 THR    63      -2.064   4.301  12.763  1.00                 C  
ATOM    481  N   ALA    64      -4.534   7.647  10.380  1.00                 N  
ATOM    482  CA  ALA    64      -5.670   8.339   9.835  1.00                 C  
ATOM    483  C   ALA    64      -5.869   7.982   8.355  1.00                 C  
ATOM    484  O   ALA    64      -5.755   8.834   7.471  1.00                 O  
ATOM    485  CB  ALA    64      -5.503   9.842   9.997  1.00                 C  
ATOM    486  N   GLY    65      -6.175   6.757   7.999  1.00                 N  
ATOM    487  CA  GLY    65      -6.626   6.543   6.630  1.00                 C  
ATOM    488  C   GLY    65      -8.010   7.163   6.393  1.00                 C  
ATOM    489  O   GLY    65      -8.214   8.320   6.756  1.00                 O  
ATOM    490  N   GLN    66      -8.933   6.409   5.828  1.00                 N  
ATOM    491  CA  GLN    66     -10.298   6.681   5.436  1.00                 C  
ATOM    492  C   GLN    66     -11.314   6.528   6.556  1.00                 C  
ATOM    493  O   GLN    66     -11.392   5.430   7.124  1.00                 O  
ATOM    494  CB  GLN    66     -10.715   5.769   4.281  1.00                 C  
ATOM    495  CD  GLN    66     -10.113   7.323   2.382  1.00                 C  
ATOM    496  CG  GLN    66      -9.899   5.961   3.013  1.00                 C  
ATOM    497  OE1 GLN    66     -11.237   7.689   2.039  1.00                 O  
ATOM    498  NE2 GLN    66      -9.032   8.078   2.229  1.00                 N  
ATOM    499  N   GLU    67     -12.114   7.518   6.954  1.00                 N  
ATOM    500  CA  GLU    67     -12.986   7.285   8.113  1.00                 C  
ATOM    501  C   GLU    67     -13.956   6.117   7.959  1.00                 C  
ATOM    502  O   GLU    67     -14.211   5.432   8.963  1.00                 O  
ATOM    503  CB  GLU    67     -13.801   8.540   8.431  1.00                 C  
ATOM    504  CD  GLU    67     -13.810  10.932   9.241  1.00                 C  
ATOM    505  CG  GLU    67     -12.977   9.692   8.982  1.00                 C  
ATOM    506  OE1 GLU    67     -14.908  11.043   8.658  1.00                 O  
ATOM    507  OE2 GLU    67     -13.364  11.793  10.029  1.00                 O  
ATOM    508  N   ARG    68     -14.499   5.826   6.766  1.00                 N  
ATOM    509  CA  ARG    68     -15.400   4.673   6.743  1.00                 C  
ATOM    510  C   ARG    68     -14.666   3.381   7.059  1.00                 C  
ATOM    511  O   ARG    68     -15.294   2.374   7.367  1.00                 O  
ATOM    512  CB  ARG    68     -16.088   4.558   5.381  1.00                 C  
ATOM    513  CD  ARG    68     -15.861   4.270   2.898  1.00                 C  
ATOM    514  NE  ARG    68     -14.985   3.883   1.794  1.00                 N  
ATOM    515  CG  ARG    68     -15.150   4.200   4.240  1.00                 C  
ATOM    516  CZ  ARG    68     -14.122   4.703   1.203  1.00                 C  
ATOM    517  NH1 ARG    68     -13.367   4.263   0.206  1.00                 N  
ATOM    518  NH2 ARG    68     -14.017   5.961   1.611  1.00                 N  
ATOM    519  N   PHE    69     -13.355   3.349   6.988  1.00                 N  
ATOM    520  CA  PHE    69     -12.570   2.163   7.295  1.00                 C  
ATOM    521  C   PHE    69     -11.822   2.250   8.630  1.00                 C  
ATOM    522  O   PHE    69     -10.847   1.542   8.855  1.00                 O  
ATOM    523  CB  PHE    69     -11.557   1.888   6.182  1.00                 C  
ATOM    524  CG  PHE    69     -12.185   1.566   4.856  1.00                 C  
ATOM    525  CZ  PHE    69     -13.350   0.963   2.405  1.00                 C  
ATOM    526  CD1 PHE    69     -12.224   2.509   3.844  1.00                 C  
ATOM    527  CE1 PHE    69     -12.802   2.213   2.625  1.00                 C  
ATOM    528  CD2 PHE    69     -12.738   0.319   4.621  1.00                 C  
ATOM    529  CE2 PHE    69     -13.316   0.023   3.401  1.00                 C  
ATOM    530  N   LYS    70     -12.310   3.095   9.545  1.00                 N  
ATOM    531  CA  LYS    70     -11.642   3.237  10.838  1.00                 C  
ATOM    532  C   LYS    70     -11.439   1.915  11.564  1.00                 C  
ATOM    533  O   LYS    70     -10.430   1.763  12.241  1.00                 O  
ATOM    534  CB  LYS    70     -12.430   4.183  11.747  1.00                 C  
ATOM    535  CD  LYS    70     -12.565   5.446  13.912  1.00                 C  
ATOM    536  CE  LYS    70     -11.928   5.674  15.273  1.00                 C  
ATOM    537  CG  LYS    70     -11.777   4.433  13.097  1.00                 C  
ATOM    538  NZ  LYS    70     -12.691   6.663  16.084  1.00                 N  
ATOM    539  N   SER    71     -12.342   0.942  11.425  1.00                 N  
ATOM    540  CA  SER    71     -12.184  -0.317  12.116  1.00                 C  
ATOM    541  C   SER    71     -10.979  -1.087  11.641  1.00                 C  
ATOM    542  O   SER    71     -10.456  -1.988  12.327  1.00                 O  
ATOM    543  CB  SER    71     -13.436  -1.181  11.949  1.00                 C  
ATOM    544  OG  SER    71     -13.585  -1.609  10.606  1.00                 O  
ATOM    545  N   LEU    72     -10.508  -0.777  10.450  1.00                 N  
ATOM    546  CA  LEU    72      -9.370  -1.484   9.872  1.00                 C  
ATOM    547  C   LEU    72      -8.067  -0.806  10.194  1.00                 C  
ATOM    548  O   LEU    72      -7.004  -1.382   9.899  1.00                 O  
ATOM    549  CB  LEU    72      -9.527  -1.603   8.355  1.00                 C  
ATOM    550  CG  LEU    72     -10.730  -2.408   7.859  1.00                 C  
ATOM    551  CD1 LEU    72     -10.821  -2.360   6.342  1.00                 C  
ATOM    552  CD2 LEU    72     -10.648  -3.849   8.339  1.00                 C  
ATOM    553  N   ARG    73      -8.123   0.381  10.797  1.00                 N  
ATOM    554  CA  ARG    73      -6.909   1.103  11.115  1.00                 C  
ATOM    555  C   ARG    73      -6.519   0.809  12.565  1.00                 C  
ATOM    556  O   ARG    73      -5.332   0.766  12.894  1.00                 O  
ATOM    557  CB  ARG    73      -7.103   2.604  10.888  1.00                 C  
ATOM    558  CD  ARG    73      -6.237   2.637   8.532  1.00                 C  
ATOM    559  NE  ARG    73      -5.055   3.444   8.828  1.00                 N  
ATOM    560  CG  ARG    73      -7.403   2.979   9.446  1.00                 C  
ATOM    561  CZ  ARG    73      -3.844   3.203   8.336  1.00                 C  
ATOM    562  NH1 ARG    73      -2.828   3.990   8.661  1.00                 N  
ATOM    563  NH2 ARG    73      -3.652   2.175   7.521  1.00                 N  
ATOM    564  N   THR    74      -7.450   0.604  13.481  1.00                 N  
ATOM    565  CA  THR    74      -7.104   0.413  14.897  1.00                 C  
ATOM    566  C   THR    74      -6.285  -0.837  15.146  1.00                 C  
ATOM    567  O   THR    74      -5.516  -0.798  16.153  1.00                 O  
ATOM    568  CB  THR    74      -8.363   0.349  15.782  1.00                 C  
ATOM    569  OG1 THR    74      -9.198  -0.734  15.353  1.00                 O  
ATOM    570  CG2 THR    74      -9.154   1.644  15.677  1.00                 C  
ATOM    571  N   PRO    75      -6.296  -1.946  14.396  1.00                 N  
ATOM    572  CA  PRO    75      -5.330  -3.024  14.677  1.00                 C  
ATOM    573  C   PRO    75      -3.880  -2.542  14.700  1.00                 C  
ATOM    574  O   PRO    75      -3.013  -3.159  15.337  1.00                 O  
ATOM    575  CB  PRO    75      -5.548  -4.022  13.538  1.00                 C  
ATOM    576  CD  PRO    75      -7.246  -2.360  13.254  1.00                 C  
ATOM    577  CG  PRO    75      -6.974  -3.834  13.144  1.00                 C  
ATOM    578  N   PHE    76      -3.594  -1.450  13.988  1.00                 N  
ATOM    579  CA  PHE    76      -2.228  -0.941  13.838  1.00                 C  
ATOM    580  C   PHE    76      -1.822  -0.050  14.995  1.00                 C  
ATOM    581  O   PHE    76      -0.649   0.366  15.055  1.00                 O  
ATOM    582  CB  PHE    76      -2.084  -0.171  12.524  1.00                 C  
ATOM    583  CG  PHE    76      -2.157  -1.040  11.301  1.00                 C  
ATOM    584  CZ  PHE    76      -2.286  -2.652   9.040  1.00                 C  
ATOM    585  CD1 PHE    76      -3.273  -1.016  10.482  1.00                 C  
ATOM    586  CE1 PHE    76      -3.340  -1.816   9.357  1.00                 C  
ATOM    587  CD2 PHE    76      -1.111  -1.882  10.969  1.00                 C  
ATOM    588  CE2 PHE    76      -1.178  -2.682   9.844  1.00                 C  
ATOM    589  N   TYR    77      -2.730   0.223  15.905  1.00                 N  
ATOM    590  CA  TYR    77      -2.348   0.885  17.169  1.00                 C  
ATOM    591  C   TYR    77      -1.448   0.011  18.028  1.00                 C  
ATOM    592  O   TYR    77      -0.571   0.509  18.722  1.00                 O  
ATOM    593  CB  TYR    77      -3.594   1.274  17.968  1.00                 C  
ATOM    594  CG  TYR    77      -4.383   2.410  17.357  1.00                 C  
ATOM    595  OH  TYR    77      -6.541   5.537  15.668  1.00                 O  
ATOM    596  CZ  TYR    77      -5.828   4.502  16.228  1.00                 C  
ATOM    597  CD1 TYR    77      -3.839   3.191  16.346  1.00                 C  
ATOM    598  CE1 TYR    77      -4.553   4.231  15.782  1.00                 C  
ATOM    599  CD2 TYR    77      -5.670   2.697  17.794  1.00                 C  
ATOM    600  CE2 TYR    77      -6.399   3.733  17.242  1.00                 C  
ATOM    601  N   ARG    78      -1.715  -1.282  18.057  1.00                 N  
ATOM    602  CA  ARG    78      -1.049  -2.223  18.962  1.00                 C  
ATOM    603  C   ARG    78       0.444  -2.212  18.656  1.00                 C  
ATOM    604  O   ARG    78       0.896  -2.114  17.516  1.00                 O  
ATOM    605  CB  ARG    78      -1.643  -3.625  18.809  1.00                 C  
ATOM    606  CD  ARG    78      -3.614  -5.154  19.083  1.00                 C  
ATOM    607  NE  ARG    78      -3.731  -5.479  17.664  1.00                 N  
ATOM    608  CG  ARG    78      -3.075  -3.750  19.303  1.00                 C  
ATOM    609  CZ  ARG    78      -4.070  -6.677  17.197  1.00                 C  
ATOM    610  NH1 ARG    78      -4.151  -6.880  15.890  1.00                 N  
ATOM    611  NH2 ARG    78      -4.327  -7.668  18.040  1.00                 N  
ATOM    612  N   GLY    79       1.231  -2.290  19.731  1.00                 N  
ATOM    613  CA  GLY    79       2.663  -2.316  19.615  1.00                 C  
ATOM    614  C   GLY    79       3.284  -0.947  19.554  1.00                 C  
ATOM    615  O   GLY    79       4.504  -0.816  19.538  1.00                 O  
ATOM    616  N   ALA    80       2.465   0.091  19.562  1.00                 N  
ATOM    617  CA  ALA    80       2.977   1.450  19.687  1.00                 C  
ATOM    618  C   ALA    80       3.648   1.647  21.045  1.00                 C  
ATOM    619  O   ALA    80       3.143   1.223  22.074  1.00                 O  
ATOM    620  CB  ALA    80       1.855   2.459  19.498  1.00                 C  
ATOM    621  N   ASP    81       4.799   2.291  21.018  1.00                 N  
ATOM    622  CA  ASP    81       5.556   2.559  22.249  1.00                 C  
ATOM    623  C   ASP    81       5.287   3.936  22.809  1.00                 C  
ATOM    624  O   ASP    81       5.520   4.156  23.999  1.00                 O  
ATOM    625  CB  ASP    81       7.057   2.400  22.000  1.00                 C  
ATOM    626  CG  ASP    81       7.444   0.974  21.662  1.00                 C  
ATOM    627  OD1 ASP    81       7.103   0.064  22.447  1.00                 O  
ATOM    628  OD2 ASP    81       8.088   0.766  20.613  1.00                 O  
ATOM    629  N   CYS    82       4.862   4.899  22.000  1.00                 N  
ATOM    630  CA  CYS    82       4.533   6.232  22.420  1.00                 C  
ATOM    631  C   CYS    82       3.454   6.774  21.476  1.00                 C  
ATOM    632  O   CYS    82       3.467   6.407  20.321  1.00                 O  
ATOM    633  CB  CYS    82       5.781   7.117  22.421  1.00                 C  
ATOM    634  SG  CYS    82       5.506   8.795  23.035  1.00                 S  
ATOM    635  N   CYS    83       2.598   7.627  21.966  1.00                 N  
ATOM    636  CA  CYS    83       1.539   8.211  21.144  1.00                 C  
ATOM    637  C   CYS    83       1.686   9.713  21.191  1.00                 C  
ATOM    638  O   CYS    83       1.743  10.291  22.303  1.00                 O  
ATOM    639  CB  CYS    83       0.164   7.760  21.642  1.00                 C  
ATOM    640  SG  CYS    83      -1.226   8.401  20.679  1.00                 S  
ATOM    641  N   LEU    84       1.746  10.370  20.068  1.00                 N  
ATOM    642  CA  LEU    84       1.824  11.819  19.931  1.00                 C  
ATOM    643  C   LEU    84       0.445  12.346  19.554  1.00                 C  
ATOM    644  O   LEU    84      -0.044  12.155  18.441  1.00                 O  
ATOM    645  CB  LEU    84       2.874  12.203  18.886  1.00                 C  
ATOM    646  CG  LEU    84       4.333  12.162  19.345  1.00                 C  
ATOM    647  CD1 LEU    84       4.744  10.743  19.706  1.00                 C  
ATOM    648  CD2 LEU    84       5.251  12.720  18.268  1.00                 C  
ATOM    649  N   LEU    85      -0.192  12.989  20.492  1.00                 N  
ATOM    650  CA  LEU    85      -1.513  13.543  20.308  1.00                 C  
ATOM    651  C   LEU    85      -1.345  14.978  19.781  1.00                 C  
ATOM    652  O   LEU    85      -0.623  15.793  20.434  1.00                 O  
ATOM    653  CB  LEU    85      -2.298  13.503  21.621  1.00                 C  
ATOM    654  CG  LEU    85      -2.544  12.118  22.222  1.00                 C  
ATOM    655  CD1 LEU    85      -3.247  12.233  23.566  1.00                 C  
ATOM    656  CD2 LEU    85      -3.358  11.255  21.270  1.00                 C  
ATOM    657  N   THR    86      -1.889  15.258  18.653  1.00                 N  
ATOM    658  CA  THR    86      -1.671  16.488  17.929  1.00                 C  
ATOM    659  C   THR    86      -2.924  17.318  17.755  1.00                 C  
ATOM    660  O   THR    86      -3.973  16.753  17.403  1.00                 O  
ATOM    661  CB  THR    86      -1.078  16.224  16.533  1.00                 C  
ATOM    662  OG1 THR    86       0.184  15.556  16.665  1.00                 O  
ATOM    663  CG2 THR    86      -0.860  17.533  15.790  1.00                 C  
ATOM    664  N   PHE    87      -2.804  18.605  18.005  1.00                 N  
ATOM    665  CA  PHE    87      -3.876  19.535  17.689  1.00                 C  
ATOM    666  C   PHE    87      -3.254  20.713  16.963  1.00                 C  
ATOM    667  O   PHE    87      -2.030  20.733  16.839  1.00                 O  
ATOM    668  CB  PHE    87      -4.605  19.965  18.963  1.00                 C  
ATOM    669  CG  PHE    87      -3.746  20.738  19.922  1.00                 C  
ATOM    670  CZ  PHE    87      -2.153  22.162  21.700  1.00                 C  
ATOM    671  CD1 PHE    87      -3.696  22.120  19.870  1.00                 C  
ATOM    672  CE1 PHE    87      -2.905  22.831  20.753  1.00                 C  
ATOM    673  CD2 PHE    87      -2.987  20.083  20.876  1.00                 C  
ATOM    674  CE2 PHE    87      -2.196  20.794  21.759  1.00                 C  
ATOM    675  N   ALA    88      -4.030  21.637  16.447  1.00                 N  
ATOM    676  CA  ALA    88      -3.560  22.844  15.804  1.00                 C  
ATOM    677  C   ALA    88      -3.934  24.039  16.663  1.00                 C  
ATOM    678  O   ALA    88      -5.098  24.154  17.114  1.00                 O  
ATOM    679  CB  ALA    88      -4.148  22.963  14.406  1.00                 C  
ATOM    680  N   VAL    89      -3.032  24.971  16.916  1.00                 N  
ATOM    681  CA  VAL    89      -3.307  26.077  17.805  1.00                 C  
ATOM    682  C   VAL    89      -4.298  27.078  17.230  1.00                 C  
ATOM    683  O   VAL    89      -4.816  27.893  17.996  1.00                 O  
ATOM    684  CB  VAL    89      -2.018  26.828  18.187  1.00                 C  
ATOM    685  CG1 VAL    89      -1.050  25.896  18.900  1.00                 C  
ATOM    686  CG2 VAL    89      -1.369  27.434  16.953  1.00                 C  
ATOM    687  N   ASP    90      -4.606  27.006  15.955  1.00                 N  
ATOM    688  CA  ASP    90      -5.636  27.808  15.322  1.00                 C  
ATOM    689  C   ASP    90      -7.006  27.147  15.344  1.00                 C  
ATOM    690  O   ASP    90      -7.887  27.715  14.700  1.00                 O  
ATOM    691  CB  ASP    90      -5.257  28.120  13.873  1.00                 C  
ATOM    692  CG  ASP    90      -5.187  26.876  13.009  1.00                 C  
ATOM    693  OD1 ASP    90      -5.397  25.768  13.544  1.00                 O  
ATOM    694  OD2 ASP    90      -4.921  27.010  11.795  1.00                 O  
ATOM    695  N   ASP    91      -7.148  26.017  16.047  1.00                 N  
ATOM    696  CA  ASP    91      -8.377  25.208  16.013  1.00                 C  
ATOM    697  C   ASP    91      -8.687  24.648  17.373  1.00                 C  
ATOM    698  O   ASP    91      -8.240  23.577  17.798  1.00                 O  
ATOM    699  CB  ASP    91      -8.245  24.076  14.992  1.00                 C  
ATOM    700  CG  ASP    91      -9.523  23.273  14.845  1.00                 C  
ATOM    701  OD1 ASP    91     -10.485  23.545  15.592  1.00                 O  
ATOM    702  OD2 ASP    91      -9.561  22.371  13.981  1.00                 O  
ATOM    703  N   MET    92      -9.532  25.377  18.107  1.00                 N  
ATOM    704  CA  MET    92      -9.862  24.966  19.473  1.00                 C  
ATOM    705  C   MET    92     -10.582  23.629  19.422  1.00                 C  
ATOM    706  O   MET    92     -10.416  22.845  20.372  1.00                 O  
ATOM    707  CB  MET    92     -10.717  26.032  20.162  1.00                 C  
ATOM    708  SD  MET    92     -11.906  27.086  22.431  1.00                 S  
ATOM    709  CE  MET    92     -12.032  26.453  24.102  1.00                 C  
ATOM    710  CG  MET    92     -10.985  25.758  21.632  1.00                 C  
ATOM    711  N   GLN    93     -11.354  23.300  18.400  1.00                 N  
ATOM    712  CA  GLN    93     -12.035  22.029  18.377  1.00                 C  
ATOM    713  C   GLN    93     -11.017  20.893  18.398  1.00                 C  
ATOM    714  O   GLN    93     -11.187  19.855  19.096  1.00                 O  
ATOM    715  CB  GLN    93     -12.936  21.926  17.144  1.00                 C  
ATOM    716  CD  GLN    93     -14.791  20.590  18.219  1.00                 C  
ATOM    717  CG  GLN    93     -13.776  20.661  17.094  1.00                 C  
ATOM    718  OE1 GLN    93     -15.589  21.508  18.406  1.00                 O  
ATOM    719  NE2 GLN    93     -14.762  19.497  18.972  1.00                 N  
ATOM    720  N   SER    94      -9.918  21.038  17.656  1.00                 N  
ATOM    721  CA  SER    94      -8.920  19.961  17.636  1.00                 C  
ATOM    722  C   SER    94      -8.275  19.780  18.999  1.00                 C  
ATOM    723  O   SER    94      -7.926  18.671  19.392  1.00                 O  
ATOM    724  CB  SER    94      -7.846  20.245  16.584  1.00                 C  
ATOM    725  OG  SER    94      -7.087  21.391  16.926  1.00                 O  
ATOM    726  N   PHE    95      -8.095  20.861  19.745  1.00                 N  
ATOM    727  CA  PHE    95      -7.594  20.815  21.118  1.00                 C  
ATOM    728  C   PHE    95      -8.573  20.151  22.064  1.00                 C  
ATOM    729  O   PHE    95      -8.237  19.274  22.867  1.00                 O  
ATOM    730  CB  PHE    95      -7.277  22.225  21.620  1.00                 C  
ATOM    731  CG  PHE    95      -6.704  22.259  23.008  1.00                 C  
ATOM    732  CZ  PHE    95      -5.649  22.326  25.579  1.00                 C  
ATOM    733  CD1 PHE    95      -5.397  21.869  23.243  1.00                 C  
ATOM    734  CE1 PHE    95      -4.869  21.901  24.520  1.00                 C  
ATOM    735  CD2 PHE    95      -7.471  22.682  24.079  1.00                 C  
ATOM    736  CE2 PHE    95      -6.944  22.714  25.356  1.00                 C  
ATOM    737  N   ARG    96      -9.847  20.497  21.954  1.00                 N  
ATOM    738  CA  ARG    96     -10.888  19.906  22.798  1.00                 C  
ATOM    739  C   ARG    96     -11.001  18.389  22.601  1.00                 C  
ATOM    740  O   ARG    96     -11.353  17.675  23.531  1.00                 O  
ATOM    741  CB  ARG    96     -12.242  20.560  22.516  1.00                 C  
ATOM    742  CD  ARG    96     -13.702  22.597  22.651  1.00                 C  
ATOM    743  NE  ARG    96     -13.835  23.968  23.140  1.00                 N  
ATOM    744  CG  ARG    96     -12.354  21.993  23.009  1.00                 C  
ATOM    745  CZ  ARG    96     -14.847  24.774  22.836  1.00                 C  
ATOM    746  NH1 ARG    96     -14.884  26.005  23.327  1.00                 N  
ATOM    747  NH2 ARG    96     -15.820  24.347  22.042  1.00                 N  
ATOM    748  N   ASN    97     -10.627  17.934  21.406  1.00                 N  
ATOM    749  CA  ASN    97     -10.662  16.500  21.159  1.00                 C  
ATOM    750  C   ASN    97      -9.510  15.663  21.626  1.00                 C  
ATOM    751  O   ASN    97      -9.532  14.455  21.494  1.00                 O  
ATOM    752  CB  ASN    97     -10.823  16.218  19.664  1.00                 C  
ATOM    753  CG  ASN    97     -12.203  16.577  19.149  1.00                 C  
ATOM    754  OD1 ASN    97     -13.177  16.577  19.902  1.00                 O  
ATOM    755  ND2 ASN    97     -12.290  16.886  17.860  1.00                 N  
ATOM    756  N   LEU    98      -8.512  16.287  22.279  1.00                 N  
ATOM    757  CA  LEU    98      -7.373  15.473  22.733  1.00                 C  
ATOM    758  C   LEU    98      -7.773  14.344  23.672  1.00                 C  
ATOM    759  O   LEU    98      -7.258  13.244  23.611  1.00                 O  
ATOM    760  CB  LEU    98      -6.332  16.350  23.431  1.00                 C  
ATOM    761  CG  LEU    98      -5.563  17.329  22.541  1.00                 C  
ATOM    762  CD1 LEU    98      -4.700  18.257  23.382  1.00                 C  
ATOM    763  CD2 LEU    98      -4.706  16.579  21.532  1.00                 C  
ATOM    764  N   SER    99      -8.658  14.644  24.624  1.00                 N  
ATOM    765  CA  SER    99      -9.054  13.607  25.573  1.00                 C  
ATOM    766  C   SER    99      -9.661  12.398  24.878  1.00                 C  
ATOM    767  O   SER    99      -9.373  11.266  25.249  1.00                 O  
ATOM    768  CB  SER    99     -10.049  14.165  26.592  1.00                 C  
ATOM    769  OG  SER    99      -9.441  15.144  27.416  1.00                 O  
ATOM    770  N   MET   100     -10.515  12.679  23.920  1.00                 N  
ATOM    771  CA  MET   100     -11.124  11.579  23.174  1.00                 C  
ATOM    772  C   MET   100     -10.136  10.796  22.341  1.00                 C  
ATOM    773  O   MET   100     -10.257   9.577  22.235  1.00                 O  
ATOM    774  CB  MET   100     -12.234  12.101  22.260  1.00                 C  
ATOM    775  SD  MET   100     -14.167  11.422  24.125  1.00                 S  
ATOM    776  CE  MET   100     -14.735  10.181  22.965  1.00                 C  
ATOM    777  CG  MET   100     -13.449  12.635  23.001  1.00                 C  
ATOM    778  N   TRP   101      -9.144  11.445  21.796  1.00                 N  
ATOM    779  CA  TRP   101      -8.071  10.726  21.107  1.00                 C  
ATOM    780  C   TRP   101      -7.280   9.832  22.068  1.00                 C  
ATOM    781  O   TRP   101      -6.952   8.700  21.725  1.00                 O  
ATOM    782  CB  TRP   101      -7.124  11.710  20.417  1.00                 C  
ATOM    783  CG  TRP   101      -7.703  12.339  19.188  1.00                 C  
ATOM    784  CD1 TRP   101      -8.019  13.655  19.011  1.00                 C  
ATOM    785  NE1 TRP   101      -8.529  13.856  17.752  1.00                 N  
ATOM    786  CD2 TRP   101      -8.037  11.677  17.961  1.00                 C  
ATOM    787  CE2 TRP   101      -8.549  12.654  17.088  1.00                 C  
ATOM    788  CH2 TRP   101      -8.882  11.050  15.387  1.00                 C  
ATOM    789  CZ2 TRP   101      -8.976  12.351  15.796  1.00                 C  
ATOM    790  CE3 TRP   101      -7.952  10.355  17.517  1.00                 C  
ATOM    791  CZ3 TRP   101      -8.376  10.059  16.235  1.00                 C  
ATOM    792  N   LYS   102      -7.021  10.344  23.273  1.00                 N  
ATOM    793  CA  LYS   102      -6.318   9.551  24.266  1.00                 C  
ATOM    794  C   LYS   102      -7.147   8.316  24.594  1.00                 C  
ATOM    795  O   LYS   102      -6.650   7.189  24.687  1.00                 O  
ATOM    796  CB  LYS   102      -6.045  10.383  25.521  1.00                 C  
ATOM    797  CD  LYS   102      -5.015  10.532  27.805  1.00                 C  
ATOM    798  CE  LYS   102      -4.296   9.775  28.909  1.00                 C  
ATOM    799  CG  LYS   102      -5.295   9.634  26.611  1.00                 C  
ATOM    800  NZ  LYS   102      -4.015  10.642  30.086  1.00                 N  
ATOM    801  N   LYS   103      -8.457   8.524  24.812  1.00                 N  
ATOM    802  CA  LYS   103      -9.334   7.400  25.089  1.00                 C  
ATOM    803  C   LYS   103      -9.399   6.365  23.966  1.00                 C  
ATOM    804  O   LYS   103      -9.382   5.161  24.203  1.00                 O  
ATOM    805  CB  LYS   103     -10.755   7.888  25.379  1.00                 C  
ATOM    806  CD  LYS   103     -12.333   9.082  26.923  1.00                 C  
ATOM    807  CE  LYS   103     -12.479   9.816  28.246  1.00                 C  
ATOM    808  CG  LYS   103     -10.904   8.609  26.709  1.00                 C  
ATOM    809  NZ  LYS   103     -13.864  10.323  28.450  1.00                 N  
ATOM    810  N   GLU   104      -9.479   6.824  22.710  1.00                 N  
ATOM    811  CA  GLU   104      -9.505   5.894  21.569  1.00                 C  
ATOM    812  C   GLU   104      -8.247   5.041  21.512  1.00                 C  
ATOM    813  O   GLU   104      -8.293   3.842  21.304  1.00                 O  
ATOM    814  CB  GLU   104      -9.671   6.662  20.256  1.00                 C  
ATOM    815  CD  GLU   104      -9.939   6.567  17.746  1.00                 C  
ATOM    816  CG  GLU   104      -9.744   5.775  19.024  1.00                 C  
ATOM    817  OE1 GLU   104     -10.948   7.298  17.649  1.00                 O  
ATOM    818  OE2 GLU   104      -9.084   6.458  16.842  1.00                 O  
ATOM    819  N   PHE   105      -7.101   5.695  21.693  1.00                 N  
ATOM    820  CA  PHE   105      -5.829   5.012  21.662  1.00                 C  
ATOM    821  C   PHE   105      -5.810   3.964  22.783  1.00                 C  
ATOM    822  O   PHE   105      -5.516   2.800  22.564  1.00                 O  
ATOM    823  CB  PHE   105      -4.680   6.012  21.811  1.00                 C  
ATOM    824  CG  PHE   105      -3.321   5.373  21.846  1.00                 C  
ATOM    825  CZ  PHE   105      -0.807   4.191  21.917  1.00                 C  
ATOM    826  CD1 PHE   105      -2.704   4.961  20.677  1.00                 C  
ATOM    827  CE1 PHE   105      -1.454   4.373  20.709  1.00                 C  
ATOM    828  CD2 PHE   105      -2.661   5.183  23.046  1.00                 C  
ATOM    829  CE2 PHE   105      -1.410   4.595  23.078  1.00                 C  
ATOM    830  N   LEU   106      -6.120   4.378  24.024  1.00                 N  
ATOM    831  CA  LEU   106      -6.046   3.428  25.121  1.00                 C  
ATOM    832  C   LEU   106      -6.946   2.228  24.922  1.00                 C  
ATOM    833  O   LEU   106      -6.577   1.094  25.212  1.00                 O  
ATOM    834  CB  LEU   106      -6.403   4.108  26.444  1.00                 C  
ATOM    835  CG  LEU   106      -5.398   5.134  26.972  1.00                 C  
ATOM    836  CD1 LEU   106      -5.958   5.859  28.186  1.00                 C  
ATOM    837  CD2 LEU   106      -4.078   4.464  27.318  1.00                 C  
ATOM    838  N   TYR   107      -8.161   2.488  24.439  1.00                 N  
ATOM    839  CA  TYR   107      -9.105   1.411  24.199  1.00                 C  
ATOM    840  C   TYR   107      -8.663   0.466  23.080  1.00                 C  
ATOM    841  O   TYR   107      -8.574  -0.755  23.233  1.00                 O  
ATOM    842  CB  TYR   107     -10.486   1.975  23.860  1.00                 C  
ATOM    843  CG  TYR   107     -11.530   0.916  23.585  1.00                 C  
ATOM    844  OH  TYR   107     -14.401  -2.000  22.846  1.00                 O  
ATOM    845  CZ  TYR   107     -13.451  -1.035  23.089  1.00                 C  
ATOM    846  CD1 TYR   107     -12.137   0.228  24.628  1.00                 C  
ATOM    847  CE1 TYR   107     -13.091  -0.742  24.387  1.00                 C  
ATOM    848  CD2 TYR   107     -11.904   0.607  22.284  1.00                 C  
ATOM    849  CE2 TYR   107     -12.857  -0.360  22.023  1.00                 C  
ATOM    850  N   TYR   108      -8.352   0.995  21.896  1.00                 N  
ATOM    851  CA  TYR   108      -8.072   0.133  20.769  1.00                 C  
ATOM    852  C   TYR   108      -6.656  -0.406  20.773  1.00                 C  
ATOM    853  O   TYR   108      -6.425  -1.464  20.190  1.00                 O  
ATOM    854  CB  TYR   108      -8.321   0.873  19.453  1.00                 C  
ATOM    855  CG  TYR   108      -9.779   1.167  19.182  1.00                 C  
ATOM    856  OH  TYR   108     -13.787   1.988  18.440  1.00                 O  
ATOM    857  CZ  TYR   108     -12.461   1.715  18.685  1.00                 C  
ATOM    858  CD1 TYR   108     -10.315   2.418  19.454  1.00                 C  
ATOM    859  CE1 TYR   108     -11.647   2.695  19.209  1.00                 C  
ATOM    860  CD2 TYR   108     -10.614   0.190  18.654  1.00                 C  
ATOM    861  CE2 TYR   108     -11.948   0.449  18.402  1.00                 C  
ATOM    862  N   ALA   109      -5.688   0.233  21.407  1.00                 N  
ATOM    863  CA  ALA   109      -4.353  -0.312  21.533  1.00                 C  
ATOM    864  C   ALA   109      -4.331  -1.302  22.697  1.00                 C  
ATOM    865  O   ALA   109      -3.371  -2.042  22.863  1.00                 O  
ATOM    866  CB  ALA   109      -3.341   0.805  21.738  1.00                 C  
ATOM    867  N   ASP   110      -5.345  -1.263  23.500  1.00                 N  
ATOM    868  CA  ASP   110      -5.527  -2.012  24.734  1.00                 C  
ATOM    869  C   ASP   110      -4.348  -1.801  25.683  1.00                 C  
ATOM    870  O   ASP   110      -3.641  -2.710  26.089  1.00                 O  
ATOM    871  CB  ASP   110      -5.702  -3.502  24.435  1.00                 C  
ATOM    872  CG  ASP   110      -6.215  -4.280  25.631  1.00                 C  
ATOM    873  OD1 ASP   110      -6.877  -3.669  26.497  1.00                 O  
ATOM    874  OD2 ASP   110      -5.956  -5.500  25.703  1.00                 O  
ATOM    875  N   ILE   111      -4.184  -0.503  26.007  1.00                 N  
ATOM    876  CA  ILE   111      -3.064  -0.168  26.896  1.00                 C  
ATOM    877  C   ILE   111      -3.359  -0.659  28.301  1.00                 C  
ATOM    878  O   ILE   111      -4.333  -0.253  28.960  1.00                 O  
ATOM    879  CB  ILE   111      -2.780   1.346  26.900  1.00                 C  
ATOM    880  CD1 ILE   111      -1.223   1.174  24.889  1.00                 C  
ATOM    881  CG1 ILE   111      -2.448   1.830  25.487  1.00                 C  
ATOM    882  CG2 ILE   111      -1.671   1.677  27.888  1.00                 C  
ATOM    883  N   GLN   112      -2.551  -1.574  28.819  1.00                 N  
ATOM    884  CA  GLN   112      -2.942  -2.191  30.093  1.00                 C  
ATOM    885  C   GLN   112      -2.598  -1.307  31.280  1.00                 C  
ATOM    886  O   GLN   112      -3.291  -1.436  32.303  1.00                 O  
ATOM    887  CB  GLN   112      -2.270  -3.556  30.256  1.00                 C  
ATOM    888  CD  GLN   112      -4.193  -4.894  29.312  1.00                 C  
ATOM    889  CG  GLN   112      -2.710  -4.590  29.233  1.00                 C  
ATOM    890  OE1 GLN   112      -4.729  -5.139  30.393  1.00                 O  
ATOM    891  NE2 GLN   112      -4.861  -4.880  28.164  1.00                 N  
ATOM    892  N   ASP   113      -1.602  -0.444  31.127  1.00                 N  
ATOM    893  CA  ASP   113      -1.175   0.465  32.191  1.00                 C  
ATOM    894  C   ASP   113      -1.185   1.914  31.732  1.00                 C  
ATOM    895  O   ASP   113      -0.129   2.529  31.569  1.00                 O  
ATOM    896  CB  ASP   113       0.223   0.090  32.687  1.00                 C  
ATOM    897  CG  ASP   113       0.646   0.896  33.900  1.00                 C  
ATOM    898  OD1 ASP   113      -0.108   1.807  34.301  1.00                 O  
ATOM    899  OD2 ASP   113       1.733   0.616  34.449  1.00                 O  
ATOM    900  N   GLY   114      -2.366   2.451  31.501  1.00                 N  
ATOM    901  CA  GLY   114      -2.509   3.724  30.804  1.00                 C  
ATOM    902  C   GLY   114      -1.911   4.923  31.521  1.00                 C  
ATOM    903  O   GLY   114      -1.499   5.907  30.910  1.00                 O  
ATOM    904  N   ASN   115      -1.890   4.788  32.846  1.00                 N  
ATOM    905  CA  ASN   115      -1.349   5.820  33.713  1.00                 C  
ATOM    906  C   ASN   115       0.157   6.003  33.511  1.00                 C  
ATOM    907  O   ASN   115       0.629   7.091  33.864  1.00                 O  
ATOM    908  CB  ASN   115      -1.651   5.501  35.179  1.00                 C  
ATOM    909  CG  ASN   115      -3.114   5.692  35.527  1.00                 C  
ATOM    910  OD1 ASN   115      -3.836   6.414  34.840  1.00                 O  
ATOM    911  ND2 ASN   115      -3.555   5.043  36.599  1.00                 N  
ATOM    912  N   ALA   116       0.854   4.994  33.001  1.00                 N  
ATOM    913  CA  ALA   116       2.299   5.010  32.791  1.00                 C  
ATOM    914  C   ALA   116       2.695   5.123  31.325  1.00                 C  
ATOM    915  O   ALA   116       3.837   5.320  30.940  1.00                 O  
ATOM    916  CB  ALA   116       2.934   3.759  33.378  1.00                 C  
ATOM    917  N   PHE   117       1.757   4.978  30.397  1.00                 N  
ATOM    918  CA  PHE   117       2.074   4.923  28.978  1.00                 C  
ATOM    919  C   PHE   117       2.496   6.306  28.503  1.00                 C  
ATOM    920  O   PHE   117       1.859   7.316  28.802  1.00                 O  
ATOM    921  CB  PHE   117       0.873   4.410  28.180  1.00                 C  
ATOM    922  CG  PHE   117       1.141   4.263  26.710  1.00                 C  
ATOM    923  CZ  PHE   117       1.633   3.996  23.987  1.00                 C  
ATOM    924  CD1 PHE   117       1.842   3.173  26.225  1.00                 C  
ATOM    925  CE1 PHE   117       2.088   3.037  24.872  1.00                 C  
ATOM    926  CD2 PHE   117       0.692   5.215  25.811  1.00                 C  
ATOM    927  CE2 PHE   117       0.938   5.079  24.458  1.00                 C  
ATOM    928  N   PRO   118       3.540   6.403  27.718  1.00                 N  
ATOM    929  CA  PRO   118       4.007   7.730  27.317  1.00                 C  
ATOM    930  C   PRO   118       3.196   8.353  26.191  1.00                 C  
ATOM    931  O   PRO   118       2.998   7.785  25.147  1.00                 O  
ATOM    932  CB  PRO   118       5.450   7.494  26.865  1.00                 C  
ATOM    933  CD  PRO   118       4.476   5.342  27.257  1.00                 C  
ATOM    934  CG  PRO   118       5.468   6.077  26.398  1.00                 C  
ATOM    935  N   PHE   119       2.744   9.575  26.412  1.00                 N  
ATOM    936  CA  PHE   119       2.143  10.449  25.455  1.00                 C  
ATOM    937  C   PHE   119       3.007  11.722  25.365  1.00                 C  
ATOM    938  O   PHE   119       3.574  12.179  26.385  1.00                 O  
ATOM    939  CB  PHE   119       0.701  10.769  25.853  1.00                 C  
ATOM    940  CG  PHE   119      -0.209   9.575  25.847  1.00                 C  
ATOM    941  CZ  PHE   119      -1.896   7.365  25.830  1.00                 C  
ATOM    942  CD1 PHE   119      -0.313   8.759  26.961  1.00                 C  
ATOM    943  CE1 PHE   119      -1.150   7.660  26.955  1.00                 C  
ATOM    944  CD2 PHE   119      -0.962   9.266  24.728  1.00                 C  
ATOM    945  CE2 PHE   119      -1.800   8.166  24.723  1.00                 C  
ATOM    946  N   VAL   120       3.052  12.327  24.235  1.00                 N  
ATOM    947  CA  VAL   120       3.641  13.630  23.941  1.00                 C  
ATOM    948  C   VAL   120       2.584  14.465  23.238  1.00                 C  
ATOM    949  O   VAL   120       1.927  13.919  22.331  1.00                 O  
ATOM    950  CB  VAL   120       4.917  13.493  23.090  1.00                 C  
ATOM    951  CG1 VAL   120       5.491  14.864  22.766  1.00                 C  
ATOM    952  CG2 VAL   120       5.948  12.637  23.808  1.00                 C  
ATOM    953  N   ILE   121       2.407  15.710  23.626  1.00                 N  
ATOM    954  CA  ILE   121       1.353  16.562  23.073  1.00                 C  
ATOM    955  C   ILE   121       1.948  17.639  22.188  1.00                 C  
ATOM    956  O   ILE   121       2.905  18.304  22.589  1.00                 O  
ATOM    957  CB  ILE   121       0.502  17.201  24.186  1.00                 C  
ATOM    958  CD1 ILE   121      -0.998  15.147  24.368  1.00                 C  
ATOM    959  CG1 ILE   121      -0.091  16.119  25.091  1.00                 C  
ATOM    960  CG2 ILE   121      -0.576  18.092  23.587  1.00                 C  
ATOM    961  N   LEU   122       1.422  17.748  20.970  1.00                 N  
ATOM    962  CA  LEU   122       1.891  18.702  20.000  1.00                 C  
ATOM    963  C   LEU   122       0.816  19.702  19.644  1.00                 C  
ATOM    964  O   LEU   122      -0.258  19.279  19.199  1.00                 O  
ATOM    965  CB  LEU   122       2.376  17.988  18.737  1.00                 C  
ATOM    966  CG  LEU   122       3.530  16.999  18.918  1.00                 C  
ATOM    967  CD1 LEU   122       3.825  16.272  17.616  1.00                 C  
ATOM    968  CD2 LEU   122       4.777  17.714  19.418  1.00                 C  
ATOM    969  N   GLY   123       1.101  20.973  19.826  1.00                 N  
ATOM    970  CA  GLY   123       0.251  22.078  19.378  1.00                 C  
ATOM    971  C   GLY   123       0.886  22.652  18.123  1.00                 C  
ATOM    972  O   GLY   123       1.881  23.389  18.188  1.00                 O  
ATOM    973  N   ASN   124       0.377  22.244  16.977  1.00                 N  
ATOM    974  CA  ASN   124       0.979  22.609  15.711  1.00                 C  
ATOM    975  C   ASN   124       0.455  23.886  15.078  1.00                 C  
ATOM    976  O   ASN   124      -0.556  24.427  15.526  1.00                 O  
ATOM    977  CB  ASN   124       0.821  21.475  14.696  1.00                 C  
ATOM    978  CG  ASN   124       1.813  21.573  13.554  1.00                 C  
ATOM    979  OD1 ASN   124       2.975  21.925  13.757  1.00                 O  
ATOM    980  ND2 ASN   124       1.356  21.262  12.346  1.00                 N  
ATOM    981  N   LYS   125       1.138  24.378  14.082  1.00                 N  
ATOM    982  CA  LYS   125       0.832  25.560  13.308  1.00                 C  
ATOM    983  C   LYS   125       1.093  26.840  14.053  1.00                 C  
ATOM    984  O   LYS   125       0.412  27.836  13.834  1.00                 O  
ATOM    985  CB  LYS   125      -0.629  25.539  12.853  1.00                 C  
ATOM    986  CD  LYS   125      -2.429  24.432  11.500  1.00                 C  
ATOM    987  CE  LYS   125      -2.803  23.222  10.660  1.00                 C  
ATOM    988  CG  LYS   125      -0.990  24.348  11.981  1.00                 C  
ATOM    989  NZ  LYS   125      -4.229  23.259  10.235  1.00                 N  
ATOM    990  N   VAL   126       2.160  26.863  14.890  1.00                 N  
ATOM    991  CA  VAL   126       2.351  28.079  15.677  1.00                 C  
ATOM    992  C   VAL   126       2.871  29.239  14.838  1.00                 C  
ATOM    993  O   VAL   126       2.982  30.355  15.350  1.00                 O  
ATOM    994  CB  VAL   126       3.312  27.843  16.857  1.00                 C  
ATOM    995  CG1 VAL   126       2.759  26.775  17.788  1.00                 C  
ATOM    996  CG2 VAL   126       4.691  27.451  16.350  1.00                 C  
ATOM    997  N   ASP   127       3.173  28.954  13.563  1.00                 N  
ATOM    998  CA  ASP   127       3.481  30.065  12.656  1.00                 C  
ATOM    999  C   ASP   127       2.261  30.919  12.344  1.00                 C  
ATOM   1000  O   ASP   127       2.418  32.009  11.742  1.00                 O  
ATOM   1001  CB  ASP   127       4.078  29.540  11.349  1.00                 C  
ATOM   1002  CG  ASP   127       3.119  28.646  10.588  1.00                 C  
ATOM   1003  OD1 ASP   127       1.966  28.488  11.042  1.00                 O  
ATOM   1004  OD2 ASP   127       3.520  28.104   9.536  1.00                 O  
ATOM   1005  N   MET   128       1.048  30.479  12.720  1.00                 N  
ATOM   1006  CA  MET   128      -0.172  31.249  12.460  1.00                 C  
ATOM   1007  C   MET   128      -0.408  32.145  13.675  1.00                 C  
ATOM   1008  O   MET   128      -0.518  31.639  14.800  1.00                 O  
ATOM   1009  CB  MET   128      -1.352  30.311  12.197  1.00                 C  
ATOM   1010  SD  MET   128      -0.797  30.179   9.485  1.00                 S  
ATOM   1011  CE  MET   128      -2.376  30.969   9.182  1.00                 C  
ATOM   1012  CG  MET   128      -1.129  29.342  11.047  1.00                 C  
ATOM   1013  N   GLU   129      -0.482  33.449  13.498  1.00                 N  
ATOM   1014  CA  GLU   129      -0.568  34.395  14.616  1.00                 C  
ATOM   1015  C   GLU   129      -1.932  34.324  15.309  1.00                 C  
ATOM   1016  O   GLU   129      -2.046  34.461  16.521  1.00                 O  
ATOM   1017  CB  GLU   129      -0.305  35.822  14.132  1.00                 C  
ATOM   1018  CD  GLU   129       1.339  37.482  13.171  1.00                 C  
ATOM   1019  CG  GLU   129       1.130  36.077  13.701  1.00                 C  
ATOM   1020  OE1 GLU   129       0.334  38.193  12.960  1.00                 O  
ATOM   1021  OE2 GLU   129       2.508  37.872  12.966  1.00                 O  
ATOM   1022  N   ASN   130      -2.972  34.105  14.515  1.00                 N  
ATOM   1023  CA  ASN   130      -4.336  34.114  15.052  1.00                 C  
ATOM   1024  C   ASN   130      -4.641  32.753  15.671  1.00                 C  
ATOM   1025  O   ASN   130      -4.997  31.844  14.959  1.00                 O  
ATOM   1026  CB  ASN   130      -5.341  34.474  13.956  1.00                 C  
ATOM   1027  CG  ASN   130      -6.759  34.587  14.480  1.00                 C  
ATOM   1028  OD1 ASN   130      -7.101  33.997  15.505  1.00                 O  
ATOM   1029  ND2 ASN   130      -7.590  35.348  13.776  1.00                 N  
ATOM   1030  N   ARG   131      -4.528  32.722  16.993  1.00                 N  
ATOM   1031  CA  ARG   131      -4.728  31.438  17.677  1.00                 C  
ATOM   1032  C   ARG   131      -6.104  31.312  18.286  1.00                 C  
ATOM   1033  O   ARG   131      -6.700  32.335  18.618  1.00                 O  
ATOM   1034  CB  ARG   131      -3.674  31.242  18.768  1.00                 C  
ATOM   1035  CD  ARG   131      -1.277  30.807  19.373  1.00                 C  
ATOM   1036  NE  ARG   131      -0.995  32.069  20.053  1.00                 N  
ATOM   1037  CG  ARG   131      -2.273  30.982  18.238  1.00                 C  
ATOM   1038  CZ  ARG   131      -1.451  32.385  21.261  1.00                 C  
ATOM   1039  NH1 ARG   131      -1.143  33.557  21.800  1.00                 N  
ATOM   1040  NH2 ARG   131      -2.215  31.529  21.926  1.00                 N  
ATOM   1041  N   VAL   132      -6.555  30.080  18.457  1.00                 N  
ATOM   1042  CA  VAL   132      -7.745  29.775  19.244  1.00                 C  
ATOM   1043  C   VAL   132      -7.431  29.048  20.547  1.00                 C  
ATOM   1044  O   VAL   132      -8.314  28.874  21.394  1.00                 O  
ATOM   1045  CB  VAL   132      -8.752  28.932  18.440  1.00                 C  
ATOM   1046  CG1 VAL   132      -9.903  28.486  19.330  1.00                 C  
ATOM   1047  CG2 VAL   132      -9.271  29.717  17.245  1.00                 C  
ATOM   1048  N   VAL   133      -6.217  28.631  20.743  1.00                 N  
ATOM   1049  CA  VAL   133      -5.737  27.942  21.933  1.00                 C  
ATOM   1050  C   VAL   133      -4.461  28.659  22.414  1.00                 C  
ATOM   1051  O   VAL   133      -3.529  28.746  21.632  1.00                 O  
ATOM   1052  CB  VAL   133      -5.476  26.450  21.655  1.00                 C  
ATOM   1053  CG1 VAL   133      -4.959  25.757  22.906  1.00                 C  
ATOM   1054  CG2 VAL   133      -6.740  25.773  21.149  1.00                 C  
ATOM   1055  N   ASN   134      -4.438  29.149  23.662  1.00                 N  
ATOM   1056  CA  ASN   134      -3.230  29.785  24.162  1.00                 C  
ATOM   1057  C   ASN   134      -2.233  28.745  24.654  1.00                 C  
ATOM   1058  O   ASN   134      -2.570  27.615  25.003  1.00                 O  
ATOM   1059  CB  ASN   134      -3.569  30.780  25.274  1.00                 C  
ATOM   1060  CG  ASN   134      -4.321  31.993  24.762  1.00                 C  
ATOM   1061  OD1 ASN   134      -3.923  32.609  23.773  1.00                 O  
ATOM   1062  ND2 ASN   134      -5.412  32.339  25.434  1.00                 N  
ATOM   1063  N   GLU   135      -0.983  29.188  24.708  1.00                 N  
ATOM   1064  CA  GLU   135       0.059  28.316  25.258  1.00                 C  
ATOM   1065  C   GLU   135      -0.324  27.869  26.652  1.00                 C  
ATOM   1066  O   GLU   135      -0.238  26.704  27.019  1.00                 O  
ATOM   1067  CB  GLU   135       1.408  29.037  25.273  1.00                 C  
ATOM   1068  CD  GLU   135       3.883  28.928  25.767  1.00                 C  
ATOM   1069  CG  GLU   135       2.558  28.192  25.796  1.00                 C  
ATOM   1070  OE1 GLU   135       4.043  29.828  24.916  1.00                 O  
ATOM   1071  OE2 GLU   135       4.761  28.604  26.594  1.00                 O  
ATOM   1072  N   GLU   136      -0.786  28.822  27.473  1.00                 N  
ATOM   1073  CA  GLU   136      -1.082  28.530  28.861  1.00                 C  
ATOM   1074  C   GLU   136      -2.189  27.514  29.006  1.00                 C  
ATOM   1075  O   GLU   136      -2.155  26.618  29.851  1.00                 O  
ATOM   1076  CB  GLU   136      -1.462  29.810  29.609  1.00                 C  
ATOM   1077  CD  GLU   136      -0.732  32.058  30.499  1.00                 C  
ATOM   1078  CG  GLU   136      -0.303  30.770  29.825  1.00                 C  
ATOM   1079  OE1 GLU   136      -1.954  32.284  30.625  1.00                 O  
ATOM   1080  OE2 GLU   136       0.153  32.842  30.900  1.00                 O  
ATOM   1081  N   MET   137      -3.196  27.619  28.148  1.00                 N  
ATOM   1082  CA  MET   137      -4.325  26.662  28.203  1.00                 C  
ATOM   1083  C   MET   137      -3.818  25.285  27.808  1.00                 C  
ATOM   1084  O   MET   137      -4.217  24.252  28.407  1.00                 O  
ATOM   1085  CB  MET   137      -5.461  27.121  27.287  1.00                 C  
ATOM   1086  SD  MET   137      -7.425  28.950  26.598  1.00                 S  
ATOM   1087  CE  MET   137      -8.680  27.691  26.812  1.00                 C  
ATOM   1088  CG  MET   137      -6.169  28.380  27.759  1.00                 C  
ATOM   1089  N   VAL   138      -2.945  25.172  26.809  1.00                 N  
ATOM   1090  CA  VAL   138      -2.445  23.870  26.404  1.00                 C  
ATOM   1091  C   VAL   138      -1.587  23.274  27.518  1.00                 C  
ATOM   1092  O   VAL   138      -1.684  22.082  27.806  1.00                 O  
ATOM   1093  CB  VAL   138      -1.641  23.957  25.093  1.00                 C  
ATOM   1094  CG1 VAL   138      -0.981  22.622  24.784  1.00                 C  
ATOM   1095  CG2 VAL   138      -2.539  24.390  23.945  1.00                 C  
ATOM   1096  N   ARG   139      -0.732  24.103  28.145  1.00                 N  
ATOM   1097  CA  ARG   139       0.140  23.591  29.165  1.00                 C  
ATOM   1098  C   ARG   139      -0.648  23.092  30.370  1.00                 C  
ATOM   1099  O   ARG   139      -0.334  22.064  30.956  1.00                 O  
ATOM   1100  CB  ARG   139       1.140  24.663  29.603  1.00                 C  
ATOM   1101  CD  ARG   139       3.188  25.265  30.924  1.00                 C  
ATOM   1102  NE  ARG   139       3.923  25.728  29.749  1.00                 N  
ATOM   1103  CG  ARG   139       2.196  24.166  30.577  1.00                 C  
ATOM   1104  CZ  ARG   139       3.715  26.897  29.151  1.00                 C  
ATOM   1105  NH1 ARG   139       4.432  27.235  28.088  1.00                 N  
ATOM   1106  NH2 ARG   139       2.791  27.726  29.618  1.00                 N  
ATOM   1107  N   ASP   140      -1.694  23.814  30.744  1.00                 N  
ATOM   1108  CA  ASP   140      -2.548  23.420  31.849  1.00                 C  
ATOM   1109  C   ASP   140      -3.209  22.072  31.570  1.00                 C  
ATOM   1110  O   ASP   140      -3.293  21.180  32.435  1.00                 O  
ATOM   1111  CB  ASP   140      -3.612  24.487  32.111  1.00                 C  
ATOM   1112  CG  ASP   140      -3.036  25.745  32.732  1.00                 C  
ATOM   1113  OD1 ASP   140      -1.884  25.697  33.210  1.00                 O  
ATOM   1114  OD2 ASP   140      -3.737  26.778  32.740  1.00                 O  
ATOM   1115  N   TRP   141      -3.700  21.854  30.341  1.00                 N  
ATOM   1116  CA  TRP   141      -4.319  20.575  29.996  1.00                 C  
ATOM   1117  C   TRP   141      -3.276  19.474  30.159  1.00                 C  
ATOM   1118  O   TRP   141      -3.544  18.432  30.767  1.00                 O  
ATOM   1119  CB  TRP   141      -4.874  20.615  28.571  1.00                 C  
ATOM   1120  CG  TRP   141      -5.527  19.337  28.145  1.00                 C  
ATOM   1121  CD1 TRP   141      -6.831  18.979  28.337  1.00                 C  
ATOM   1122  NE1 TRP   141      -7.063  17.732  27.809  1.00                 N  
ATOM   1123  CD2 TRP   141      -4.908  18.244  27.455  1.00                 C  
ATOM   1124  CE2 TRP   141      -5.895  17.261  27.262  1.00                 C  
ATOM   1125  CH2 TRP   141      -4.359  15.844  26.164  1.00                 C  
ATOM   1126  CZ2 TRP   141      -5.631  16.054  26.616  1.00                 C  
ATOM   1127  CE3 TRP   141      -3.615  18.002  26.982  1.00                 C  
ATOM   1128  CZ3 TRP   141      -3.358  16.804  26.342  1.00                 C  
ATOM   1129  N   CYS   142      -2.065  19.683  29.656  1.00                 N  
ATOM   1130  CA  CYS   142      -1.031  18.692  29.771  1.00                 C  
ATOM   1131  C   CYS   142      -0.682  18.376  31.219  1.00                 C  
ATOM   1132  O   CYS   142      -0.525  17.222  31.583  1.00                 O  
ATOM   1133  CB  CYS   142       0.231  19.146  29.035  1.00                 C  
ATOM   1134  SG  CYS   142       1.558  17.919  29.001  1.00                 S  
ATOM   1135  N   GLY   143      -0.572  19.410  32.058  1.00                 N  
ATOM   1136  CA  GLY   143      -0.235  19.187  33.460  1.00                 C  
ATOM   1137  C   GLY   143      -1.273  18.356  34.179  1.00                 C  
ATOM   1138  O   GLY   143      -0.929  17.519  34.978  1.00                 O  
ATOM   1139  N   GLN   144      -2.528  18.628  33.820  1.00                 N  
ATOM   1140  CA  GLN   144      -3.654  18.084  34.549  1.00                 C  
ATOM   1141  C   GLN   144      -4.174  16.761  34.006  1.00                 C  
ATOM   1142  O   GLN   144      -5.057  16.164  34.633  1.00                 O  
ATOM   1143  CB  GLN   144      -4.812  19.083  34.569  1.00                 C  
ATOM   1144  CD  GLN   144      -4.093  20.231  36.701  1.00                 C  
ATOM   1145  CG  GLN   144      -4.482  20.403  35.246  1.00                 C  
ATOM   1146  OE1 GLN   144      -4.846  19.660  37.491  1.00                 O  
ATOM   1147  NE2 GLN   144      -2.914  20.725  37.060  1.00                 N  
ATOM   1148  N   ASN   145      -3.635  16.316  32.873  1.00                 N  
ATOM   1149  CA  ASN   145      -4.133  15.075  32.248  1.00                 C  
ATOM   1150  C   ASN   145      -3.035  14.048  31.990  1.00                 C  
ATOM   1151  O   ASN   145      -3.079  13.284  31.053  1.00                 O  
ATOM   1152  CB  ASN   145      -4.856  15.388  30.936  1.00                 C  
ATOM   1153  CG  ASN   145      -6.149  16.150  31.151  1.00                 C  
ATOM   1154  OD1 ASN   145      -7.157  15.577  31.563  1.00                 O  
ATOM   1155  ND2 ASN   145      -6.122  17.448  30.872  1.00                 N  
ATOM   1156  N   GLY   146      -2.053  14.028  32.878  1.00                 N  
ATOM   1157  CA  GLY   146      -0.956  13.116  32.868  1.00                 C  
ATOM   1158  C   GLY   146       0.431  13.704  32.958  1.00                 C  
ATOM   1159  O   GLY   146       1.373  12.913  33.000  1.00                 O  
ATOM   1160  N   ARG   147       0.540  15.006  32.938  1.00                 N  
ATOM   1161  CA  ARG   147       1.818  15.733  32.985  1.00                 C  
ATOM   1162  C   ARG   147       2.714  15.350  31.830  1.00                 C  
ATOM   1163  O   ARG   147       3.895  15.078  31.984  1.00                 O  
ATOM   1164  CB  ARG   147       2.536  15.470  34.310  1.00                 C  
ATOM   1165  CD  ARG   147       2.545  15.665  36.813  1.00                 C  
ATOM   1166  NE  ARG   147       3.742  16.499  36.899  1.00                 N  
ATOM   1167  CG  ARG   147       1.761  15.925  35.537  1.00                 C  
ATOM   1168  CZ  ARG   147       3.748  17.754  37.338  1.00                 C  
ATOM   1169  NH1 ARG   147       4.885  18.435  37.382  1.00                 N  
ATOM   1170  NH2 ARG   147       2.618  18.324  37.733  1.00                 N  
ATOM   1171  N   CYS   148       2.173  15.361  30.627  1.00                 N  
ATOM   1172  CA  CYS   148       2.892  15.014  29.430  1.00                 C  
ATOM   1173  C   CYS   148       3.736  16.181  28.939  1.00                 C  
ATOM   1174  O   CYS   148       3.365  17.335  29.147  1.00                 O  
ATOM   1175  CB  CYS   148       1.923  14.569  28.333  1.00                 C  
ATOM   1176  SG  CYS   148       0.872  15.889  27.684  1.00                 S  
ATOM   1177  N   PRO   149       4.829  15.877  28.271  1.00                 N  
ATOM   1178  CA  PRO   149       5.592  16.922  27.600  1.00                 C  
ATOM   1179  C   PRO   149       4.728  17.552  26.520  1.00                 C  
ATOM   1180  O   PRO   149       3.979  16.874  25.819  1.00                 O  
ATOM   1181  CB  PRO   149       6.801  16.184  27.022  1.00                 C  
ATOM   1182  CD  PRO   149       5.408  14.547  28.074  1.00                 C  
ATOM   1183  CG  PRO   149       6.363  14.761  26.934  1.00                 C  
ATOM   1184  N   TYR   150       4.858  18.845  26.355  1.00                 N  
ATOM   1185  CA  TYR   150       4.125  19.673  25.415  1.00                 C  
ATOM   1186  C   TYR   150       5.101  20.459  24.544  1.00                 C  
ATOM   1187  O   TYR   150       6.023  21.111  25.040  1.00                 O  
ATOM   1188  CB  TYR   150       3.180  20.619  26.158  1.00                 C  
ATOM   1189  CG  TYR   150       3.886  21.614  27.051  1.00                 C  
ATOM   1190  OH  TYR   150       5.828  24.362  29.494  1.00                 O  
ATOM   1191  CZ  TYR   150       5.185  23.451  28.687  1.00                 C  
ATOM   1192  CD1 TYR   150       4.240  22.870  26.575  1.00                 C  
ATOM   1193  CE1 TYR   150       4.886  23.786  27.384  1.00                 C  
ATOM   1194  CD2 TYR   150       4.195  21.294  28.367  1.00                 C  
ATOM   1195  CE2 TYR   150       4.841  22.197  29.190  1.00                 C  
ATOM   1196  N   PHE   151       4.858  20.391  23.221  1.00                 N  
ATOM   1197  CA  PHE   151       5.624  21.145  22.261  1.00                 C  
ATOM   1198  C   PHE   151       4.733  21.981  21.358  1.00                 C  
ATOM   1199  O   PHE   151       3.787  21.433  20.780  1.00                 O  
ATOM   1200  CB  PHE   151       6.487  20.210  21.411  1.00                 C  
ATOM   1201  CG  PHE   151       7.506  19.440  22.202  1.00                 C  
ATOM   1202  CZ  PHE   151       9.396  18.019  23.663  1.00                 C  
ATOM   1203  CD1 PHE   151       7.178  18.229  22.786  1.00                 C  
ATOM   1204  CE1 PHE   151       8.116  17.520  23.514  1.00                 C  
ATOM   1205  CD2 PHE   151       8.791  19.926  22.360  1.00                 C  
ATOM   1206  CE2 PHE   151       9.729  19.217  23.088  1.00                 C  
ATOM   1207  N   GLU   152       5.071  23.237  21.204  1.00                 N  
ATOM   1208  CA  GLU   152       4.504  24.114  20.192  1.00                 C  
ATOM   1209  C   GLU   152       5.313  23.985  18.933  1.00                 C  
ATOM   1210  O   GLU   152       6.491  24.287  18.931  1.00                 O  
ATOM   1211  CB  GLU   152       4.477  25.560  20.691  1.00                 C  
ATOM   1212  CD  GLU   152       3.531  27.239  22.323  1.00                 C  
ATOM   1213  CG  GLU   152       3.548  25.792  21.871  1.00                 C  
ATOM   1214  OE1 GLU   152       4.616  27.854  22.391  1.00                 O  
ATOM   1215  OE2 GLU   152       2.432  27.759  22.610  1.00                 O  
ATOM   1216  N   THR   153       4.724  23.485  17.873  1.00                 N  
ATOM   1217  CA  THR   153       5.422  23.085  16.683  1.00                 C  
ATOM   1218  C   THR   153       4.944  23.832  15.458  1.00                 C  
ATOM   1219  O   THR   153       3.823  24.328  15.396  1.00                 O  
ATOM   1220  CB  THR   153       5.280  21.573  16.426  1.00                 C  
ATOM   1221  OG1 THR   153       3.901  21.251  16.204  1.00                 O  
ATOM   1222  CG2 THR   153       5.777  20.780  17.625  1.00                 C  
ATOM   1223  N   SER   154       5.789  23.841  14.440  1.00                 N  
ATOM   1224  CA  SER   154       5.376  24.225  13.096  1.00                 C  
ATOM   1225  C   SER   154       6.018  23.315  12.063  1.00                 C  
ATOM   1226  O   SER   154       7.232  23.359  11.872  1.00                 O  
ATOM   1227  CB  SER   154       5.739  25.686  12.821  1.00                 C  
ATOM   1228  OG  SER   154       5.370  26.064  11.506  1.00                 O  
ATOM   1229  N   ALA   155       5.254  22.483  11.368  1.00                 N  
ATOM   1230  CA  ALA   155       5.810  21.733  10.254  1.00                 C  
ATOM   1231  C   ALA   155       6.274  22.678   9.183  1.00                 C  
ATOM   1232  O   ALA   155       7.201  22.376   8.452  1.00                 O  
ATOM   1233  CB  ALA   155       4.780  20.758   9.705  1.00                 C  
ATOM   1234  N   LYS   156       5.603  23.837   9.057  1.00                 N  
ATOM   1235  CA  LYS   156       5.898  24.743   7.962  1.00                 C  
ATOM   1236  C   LYS   156       7.256  25.376   8.093  1.00                 C  
ATOM   1237  O   LYS   156       8.026  25.553   7.154  1.00                 O  
ATOM   1238  CB  LYS   156       4.833  25.838   7.871  1.00                 C  
ATOM   1239  CD  LYS   156       3.878  27.787   6.611  1.00                 C  
ATOM   1240  CE  LYS   156       4.073  28.747   5.448  1.00                 C  
ATOM   1241  CG  LYS   156       5.028  26.798   6.708  1.00                 C  
ATOM   1242  NZ  LYS   156       2.953  29.723   5.340  1.00                 N  
ATOM   1243  N   ASP   157       7.760  25.720   9.243  1.00                 N  
ATOM   1244  CA  ASP   157       8.986  26.400   9.559  1.00                 C  
ATOM   1245  C   ASP   157       9.941  25.531  10.368  1.00                 C  
ATOM   1246  O   ASP   157      11.043  26.044  10.630  1.00                 O  
ATOM   1247  CB  ASP   157       8.700  27.691  10.328  1.00                 C  
ATOM   1248  CG  ASP   157       7.952  28.713   9.494  1.00                 C  
ATOM   1249  OD1 ASP   157       8.251  28.827   8.287  1.00                 O  
ATOM   1250  OD2 ASP   157       7.068  29.399  10.048  1.00                 O  
ATOM   1251  N   SER   158       9.606  24.300  10.713  1.00                 N  
ATOM   1252  CA  SER   158      10.359  23.288  11.407  1.00                 C  
ATOM   1253  C   SER   158      10.431  23.487  12.920  1.00                 C  
ATOM   1254  O   SER   158      10.977  22.617  13.612  1.00                 O  
ATOM   1255  CB  SER   158      11.787  23.214  10.862  1.00                 C  
ATOM   1256  OG  SER   158      12.607  24.213  11.442  1.00                 O  
ATOM   1257  N   THR   159       9.864  24.539  13.468  1.00                 N  
ATOM   1258  CA  THR   159       9.974  24.796  14.911  1.00                 C  
ATOM   1259  C   THR   159       9.557  23.615  15.776  1.00                 C  
ATOM   1260  O   THR   159       8.431  23.138  15.675  1.00                 O  
ATOM   1261  CB  THR   159       9.132  26.014  15.333  1.00                 C  
ATOM   1262  OG1 THR   159       9.567  27.173  14.612  1.00                 O  
ATOM   1263  CG2 THR   159       9.289  26.280  16.822  1.00                 C  
ATOM   1264  N   ASN   160      10.452  23.145  16.621  1.00                 N  
ATOM   1265  CA  ASN   160      10.297  22.129  17.611  1.00                 C  
ATOM   1266  C   ASN   160       9.903  20.769  17.067  1.00                 C  
ATOM   1267  O   ASN   160       9.534  19.882  17.863  1.00                 O  
ATOM   1268  CB  ASN   160       9.266  22.554  18.658  1.00                 C  
ATOM   1269  CG  ASN   160       9.712  23.763  19.458  1.00                 C  
ATOM   1270  OD1 ASN   160      10.874  23.865  19.850  1.00                 O  
ATOM   1271  ND2 ASN   160       8.787  24.683  19.702  1.00                 N  
ATOM   1272  N   VAL   161      10.020  20.541  15.766  1.00                 N  
ATOM   1273  CA  VAL   161       9.540  19.271  15.214  1.00                 C  
ATOM   1274  C   VAL   161      10.469  18.153  15.637  1.00                 C  
ATOM   1275  O   VAL   161      10.014  17.155  16.193  1.00                 O  
ATOM   1276  CB  VAL   161       9.425  19.330  13.679  1.00                 C  
ATOM   1277  CG1 VAL   161       9.105  17.954  13.116  1.00                 C  
ATOM   1278  CG2 VAL   161       8.366  20.340  13.264  1.00                 C  
ATOM   1279  N   ASP   162      11.780  18.291  15.391  1.00                 N  
ATOM   1280  CA  ASP   162      12.657  17.221  15.793  1.00                 C  
ATOM   1281  C   ASP   162      12.641  17.005  17.285  1.00                 C  
ATOM   1282  O   ASP   162      12.672  15.871  17.751  1.00                 O  
ATOM   1283  CB  ASP   162      14.089  17.500  15.331  1.00                 C  
ATOM   1284  CG  ASP   162      14.256  17.353  13.832  1.00                 C  
ATOM   1285  OD1 ASP   162      13.355  16.777  13.187  1.00                 O  
ATOM   1286  OD2 ASP   162      15.289  17.814  13.302  1.00                 O  
ATOM   1287  N   THR   163      12.567  18.076  18.054  1.00                 N  
ATOM   1288  CA  THR   163      12.565  17.967  19.503  1.00                 C  
ATOM   1289  C   THR   163      11.401  17.132  20.006  1.00                 C  
ATOM   1290  O   THR   163      11.517  16.372  20.980  1.00                 O  
ATOM   1291  CB  THR   163      12.513  19.353  20.173  1.00                 C  
ATOM   1292  OG1 THR   163      13.678  20.105  19.813  1.00                 O  
ATOM   1293  CG2 THR   163      12.475  19.211  21.687  1.00                 C  
ATOM   1294  N   ALA   164      10.242  17.293  19.361  1.00                 N  
ATOM   1295  CA  ALA   164       9.083  16.581  19.827  1.00                 C  
ATOM   1296  C   ALA   164       9.243  15.088  19.603  1.00                 C  
ATOM   1297  O   ALA   164       8.909  14.251  20.457  1.00                 O  
ATOM   1298  CB  ALA   164       7.832  17.089  19.127  1.00                 C  
ATOM   1299  N   PHE   165       9.721  14.694  18.440  1.00                 N  
ATOM   1300  CA  PHE   165       9.921  13.290  18.142  1.00                 C  
ATOM   1301  C   PHE   165      11.065  12.670  18.949  1.00                 C  
ATOM   1302  O   PHE   165      11.041  11.539  19.381  1.00                 O  
ATOM   1303  CB  PHE   165      10.194  13.093  16.650  1.00                 C  
ATOM   1304  CG  PHE   165       8.980  13.266  15.783  1.00                 C  
ATOM   1305  CZ  PHE   165       6.730  13.582  14.181  1.00                 C  
ATOM   1306  CD1 PHE   165       8.810  14.412  15.025  1.00                 C  
ATOM   1307  CE1 PHE   165       7.693  14.572  14.228  1.00                 C  
ATOM   1308  CD2 PHE   165       8.007  12.284  15.726  1.00                 C  
ATOM   1309  CE2 PHE   165       6.889  12.444  14.928  1.00                 C  
ATOM   1310  N   LYS   166      12.127  13.453  19.210  1.00                 N  
ATOM   1311  CA  LYS   166      13.232  13.001  20.048  1.00                 C  
ATOM   1312  C   LYS   166      12.749  12.757  21.462  1.00                 C  
ATOM   1313  O   LYS   166      13.123  11.810  22.146  1.00                 O  
ATOM   1314  CB  LYS   166      14.367  14.027  20.037  1.00                 C  
ATOM   1315  CD  LYS   166      16.216  15.156  18.770  1.00                 C  
ATOM   1316  CE  LYS   166      16.957  15.247  17.446  1.00                 C  
ATOM   1317  CG  LYS   166      15.118  14.107  18.717  1.00                 C  
ATOM   1318  NZ  LYS   166      18.008  16.302  17.469  1.00                 N  
ATOM   1319  N   ALA   167      11.840  13.617  21.941  1.00                 N  
ATOM   1320  CA  ALA   167      11.296  13.424  23.269  1.00                 C  
ATOM   1321  C   ALA   167      10.451  12.162  23.300  1.00                 C  
ATOM   1322  O   ALA   167      10.509  11.492  24.334  1.00                 O  
ATOM   1323  CB  ALA   167      10.476  14.635  23.687  1.00                 C  
ATOM   1324  N   ALA   168       9.751  11.829  22.231  1.00                 N  
ATOM   1325  CA  ALA   168       8.972  10.587  22.261  1.00                 C  
ATOM   1326  C   ALA   168       9.861   9.394  22.583  1.00                 C  
ATOM   1327  O   ALA   168       9.530   8.545  23.411  1.00                 O  
ATOM   1328  CB  ALA   168       8.265  10.372  20.931  1.00                 C  
ATOM   1329  N   ILE   169      11.002   9.352  21.875  1.00                 N  
ATOM   1330  CA  ILE   169      11.887   8.214  22.133  1.00                 C  
ATOM   1331  C   ILE   169      12.443   8.250  23.551  1.00                 C  
ATOM   1332  O   ILE   169      12.536   7.225  24.219  1.00                 O  
ATOM   1333  CB  ILE   169      13.048   8.162  21.123  1.00                 C  
ATOM   1334  CD1 ILE   169      13.549   8.041  18.626  1.00                 C  
ATOM   1335  CG1 ILE   169      12.522   7.851  19.720  1.00                 C  
ATOM   1336  CG2 ILE   169      14.098   7.156  21.570  1.00                 C  
ATOM   1337  N   GLU   170      12.818   9.427  24.073  1.00                 N  
ATOM   1338  CA  GLU   170      13.250   9.514  25.441  1.00                 C  
ATOM   1339  C   GLU   170      12.193   9.020  26.421  1.00                 C  
ATOM   1340  O   GLU   170      12.476   8.306  27.387  1.00                 O  
ATOM   1341  CB  GLU   170      13.631  10.954  25.792  1.00                 C  
ATOM   1342  CD  GLU   170      15.211  12.891  25.433  1.00                 C  
ATOM   1343  CG  GLU   170      14.907  11.438  25.124  1.00                 C  
ATOM   1344  OE1 GLU   170      14.336  13.572  26.008  1.00                 O  
ATOM   1345  OE2 GLU   170      16.324  13.349  25.100  1.00                 O  
ATOM   1346  N   ARG   171      10.921   9.344  26.209  1.00                 N  
ATOM   1347  CA  ARG   171       9.862   8.913  27.101  1.00                 C  
ATOM   1348  C   ARG   171       9.689   7.394  27.045  1.00                 C  
ATOM   1349  O   ARG   171       9.319   6.791  28.055  1.00                 O  
ATOM   1350  CB  ARG   171       8.546   9.609  26.747  1.00                 C  
ATOM   1351  CD  ARG   171       8.646  11.420  28.482  1.00                 C  
ATOM   1352  NE  ARG   171       8.554  12.854  28.747  1.00                 N  
ATOM   1353  CG  ARG   171       8.551  11.108  26.997  1.00                 C  
ATOM   1354  CZ  ARG   171       8.783  13.410  29.932  1.00                 C  
ATOM   1355  NH1 ARG   171       8.676  14.724  30.079  1.00                 N  
ATOM   1356  NH2 ARG   171       9.118  12.652  30.967  1.00                 N  
ATOM   1357  N   LEU   172       9.950   6.793  25.882  1.00                 N  
ATOM   1358  CA  LEU   172       9.867   5.347  25.805  1.00                 C  
ATOM   1359  C   LEU   172      10.963   4.746  26.679  1.00                 C  
ATOM   1360  O   LEU   172      10.722   3.851  27.492  1.00                 O  
ATOM   1361  CB  LEU   172       9.993   4.880  24.354  1.00                 C  
ATOM   1362  CG  LEU   172       9.856   3.375  24.112  1.00                 C  
ATOM   1363  CD1 LEU   172      11.111   2.642  24.560  1.00                 C  
ATOM   1364  CD2 LEU   172       8.636   2.823  24.832  1.00                 C  
ATOM   1365  N   GLN   173      12.178   5.230  26.523  1.00                 N  
ATOM   1366  CA  GLN   173      13.286   4.752  27.335  1.00                 C  
ATOM   1367  C   GLN   173      13.025   4.892  28.821  1.00                 C  
ATOM   1368  O   GLN   173      13.385   4.018  29.627  1.00                 O  
ATOM   1369  CB  GLN   173      14.573   5.498  26.977  1.00                 C  
ATOM   1370  CD  GLN   173      15.530   3.740  25.436  1.00                 C  
ATOM   1371  CG  GLN   173      15.104   5.188  25.587  1.00                 C  
ATOM   1372  OE1 GLN   173      16.339   3.236  26.214  1.00                 O  
ATOM   1373  NE2 GLN   173      14.983   3.067  24.430  1.00                 N  
ATOM   1374  N   GLU   174      12.407   5.984  29.243  1.00                 N  
ATOM   1375  CA  GLU   174      12.136   6.192  30.674  1.00                 C  
ATOM   1376  C   GLU   174      11.170   5.174  31.246  1.00                 C  
ATOM   1377  O   GLU   174      11.090   5.330  32.450  1.00                 O  
ATOM   1378  CB  GLU   174      11.583   7.598  30.916  1.00                 C  
ATOM   1379  CD  GLU   174      11.989  10.090  30.871  1.00                 C  
ATOM   1380  CG  GLU   174      12.577   8.713  30.635  1.00                 C  
ATOM   1381  OE1 GLU   174      10.766  10.182  31.105  1.00                 O  
ATOM   1382  OE2 GLU   174      12.753  11.078  30.823  1.00                 O  
TER
