# Supplementary material for: Comparative Single-Cell Transcriptomics Reveals Novel Genes Involved in Bivalve Embryonic Shell Formation and Questions Ontogenetic Homology of Molluscan Shell Types
Source: Front Cell Dev Biol. 2022 Jun 9;10:883755. doi: 10.3389/fcell.2022.883755 (PMC9261976; doi:10.3389/fcell.2022.883755)
Supplement: Supplementary file 1 [file DataSheet1.ZIP › Supplementary_File1/s_f_1/ddc19121ea97b359.final.pdb]

ATOM      1  N   GLU    71       3.614  15.513  43.355  1.00                 N  
ATOM      2  CA  GLU    71       3.995  14.140  43.523  1.00                 C  
ATOM      3  C   GLU    71       2.824  13.282  43.983  1.00                 C  
ATOM      4  O   GLU    71       2.916  12.078  43.914  1.00                 O  
ATOM      5  CB  GLU    71       5.147  14.022  44.523  1.00                 C  
ATOM      6  CD  GLU    71       6.801  12.526  45.709  1.00                 C  
ATOM      7  CG  GLU    71       5.641  12.600  44.736  1.00                 C  
ATOM      8  OE1 GLU    71       7.204  13.585  46.234  1.00                 O  
ATOM      9  OE2 GLU    71       7.307  11.410  45.946  1.00                 O  
ATOM     10  N   ALA    72       2.150  13.711  45.051  1.00                 N  
ATOM     11  CA  ALA    72       1.006  12.971  45.582  1.00                 C  
ATOM     12  C   ALA    72       0.032  12.694  44.458  1.00                 C  
ATOM     13  O   ALA    72      -0.765  11.753  44.502  1.00                 O  
ATOM     14  CB  ALA    72       0.343  13.754  46.705  1.00                 C  
ATOM     15  N   ASN    73       0.084  13.523  43.423  1.00                 N  
ATOM     16  CA  ASN    73      -0.792  13.348  42.278  1.00                 C  
ATOM     17  C   ASN    73       0.023  12.990  41.043  1.00                 C  
ATOM     18  O   ASN    73      -0.427  13.100  39.899  1.00                 O  
ATOM     19  CB  ASN    73      -1.625  14.610  42.043  1.00                 C  
ATOM     20  CG  ASN    73      -2.644  14.848  43.139  1.00                 C  
ATOM     21  OD1 ASN    73      -3.666  14.166  43.209  1.00                 O  
ATOM     22  ND2 ASN    73      -2.368  15.820  44.001  1.00                 N  
ATOM     23  N   LYS    74       1.252  12.552  41.283  1.00                 N  
ATOM     24  CA  LYS    74       2.136  12.137  40.205  1.00                 C  
ATOM     25  C   LYS    74       2.402  13.226  39.168  1.00                 C  
ATOM     26  O   LYS    74       2.592  12.961  37.978  1.00                 O  
ATOM     27  CB  LYS    74       1.568  10.911  39.488  1.00                 C  
ATOM     28  CD  LYS    74       0.886   8.498  39.595  1.00                 C  
ATOM     29  CE  LYS    74       0.671   7.293  40.497  1.00                 C  
ATOM     30  CG  LYS    74       1.381   9.698  40.385  1.00                 C  
ATOM     31  NZ  LYS    74       0.125   6.128  39.748  1.00                 N  
ATOM     32  N   ASN    75       2.418  14.477  39.621  1.00                 N  
ATOM     33  CA  ASN    75       2.705  15.611  38.746  1.00                 C  
ATOM     34  C   ASN    75       1.863  15.654  37.467  1.00                 C  
ATOM     35  O   ASN    75       2.384  15.700  36.350  1.00                 O  
ATOM     36  CB  ASN    75       4.186  15.630  38.362  1.00                 C  
ATOM     37  CG  ASN    75       4.608  16.944  37.734  1.00                 C  
ATOM     38  OD1 ASN    75       4.071  18.001  38.064  1.00                 O  
ATOM     39  ND2 ASN    75       5.574  16.880  36.825  1.00                 N  
ATOM     40  N   LYS    76       0.544  15.639  37.622  1.00                 N  
ATOM     41  CA  LYS    76      -0.353  15.653  36.472  1.00                 C  
ATOM     42  C   LYS    76      -0.352  16.993  35.745  1.00                 C  
ATOM     43  O   LYS    76      -0.450  18.065  36.349  1.00                 O  
ATOM     44  CB  LYS    76      -1.781  15.313  36.902  1.00                 C  
ATOM     45  CD  LYS    76      -4.146  14.792  36.241  1.00                 C  
ATOM     46  CE  LYS    76      -5.131  14.682  35.089  1.00                 C  
ATOM     47  CG  LYS    76      -2.768  15.205  35.751  1.00                 C  
ATOM     48  NZ  LYS    76      -6.491  14.296  35.557  1.00                 N  
ATOM     49  N   ILE    77      -0.215  17.021  34.380  1.00                 N  
ATOM     50  CA  ILE    77      -0.228  18.172  33.544  1.00                 C  
ATOM     51  C   ILE    77      -0.751  19.324  34.351  1.00                 C  
ATOM     52  O   ILE    77      -1.777  19.169  35.066  1.00                 O  
ATOM     53  CB  ILE    77      -1.071  17.939  32.276  1.00                 C  
ATOM     54  CD1 ILE    77      -1.350  16.362  30.294  1.00                 C  
ATOM     55  CG1 ILE    77      -0.461  16.823  31.427  1.00                 C  
ATOM     56  CG2 ILE    77      -1.219  19.233  31.490  1.00                 C  
ATOM     57  N   ILE    78      -0.039  20.455  34.249  1.00                 N  
ATOM     58  CA  ILE    78      -0.261  21.649  35.072  1.00                 C  
ATOM     59  C   ILE    78      -0.394  22.857  34.131  1.00                 C  
ATOM     60  O   ILE    78       0.613  23.279  33.500  1.00                 O  
ATOM     61  CB  ILE    78       0.874  21.850  36.093  1.00                 C  
ATOM     62  CD1 ILE    78       2.201  20.659  37.915  1.00                 C  
ATOM     63  CG1 ILE    78       0.991  20.629  37.008  1.00                 C  
ATOM     64  CG2 ILE    78       0.660  23.132  36.883  1.00                 C  
ATOM     65  N   LEU    79      -1.630  23.368  34.003  1.00                 N  
ATOM     66  CA  LEU    79      -1.905  24.573  33.259  1.00                 C  
ATOM     67  C   LEU    79      -2.052  25.590  34.396  1.00                 C  
ATOM     68  O   LEU    79      -3.070  25.562  35.138  1.00                 O  
ATOM     69  CB  LEU    79      -3.145  24.390  32.381  1.00                 C  
ATOM     70  CG  LEU    79      -3.080  23.267  31.343  1.00                 C  
ATOM     71  CD1 LEU    79      -4.403  23.142  30.604  1.00                 C  
ATOM     72  CD2 LEU    79      -1.945  23.509  30.360  1.00                 C  
ATOM     73  N   PRO    80      -1.054  26.439  34.586  1.00                 N  
ATOM     74  CA  PRO    80      -1.126  27.392  35.676  1.00                 C  
ATOM     75  C   PRO    80      -1.227  28.746  35.063  1.00                 C  
ATOM     76  O   PRO    80      -0.214  29.395  34.809  1.00                 O  
ATOM     77  CB  PRO    80       0.178  27.173  36.446  1.00                 C  
ATOM     78  CD  PRO    80       0.346  25.876  34.441  1.00                 C  
ATOM     79  CG  PRO    80       1.145  26.697  35.415  1.00                 C  
ATOM     80  N   CYS    81      -2.463  29.176  34.855  1.00                 N  
ATOM     81  CA  CYS    81      -2.760  30.336  34.014  1.00                 C  
ATOM     82  C   CYS    81      -3.096  31.602  34.824  1.00                 C  
ATOM     83  O   CYS    81      -3.445  32.630  34.268  1.00                 O  
ATOM     84  CB  CYS    81      -3.922  30.028  33.068  1.00                 C  
ATOM     85  SG  CYS    81      -3.575  28.733  31.855  1.00                 S  
ATOM     86  N   SER    82      -2.966  31.578  36.129  1.00                 N  
ATOM     87  CA  SER    82      -3.153  32.846  36.857  1.00                 C  
ATOM     88  C   SER    82      -2.288  33.945  36.245  1.00                 C  
ATOM     89  O   SER    82      -1.130  33.732  35.914  1.00                 O  
ATOM     90  CB  SER    82      -2.820  32.667  38.339  1.00                 C  
ATOM     91  OG  SER    82      -2.907  33.899  39.034  1.00                 O  
ATOM     92  N   ASN    83      -2.866  35.124  36.135  1.00                 N  
ATOM     93  CA  ASN    83      -2.195  36.259  35.561  1.00                 C  
ATOM     94  C   ASN    83      -2.113  37.359  36.596  1.00                 C  
ATOM     95  O   ASN    83      -3.127  37.754  37.158  1.00                 O  
ATOM     96  CB  ASN    83      -2.917  36.724  34.295  1.00                 C  
ATOM     97  CG  ASN    83      -2.860  35.697  33.181  1.00                 C  
ATOM     98  OD1 ASN    83      -1.791  35.185  32.850  1.00                 O  
ATOM     99  ND2 ASN    83      -4.015  35.394  32.599  1.00                 N  
ATOM    100  N   PRO    84      -0.930  37.900  36.836  1.00                 N  
ATOM    101  CA  PRO    84       0.259  37.628  36.085  1.00                 C  
ATOM    102  C   PRO    84       1.220  36.597  36.673  1.00                 C  
ATOM    103  O   PRO    84       2.115  36.173  35.931  1.00                 O  
ATOM    104  CB  PRO    84       0.966  38.983  36.008  1.00                 C  
ATOM    105  CD  PRO    84      -0.877  39.283  37.505  1.00                 C  
ATOM    106  CG  PRO    84       0.545  39.695  37.250  1.00                 C  
ATOM    107  N   GLY    85       1.097  36.238  37.959  1.00                 N  
ATOM    108  CA  GLY    85       1.934  35.194  38.530  1.00                 C  
ATOM    109  C   GLY    85       1.223  33.842  38.460  1.00                 C  
ATOM    110  O   GLY    85       0.088  33.736  38.923  1.00                 O  
ATOM    111  N   ASN    86       1.852  32.803  37.905  1.00                 N  
ATOM    112  CA  ASN    86       1.192  31.483  37.842  1.00                 C  
ATOM    113  C   ASN    86       0.970  30.847  39.202  1.00                 C  
ATOM    114  O   ASN    86       1.679  31.196  40.148  1.00                 O  
ATOM    115  CB  ASN    86       1.996  30.523  36.963  1.00                 C  
ATOM    116  CG  ASN    86       1.953  30.903  35.496  1.00                 C  
ATOM    117  OD1 ASN    86       0.980  31.492  35.025  1.00                 O  
ATOM    118  ND2 ASN    86       3.011  30.565  34.767  1.00                 N  
ATOM    119  N   VAL    87      -0.008  29.920  39.267  1.00                 N  
ATOM    120  CA  VAL    87      -0.333  29.179  40.486  1.00                 C  
ATOM    121  C   VAL    87       0.895  28.449  41.078  1.00                 C  
ATOM    122  O   VAL    87       1.001  28.283  42.308  1.00                 O  
ATOM    123  CB  VAL    87      -1.456  28.154  40.241  1.00                 C  
ATOM    124  CG1 VAL    87      -1.639  27.263  41.460  1.00                 C  
ATOM    125  CG2 VAL    87      -2.757  28.862  39.894  1.00                 C  
ATOM    126  N   CYS    88       1.814  28.032  40.203  1.00                 N  
ATOM    127  CA  CYS    88       3.113  27.553  40.653  1.00                 C  
ATOM    128  C   CYS    88       4.136  27.938  39.646  1.00                 C  
ATOM    129  O   CYS    88       3.815  27.980  38.479  1.00                 O  
ATOM    130  CB  CYS    88       3.081  26.038  40.866  1.00                 C  
ATOM    131  SG  CYS    88       2.716  25.082  39.375  1.00                 S  
ATOM    132  N   THR    89       5.356  28.242  40.088  1.00                 N  
ATOM    133  CA  THR    89       6.415  28.601  39.173  1.00                 C  
ATOM    134  C   THR    89       6.626  27.432  38.223  1.00                 C  
ATOM    135  O   THR    89       6.652  26.302  38.659  1.00                 O  
ATOM    136  CB  THR    89       7.714  28.950  39.922  1.00                 C  
ATOM    137  OG1 THR    89       7.478  30.052  40.807  1.00                 O  
ATOM    138  CG2 THR    89       8.808  29.341  38.940  1.00                 C  
ATOM    139  N   PRO    90       6.699  27.688  36.925  1.00                 N  
ATOM    140  CA  PRO    90       6.808  26.597  35.952  1.00                 C  
ATOM    141  C   PRO    90       8.039  25.733  36.106  1.00                 C  
ATOM    142  O   PRO    90       7.932  24.518  36.007  1.00                 O  
ATOM    143  CB  PRO    90       6.837  27.310  34.598  1.00                 C  
ATOM    144  CD  PRO    90       6.468  29.034  36.217  1.00                 C  
ATOM    145  CG  PRO    90       6.098  28.585  34.832  1.00                 C  
ATOM    146  N   THR    91       9.203  26.323  36.335  1.00                 N  
ATOM    147  CA  THR    91      10.405  25.492  36.483  1.00                 C  
ATOM    148  C   THR    91      10.215  24.615  37.740  1.00                 C  
ATOM    149  O   THR    91      10.384  23.384  37.692  1.00                 O  
ATOM    150  CB  THR    91      11.677  26.353  36.590  1.00                 C  
ATOM    151  OG1 THR    91      11.565  27.240  37.710  1.00                 O  
ATOM    152  CG2 THR    91      11.865  27.184  35.329  1.00                 C  
TER
