# Supplementary material for: Comparative Single-Cell Transcriptomics Reveals Novel Genes Involved in Bivalve Embryonic Shell Formation and Questions Ontogenetic Homology of Molluscan Shell Types
Source: Front Cell Dev Biol. 2022 Jun 9;10:883755. doi: 10.3389/fcell.2022.883755 (PMC9261976; doi:10.3389/fcell.2022.883755)
Supplement: Supplementary file 1 [file DataSheet1.ZIP › Supplementary_File1/s_f_1/e3effc9873d28291.final.pdb]

SSBOND   1 CYS    513    CYS    517
SSBOND   2 CYS    522    CYS    568
ATOM      1  N   THR    31      -2.148  60.947  49.509  1.00                 N  
ATOM      2  CA  THR    31      -3.305  60.249  48.940  1.00                 C  
ATOM      3  C   THR    31      -3.612  60.741  47.516  1.00                 C  
ATOM      4  O   THR    31      -2.905  61.566  46.970  1.00                 O  
ATOM      5  CB  THR    31      -4.558  60.424  49.818  1.00                 C  
ATOM      6  OG1 THR    31      -4.915  61.811  49.875  1.00                 O  
ATOM      7  CG2 THR    31      -4.290  59.933  51.233  1.00                 C  
ATOM      8  N   GLN    32      -4.771  60.291  46.994  1.00                 N  
ATOM      9  CA  GLN    32      -5.168  60.638  45.645  1.00                 C  
ATOM     10  C   GLN    32      -5.443  62.114  45.438  1.00                 C  
ATOM     11  O   GLN    32      -5.043  62.693  44.419  1.00                 O  
ATOM     12  CB  GLN    32      -6.415  59.853  45.235  1.00                 C  
ATOM     13  CD  GLN    32      -5.797  59.575  42.802  1.00                 C  
ATOM     14  CG  GLN    32      -6.836  60.066  43.790  1.00                 C  
ATOM     15  OE1 GLN    32      -5.377  58.419  42.852  1.00                 O  
ATOM     16  NE2 GLN    32      -5.378  60.454  41.899  1.00                 N  
ATOM     17  N   ALA    33      -6.016  62.778  46.441  1.00                 N  
ATOM     18  CA  ALA    33      -6.301  64.199  46.371  1.00                 C  
ATOM     19  C   ALA    33      -5.009  65.014  46.191  1.00                 C  
ATOM     20  O   ALA    33      -5.006  65.975  45.428  1.00                 O  
ATOM     21  CB  ALA    33      -7.038  64.654  47.621  1.00                 C  
ATOM     22  N   THR    34      -4.000  64.599  46.903  1.00                 N  
ATOM     23  CA  THR    34      -2.709  65.281  46.846  1.00                 C  
ATOM     24  C   THR    34      -2.112  65.101  45.456  1.00                 C  
ATOM     25  O   THR    34      -1.622  66.073  44.886  1.00                 O  
ATOM     26  CB  THR    34      -1.742  64.750  47.921  1.00                 C  
ATOM     27  OG1 THR    34      -2.292  64.989  49.222  1.00                 O  
ATOM     28  CG2 THR    34      -0.398  65.456  47.824  1.00                 C  
ATOM     29  N   LEU    35      -2.111  63.867  44.966  1.00                 N  
ATOM     30  CA  LEU    35      -1.611  63.641  43.599  1.00                 C  
ATOM     31  C   LEU    35      -2.447  64.443  42.602  1.00                 C  
ATOM     32  O   LEU    35      -1.861  65.030  41.674  1.00                 O  
ATOM     33  CB  LEU    35      -1.641  62.150  43.257  1.00                 C  
ATOM     34  CG  LEU    35      -0.959  61.740  41.951  1.00                 C  
ATOM     35  CD1 LEU    35      -0.660  60.249  41.945  1.00                 C  
ATOM     36  CD2 LEU    35      -1.821  62.111  40.754  1.00                 C  
ATOM     37  N   ASP    36      -3.744  64.507  42.726  1.00                 N  
ATOM     38  CA  ASP    36      -4.595  65.247  41.801  1.00                 C  
ATOM     39  C   ASP    36      -4.270  66.736  41.813  1.00                 C  
ATOM     40  O   ASP    36      -4.201  67.348  40.746  1.00                 O  
ATOM     41  CB  ASP    36      -6.071  65.034  42.143  1.00                 C  
ATOM     42  CG  ASP    36      -6.553  63.639  41.798  1.00                 C  
ATOM     43  OD1 ASP    36      -5.843  62.932  41.053  1.00                 O  
ATOM     44  OD2 ASP    36      -7.642  63.252  42.273  1.00                 O  
ATOM     45  N   GLN    37      -4.003  67.232  43.021  1.00                 N  
ATOM     46  CA  GLN    37      -3.650  68.632  43.217  1.00                 C  
ATOM     47  C   GLN    37      -2.415  68.954  42.343  1.00                 C  
ATOM     48  O   GLN    37      -2.396  69.909  41.562  1.00                 O  
ATOM     49  CB  GLN    37      -3.378  68.914  44.696  1.00                 C  
ATOM     50  CD  GLN    37      -4.287  71.270  44.766  1.00                 C  
ATOM     51  CG  GLN    37      -3.088  70.374  45.006  1.00                 C  
ATOM     52  OE1 GLN    37      -5.346  70.806  44.344  1.00                 O  
ATOM     53  NE2 GLN    37      -4.124  72.560  45.036  1.00                 N  
ATOM     54  N   ALA    38      -1.368  68.133  42.486  1.00                 N  
ATOM     55  CA  ALA    38      -0.136  68.260  41.713  1.00                 C  
ATOM     56  C   ALA    38      -0.423  68.222  40.228  1.00                 C  
ATOM     57  O   ALA    38      -0.131  69.156  39.476  1.00                 O  
ATOM     58  CB  ALA    38       0.841  67.157  42.088  1.00                 C  
ATOM     59  N   ALA    39      -1.010  67.116  39.790  1.00                 N  
ATOM     60  CA  ALA    39      -1.347  66.902  38.378  1.00                 C  
ATOM     61  C   ALA    39      -2.276  67.980  37.819  1.00                 C  
ATOM     62  O   ALA    39      -1.990  68.634  36.812  1.00                 O  
ATOM     63  CB  ALA    39      -1.993  65.538  38.188  1.00                 C  
ATOM     64  N   ALA    40      -3.408  68.169  38.483  1.00                 N  
ATOM     65  CA  ALA    40      -4.397  69.162  38.082  1.00                 C  
ATOM     66  C   ALA    40      -3.919  70.622  38.146  1.00                 C  
ATOM     67  O   ALA    40      -4.065  71.397  37.198  1.00                 O  
ATOM     68  CB  ALA    40      -5.648  69.041  38.939  1.00                 C  
ATOM     69  N   GLY    41      -3.338  71.004  39.285  1.00                 N  
ATOM     70  CA  GLY    41      -2.943  72.391  39.504  1.00                 C  
ATOM     71  C   GLY    41      -1.514  72.844  39.230  1.00                 C  
ATOM     72  O   GLY    41      -1.212  74.040  39.233  1.00                 O  
ATOM     73  N   LEU    42      -0.608  71.910  38.987  1.00                 N  
ATOM     74  CA  LEU    42       0.758  72.322  38.772  1.00                 C  
ATOM     75  C   LEU    42       1.176  72.415  37.319  1.00                 C  
ATOM     76  O   LEU    42       1.122  71.450  36.552  1.00                 O  
ATOM     77  CB  LEU    42       1.723  71.369  39.481  1.00                 C  
ATOM     78  CG  LEU    42       1.567  71.252  40.998  1.00                 C  
ATOM     79  CD1 LEU    42       2.528  70.215  41.559  1.00                 C  
ATOM     80  CD2 LEU    42       1.793  72.599  41.668  1.00                 C  
ATOM     81  N   ASP    43       1.560  73.644  36.846  1.00                 N  
ATOM     82  CA  ASP    43       2.105  73.930  35.543  1.00                 C  
ATOM     83  C   ASP    43       3.628  74.189  35.690  1.00                 C  
ATOM     84  O   ASP    43       4.057  75.048  36.426  1.00                 O  
ATOM     85  CB  ASP    43       1.392  75.129  34.915  1.00                 C  
ATOM     86  CG  ASP    43       1.860  75.411  33.501  1.00                 C  
ATOM     87  OD1 ASP    43       2.485  74.517  32.893  1.00                 O  
ATOM     88  OD2 ASP    43       1.603  76.526  33.001  1.00                 O  
ATOM     89  N   ILE    44       4.363  73.379  34.949  1.00                 N  
ATOM     90  CA  ILE    44       5.810  73.479  34.957  1.00                 C  
ATOM     91  C   ILE    44       6.300  74.436  33.889  1.00                 C  
ATOM     92  O   ILE    44       5.758  74.485  32.756  1.00                 O  
ATOM     93  CB  ILE    44       6.472  72.102  34.766  1.00                 C  
ATOM     94  CD1 ILE    44       6.502  69.729  35.697  1.00                 C  
ATOM     95  CG1 ILE    44       6.116  71.173  35.929  1.00                 C  
ATOM     96  CG2 ILE    44       7.976  72.252  34.600  1.00                 C  
ATOM     97  N   LYS    45       7.322  75.194  34.183  1.00                 N  
ATOM     98  CA  LYS    45       8.062  75.998  33.242  1.00                 C  
ATOM     99  C   LYS    45       9.577  75.760  33.549  1.00                 C  
ATOM    100  O   LYS    45       9.994  75.792  34.694  1.00                 O  
ATOM    101  CB  LYS    45       7.663  77.470  33.365  1.00                 C  
ATOM    102  CD  LYS    45       7.873  79.820  32.510  1.00                 C  
ATOM    103  CE  LYS    45       8.582  80.740  31.529  1.00                 C  
ATOM    104  CG  LYS    45       8.356  78.386  32.369  1.00                 C  
ATOM    105  NZ  LYS    45       8.157  82.158  31.691  1.00                 N  
ATOM    106  N   ILE    46      10.311  75.473  32.490  1.00                 N  
ATOM    107  CA  ILE    46      11.737  75.255  32.572  1.00                 C  
ATOM    108  C   ILE    46      12.458  76.366  31.786  1.00                 C  
ATOM    109  O   ILE    46      12.171  76.601  30.615  1.00                 O  
ATOM    110  CB  ILE    46      12.126  73.862  32.044  1.00                 C  
ATOM    111  CD1 ILE    46      11.709  72.714  34.281  1.00                 C  
ATOM    112  CG1 ILE    46      11.372  72.772  32.808  1.00                 C  
ATOM    113  CG2 ILE    46      13.633  73.666  32.118  1.00                 C  
ATOM    114  N   ALA    47      13.402  76.984  32.495  1.00                 N  
ATOM    115  CA  ALA    47      14.173  78.050  31.911  1.00                 C  
ATOM    116  C   ALA    47      15.670  77.918  32.190  1.00                 C  
ATOM    117  O   ALA    47      16.055  77.819  33.323  1.00                 O  
ATOM    118  CB  ALA    47      13.685  79.398  32.420  1.00                 C  
ATOM    119  N   VAL    48      16.438  77.914  31.122  1.00                 N  
ATOM    120  CA  VAL    48      17.901  77.893  31.227  1.00                 C  
ATOM    121  C   VAL    48      18.349  79.256  31.814  1.00                 C  
ATOM    122  O   VAL    48      17.863  80.321  31.361  1.00                 O  
ATOM    123  CB  VAL    48      18.561  77.616  29.863  1.00                 C  
ATOM    124  CG1 VAL    48      20.074  77.721  29.973  1.00                 C  
ATOM    125  CG2 VAL    48      18.154  76.246  29.343  1.00                 C  
ATOM    126  N   TRP    49      19.186  79.250  32.805  1.00                 N  
ATOM    127  CA  TRP    49      19.720  80.448  33.449  1.00                 C  
ATOM    128  C   TRP    49      21.167  80.703  33.025  1.00                 C  
ATOM    129  O   TRP    49      21.491  81.821  32.638  1.00                 O  
ATOM    130  CB  TRP    49      19.633  80.322  34.971  1.00                 C  
ATOM    131  CG  TRP    49      20.131  81.531  35.703  1.00                 C  
ATOM    132  CD1 TRP    49      21.363  81.698  36.267  1.00                 C  
ATOM    133  NE1 TRP    49      21.453  82.939  36.850  1.00                 N  
ATOM    134  CD2 TRP    49      19.408  82.743  35.949  1.00                 C  
ATOM    135  CE2 TRP    49      20.263  83.599  36.667  1.00                 C  
ATOM    136  CH2 TRP    49      18.610  85.283  36.752  1.00                 C  
ATOM    137  CZ2 TRP    49      19.874  84.874  37.074  1.00                 C  
ATOM    138  CE3 TRP    49      18.121  83.188  35.633  1.00                 C  
ATOM    139  CZ3 TRP    49      17.739  84.452  36.038  1.00                 C  
ATOM    140  N   THR    50      22.029  79.685  33.066  1.00                 N  
ATOM    141  CA  THR    50      23.419  79.858  32.723  1.00                 C  
ATOM    142  C   THR    50      24.028  78.530  32.317  1.00                 C  
ATOM    143  O   THR    50      24.083  77.652  33.164  1.00                 O  
ATOM    144  CB  THR    50      24.218  80.464  33.892  1.00                 C  
ATOM    145  OG1 THR    50      23.663  81.738  34.243  1.00                 O  
ATOM    146  CG2 THR    50      25.674  80.660  33.498  1.00                 C  
ATOM    147  N   ASN    51      24.422  78.416  31.054  1.00                 N  
ATOM    148  CA  ASN    51      24.992  77.151  30.603  1.00                 C  
ATOM    149  C   ASN    51      26.459  77.005  30.950  1.00                 C  
ATOM    150  O   ASN    51      27.079  75.989  30.649  1.00                 O  
ATOM    151  CB  ASN    51      24.803  76.986  29.094  1.00                 C  
ATOM    152  CG  ASN    51      25.567  78.024  28.294  1.00                 C  
ATOM    153  OD1 ASN    51      26.385  78.764  28.841  1.00                 O  
ATOM    154  ND2 ASN    51      25.302  78.080  26.994  1.00                 N  
ATOM    155  N   HIS    52      27.034  78.093  31.487  1.00                 N  
ATOM    156  CA  HIS    52      28.460  78.118  31.817  1.00                 C  
ATOM    157  C   HIS    52      28.638  78.652  33.230  1.00                 C  
ATOM    158  O   HIS    52      29.374  79.624  33.449  1.00                 O  
ATOM    159  CB  HIS    52      29.229  78.970  30.805  1.00                 C  
ATOM    160  CG  HIS    52      28.710  80.368  30.675  1.00                 C  
ATOM    161  ND1 HIS    52      27.716  80.713  29.785  1.00                 N  
ATOM    162  CE1 HIS    52      27.465  82.029  29.897  1.00                 C  
ATOM    163  CD2 HIS    52      28.998  81.646  31.309  1.00                 C  
ATOM    164  NE2 HIS    52      28.230  82.596  30.810  1.00                 N  
ATOM    165  N   ILE    53      27.952  78.035  34.179  1.00                 N  
ATOM    166  CA  ILE    53      27.904  78.523  35.540  1.00                 C  
ATOM    167  C   ILE    53      29.281  78.522  36.201  1.00                 C  
ATOM    168  O   ILE    53      29.572  79.341  37.041  1.00                 O  
ATOM    169  CB  ILE    53      26.927  77.701  36.400  1.00                 C  
ATOM    170  CD1 ILE    53      24.968  79.234  35.844  1.00                 C  
ATOM    171  CG1 ILE    53      25.503  77.819  35.852  1.00                 C  
ATOM    172  CG2 ILE    53      27.010  78.128  37.858  1.00                 C  
ATOM    173  N   ILE    54      29.529  77.521  37.030  1.00                 N  
ATOM    174  CA  ILE    54      30.865  77.333  37.591  1.00                 C  
ATOM    175  C   ILE    54      31.268  75.893  37.245  1.00                 C  
ATOM    176  O   ILE    54      30.422  75.002  37.132  1.00                 O  
ATOM    177  CB  ILE    54      30.885  77.607  39.106  1.00                 C  
ATOM    178  CD1 ILE    54      30.056  76.707  41.343  1.00                 C  
ATOM    179  CG1 ILE    54      29.947  76.642  39.835  1.00                 C  
ATOM    180  CG2 ILE    54      30.535  79.060  39.389  1.00                 C  
ATOM    181  N   THR    55      32.565  75.640  37.072  1.00                 N  
ATOM    182  CA  THR    55      33.006  74.382  36.463  1.00                 C  
ATOM    183  C   THR    55      32.104  74.133  35.248  1.00                 C  
ATOM    184  O   THR    55      31.914  75.030  34.422  1.00                 O  
ATOM    185  CB  THR    55      32.941  73.216  37.467  1.00                 C  
ATOM    186  OG1 THR    55      33.537  72.049  36.887  1.00                 O  
ATOM    187  CG2 THR    55      31.497  72.898  37.822  1.00                 C  
ATOM    188  N   ASN    56      31.520  72.927  35.088  1.00                 N  
ATOM    189  CA  ASN    56      30.511  72.727  34.022  1.00                 C  
ATOM    190  C   ASN    56      29.184  72.288  34.646  1.00                 C  
ATOM    191  O   ASN    56      28.527  71.327  34.235  1.00                 O  
ATOM    192  CB  ASN    56      31.011  71.708  32.996  1.00                 C  
ATOM    193  CG  ASN    56      32.222  72.200  32.229  1.00                 C  
ATOM    194  OD1 ASN    56      32.101  73.014  31.313  1.00                 O  
ATOM    195  ND2 ASN    56      33.397  71.706  32.601  1.00                 N  
ATOM    196  N   ALA    57      28.807  73.044  35.679  1.00                 N  
ATOM    197  CA  ALA    57      27.551  72.908  36.376  1.00                 C  
ATOM    198  C   ALA    57      26.646  74.001  35.834  1.00                 C  
ATOM    199  O   ALA    57      26.938  75.197  35.923  1.00                 O  
ATOM    200  CB  ALA    57      27.764  73.012  37.878  1.00                 C  
ATOM    201  N   HIS    58      25.517  73.591  35.256  1.00                 N  
ATOM    202  CA  HIS    58      24.631  74.502  34.535  1.00                 C  
ATOM    203  C   HIS    58      23.428  74.888  35.388  1.00                 C  
ATOM    204  O   HIS    58      22.762  74.038  35.986  1.00                 O  
ATOM    205  CB  HIS    58      24.163  73.868  33.223  1.00                 C  
ATOM    206  CG  HIS    58      23.318  74.774  32.383  1.00                 C  
ATOM    207  ND1 HIS    58      21.965  74.935  32.592  1.00                 N  
ATOM    208  CE1 HIS    58      21.483  75.805  31.686  1.00                 C  
ATOM    209  CD2 HIS    58      23.551  75.655  31.248  1.00                 C  
ATOM    210  NE2 HIS    58      22.429  76.241  30.877  1.00                 N  
ATOM    211  N   LYS    59      23.085  76.245  35.379  1.00                 N  
ATOM    212  CA  LYS    59      22.014  76.619  36.276  1.00                 C  
ATOM    213  C   LYS    59      20.705  76.759  35.513  1.00                 C  
ATOM    214  O   LYS    59      20.656  77.360  34.475  1.00                 O  
ATOM    215  CB  LYS    59      22.352  77.924  37.000  1.00                 C  
ATOM    216  CD  LYS    59      21.700  79.666  38.684  1.00                 C  
ATOM    217  CE  LYS    59      22.924  79.497  39.569  1.00                 C  
ATOM    218  CG  LYS    59      21.312  78.355  38.021  1.00                 C  
ATOM    219  NZ  LYS    59      23.254  80.747  40.307  1.00                 N  
ATOM    220  N   VAL    60      19.699  76.032  35.982  1.00                 N  
ATOM    221  CA  VAL    60      18.378  76.005  35.371  1.00                 C  
ATOM    222  C   VAL    60      17.326  76.392  36.398  1.00                 C  
ATOM    223  O   VAL    60      17.458  76.101  37.568  1.00                 O  
ATOM    224  CB  VAL    60      18.062  74.622  34.771  1.00                 C  
ATOM    225  CG1 VAL    60      16.652  74.599  34.201  1.00                 C  
ATOM    226  CG2 VAL    60      19.080  74.261  33.700  1.00                 C  
ATOM    227  N   VAL    61      16.234  77.006  35.943  1.00                 N  
ATOM    228  CA  VAL    61      15.147  77.330  36.818  1.00                 C  
ATOM    229  C   VAL    61      13.922  76.468  36.540  1.00                 C  
ATOM    230  O   VAL    61      13.381  76.518  35.439  1.00                 O  
ATOM    231  CB  VAL    61      14.761  78.817  36.712  1.00                 C  
ATOM    232  CG1 VAL    61      13.582  79.128  37.622  1.00                 C  
ATOM    233  CG2 VAL    61      15.950  79.702  37.054  1.00                 C  
ATOM    234  N   PHE    62      13.449  75.766  37.546  1.00                 N  
ATOM    235  CA  PHE    62      12.151  75.100  37.466  1.00                 C  
ATOM    236  C   PHE    62      11.094  75.957  38.180  1.00                 C  
ATOM    237  O   PHE    62      11.266  76.253  39.349  1.00                 O  
ATOM    238  CB  PHE    62      12.228  73.700  38.079  1.00                 C  
ATOM    239  CG  PHE    62      13.093  72.746  37.305  1.00                 C  
ATOM    240  CZ  PHE    62      14.689  70.976  35.875  1.00                 C  
ATOM    241  CD1 PHE    62      14.102  73.216  36.482  1.00                 C  
ATOM    242  CE1 PHE    62      14.897  72.338  35.770  1.00                 C  
ATOM    243  CD2 PHE    62      12.897  71.380  37.399  1.00                 C  
ATOM    244  CE2 PHE    62      13.692  70.502  36.687  1.00                 C  
ATOM    245  N   GLN    63      10.036  76.335  37.469  1.00                 N  
ATOM    246  CA  GLN    63       8.928  77.073  38.064  1.00                 C  
ATOM    247  C   GLN    63       7.637  76.229  38.055  1.00                 C  
ATOM    248  O   GLN    63       7.284  75.683  37.018  1.00                 O  
ATOM    249  CB  GLN    63       8.702  78.392  37.321  1.00                 C  
ATOM    250  CD  GLN    63       9.609  80.655  36.664  1.00                 C  
ATOM    251  CG  GLN    63       9.866  79.365  37.417  1.00                 C  
ATOM    252  OE1 GLN    63       8.963  80.656  35.617  1.00                 O  
ATOM    253  NE2 GLN    63      10.117  81.761  37.198  1.00                 N  
ATOM    254  N   LEU    64       7.012  76.075  39.209  1.00                 N  
ATOM    255  CA  LEU    64       5.780  75.328  39.371  1.00                 C  
ATOM    256  C   LEU    64       4.679  76.319  39.786  1.00                 C  
ATOM    257  O   LEU    64       4.812  76.937  40.846  1.00                 O  
ATOM    258  CB  LEU    64       5.961  74.214  40.404  1.00                 C  
ATOM    259  CG  LEU    64       7.046  73.178  40.101  1.00                 C  
ATOM    260  CD1 LEU    64       7.183  72.192  41.250  1.00                 C  
ATOM    261  CD2 LEU    64       6.740  72.442  38.805  1.00                 C  
ATOM    262  N   SER    65       3.730  76.533  38.894  1.00                 N  
ATOM    263  CA  SER    65       2.629  77.457  39.127  1.00                 C  
ATOM    264  C   SER    65       1.347  76.748  39.522  1.00                 C  
ATOM    265  O   SER    65       0.965  75.748  38.885  1.00                 O  
ATOM    266  CB  SER    65       2.372  78.309  37.883  1.00                 C  
ATOM    267  OG  SER    65       1.986  77.503  36.783  1.00                 O  
ATOM    268  N   ASN    66       0.677  77.297  40.522  1.00                 N  
ATOM    269  CA  ASN    66      -0.539  76.752  41.104  1.00                 C  
ATOM    270  C   ASN    66      -1.725  77.668  40.862  1.00                 C  
ATOM    271  O   ASN    66      -1.797  78.745  41.442  1.00                 O  
ATOM    272  CB  ASN    66      -0.351  76.502  42.602  1.00                 C  
ATOM    273  CG  ASN    66      -1.562  75.852  43.241  1.00                 C  
ATOM    274  OD1 ASN    66      -2.668  75.915  42.703  1.00                 O  
ATOM    275  ND2 ASN    66      -1.357  75.224  44.393  1.00                 N  
ATOM    276  N   THR    67      -2.670  77.235  40.031  1.00                 N  
ATOM    277  CA  THR    67      -3.865  78.042  39.754  1.00                 C  
ATOM    278  C   THR    67      -5.024  77.573  40.624  1.00                 C  
ATOM    279  O   THR    67      -6.156  78.015  40.411  1.00                 O  
ATOM    280  CB  THR    67      -4.261  77.972  38.267  1.00                 C  
ATOM    281  OG1 THR    67      -4.572  76.618  37.916  1.00                 O  
ATOM    282  CG2 THR    67      -3.117  78.453  37.388  1.00                 C  
ATOM    283  N   GLY    68      -4.949  76.398  41.257  1.00                 N  
ATOM    284  CA  GLY    68      -6.087  75.917  42.010  1.00                 C  
ATOM    285  C   GLY    68      -6.069  76.342  43.475  1.00                 C  
ATOM    286  O   GLY    68      -5.321  77.228  43.896  1.00                 O  
ATOM    287  N   LYS    69      -6.901  75.698  44.252  1.00                 N  
ATOM    288  CA  LYS    69      -7.054  75.977  45.653  1.00                 C  
ATOM    289  C   LYS    69      -5.861  75.466  46.485  1.00                 C  
ATOM    290  O   LYS    69      -5.718  74.259  46.696  1.00                 O  
ATOM    291  CB  LYS    69      -8.348  75.357  46.185  1.00                 C  
ATOM    292  CD  LYS    69     -10.857  75.316  46.184  1.00                 C  
ATOM    293  CE  LYS    69     -12.123  75.933  45.610  1.00                 C  
ATOM    294  CG  LYS    69      -9.613  75.973  45.609  1.00                 C  
ATOM    295  NZ  LYS    69     -13.350  75.297  46.162  1.00                 N  
ATOM    296  N   VAL    70      -4.982  76.349  46.977  1.00                 N  
ATOM    297  CA  VAL    70      -3.765  75.887  47.664  1.00                 C  
ATOM    298  C   VAL    70      -4.042  75.107  48.946  1.00                 C  
ATOM    299  O   VAL    70      -3.195  74.358  49.439  1.00                 O  
ATOM    300  CB  VAL    70      -2.829  77.061  48.005  1.00                 C  
ATOM    301  CG1 VAL    70      -3.416  77.900  49.130  1.00                 C  
ATOM    302  CG2 VAL    70      -1.448  76.549  48.382  1.00                 C  
ATOM    303  N   PRO    71      -5.231  75.268  49.505  1.00                 N  
ATOM    304  CA  PRO    71      -5.597  74.506  50.706  1.00                 C  
ATOM    305  C   PRO    71      -5.727  73.002  50.437  1.00                 C  
ATOM    306  O   PRO    71      -5.728  72.185  51.363  1.00                 O  
ATOM    307  CB  PRO    71      -6.942  75.101  51.126  1.00                 C  
ATOM    308  CD  PRO    71      -6.340  76.173  49.073  1.00                 C  
ATOM    309  CG  PRO    71      -7.510  75.667  49.868  1.00                 C  
ATOM    310  N   ILE    72      -5.838  72.608  49.172  1.00                 N  
ATOM    311  CA  ILE    72      -5.841  71.211  48.813  1.00                 C  
ATOM    312  C   ILE    72      -4.430  70.649  48.760  1.00                 C  
ATOM    313  O   ILE    72      -4.247  69.435  48.636  1.00                 O  
ATOM    314  CB  ILE    72      -6.544  70.977  47.463  1.00                 C  
ATOM    315  CD1 ILE    72      -8.754  71.345  46.248  1.00                 C  
ATOM    316  CG1 ILE    72      -8.038  71.282  47.579  1.00                 C  
ATOM    317  CG2 ILE    72      -6.291  69.560  46.970  1.00                 C  
ATOM    318  N   LEU    73      -3.390  71.484  48.849  1.00                 N  
ATOM    319  CA  LEU    73      -2.050  71.037  48.541  1.00                 C  
ATOM    320  C   LEU    73      -1.115  71.138  49.711  1.00                 C  
ATOM    321  O   LEU    73       0.083  70.861  49.598  1.00                 O  
ATOM    322  CB  LEU    73      -1.474  71.837  47.371  1.00                 C  
ATOM    323  CG  LEU    73      -0.064  71.454  46.917  1.00                 C  
ATOM    324  CD1 LEU    73      -0.024  70.008  46.448  1.00                 C  
ATOM    325  CD2 LEU    73       0.416  72.382  45.812  1.00                 C  
ATOM    326  N   ALA    74      -1.624  71.536  50.875  1.00                 N  
ATOM    327  CA  ALA    74      -0.711  71.721  52.037  1.00                 C  
ATOM    328  C   ALA    74      -0.182  70.354  52.546  1.00                 C  
ATOM    329  O   ALA    74       0.131  70.198  53.729  1.00                 O  
ATOM    330  CB  ALA    74      -1.423  72.462  53.158  1.00                 C  
ATOM    331  N   ASP    75       0.015  69.400  51.618  1.00                 N  
ATOM    332  CA  ASP    75       0.521  68.079  52.011  1.00                 C  
ATOM    333  C   ASP    75       2.024  67.939  51.749  1.00                 C  
ATOM    334  O   ASP    75       2.572  68.515  50.822  1.00                 O  
ATOM    335  CB  ASP    75      -0.234  66.974  51.270  1.00                 C  
ATOM    336  CG  ASP    75       0.100  65.590  51.791  1.00                 C  
ATOM    337  OD1 ASP    75       0.951  65.486  52.699  1.00                 O  
ATOM    338  OD2 ASP    75      -0.488  64.608  51.290  1.00                 O  
ATOM    339  N   ASP    76       2.676  67.083  52.530  1.00                 N  
ATOM    340  CA  ASP    76       4.066  66.781  52.410  1.00                 C  
ATOM    341  C   ASP    76       4.377  65.341  51.986  1.00                 C  
ATOM    342  O   ASP    76       5.519  64.997  51.730  1.00                 O  
ATOM    343  CB  ASP    76       4.789  67.053  53.730  1.00                 C  
ATOM    344  CG  ASP    76       4.292  66.173  54.860  1.00                 C  
ATOM    345  OD1 ASP    76       3.441  65.296  54.599  1.00                 O  
ATOM    346  OD2 ASP    76       4.752  66.359  56.006  1.00                 O  
ATOM    347  N   ASP    77       3.354  64.493  51.924  1.00                 N  
ATOM    348  CA  ASP    77       3.544  63.084  51.606  1.00                 C  
ATOM    349  C   ASP    77       3.478  62.866  50.090  1.00                 C  
ATOM    350  O   ASP    77       2.514  62.281  49.584  1.00                 O  
ATOM    351  CB  ASP    77       2.494  62.228  52.316  1.00                 C  
ATOM    352  CG  ASP    77       2.765  60.743  52.183  1.00                 C  
ATOM    353  OD1 ASP    77       3.912  60.376  51.853  1.00                 O  
ATOM    354  OD2 ASP    77       1.831  59.945  52.408  1.00                 O  
ATOM    355  N   TRP    78       4.468  63.423  49.402  1.00                 N  
ATOM    356  CA  TRP    78       4.495  63.346  47.950  1.00                 C  
ATOM    357  C   TRP    78       5.902  63.280  47.408  1.00                 C  
ATOM    358  O   TRP    78       6.888  63.711  47.995  1.00                 O  
ATOM    359  CB  TRP    78       3.768  64.544  47.336  1.00                 C  
ATOM    360  CG  TRP    78       4.387  65.863  47.682  1.00                 C  
ATOM    361  CD1 TRP    78       4.113  66.637  48.773  1.00                 C  
ATOM    362  NE1 TRP    78       4.879  67.777  48.750  1.00                 N  
ATOM    363  CD2 TRP    78       5.387  66.565  46.932  1.00                 C  
ATOM    364  CE2 TRP    78       5.670  67.754  47.628  1.00                 C  
ATOM    365  CH2 TRP    78       7.259  68.400  46.005  1.00                 C  
ATOM    366  CZ2 TRP    78       6.606  68.681  47.173  1.00                 C  
ATOM    367  CE3 TRP    78       6.069  66.303  45.741  1.00                 C  
ATOM    368  CZ3 TRP    78       6.997  67.224  45.293  1.00                 C  
ATOM    369  N   LYS    79       5.984  62.679  46.192  1.00                 N  
ATOM    370  CA  LYS    79       7.231  62.675  45.422  1.00                 C  
ATOM    371  C   LYS    79       6.854  63.071  43.955  1.00                 C  
ATOM    372  O   LYS    79       5.852  62.580  43.446  1.00                 O  
ATOM    373  CB  LYS    79       7.906  61.304  45.502  1.00                 C  
ATOM    374  CD  LYS    79       9.081  59.579  46.895  1.00                 C  
ATOM    375  CE  LYS    79       9.506  59.175  48.297  1.00                 C  
ATOM    376  CG  LYS    79       8.356  60.915  46.900  1.00                 C  
ATOM    377  NZ  LYS    79      10.222  57.870  48.307  1.00                 N  
ATOM    378  N   ILE    80       7.574  63.995  43.382  1.00                 N  
ATOM    379  CA  ILE    80       7.475  64.316  41.951  1.00                 C  
ATOM    380  C   ILE    80       8.703  63.683  41.252  1.00                 C  
ATOM    381  O   ILE    80       9.836  63.856  41.642  1.00                 O  
ATOM    382  CB  ILE    80       7.400  65.836  41.717  1.00                 C  
ATOM    383  CD1 ILE    80       6.140  67.934  42.432  1.00                 C  
ATOM    384  CG1 ILE    80       6.165  66.421  42.406  1.00                 C  
ATOM    385  CG2 ILE    80       7.420  66.148  40.229  1.00                 C  
ATOM    386  N   PHE    81       8.406  62.848  40.246  1.00                 N  
ATOM    387  CA  PHE    81       9.403  62.203  39.447  1.00                 C  
ATOM    388  C   PHE    81       9.576  62.924  38.078  1.00                 C  
ATOM    389  O   PHE    81       8.636  63.368  37.474  1.00                 O  
ATOM    390  CB  PHE    81       9.043  60.733  39.225  1.00                 C  
ATOM    391  CG  PHE    81       9.109  59.898  40.472  1.00                 C  
ATOM    392  CZ  PHE    81       9.225  58.348  42.777  1.00                 C  
ATOM    393  CD1 PHE    81       9.975  60.229  41.499  1.00                 C  
ATOM    394  CE1 PHE    81      10.036  59.460  42.646  1.00                 C  
ATOM    395  CD2 PHE    81       8.304  58.782  40.618  1.00                 C  
ATOM    396  CE2 PHE    81       8.365  58.013  41.765  1.00                 C  
ATOM    397  N   PHE    82      10.852  63.043  37.655  1.00                 N  
ATOM    398  CA  PHE    82      11.167  63.639  36.398  1.00                 C  
ATOM    399  C   PHE    82      12.404  62.985  35.803  1.00                 C  
ATOM    400  O   PHE    82      13.175  62.323  36.474  1.00                 O  
ATOM    401  CB  PHE    82      11.379  65.146  36.558  1.00                 C  
ATOM    402  CG  PHE    82      12.560  65.504  37.414  1.00                 C  
ATOM    403  CZ  PHE    82      14.741  66.168  39.004  1.00                 C  
ATOM    404  CD1 PHE    82      13.803  65.723  36.847  1.00                 C  
ATOM    405  CE1 PHE    82      14.890  66.053  37.635  1.00                 C  
ATOM    406  CD2 PHE    82      12.428  65.623  38.786  1.00                 C  
ATOM    407  CE2 PHE    82      13.514  65.953  39.574  1.00                 C  
ATOM    408  N   SER    83      12.576  63.193  34.493  1.00                 N  
ATOM    409  CA  SER    83      13.717  62.656  33.790  1.00                 C  
ATOM    410  C   SER    83      14.646  63.787  33.327  1.00                 C  
ATOM    411  O   SER    83      14.181  64.837  32.924  1.00                 O  
ATOM    412  CB  SER    83      13.263  61.816  32.594  1.00                 C  
ATOM    413  OG  SER    83      14.373  61.356  31.843  1.00                 O  
ATOM    414  N   MET    84      15.912  63.443  33.304  1.00                 N  
ATOM    415  CA  MET    84      16.919  64.334  32.749  1.00                 C  
ATOM    416  C   MET    84      18.158  63.564  32.362  1.00                 C  
ATOM    417  O   MET    84      18.610  62.689  33.117  1.00                 O  
ATOM    418  CB  MET    84      17.270  65.436  33.751  1.00                 C  
ATOM    419  SD  MET    84      18.660  67.732  34.439  1.00                 S  
ATOM    420  CE  MET    84      17.110  68.626  34.501  1.00                 C  
ATOM    421  CG  MET    84      18.269  66.455  33.227  1.00                 C  
ATOM    422  N   ARG    85      18.789  63.907  31.239  1.00                 N  
ATOM    423  CA  ARG    85      20.043  63.305  30.823  1.00                 C  
ATOM    424  C   ARG    85      21.236  63.833  31.634  1.00                 C  
ATOM    425  O   ARG    85      22.350  63.337  31.526  1.00                 O  
ATOM    426  CB  ARG    85      20.288  63.553  29.333  1.00                 C  
ATOM    427  CD  ARG    85      19.761  62.908  26.966  1.00                 C  
ATOM    428  NE  ARG    85      19.734  64.276  26.453  1.00                 N  
ATOM    429  CG  ARG    85      19.312  62.834  28.416  1.00                 C  
ATOM    430  CZ  ARG    85      18.663  64.852  25.918  1.00                 C  
ATOM    431  NH1 ARG    85      18.732  66.101  25.479  1.00                 N  
ATOM    432  NH2 ARG    85      17.525  64.178  25.823  1.00                 N  
ATOM    433  N   ASP    86      21.019  64.853  32.474  1.00                 N  
ATOM    434  CA  ASP    86      21.981  65.459  33.333  1.00                 C  
ATOM    435  C   ASP    86      21.656  65.189  34.828  1.00                 C  
ATOM    436  O   ASP    86      20.538  65.239  35.256  1.00                 O  
ATOM    437  CB  ASP    86      22.052  66.966  33.079  1.00                 C  
ATOM    438  CG  ASP    86      22.613  67.300  31.711  1.00                 C  
ATOM    439  OD1 ASP    86      21.876  67.151  30.714  1.00                 O  
ATOM    440  OD2 ASP    86      23.790  67.711  31.635  1.00                 O  
ATOM    441  N   GLY    87      22.717  64.957  35.598  1.00                 N  
ATOM    442  CA  GLY    87      22.631  64.816  37.025  1.00                 C  
ATOM    443  C   GLY    87      22.429  66.186  37.701  1.00                 C  
ATOM    444  O   GLY    87      23.145  67.130  37.416  1.00                 O  
ATOM    445  N   LYS    88      21.490  66.219  38.636  1.00                 N  
ATOM    446  CA  LYS    88      21.277  67.388  39.454  1.00                 C  
ATOM    447  C   LYS    88      22.328  67.416  40.562  1.00                 C  
ATOM    448  O   LYS    88      22.487  66.412  41.269  1.00                 O  
ATOM    449  CB  LYS    88      19.861  67.386  40.033  1.00                 C  
ATOM    450  CD  LYS    88      18.468  66.726  38.052  1.00                 C  
ATOM    451  CE  LYS    88      17.363  67.149  37.099  1.00                 C  
ATOM    452  CG  LYS    88      18.788  67.826  39.051  1.00                 C  
ATOM    453  NZ  LYS    88      17.077  66.102  36.080  1.00                 N  
ATOM    454  N   LYS    89      23.041  68.500  40.715  1.00                 N  
ATOM    455  CA  LYS    89      24.102  68.619  41.701  1.00                 C  
ATOM    456  C   LYS    89      23.768  69.490  42.899  1.00                 C  
ATOM    457  O   LYS    89      24.411  69.320  43.969  1.00                 O  
ATOM    458  CB  LYS    89      25.374  69.172  41.055  1.00                 C  
ATOM    459  CD  LYS    89      27.251  68.860  39.418  1.00                 C  
ATOM    460  CE  LYS    89      27.878  67.933  38.390  1.00                 C  
ATOM    461  CG  LYS    89      25.987  68.256  40.008  1.00                 C  
ATOM    462  NZ  LYS    89      29.113  68.516  37.796  1.00                 N  
ATOM    463  N   THR    90      22.811  70.370  42.848  1.00                 N  
ATOM    464  CA  THR    90      22.484  71.302  43.906  1.00                 C  
ATOM    465  C   THR    90      21.087  71.866  43.668  1.00                 C  
ATOM    466  O   THR    90      20.710  72.031  42.553  1.00                 O  
ATOM    467  CB  THR    90      23.515  72.443  43.992  1.00                 C  
ATOM    468  OG1 THR    90      24.818  71.896  44.227  1.00                 O  
ATOM    469  CG2 THR    90      23.170  73.387  45.133  1.00                 C  
ATOM    470  N   THR    91      20.357  72.066  44.753  1.00                 N  
ATOM    471  CA  THR    91      19.010  72.628  44.673  1.00                 C  
ATOM    472  C   THR    91      19.048  73.920  45.500  1.00                 C  
ATOM    473  O   THR    91      19.520  73.821  46.658  1.00                 O  
ATOM    474  CB  THR    91      17.953  71.635  45.190  1.00                 C  
ATOM    475  OG1 THR    91      17.984  70.442  44.396  1.00                 O  
ATOM    476  CG2 THR    91      16.561  72.243  45.099  1.00                 C  
ATOM    477  N   GLN    92      18.661  75.010  44.934  1.00                 N  
ATOM    478  CA  GLN    92      18.815  76.320  45.556  1.00                 C  
ATOM    479  C   GLN    92      17.561  76.918  46.161  1.00                 C  
ATOM    480  O   GLN    92      17.414  78.122  46.286  1.00                 O  
ATOM    481  CB  GLN    92      19.364  77.331  44.547  1.00                 C  
ATOM    482  CD  GLN    92      21.276  78.038  43.056  1.00                 C  
ATOM    483  CG  GLN    92      20.762  77.010  44.045  1.00                 C  
ATOM    484  OE1 GLN    92      20.753  79.149  42.972  1.00                 O  
ATOM    485  NE2 GLN    92      22.306  77.669  42.303  1.00                 N  
ATOM    486  N   PRO    93      17.775  77.846  47.109  1.00                 N  
ATOM    487  CA  PRO    93      16.736  78.636  47.803  1.00                 C  
ATOM    488  C   PRO    93      16.314  80.021  47.206  1.00                 C  
ATOM    489  O   PRO    93      15.290  80.599  47.581  1.00                 O  
ATOM    490  CB  PRO    93      17.324  78.880  49.194  1.00                 C  
ATOM    491  CD  PRO    93      19.112  77.969  47.889  1.00                 C  
ATOM    492  CG  PRO    93      18.796  78.967  48.967  1.00                 C  
ATOM    493  N   GLU    94      17.106  80.545  46.281  1.00                 N  
ATOM    494  CA  GLU    94      16.788  81.755  45.515  1.00                 C  
ATOM    495  C   GLU    94      15.417  81.753  44.875  1.00                 C  
ATOM    496  O   GLU    94      15.047  80.837  44.135  1.00                 O  
ATOM    497  CB  GLU    94      17.827  81.982  44.415  1.00                 C  
ATOM    498  CD  GLU    94      20.203  82.596  43.816  1.00                 C  
ATOM    499  CG  GLU    94      19.207  82.355  44.933  1.00                 C  
ATOM    500  OE1 GLU    94      19.838  82.389  42.639  1.00                 O  
ATOM    501  OE2 GLU    94      21.349  82.991  44.116  1.00                 O  
ATOM    502  N   TYR    95      14.632  82.790  45.151  1.00                 N  
ATOM    503  CA  TYR    95      13.284  82.950  44.581  1.00                 C  
ATOM    504  C   TYR    95      12.384  81.779  44.901  1.00                 C  
ATOM    505  O   TYR    95      11.614  81.285  44.072  1.00                 O  
ATOM    506  CB  TYR    95      13.362  83.133  43.064  1.00                 C  
ATOM    507  CG  TYR    95      14.165  84.340  42.633  1.00                 C  
ATOM    508  OH  TYR    95      16.385  87.649  41.445  1.00                 O  
ATOM    509  CZ  TYR    95      15.649  86.555  41.838  1.00                 C  
ATOM    510  CD1 TYR    95      15.488  84.207  42.232  1.00                 C  
ATOM    511  CE1 TYR    95      16.229  85.305  41.836  1.00                 C  
ATOM    512  CD2 TYR    95      13.596  85.607  42.629  1.00                 C  
ATOM    513  CE2 TYR    95      14.322  86.716  42.236  1.00                 C  
ATOM    514  N   VAL    96      12.487  81.323  46.150  1.00                 N  
ATOM    515  CA  VAL    96      11.750  80.194  46.704  1.00                 C  
ATOM    516  C   VAL    96      12.291  78.805  46.329  1.00                 C  
ATOM    517  O   VAL    96      11.544  77.859  46.063  1.00                 O  
ATOM    518  CB  VAL    96      10.266  80.234  46.296  1.00                 C  
ATOM    519  CG1 VAL    96       9.523  79.038  46.871  1.00                 C  
ATOM    520  CG2 VAL    96       9.623  81.535  46.751  1.00                 C  
ATOM    521  N   VAL    97      13.603  78.689  46.309  1.00                 N  
ATOM    522  CA  VAL    97      14.278  77.500  45.807  1.00                 C  
ATOM    523  C   VAL    97      14.366  76.487  46.922  1.00                 C  
ATOM    524  O   VAL    97      14.343  75.272  46.711  1.00                 O  
ATOM    525  CB  VAL    97      15.675  77.836  45.252  1.00                 C  
ATOM    526  CG1 VAL    97      16.421  76.563  44.882  1.00                 C  
ATOM    527  CG2 VAL    97      15.561  78.760  44.049  1.00                 C  
ATOM    528  N   HIS    98      14.469  76.992  48.145  1.00                 N  
ATOM    529  CA  HIS    98      14.493  76.108  49.338  1.00                 C  
ATOM    530  C   HIS    98      13.241  75.309  49.475  1.00                 C  
ATOM    531  O   HIS    98      12.276  75.444  48.718  1.00                 O  
ATOM    532  CB  HIS    98      14.715  76.930  50.609  1.00                 C  
ATOM    533  CG  HIS    98      13.579  77.847  50.941  1.00                 C  
ATOM    534  ND1 HIS    98      12.412  77.406  51.526  1.00                 N  
ATOM    535  CE1 HIS    98      11.586  78.453  51.700  1.00                 C  
ATOM    536  CD2 HIS    98      13.322  79.273  50.802  1.00                 C  
ATOM    537  NE2 HIS    98      12.126  79.577  51.268  1.00                 N  
ATOM    538  N   GLY    99      13.300  74.424  50.556  1.00                 N  
ATOM    539  CA  GLY    99      12.059  73.739  50.773  1.00                 C  
ATOM    540  C   GLY    99      11.977  72.410  49.967  1.00                 C  
ATOM    541  O   GLY    99      11.060  71.644  50.170  1.00                 O  
ATOM    542  N   LEU   100      12.943  72.211  49.068  1.00                 N  
ATOM    543  CA  LEU   100      12.946  71.027  48.219  1.00                 C  
ATOM    544  C   LEU   100      14.282  70.356  48.168  1.00                 C  
ATOM    545  O   LEU   100      15.342  70.943  48.412  1.00                 O  
ATOM    546  CB  LEU   100      12.508  71.386  46.798  1.00                 C  
ATOM    547  CG  LEU   100      11.059  71.848  46.631  1.00                 C  
ATOM    548  CD1 LEU   100      10.932  73.335  46.923  1.00                 C  
ATOM    549  CD2 LEU   100      10.555  71.539  45.229  1.00                 C  
ATOM    550  N   ARG   101      14.243  69.087  47.761  1.00                 N  
ATOM    551  CA  ARG   101      15.461  68.332  47.560  1.00                 C  
ATOM    552  C   ARG   101      15.243  67.375  46.336  1.00                 C  
ATOM    553  O   ARG   101      14.120  67.035  46.065  1.00                 O  
ATOM    554  CB  ARG   101      15.826  67.556  48.827  1.00                 C  
ATOM    555  CD  ARG   101      17.459  66.079  50.031  1.00                 C  
ATOM    556  NE  ARG   101      17.812  67.059  51.055  1.00                 N  
ATOM    557  CG  ARG   101      17.102  66.739  48.709  1.00                 C  
ATOM    558  CZ  ARG   101      18.092  66.753  52.317  1.00                 C  
ATOM    559  NH1 ARG   101      18.402  67.712  53.179  1.00                 N  
ATOM    560  NH2 ARG   101      18.060  65.488  52.715  1.00                 N  
ATOM    561  N   LEU   102      16.358  67.106  45.669  1.00                 N  
ATOM    562  CA  LEU   102      16.300  66.214  44.486  1.00                 C  
ATOM    563  C   LEU   102      17.234  65.045  44.673  1.00                 C  
ATOM    564  O   LEU   102      18.429  65.226  45.054  1.00                 O  
ATOM    565  CB  LEU   102      16.652  66.988  43.214  1.00                 C  
ATOM    566  CG  LEU   102      15.586  67.952  42.690  1.00                 C  
ATOM    567  CD1 LEU   102      15.534  69.210  43.544  1.00                 C  
ATOM    568  CD2 LEU   102      15.853  68.310  41.236  1.00                 C  
ATOM    569  N   LYS   103      16.816  63.824  44.447  1.00                 N  
ATOM    570  CA  LYS   103      17.660  62.637  44.592  1.00                 C  
ATOM    571  C   LYS   103      17.542  61.818  43.260  1.00                 C  
ATOM    572  O   LYS   103      16.513  61.882  42.637  1.00                 O  
ATOM    573  CB  LYS   103      17.230  61.820  45.812  1.00                 C  
ATOM    574  CD  LYS   103      17.029  61.650  48.308  1.00                 C  
ATOM    575  CE  LYS   103      17.181  62.381  49.632  1.00                 C  
ATOM    576  CG  LYS   103      17.410  62.541  47.137  1.00                 C  
ATOM    577  NZ  LYS   103      16.829  61.513  50.789  1.00                 N  
ATOM    578  N   LYS   104      18.594  61.101  42.972  1.00                 N  
ATOM    579  CA  LYS   104      18.639  60.240  41.799  1.00                 C  
ATOM    580  C   LYS   104      18.093  58.871  42.158  1.00                 C  
ATOM    581  O   LYS   104      18.420  58.349  43.236  1.00                 O  
ATOM    582  CB  LYS   104      20.069  60.137  41.264  1.00                 C  
ATOM    583  CD  LYS   104      21.624  59.345  39.460  1.00                 C  
ATOM    584  CE  LYS   104      21.753  58.533  38.182  1.00                 C  
ATOM    585  CG  LYS   104      20.194  59.341  39.975  1.00                 C  
ATOM    586  NZ  LYS   104      23.148  58.534  37.662  1.00                 N  
ATOM    587  N   ALA   105      17.274  58.290  41.321  1.00                 N  
ATOM    588  CA  ALA   105      16.857  56.896  41.491  1.00                 C  
ATOM    589  C   ALA   105      17.869  56.065  40.711  1.00                 C  
ATOM    590  O   ALA   105      18.910  55.630  41.290  1.00                 O  
ATOM    591  CB  ALA   105      15.429  56.706  41.002  1.00                 C  
ATOM    592  N   ASP   106      17.759  55.891  39.419  1.00                 N  
ATOM    593  CA  ASP   106      18.687  55.213  38.562  1.00                 C  
ATOM    594  C   ASP   106      18.417  55.624  37.115  1.00                 C  
ATOM    595  O   ASP   106      17.308  56.007  36.782  1.00                 O  
ATOM    596  CB  ASP   106      18.571  53.698  38.739  1.00                 C  
ATOM    597  CG  ASP   106      19.759  52.951  38.164  1.00                 C  
ATOM    598  OD1 ASP   106      20.669  53.612  37.621  1.00                 O  
ATOM    599  OD2 ASP   106      19.779  51.706  38.256  1.00                 O  
ATOM    600  N   GLY   107      19.468  55.602  36.339  1.00                 N  
ATOM    601  CA  GLY   107      19.339  56.024  34.906  1.00                 C  
ATOM    602  C   GLY   107      19.039  57.523  34.914  1.00                 C  
ATOM    603  O   GLY   107      19.659  58.294  35.691  1.00                 O  
ATOM    604  N   CYS   108      18.081  57.928  34.123  1.00                 N  
ATOM    605  CA  CYS   108      17.668  59.292  33.945  1.00                 C  
ATOM    606  C   CYS   108      16.539  59.761  34.867  1.00                 C  
ATOM    607  O   CYS   108      16.035  60.876  34.737  1.00                 O  
ATOM    608  CB  CYS   108      17.222  59.533  32.501  1.00                 C  
ATOM    609  SG  CYS   108      18.536  59.352  31.273  1.00                 S  
ATOM    610  N   PHE   109      16.180  58.916  35.832  1.00                 N  
ATOM    611  CA  PHE   109      15.074  59.141  36.722  1.00                 C  
ATOM    612  C   PHE   109      15.489  59.733  38.087  1.00                 C  
ATOM    613  O   PHE   109      16.295  59.221  38.801  1.00                 O  
ATOM    614  CB  PHE   109      14.308  57.839  36.964  1.00                 C  
ATOM    615  CG  PHE   109      13.120  57.995  37.870  1.00                 C  
ATOM    616  CZ  PHE   109      10.922  58.275  39.548  1.00                 C  
ATOM    617  CD1 PHE   109      12.523  59.231  38.048  1.00                 C  
ATOM    618  CE1 PHE   109      11.431  59.374  38.881  1.00                 C  
ATOM    619  CD2 PHE   109      12.599  56.905  38.545  1.00                 C  
ATOM    620  CE2 PHE   109      11.506  57.048  39.379  1.00                 C  
ATOM    621  N   PHE   110      14.876  60.896  38.386  1.00                 N  
ATOM    622  CA  PHE   110      15.146  61.659  39.574  1.00                 C  
ATOM    623  C   PHE   110      13.855  61.939  40.315  1.00                 C  
ATOM    624  O   PHE   110      12.743  61.944  39.745  1.00                 O  
ATOM    625  CB  PHE   110      15.860  62.965  39.221  1.00                 C  
ATOM    626  CG  PHE   110      17.186  62.767  38.544  1.00                 C  
ATOM    627  CZ  PHE   110      19.643  62.400  37.297  1.00                 C  
ATOM    628  CD1 PHE   110      17.277  62.736  37.163  1.00                 C  
ATOM    629  CE1 PHE   110      18.497  62.554  36.540  1.00                 C  
ATOM    630  CD2 PHE   110      18.343  62.611  39.287  1.00                 C  
ATOM    631  CE2 PHE   110      19.563  62.429  38.664  1.00                 C  
ATOM    632  N   GLU   111      14.025  62.286  41.605  1.00                 N  
ATOM    633  CA  GLU   111      12.838  62.656  42.363  1.00                 C  
ATOM    634  C   GLU   111      13.023  63.980  43.109  1.00                 C  
ATOM    635  O   GLU   111      14.037  64.285  43.703  1.00                 O  
ATOM    636  CB  GLU   111      12.473  61.553  43.358  1.00                 C  
ATOM    637  CD  GLU   111      13.149  60.180  45.367  1.00                 C  
ATOM    638  CG  GLU   111      13.522  61.312  44.431  1.00                 C  
ATOM    639  OE1 GLU   111      12.103  59.538  45.137  1.00                 O  
ATOM    640  OE2 GLU   111      13.904  59.934  46.332  1.00                 O  
ATOM    641  N   ILE   112      11.961  64.758  43.007  1.00                 N  
ATOM    642  CA  ILE   112      11.812  66.048  43.693  1.00                 C  
ATOM    643  C   ILE   112      10.899  65.828  44.893  1.00                 C  
ATOM    644  O   ILE   112       9.803  65.282  44.801  1.00                 O  
ATOM    645  CB  ILE   112      11.261  67.130  42.746  1.00                 C  
ATOM    646  CD1 ILE   112      11.641  68.212  40.469  1.00                 C  
ATOM    647  CG1 ILE   112      12.214  67.344  41.568  1.00                 C  
ATOM    648  CG2 ILE   112      11.002  68.422  43.507  1.00                 C  
ATOM    649  N   SER   113      11.407  66.183  46.080  1.00                 N  
ATOM    650  CA  SER   113      10.631  66.029  47.306  1.00                 C  
ATOM    651  C   SER   113      10.729  67.300  48.183  1.00                 C  
ATOM    652  O   SER   113      11.678  68.061  48.084  1.00                 O  
ATOM    653  CB  SER   113      11.108  64.806  48.092  1.00                 C  
ATOM    654  OG  SER   113      10.901  63.614  47.355  1.00                 O  
ATOM    655  N   LYS   114       9.591  67.966  48.365  1.00                 N  
ATOM    656  CA  LYS   114       9.518  69.132  49.220  1.00                 C  
ATOM    657  C   LYS   114       9.778  68.748  50.689  1.00                 C  
ATOM    658  O   LYS   114      10.454  69.454  51.441  1.00                 O  
ATOM    659  CB  LYS   114       8.155  69.812  49.083  1.00                 C  
ATOM    660  CD  LYS   114       6.589  71.205  47.700  1.00                 C  
ATOM    661  CE  LYS   114       6.429  72.010  46.421  1.00                 C  
ATOM    662  CG  LYS   114       7.940  70.509  47.749  1.00                 C  
ATOM    663  NZ  LYS   114       6.357  71.134  45.219  1.00                 N  
ATOM    664  N   LYS   115       9.228  67.606  51.095  1.00                 N  
ATOM    665  CA  LYS   115       9.463  67.049  52.433  1.00                 C  
ATOM    666  C   LYS   115      10.945  66.745  52.692  1.00                 C  
ATOM    667  O   LYS   115      11.481  67.011  53.771  1.00                 O  
ATOM    668  CB  LYS   115       8.642  65.773  52.634  1.00                 C  
ATOM    669  CD  LYS   115       7.887  63.939  54.171  1.00                 C  
ATOM    670  CE  LYS   115       8.047  63.307  55.544  1.00                 C  
ATOM    671  CG  LYS   115       8.786  65.154  54.015  1.00                 C  
ATOM    672  NZ  LYS   115       7.173  62.112  55.711  1.00                 N  
ATOM    673  N   PRO   116      11.617  66.185  51.705  1.00                 N  
ATOM    674  CA  PRO   116      13.015  65.840  51.817  1.00                 C  
ATOM    675  C   PRO   116      13.903  67.070  52.031  1.00                 C  
ATOM    676  O   PRO   116      14.754  67.097  52.924  1.00                 O  
ATOM    677  CB  PRO   116      13.336  65.158  50.486  1.00                 C  
ATOM    678  CD  PRO   116      10.975  65.550  50.429  1.00                 C  
ATOM    679  CG  PRO   116      12.040  64.559  50.051  1.00                 C  
ATOM    680  N   GLY   117      13.722  68.111  51.218  1.00                 N  
ATOM    681  CA  GLY   117      14.563  69.315  51.296  1.00                 C  
ATOM    682  C   GLY   117      14.325  70.156  52.547  1.00                 C  
ATOM    683  O   GLY   117      15.249  70.768  53.090  1.00                 O  
ATOM    684  N   ALA   118      13.096  70.207  53.028  1.00                 N  
ATOM    685  CA  ALA   118      12.714  71.115  54.129  1.00                 C  
ATOM    686  C   ALA   118      12.257  70.426  55.401  1.00                 C  
ATOM    687  O   ALA   118      12.159  71.052  56.461  1.00                 O  
ATOM    688  CB  ALA   118      11.606  72.055  53.680  1.00                 C  
ATOM    689  N   SER   119      11.966  69.132  55.344  1.00                 N  
ATOM    690  CA  SER   119      11.423  68.441  56.495  1.00                 C  
ATOM    691  C   SER   119      10.151  69.106  57.027  1.00                 C  
ATOM    692  O   SER   119       9.231  69.459  56.284  1.00                 O  
ATOM    693  CB  SER   119      12.463  68.365  57.614  1.00                 C  
ATOM    694  OG  SER   119      13.586  67.599  57.216  1.00                 O  
ATOM    695  N   PRO   120      10.109  69.275  58.344  1.00                 N  
ATOM    696  CA  PRO   120       8.980  69.875  59.043  1.00                 C  
ATOM    697  C   PRO   120       8.633  71.281  58.581  1.00                 C  
ATOM    698  O   PRO   120       7.523  71.778  58.789  1.00                 O  
ATOM    699  CB  PRO   120       9.421  69.897  60.508  1.00                 C  
ATOM    700  CD  PRO   120      11.257  69.007  59.256  1.00                 C  
ATOM    701  CG  PRO   120      10.911  69.852  60.450  1.00                 C  
ATOM    702  N   LYS   121       9.581  71.943  57.948  1.00                 N  
ATOM    703  CA  LYS   121       9.428  73.316  57.513  1.00                 C  
ATOM    704  C   LYS   121       9.012  73.444  56.016  1.00                 C  
ATOM    705  O   LYS   121       9.388  74.394  55.324  1.00                 O  
ATOM    706  CB  LYS   121      10.725  74.096  57.736  1.00                 C  
ATOM    707  CD  LYS   121      12.386  75.067  59.348  1.00                 C  
ATOM    708  CE  LYS   121      12.771  75.225  60.810  1.00                 C  
ATOM    709  CG  LYS   121      11.116  74.246  59.197  1.00                 C  
ATOM    710  NZ  LYS   121      14.017  76.024  60.973  1.00                 N  
ATOM    711  N   PHE   122       8.232  72.483  55.512  1.00                 N  
ATOM    712  CA  PHE   122       7.795  72.473  54.106  1.00                 C  
ATOM    713  C   PHE   122       6.977  73.712  53.718  1.00                 C  
ATOM    714  O   PHE   122       5.971  74.051  54.348  1.00                 O  
ATOM    715  CB  PHE   122       6.968  71.220  53.811  1.00                 C  
ATOM    716  CG  PHE   122       6.525  71.109  52.380  1.00                 C  
ATOM    717  CZ  PHE   122       5.698  70.904  49.734  1.00                 C  
ATOM    718  CD1 PHE   122       7.446  71.165  51.349  1.00                 C  
ATOM    719  CE1 PHE   122       7.038  71.063  50.032  1.00                 C  
ATOM    720  CD2 PHE   122       5.187  70.950  52.065  1.00                 C  
ATOM    721  CE2 PHE   122       4.779  70.848  50.749  1.00                 C  
ATOM    722  N   PRO   123       7.413  74.404  52.663  1.00                 N  
ATOM    723  CA  PRO   123       6.559  75.462  52.138  1.00                 C  
ATOM    724  C   PRO   123       5.557  74.949  51.074  1.00                 C  
ATOM    725  O   PRO   123       5.876  74.804  49.890  1.00                 O  
ATOM    726  CB  PRO   123       7.542  76.460  51.523  1.00                 C  
ATOM    727  CD  PRO   123       8.808  74.504  52.070  1.00                 C  
ATOM    728  CG  PRO   123       8.692  75.623  51.073  1.00                 C  
ATOM    729  N   GLY   124       4.319  74.587  51.532  1.00                 N  
ATOM    730  CA  GLY   124       3.264  74.449  50.602  1.00                 C  
ATOM    731  C   GLY   124       3.378  75.135  49.286  1.00                 C  
ATOM    732  O   GLY   124       4.252  76.020  49.086  1.00                 O  
ATOM    733  N   LEU   125       2.547  74.747  48.316  1.00                 N  
ATOM    734  CA  LEU   125       2.408  75.485  47.070  1.00                 C  
ATOM    735  C   LEU   125       1.173  76.392  47.273  1.00                 C  
ATOM    736  O   LEU   125       0.055  75.949  47.360  1.00                 O  
ATOM    737  CB  LEU   125       2.262  74.522  45.890  1.00                 C  
ATOM    738  CG  LEU   125       3.417  73.544  45.666  1.00                 C  
ATOM    739  CD1 LEU   125       3.102  72.594  44.521  1.00                 C  
ATOM    740  CD2 LEU   125       4.711  74.294  45.391  1.00                 C  
ATOM    741  N   LYS   126       1.449  77.670  47.417  1.00                 N  
ATOM    742  CA  LYS   126       0.429  78.653  47.670  1.00                 C  
ATOM    743  C   LYS   126      -0.523  78.756  46.496  1.00                 C  
ATOM    744  O   LYS   126      -0.254  78.575  45.363  1.00                 O  
ATOM    745  CB  LYS   126       1.059  80.016  47.961  1.00                 C  
ATOM    746  CD  LYS   126       2.405  81.463  49.509  1.00                 C  
ATOM    747  CE  LYS   126       3.191  81.519  50.809  1.00                 C  
ATOM    748  CG  LYS   126       1.841  80.073  49.264  1.00                 C  
ATOM    749  NZ  LYS   126       3.768  82.870  51.051  1.00                 N  
ATOM    750  N   PRO   127      -1.766  79.130  46.937  1.00                 N  
ATOM    751  CA  PRO   127      -2.857  79.309  46.014  1.00                 C  
ATOM    752  C   PRO   127      -2.557  80.411  45.048  1.00                 C  
ATOM    753  O   PRO   127      -2.145  81.504  45.486  1.00                 O  
ATOM    754  CB  PRO   127      -4.048  79.652  46.911  1.00                 C  
ATOM    755  CD  PRO   127      -2.132  79.439  48.330  1.00                 C  
ATOM    756  CG  PRO   127      -3.433  80.174  48.166  1.00                 C  
ATOM    757  N   GLY   128      -2.671  80.216  43.779  1.00                 N  
ATOM    758  CA  GLY   128      -2.453  81.178  42.759  1.00                 C  
ATOM    759  C   GLY   128      -1.058  81.688  42.576  1.00                 C  
ATOM    760  O   GLY   128      -0.903  82.736  41.911  1.00                 O  
ATOM    761  N   ASP   129      -0.019  81.071  43.114  1.00                 N  
ATOM    762  CA  ASP   129       1.316  81.572  42.975  1.00                 C  
ATOM    763  C   ASP   129       2.247  80.519  42.303  1.00                 C  
ATOM    764  O   ASP   129       1.937  79.356  42.302  1.00                 O  
ATOM    765  CB  ASP   129       1.881  81.976  44.338  1.00                 C  
ATOM    766  CG  ASP   129       1.156  83.164  44.940  1.00                 C  
ATOM    767  OD1 ASP   129       0.981  84.176  44.230  1.00                 O  
ATOM    768  OD2 ASP   129       0.763  83.082  46.123  1.00                 O  
ATOM    769  N   LYS   130       3.397  81.030  41.960  1.00                 N  
ATOM    770  CA  LYS   130       4.467  80.234  41.388  1.00                 C  
ATOM    771  C   LYS   130       5.565  80.051  42.436  1.00                 C  
ATOM    772  O   LYS   130       5.836  80.921  43.269  1.00                 O  
ATOM    773  CB  LYS   130       5.013  80.900  40.124  1.00                 C  
ATOM    774  CD  LYS   130       4.633  81.611  37.747  1.00                 C  
ATOM    775  CE  LYS   130       3.621  81.732  36.620  1.00                 C  
ATOM    776  CG  LYS   130       4.012  80.982  38.983  1.00                 C  
ATOM    777  NZ  LYS   130       4.203  82.388  35.417  1.00                 N  
ATOM    778  N   PHE   131       6.101  78.857  42.461  1.00                 N  
ATOM    779  CA  PHE   131       7.226  78.514  43.311  1.00                 C  
ATOM    780  C   PHE   131       8.411  78.298  42.362  1.00                 C  
ATOM    781  O   PHE   131       8.243  77.664  41.337  1.00                 O  
ATOM    782  CB  PHE   131       6.904  77.279  44.154  1.00                 C  
ATOM    783  CG  PHE   131       5.808  77.499  45.158  1.00                 C  
ATOM    784  CZ  PHE   131       3.785  77.905  47.020  1.00                 C  
ATOM    785  CD1 PHE   131       4.526  77.818  44.746  1.00                 C  
ATOM    786  CE1 PHE   131       3.518  78.020  45.669  1.00                 C  
ATOM    787  CD2 PHE   131       6.060  77.387  46.514  1.00                 C  
ATOM    788  CE2 PHE   131       5.052  77.590  47.437  1.00                 C  
ATOM    789  N   VAL   132       9.532  78.902  42.677  1.00                 N  
ATOM    790  CA  VAL   132      10.728  78.809  41.896  1.00                 C  
ATOM    791  C   VAL   132      11.780  77.929  42.551  1.00                 C  
ATOM    792  O   VAL   132      12.134  78.055  43.715  1.00                 O  
ATOM    793  CB  VAL   132      11.334  80.198  41.623  1.00                 C  
ATOM    794  CG1 VAL   132      12.632  80.070  40.842  1.00                 C  
ATOM    795  CG2 VAL   132      10.341  81.074  40.874  1.00                 C  
ATOM    796  N   MET   133      12.273  76.983  41.760  1.00                 N  
ATOM    797  CA  MET   133      13.283  76.033  42.222  1.00                 C  
ATOM    798  C   MET   133      14.468  76.013  41.256  1.00                 C  
ATOM    799  O   MET   133      14.453  75.312  40.240  1.00                 O  
ATOM    800  CB  MET   133      12.679  74.634  42.362  1.00                 C  
ATOM    801  SD  MET   133      10.066  75.288  43.013  1.00                 S  
ATOM    802  CE  MET   133       8.940  74.419  44.101  1.00                 C  
ATOM    803  CG  MET   133      11.634  74.517  43.459  1.00                 C  
ATOM    804  N   THR   134      15.483  76.791  41.560  1.00                 N  
ATOM    805  CA  THR   134      16.705  76.875  40.777  1.00                 C  
ATOM    806  C   THR   134      17.576  75.681  41.109  1.00                 C  
ATOM    807  O   THR   134      17.640  75.292  42.296  1.00                 O  
ATOM    808  CB  THR   134      17.458  78.191  41.046  1.00                 C  
ATOM    809  OG1 THR   134      16.631  79.302  40.681  1.00                 O  
ATOM    810  CG2 THR   134      18.739  78.248  40.228  1.00                 C  
ATOM    811  N   ILE   135      18.179  75.054  40.113  1.00                 N  
ATOM    812  CA  ILE   135      19.026  73.905  40.360  1.00                 C  
ATOM    813  C   ILE   135      20.352  74.066  39.601  1.00                 C  
ATOM    814  O   ILE   135      20.415  74.853  38.643  1.00                 O  
ATOM    815  CB  ILE   135      18.328  72.592  39.959  1.00                 C  
ATOM    816  CD1 ILE   135      18.402  70.077  40.364  1.00                 C  
ATOM    817  CG1 ILE   135      19.155  71.388  40.412  1.00                 C  
ATOM    818  CG2 ILE   135      18.062  72.566  38.462  1.00                 C  
ATOM    819  N   ASP   136      21.364  73.360  40.020  1.00                 N  
ATOM    820  CA  ASP   136      22.626  73.269  39.303  1.00                 C  
ATOM    821  C   ASP   136      22.755  71.837  38.761  1.00                 C  
ATOM    822  O   ASP   136      22.581  70.893  39.540  1.00                 O  
ATOM    823  CB  ASP   136      23.792  73.638  40.222  1.00                 C  
ATOM    824  CG  ASP   136      23.766  75.094  40.641  1.00                 C  
ATOM    825  OD1 ASP   136      23.606  75.964  39.759  1.00                 O  
ATOM    826  OD2 ASP   136      23.905  75.367  41.852  1.00                 O  
ATOM    827  N   SER   137      23.621  71.636  37.772  1.00                 N  
ATOM    828  CA  SER   137      23.839  70.305  37.209  1.00                 C  
ATOM    829  C   SER   137      23.024  69.964  35.972  1.00                 C  
ATOM    830  O   SER   137      22.983  68.814  35.525  1.00                 O  
ATOM    831  CB  SER   137      23.554  69.227  38.256  1.00                 C  
ATOM    832  OG  SER   137      24.183  68.004  37.914  1.00                 O  
ATOM    833  N   PHE   138      22.355  70.959  35.393  1.00                 N  
ATOM    834  CA  PHE   138      21.493  70.743  34.223  1.00                 C  
ATOM    835  C   PHE   138      22.088  71.264  32.913  1.00                 C  
ATOM    836  O   PHE   138      21.438  71.971  32.139  1.00                 O  
ATOM    837  CB  PHE   138      20.128  71.400  34.435  1.00                 C  
ATOM    838  CG  PHE   138      19.351  70.827  35.585  1.00                 C  
ATOM    839  CZ  PHE   138      17.908  69.769  37.712  1.00                 C  
ATOM    840  CD1 PHE   138      19.964  69.998  36.509  1.00                 C  
ATOM    841  CE1 PHE   138      19.249  69.471  37.567  1.00                 C  
ATOM    842  CD2 PHE   138      18.007  71.116  35.744  1.00                 C  
ATOM    843  CE2 PHE   138      17.292  70.589  36.803  1.00                 C  
ATOM    844  N   THR   139      23.345  70.912  32.654  1.00                 N  
ATOM    845  CA  THR   139      24.029  71.267  31.411  1.00                 C  
ATOM    846  C   THR   139      23.254  70.848  30.153  1.00                 C  
ATOM    847  O   THR   139      23.199  71.575  29.157  1.00                 O  
ATOM    848  CB  THR   139      25.434  70.641  31.341  1.00                 C  
ATOM    849  OG1 THR   139      26.236  71.138  32.420  1.00                 O  
ATOM    850  CG2 THR   139      26.112  70.998  30.027  1.00                 C  
ATOM    851  N   GLY   140      22.643  69.664  30.186  1.00                 N  
ATOM    852  CA  GLY   140      21.921  69.114  29.029  1.00                 C  
ATOM    853  C   GLY   140      20.743  69.983  28.597  1.00                 C  
ATOM    854  O   GLY   140      20.272  69.926  27.458  1.00                 O  
ATOM    855  N   LEU   141      20.254  70.803  29.523  1.00                 N  
ATOM    856  CA  LEU   141      19.099  71.651  29.271  1.00                 C  
ATOM    857  C   LEU   141      19.436  72.980  28.587  1.00                 C  
ATOM    858  O   LEU   141      18.546  73.765  28.247  1.00                 O  
ATOM    859  CB  LEU   141      18.360  71.952  30.577  1.00                 C  
ATOM    860  CG  LEU   141      17.315  70.925  31.017  1.00                 C  
ATOM    861  CD1 LEU   141      17.936  69.541  31.128  1.00                 C  
ATOM    862  CD2 LEU   141      16.687  71.331  32.341  1.00                 C  
ATOM    863  N   SER   142      20.724  73.263  28.371  1.00                 N  
ATOM    864  CA  SER   142      21.125  74.497  27.656  1.00                 C  
ATOM    865  C   SER   142      21.433  74.331  26.159  1.00                 C  
ATOM    866  O   SER   142      20.782  74.926  25.296  1.00                 O  
ATOM    867  CB  SER   142      22.357  75.121  28.314  1.00                 C  
ATOM    868  OG  SER   142      23.486  74.273  28.190  1.00                 O  
ATOM    869  N   VAL   143      22.436  73.514  25.836  1.00                 N  
ATOM    870  CA  VAL   143      22.867  73.312  24.444  1.00                 C  
ATOM    871  C   VAL   143      21.680  73.187  23.480  1.00                 C  
ATOM    872  O   VAL   143      21.700  73.696  22.356  1.00                 O  
ATOM    873  CB  VAL   143      23.762  72.067  24.305  1.00                 C  
ATOM    874  CG1 VAL   143      25.023  72.222  25.142  1.00                 C  
ATOM    875  CG2 VAL   143      23.000  70.815  24.711  1.00                 C  
ATOM    876  N   PHE   144      20.624  72.453  23.882  1.00                 N  
ATOM    877  CA  PHE   144      19.429  72.282  23.065  1.00                 C  
ATOM    878  C   PHE   144      18.226  72.084  23.966  1.00                 C  
ATOM    879  O   PHE   144      18.285  71.412  25.010  1.00                 O  
ATOM    880  CB  PHE   144      19.598  71.099  22.109  1.00                 C  
ATOM    881  CG  PHE   144      20.739  71.257  21.145  1.00                 C  
ATOM    882  CZ  PHE   144      22.847  71.553  19.357  1.00                 C  
ATOM    883  CD1 PHE   144      22.013  70.833  21.482  1.00                 C  
ATOM    884  CE1 PHE   144      23.063  70.978  20.595  1.00                 C  
ATOM    885  CD2 PHE   144      20.539  71.830  19.902  1.00                 C  
ATOM    886  CE2 PHE   144      21.589  71.976  19.015  1.00                 C  
ATOM    887  N   LYS   145      17.101  72.697  23.620  1.00                 N  
ATOM    888  CA  LYS   145      15.866  72.562  24.377  1.00                 C  
ATOM    889  C   LYS   145      15.392  71.117  24.489  1.00                 C  
ATOM    890  O   LYS   145      14.767  70.757  25.500  1.00                 O  
ATOM    891  CB  LYS   145      14.756  73.405  23.746  1.00                 C  
ATOM    892  CD  LYS   145      13.260  73.841  21.779  1.00                 C  
ATOM    893  CE  LYS   145      12.804  73.348  20.415  1.00                 C  
ATOM    894  CG  LYS   145      14.313  72.922  22.375  1.00                 C  
ATOM    895  NZ  LYS   145      11.793  74.256  19.806  1.00                 N  
ATOM    896  N   PHE   146      15.764  70.260  23.586  1.00                 N  
ATOM    897  CA  PHE   146      15.529  68.846  23.525  1.00                 C  
ATOM    898  C   PHE   146      16.131  68.082  24.708  1.00                 C  
ATOM    899  O   PHE   146      15.761  66.929  24.955  1.00                 O  
ATOM    900  CB  PHE   146      16.087  68.266  22.224  1.00                 C  
ATOM    901  CG  PHE   146      15.284  68.625  21.007  1.00                 C  
ATOM    902  CZ  PHE   146      13.794  69.283  18.754  1.00                 C  
ATOM    903  CD1 PHE   146      15.432  69.861  20.402  1.00                 C  
ATOM    904  CE1 PHE   146      14.693  70.191  19.281  1.00                 C  
ATOM    905  CD2 PHE   146      14.380  67.727  20.466  1.00                 C  
ATOM    906  CE2 PHE   146      13.641  68.057  19.346  1.00                 C  
ATOM    907  N   ASP   147      17.058  68.705  25.434  1.00                 N  
ATOM    908  CA  ASP   147      17.697  68.184  26.606  1.00                 C  
ATOM    909  C   ASP   147      16.703  68.012  27.751  1.00                 C  
ATOM    910  O   ASP   147      16.897  67.160  28.612  1.00                 O  
ATOM    911  CB  ASP   147      18.843  69.099  27.043  1.00                 C  
ATOM    912  CG  ASP   147      20.030  69.036  26.101  1.00                 C  
ATOM    913  OD1 ASP   147      20.371  67.923  25.649  1.00                 O  
ATOM    914  OD2 ASP   147      20.618  70.100  25.815  1.00                 O  
ATOM    915  N   ILE   148      15.637  68.815  27.720  1.00                 N  
ATOM    916  CA  ILE   148      14.591  68.786  28.716  1.00                 C  
ATOM    917  C   ILE   148      13.466  67.846  28.267  1.00                 C  
ATOM    918  O   ILE   148      12.955  67.928  27.185  1.00                 O  
ATOM    919  CB  ILE   148      14.036  70.196  28.993  1.00                 C  
ATOM    920  CD1 ILE   148      14.746  72.565  29.610  1.00                 C  
ATOM    921  CG1 ILE   148      15.141  71.106  29.534  1.00                 C  
ATOM    922  CG2 ILE   148      12.848  70.124  29.939  1.00                 C  
ATOM    923  N   ASP   149      13.181  66.891  29.164  1.00                 N  
ATOM    924  CA  ASP   149      12.259  65.819  28.900  1.00                 C  
ATOM    925  C   ASP   149      10.891  66.047  29.449  1.00                 C  
ATOM    926  O   ASP   149      10.716  66.611  30.542  1.00                 O  
ATOM    927  CB  ASP   149      12.795  64.501  29.462  1.00                 C  
ATOM    928  CG  ASP   149      14.026  64.011  28.726  1.00                 C  
ATOM    929  OD1 ASP   149      14.249  64.454  27.580  1.00                 O  
ATOM    930  OD2 ASP   149      14.769  63.184  29.296  1.00                 O  
ATOM    931  N   ASN   150       9.871  65.623  28.726  1.00                 N  
ATOM    932  CA  ASN   150       8.479  65.758  29.080  1.00                 C  
ATOM    933  C   ASN   150       8.036  64.775  30.162  1.00                 C  
ATOM    934  O   ASN   150       8.784  63.853  30.545  1.00                 O  
ATOM    935  CB  ASN   150       7.593  65.590  27.844  1.00                 C  
ATOM    936  CG  ASN   150       7.746  66.732  26.858  1.00                 C  
ATOM    937  OD1 ASN   150       7.240  67.831  27.083  1.00                 O  
ATOM    938  ND2 ASN   150       8.447  66.474  25.760  1.00                 N  
ATOM    939  N   LYS   151       6.781  64.845  30.577  1.00                 N  
ATOM    940  CA  LYS   151       6.087  63.891  31.386  1.00                 C  
ATOM    941  C   LYS   151       6.617  63.631  32.781  1.00                 C  
ATOM    942  O   LYS   151       6.992  62.556  33.261  1.00                 O  
ATOM    943  CB  LYS   151       6.032  62.532  30.684  1.00                 C  
ATOM    944  CD  LYS   151       5.219  61.158  28.748  1.00                 C  
ATOM    945  CE  LYS   151       4.487  61.176  27.416  1.00                 C  
ATOM    946  CG  LYS   151       5.297  62.550  29.355  1.00                 C  
ATOM    947  NZ  LYS   151       4.428  59.824  26.796  1.00                 N  
ATOM    948  N   PHE   152       6.690  64.764  33.523  1.00                 N  
ATOM    949  CA  PHE   152       6.887  64.809  34.966  1.00                 C  
ATOM    950  C   PHE   152       5.619  64.169  35.584  1.00                 C  
ATOM    951  O   PHE   152       4.539  64.319  35.027  1.00                 O  
ATOM    952  CB  PHE   152       7.114  66.249  35.431  1.00                 C  
ATOM    953  CG  PHE   152       8.453  66.807  35.041  1.00                 C  
ATOM    954  CZ  PHE   152      10.933  67.840  34.327  1.00                 C  
ATOM    955  CD1 PHE   152       8.696  67.219  33.743  1.00                 C  
ATOM    956  CE1 PHE   152       9.928  67.733  33.384  1.00                 C  
ATOM    957  CD2 PHE   152       9.470  66.921  35.973  1.00                 C  
ATOM    958  CE2 PHE   152      10.701  67.435  35.615  1.00                 C  
ATOM    959  N   VAL   153       5.755  63.512  36.729  1.00                 N  
ATOM    960  CA  VAL   153       4.571  62.870  37.299  1.00                 C  
ATOM    961  C   VAL   153       4.669  62.898  38.805  1.00                 C  
ATOM    962  O   VAL   153       5.745  62.939  39.322  1.00                 O  
ATOM    963  CB  VAL   153       4.410  61.427  36.787  1.00                 C  
ATOM    964  CG1 VAL   153       4.215  61.415  35.279  1.00                 C  
ATOM    965  CG2 VAL   153       5.615  60.585  37.179  1.00                 C  
ATOM    966  N   ILE   154       3.551  62.826  39.471  1.00                 N  
ATOM    967  CA  ILE   154       3.454  62.907  40.907  1.00                 C  
ATOM    968  C   ILE   154       2.919  61.605  41.505  1.00                 C  
ATOM    969  O   ILE   154       2.129  60.893  40.900  1.00                 O  
ATOM    970  CB  ILE   154       2.564  64.084  41.347  1.00                 C  
ATOM    971  CD1 ILE   154       2.060  65.576  43.351  1.00                 C  
ATOM    972  CG1 ILE   154       2.622  64.258  42.866  1.00                 C  
ATOM    973  CG2 ILE   154       1.138  63.887  40.854  1.00                 C  
ATOM    974  N   THR   155       3.383  61.298  42.695  1.00                 N  
ATOM    975  CA  THR   155       2.977  60.183  43.452  1.00                 C  
ATOM    976  C   THR   155       2.755  60.596  44.905  1.00                 C  
ATOM    977  O   THR   155       3.261  61.599  45.398  1.00                 O  
ATOM    978  CB  THR   155       4.011  59.044  43.378  1.00                 C  
ATOM    979  OG1 THR   155       5.242  59.473  43.974  1.00                 O  
ATOM    980  CG2 THR   155       4.279  58.660  41.931  1.00                 C  
ATOM    981  N   ALA   156       2.006  59.773  45.619  1.00                 N  
ATOM    982  CA  ALA   156       1.755  60.016  47.047  1.00                 C  
ATOM    983  C   ALA   156       1.202  58.745  47.677  1.00                 C  
ATOM    984  O   ALA   156       0.168  58.253  47.187  1.00                 O  
ATOM    985  CB  ALA   156       0.795  61.182  47.226  1.00                 C  
ATOM    986  N   ASN   157       1.743  58.278  48.741  1.00                 N  
ATOM    987  CA  ASN   157       1.284  57.105  49.450  1.00                 C  
ATOM    988  C   ASN   157       0.470  56.154  48.594  1.00                 C  
ATOM    989  O   ASN   157       1.027  55.412  47.752  1.00                 O  
ATOM    990  CB  ASN   157       0.461  57.507  50.676  1.00                 C  
ATOM    991  CG  ASN   157       0.127  56.327  51.566  1.00                 C  
ATOM    992  OD1 ASN   157       0.917  55.391  51.695  1.00                 O  
ATOM    993  ND2 ASN   157      -1.048  56.368  52.184  1.00                 N  
ATOM    994  N   ASN   158      -0.828  56.146  48.823  1.00                 N  
ATOM    995  CA  ASN   158      -1.855  55.388  48.217  1.00                 C  
ATOM    996  C   ASN   158      -1.880  55.318  46.668  1.00                 C  
ATOM    997  O   ASN   158      -1.815  54.292  45.962  1.00                 O  
ATOM    998  CB  ASN   158      -3.228  55.893  48.663  1.00                 C  
ATOM    999  CG  ASN   158      -3.548  55.522  50.098  1.00                 C  
ATOM   1000  OD1 ASN   158      -2.945  54.609  50.662  1.00                 O  
ATOM   1001  ND2 ASN   158      -4.501  56.231  50.693  1.00                 N  
ATOM   1002  N   LEU   159      -2.179  56.457  46.140  1.00                 N  
ATOM   1003  CA  LEU   159      -2.464  56.924  44.906  1.00                 C  
ATOM   1004  C   LEU   159      -1.730  56.335  43.726  1.00                 C  
ATOM   1005  O   LEU   159      -0.606  55.865  43.703  1.00                 O  
ATOM   1006  CB  LEU   159      -2.229  58.434  44.837  1.00                 C  
ATOM   1007  CG  LEU   159      -0.784  58.904  45.020  1.00                 C  
ATOM   1008  CD1 LEU   159      -0.012  58.788  43.715  1.00                 C  
ATOM   1009  CD2 LEU   159      -0.746  60.336  45.532  1.00                 C  
ATOM   1010  N   ALA   160      -2.427  56.354  42.603  1.00                 N  
ATOM   1011  CA  ALA   160      -1.890  56.058  41.313  1.00                 C  
ATOM   1012  C   ALA   160      -1.179  57.353  40.798  1.00                 C  
ATOM   1013  O   ALA   160      -1.757  58.415  40.934  1.00                 O  
ATOM   1014  CB  ALA   160      -2.993  55.596  40.373  1.00                 C  
ATOM   1015  N   ALA   161      -0.033  57.148  40.179  1.00                 N  
ATOM   1016  CA  ALA   161       0.748  58.255  39.607  1.00                 C  
ATOM   1017  C   ALA   161      -0.021  58.982  38.533  1.00                 C  
ATOM   1018  O   ALA   161      -0.738  58.341  37.701  1.00                 O  
ATOM   1019  CB  ALA   161       2.063  57.740  39.042  1.00                 C  
ATOM   1020  N   ARG   162       0.086  60.307  38.496  1.00                 N  
ATOM   1021  CA  ARG   162      -0.488  61.146  37.496  1.00                 C  
ATOM   1022  C   ARG   162       0.537  62.135  36.959  1.00                 C  
ATOM   1023  O   ARG   162       1.289  62.718  37.766  1.00                 O  
ATOM   1024  CB  ARG   162      -1.699  61.895  38.055  1.00                 C  
ATOM   1025  CD  ARG   162      -3.523  60.374  37.241  1.00                 C  
ATOM   1026  NE  ARG   162      -4.671  59.548  37.608  1.00                 N  
ATOM   1027  CG  ARG   162      -2.855  60.993  38.458  1.00                 C  
ATOM   1028  CZ  ARG   162      -4.593  58.260  37.926  1.00                 C  
ATOM   1029  NH1 ARG   162      -5.691  57.589  38.246  1.00                 N  
ATOM   1030  NH2 ARG   162      -3.418  57.646  37.923  1.00                 N  
ATOM   1031  N   VAL   163       0.565  62.357  35.660  1.00                 N  
ATOM   1032  CA  VAL   163       1.475  63.342  35.114  1.00                 C  
ATOM   1033  C   VAL   163       1.057  64.784  35.436  1.00                 C  
ATOM   1034  O   VAL   163      -0.106  65.053  35.541  1.00                 O  
ATOM   1035  CB  VAL   163       1.615  63.196  33.587  1.00                 C  
ATOM   1036  CG1 VAL   163       2.169  61.824  33.232  1.00                 C  
ATOM   1037  CG2 VAL   163       0.276  63.427  32.905  1.00                 C  
ATOM   1038  N   ILE   164       2.031  65.667  35.430  1.00                 N  
ATOM   1039  CA  ILE   164       1.822  67.123  35.427  1.00                 C  
ATOM   1040  C   ILE   164       1.365  67.413  33.965  1.00                 C  
ATOM   1041  O   ILE   164       2.130  67.193  33.036  1.00                 O  
ATOM   1042  CB  ILE   164       3.097  67.877  35.849  1.00                 C  
ATOM   1043  CD1 ILE   164       2.523  67.668  38.324  1.00                 C  
ATOM   1044  CG1 ILE   164       3.549  67.424  37.239  1.00                 C  
ATOM   1045  CG2 ILE   164       2.871  69.380  35.788  1.00                 C  
ATOM   1046  N   ALA   165       0.090  67.688  33.827  1.00                 N  
ATOM   1047  CA  ALA   165      -0.621  67.740  32.562  1.00                 C  
ATOM   1048  C   ALA   165      -0.001  68.585  31.500  1.00                 C  
ATOM   1049  O   ALA   165       0.096  68.139  30.339  1.00                 O  
ATOM   1050  CB  ALA   165      -2.042  68.240  32.773  1.00                 C  
ATOM   1051  N   SER   166       0.549  69.754  31.826  1.00                 N  
ATOM   1052  CA  SER   166       1.144  70.574  30.762  1.00                 C  
ATOM   1053  C   SER   166       2.416  69.970  30.199  1.00                 C  
ATOM   1054  O   SER   166       2.893  70.427  29.171  1.00                 O  
ATOM   1055  CB  SER   166       1.441  71.984  31.275  1.00                 C  
ATOM   1056  OG  SER   166       2.463  71.966  32.256  1.00                 O  
ATOM   1057  N   THR   167       3.006  68.979  30.864  1.00                 N  
ATOM   1058  CA  THR   167       4.234  68.357  30.409  1.00                 C  
ATOM   1059  C   THR   167       3.971  67.120  29.582  1.00                 C  
ATOM   1060  O   THR   167       4.878  66.476  29.091  1.00                 O  
ATOM   1061  CB  THR   167       5.148  67.981  31.590  1.00                 C  
ATOM   1062  OG1 THR   167       4.479  67.033  32.432  1.00                 O  
ATOM   1063  CG2 THR   167       5.484  69.213  32.417  1.00                 C  
ATOM   1064  N   ALA   168       2.717  66.718  29.466  1.00                 N  
ATOM   1065  CA  ALA   168       2.351  65.517  28.749  1.00                 C  
ATOM   1066  C   ALA   168       2.227  65.870  27.260  1.00                 C  
ATOM   1067  O   ALA   168       1.130  66.064  26.732  1.00                 O  
ATOM   1068  CB  ALA   168       1.055  64.943  29.302  1.00                 C  
ATOM   1069  N   SER   169       3.372  65.978  26.628  1.00                 N  
ATOM   1070  CA  SER   169       3.434  66.457  25.275  1.00                 C  
ATOM   1071  C   SER   169       4.798  66.206  24.652  1.00                 C  
ATOM   1072  O   SER   169       5.822  66.126  25.324  1.00                 O  
ATOM   1073  CB  SER   169       3.107  67.951  25.220  1.00                 C  
ATOM   1074  OG  SER   169       3.158  68.435  23.889  1.00                 O  
ATOM   1075  N   ASP   170       4.777  66.193  23.297  1.00                 N  
ATOM   1076  CA  ASP   170       6.035  66.213  22.577  1.00                 C  
ATOM   1077  C   ASP   170       6.399  67.661  22.188  1.00                 C  
ATOM   1078  O   ASP   170       7.460  67.930  21.635  1.00                 O  
ATOM   1079  CB  ASP   170       5.955  65.324  21.334  1.00                 C  
ATOM   1080  CG  ASP   170       5.795  63.856  21.677  1.00                 C  
ATOM   1081  OD1 ASP   170       6.583  63.350  22.503  1.00                 O  
ATOM   1082  OD2 ASP   170       4.882  63.212  21.119  1.00                 O  
ATOM   1083  N   ASP   171       5.524  68.617  22.417  1.00                 N  
ATOM   1084  CA  ASP   171       5.786  70.020  22.076  1.00                 C  
ATOM   1085  C   ASP   171       6.431  70.749  23.245  1.00                 C  
ATOM   1086  O   ASP   171       5.759  71.164  24.162  1.00                 O  
ATOM   1087  CB  ASP   171       4.491  70.722  21.664  1.00                 C  
ATOM   1088  CG  ASP   171       4.716  72.161  21.243  1.00                 C  
ATOM   1089  OD1 ASP   171       5.846  72.663  21.424  1.00                 O  
ATOM   1090  OD2 ASP   171       3.764  72.787  20.731  1.00                 O  
ATOM   1091  N   LEU   172       7.755  70.870  23.180  1.00                 N  
ATOM   1092  CA  LEU   172       8.517  71.465  24.279  1.00                 C  
ATOM   1093  C   LEU   172       8.141  72.898  24.538  1.00                 C  
ATOM   1094  O   LEU   172       8.300  73.356  25.669  1.00                 O  
ATOM   1095  CB  LEU   172      10.018  71.382  23.997  1.00                 C  
ATOM   1096  CG  LEU   172      10.632  69.980  23.999  1.00                 C  
ATOM   1097  CD1 LEU   172      12.086  70.029  23.555  1.00                 C  
ATOM   1098  CD2 LEU   172      10.521  69.348  25.378  1.00                 C  
ATOM   1099  N   ASN   173       7.596  73.580  23.532  1.00                 N  
ATOM   1100  CA  ASN   173       7.142  74.950  23.741  1.00                 C  
ATOM   1101  C   ASN   173       6.123  75.066  24.844  1.00                 C  
ATOM   1102  O   ASN   173       5.966  76.139  25.431  1.00                 O  
ATOM   1103  CB  ASN   173       6.568  75.528  22.446  1.00                 C  
ATOM   1104  CG  ASN   173       7.632  75.769  21.393  1.00                 C  
ATOM   1105  OD1 ASN   173       8.393  76.733  21.477  1.00                 O  
ATOM   1106  ND2 ASN   173       7.688  74.892  20.398  1.00                 N  
ATOM   1107  N   PHE   174       6.219  76.123  25.672  1.00                 N  
ATOM   1108  CA  PHE   174       7.222  77.194  25.618  1.00                 C  
ATOM   1109  C   PHE   174       8.510  76.905  26.397  1.00                 C  
ATOM   1110  O   PHE   174       8.553  76.070  27.305  1.00                 O  
ATOM   1111  CB  PHE   174       6.634  78.506  26.141  1.00                 C  
ATOM   1112  CG  PHE   174       5.574  79.092  25.253  1.00                 C  
ATOM   1113  CZ  PHE   174       3.618  80.181  23.605  1.00                 C  
ATOM   1114  CD1 PHE   174       4.252  78.701  25.377  1.00                 C  
ATOM   1115  CE1 PHE   174       3.277  79.240  24.559  1.00                 C  
ATOM   1116  CD2 PHE   174       5.899  80.035  24.293  1.00                 C  
ATOM   1117  CE2 PHE   174       4.924  80.574  23.476  1.00                 C  
ATOM   1118  N   VAL   175       9.580  77.609  26.035  1.00                 N  
ATOM   1119  CA  VAL   175      10.872  77.431  26.681  1.00                 C  
ATOM   1120  C   VAL   175      11.667  78.724  26.668  1.00                 C  
ATOM   1121  O   VAL   175      11.238  79.750  26.133  1.00                 O  
ATOM   1122  CB  VAL   175      11.687  76.308  26.013  1.00                 C  
ATOM   1123  CG1 VAL   175      10.957  74.979  26.127  1.00                 C  
ATOM   1124  CG2 VAL   175      11.963  76.645  24.555  1.00                 C  
ATOM   1125  N   PHE   176      12.852  78.687  27.268  1.00                 N  
ATOM   1126  CA  PHE   176      13.735  79.850  27.313  1.00                 C  
ATOM   1127  C   PHE   176      15.175  79.401  27.185  1.00                 C  
ATOM   1128  O   PHE   176      15.594  78.363  27.705  1.00                 O  
ATOM   1129  CB  PHE   176      13.522  80.635  28.609  1.00                 C  
ATOM   1130  CG  PHE   176      14.377  81.864  28.721  1.00                 C  
ATOM   1131  CZ  PHE   176      15.964  84.137  28.931  1.00                 C  
ATOM   1132  CD1 PHE   176      14.024  83.032  28.067  1.00                 C  
ATOM   1133  CE1 PHE   176      14.811  84.164  28.170  1.00                 C  
ATOM   1134  CD2 PHE   176      15.534  81.854  29.479  1.00                 C  
ATOM   1135  CE2 PHE   176      16.321  82.985  29.582  1.00                 C  
ATOM   1136  N   LEU   177      15.953  80.206  26.474  1.00                 N  
ATOM   1137  CA  LEU   177      17.371  79.958  26.283  1.00                 C  
ATOM   1138  C   LEU   177      18.030  81.325  26.367  1.00                 C  
ATOM   1139  O   LEU   177      18.033  82.107  25.412  1.00                 O  
ATOM   1140  CB  LEU   177      17.616  79.252  24.948  1.00                 C  
ATOM   1141  CG  LEU   177      17.199  77.782  24.872  1.00                 C  
ATOM   1142  CD1 LEU   177      15.686  77.658  24.770  1.00                 C  
ATOM   1143  CD2 LEU   177      17.867  77.094  23.691  1.00                 C  
ATOM   1144  N   SER   178      18.603  81.631  27.525  1.00                 N  
ATOM   1145  CA  SER   178      19.258  82.914  27.758  1.00                 C  
ATOM   1146  C   SER   178      20.258  83.271  26.668  1.00                 C  
ATOM   1147  O   SER   178      20.613  82.443  25.825  1.00                 O  
ATOM   1148  CB  SER   178      19.969  82.914  29.113  1.00                 C  
ATOM   1149  OG  SER   178      21.073  82.025  29.110  1.00                 O  
ATOM   1150  N   SER   179      20.736  84.525  26.664  1.00                 N  
ATOM   1151  CA  SER   179      21.709  85.039  25.687  1.00                 C  
ATOM   1152  C   SER   179      22.906  84.115  25.465  1.00                 C  
ATOM   1153  O   SER   179      23.422  83.483  26.391  1.00                 O  
ATOM   1154  CB  SER   179      22.226  86.413  26.118  1.00                 C  
ATOM   1155  OG  SER   179      21.180  87.369  26.136  1.00                 O  
ATOM   1156  N   ASP   180      23.430  84.104  24.183  1.00                 N  
ATOM   1157  CA  ASP   180      24.459  83.139  23.875  1.00                 C  
ATOM   1158  C   ASP   180      24.325  81.869  24.696  1.00                 C  
ATOM   1159  O   ASP   180      25.279  81.140  24.938  1.00                 O  
ATOM   1160  CB  ASP   180      25.846  83.745  24.099  1.00                 C  
ATOM   1161  CG  ASP   180      26.173  84.838  23.101  1.00                 C  
ATOM   1162  OD1 ASP   180      25.477  84.925  22.067  1.00                 O  
ATOM   1163  OD2 ASP   180      27.124  85.607  23.352  1.00                 O  
ATOM   1164  N   ASN   181      23.112  81.526  25.097  1.00                 N  
ATOM   1165  CA  ASN   181      22.832  80.318  25.850  1.00                 C  
ATOM   1166  C   ASN   181      23.116  79.043  25.107  1.00                 C  
ATOM   1167  O   ASN   181      23.257  78.015  25.736  1.00                 O  
ATOM   1168  CB  ASN   181      21.375  80.303  26.316  1.00                 C  
ATOM   1169  CG  ASN   181      21.087  79.180  27.293  1.00                 C  
ATOM   1170  OD1 ASN   181      21.676  79.117  28.372  1.00                 O  
ATOM   1171  ND2 ASN   181      20.179  78.287  26.916  1.00                 N  
ATOM   1172  N   LYS   182      23.233  79.059  23.794  1.00                 N  
ATOM   1173  CA  LYS   182      23.603  77.909  22.985  1.00                 C  
ATOM   1174  C   LYS   182      25.063  77.574  23.059  1.00                 C  
ATOM   1175  O   LYS   182      25.518  76.511  22.607  1.00                 O  
ATOM   1176  CB  LYS   182      23.222  78.139  21.521  1.00                 C  
ATOM   1177  CD  LYS   182      21.415  78.494  19.816  1.00                 C  
ATOM   1178  CE  LYS   182      21.861  77.388  18.874  1.00                 C  
ATOM   1179  CG  LYS   182      21.725  78.145  21.263  1.00                 C  
ATOM   1180  NZ  LYS   182      21.489  77.678  17.461  1.00                 N  
ATOM   1181  N   THR   183      25.923  78.508  23.542  1.00                 N  
ATOM   1182  CA  THR   183      27.349  78.290  23.613  1.00                 C  
ATOM   1183  C   THR   183      27.780  77.340  24.730  1.00                 C  
ATOM   1184  O   THR   183      27.335  77.494  25.870  1.00                 O  
ATOM   1185  CB  THR   183      28.114  79.613  23.802  1.00                 C  
ATOM   1186  OG1 THR   183      27.658  80.265  24.994  1.00                 O  
ATOM   1187  CG2 THR   183      27.875  80.540  22.620  1.00                 C  
ATOM   1188  N   ARG   184      28.701  76.426  24.418  1.00                 N  
ATOM   1189  CA  ARG   184      29.199  75.485  25.392  1.00                 C  
ATOM   1190  C   ARG   184      30.205  76.117  26.367  1.00                 C  
ATOM   1191  O   ARG   184      30.316  75.758  27.517  1.00                 O  
ATOM   1192  CB  ARG   184      29.854  74.290  24.696  1.00                 C  
ATOM   1193  CD  ARG   184      29.390  72.609  26.501  1.00                 C  
ATOM   1194  NE  ARG   184      29.961  71.662  27.456  1.00                 N  
ATOM   1195  CG  ARG   184      30.460  73.273  25.649  1.00                 C  
ATOM   1196  CZ  ARG   184      30.424  71.997  28.656  1.00                 C  
ATOM   1197  NH1 ARG   184      30.925  71.067  29.457  1.00                 N  
ATOM   1198  NH2 ARG   184      30.384  73.262  29.051  1.00                 N  
ATOM   1199  N   ASP   185      31.074  76.961  25.837  1.00                 N  
ATOM   1200  CA  ASP   185      32.101  77.708  26.521  1.00                 C  
ATOM   1201  C   ASP   185      32.136  79.118  25.901  1.00                 C  
ATOM   1202  O   ASP   185      31.583  79.376  24.842  1.00                 O  
ATOM   1203  CB  ASP   185      33.450  76.995  26.404  1.00                 C  
ATOM   1204  CG  ASP   185      34.418  77.398  27.499  1.00                 C  
ATOM   1205  OD1 ASP   185      34.060  78.270  28.318  1.00                 O  
ATOM   1206  OD2 ASP   185      35.535  76.841  27.538  1.00                 O  
ATOM   1207  N   ASP   186      32.859  80.027  26.584  1.00                 N  
ATOM   1208  CA  ASP   186      32.932  81.398  26.077  1.00                 C  
ATOM   1209  C   ASP   186      33.678  81.436  24.737  1.00                 C  
ATOM   1210  O   ASP   186      33.435  82.330  23.933  1.00                 O  
ATOM   1211  CB  ASP   186      33.618  82.310  27.096  1.00                 C  
ATOM   1212  CG  ASP   186      32.763  82.560  28.323  1.00                 C  
ATOM   1213  OD1 ASP   186      31.548  82.275  28.268  1.00                 O  
ATOM   1214  OD2 ASP   186      33.308  83.041  29.338  1.00                 O  
ATOM   1215  N   PRO   187      34.505  80.429  24.461  1.00                 N  
ATOM   1216  CA  PRO   187      35.255  80.273  23.249  1.00                 C  
ATOM   1217  C   PRO   187      34.609  79.450  22.118  1.00                 C  
ATOM   1218  O   PRO   187      35.285  79.168  21.121  1.00                 O  
ATOM   1219  CB  PRO   187      36.539  79.571  23.696  1.00                 C  
ATOM   1220  CD  PRO   187      35.246  79.934  25.677  1.00                 C  
ATOM   1221  CG  PRO   187      36.652  79.890  25.149  1.00                 C  
ATOM   1222  N   SER   188      33.371  79.025  22.282  1.00                 N  
ATOM   1223  CA  SER   188      32.693  78.229  21.284  1.00                 C  
ATOM   1224  C   SER   188      32.710  78.983  19.962  1.00                 C  
ATOM   1225  O   SER   188      32.251  80.136  19.897  1.00                 O  
ATOM   1226  CB  SER   188      31.263  77.917  21.729  1.00                 C  
ATOM   1227  OG  SER   188      31.255  77.114  22.896  1.00                 O  
ATOM   1228  N   ALA   189      33.156  78.342  18.917  1.00                 N  
ATOM   1229  CA  ALA   189      33.229  78.922  17.595  1.00                 C  
ATOM   1230  C   ALA   189      32.160  78.427  16.649  1.00                 C  
ATOM   1231  O   ALA   189      32.203  78.737  15.440  1.00                 O  
ATOM   1232  CB  ALA   189      34.590  78.653  16.972  1.00                 C  
ATOM   1233  N   THR   190      31.207  77.646  17.171  1.00                 N  
ATOM   1234  CA  THR   190      30.114  77.201  16.291  1.00                 C  
ATOM   1235  C   THR   190      29.317  78.432  15.851  1.00                 C  
ATOM   1236  O   THR   190      29.318  79.457  16.531  1.00                 O  
ATOM   1237  CB  THR   190      29.202  76.180  16.996  1.00                 C  
ATOM   1238  OG1 THR   190      28.619  76.779  18.160  1.00                 O  
ATOM   1239  CG2 THR   190      30.001  74.959  17.426  1.00                 C  
ATOM   1240  N   ASP   191      28.646  78.308  14.736  1.00                 N  
ATOM   1241  CA  ASP   191      27.819  79.390  14.237  1.00                 C  
ATOM   1242  C   ASP   191      26.345  79.097  14.440  1.00                 C  
ATOM   1243  O   ASP   191      25.843  78.142  13.857  1.00                 O  
ATOM   1244  CB  ASP   191      28.102  79.641  12.755  1.00                 C  
ATOM   1245  CG  ASP   191      27.335  80.829  12.208  1.00                 C  
ATOM   1246  OD1 ASP   191      26.442  81.337  12.918  1.00                 O  
ATOM   1247  OD2 ASP   191      27.626  81.251  11.069  1.00                 O  
ATOM   1248  N   PRO   192      25.683  79.990  15.132  1.00                 N  
ATOM   1249  CA  PRO   192      24.263  79.908  15.345  1.00                 C  
ATOM   1250  C   PRO   192      23.519  80.136  14.013  1.00                 C  
ATOM   1251  O   PRO   192      23.796  81.075  13.284  1.00                 O  
ATOM   1252  CB  PRO   192      23.976  81.016  16.360  1.00                 C  
ATOM   1253  CD  PRO   192      26.339  81.048  15.981  1.00                 C  
ATOM   1254  CG  PRO   192      25.286  81.254  17.033  1.00                 C  
ATOM   1255  N   TYR   193      22.612  79.197  13.710  1.00                 N  
ATOM   1256  CA  TYR   193      21.853  79.234  12.469  1.00                 C  
ATOM   1257  C   TYR   193      20.488  79.858  12.670  1.00                 C  
ATOM   1258  O   TYR   193      19.638  79.384  13.426  1.00                 O  
ATOM   1259  CB  TYR   193      21.700  77.825  11.892  1.00                 C  
ATOM   1260  CG  TYR   193      22.997  77.216  11.410  1.00                 C  
ATOM   1261  OH  TYR   193      26.573  75.557  10.088  1.00                 O  
ATOM   1262  CZ  TYR   193      25.389  76.104  10.525  1.00                 C  
ATOM   1263  CD1 TYR   193      24.178  77.947  11.434  1.00                 C  
ATOM   1264  CE1 TYR   193      25.369  77.399  10.995  1.00                 C  
ATOM   1265  CD2 TYR   193      23.037  75.913  10.932  1.00                 C  
ATOM   1266  CE2 TYR   193      24.218  75.348  10.490  1.00                 C  
ATOM   1267  N   LYS   194      20.284  80.998  12.006  1.00                 N  
ATOM   1268  CA  LYS   194      19.056  81.780  11.885  1.00                 C  
ATOM   1269  C   LYS   194      18.849  81.979  10.369  1.00                 C  
ATOM   1270  O   LYS   194      19.794  81.711   9.621  1.00                 O  
ATOM   1271  CB  LYS   194      19.182  83.097  12.653  1.00                 C  
ATOM   1272  CD  LYS   194      19.405  84.272  14.860  1.00                 C  
ATOM   1273  CE  LYS   194      19.577  84.102  16.360  1.00                 C  
ATOM   1274  CG  LYS   194      19.337  82.927  14.156  1.00                 C  
ATOM   1275  NZ  LYS   194      19.616  85.412  17.067  1.00                 N  
ATOM   1276  N   ARG   195      17.753  82.457   9.899  1.00                 N  
ATOM   1277  CA  ARG   195      17.541  82.647   8.459  1.00                 C  
ATOM   1278  C   ARG   195      18.646  83.418   7.837  1.00                 C  
ATOM   1279  O   ARG   195      19.197  83.034   6.799  1.00                 O  
ATOM   1280  CB  ARG   195      16.209  83.355   8.202  1.00                 C  
ATOM   1281  CD  ARG   195      14.792  85.407   8.485  1.00                 C  
ATOM   1282  NE  ARG   195      14.728  86.783   8.971  1.00                 N  
ATOM   1283  CG  ARG   195      16.170  84.797   8.682  1.00                 C  
ATOM   1284  CZ  ARG   195      15.033  87.849   8.238  1.00                 C  
ATOM   1285  NH1 ARG   195      14.946  89.063   8.765  1.00                 N  
ATOM   1286  NH2 ARG   195      15.425  87.699   6.980  1.00                 N  
ATOM   1287  N   HIS   196      19.114  84.509   8.475  1.00                 N  
ATOM   1288  CA  HIS   196      20.179  85.343   7.945  1.00                 C  
ATOM   1289  C   HIS   196      21.534  84.701   7.903  1.00                 C  
ATOM   1290  O   HIS   196      22.239  84.879   6.890  1.00                 O  
ATOM   1291  CB  HIS   196      20.299  86.637   8.753  1.00                 C  
ATOM   1292  CG  HIS   196      21.320  87.591   8.217  1.00                 C  
ATOM   1293  ND1 HIS   196      21.150  88.277   7.034  1.00                 N  
ATOM   1294  CE1 HIS   196      22.227  89.052   6.818  1.00                 C  
ATOM   1295  CD2 HIS   196      22.625  88.068   8.652  1.00                 C  
ATOM   1296  NE2 HIS   196      23.116  88.932   7.785  1.00                 N  
ATOM   1297  N   VAL   197      21.961  83.924   8.906  1.00                 N  
ATOM   1298  CA  VAL   197      23.262  83.252   8.850  1.00                 C  
ATOM   1299  C   VAL   197      23.188  81.980   8.009  1.00                 C  
ATOM   1300  O   VAL   197      24.152  81.577   7.342  1.00                 O  
ATOM   1301  CB  VAL   197      23.784  82.915  10.259  1.00                 C  
ATOM   1302  CG1 VAL   197      25.047  82.072  10.171  1.00                 C  
ATOM   1303  CG2 VAL   197      24.044  84.189  11.049  1.00                 C  
ATOM   1304  N   VAL   198      22.002  81.353   7.969  1.00                 N  
ATOM   1305  CA  VAL   198      21.773  80.195   7.105  1.00                 C  
ATOM   1306  C   VAL   198      21.848  80.580   5.628  1.00                 C  
ATOM   1307  O   VAL   198      22.374  79.806   4.829  1.00                 O  
ATOM   1308  CB  VAL   198      20.415  79.531   7.399  1.00                 C  
ATOM   1309  CG1 VAL   198      20.120  78.445   6.376  1.00                 C  
ATOM   1310  CG2 VAL   198      20.394  78.961   8.808  1.00                 C  
ATOM   1311  N   ALA   199      21.341  81.755   5.268  1.00                 N  
ATOM   1312  CA  ALA   199      21.443  82.286   3.911  1.00                 C  
ATOM   1313  C   ALA   199      22.883  82.259   3.451  1.00                 C  
ATOM   1314  O   ALA   199      23.213  81.819   2.357  1.00                 O  
ATOM   1315  CB  ALA   199      20.886  83.700   3.852  1.00                 C  
ATOM   1316  N   ALA   200      23.811  82.693   4.294  1.00                 N  
ATOM   1317  CA  ALA   200      25.214  82.665   4.030  1.00                 C  
ATOM   1318  C   ALA   200      25.773  81.276   3.908  1.00                 C  
ATOM   1319  O   ALA   200      26.535  80.929   2.962  1.00                 O  
ATOM   1320  CB  ALA   200      25.973  83.406   5.120  1.00                 C  
ATOM   1321  N   GLU   201      25.415  80.354   4.794  1.00                 N  
ATOM   1322  CA  GLU   201      25.944  78.995   4.675  1.00                 C  
ATOM   1323  C   GLU   201      25.451  78.355   3.385  1.00                 C  
ATOM   1324  O   GLU   201      26.132  77.495   2.841  1.00                 O  
ATOM   1325  CB  GLU   201      25.536  78.153   5.886  1.00                 C  
ATOM   1326  CD  GLU   201      27.714  78.374   7.145  1.00                 C  
ATOM   1327  CG  GLU   201      26.211  78.565   7.184  1.00                 C  
ATOM   1328  OE1 GLU   201      28.163  77.268   6.776  1.00                 O  
ATOM   1329  OE2 GLU   201      28.444  79.329   7.484  1.00                 O  
ATOM   1330  N   VAL   202      24.303  78.749   2.851  1.00                 N  
ATOM   1331  CA  VAL   202      23.718  78.177   1.664  1.00                 C  
ATOM   1332  C   VAL   202      24.045  78.969   0.377  1.00                 C  
ATOM   1333  O   VAL   202      23.517  78.626  -0.700  1.00                 O  
ATOM   1334  CB  VAL   202      22.188  78.059   1.790  1.00                 C  
ATOM   1335  CG1 VAL   202      21.536  79.428   1.676  1.00                 C  
ATOM   1336  CG2 VAL   202      21.638  77.114   0.732  1.00                 C  
ATOM   1337  N   PRO   203      24.793  80.021   0.505  1.00                 N  
ATOM   1338  CA  PRO   203      24.903  80.946  -0.643  1.00                 C  
ATOM   1339  C   PRO   203      25.685  80.407  -1.806  1.00                 C  
ATOM   1340  O   PRO   203      25.510  80.967  -2.925  1.00                 O  
ATOM   1341  CB  PRO   203      25.607  82.174  -0.063  1.00                 C  
ATOM   1342  CD  PRO   203      25.747  80.486   1.629  1.00                 C  
ATOM   1343  CG  PRO   203      26.499  81.625   1.000  1.00                 C  
ATOM   1344  N   ASP   204      25.104  79.402  -2.445  1.00                 N  
ATOM   1345  CA  ASP   204      25.710  78.759  -3.597  1.00                 C  
ATOM   1346  C   ASP   204      24.596  78.133  -4.412  1.00                 C  
ATOM   1347  O   ASP   204      23.422  78.205  -4.040  1.00                 O  
ATOM   1348  CB  ASP   204      26.743  77.723  -3.150  1.00                 C  
ATOM   1349  CG  ASP   204      26.133  76.612  -2.318  1.00                 C  
ATOM   1350  OD1 ASP   204      24.954  76.273  -2.554  1.00                 O  
ATOM   1351  OD2 ASP   204      26.833  76.082  -1.430  1.00                 O  
ATOM   1352  N   THR   205      24.919  77.504  -5.539  1.00                 N  
ATOM   1353  CA  THR   205      23.840  76.904  -6.319  1.00                 C  
ATOM   1354  C   THR   205      24.241  75.543  -6.862  1.00                 C  
ATOM   1355  O   THR   205      25.419  75.184  -6.943  1.00                 O  
ATOM   1356  CB  THR   205      23.416  77.812  -7.488  1.00                 C  
ATOM   1357  OG1 THR   205      24.507  77.955  -8.406  1.00                 O  
ATOM   1358  CG2 THR   205      23.027  79.191  -6.977  1.00                 C  
ATOM   1359  N   GLY   206      23.234  74.766  -7.245  1.00                 N  
ATOM   1360  CA  GLY   206      23.480  73.442  -7.792  1.00                 C  
ATOM   1361  C   GLY   206      22.933  73.347  -9.224  1.00                 C  
ATOM   1362  O   GLY   206      22.012  74.062  -9.629  1.00                 O  
ATOM   1363  N   ARG   207      23.522  72.443  -9.993  1.00                 N  
ATOM   1364  CA  ARG   207      23.073  72.217 -11.379  1.00                 C  
ATOM   1365  C   ARG   207      22.664  70.733 -11.480  1.00                 C  
ATOM   1366  O   ARG   207      23.031  69.899 -10.648  1.00                 O  
ATOM   1367  CB  ARG   207      24.182  72.583 -12.368  1.00                 C  
ATOM   1368  CD  ARG   207      25.634  74.356 -13.390  1.00                 C  
ATOM   1369  NE  ARG   207      26.008  75.769 -13.395  1.00                 N  
ATOM   1370  CG  ARG   207      24.565  74.054 -12.353  1.00                 C  
ATOM   1371  CZ  ARG   207      26.870  76.310 -14.250  1.00                 C  
ATOM   1372  NH1 ARG   207      27.149  77.605 -14.179  1.00                 N  
ATOM   1373  NH2 ARG   207      27.451  75.556 -15.173  1.00                 N  
ATOM   1374  N   LEU   208      21.899  70.404 -12.507  1.00                 N  
ATOM   1375  CA  LEU   208      21.412  69.027 -12.704  1.00                 C  
ATOM   1376  C   LEU   208      21.136  68.778 -14.180  1.00                 C  
ATOM   1377  O   LEU   208      21.278  69.684 -15.005  1.00                 O  
ATOM   1378  CB  LEU   208      20.153  68.779 -11.870  1.00                 C  
ATOM   1379  CG  LEU   208      18.883  69.497 -12.330  1.00                 C  
ATOM   1380  CD1 LEU   208      17.655  68.897 -11.664  1.00                 C  
ATOM   1381  CD2 LEU   208      18.970  70.987 -12.035  1.00                 C  
ATOM   1382  N   GLY   209      20.730  67.506 -14.663  1.00                 N  
ATOM   1383  CA  GLY   209      20.472  66.377 -13.786  1.00                 C  
ATOM   1384  C   GLY   209      20.054  65.127 -14.550  1.00                 C  
ATOM   1385  O   GLY   209      19.750  64.055 -14.044  1.00                 O  
ATOM   1386  N   ARG   210      20.128  65.289 -15.891  1.00                 N  
ATOM   1387  CA  ARG   210      19.878  64.227 -16.819  1.00                 C  
ATOM   1388  C   ARG   210      20.863  63.083 -16.681  1.00                 C  
ATOM   1389  O   ARG   210      22.081  63.278 -16.684  1.00                 O  
ATOM   1390  CB  ARG   210      19.915  64.751 -18.256  1.00                 C  
ATOM   1391  CD  ARG   210      18.860  66.159 -20.047  1.00                 C  
ATOM   1392  NE  ARG   210      17.780  67.080 -20.390  1.00                 N  
ATOM   1393  CG  ARG   210      18.750  65.660 -18.615  1.00                 C  
ATOM   1394  CZ  ARG   210      17.652  67.675 -21.571  1.00                 C  
ATOM   1395  NH1 ARG   210      16.637  68.498 -21.793  1.00                 N  
ATOM   1396  NH2 ARG   210      18.541  67.445 -22.529  1.00                 N  
ATOM   1397  N   ASN   211      20.347  61.840 -16.551  1.00                 N  
ATOM   1398  CA  ASN   211      21.177  60.676 -16.448  1.00                 C  
ATOM   1399  C   ASN   211      21.960  60.539 -15.167  1.00                 C  
ATOM   1400  O   ASN   211      22.969  59.830 -15.135  1.00                 O  
ATOM   1401  CB  ASN   211      22.165  60.617 -17.615  1.00                 C  
ATOM   1402  CG  ASN   211      22.619  59.204 -17.923  1.00                 C  
ATOM   1403  OD1 ASN   211      21.804  58.332 -18.224  1.00                 O  
ATOM   1404  ND2 ASN   211      23.925  58.974 -17.850  1.00                 N  
ATOM   1405  N   MET   212      21.513  61.211 -14.094  1.00                 N  
ATOM   1406  CA  MET   212      22.217  61.166 -12.810  1.00                 C  
ATOM   1407  C   MET   212      21.551  60.168 -11.833  1.00                 C  
ATOM   1408  O   MET   212      20.488  60.373 -11.334  1.00                 O  
ATOM   1409  CB  MET   212      22.267  62.558 -12.177  1.00                 C  
ATOM   1410  SD  MET   212      24.599  63.244 -13.508  1.00                 S  
ATOM   1411  CE  MET   212      25.425  63.531 -11.946  1.00                 C  
ATOM   1412  CG  MET   212      22.892  63.622 -13.066  1.00                 C  
ATOM   1413  N   ILE   213      22.245  59.052 -11.721  1.00                 N  
ATOM   1414  CA  ILE   213      21.856  57.955 -10.831  1.00                 C  
ATOM   1415  C   ILE   213      22.429  58.248  -9.439  1.00                 C  
ATOM   1416  O   ILE   213      23.539  58.724  -9.313  1.00                 O  
ATOM   1417  CB  ILE   213      22.340  56.595 -11.367  1.00                 C  
ATOM   1418  CD1 ILE   213      24.438  55.205 -11.771  1.00                 C  
ATOM   1419  CG1 ILE   213      23.867  56.571 -11.462  1.00                 C  
ATOM   1420  CG2 ILE   213      21.684  56.285 -12.704  1.00                 C  
ATOM   1421  N   VAL   214      21.658  57.899  -8.388  1.00                 N  
ATOM   1422  CA  VAL   214      22.131  57.998  -7.010  1.00                 C  
ATOM   1423  C   VAL   214      21.948  56.635  -6.336  1.00                 C  
ATOM   1424  O   VAL   214      20.829  56.054  -6.493  1.00                 O  
ATOM   1425  CB  VAL   214      21.391  59.106  -6.238  1.00                 C  
ATOM   1426  CG1 VAL   214      21.875  59.165  -4.797  1.00                 C  
ATOM   1427  CG2 VAL   214      21.582  60.451  -6.922  1.00                 C  
ATOM   1428  N   PRO   215      22.942  56.123  -5.705  1.00                 N  
ATOM   1429  CA  PRO   215      24.277  56.620  -5.601  1.00                 C  
ATOM   1430  C   PRO   215      25.019  56.684  -6.950  1.00                 C  
ATOM   1431  O   PRO   215      24.691  55.958  -7.881  1.00                 O  
ATOM   1432  CB  PRO   215      24.967  55.632  -4.658  1.00                 C  
ATOM   1433  CD  PRO   215      22.687  54.923  -4.817  1.00                 C  
ATOM   1434  CG  PRO   215      23.854  55.023  -3.875  1.00                 C  
ATOM   1435  N   ALA   216      25.984  57.596  -7.066  1.00                 N  
ATOM   1436  CA  ALA   216      26.750  57.712  -8.308  1.00                 C  
ATOM   1437  C   ALA   216      27.380  56.400  -8.732  1.00                 C  
ATOM   1438  O   ALA   216      28.100  55.759  -7.955  1.00                 O  
ATOM   1439  CB  ALA   216      27.836  58.767  -8.164  1.00                 C  
ATOM   1440  N   ALA   217      27.184  55.982  -9.989  1.00                 N  
ATOM   1441  CA  ALA   217      27.768  54.783 -10.545  1.00                 C  
ATOM   1442  C   ALA   217      29.258  54.952 -10.796  1.00                 C  
ATOM   1443  O   ALA   217      29.764  56.071 -10.966  1.00                 O  
ATOM   1444  CB  ALA   217      27.065  54.402 -11.839  1.00                 C  
ATOM   1445  N   LYS   218      29.998  53.862 -10.789  1.00                 N  
ATOM   1446  CA  LYS   218      31.412  53.887 -11.020  1.00                 C  
ATOM   1447  C   LYS   218      31.762  54.539 -12.397  1.00                 C  
ATOM   1448  O   LYS   218      32.762  55.257 -12.466  1.00                 O  
ATOM   1449  CB  LYS   218      31.990  52.472 -10.956  1.00                 C  
ATOM   1450  CD  LYS   218      34.014  50.987 -10.988  1.00                 C  
ATOM   1451  CE  LYS   218      35.518  50.921 -11.194  1.00                 C  
ATOM   1452  CG  LYS   218      33.498  52.409 -11.141  1.00                 C  
ATOM   1453  NZ  LYS   218      36.038  49.533 -11.050  1.00                 N  
ATOM   1454  N   ASN   219      30.975  54.232 -13.380  1.00                 N  
ATOM   1455  CA  ASN   219      31.228  54.714 -14.728  1.00                 C  
ATOM   1456  C   ASN   219      29.916  54.837 -15.447  1.00                 C  
ATOM   1457  O   ASN   219      29.091  53.952 -15.429  1.00                 O  
ATOM   1458  CB  ASN   219      32.196  53.780 -15.458  1.00                 C  
ATOM   1459  CG  ASN   219      32.611  54.316 -16.814  1.00                 C  
ATOM   1460  OD1 ASN   219      31.779  54.488 -17.705  1.00                 O  
ATOM   1461  ND2 ASN   219      33.902  54.582 -16.974  1.00                 N  
ATOM   1462  N   MET   220      29.687  55.954 -16.082  1.00                 N  
ATOM   1463  CA  MET   220      28.464  56.191 -16.821  1.00                 C  
ATOM   1464  C   MET   220      28.754  57.096 -18.027  1.00                 C  
ATOM   1465  O   MET   220      29.580  57.996 -17.976  1.00                 O  
ATOM   1466  CB  MET   220      27.403  56.817 -15.914  1.00                 C  
ATOM   1467  SD  MET   220      26.606  58.788 -14.138  1.00                 S  
ATOM   1468  CE  MET   220      26.973  57.730 -12.740  1.00                 C  
ATOM   1469  CG  MET   220      27.790  58.174 -15.350  1.00                 C  
ATOM   1470  N   SER   221      28.074  56.762 -19.099  1.00                 N  
ATOM   1471  CA  SER   221      28.084  57.537 -20.326  1.00                 C  
ATOM   1472  C   SER   221      26.632  57.802 -20.717  1.00                 C  
ATOM   1473  O   SER   221      25.913  56.899 -21.104  1.00                 O  
ATOM   1474  CB  SER   221      28.845  56.792 -21.424  1.00                 C  
ATOM   1475  OG  SER   221      28.818  57.513 -22.644  1.00                 O  
ATOM   1476  N   GLU   222      26.210  59.052 -20.630  1.00                 N  
ATOM   1477  CA  GLU   222      24.882  59.493 -20.925  1.00                 C  
ATOM   1478  C   GLU   222      24.768  59.916 -22.408  1.00                 C  
ATOM   1479  O   GLU   222      25.626  60.653 -22.890  1.00                 O  
ATOM   1480  CB  GLU   222      24.486  60.652 -20.008  1.00                 C  
ATOM   1481  CD  GLU   222      22.694  62.265 -19.257  1.00                 C  
ATOM   1482  CG  GLU   222      23.059  61.137 -20.202  1.00                 C  
ATOM   1483  OE1 GLU   222      23.457  62.508 -18.298  1.00                 O  
ATOM   1484  OE2 GLU   222      21.645  62.907 -19.476  1.00                 O  
ATOM   1485  N   MET   223      23.722  59.464 -23.015  1.00                 N  
ATOM   1486  CA  MET   223      23.470  59.744 -24.432  1.00                 C  
ATOM   1487  C   MET   223      22.369  60.777 -24.557  1.00                 C  
ATOM   1488  O   MET   223      21.623  61.083 -23.617  1.00                 O  
ATOM   1489  CB  MET   223      23.100  58.459 -25.175  1.00                 C  
ATOM   1490  SD  MET   223      23.691  55.879 -25.994  1.00                 S  
ATOM   1491  CE  MET   223      23.765  56.395 -27.708  1.00                 C  
ATOM   1492  CG  MET   223      24.188  57.397 -25.159  1.00                 C  
ATOM   1493  N   THR   224      22.218  61.346 -25.776  1.00                 N  
ATOM   1494  CA  THR   224      21.281  62.437 -25.980  1.00                 C  
ATOM   1495  C   THR   224      19.829  62.051 -26.027  1.00                 C  
ATOM   1496  O   THR   224      18.983  62.926 -25.731  1.00                 O  
ATOM   1497  CB  THR   224      21.580  63.201 -27.283  1.00                 C  
ATOM   1498  OG1 THR   224      21.477  62.308 -28.399  1.00                 O  
ATOM   1499  CG2 THR   224      22.986  63.780 -27.251  1.00                 C  
ATOM   1500  N   GLY   225      19.500  60.846 -26.425  1.00                 N  
ATOM   1501  CA  GLY   225      18.123  60.402 -26.512  1.00                 C  
ATOM   1502  C   GLY   225      17.589  60.017 -25.116  1.00                 C  
ATOM   1503  O   GLY   225      18.350  59.587 -24.233  1.00                 O  
ATOM   1504  N   ALA   226      16.285  60.090 -24.999  1.00                 N  
ATOM   1505  CA  ALA   226      15.579  59.679 -23.814  1.00                 C  
ATOM   1506  C   ALA   226      14.692  58.455 -24.099  1.00                 C  
ATOM   1507  O   ALA   226      14.303  58.211 -25.218  1.00                 O  
ATOM   1508  CB  ALA   226      14.736  60.825 -23.275  1.00                 C  
ATOM   1509  N   LEU   227      14.480  57.664 -23.047  1.00                 N  
ATOM   1510  CA  LEU   227      13.585  56.515 -23.129  1.00                 C  
ATOM   1511  C   LEU   227      12.263  56.967 -22.511  1.00                 C  
ATOM   1512  O   LEU   227      12.227  57.739 -21.560  1.00                 O  
ATOM   1513  CB  LEU   227      14.194  55.309 -22.410  1.00                 C  
ATOM   1514  CG  LEU   227      15.544  54.817 -22.937  1.00                 C  
ATOM   1515  CD1 LEU   227      16.068  53.672 -22.084  1.00                 C  
ATOM   1516  CD2 LEU   227      15.429  54.385 -24.390  1.00                 C  
ATOM   1517  N   ILE   228      11.183  56.533 -23.103  1.00                 N  
ATOM   1518  CA  ILE   228       9.851  56.932 -22.680  1.00                 C  
ATOM   1519  C   ILE   228       9.179  55.808 -21.887  1.00                 C  
ATOM   1520  O   ILE   228       8.908  54.733 -22.418  1.00                 O  
ATOM   1521  CB  ILE   228       8.974  57.332 -23.881  1.00                 C  
ATOM   1522  CD1 ILE   228       8.930  58.822 -25.948  1.00                 C  
ATOM   1523  CG1 ILE   228       9.594  58.517 -24.624  1.00                 C  
ATOM   1524  CG2 ILE   228       7.553  57.628 -23.427  1.00                 C  
ATOM   1525  N   ASP   229       8.895  56.071 -20.615  1.00                 N  
ATOM   1526  CA  ASP   229       8.275  55.082 -19.765  1.00                 C  
ATOM   1527  C   ASP   229       6.813  55.390 -19.474  1.00                 C  
ATOM   1528  O   ASP   229       6.185  54.701 -18.658  1.00                 O  
ATOM   1529  CB  ASP   229       9.036  54.959 -18.443  1.00                 C  
ATOM   1530  CG  ASP   229      10.436  54.407 -18.627  1.00                 C  
ATOM   1531  OD1 ASP   229      10.610  53.492 -19.459  1.00                 O  
ATOM   1532  OD2 ASP   229      11.359  54.889 -17.938  1.00                 O  
ATOM   1533  N   LEU   230       6.195  56.343 -20.163  1.00                 N  
ATOM   1534  CA  LEU   230       4.821  56.720 -19.879  1.00                 C  
ATOM   1535  C   LEU   230       3.777  55.648 -20.027  1.00                 C  
ATOM   1536  O   LEU   230       2.755  55.701 -19.318  1.00                 O  
ATOM   1537  CB  LEU   230       4.390  57.886 -20.771  1.00                 C  
ATOM   1538  CG  LEU   230       5.063  59.233 -20.498  1.00                 C  
ATOM   1539  CD1 LEU   230       4.670  60.254 -21.555  1.00                 C  
ATOM   1540  CD2 LEU   230       4.703  59.742 -19.111  1.00                 C  
ATOM   1541  N   ASN   231       3.944  54.741 -20.954  1.00                 N  
ATOM   1542  CA  ASN   231       2.959  53.663 -21.158  1.00                 C  
ATOM   1543  C   ASN   231       3.323  52.414 -20.410  1.00                 C  
ATOM   1544  O   ASN   231       2.662  51.378 -20.482  1.00                 O  
ATOM   1545  CB  ASN   231       2.803  53.355 -22.648  1.00                 C  
ATOM   1546  CG  ASN   231       4.066  52.783 -23.261  1.00                 C  
ATOM   1547  OD1 ASN   231       5.055  52.551 -22.565  1.00                 O  
ATOM   1548  ND2 ASN   231       4.038  52.555 -24.569  1.00                 N  
ATOM   1549  N   ASP   232       4.374  52.511 -19.562  1.00                 N  
ATOM   1550  CA  ASP   232       4.745  51.417 -18.703  1.00                 C  
ATOM   1551  C   ASP   232       5.997  50.685 -19.132  1.00                 C  
ATOM   1552  O   ASP   232       6.628  51.009 -20.127  1.00                 O  
ATOM   1553  CB  ASP   232       3.604  50.402 -18.605  1.00                 C  
ATOM   1554  CG  ASP   232       2.407  50.943 -17.848  1.00                 C  
ATOM   1555  OD1 ASP   232       2.551  51.984 -17.174  1.00                 O  
ATOM   1556  OD2 ASP   232       1.324  50.325 -17.930  1.00                 O  
ATOM   1557  N   THR   233       6.365  49.670 -18.351  1.00                 N  
ATOM   1558  CA  THR   233       7.509  48.858 -18.581  1.00                 C  
ATOM   1559  C   THR   233       7.080  47.371 -18.572  1.00                 C  
ATOM   1560  O   THR   233       6.102  47.027 -17.945  1.00                 O  
ATOM   1561  CB  THR   233       8.602  49.112 -17.527  1.00                 C  
ATOM   1562  OG1 THR   233       8.106  48.768 -16.227  1.00                 O  
ATOM   1563  CG2 THR   233       9.007  50.578 -17.521  1.00                 C  
ATOM   1564  N   ALA   234       7.825  46.625 -19.357  1.00                 N  
ATOM   1565  CA  ALA   234       7.571  45.179 -19.448  1.00                 C  
ATOM   1566  C   ALA   234       8.846  44.575 -18.821  1.00                 C  
ATOM   1567  O   ALA   234       9.915  44.673 -19.402  1.00                 O  
ATOM   1568  CB  ALA   234       7.324  44.774 -20.893  1.00                 C  
ATOM   1569  N   ALA   235       8.669  44.093 -17.586  1.00                 N  
ATOM   1570  CA  ALA   235       9.823  43.644 -16.822  1.00                 C  
ATOM   1571  C   ALA   235      10.151  42.193 -16.965  1.00                 C  
ATOM   1572  O   ALA   235       9.230  41.350 -16.807  1.00                 O  
ATOM   1573  CB  ALA   235       9.626  43.937 -15.343  1.00                 C  
ATOM   1574  N   VAL   236      11.378  41.832 -17.248  1.00                 N  
ATOM   1575  CA  VAL   236      11.883  40.493 -17.271  1.00                 C  
ATOM   1576  C   VAL   236      12.730  40.251 -15.974  1.00                 C  
ATOM   1577  O   VAL   236      13.914  40.429 -15.946  1.00                 O  
ATOM   1578  CB  VAL   236      12.720  40.227 -18.536  1.00                 C  
ATOM   1579  CG1 VAL   236      13.245  38.799 -18.537  1.00                 C  
ATOM   1580  CG2 VAL   236      11.896  40.497 -19.786  1.00                 C  
ATOM   1581  N   PHE   237      11.983  39.796 -14.954  1.00                 N  
ATOM   1582  CA  PHE   237      12.557  39.568 -13.636  1.00                 C  
ATOM   1583  C   PHE   237      12.769  38.126 -13.273  1.00                 C  
ATOM   1584  O   PHE   237      12.778  37.759 -12.100  1.00                 O  
ATOM   1585  CB  PHE   237      11.681  40.201 -12.553  1.00                 C  
ATOM   1586  CG  PHE   237      10.266  39.695 -12.546  1.00                 C  
ATOM   1587  CZ  PHE   237       7.647  38.764 -12.536  1.00                 C  
ATOM   1588  CD1 PHE   237       9.927  38.556 -11.836  1.00                 C  
ATOM   1589  CE1 PHE   237       8.626  38.091 -11.829  1.00                 C  
ATOM   1590  CD2 PHE   237       9.276  40.357 -13.249  1.00                 C  
ATOM   1591  CE2 PHE   237       7.974  39.892 -13.242  1.00                 C  
ATOM   1592  N   LEU   238      12.978  37.311 -14.272  1.00                 N  
ATOM   1593  CA  LEU   238      13.224  35.910 -14.247  1.00                 C  
ATOM   1594  C   LEU   238      14.475  35.531 -13.462  1.00                 C  
ATOM   1595  O   LEU   238      14.611  34.424 -12.950  1.00                 O  
ATOM   1596  CB  LEU   238      13.348  35.362 -15.670  1.00                 C  
ATOM   1597  CG  LEU   238      12.068  35.360 -16.509  1.00                 C  
ATOM   1598  CD1 LEU   238      12.366  34.950 -17.943  1.00                 C  
ATOM   1599  CD2 LEU   238      11.028  34.433 -15.900  1.00                 C  
ATOM   1600  N   PHE   239      15.415  36.466 -13.423  1.00                 N  
ATOM   1601  CA  PHE   239      16.652  36.338 -12.716  1.00                 C  
ATOM   1602  C   PHE   239      16.482  36.457 -11.196  1.00                 C  
ATOM   1603  O   PHE   239      17.396  36.030 -10.493  1.00                 O  
ATOM   1604  CB  PHE   239      17.654  37.391 -13.194  1.00                 C  
ATOM   1605  CG  PHE   239      17.274  38.798 -12.830  1.00                 C  
ATOM   1606  CZ  PHE   239      16.569  41.402 -12.161  1.00                 C  
ATOM   1607  CD1 PHE   239      17.632  39.332 -11.604  1.00                 C  
ATOM   1608  CE1 PHE   239      17.283  40.626 -11.268  1.00                 C  
ATOM   1609  CD2 PHE   239      16.559  39.588 -13.712  1.00                 C  
ATOM   1610  CE2 PHE   239      16.210  40.882 -13.377  1.00                 C  
ATOM   1611  N   PHE   240      15.401  36.964 -10.708  1.00                 N  
ATOM   1612  CA  PHE   240      15.178  37.204  -9.302  1.00                 C  
ATOM   1613  C   PHE   240      14.130  36.247  -8.709  1.00                 C  
ATOM   1614  O   PHE   240      13.150  35.967  -9.364  1.00                 O  
ATOM   1615  CB  PHE   240      14.739  38.651  -9.068  1.00                 C  
ATOM   1616  CG  PHE   240      15.801  39.665  -9.384  1.00                 C  
ATOM   1617  CZ  PHE   240      17.770  41.538  -9.966  1.00                 C  
ATOM   1618  CD1 PHE   240      15.476  40.856 -10.010  1.00                 C  
ATOM   1619  CE1 PHE   240      16.453  41.790 -10.301  1.00                 C  
ATOM   1620  CD2 PHE   240      17.124  39.428  -9.056  1.00                 C  
ATOM   1621  CE2 PHE   240      18.101  40.362  -9.347  1.00                 C  
ATOM   1622  N   THR   241      14.323  35.942  -7.443  1.00                 N  
ATOM   1623  CA  THR   241      13.316  35.192  -6.671  1.00                 C  
ATOM   1624  C   THR   241      12.111  36.119  -6.545  1.00                 C  
ATOM   1625  O   THR   241      12.195  37.331  -6.528  1.00                 O  
ATOM   1626  CB  THR   241      13.864  34.760  -5.298  1.00                 C  
ATOM   1627  OG1 THR   241      14.249  35.919  -4.548  1.00                 O  
ATOM   1628  CG2 THR   241      15.082  33.865  -5.468  1.00                 C  
ATOM   1629  N   PRO   242      10.930  35.511  -6.512  1.00                 N  
ATOM   1630  CA  PRO   242       9.690  36.231  -6.557  1.00                 C  
ATOM   1631  C   PRO   242       9.559  37.407  -5.636  1.00                 C  
ATOM   1632  O   PRO   242       9.096  38.467  -6.049  1.00                 O  
ATOM   1633  CB  PRO   242       8.640  35.184  -6.181  1.00                 C  
ATOM   1634  CD  PRO   242      10.682  33.949  -6.370  1.00                 C  
ATOM   1635  CG  PRO   242       9.209  33.893  -6.666  1.00                 C  
ATOM   1636  N   ALA   243       9.891  37.282  -4.373  1.00                 N  
ATOM   1637  CA  ALA   243       9.766  38.337  -3.386  1.00                 C  
ATOM   1638  C   ALA   243      10.624  39.543  -3.767  1.00                 C  
ATOM   1639  O   ALA   243      10.119  40.635  -3.599  1.00                 O  
ATOM   1640  CB  ALA   243      10.159  37.824  -2.009  1.00                 C  
ATOM   1641  N   ILE   244      11.807  39.294  -4.294  1.00                 N  
ATOM   1642  CA  ILE   244      12.685  40.354  -4.784  1.00                 C  
ATOM   1643  C   ILE   244      12.096  40.995  -6.029  1.00                 C  
ATOM   1644  O   ILE   244      12.129  42.236  -6.171  1.00                 O  
ATOM   1645  CB  ILE   244      14.101  39.824  -5.076  1.00                 C  
ATOM   1646  CD1 ILE   244      16.075  38.631  -3.990  1.00                 C  
ATOM   1647  CG1 ILE   244      14.793  39.406  -3.777  1.00                 C  
ATOM   1648  CG2 ILE   244      14.910  40.860  -5.841  1.00                 C  
ATOM   1649  N   SER   245      11.510  40.238  -6.934  1.00                 N  
ATOM   1650  CA  SER   245      10.878  40.746  -8.148  1.00                 C  
ATOM   1651  C   SER   245       9.655  41.545  -7.823  1.00                 C  
ATOM   1652  O   SER   245       9.382  42.602  -8.381  1.00                 O  
ATOM   1653  CB  SER   245      10.519  39.593  -9.088  1.00                 C  
ATOM   1654  OG  SER   245      11.684  38.949  -9.573  1.00                 O  
ATOM   1655  N   ASN   246       8.883  41.133  -6.808  1.00                 N  
ATOM   1656  CA  ASN   246       7.714  41.855  -6.362  1.00                 C  
ATOM   1657  C   ASN   246       8.100  43.243  -5.824  1.00                 C  
ATOM   1658  O   ASN   246       7.372  44.197  -6.066  1.00                 O  
ATOM   1659  CB  ASN   246       6.961  41.052  -5.300  1.00                 C  
ATOM   1660  CG  ASN   246       6.221  39.864  -5.883  1.00                 C  
ATOM   1661  OD1 ASN   246       5.957  39.814  -7.085  1.00                 O  
ATOM   1662  ND2 ASN   246       5.884  38.902  -5.032  1.00                 N  
ATOM   1663  N   THR   247       9.216  43.312  -5.127  1.00                 N  
ATOM   1664  CA  THR   247       9.699  44.614  -4.613  1.00                 C  
ATOM   1665  C   THR   247       9.881  45.621  -5.748  1.00                 C  
ATOM   1666  O   THR   247       9.437  46.792  -5.742  1.00                 O  
ATOM   1667  CB  THR   247      11.027  44.461  -3.848  1.00                 C  
ATOM   1668  OG1 THR   247      10.830  43.616  -2.708  1.00                 O  
ATOM   1669  CG2 THR   247      11.524  45.816  -3.369  1.00                 C  
ATOM   1670  N   PHE   248      10.563  45.182  -6.798  1.00                 N  
ATOM   1671  CA  PHE   248      10.832  46.040  -7.962  1.00                 C  
ATOM   1672  C   PHE   248       9.544  46.475  -8.650  1.00                 C  
ATOM   1673  O   PHE   248       9.366  47.660  -8.914  1.00                 O  
ATOM   1674  CB  PHE   248      11.735  45.317  -8.963  1.00                 C  
ATOM   1675  CG  PHE   248      12.012  46.107 -10.211  1.00                 C  
ATOM   1676  CZ  PHE   248      12.518  47.565 -12.522  1.00                 C  
ATOM   1677  CD1 PHE   248      12.957  47.118 -10.212  1.00                 C  
ATOM   1678  CE1 PHE   248      13.211  47.845 -11.359  1.00                 C  
ATOM   1679  CD2 PHE   248      11.326  45.839 -11.382  1.00                 C  
ATOM   1680  CE2 PHE   248      11.581  46.566 -12.530  1.00                 C  
ATOM   1681  N   GLN   249       8.665  45.524  -8.932  1.00                 N  
ATOM   1682  CA  GLN   249       7.415  45.828  -9.589  1.00                 C  
ATOM   1683  C   GLN   249       6.593  46.854  -8.843  1.00                 C  
ATOM   1684  O   GLN   249       6.003  47.746  -9.441  1.00                 O  
ATOM   1685  CB  GLN   249       6.583  44.557  -9.773  1.00                 C  
ATOM   1686  CD  GLN   249       6.364  42.293 -10.871  1.00                 C  
ATOM   1687  CG  GLN   249       7.148  43.589 -10.800  1.00                 C  
ATOM   1688  OE1 GLN   249       6.186  41.607  -9.864  1.00                 O  
ATOM   1689  NE2 GLN   249       5.891  41.954 -12.065  1.00                 N  
ATOM   1690  N   THR   250       6.536  46.715  -7.516  1.00                 N  
ATOM   1691  CA  THR   250       5.809  47.589  -6.634  1.00                 C  
ATOM   1692  C   THR   250       6.419  49.024  -6.696  1.00                 C  
ATOM   1693  O   THR   250       5.683  49.992  -6.634  1.00                 O  
ATOM   1694  CB  THR   250       5.824  47.068  -5.185  1.00                 C  
ATOM   1695  OG1 THR   250       5.181  45.788  -5.127  1.00                 O  
ATOM   1696  CG2 THR   250       5.081  48.027  -4.267  1.00                 C  
ATOM   1697  N   TYR   251       7.734  49.065  -6.724  1.00                 N  
ATOM   1698  CA  TYR   251       8.421  50.342  -6.735  1.00                 C  
ATOM   1699  C   TYR   251       8.226  51.068  -8.056  1.00                 C  
ATOM   1700  O   TYR   251       7.948  52.272  -8.038  1.00                 O  
ATOM   1701  CB  TYR   251       9.914  50.149  -6.463  1.00                 C  
ATOM   1702  CG  TYR   251      10.230  49.744  -5.041  1.00                 C  
ATOM   1703  OH  TYR   251      11.084  48.626  -1.128  1.00                 O  
ATOM   1704  CZ  TYR   251      10.803  48.997  -2.423  1.00                 C  
ATOM   1705  CD1 TYR   251       9.239  49.245  -4.206  1.00                 C  
ATOM   1706  CE1 TYR   251       9.519  48.872  -2.905  1.00                 C  
ATOM   1707  CD2 TYR   251      11.520  49.862  -4.538  1.00                 C  
ATOM   1708  CE2 TYR   251      11.818  49.495  -3.239  1.00                 C  
ATOM   1709  N   VAL   252       8.245  50.343  -9.197  1.00                 N  
ATOM   1710  CA  VAL   252       7.894  51.036 -10.447  1.00                 C  
ATOM   1711  C   VAL   252       6.518  51.663 -10.299  1.00                 C  
ATOM   1712  O   VAL   252       6.298  52.820 -10.586  1.00                 O  
ATOM   1713  CB  VAL   252       7.934  50.079 -11.653  1.00                 C  
ATOM   1714  CG1 VAL   252       7.362  50.757 -12.889  1.00                 C  
ATOM   1715  CG2 VAL   252       9.356  49.605 -11.910  1.00                 C  
ATOM   1716  N   ARG   253       5.547  50.890  -9.849  1.00                 N  
ATOM   1717  CA  ARG   253       4.187  51.387  -9.691  1.00                 C  
ATOM   1718  C   ARG   253       4.109  52.571  -8.750  1.00                 C  
ATOM   1719  O   ARG   253       3.364  53.541  -8.984  1.00                 O  
ATOM   1720  CB  ARG   253       3.266  50.275  -9.184  1.00                 C  
ATOM   1721  CD  ARG   253       1.827  48.302  -9.762  1.00                 C  
ATOM   1722  NE  ARG   253       2.156  47.569  -8.542  1.00                 N  
ATOM   1723  CG  ARG   253       2.968  49.198 -10.214  1.00                 C  
ATOM   1724  CZ  ARG   253       2.768  46.390  -8.521  1.00                 C  
ATOM   1725  NH1 ARG   253       3.027  45.797  -7.364  1.00                 N  
ATOM   1726  NH2 ARG   253       3.119  45.805  -9.658  1.00                 N  
ATOM   1727  N   ASN   254       4.839  52.519  -7.626  1.00                 N  
ATOM   1728  CA  ASN   254       4.840  53.618  -6.681  1.00                 C  
ATOM   1729  C   ASN   254       5.244  54.936  -7.334  1.00                 C  
ATOM   1730  O   ASN   254       4.676  56.005  -7.036  1.00                 O  
ATOM   1731  CB  ASN   254       5.766  53.310  -5.502  1.00                 C  
ATOM   1732  CG  ASN   254       5.186  52.272  -4.562  1.00                 C  
ATOM   1733  OD1 ASN   254       3.979  52.029  -4.558  1.00                 O  
ATOM   1734  ND2 ASN   254       6.047  51.655  -3.761  1.00                 N  
ATOM   1735  N   GLU   255       6.228  54.902  -8.204  1.00                 N  
ATOM   1736  CA  GLU   255       6.761  56.117  -8.839  1.00                 C  
ATOM   1737  C   GLU   255       6.030  56.485 -10.122  1.00                 C  
ATOM   1738  O   GLU   255       6.471  57.336 -10.892  1.00                 O  
ATOM   1739  CB  GLU   255       8.252  55.953  -9.142  1.00                 C  
ATOM   1740  CD  GLU   255       9.100  56.961  -6.987  1.00                 C  
ATOM   1741  CG  GLU   255       9.118  55.757  -7.908  1.00                 C  
ATOM   1742  OE1 GLU   255       8.744  58.063  -7.455  1.00                 O  
ATOM   1743  OE2 GLU   255       9.443  56.803  -5.796  1.00                 O  
ATOM   1744  N   LEU   256       4.896  55.808 -10.331  1.00                 N  
ATOM   1745  CA  LEU   256       4.004  56.048 -11.394  1.00                 C  
ATOM   1746  C   LEU   256       4.259  55.346 -12.700  1.00                 C  
ATOM   1747  O   LEU   256       3.731  55.836 -13.740  1.00                 O  
ATOM   1748  CB  LEU   256       3.943  57.543 -11.715  1.00                 C  
ATOM   1749  CG  LEU   256       3.525  58.466 -10.568  1.00                 C  
ATOM   1750  CD1 LEU   256       3.572  59.922 -11.005  1.00                 C  
ATOM   1751  CD2 LEU   256       2.132  58.108 -10.071  1.00                 C  
ATOM   1752  N   LEU   257       5.075  54.336 -12.767  1.00                 N  
ATOM   1753  CA  LEU   257       5.368  53.605 -13.988  1.00                 C  
ATOM   1754  C   LEU   257       4.704  52.202 -13.891  1.00                 C  
ATOM   1755  O   LEU   257       5.168  51.288 -13.255  1.00                 O  
ATOM   1756  CB  LEU   257       6.880  53.498 -14.199  1.00                 C  
ATOM   1757  CG  LEU   257       7.645  54.818 -14.301  1.00                 C  
ATOM   1758  CD1 LEU   257       9.142  54.566 -14.402  1.00                 C  
ATOM   1759  CD2 LEU   257       7.163  55.628 -15.495  1.00                 C  
ATOM   1760  N   LYS   258       3.584  52.106 -14.588  1.00                 N  
ATOM   1761  CA  LYS   258       2.814  50.901 -14.672  1.00                 C  
ATOM   1762  C   LYS   258       3.635  49.800 -15.356  1.00                 C  
ATOM   1763  O   LYS   258       4.489  50.013 -16.208  1.00                 O  
ATOM   1764  CB  LYS   258       1.509  51.151 -15.430  1.00                 C  
ATOM   1765  CD  LYS   258      -0.737  52.269 -15.510  1.00                 C  
ATOM   1766  CE  LYS   258      -1.701  53.202 -14.795  1.00                 C  
ATOM   1767  CG  LYS   258       0.544  52.083 -14.714  1.00                 C  
ATOM   1768  NZ  LYS   258      -2.956  53.404 -15.570  1.00                 N  
ATOM   1769  N   VAL   259       4.058  48.810 -14.591  1.00                 N  
ATOM   1770  CA  VAL   259       4.840  47.722 -15.138  1.00                 C  
ATOM   1771  C   VAL   259       4.017  46.792 -16.042  1.00                 C  
ATOM   1772  O   VAL   259       2.861  46.455 -15.772  1.00                 O  
ATOM   1773  CB  VAL   259       5.494  46.882 -14.025  1.00                 C  
ATOM   1774  CG1 VAL   259       6.192  45.666 -14.616  1.00                 C  
ATOM   1775  CG2 VAL   259       6.473  47.727 -13.225  1.00                 C  
ATOM   1776  N   PRO   260       4.644  46.379 -17.133  1.00                 N  
ATOM   1777  CA  PRO   260       4.009  45.477 -18.099  1.00                 C  
ATOM   1778  C   PRO   260       3.770  44.121 -17.430  1.00                 C  
ATOM   1779  O   PRO   260       4.587  43.607 -16.662  1.00                 O  
ATOM   1780  CB  PRO   260       5.018  45.393 -19.246  1.00                 C  
ATOM   1781  CD  PRO   260       6.045  46.687 -17.514  1.00                 C  
ATOM   1782  CG  PRO   260       6.333  45.699 -18.610  1.00                 C  
ATOM   1783  N   GLY   261       2.617  43.540 -17.739  1.00                 N  
ATOM   1784  CA  GLY   261       2.266  42.262 -17.169  1.00                 C  
ATOM   1785  C   GLY   261       1.846  42.304 -15.709  1.00                 C  
ATOM   1786  O   GLY   261       1.595  41.245 -15.127  1.00                 O  
ATOM   1787  N   VAL   262       1.742  43.446 -15.044  1.00                 N  
ATOM   1788  CA  VAL   262       1.350  43.397 -13.645  1.00                 C  
ATOM   1789  C   VAL   262      -0.113  43.708 -13.530  1.00                 C  
ATOM   1790  O   VAL   262      -0.728  44.285 -14.430  1.00                 O  
ATOM   1791  CB  VAL   262       2.184  44.369 -12.791  1.00                 C  
ATOM   1792  CG1 VAL   262       3.659  43.999 -12.849  1.00                 C  
ATOM   1793  CG2 VAL   262       1.972  45.802 -13.254  1.00                 C  
ATOM   1794  N   THR   263      -0.711  43.326 -12.404  1.00                 N  
ATOM   1795  CA  THR   263      -2.123  43.605 -12.226  1.00                 C  
ATOM   1796  C   THR   263      -2.199  44.949 -11.546  1.00                 C  
ATOM   1797  O   THR   263      -1.363  45.340 -10.726  1.00                 O  
ATOM   1798  CB  THR   263      -2.818  42.501 -11.408  1.00                 C  
ATOM   1799  OG1 THR   263      -2.229  42.427 -10.103  1.00                 O  
ATOM   1800  CG2 THR   263      -2.658  41.151 -12.091  1.00                 C  
ATOM   1801  N   GLN   264      -3.236  45.662 -11.907  1.00                 N  
ATOM   1802  CA  GLN   264      -3.390  46.952 -11.317  1.00                 C  
ATOM   1803  C   GLN   264      -4.104  46.743 -10.014  1.00                 C  
ATOM   1804  O   GLN   264      -4.350  45.625  -9.553  1.00                 O  
ATOM   1805  CB  GLN   264      -4.153  47.885 -12.260  1.00                 C  
ATOM   1806  CD  GLN   264      -4.205  49.120 -14.463  1.00                 C  
ATOM   1807  CG  GLN   264      -3.427  48.180 -13.562  1.00                 C  
ATOM   1808  OE1 GLN   264      -5.419  48.988 -14.612  1.00                 O  
ATOM   1809  NE2 GLN   264      -3.504  50.073 -15.066  1.00                 N  
ATOM   1810  N   GLN   265      -4.444  47.860  -9.409  1.00                 N  
ATOM   1811  CA  GLN   265      -5.128  47.835  -8.145  1.00                 C  
ATOM   1812  C   GLN   265      -6.462  47.124  -8.252  1.00                 C  
ATOM   1813  O   GLN   265      -7.002  46.638  -7.254  1.00                 O  
ATOM   1814  CB  GLN   265      -5.336  49.257  -7.620  1.00                 C  
ATOM   1815  CD  GLN   265      -6.414  51.517  -7.949  1.00                 C  
ATOM   1816  CG  GLN   265      -6.295  50.092  -8.453  1.00                 C  
ATOM   1817  OE1 GLN   265      -6.557  51.752  -6.749  1.00                 O  
ATOM   1818  NE2 GLN   265      -6.356  52.475  -8.868  1.00                 N  
ATOM   1819  N   LYS   266      -7.033  47.037  -9.447  1.00                 N  
ATOM   1820  CA  LYS   266      -8.312  46.354  -9.546  1.00                 C  
ATOM   1821  C   LYS   266      -8.070  44.930  -9.929  1.00                 C  
ATOM   1822  O   LYS   266      -9.002  44.146 -10.129  1.00                 O  
ATOM   1823  CB  LYS   266      -9.217  47.056 -10.560  1.00                 C  
ATOM   1824  CD  LYS   266     -10.531  49.096 -11.202  1.00                 C  
ATOM   1825  CE  LYS   266     -10.951  50.498 -10.792  1.00                 C  
ATOM   1826  CG  LYS   266      -9.631  48.461 -10.154  1.00                 C  
ATOM   1827  NZ  LYS   266     -11.804  51.147 -11.826  1.00                 N  
ATOM   1828  N   LEU   267      -6.816  44.552 -10.042  1.00                 N  
ATOM   1829  CA  LEU   267      -6.659  43.176 -10.417  1.00                 C  
ATOM   1830  C   LEU   267      -6.468  43.030 -11.903  1.00                 C  
ATOM   1831  O   LEU   267      -6.212  41.925 -12.389  1.00                 O  
ATOM   1832  CB  LEU   267      -7.868  42.356  -9.964  1.00                 C  
ATOM   1833  CG  LEU   267      -8.099  42.266  -8.454  1.00                 C  
ATOM   1834  CD1 LEU   267      -9.394  41.528  -8.151  1.00                 C  
ATOM   1835  CD2 LEU   267      -6.926  41.580  -7.770  1.00                 C  
ATOM   1836  N   GLN   268      -6.576  44.085 -12.681  1.00                 N  
ATOM   1837  CA  GLN   268      -6.349  43.796 -14.062  1.00                 C  
ATOM   1838  C   GLN   268      -4.887  43.927 -14.284  1.00                 C  
ATOM   1839  O   GLN   268      -4.156  44.736 -13.706  1.00                 O  
ATOM   1840  CB  GLN   268      -7.164  44.740 -14.948  1.00                 C  
ATOM   1841  CD  GLN   268      -9.227  43.286 -15.054  1.00                 C  
ATOM   1842  CG  GLN   268      -8.666  44.656 -14.728  1.00                 C  
ATOM   1843  OE1 GLN   268      -9.054  42.782 -16.163  1.00                 O  
ATOM   1844  NE2 GLN   268      -9.902  42.679 -14.085  1.00                 N  
ATOM   1845  N   ASN   269      -4.481  43.056 -15.187  1.00                 N  
ATOM   1846  CA  ASN   269      -3.115  42.939 -15.589  1.00                 C  
ATOM   1847  C   ASN   269      -2.850  43.663 -16.845  1.00                 C  
ATOM   1848  O   ASN   269      -3.525  43.553 -17.872  1.00                 O  
ATOM   1849  CB  ASN   269      -2.723  41.467 -15.733  1.00                 C  
ATOM   1850  CG  ASN   269      -1.250  41.284 -16.041  1.00                 C  
ATOM   1851  OD1 ASN   269      -0.556  42.238 -16.390  1.00                 O  
ATOM   1852  ND2 ASN   269      -0.768  40.053 -15.912  1.00                 N  
ATOM   1853  N   VAL   270      -1.802  44.438 -16.724  1.00                 N  
ATOM   1854  CA  VAL   270      -1.457  45.163 -17.894  1.00                 C  
ATOM   1855  C   VAL   270      -0.714  44.176 -18.743  1.00                 C  
ATOM   1856  O   VAL   270      -0.102  43.216 -18.267  1.00                 O  
ATOM   1857  CB  VAL   270      -0.633  46.419 -17.557  1.00                 C  
ATOM   1858  CG1 VAL   270      -0.178  47.115 -18.830  1.00                 C  
ATOM   1859  CG2 VAL   270      -1.441  47.369 -16.686  1.00                 C  
ATOM   1860  N   ASN   271      -0.765  44.416 -20.046  1.00                 N  
ATOM   1861  CA  ASN   271      -0.080  43.559 -21.004  1.00                 C  
ATOM   1862  C   ASN   271       1.398  43.837 -20.984  1.00                 C  
ATOM   1863  O   ASN   271       1.904  44.792 -20.388  1.00                 O  
ATOM   1864  CB  ASN   271      -0.659  43.753 -22.407  1.00                 C  
ATOM   1865  CG  ASN   271      -2.077  43.230 -22.529  1.00                 C  
ATOM   1866  OD1 ASN   271      -2.373  42.108 -22.118  1.00                 O  
ATOM   1867  ND2 ASN   271      -2.960  44.045 -23.096  1.00                 N  
ATOM   1868  N   ALA   272       2.098  42.952 -21.669  1.00                 N  
ATOM   1869  CA  ALA   272       3.537  43.036 -21.766  1.00                 C  
ATOM   1870  C   ALA   272       3.748  43.968 -22.942  1.00                 C  
ATOM   1871  O   ALA   272       4.462  43.646 -23.895  1.00                 O  
ATOM   1872  CB  ALA   272       4.138  41.651 -21.949  1.00                 C  
ATOM   1873  N   ALA   273       3.152  45.234 -22.813  1.00                 N  
ATOM   1874  CA  ALA   273       3.278  46.053 -24.036  1.00                 C  
ATOM   1875  C   ALA   273       4.154  47.264 -23.803  1.00                 C  
ATOM   1876  O   ALA   273       4.409  48.087 -24.681  1.00                 O  
ATOM   1877  CB  ALA   273       1.906  46.491 -24.524  1.00                 C  
ATOM   1878  N   SER   274       4.692  47.423 -22.576  1.00                 N  
ATOM   1879  CA  SER   274       5.539  48.522 -22.245  1.00                 C  
ATOM   1880  C   SER   274       6.993  48.355 -22.713  1.00                 C  
ATOM   1881  O   SER   274       7.399  47.418 -23.390  1.00                 O  
ATOM   1882  CB  SER   274       5.540  48.761 -20.734  1.00                 C  
ATOM   1883  OG  SER   274       4.252  49.133 -20.275  1.00                 O  
ATOM   1884  N   ASN   275       7.781  49.364 -22.317  1.00                 N  
ATOM   1885  CA  ASN   275       9.219  49.426 -22.549  1.00                 C  
ATOM   1886  C   ASN   275       9.886  48.243 -21.839  1.00                 C  
ATOM   1887  O   ASN   275       9.720  48.030 -20.637  1.00                 O  
ATOM   1888  CB  ASN   275       9.781  50.767 -22.073  1.00                 C  
ATOM   1889  CG  ASN   275       9.313  51.930 -22.925  1.00                 C  
ATOM   1890  OD1 ASN   275       8.146  52.317 -22.877  1.00                 O  
ATOM   1891  ND2 ASN   275      10.226  52.493 -23.708  1.00                 N  
ATOM   1892  N   PRO   276      10.568  47.412 -22.592  1.00                 N  
ATOM   1893  CA  PRO   276      11.154  46.209 -22.140  1.00                 C  
ATOM   1894  C   PRO   276      12.436  46.443 -21.386  1.00                 C  
ATOM   1895  O   PRO   276      13.332  47.140 -21.836  1.00                 O  
ATOM   1896  CB  PRO   276      11.411  45.417 -23.424  1.00                 C  
ATOM   1897  CD  PRO   276      10.700  47.606 -24.080  1.00                 C  
ATOM   1898  CG  PRO   276      11.587  46.460 -24.477  1.00                 C  
ATOM   1899  N   VAL   277      12.434  45.804 -20.195  1.00                 N  
ATOM   1900  CA  VAL   277      13.634  45.843 -19.372  1.00                 C  
ATOM   1901  C   VAL   277      14.035  44.374 -19.128  1.00                 C  
ATOM   1902  O   VAL   277      13.274  43.633 -18.536  1.00                 O  
ATOM   1903  CB  VAL   277      13.394  46.613 -18.060  1.00                 C  
ATOM   1904  CG1 VAL   277      14.658  46.631 -17.214  1.00                 C  
ATOM   1905  CG2 VAL   277      12.924  48.030 -18.353  1.00                 C  
ATOM   1906  N   GLY   278      15.144  44.033 -19.708  1.00                 N  
ATOM   1907  CA  GLY   278      15.667  42.692 -19.643  1.00                 C  
ATOM   1908  C   GLY   278      16.771  42.530 -18.621  1.00                 C  
ATOM   1909  O   GLY   278      17.580  43.423 -18.426  1.00                 O  
ATOM   1910  N   VAL   279      16.795  41.352 -17.988  1.00                 N  
ATOM   1911  CA  VAL   279      17.772  41.043 -16.958  1.00                 C  
ATOM   1912  C   VAL   279      18.476  39.720 -17.203  1.00                 C  
ATOM   1913  O   VAL   279      17.907  38.799 -17.785  1.00                 O  
ATOM   1914  CB  VAL   279      17.128  41.017 -15.559  1.00                 C  
ATOM   1915  CG1 VAL   279      16.561  42.384 -15.208  1.00                 C  
ATOM   1916  CG2 VAL   279      16.044  39.953 -15.492  1.00                 C  
ATOM   1917  N   ARG   280      19.691  39.626 -16.745  1.00                 N  
ATOM   1918  CA  ARG   280      20.537  38.480 -16.828  1.00                 C  
ATOM   1919  C   ARG   280      21.610  38.527 -15.727  1.00                 C  
ATOM   1920  O   ARG   280      22.051  39.586 -15.297  1.00                 O  
ATOM   1921  CB  ARG   280      21.190  38.395 -18.209  1.00                 C  
ATOM   1922  CD  ARG   280      22.594  39.508 -19.967  1.00                 C  
ATOM   1923  NE  ARG   280      21.508  39.863 -20.877  1.00                 N  
ATOM   1924  CG  ARG   280      22.150  39.533 -18.513  1.00                 C  
ATOM   1925  CZ  ARG   280      21.608  39.843 -22.202  1.00                 C  
ATOM   1926  NH1 ARG   280      20.567  40.183 -22.951  1.00                 N  
ATOM   1927  NH2 ARG   280      22.748  39.484 -22.776  1.00                 N  
ATOM   1928  N   ILE   281      22.034  37.366 -15.301  1.00                 N  
ATOM   1929  CA  ILE   281      23.140  37.174 -14.367  1.00                 C  
ATOM   1930  C   ILE   281      24.298  36.518 -15.076  1.00                 C  
ATOM   1931  O   ILE   281      24.153  35.369 -15.607  1.00                 O  
ATOM   1932  CB  ILE   281      22.709  36.340 -13.146  1.00                 C  
ATOM   1933  CD1 ILE   281      20.946  36.193 -11.312  1.00                 C  
ATOM   1934  CG1 ILE   281      21.579  37.043 -12.392  1.00                 C  
ATOM   1935  CG2 ILE   281      23.903  36.058 -12.246  1.00                 C  
ATOM   1936  N   ASN   282      25.455  37.090 -15.167  1.00                 N  
ATOM   1937  CA  ASN   282      26.639  36.637 -15.820  1.00                 C  
ATOM   1938  C   ASN   282      27.898  36.968 -15.031  1.00                 C  
ATOM   1939  O   ASN   282      28.600  37.939 -15.354  1.00                 O  
ATOM   1940  CB  ASN   282      26.734  37.229 -17.228  1.00                 C  
ATOM   1941  CG  ASN   282      25.597  36.783 -18.126  1.00                 C  
ATOM   1942  OD1 ASN   282      25.638  35.695 -18.701  1.00                 O  
ATOM   1943  ND2 ASN   282      24.577  37.623 -18.248  1.00                 N  
ATOM   1944  N   VAL   283      28.218  36.202 -14.026  1.00                 N  
ATOM   1945  CA  VAL   283      29.379  36.367 -13.161  1.00                 C  
ATOM   1946  C   VAL   283      30.697  36.435 -13.861  1.00                 C  
ATOM   1947  O   VAL   283      31.601  37.167 -13.471  1.00                 O  
ATOM   1948  CB  VAL   283      29.472  35.237 -12.119  1.00                 C  
ATOM   1949  CG1 VAL   283      29.789  33.913 -12.796  1.00                 C  
ATOM   1950  CG2 VAL   283      30.520  35.567 -11.067  1.00                 C  
ATOM   1951  N   ILE   284      30.838  35.658 -14.960  1.00                 N  
ATOM   1952  CA  ILE   284      31.966  35.616 -15.821  1.00                 C  
ATOM   1953  C   ILE   284      32.330  36.865 -16.554  1.00                 C  
ATOM   1954  O   ILE   284      33.528  37.030 -16.920  1.00                 O  
ATOM   1955  CB  ILE   284      31.816  34.522 -16.894  1.00                 C  
ATOM   1956  CD1 ILE   284      30.531  33.921 -19.012  1.00                 C  
ATOM   1957  CG1 ILE   284      30.622  34.824 -17.801  1.00                 C  
ATOM   1958  CG2 ILE   284      31.703  33.151 -16.245  1.00                 C  
ATOM   1959  N   LEU   285      31.463  37.848 -16.762  1.00                 N  
ATOM   1960  CA  LEU   285      31.790  39.116 -17.372  1.00                 C  
ATOM   1961  C   LEU   285      32.497  40.091 -16.426  1.00                 C  
ATOM   1962  O   LEU   285      32.785  41.255 -16.819  1.00                 O  
ATOM   1963  CB  LEU   285      30.529  39.790 -17.916  1.00                 C  
ATOM   1964  CG  LEU   285      29.812  39.066 -19.058  1.00                 C  
ATOM   1965  CD1 LEU   285      28.515  39.776 -19.414  1.00                 C  
ATOM   1966  CD2 LEU   285      30.712  38.964 -20.279  1.00                 C  
ATOM   1967  N   ALA   286      32.615  39.731 -15.142  1.00                 N  
ATOM   1968  CA  ALA   286      33.188  40.651 -14.174  1.00                 C  
ATOM   1969  C   ALA   286      34.528  40.145 -13.707  1.00                 C  
ATOM   1970  O   ALA   286      34.758  38.938 -13.446  1.00                 O  
ATOM   1971  CB  ALA   286      32.244  40.836 -12.996  1.00                 C  
ATOM   1972  N   PRO   287      35.487  41.086 -13.603  1.00                 N  
ATOM   1973  CA  PRO   287      36.816  40.755 -13.159  1.00                 C  
ATOM   1974  C   PRO   287      37.351  41.684 -12.067  1.00                 C  
ATOM   1975  O   PRO   287      36.975  42.833 -11.921  1.00                 O  
ATOM   1976  CB  PRO   287      37.669  40.874 -14.424  1.00                 C  
ATOM   1977  CD  PRO   287      35.492  41.684 -15.000  1.00                 C  
ATOM   1978  CG  PRO   287      36.959  41.885 -15.260  1.00                 C  
ATOM   1979  N   ASP   288      38.298  41.136 -11.307  1.00                 N  
ATOM   1980  CA  ASP   288      38.975  41.747 -10.225  1.00                 C  
ATOM   1981  C   ASP   288      38.109  42.269  -9.091  1.00                 C  
ATOM   1982  O   ASP   288      37.315  41.553  -8.458  1.00                 O  
ATOM   1983  CB  ASP   288      39.825  42.920 -10.718  1.00                 C  
ATOM   1984  CG  ASP   288      40.917  42.485 -11.676  1.00                 C  
ATOM   1985  OD1 ASP   288      41.464  41.378 -11.490  1.00                 O  
ATOM   1986  OD2 ASP   288      41.226  43.252 -12.612  1.00                 O  
ATOM   1987  N   ALA   289      38.183  43.596  -8.872  1.00                 N  
ATOM   1988  CA  ALA   289      37.410  44.192  -7.768  1.00                 C  
ATOM   1989  C   ALA   289      36.027  44.619  -8.197  1.00                 C  
ATOM   1990  O   ALA   289      35.201  45.047  -7.377  1.00                 O  
ATOM   1991  CB  ALA   289      38.150  45.387  -7.187  1.00                 C  
ATOM   1992  N   THR   290      35.688  44.427  -9.458  1.00                 N  
ATOM   1993  CA  THR   290      34.338  44.618  -9.931  1.00                 C  
ATOM   1994  C   THR   290      33.550  43.268  -9.833  1.00                 C  
ATOM   1995  O   THR   290      32.347  43.243 -10.050  1.00                 O  
ATOM   1996  CB  THR   290      34.316  45.142 -11.379  1.00                 C  
ATOM   1997  OG1 THR   290      34.933  44.183 -12.247  1.00                 O  
ATOM   1998  CG2 THR   290      35.080  46.453 -11.482  1.00                 C  
ATOM   1999  N   LYS   291      34.299  42.198  -9.552  1.00                 N  
ATOM   2000  CA  LYS   291      33.704  40.855  -9.450  1.00                 C  
ATOM   2001  C   LYS   291      33.351  40.607  -7.978  1.00                 C  
ATOM   2002  O   LYS   291      33.946  39.865  -7.217  1.00                 O  
ATOM   2003  CB  LYS   291      34.671  39.798  -9.988  1.00                 C  
ATOM   2004  CD  LYS   291      35.090  37.404 -10.612  1.00                 C  
ATOM   2005  CE  LYS   291      34.515  35.997 -10.645  1.00                 C  
ATOM   2006  CG  LYS   291      34.097  38.391 -10.020  1.00                 C  
ATOM   2007  NZ  LYS   291      35.474  35.019 -11.230  1.00                 N  
ATOM   2008  N   THR   292      32.301  41.372  -7.592  1.00                 N  
ATOM   2009  CA  THR   292      31.753  41.381  -6.247  1.00                 C  
ATOM   2010  C   THR   292      30.233  41.486  -6.275  1.00                 C  
ATOM   2011  O   THR   292      29.588  41.952  -7.224  1.00                 O  
ATOM   2012  CB  THR   292      32.330  42.538  -5.410  1.00                 C  
ATOM   2013  OG1 THR   292      31.854  42.440  -4.062  1.00                 O  
ATOM   2014  CG2 THR   292      31.896  43.878  -5.983  1.00                 C  
ATOM   2015  N   LYS   293      29.615  40.977  -5.175  1.00                 N  
ATOM   2016  CA  LYS   293      28.162  41.064  -5.075  1.00                 C  
ATOM   2017  C   LYS   293      27.652  42.496  -5.228  1.00                 C  
ATOM   2018  O   LYS   293      28.233  43.426  -4.671  1.00                 O  
ATOM   2019  CB  LYS   293      27.682  40.494  -3.739  1.00                 C  
ATOM   2020  CD  LYS   293      27.346  38.491  -2.265  1.00                 C  
ATOM   2021  CE  LYS   293      27.536  36.989  -2.126  1.00                 C  
ATOM   2022  CG  LYS   293      27.876  38.994  -3.598  1.00                 C  
ATOM   2023  NZ  LYS   293      27.020  36.482  -0.825  1.00                 N  
ATOM   2024  N   ASP   294      26.609  42.663  -6.026  1.00                 N  
ATOM   2025  CA  ASP   294      25.975  43.910  -6.274  1.00                 C  
ATOM   2026  C   ASP   294      26.499  44.633  -7.521  1.00                 C  
ATOM   2027  O   ASP   294      25.887  45.639  -7.903  1.00                 O  
ATOM   2028  CB  ASP   294      26.131  44.839  -5.069  1.00                 C  
ATOM   2029  CG  ASP   294      25.439  44.307  -3.829  1.00                 C  
ATOM   2030  OD1 ASP   294      25.097  43.106  -3.809  1.00                 O  
ATOM   2031  OD2 ASP   294      25.238  45.091  -2.878  1.00                 O  
ATOM   2032  N   GLY   295      27.521  44.097  -8.149  1.00                 N  
ATOM   2033  CA  GLY   295      28.027  44.707  -9.415  1.00                 C  
ATOM   2034  C   GLY   295      27.075  44.475 -10.540  1.00                 C  
ATOM   2035  O   GLY   295      26.367  43.409 -10.638  1.00                 O  
ATOM   2036  N   TYR   296      26.968  45.378 -11.499  1.00                 N  
ATOM   2037  CA  TYR   296      26.071  45.249 -12.627  1.00                 C  
ATOM   2038  C   TYR   296      26.552  46.114 -13.804  1.00                 C  
ATOM   2039  O   TYR   296      27.365  47.014 -13.621  1.00                 O  
ATOM   2040  CB  TYR   296      24.647  45.640 -12.227  1.00                 C  
ATOM   2041  CG  TYR   296      24.507  47.082 -11.794  1.00                 C  
ATOM   2042  OH  TYR   296      24.117  51.052 -10.618  1.00                 O  
ATOM   2043  CZ  TYR   296      24.247  49.738 -11.005  1.00                 C  
ATOM   2044  CD1 TYR   296      24.150  48.067 -12.705  1.00                 C  
ATOM   2045  CE1 TYR   296      24.020  49.388 -12.319  1.00                 C  
ATOM   2046  CD2 TYR   296      24.732  47.453 -10.474  1.00                 C  
ATOM   2047  CE2 TYR   296      24.606  48.769 -10.069  1.00                 C  
ATOM   2048  N   LYS   297      26.076  45.784 -14.967  1.00                 N  
ATOM   2049  CA  LYS   297      26.182  46.531 -16.191  1.00                 C  
ATOM   2050  C   LYS   297      24.754  46.921 -16.598  1.00                 C  
ATOM   2051  O   LYS   297      23.827  46.113 -16.483  1.00                 O  
ATOM   2052  CB  LYS   297      26.888  45.701 -17.266  1.00                 C  
ATOM   2053  CD  LYS   297      28.990  44.595 -18.075  1.00                 C  
ATOM   2054  CE  LYS   297      30.423  44.222 -17.731  1.00                 C  
ATOM   2055  CG  LYS   297      28.336  45.370 -16.943  1.00                 C  
ATOM   2056  NZ  LYS   297      31.071  43.445 -18.824  1.00                 N  
ATOM   2057  N   PHE   298      24.620  48.182 -16.932  1.00                 N  
ATOM   2058  CA  PHE   298      23.359  48.748 -17.274  1.00                 C  
ATOM   2059  C   PHE   298      23.411  49.462 -18.646  1.00                 C  
ATOM   2060  O   PHE   298      24.225  50.310 -18.887  1.00                 O  
ATOM   2061  CB  PHE   298      22.902  49.730 -16.194  1.00                 C  
ATOM   2062  CG  PHE   298      21.564  50.355 -16.469  1.00                 C  
ATOM   2063  CZ  PHE   298      19.090  51.516 -16.976  1.00                 C  
ATOM   2064  CD1 PHE   298      20.616  49.689 -17.227  1.00                 C  
ATOM   2065  CE1 PHE   298      19.385  50.264 -17.480  1.00                 C  
ATOM   2066  CD2 PHE   298      21.253  51.608 -15.971  1.00                 C  
ATOM   2067  CE2 PHE   298      20.022  52.182 -16.225  1.00                 C  
ATOM   2068  N   ALA   299      22.419  49.123 -19.424  1.00                 N  
ATOM   2069  CA  ALA   299      22.257  49.695 -20.757  1.00                 C  
ATOM   2070  C   ALA   299      20.828  50.139 -20.933  1.00                 C  
ATOM   2071  O   ALA   299      19.877  49.398 -20.910  1.00                 O  
ATOM   2072  CB  ALA   299      22.653  48.682 -21.820  1.00                 C  
ATOM   2073  N   ALA   300      20.667  51.440 -21.015  1.00                 N  
ATOM   2074  CA  ALA   300      19.356  52.017 -21.166  1.00                 C  
ATOM   2075  C   ALA   300      19.512  52.666 -22.499  1.00                 C  
ATOM   2076  O   ALA   300      20.167  53.701 -22.648  1.00                 O  
ATOM   2077  CB  ALA   300      19.051  52.952 -20.005  1.00                 C  
ATOM   2078  N   VAL   301      18.909  52.069 -23.508  1.00                 N  
ATOM   2079  CA  VAL   301      19.005  52.582 -24.854  1.00                 C  
ATOM   2080  C   VAL   301      17.581  52.689 -25.410  1.00                 C  
ATOM   2081  O   VAL   301      16.589  52.432 -24.722  1.00                 O  
ATOM   2082  CB  VAL   301      19.896  51.688 -25.737  1.00                 C  
ATOM   2083  CG1 VAL   301      21.309  51.626 -25.177  1.00                 C  
ATOM   2084  CG2 VAL   301      19.303  50.292 -25.851  1.00                 C  
ATOM   2085  N   PHE   302      17.478  53.075 -26.679  1.00                 N  
ATOM   2086  CA  PHE   302      16.212  53.238 -27.385  1.00                 C  
ATOM   2087  C   PHE   302      16.091  52.205 -28.490  1.00                 C  
ATOM   2088  O   PHE   302      17.073  51.863 -29.154  1.00                 O  
ATOM   2089  CB  PHE   302      16.095  54.652 -27.957  1.00                 C  
ATOM   2090  CG  PHE   302      16.003  55.724 -26.908  1.00                 C  
ATOM   2091  CZ  PHE   302      15.825  57.709 -24.970  1.00                 C  
ATOM   2092  CD1 PHE   302      17.047  55.942 -26.026  1.00                 C  
ATOM   2093  CE1 PHE   302      16.962  56.928 -25.062  1.00                 C  
ATOM   2094  CD2 PHE   302      14.872  56.514 -26.804  1.00                 C  
ATOM   2095  CE2 PHE   302      14.786  57.500 -25.839  1.00                 C  
ATOM   2096  N   ASP   303      14.889  51.681 -28.720  1.00                 N  
ATOM   2097  CA  ASP   303      14.660  50.764 -29.828  1.00                 C  
ATOM   2098  C   ASP   303      14.553  51.742 -30.986  1.00                 C  
ATOM   2099  O   ASP   303      14.439  52.956 -30.798  1.00                 O  
ATOM   2100  CB  ASP   303      13.415  49.912 -29.570  1.00                 C  
ATOM   2101  CG  ASP   303      12.138  50.728 -29.582  1.00                 C  
ATOM   2102  OD1 ASP   303      12.156  51.852 -30.128  1.00                 O  
ATOM   2103  OD2 ASP   303      11.119  50.245 -29.046  1.00                 O  
ATOM   2104  N   GLN   304      14.587  51.230 -32.200  1.00                 N  
ATOM   2105  CA  GLN   304      14.496  52.077 -33.393  1.00                 C  
ATOM   2106  C   GLN   304      13.323  53.080 -33.365  1.00                 C  
ATOM   2107  O   GLN   304      13.412  54.195 -33.887  1.00                 O  
ATOM   2108  CB  GLN   304      14.368  51.217 -34.652  1.00                 C  
ATOM   2109  CD  GLN   304      15.708  52.707 -36.190  1.00                 C  
ATOM   2110  CG  GLN   304      14.384  52.010 -35.949  1.00                 C  
ATOM   2111  OE1 GLN   304      16.769  52.087 -36.117  1.00                 O  
ATOM   2112  NE2 GLN   304      15.650  54.002 -36.479  1.00                 N  
ATOM   2113  N   ALA   305      12.200  52.682 -32.744  1.00                 N  
ATOM   2114  CA  ALA   305      11.001  53.544 -32.686  1.00                 C  
ATOM   2115  C   ALA   305      10.890  54.560 -31.547  1.00                 C  
ATOM   2116  O   ALA   305       9.906  55.300 -31.456  1.00                 O  
ATOM   2117  CB  ALA   305       9.741  52.695 -32.619  1.00                 C  
ATOM   2118  N   GLY   306      11.875  54.630 -30.658  1.00                 N  
ATOM   2119  CA  GLY   306      11.808  55.631 -29.601  1.00                 C  
ATOM   2120  C   GLY   306      11.468  55.114 -28.230  1.00                 C  
ATOM   2121  O   GLY   306      11.510  55.841 -27.234  1.00                 O  
ATOM   2122  N   ARG   307      11.119  53.835 -28.148  1.00                 N  
ATOM   2123  CA  ARG   307      10.752  53.215 -26.878  1.00                 C  
ATOM   2124  C   ARG   307      11.982  52.794 -26.100  1.00                 C  
ATOM   2125  O   ARG   307      12.987  52.350 -26.663  1.00                 O  
ATOM   2126  CB  ARG   307       9.842  52.008 -27.114  1.00                 C  
ATOM   2127  CD  ARG   307       7.660  51.114 -27.973  1.00                 C  
ATOM   2128  NE  ARG   307       8.237  50.322 -29.057  1.00                 N  
ATOM   2129  CG  ARG   307       8.477  52.362 -27.682  1.00                 C  
ATOM   2130  CZ  ARG   307       7.789  49.128 -29.431  1.00                 C  
ATOM   2131  NH1 ARG   307       8.378  48.482 -30.428  1.00                 N  
ATOM   2132  NH2 ARG   307       6.753  48.584 -28.807  1.00                 N  
ATOM   2133  N   HIS   308      11.923  52.927 -24.784  1.00                 N  
ATOM   2134  CA  HIS   308      13.045  52.546 -23.946  1.00                 C  
ATOM   2135  C   HIS   308      13.281  51.057 -23.861  1.00                 C  
ATOM   2136  O   HIS   308      12.363  50.242 -23.728  1.00                 O  
ATOM   2137  CB  HIS   308      12.861  53.085 -22.526  1.00                 C  
ATOM   2138  CG  HIS   308      14.067  52.919 -21.655  1.00                 C  
ATOM   2139  ND1 HIS   308      13.985  52.528 -20.336  1.00                 N  
ATOM   2140  CE1 HIS   308      15.225  52.467 -19.820  1.00                 C  
ATOM   2141  CD2 HIS   308      15.504  53.074 -21.831  1.00                 C  
ATOM   2142  NE2 HIS   308      16.141  52.793 -20.711  1.00                 N  
ATOM   2143  N   THR   309      14.546  50.698 -23.939  1.00                 N  
ATOM   2144  CA  THR   309      14.951  49.321 -23.871  1.00                 C  
ATOM   2145  C   THR   309      15.887  49.312 -22.695  1.00                 C  
ATOM   2146  O   THR   309      16.791  50.147 -22.597  1.00                 O  
ATOM   2147  CB  THR   309      15.600  48.858 -25.189  1.00                 C  
ATOM   2148  OG1 THR   309      14.659  48.992 -26.261  1.00                 O  
ATOM   2149  CG2 THR   309      16.022  47.400 -25.091  1.00                 C  
ATOM   2150  N   ILE   310      15.714  48.389 -21.775  1.00                 N  
ATOM   2151  CA  ILE   310      16.596  48.368 -20.629  1.00                 C  
ATOM   2152  C   ILE   310      17.216  47.011 -20.373  1.00                 C  
ATOM   2153  O   ILE   310      16.529  46.039 -20.048  1.00                 O  
ATOM   2154  CB  ILE   310      15.870  48.825 -19.350  1.00                 C  
ATOM   2155  CD1 ILE   310      14.427  50.695 -18.391  1.00                 C  
ATOM   2156  CG1 ILE   310      15.318  50.241 -19.527  1.00                 C  
ATOM   2157  CG2 ILE   310      16.796  48.724 -18.147  1.00                 C  
ATOM   2158  N   THR   311      18.603  46.879 -20.603  1.00                 N  
ATOM   2159  CA  THR   311      19.192  45.629 -20.197  1.00                 C  
ATOM   2160  C   THR   311      20.066  45.770 -18.946  1.00                 C  
ATOM   2161  O   THR   311      20.972  46.595 -18.902  1.00                 O  
ATOM   2162  CB  THR   311      20.043  45.014 -21.323  1.00                 C  
ATOM   2163  OG1 THR   311      19.215  44.752 -22.463  1.00                 O  
ATOM   2164  CG2 THR   311      20.668  43.705 -20.865  1.00                 C  
ATOM   2165  N   LEU   312      19.803  44.931 -17.944  1.00                 N  
ATOM   2166  CA  LEU   312      20.629  44.834 -16.745  1.00                 C  
ATOM   2167  C   LEU   312      21.351  43.472 -16.677  1.00                 C  
ATOM   2168  O   LEU   312      20.685  42.437 -16.703  1.00                 O  
ATOM   2169  CB  LEU   312      19.778  45.041 -15.490  1.00                 C  
ATOM   2170  CG  LEU   312      19.046  46.380 -15.382  1.00                 C  
ATOM   2171  CD1 LEU   312      18.167  46.413 -14.140  1.00                 C  
ATOM   2172  CD2 LEU   312      20.035  47.535 -15.360  1.00                 C  
ATOM   2173  N   THR   313      22.663  43.475 -16.583  1.00                 N  
ATOM   2174  CA  THR   313      23.444  42.286 -16.405  1.00                 C  
ATOM   2175  C   THR   313      24.129  42.330 -15.033  1.00                 C  
ATOM   2176  O   THR   313      25.062  43.086 -14.858  1.00                 O  
ATOM   2177  CB  THR   313      24.492  42.126 -17.522  1.00                 C  
ATOM   2178  OG1 THR   313      23.832  42.041 -18.791  1.00                 O  
ATOM   2179  CG2 THR   313      25.306  40.859 -17.312  1.00                 C  
ATOM   2180  N   ALA   314      23.671  41.470 -14.134  1.00                 N  
ATOM   2181  CA  ALA   314      24.275  41.473 -12.807  1.00                 C  
ATOM   2182  C   ALA   314      25.317  40.439 -12.626  1.00                 C  
ATOM   2183  O   ALA   314      25.353  39.392 -13.289  1.00                 O  
ATOM   2184  CB  ALA   314      23.209  41.284 -11.739  1.00                 C  
ATOM   2185  N   ASN   315      26.209  40.640 -11.681  1.00                 N  
ATOM   2186  CA  ASN   315      27.155  39.638 -11.244  1.00                 C  
ATOM   2187  C   ASN   315      26.366  38.516 -10.496  1.00                 C  
ATOM   2188  O   ASN   315      26.761  37.356 -10.545  1.00                 O  
ATOM   2189  CB  ASN   315      28.236  40.269 -10.365  1.00                 C  
ATOM   2190  CG  ASN   315      29.220  41.104 -11.160  1.00                 C  
ATOM   2191  OD1 ASN   315      29.373  40.918 -12.368  1.00                 O  
ATOM   2192  ND2 ASN   315      29.893  42.028 -10.484  1.00                 N  
ATOM   2193  N   HIS   316      25.321  38.926  -9.808  1.00                 N  
ATOM   2194  CA  HIS   316      24.444  38.135  -8.993  1.00                 C  
ATOM   2195  C   HIS   316      23.066  38.744  -8.886  1.00                 C  
ATOM   2196  O   HIS   316      22.791  39.800  -9.508  1.00                 O  
ATOM   2197  CB  HIS   316      25.033  37.952  -7.593  1.00                 C  
ATOM   2198  CG  HIS   316      26.331  37.206  -7.577  1.00                 C  
ATOM   2199  ND1 HIS   316      26.409  35.843  -7.761  1.00                 N  
ATOM   2200  CE1 HIS   316      27.698  35.464  -7.694  1.00                 C  
ATOM   2201  CD2 HIS   316      27.731  37.562  -7.396  1.00                 C  
ATOM   2202  NE2 HIS   316      28.497  36.491  -7.475  1.00                 N  
ATOM   2203  N   ALA   317      22.145  38.155  -8.115  1.00                 N  
ATOM   2204  CA  ALA   317      20.836  38.706  -7.923  1.00                 C  
ATOM   2205  C   ALA   317      20.876  40.115  -7.298  1.00                 C  
ATOM   2206  O   ALA   317      20.078  40.941  -7.750  1.00                 O  
ATOM   2207  CB  ALA   317      19.998  37.788  -7.047  1.00                 C  
ATOM   2208  N   SER   318      21.762  40.339  -6.351  1.00                 N  
ATOM   2209  CA  SER   318      21.868  41.692  -5.757  1.00                 C  
ATOM   2210  C   SER   318      22.183  42.697  -6.857  1.00                 C  
ATOM   2211  O   SER   318      21.629  43.799  -6.885  1.00                 O  
ATOM   2212  CB  SER   318      22.939  41.715  -4.665  1.00                 C  
ATOM   2213  OG  SER   318      22.564  40.906  -3.564  1.00                 O  
ATOM   2214  N   GLY   319      23.101  42.321  -7.711  1.00                 N  
ATOM   2215  CA  GLY   319      23.524  43.085  -8.859  1.00                 C  
ATOM   2216  C   GLY   319      22.418  43.401  -9.826  1.00                 C  
ATOM   2217  O   GLY   319      22.306  44.538 -10.303  1.00                 O  
ATOM   2218  N   LEU   320      21.572  42.446 -10.166  1.00                 N  
ATOM   2219  CA  LEU   320      20.419  42.713 -11.011  1.00                 C  
ATOM   2220  C   LEU   320      19.483  43.683 -10.276  1.00                 C  
ATOM   2221  O   LEU   320      18.990  44.652 -10.841  1.00                 O  
ATOM   2222  CB  LEU   320      19.702  41.409 -11.367  1.00                 C  
ATOM   2223  CG  LEU   320      20.444  40.465 -12.315  1.00                 C  
ATOM   2224  CD1 LEU   320      19.719  39.132 -12.421  1.00                 C  
ATOM   2225  CD2 LEU   320      20.596  41.095 -13.691  1.00                 C  
ATOM   2226  N   SER   321      19.179  43.388  -8.993  1.00                 N  
ATOM   2227  CA  SER   321      18.345  44.226  -8.156  1.00                 C  
ATOM   2228  C   SER   321      18.855  45.679  -8.093  1.00                 C  
ATOM   2229  O   SER   321      18.034  46.600  -8.300  1.00                 O  
ATOM   2230  CB  SER   321      18.260  43.653  -6.740  1.00                 C  
ATOM   2231  OG  SER   321      17.584  42.408  -6.732  1.00                 O  
ATOM   2232  N   ASN   322      20.111  45.906  -7.921  1.00                 N  
ATOM   2233  CA  ASN   322      20.722  47.221  -7.907  1.00                 C  
ATOM   2234  C   ASN   322      20.663  47.917  -9.244  1.00                 C  
ATOM   2235  O   ASN   322      20.416  49.126  -9.312  1.00                 O  
ATOM   2236  CB  ASN   322      22.177  47.131  -7.442  1.00                 C  
ATOM   2237  CG  ASN   322      22.297  46.864  -5.955  1.00                 C  
ATOM   2238  OD1 ASN   322      21.363  47.109  -5.192  1.00                 O  
ATOM   2239  ND2 ASN   322      23.452  46.358  -5.537  1.00                 N  
ATOM   2240  N   ALA   323      20.834  47.232 -10.372  1.00                 N  
ATOM   2241  CA  ALA   323      20.719  47.851 -11.685  1.00                 C  
ATOM   2242  C   ALA   323      19.307  48.343 -11.882  1.00                 C  
ATOM   2243  O   ALA   323      19.062  49.419 -12.469  1.00                 O  
ATOM   2244  CB  ALA   323      21.112  46.863 -12.773  1.00                 C  
ATOM   2245  N   MET   324      18.305  47.627 -11.394  1.00                 N  
ATOM   2246  CA  MET   324      16.924  48.035 -11.441  1.00                 C  
ATOM   2247  C   MET   324      16.626  49.248 -10.552  1.00                 C  
ATOM   2248  O   MET   324      15.878  50.138 -11.011  1.00                 O  
ATOM   2249  CB  MET   324      16.010  46.879 -11.031  1.00                 C  
ATOM   2250  SD  MET   324      14.689  44.521 -11.641  1.00                 S  
ATOM   2251  CE  MET   324      15.448  43.694 -10.246  1.00                 C  
ATOM   2252  CG  MET   324      15.952  45.744 -12.040  1.00                 C  
ATOM   2253  N   GLU   325      17.205  49.317  -9.370  1.00                 N  
ATOM   2254  CA  GLU   325      17.122  50.483  -8.478  1.00                 C  
ATOM   2255  C   GLU   325      17.801  51.707  -9.114  1.00                 C  
ATOM   2256  O   GLU   325      17.273  52.818  -9.018  1.00                 O  
ATOM   2257  CB  GLU   325      17.760  50.168  -7.124  1.00                 C  
ATOM   2258  CD  GLU   325      15.610  49.678  -5.892  1.00                 C  
ATOM   2259  CG  GLU   325      16.980  49.166  -6.288  1.00                 C  
ATOM   2260  OE1 GLU   325      15.410  50.911  -5.905  1.00                 O  
ATOM   2261  OE2 GLU   325      14.736  48.848  -5.568  1.00                 O  
ATOM   2262  N   THR   326      18.821  51.528  -9.913  1.00                 N  
ATOM   2263  CA  THR   326      19.432  52.626 -10.682  1.00                 C  
ATOM   2264  C   THR   326      18.483  53.210 -11.704  1.00                 C  
ATOM   2265  O   THR   326      18.388  54.421 -11.869  1.00                 O  
ATOM   2266  CB  THR   326      20.712  52.165 -11.404  1.00                 C  
ATOM   2267  OG1 THR   326      21.682  51.742 -10.438  1.00                 O  
ATOM   2268  CG2 THR   326      21.303  53.305 -12.219  1.00                 C  
ATOM   2269  N   PHE   327      17.719  52.365 -12.392  1.00                 N  
ATOM   2270  CA  PHE   327      16.721  52.876 -13.356  1.00                 C  
ATOM   2271  C   PHE   327      15.648  53.625 -12.620  1.00                 C  
ATOM   2272  O   PHE   327      15.166  54.681 -12.950  1.00                 O  
ATOM   2273  CB  PHE   327      16.124  51.726 -14.169  1.00                 C  
ATOM   2274  CG  PHE   327      15.138  52.169 -15.212  1.00                 C  
ATOM   2275  CZ  PHE   327      13.309  52.984 -17.140  1.00                 C  
ATOM   2276  CD1 PHE   327      15.447  53.197 -16.086  1.00                 C  
ATOM   2277  CE1 PHE   327      14.540  53.605 -17.045  1.00                 C  
ATOM   2278  CD2 PHE   327      13.901  51.558 -15.320  1.00                 C  
ATOM   2279  CE2 PHE   327      12.994  51.966 -16.280  1.00                 C  
ATOM   2280  N   LEU   328      15.187  53.028 -11.495  1.00                 N  
ATOM   2281  CA  LEU   328      14.195  53.662 -10.678  1.00                 C  
ATOM   2282  C   LEU   328      14.681  54.996 -10.113  1.00                 C  
ATOM   2283  O   LEU   328      13.836  55.907  -9.927  1.00                 O  
ATOM   2284  CB  LEU   328      13.779  52.741  -9.529  1.00                 C  
ATOM   2285  CG  LEU   328      12.995  51.486  -9.916  1.00                 C  
ATOM   2286  CD1 LEU   328      12.793  50.584  -8.708  1.00                 C  
ATOM   2287  CD2 LEU   328      11.653  51.858 -10.529  1.00                 C  
ATOM   2288  N   SER   329      15.960  55.152  -9.836  1.00                 N  
ATOM   2289  CA  SER   329      16.510  56.391  -9.342  1.00                 C  
ATOM   2290  C   SER   329      16.388  57.497 -10.421  1.00                 C  
ATOM   2291  O   SER   329      16.212  58.631 -10.062  1.00                 O  
ATOM   2292  CB  SER   329      17.971  56.201  -8.928  1.00                 C  
ATOM   2293  OG  SER   329      18.077  55.328  -7.817  1.00                 O  
ATOM   2294  N   LEU   330      16.420  57.107 -11.677  1.00                 N  
ATOM   2295  CA  LEU   330      16.266  58.080 -12.771  1.00                 C  
ATOM   2296  C   LEU   330      14.851  58.523 -12.987  1.00                 C  
ATOM   2297  O   LEU   330      14.660  59.632 -13.566  1.00                 O  
ATOM   2298  CB  LEU   330      16.804  57.502 -14.082  1.00                 C  
ATOM   2299  CG  LEU   330      18.313  57.257 -14.145  1.00                 C  
ATOM   2300  CD1 LEU   330      18.690  56.554 -15.440  1.00                 C  
ATOM   2301  CD2 LEU   330      19.077  58.566 -14.012  1.00                 C  
ATOM   2302  N   LEU   331      13.815  57.767 -12.650  1.00                 N  
ATOM   2303  CA  LEU   331      12.425  58.188 -12.817  1.00                 C  
ATOM   2304  C   LEU   331      12.182  59.542 -12.124  1.00                 C  
ATOM   2305  O   LEU   331      12.516  59.788 -10.964  1.00                 O  
ATOM   2306  CB  LEU   331      11.473  57.127 -12.261  1.00                 C  
ATOM   2307  CG  LEU   331       9.978  57.422 -12.392  1.00                 C  
ATOM   2308  CD1 LEU   331       9.583  57.563 -13.854  1.00                 C  
ATOM   2309  CD2 LEU   331       9.154  56.332 -11.724  1.00                 C  
ATOM   2310  N   GLY   332      12.941  59.837 -11.069  1.00                 N  
ATOM   2311  CA  GLY   332      12.748  61.098 -10.332  1.00                 C  
ATOM   2312  C   GLY   332      13.145  62.287 -11.165  1.00                 C  
ATOM   2313  O   GLY   332      12.788  63.432 -10.874  1.00                 O  
ATOM   2314  N   ILE   333      13.902  62.037 -12.232  1.00                 N  
ATOM   2315  CA  ILE   333      14.311  63.094 -13.146  1.00                 C  
ATOM   2316  C   ILE   333      13.375  63.218 -14.343  1.00                 C  
ATOM   2317  O   ILE   333      13.450  64.177 -15.116  1.00                 O  
ATOM   2318  CB  ILE   333      15.750  62.879 -13.649  1.00                 C  
ATOM   2319  CD1 ILE   333      16.436  65.307 -13.281  1.00                 C  
ATOM   2320  CG1 ILE   333      16.297  64.168 -14.267  1.00                 C  
ATOM   2321  CG2 ILE   333      15.805  61.715 -14.627  1.00                 C  
ATOM   2322  N   TYR   334      12.472  62.251 -14.528  1.00                 N  
ATOM   2323  CA  TYR   334      11.543  62.309 -15.649  1.00                 C  
ATOM   2324  C   TYR   334      11.281  60.955 -16.285  1.00                 C  
ATOM   2325  O   TYR   334      12.150  60.079 -16.329  1.00                 O  
ATOM   2326  CB  TYR   334      12.059  63.268 -16.723  1.00                 C  
ATOM   2327  CG  TYR   334      12.118  64.712 -16.278  1.00                 C  
ATOM   2328  OH  TYR   334      12.295  68.680 -15.049  1.00                 O  
ATOM   2329  CZ  TYR   334      12.235  67.368 -15.456  1.00                 C  
ATOM   2330  CD1 TYR   334      13.255  65.221 -15.664  1.00                 C  
ATOM   2331  CE1 TYR   334      13.318  66.539 -15.254  1.00                 C  
ATOM   2332  CD2 TYR   334      11.036  65.561 -16.474  1.00                 C  
ATOM   2333  CE2 TYR   334      11.081  66.882 -16.071  1.00                 C  
ATOM   2334  N   SER   335      10.062  60.761 -16.795  1.00                 N  
ATOM   2335  CA  SER   335       9.649  59.498 -17.403  1.00                 C  
ATOM   2336  C   SER   335      10.490  59.057 -18.603  1.00                 C  
ATOM   2337  O   SER   335      10.796  57.873 -18.768  1.00                 O  
ATOM   2338  CB  SER   335       8.188  59.571 -17.850  1.00                 C  
ATOM   2339  OG  SER   335       7.319  59.695 -16.737  1.00                 O  
ATOM   2340  N   MET   336      10.880  59.996 -19.464  1.00                 N  
ATOM   2341  CA  MET   336      11.686  59.657 -20.645  1.00                 C  
ATOM   2342  C   MET   336      13.131  59.349 -20.272  1.00                 C  
ATOM   2343  O   MET   336      14.021  59.313 -21.126  1.00                 O  
ATOM   2344  CB  MET   336      11.647  60.796 -21.665  1.00                 C  
ATOM   2345  SD  MET   336      10.284  62.354 -23.507  1.00                 S  
ATOM   2346  CE  MET   336       8.557  62.385 -23.980  1.00                 C  
ATOM   2347  CG  MET   336      10.284  61.013 -22.302  1.00                 C  
ATOM   2348  N   VAL   337      13.445  59.113 -19.092  1.00                 N  
ATOM   2349  CA  VAL   337      14.759  58.964 -18.511  1.00                 C  
ATOM   2350  C   VAL   337      15.792  58.953 -19.637  1.00                 C  
ATOM   2351  O   VAL   337      15.513  58.574 -20.742  1.00                 O  
ATOM   2352  CB  VAL   337      14.856  57.687 -17.656  1.00                 C  
ATOM   2353  CG1 VAL   337      13.876  57.748 -16.494  1.00                 C  
ATOM   2354  CG2 VAL   337      14.602  56.454 -18.508  1.00                 C  
ATOM   2355  N   PRO   338      17.035  59.299 -19.304  1.00                 N  
ATOM   2356  CA  PRO   338      18.101  59.349 -20.217  1.00                 C  
ATOM   2357  C   PRO   338      18.590  57.983 -20.680  1.00                 C  
ATOM   2358  O   PRO   338      18.825  57.142 -19.824  1.00                 O  
ATOM   2359  CB  PRO   338      19.210  60.075 -19.452  1.00                 C  
ATOM   2360  CD  PRO   338      17.328  59.960 -17.978  1.00                 C  
ATOM   2361  CG  PRO   338      18.494  60.820 -18.375  1.00                 C  
ATOM   2362  N   ALA   339      18.907  57.898 -21.982  1.00                 N  
ATOM   2363  CA  ALA   339      19.626  56.723 -22.444  1.00                 C  
ATOM   2364  C   ALA   339      21.073  56.887 -21.970  1.00                 C  
ATOM   2365  O   ALA   339      21.603  57.984 -21.815  1.00                 O  
ATOM   2366  CB  ALA   339      19.517  56.595 -23.956  1.00                 C  
ATOM   2367  N   ILE   340      21.669  55.738 -21.640  1.00                 N  
ATOM   2368  CA  ILE   340      22.995  55.697 -21.101  1.00                 C  
ATOM   2369  C   ILE   340      23.542  54.272 -21.015  1.00                 C  
ATOM   2370  O   ILE   340      22.842  53.285 -21.141  1.00                 O  
ATOM   2371  CB  ILE   340      23.058  56.348 -19.707  1.00                 C  
ATOM   2372  CD1 ILE   340      24.687  57.424 -18.068  1.00                 C  
ATOM   2373  CG1 ILE   340      24.512  56.504 -19.256  1.00                 C  
ATOM   2374  CG2 ILE   340      22.237  55.548 -18.707  1.00                 C  
ATOM   2375  N   THR   341      24.826  54.171 -20.791  1.00                 N  
ATOM   2376  CA  THR   341      25.592  53.014 -20.521  1.00                 C  
ATOM   2377  C   THR   341      26.361  53.234 -19.197  1.00                 C  
ATOM   2378  O   THR   341      27.140  54.176 -19.113  1.00                 O  
ATOM   2379  CB  THR   341      26.564  52.699 -21.673  1.00                 C  
ATOM   2380  OG1 THR   341      25.825  52.500 -22.885  1.00                 O  
ATOM   2381  CG2 THR   341      27.355  51.435 -21.373  1.00                 C  
ATOM   2382  N   ILE   342      26.151  52.315 -18.254  1.00                 N  
ATOM   2383  CA  ILE   342      26.857  52.398 -16.968  1.00                 C  
ATOM   2384  C   ILE   342      27.428  51.041 -16.558  1.00                 C  
ATOM   2385  O   ILE   342      26.942  49.962 -16.940  1.00                 O  
ATOM   2386  CB  ILE   342      25.939  52.933 -15.854  1.00                 C  
ATOM   2387  CD1 ILE   342      23.897  52.341 -14.447  1.00                 C  
ATOM   2388  CG1 ILE   342      24.742  52.001 -15.655  1.00                 C  
ATOM   2389  CG2 ILE   342      25.502  54.357 -16.161  1.00                 C  
ATOM   2390  N   ASP   343      28.470  51.039 -15.788  1.00                 N  
ATOM   2391  CA  ASP   343      29.067  49.893 -15.177  1.00                 C  
ATOM   2392  C   ASP   343      29.348  50.285 -13.691  1.00                 C  
ATOM   2393  O   ASP   343      29.810  51.375 -13.421  1.00                 O  
ATOM   2394  CB  ASP   343      30.336  49.485 -15.928  1.00                 C  
ATOM   2395  CG  ASP   343      30.923  48.185 -15.417  1.00                 C  
ATOM   2396  OD1 ASP   343      30.543  47.757 -14.306  1.00                 O  
ATOM   2397  OD2 ASP   343      31.764  47.593 -16.126  1.00                 O  
ATOM   2398  N   ASP   344      28.891  49.394 -12.805  1.00                 N  
ATOM   2399  CA  ASP   344      28.886  49.800 -11.366  1.00                 C  
ATOM   2400  C   ASP   344      29.196  48.616 -10.464  1.00                 C  
ATOM   2401  O   ASP   344      29.009  47.459 -10.789  1.00                 O  
ATOM   2402  CB  ASP   344      27.536  50.412 -10.987  1.00                 C  
ATOM   2403  CG  ASP   344      27.605  51.233  -9.714  1.00                 C  
ATOM   2404  OD1 ASP   344      28.697  51.304  -9.112  1.00                 O  
ATOM   2405  OD2 ASP   344      26.568  51.806  -9.320  1.00                 O  
ATOM   2406  N   ASP   345      29.713  48.933  -9.287  1.00                 N  
ATOM   2407  CA  ASP   345      30.015  47.989  -8.235  1.00                 C  
ATOM   2408  C   ASP   345      30.250  48.845  -6.964  1.00                 C  
ATOM   2409  O   ASP   345      30.713  49.997  -7.114  1.00                 O  
ATOM   2410  CB  ASP   345      31.226  47.134  -8.613  1.00                 C  
ATOM   2411  CG  ASP   345      32.480  47.961  -8.822  1.00                 C  
ATOM   2412  OD1 ASP   345      32.940  48.598  -7.851  1.00                 O  
ATOM   2413  OD2 ASP   345      33.003  47.971  -9.956  1.00                 O  
ATOM   2414  N   ALA   346      29.947  48.299  -5.826  1.00                 N  
ATOM   2415  CA  ALA   346      30.072  49.038  -4.558  1.00                 C  
ATOM   2416  C   ALA   346      31.496  49.217  -4.150  1.00                 C  
ATOM   2417  O   ALA   346      32.322  48.320  -4.285  1.00                 O  
ATOM   2418  CB  ALA   346      29.310  48.325  -3.451  1.00                 C  
ATOM   2419  N   ASP   347      31.880  50.362  -3.519  1.00                 N  
ATOM   2420  CA  ASP   347      33.202  50.560  -2.997  1.00                 C  
ATOM   2421  C   ASP   347      33.453  49.712  -1.740  1.00                 C  
ATOM   2422  O   ASP   347      34.593  49.390  -1.441  1.00                 O  
ATOM   2423  CB  ASP   347      33.436  52.038  -2.677  1.00                 C  
ATOM   2424  CG  ASP   347      34.889  52.345  -2.375  1.00                 C  
ATOM   2425  OD1 ASP   347      35.738  52.139  -3.267  1.00                 O  
ATOM   2426  OD2 ASP   347      35.179  52.792  -1.245  1.00                 O  
ATOM   2427  N   THR   348      32.371  49.433  -1.003  1.00                 N  
ATOM   2428  CA  THR   348      32.475  48.651   0.230  1.00                 C  
ATOM   2429  C   THR   348      31.404  47.540   0.210  1.00                 C  
ATOM   2430  O   THR   348      30.297  47.831  -0.210  1.00                 O  
ATOM   2431  CB  THR   348      32.310  49.539   1.477  1.00                 C  
ATOM   2432  OG1 THR   348      31.015  50.152   1.463  1.00                 O  
ATOM   2433  CG2 THR   348      33.366  50.634   1.495  1.00                 C  
ATOM   2434  N   GLY   349      31.701  46.367   0.748  1.00                 N  
ATOM   2435  CA  GLY   349      30.758  45.292   0.879  1.00                 C  
ATOM   2436  C   GLY   349      29.719  45.517   1.986  1.00                 C  
ATOM   2437  O   GLY   349      28.655  44.959   1.952  1.00                 O  
ATOM   2438  N   ILE   350      30.058  46.384   2.960  1.00                 N  
ATOM   2439  CA  ILE   350      29.253  46.706   4.101  1.00                 C  
ATOM   2440  C   ILE   350      28.846  48.204   4.088  1.00                 C  
ATOM   2441  O   ILE   350      29.619  49.098   4.265  1.00                 O  
ATOM   2442  CB  ILE   350      29.979  46.371   5.417  1.00                 C  
ATOM   2443  CD1 ILE   350      29.249  43.929   5.356  1.00                 C  
ATOM   2444  CG1 ILE   350      30.406  44.901   5.431  1.00                 C  
ATOM   2445  CG2 ILE   350      29.105  46.719   6.612  1.00                 C  
ATOM   2446  N   ARG   351      27.548  48.362   3.800  1.00                 N  
ATOM   2447  CA  ARG   351      26.936  49.701   3.701  1.00                 C  
ATOM   2448  C   ARG   351      25.702  49.681   4.605  1.00                 C  
ATOM   2449  O   ARG   351      24.621  49.247   4.278  1.00                 O  
ATOM   2450  CB  ARG   351      26.592  50.027   2.246  1.00                 C  
ATOM   2451  CD  ARG   351      27.387  50.433  -0.100  1.00                 C  
ATOM   2452  NE  ARG   351      26.526  49.403  -0.676  1.00                 N  
ATOM   2453  CG  ARG   351      27.799  50.100   1.325  1.00                 C  
ATOM   2454  CZ  ARG   351      26.971  48.277  -1.223  1.00                 C  
ATOM   2455  NH1 ARG   351      26.113  47.398  -1.722  1.00                 N  
ATOM   2456  NH2 ARG   351      28.274  48.033  -1.271  1.00                 N  
ATOM   2457  N   SER   352      25.934  50.133   5.868  1.00                 N  
ATOM   2458  CA  SER   352      25.002  49.964   6.914  1.00                 C  
ATOM   2459  C   SER   352      24.226  51.094   7.483  1.00                 C  
ATOM   2460  O   SER   352      24.630  52.245   7.478  1.00                 O  
ATOM   2461  CB  SER   352      25.676  49.338   8.136  1.00                 C  
ATOM   2462  OG  SER   352      24.768  49.226   9.218  1.00                 O  
ATOM   2463  N   VAL   353      23.074  50.754   8.068  1.00                 N  
ATOM   2464  CA  VAL   353      22.239  51.581   8.893  1.00                 C  
ATOM   2465  C   VAL   353      22.015  50.798  10.243  1.00                 C  
ATOM   2466  O   VAL   353      21.679  49.625  10.196  1.00                 O  
ATOM   2467  CB  VAL   353      20.911  51.920   8.191  1.00                 C  
ATOM   2468  CG1 VAL   353      20.029  52.765   9.099  1.00                 C  
ATOM   2469  CG2 VAL   353      21.171  52.638   6.876  1.00                 C  
ATOM   2470  N   LYS   354      22.279  51.456  11.318  1.00                 N  
ATOM   2471  CA  LYS   354      22.064  50.962  12.672  1.00                 C  
ATOM   2472  C   LYS   354      20.848  51.678  13.256  1.00                 C  
ATOM   2473  O   LYS   354      20.623  52.874  13.171  1.00                 O  
ATOM   2474  CB  LYS   354      23.313  51.184  13.528  1.00                 C  
ATOM   2475  CD  LYS   354      24.467  50.904  15.739  1.00                 C  
ATOM   2476  CE  LYS   354      25.652  50.117  15.203  1.00                 C  
ATOM   2477  CG  LYS   354      23.208  50.621  14.936  1.00                 C  
ATOM   2478  NZ  LYS   354      26.858  50.276  16.061  1.00                 N  
ATOM   2479  N   LEU   355      20.001  50.853  13.892  1.00                 N  
ATOM   2480  CA  LEU   355      18.829  51.313  14.550  1.00                 C  
ATOM   2481  C   LEU   355      18.677  50.789  15.985  1.00                 C  
ATOM   2482  O   LEU   355      18.586  49.585  16.188  1.00                 O  
ATOM   2483  CB  LEU   355      17.581  50.926  13.754  1.00                 C  
ATOM   2484  CG  LEU   355      17.474  51.498  12.340  1.00                 C  
ATOM   2485  CD1 LEU   355      16.271  50.915  11.613  1.00                 C  
ATOM   2486  CD2 LEU   355      17.383  53.016  12.380  1.00                 C  
ATOM   2487  N   ASP   356      18.568  51.705  16.911  1.00                 N  
ATOM   2488  CA  ASP   356      18.276  51.449  18.315  1.00                 C  
ATOM   2489  C   ASP   356      16.766  51.416  18.549  1.00                 C  
ATOM   2490  O   ASP   356      16.054  52.444  18.386  1.00                 O  
ATOM   2491  CB  ASP   356      18.931  52.511  19.201  1.00                 C  
ATOM   2492  CG  ASP   356      18.718  52.249  20.679  1.00                 C  
ATOM   2493  OD1 ASP   356      17.927  51.342  21.013  1.00                 O  
ATOM   2494  OD2 ASP   356      19.341  52.951  21.502  1.00                 O  
ATOM   2495  N   VAL   357      16.186  50.259  18.893  1.00                 N  
ATOM   2496  CA  VAL   357      14.795  50.112  19.218  1.00                 C  
ATOM   2497  C   VAL   357      14.611  49.848  20.744  1.00                 C  
ATOM   2498  O   VAL   357      13.516  49.685  21.219  1.00                 O  
ATOM   2499  CB  VAL   357      14.142  48.979  18.405  1.00                 C  
ATOM   2500  CG1 VAL   357      14.229  49.274  16.915  1.00                 C  
ATOM   2501  CG2 VAL   357      14.799  47.645  18.726  1.00                 C  
ATOM   2502  N   THR   358      15.749  49.834  21.457  1.00                 N  
ATOM   2503  CA  THR   358      15.742  49.559  22.881  1.00                 C  
ATOM   2504  C   THR   358      15.441  50.741  23.746  1.00                 C  
ATOM   2505  O   THR   358      14.645  50.676  24.686  1.00                 O  
ATOM   2506  CB  THR   358      17.089  48.978  23.350  1.00                 C  
ATOM   2507  OG1 THR   358      17.341  47.740  22.674  1.00                 O  
ATOM   2508  CG2 THR   358      17.063  48.717  24.849  1.00                 C  
ATOM   2509  N   LYS   359      16.103  51.885  23.475  1.00                 N  
ATOM   2510  CA  LYS   359      15.910  53.092  24.261  1.00                 C  
ATOM   2511  C   LYS   359      14.485  53.541  24.184  1.00                 C  
ATOM   2512  O   LYS   359      13.822  53.799  25.234  1.00                 O  
ATOM   2513  CB  LYS   359      16.848  54.201  23.779  1.00                 C  
ATOM   2514  CD  LYS   359      19.186  55.092  23.589  1.00                 C  
ATOM   2515  CE  LYS   359      20.653  54.841  23.898  1.00                 C  
ATOM   2516  CG  LYS   359      18.312  53.965  24.113  1.00                 C  
ATOM   2517  NZ  LYS   359      21.527  55.917  23.353  1.00                 N  
ATOM   2518  N   THR   360      13.955  53.554  22.989  1.00                 N  
ATOM   2519  CA  THR   360      12.576  53.826  22.695  1.00                 C  
ATOM   2520  C   THR   360      12.232  52.884  21.536  1.00                 C  
ATOM   2521  O   THR   360      13.090  52.729  20.663  1.00                 O  
ATOM   2522  CB  THR   360      12.356  55.309  22.345  1.00                 C  
ATOM   2523  OG1 THR   360      12.780  56.130  23.440  1.00                 O  
ATOM   2524  CG2 THR   360      10.883  55.580  22.076  1.00                 C  
ATOM   2525  N   PHE   361      11.096  52.294  21.627  1.00                 N  
ATOM   2526  CA  PHE   361      10.648  51.346  20.629  1.00                 C  
ATOM   2527  C   PHE   361      10.193  52.056  19.366  1.00                 C  
ATOM   2528  O   PHE   361       9.680  53.159  19.376  1.00                 O  
ATOM   2529  CB  PHE   361       9.514  50.481  21.183  1.00                 C  
ATOM   2530  CG  PHE   361       8.291  51.260  21.571  1.00                 C  
ATOM   2531  CZ  PHE   361       6.029  52.704  22.297  1.00                 C  
ATOM   2532  CD1 PHE   361       7.328  51.580  20.630  1.00                 C  
ATOM   2533  CE1 PHE   361       6.202  52.297  20.988  1.00                 C  
ATOM   2534  CD2 PHE   361       8.103  51.675  22.878  1.00                 C  
ATOM   2535  CE2 PHE   361       6.977  52.392  23.236  1.00                 C  
ATOM   2536  N   PHE   362      10.396  51.334  18.236  1.00                 N  
ATOM   2537  CA  PHE   362       9.921  51.788  16.942  1.00                 C  
ATOM   2538  C   PHE   362       9.135  50.638  16.308  1.00                 C  
ATOM   2539  O   PHE   362       9.590  49.491  16.340  1.00                 O  
ATOM   2540  CB  PHE   362      11.094  52.230  16.065  1.00                 C  
ATOM   2541  CG  PHE   362      11.865  53.392  16.625  1.00                 C  
ATOM   2542  CZ  PHE   362      13.286  55.545  17.660  1.00                 C  
ATOM   2543  CD1 PHE   362      13.144  53.216  17.124  1.00                 C  
ATOM   2544  CE1 PHE   362      13.853  54.285  17.639  1.00                 C  
ATOM   2545  CD2 PHE   362      11.311  54.659  16.654  1.00                 C  
ATOM   2546  CE2 PHE   362      12.020  55.728  17.169  1.00                 C  
ATOM   2547  N   PRO   363       7.983  50.893  15.843  1.00                 N  
ATOM   2548  CA  PRO   363       7.079  49.873  15.333  1.00                 C  
ATOM   2549  C   PRO   363       7.581  49.223  14.046  1.00                 C  
ATOM   2550  O   PRO   363       8.319  49.707  13.238  1.00                 O  
ATOM   2551  CB  PRO   363       5.772  50.628  15.084  1.00                 C  
ATOM   2552  CD  PRO   363       7.391  52.281  15.695  1.00                 C  
ATOM   2553  CG  PRO   363       6.197  52.033  14.817  1.00                 C  
ATOM   2554  N   VAL   364       7.009  47.993  13.885  1.00                 N  
ATOM   2555  CA  VAL   364       7.349  47.181  12.725  1.00                 C  
ATOM   2556  C   VAL   364       7.140  47.933  11.423  1.00                 C  
ATOM   2557  O   VAL   364       7.996  47.817  10.545  1.00                 O  
ATOM   2558  CB  VAL   364       6.535  45.874  12.693  1.00                 C  
ATOM   2559  CG1 VAL   364       5.066  46.167  12.432  1.00                 C  
ATOM   2560  CG2 VAL   364       7.089  44.928  11.638  1.00                 C  
ATOM   2561  N   ASN   365       6.084  48.676  11.281  1.00                 N  
ATOM   2562  CA  ASN   365       5.818  49.456  10.067  1.00                 C  
ATOM   2563  C   ASN   365       6.923  50.481   9.781  1.00                 C  
ATOM   2564  O   ASN   365       7.240  50.675   8.640  1.00                 O  
ATOM   2565  CB  ASN   365       4.464  50.161  10.169  1.00                 C  
ATOM   2566  CG  ASN   365       3.297  49.205  10.022  1.00                 C  
ATOM   2567  OD1 ASN   365       3.448  48.101   9.499  1.00                 O  
ATOM   2568  ND2 ASN   365       2.125  49.628  10.484  1.00                 N  
ATOM   2569  N   THR   366       7.492  51.102  10.832  1.00                 N  
ATOM   2570  CA  THR   366       8.548  52.076  10.662  1.00                 C  
ATOM   2571  C   THR   366       9.822  51.378  10.210  1.00                 C  
ATOM   2572  O   THR   366      10.508  51.876   9.350  1.00                 O  
ATOM   2573  CB  THR   366       8.806  52.861  11.961  1.00                 C  
ATOM   2574  OG1 THR   366       7.620  53.573  12.336  1.00                 O  
ATOM   2575  CG2 THR   366       9.932  53.864  11.763  1.00                 C  
ATOM   2576  N   ILE   367      10.093  50.220  10.800  1.00                 N  
ATOM   2577  CA  ILE   367      11.220  49.407  10.376  1.00                 C  
ATOM   2578  C   ILE   367      11.120  48.992   8.906  1.00                 C  
ATOM   2579  O   ILE   367      12.104  49.049   8.170  1.00                 O  
ATOM   2580  CB  ILE   367      11.365  48.146  11.247  1.00                 C  
ATOM   2581  CD1 ILE   367      13.001  49.283  12.838  1.00                 C  
ATOM   2582  CG1 ILE   367      11.697  48.530  12.691  1.00                 C  
ATOM   2583  CG2 ILE   367      12.407  47.208  10.657  1.00                 C  
ATOM   2584  N   VAL   368       9.943  48.579   8.456  1.00                 N  
ATOM   2585  CA  VAL   368       9.747  48.207   7.047  1.00                 C  
ATOM   2586  C   VAL   368       9.977  49.389   6.116  1.00                 C  
ATOM   2587  O   VAL   368      10.653  49.232   5.098  1.00                 O  
ATOM   2588  CB  VAL   368       8.339  47.631   6.806  1.00                 C  
ATOM   2589  CG1 VAL   368       8.083  47.456   5.317  1.00                 C  
ATOM   2590  CG2 VAL   368       8.173  46.308   7.537  1.00                 C  
ATOM   2591  N   LYS   369       9.426  50.575   6.445  1.00                 N  
ATOM   2592  CA  LYS   369       9.662  51.786   5.639  1.00                 C  
ATOM   2593  C   LYS   369      11.135  52.118   5.480  1.00                 C  
ATOM   2594  O   LYS   369      11.606  52.512   4.416  1.00                 O  
ATOM   2595  CB  LYS   369       8.944  52.988   6.256  1.00                 C  
ATOM   2596  CD  LYS   369       6.782  54.151   6.779  1.00                 C  
ATOM   2597  CE  LYS   369       5.268  54.094   6.666  1.00                 C  
ATOM   2598  CG  LYS   369       7.430  52.939   6.130  1.00                 C  
ATOM   2599  NZ  LYS   369       4.617  55.254   7.335  1.00                 N  
ATOM   2600  N   LEU   370      11.899  51.947   6.564  1.00                 N  
ATOM   2601  CA  LEU   370      13.326  52.138   6.564  1.00                 C  
ATOM   2602  C   LEU   370      14.021  51.141   5.636  1.00                 C  
ATOM   2603  O   LEU   370      14.894  51.536   4.863  1.00                 O  
ATOM   2604  CB  LEU   370      13.884  52.007   7.983  1.00                 C  
ATOM   2605  CG  LEU   370      13.512  53.122   8.963  1.00                 C  
ATOM   2606  CD1 LEU   370      13.976  52.777  10.370  1.00                 C  
ATOM   2607  CD2 LEU   370      14.108  54.449   8.519  1.00                 C  
ATOM   2608  N   LEU   371      13.628  49.881   5.658  1.00                 N  
ATOM   2609  CA  LEU   371      14.198  48.866   4.770  1.00                 C  
ATOM   2610  C   LEU   371      13.887  49.146   3.286  1.00                 C  
ATOM   2611  O   LEU   371      14.728  48.939   2.437  1.00                 O  
ATOM   2612  CB  LEU   371      13.682  47.475   5.145  1.00                 C  
ATOM   2613  CG  LEU   371      14.175  46.906   6.477  1.00                 C  
ATOM   2614  CD1 LEU   371      13.449  45.611   6.809  1.00                 C  
ATOM   2615  CD2 LEU   371      15.678  46.675   6.440  1.00                 C  
ATOM   2616  N   ARG   372      12.711  49.657   3.004  1.00                 N  
ATOM   2617  CA  ARG   372      12.386  50.060   1.624  1.00                 C  
ATOM   2618  C   ARG   372      13.373  51.100   1.103  1.00                 C  
ATOM   2619  O   ARG   372      13.879  51.012  -0.024  1.00                 O  
ATOM   2620  CB  ARG   372      10.960  50.609   1.548  1.00                 C  
ATOM   2621  CD  ARG   372       8.493  50.179   1.723  1.00                 C  
ATOM   2622  NE  ARG   372       7.442  49.177   1.884  1.00                 N  
ATOM   2623  CG  ARG   372       9.879  49.554   1.719  1.00                 C  
ATOM   2624  CZ  ARG   372       6.163  49.465   2.105  1.00                 C  
ATOM   2625  NH1 ARG   372       5.277  48.488   2.239  1.00                 N  
ATOM   2626  NH2 ARG   372       5.774  50.730   2.193  1.00                 N  
ATOM   2627  N   LEU   373      13.559  52.158   1.907  1.00                 N  
ATOM   2628  CA  LEU   373      14.452  53.257   1.494  1.00                 C  
ATOM   2629  C   LEU   373      15.869  52.810   1.387  1.00                 C  
ATOM   2630  O   LEU   373      16.646  53.237   0.521  1.00                 O  
ATOM   2631  CB  LEU   373      14.353  54.426   2.477  1.00                 C  
ATOM   2632  CG  LEU   373      15.201  55.658   2.152  1.00                 C  
ATOM   2633  CD1 LEU   373      14.821  56.229   0.795  1.00                 C  
ATOM   2634  CD2 LEU   373      15.046  56.716   3.233  1.00                 C  
ATOM   2635  N   MET   374      16.326  51.920   2.333  1.00                 N  
ATOM   2636  CA  MET   374      17.654  51.399   2.262  1.00                 C  
ATOM   2637  C   MET   374      17.878  50.730   0.886  1.00                 C  
ATOM   2638  O   MET   374      18.925  50.917   0.271  1.00                 O  
ATOM   2639  CB  MET   374      17.901  50.404   3.398  1.00                 C  
ATOM   2640  SD  MET   374      18.053  49.821   6.102  1.00                 S  
ATOM   2641  CE  MET   374      19.684  49.134   5.824  1.00                 C  
ATOM   2642  CG  MET   374      17.966  51.040   4.777  1.00                 C  
ATOM   2643  N   LYS   375      16.920  49.904   0.483  1.00                 N  
ATOM   2644  CA  LYS   375      17.085  49.132  -0.749  1.00                 C  
ATOM   2645  C   LYS   375      17.143  50.066  -1.968  1.00                 C  
ATOM   2646  O   LYS   375      17.877  49.813  -2.902  1.00                 O  
ATOM   2647  CB  LYS   375      15.946  48.122  -0.905  1.00                 C  
ATOM   2648  CD  LYS   375      17.261  46.323  -2.059  1.00                 C  
ATOM   2649  CE  LYS   375      17.311  45.372  -3.244  1.00                 C  
ATOM   2650  CG  LYS   375      16.058  47.247  -2.143  1.00                 C  
ATOM   2651  NZ  LYS   375      18.516  44.498  -3.204  1.00                 N  
ATOM   2652  N   MET   376      16.316  51.104  -1.916  1.00                 N  
ATOM   2653  CA  MET   376      16.279  52.098  -2.973  1.00                 C  
ATOM   2654  C   MET   376      17.610  52.785  -3.202  1.00                 C  
ATOM   2655  O   MET   376      17.930  53.143  -4.356  1.00                 O  
ATOM   2656  CB  MET   376      15.221  53.161  -2.672  1.00                 C  
ATOM   2657  SD  MET   376      12.579  53.909  -2.302  1.00                 S  
ATOM   2658  CE  MET   376      12.718  55.043  -3.681  1.00                 C  
ATOM   2659  CG  MET   376      13.790  52.657  -2.766  1.00                 C  
ATOM   2660  N   TYR   377      18.429  52.918  -2.166  1.00                 N  
ATOM   2661  CA  TYR   377      19.722  53.607  -2.271  1.00                 C  
ATOM   2662  C   TYR   377      20.892  52.709  -2.045  1.00                 C  
ATOM   2663  O   TYR   377      22.027  53.081  -1.850  1.00                 O  
ATOM   2664  CB  TYR   377      19.792  54.769  -1.278  1.00                 C  
ATOM   2665  CG  TYR   377      18.762  55.848  -1.524  1.00                 C  
ATOM   2666  OH  TYR   377      15.928  58.811  -2.216  1.00                 O  
ATOM   2667  CZ  TYR   377      16.866  57.831  -1.986  1.00                 C  
ATOM   2668  CD1 TYR   377      18.282  56.095  -2.804  1.00                 C  
ATOM   2669  CE1 TYR   377      17.341  57.079  -3.038  1.00                 C  
ATOM   2670  CD2 TYR   377      18.272  56.616  -0.475  1.00                 C  
ATOM   2671  CE2 TYR   377      17.330  57.604  -0.691  1.00                 C  
ATOM   2672  N   LYS   378      20.628  51.370  -2.134  1.00                 N  
ATOM   2673  CA  LYS   378      21.573  50.325  -2.145  1.00                 C  
ATOM   2674  C   LYS   378      22.321  50.048  -0.855  1.00                 C  
ATOM   2675  O   LYS   378      23.374  49.437  -0.856  1.00                 O  
ATOM   2676  CB  LYS   378      22.632  50.572  -3.221  1.00                 C  
ATOM   2677  CD  LYS   378      23.180  50.871  -5.652  1.00                 C  
ATOM   2678  CE  LYS   378      22.616  51.069  -7.049  1.00                 C  
ATOM   2679  CG  LYS   378      22.070  50.704  -4.627  1.00                 C  
ATOM   2680  NZ  LYS   378      23.689  51.318  -8.051  1.00                 N  
ATOM   2681  N   PHE   379      21.731  50.449   0.271  1.00                 N  
ATOM   2682  CA  PHE   379      22.323  50.093   1.594  1.00                 C  
ATOM   2683  C   PHE   379      21.910  48.624   1.874  1.00                 C  
ATOM   2684  O   PHE   379      20.785  48.255   1.567  1.00                 O  
ATOM   2685  CB  PHE   379      21.836  51.058   2.676  1.00                 C  
ATOM   2686  CG  PHE   379      22.402  52.444   2.553  1.00                 C  
ATOM   2687  CZ  PHE   379      23.446  55.010   2.328  1.00                 C  
ATOM   2688  CD1 PHE   379      23.529  52.681   1.784  1.00                 C  
ATOM   2689  CE1 PHE   379      24.050  53.955   1.670  1.00                 C  
ATOM   2690  CD2 PHE   379      21.810  53.510   3.205  1.00                 C  
ATOM   2691  CE2 PHE   379      22.331  54.785   3.091  1.00                 C  
ATOM   2692  N   ASN   380      22.839  47.819   2.368  1.00                 N  
ATOM   2693  CA  ASN   380      22.659  46.386   2.421  1.00                 C  
ATOM   2694  C   ASN   380      22.843  45.734   3.754  1.00                 C  
ATOM   2695  O   ASN   380      22.822  44.503   3.840  1.00                 O  
ATOM   2696  CB  ASN   380      23.600  45.691   1.435  1.00                 C  
ATOM   2697  CG  ASN   380      25.062  45.904   1.776  1.00                 C  
ATOM   2698  OD1 ASN   380      25.392  46.392   2.857  1.00                 O  
ATOM   2699  ND2 ASN   380      25.943  45.539   0.853  1.00                 N  
ATOM   2700  N   GLU   381      23.106  46.499   4.814  1.00                 N  
ATOM   2701  CA  GLU   381      23.323  45.948   6.145  1.00                 C  
ATOM   2702  C   GLU   381      22.437  46.721   7.128  1.00                 C  
ATOM   2703  O   GLU   381      22.580  47.926   7.243  1.00                 O  
ATOM   2704  CB  GLU   381      24.802  46.035   6.526  1.00                 C  
ATOM   2705  CD  GLU   381      25.562  43.720   5.859  1.00                 C  
ATOM   2706  CG  GLU   381      25.721  45.212   5.639  1.00                 C  
ATOM   2707  OE1 GLU   381      25.062  43.329   6.935  1.00                 O  
ATOM   2708  OE2 GLU   381      25.936  42.943   4.956  1.00                 O  
ATOM   2709  N   LEU   382      21.598  45.991   7.839  1.00                 N  
ATOM   2710  CA  LEU   382      20.759  46.510   8.873  1.00                 C  
ATOM   2711  C   LEU   382      21.196  45.933  10.238  1.00                 C  
ATOM   2712  O   LEU   382      21.000  44.780  10.570  1.00                 O  
ATOM   2713  CB  LEU   382      19.292  46.182   8.588  1.00                 C  
ATOM   2714  CG  LEU   382      18.277  46.651   9.632  1.00                 C  
ATOM   2715  CD1 LEU   382      18.278  48.168   9.739  1.00                 C  
ATOM   2716  CD2 LEU   382      16.883  46.146   9.292  1.00                 C  
ATOM   2717  N   VAL   383      21.860  46.763  11.007  1.00                 N  
ATOM   2718  CA  VAL   383      22.387  46.478  12.330  1.00                 C  
ATOM   2719  C   VAL   383      21.324  46.843  13.362  1.00                 C  
ATOM   2720  O   VAL   383      20.960  47.995  13.575  1.00                 O  
ATOM   2721  CB  VAL   383      23.701  47.238  12.590  1.00                 C  
ATOM   2722  CG1 VAL   383      24.213  46.952  13.993  1.00                 C  
ATOM   2723  CG2 VAL   383      24.747  46.864  11.551  1.00                 C  
ATOM   2724  N   LEU   384      20.723  45.773  13.914  1.00                 N  
ATOM   2725  CA  LEU   384      19.514  45.871  14.717  1.00                 C  
ATOM   2726  C   LEU   384      19.789  45.767  16.208  1.00                 C  
ATOM   2727  O   LEU   384      20.107  44.710  16.734  1.00                 O  
ATOM   2728  CB  LEU   384      18.513  44.786  14.313  1.00                 C  
ATOM   2729  CG  LEU   384      18.050  44.801  12.855  1.00                 C  
ATOM   2730  CD1 LEU   384      17.135  43.619  12.570  1.00                 C  
ATOM   2731  CD2 LEU   384      17.343  46.108  12.528  1.00                 C  
ATOM   2732  N   VAL   385      19.762  46.914  16.880  1.00                 N  
ATOM   2733  CA  VAL   385      20.102  47.002  18.310  1.00                 C  
ATOM   2734  C   VAL   385      18.854  46.734  19.123  1.00                 C  
ATOM   2735  O   VAL   385      18.016  47.608  19.424  1.00                 O  
ATOM   2736  CB  VAL   385      20.709  48.373  18.662  1.00                 C  
ATOM   2737  CG1 VAL   385      21.047  48.440  20.144  1.00                 C  
ATOM   2738  CG2 VAL   385      21.945  48.641  17.818  1.00                 C  
ATOM   2739  N   LEU   386      18.668  45.472  19.440  1.00                 N  
ATOM   2740  CA  LEU   386      17.483  44.915  20.019  1.00                 C  
ATOM   2741  C   LEU   386      17.364  44.983  21.530  1.00                 C  
ATOM   2742  O   LEU   386      16.295  44.727  22.065  1.00                 O  
ATOM   2743  CB  LEU   386      17.335  43.444  19.625  1.00                 C  
ATOM   2744  CG  LEU   386      17.166  43.155  18.132  1.00                 C  
ATOM   2745  CD1 LEU   386      17.132  41.657  17.875  1.00                 C  
ATOM   2746  CD2 LEU   386      15.903  43.813  17.597  1.00                 C  
ATOM   2747  N   GLY   387      18.483  45.308  22.197  1.00                 N  
ATOM   2748  CA  GLY   387      18.500  45.345  23.636  1.00                 C  
ATOM   2749  C   GLY   387      19.483  46.374  24.136  1.00                 C  
ATOM   2750  O   GLY   387      20.450  46.721  23.481  1.00                 O  
ATOM   2751  N   SER   388      19.171  46.884  25.321  1.00                 N  
ATOM   2752  CA  SER   388      20.056  47.828  26.008  1.00                 C  
ATOM   2753  C   SER   388      19.598  47.881  27.461  1.00                 C  
ATOM   2754  O   SER   388      18.879  46.987  27.926  1.00                 O  
ATOM   2755  CB  SER   388      20.007  49.199  25.331  1.00                 C  
ATOM   2756  OG  SER   388      21.028  50.048  25.823  1.00                 O  
ATOM   2757  N   ASP   389      19.957  48.929  28.145  1.00                 N  
ATOM   2758  CA  ASP   389      19.539  49.069  29.549  1.00                 C  
ATOM   2759  C   ASP   389      18.060  49.218  29.713  1.00                 C  
ATOM   2760  O   ASP   389      17.436  48.692  30.660  1.00                 O  
ATOM   2761  CB  ASP   389      20.233  50.268  30.198  1.00                 C  
ATOM   2762  CG  ASP   389      21.711  50.029  30.433  1.00                 C  
ATOM   2763  OD1 ASP   389      22.073  48.907  30.845  1.00                 O  
ATOM   2764  OD2 ASP   389      22.508  50.963  30.205  1.00                 O  
ATOM   2765  N   ASP   390      17.389  49.940  28.772  1.00                 N  
ATOM   2766  CA  ASP   390      16.041  50.389  28.985  1.00                 C  
ATOM   2767  C   ASP   390      14.962  49.611  28.290  1.00                 C  
ATOM   2768  O   ASP   390      13.776  49.897  28.383  1.00                 O  
ATOM   2769  CB  ASP   390      15.890  51.851  28.560  1.00                 C  
ATOM   2770  CG  ASP   390      16.687  52.798  29.435  1.00                 C  
ATOM   2771  OD1 ASP   390      16.742  52.569  30.661  1.00                 O  
ATOM   2772  OD2 ASP   390      17.258  53.768  28.894  1.00                 O  
ATOM   2773  N   ALA   391      15.362  48.514  27.634  1.00                 N  
ATOM   2774  CA  ALA   391      14.404  47.671  26.930  1.00                 C  
ATOM   2775  C   ALA   391      15.022  46.474  26.253  1.00                 C  
ATOM   2776  O   ALA   391      16.172  46.457  25.866  1.00                 O  
ATOM   2777  CB  ALA   391      13.651  48.482  25.887  1.00                 C  
ATOM   2778  N   MET   392      14.218  45.439  26.132  1.00                 N  
ATOM   2779  CA  MET   392      14.531  44.180  25.465  1.00                 C  
ATOM   2780  C   MET   392      13.387  43.941  24.478  1.00                 C  
ATOM   2781  O   MET   392      12.232  43.909  24.857  1.00                 O  
ATOM   2782  CB  MET   392      14.681  43.054  26.490  1.00                 C  
ATOM   2783  SD  MET   392      16.634  41.628  25.138  1.00                 S  
ATOM   2784  CE  MET   392      16.588  40.014  24.362  1.00                 C  
ATOM   2785  CG  MET   392      14.992  41.697  25.879  1.00                 C  
ATOM   2786  N   ARG   393      13.738  43.862  23.164  1.00                 N  
ATOM   2787  CA  ARG   393      12.736  43.936  22.136  1.00                 C  
ATOM   2788  C   ARG   393      12.471  42.733  21.255  1.00                 C  
ATOM   2789  O   ARG   393      11.841  42.870  20.200  1.00                 O  
ATOM   2790  CB  ARG   393      13.043  45.082  21.170  1.00                 C  
ATOM   2791  CD  ARG   393      11.684  46.862  22.302  1.00                 C  
ATOM   2792  NE  ARG   393      10.714  46.896  21.210  1.00                 N  
ATOM   2793  CG  ARG   393      13.067  46.454  21.822  1.00                 C  
ATOM   2794  CZ  ARG   393      10.560  47.923  20.380  1.00                 C  
ATOM   2795  NH1 ARG   393       9.652  47.865  19.415  1.00                 N  
ATOM   2796  NH2 ARG   393      11.314  49.005  20.516  1.00                 N  
ATOM   2797  N   VAL   394      12.971  41.572  21.630  1.00                 N  
ATOM   2798  CA  VAL   394      12.821  40.356  20.829  1.00                 C  
ATOM   2799  C   VAL   394      12.329  39.203  21.727  1.00                 C  
ATOM   2800  O   VAL   394      12.922  38.847  22.740  1.00                 O  
ATOM   2801  CB  VAL   394      14.139  39.974  20.130  1.00                 C  
ATOM   2802  CG1 VAL   394      13.962  38.700  19.319  1.00                 C  
ATOM   2803  CG2 VAL   394      14.621  41.112  19.243  1.00                 C  
ATOM   2804  N   PRO   395      11.190  38.636  21.349  1.00                 N  
ATOM   2805  CA  PRO   395      10.658  37.468  22.039  1.00                 C  
ATOM   2806  C   PRO   395      11.590  36.243  21.928  1.00                 C  
ATOM   2807  O   PRO   395      12.094  35.905  20.861  1.00                 O  
ATOM   2808  CB  PRO   395       9.322  37.203  21.342  1.00                 C  
ATOM   2809  CD  PRO   395      10.187  39.196  20.338  1.00                 C  
ATOM   2810  CG  PRO   395       8.918  38.530  20.792  1.00                 C  
ATOM   2811  N   LEU   396      11.948  35.667  23.077  1.00                 N  
ATOM   2812  CA  LEU   396      12.834  34.523  23.150  1.00                 C  
ATOM   2813  C   LEU   396      12.094  33.321  23.795  1.00                 C  
ATOM   2814  O   LEU   396      11.804  33.315  24.996  1.00                 O  
ATOM   2815  CB  LEU   396      14.095  34.871  23.944  1.00                 C  
ATOM   2816  CG  LEU   396      15.238  33.857  23.880  1.00                 C  
ATOM   2817  CD1 LEU   396      16.526  34.464  24.414  1.00                 C  
ATOM   2818  CD2 LEU   396      14.884  32.598  24.658  1.00                 C  
ATOM   2819  N   ILE   397      11.841  32.333  22.979  1.00                 N  
ATOM   2820  CA  ILE   397      11.182  31.101  23.455  1.00                 C  
ATOM   2821  C   ILE   397      11.888  30.559  24.662  1.00                 C  
ATOM   2822  O   ILE   397      13.110  30.359  24.620  1.00                 O  
ATOM   2823  CB  ILE   397      11.122  30.030  22.350  1.00                 C  
ATOM   2824  CD1 ILE   397       9.894  27.905  21.661  1.00                 C  
ATOM   2825  CG1 ILE   397      10.219  28.872  22.779  1.00                 C  
ATOM   2826  CG2 ILE   397      12.522  29.555  21.992  1.00                 C  
ATOM   2827  N   SER   398      11.152  30.328  25.767  1.00                 N  
ATOM   2828  CA  SER   398      11.717  29.803  26.986  1.00                 C  
ATOM   2829  C   SER   398      12.206  30.812  27.999  1.00                 C  
ATOM   2830  O   SER   398      12.537  30.454  29.126  1.00                 O  
ATOM   2831  CB  SER   398      12.894  28.876  26.675  1.00                 C  
ATOM   2832  OG  SER   398      12.483  27.780  25.877  1.00                 O  
ATOM   2833  N   THR   399      12.256  32.094  27.625  1.00                 N  
ATOM   2834  CA  THR   399      12.676  33.206  28.495  1.00                 C  
ATOM   2835  C   THR   399      11.691  34.356  28.355  1.00                 C  
ATOM   2836  O   THR   399      11.948  35.448  27.889  1.00                 O  
ATOM   2837  CB  THR   399      14.102  33.679  28.157  1.00                 C  
ATOM   2838  OG1 THR   399      14.174  34.039  26.772  1.00                 O  
ATOM   2839  CG2 THR   399      15.108  32.570  28.425  1.00                 C  
ATOM   2840  N   ALA   400      10.452  34.111  28.711  1.00                 N  
ATOM   2841  CA  ALA   400       9.374  35.050  28.600  1.00                 C  
ATOM   2842  C   ALA   400       9.618  36.334  29.360  1.00                 C  
ATOM   2843  O   ALA   400       9.162  37.359  28.913  1.00                 O  
ATOM   2844  CB  ALA   400       8.075  34.427  29.088  1.00                 C  
ATOM   2845  N   ASP   401      10.253  36.306  30.530  1.00                 N  
ATOM   2846  CA  ASP   401      10.486  37.483  31.317  1.00                 C  
ATOM   2847  C   ASP   401      11.244  38.547  30.498  1.00                 C  
ATOM   2848  O   ASP   401      11.092  39.683  30.864  1.00                 O  
ATOM   2849  CB  ASP   401      11.268  37.134  32.585  1.00                 C  
ATOM   2850  CG  ASP   401      10.430  36.376  33.596  1.00                 C  
ATOM   2851  OD1 ASP   401       9.191  36.355  33.444  1.00                 O  
ATOM   2852  OD2 ASP   401      11.013  35.802  34.540  1.00                 O  
ATOM   2853  N   PHE   402      12.047  38.206  29.505  1.00                 N  
ATOM   2854  CA  PHE   402      12.811  39.185  28.735  1.00                 C  
ATOM   2855  C   PHE   402      11.899  40.215  28.075  1.00                 C  
ATOM   2856  O   PHE   402      12.191  41.406  28.064  1.00                 O  
ATOM   2857  CB  PHE   402      13.660  38.486  27.671  1.00                 C  
ATOM   2858  CG  PHE   402      14.866  37.782  28.224  1.00                 C  
ATOM   2859  CZ  PHE   402      17.102  36.481  29.241  1.00                 C  
ATOM   2860  CD1 PHE   402      14.919  37.411  29.556  1.00                 C  
ATOM   2861  CE1 PHE   402      16.029  36.764  30.065  1.00                 C  
ATOM   2862  CD2 PHE   402      15.949  37.493  27.412  1.00                 C  
ATOM   2863  CE2 PHE   402      17.059  36.846  27.921  1.00                 C  
ATOM   2864  N   LYS   403      10.771  39.771  27.544  1.00                 N  
ATOM   2865  CA  LYS   403       9.768  40.618  26.930  1.00                 C  
ATOM   2866  C   LYS   403       8.643  41.033  27.859  1.00                 C  
ATOM   2867  O   LYS   403       8.153  42.163  27.793  1.00                 O  
ATOM   2868  CB  LYS   403       9.153  39.924  25.713  1.00                 C  
ATOM   2869  CD  LYS   403       7.707  38.086  24.802  1.00                 C  
ATOM   2870  CE  LYS   403       6.926  36.825  25.135  1.00                 C  
ATOM   2871  CG  LYS   403       8.290  38.721  26.054  1.00                 C  
ATOM   2872  NZ  LYS   403       5.775  37.106  26.036  1.00                 N  
ATOM   2873  N   GLU   404       8.222  40.143  28.780  1.00                 N  
ATOM   2874  CA  GLU   404       7.175  40.440  29.721  1.00                 C  
ATOM   2875  C   GLU   404       7.557  41.563  30.708  1.00                 C  
ATOM   2876  O   GLU   404       6.725  42.411  31.022  1.00                 O  
ATOM   2877  CB  GLU   404       6.793  39.187  30.511  1.00                 C  
ATOM   2878  CD  GLU   404       5.771  36.877  30.486  1.00                 C  
ATOM   2879  CG  GLU   404       6.064  38.134  29.691  1.00                 C  
ATOM   2880  OE1 GLU   404       6.298  36.749  31.611  1.00                 O  
ATOM   2881  OE2 GLU   404       5.014  36.020  29.983  1.00                 O  
ATOM   2882  N   ILE   405       8.778  41.542  31.157  1.00                 N  
ATOM   2883  CA  ILE   405       9.352  42.536  32.040  1.00                 C  
ATOM   2884  C   ILE   405      10.235  43.471  31.186  1.00                 C  
ATOM   2885  O   ILE   405       9.956  44.670  31.183  1.00                 O  
ATOM   2886  CB  ILE   405      10.153  41.882  33.181  1.00                 C  
ATOM   2887  CD1 ILE   405       8.353  40.153  33.699  1.00                 C  
ATOM   2888  CG1 ILE   405       9.206  41.287  34.225  1.00                 C  
ATOM   2889  CG2 ILE   405      11.118  42.884  33.797  1.00                 C  
ATOM   2890  N   GLU   406      11.219  42.967  30.509  1.00                 N  
ATOM   2891  CA  GLU   406      12.138  43.743  29.750  1.00                 C  
ATOM   2892  C   GLU   406      11.556  44.585  28.622  1.00                 C  
ATOM   2893  O   GLU   406      12.176  45.572  28.182  1.00                 O  
ATOM   2894  CB  GLU   406      13.212  42.847  29.130  1.00                 C  
ATOM   2895  CD  GLU   406      15.182  41.310  29.500  1.00                 C  
ATOM   2896  CG  GLU   406      14.193  42.268  30.136  1.00                 C  
ATOM   2897  OE1 GLU   406      15.773  41.670  28.460  1.00                 O  
ATOM   2898  OE2 GLU   406      15.366  40.200  30.042  1.00                 O  
ATOM   2899  N   LEU   407      10.775  43.961  27.756  1.00                 N  
ATOM   2900  CA  LEU   407      10.248  44.635  26.586  1.00                 C  
ATOM   2901  C   LEU   407       9.021  45.465  26.921  1.00                 C  
ATOM   2902  O   LEU   407       8.808  46.559  26.391  1.00                 O  
ATOM   2903  CB  LEU   407       9.904  43.621  25.493  1.00                 C  
ATOM   2904  CG  LEU   407      11.084  42.885  24.855  1.00                 C  
ATOM   2905  CD1 LEU   407      10.593  41.802  23.907  1.00                 C  
ATOM   2906  CD2 LEU   407      11.992  43.860  24.120  1.00                 C  
ATOM   2907  N   PHE   408       8.187  44.942  27.822  1.00                 N  
ATOM   2908  CA  PHE   408       6.913  45.594  28.182  1.00                 C  
ATOM   2909  C   PHE   408       6.578  45.194  29.605  1.00                 C  
ATOM   2910  O   PHE   408       6.991  44.151  30.121  1.00                 O  
ATOM   2911  CB  PHE   408       5.810  45.193  27.201  1.00                 C  
ATOM   2912  CG  PHE   408       5.491  43.725  27.215  1.00                 C  
ATOM   2913  CZ  PHE   408       4.904  41.008  27.234  1.00                 C  
ATOM   2914  CD1 PHE   408       4.842  43.153  28.295  1.00                 C  
ATOM   2915  CE1 PHE   408       4.549  41.802  28.307  1.00                 C  
ATOM   2916  CD2 PHE   408       5.840  42.916  26.147  1.00                 C  
ATOM   2917  CE2 PHE   408       5.547  41.566  26.160  1.00                 C  
ATOM   2918  N   ALA   409       5.797  46.065  30.255  1.00                 N  
ATOM   2919  CA  ALA   409       5.187  45.782  31.571  1.00                 C  
ATOM   2920  C   ALA   409       3.740  46.199  31.473  1.00                 C  
ATOM   2921  O   ALA   409       3.424  47.313  31.047  1.00                 O  
ATOM   2922  CB  ALA   409       5.933  46.521  32.671  1.00                 C  
ATOM   2923  N   THR   410       2.813  45.317  31.864  1.00                 N  
ATOM   2924  CA  THR   410       1.398  45.726  31.977  1.00                 C  
ATOM   2925  C   THR   410       1.025  45.538  33.441  1.00                 C  
ATOM   2926  O   THR   410       1.088  44.419  33.958  1.00                 O  
ATOM   2927  CB  THR   410       0.496  44.905  31.037  1.00                 C  
ATOM   2928  OG1 THR   410       0.917  45.095  29.680  1.00                 O  
ATOM   2929  CG2 THR   410      -0.952  45.350  31.164  1.00                 C  
ATOM   2930  N   ASN   411       0.632  46.584  34.157  1.00                 N  
ATOM   2931  CA  ASN   411       0.524  46.451  35.635  1.00                 C  
ATOM   2932  C   ASN   411      -0.416  47.499  36.207  1.00                 C  
ATOM   2933  O   ASN   411      -0.869  48.422  35.525  1.00                 O  
ATOM   2934  CB  ASN   411       1.906  46.551  36.284  1.00                 C  
ATOM   2935  CG  ASN   411       2.581  47.881  36.015  1.00                 C  
ATOM   2936  OD1 ASN   411       2.034  48.940  36.322  1.00                 O  
ATOM   2937  ND2 ASN   411       3.777  47.830  35.438  1.00                 N  
ATOM   2938  N   GLU   412      -0.715  47.350  37.500  1.00                 N  
ATOM   2939  CA  GLU   412      -1.616  48.250  38.198  1.00                 C  
ATOM   2940  C   GLU   412      -1.080  48.645  39.570  1.00                 C  
ATOM   2941  O   GLU   412      -1.832  49.047  40.462  1.00                 O  
ATOM   2942  CB  GLU   412      -2.998  47.612  38.351  1.00                 C  
ATOM   2943  CD  GLU   412      -4.377  45.690  39.237  1.00                 C  
ATOM   2944  CG  GLU   412      -2.993  46.295  39.111  1.00                 C  
ATOM   2945  OE1 GLU   412      -5.325  46.246  38.643  1.00                 O  
ATOM   2946  OE2 GLU   412      -4.514  44.660  39.929  1.00                 O  
ATOM   2947  N   CYS   413       0.243  48.539  39.768  1.00                 N  
ATOM   2948  CA  CYS   413       0.864  48.836  41.056  1.00                 C  
ATOM   2949  C   CYS   413       1.823  49.993  40.971  1.00                 C  
ATOM   2950  O   CYS   413       2.098  50.531  39.895  1.00                 O  
ATOM   2951  CB  CYS   413       1.595  47.605  41.595  1.00                 C  
ATOM   2952  SG  CYS   413       0.536  46.164  41.860  1.00                 S  
ATOM   2953  N   LEU   414       2.355  50.403  42.111  1.00                 N  
ATOM   2954  CA  LEU   414       3.477  51.373  42.102  1.00                 C  
ATOM   2955  C   LEU   414       4.650  50.776  41.321  1.00                 C  
ATOM   2956  O   LEU   414       4.802  49.558  41.198  1.00                 O  
ATOM   2957  CB  LEU   414       3.890  51.728  43.532  1.00                 C  
ATOM   2958  CG  LEU   414       2.853  52.480  44.370  1.00                 C  
ATOM   2959  CD1 LEU   414       3.335  52.639  45.804  1.00                 C  
ATOM   2960  CD2 LEU   414       2.552  53.840  43.758  1.00                 C  
ATOM   2961  N   GLY   415       5.498  51.653  40.780  1.00                 N  
ATOM   2962  CA  GLY   415       6.709  51.213  40.073  1.00                 C  
ATOM   2963  C   GLY   415       7.902  51.391  40.979  1.00                 C  
ATOM   2964  O   GLY   415       8.240  52.498  41.406  1.00                 O  
ATOM   2965  N   LYS   416       8.499  50.234  41.334  1.00                 N  
ATOM   2966  CA  LYS   416       9.770  50.348  42.057  1.00                 C  
ATOM   2967  C   LYS   416      10.383  49.007  42.369  1.00                 C  
ATOM   2968  O   LYS   416      11.611  48.951  42.606  1.00                 O  
ATOM   2969  CB  LYS   416       9.578  51.129  43.358  1.00                 C  
ATOM   2970  CD  LYS   416      11.821  52.254  43.439  1.00                 C  
ATOM   2971  CE  LYS   416      13.049  52.538  44.288  1.00                 C  
ATOM   2972  CG  LYS   416      10.855  51.326  44.159  1.00                 C  
ATOM   2973  NZ  LYS   416      14.034  53.394  43.571  1.00                 N  
ATOM   2974  N   THR   417       9.607  47.950  42.407  1.00                 N  
ATOM   2975  CA  THR   417      10.121  46.603  42.586  1.00                 C  
ATOM   2976  C   THR   417      10.670  45.990  41.303  1.00                 C  
ATOM   2977  O   THR   417      11.402  44.997  41.373  1.00                 O  
ATOM   2978  CB  THR   417       9.042  45.657  43.145  1.00                 C  
ATOM   2979  OG1 THR   417       7.950  45.574  42.222  1.00                 O  
ATOM   2980  CG2 THR   417       8.516  46.176  44.475  1.00                 C  
ATOM   2981  N   SER   418      10.379  46.540  40.132  1.00                 N  
ATOM   2982  CA  SER   418      10.765  46.035  38.864  1.00                 C  
ATOM   2983  C   SER   418      10.524  44.539  38.718  1.00                 C  
ATOM   2984  O   SER   418      11.286  43.724  38.215  1.00                 O  
ATOM   2985  CB  SER   418      12.242  46.330  38.597  1.00                 C  
ATOM   2986  OG  SER   418      12.489  47.725  38.577  1.00                 O  
ATOM   2987  N   ALA   419       9.302  44.180  39.118  1.00                 N  
ATOM   2988  CA  ALA   419       8.816  42.822  38.965  1.00                 C  
ATOM   2989  C   ALA   419       7.964  42.630  37.758  1.00                 C  
ATOM   2990  O   ALA   419       7.783  41.529  37.204  1.00                 O  
ATOM   2991  CB  ALA   419       8.028  42.399  40.195  1.00                 C  
ATOM   2992  N   GLU   420       7.328  43.692  37.245  1.00                 N  
ATOM   2993  CA  GLU   420       6.405  43.646  36.129  1.00                 C  
ATOM   2994  C   GLU   420       6.834  44.553  34.971  1.00                 C  
ATOM   2995  O   GLU   420       6.393  44.481  33.854  1.00                 O  
ATOM   2996  CB  GLU   420       4.997  44.038  36.582  1.00                 C  
ATOM   2997  CD  GLU   420       4.144  41.716  37.092  1.00                 C  
ATOM   2998  CG  GLU   420       4.401  43.110  37.628  1.00                 C  
ATOM   2999  OE1 GLU   420       4.096  41.554  35.855  1.00                 O  
ATOM   3000  OE2 GLU   420       3.992  40.784  37.910  1.00                 O  
ATOM   3001  N   CYS   421       7.677  45.525  35.324  1.00                 N  
ATOM   3002  CA  CYS   421       8.259  46.498  34.433  1.00                 C  
ATOM   3003  C   CYS   421       9.683  46.905  34.867  1.00                 C  
ATOM   3004  O   CYS   421      10.045  46.812  36.037  1.00                 O  
ATOM   3005  CB  CYS   421       7.374  47.744  34.348  1.00                 C  
ATOM   3006  SG  CYS   421       7.191  48.637  35.909  1.00                 S  
ATOM   3007  N   ASN   422      10.409  47.471  33.904  1.00                 N  
ATOM   3008  CA  ASN   422      11.621  48.224  34.178  1.00                 C  
ATOM   3009  C   ASN   422      11.161  49.677  34.556  1.00                 C  
ATOM   3010  O   ASN   422      10.116  50.114  34.134  1.00                 O  
ATOM   3011  CB  ASN   422      12.561  48.184  32.971  1.00                 C  
ATOM   3012  CG  ASN   422      13.139  46.804  32.729  1.00                 C  
ATOM   3013  OD1 ASN   422      13.640  46.160  33.651  1.00                 O  
ATOM   3014  ND2 ASN   422      13.071  46.345  31.485  1.00                 N  
ATOM   3015  N   PRO   423      11.960  50.348  35.367  1.00                 N  
ATOM   3016  CA  PRO   423      11.635  51.721  35.773  1.00                 C  
ATOM   3017  C   PRO   423      11.543  52.615  34.539  1.00                 C  
ATOM   3018  O   PRO   423      12.234  52.440  33.551  1.00                 O  
ATOM   3019  CB  PRO   423      12.794  52.120  36.688  1.00                 C  
ATOM   3020  CD  PRO   423      13.198  49.849  36.050  1.00                 C  
ATOM   3021  CG  PRO   423      13.342  50.824  37.185  1.00                 C  
ATOM   3022  N   SER   424      10.672  53.588  34.618  1.00                 N  
ATOM   3023  CA  SER   424      10.485  54.543  33.538  1.00                 C  
ATOM   3024  C   SER   424      11.798  55.285  33.236  1.00                 C  
ATOM   3025  O   SER   424      12.622  55.613  34.123  1.00                 O  
ATOM   3026  CB  SER   424       9.380  55.541  33.890  1.00                 C  
ATOM   3027  OG  SER   424       9.240  56.524  32.880  1.00                 O  
ATOM   3028  N   TYR   425      12.027  55.543  31.946  1.00                 N  
ATOM   3029  CA  TYR   425      13.120  56.301  31.424  1.00                 C  
ATOM   3030  C   TYR   425      12.626  57.121  30.205  1.00                 C  
ATOM   3031  O   TYR   425      11.651  56.729  29.538  1.00                 O  
ATOM   3032  CB  TYR   425      14.277  55.377  31.039  1.00                 C  
ATOM   3033  CG  TYR   425      14.827  54.570  32.193  1.00                 C  
ATOM   3034  OH  TYR   425      16.329  52.340  35.365  1.00                 O  
ATOM   3035  CZ  TYR   425      15.833  53.079  34.316  1.00                 C  
ATOM   3036  CD1 TYR   425      14.313  53.315  32.493  1.00                 C  
ATOM   3037  CE1 TYR   425      14.810  52.571  33.546  1.00                 C  
ATOM   3038  CD2 TYR   425      15.859  55.067  32.980  1.00                 C  
ATOM   3039  CE2 TYR   425      16.368  54.337  34.037  1.00                 C  
ATOM   3040  N   TYR   426      13.301  58.202  29.894  1.00                 N  
ATOM   3041  CA  TYR   426      13.161  58.980  28.697  1.00                 C  
ATOM   3042  C   TYR   426      11.881  59.734  28.476  1.00                 C  
ATOM   3043  O   TYR   426      11.487  60.036  27.331  1.00                 O  
ATOM   3044  CB  TYR   426      13.348  58.099  27.460  1.00                 C  
ATOM   3045  CG  TYR   426      14.676  57.376  27.419  1.00                 C  
ATOM   3046  OH  TYR   426      18.318  55.373  27.301  1.00                 O  
ATOM   3047  CZ  TYR   426      17.113  56.037  27.340  1.00                 C  
ATOM   3048  CD1 TYR   426      14.733  56.008  27.183  1.00                 C  
ATOM   3049  CE1 TYR   426      15.942  55.339  27.143  1.00                 C  
ATOM   3050  CD2 TYR   426      15.866  58.063  27.615  1.00                 C  
ATOM   3051  CE2 TYR   426      17.084  57.411  27.578  1.00                 C  
ATOM   3052  N   ARG   427      11.143  60.131  29.504  1.00                 N  
ATOM   3053  CA  ARG   427       9.992  60.975  29.389  1.00                 C  
ATOM   3054  C   ARG   427       8.813  60.413  28.613  1.00                 C  
ATOM   3055  O   ARG   427       8.172  61.169  27.881  1.00                 O  
ATOM   3056  CB  ARG   427      10.367  62.306  28.735  1.00                 C  
ATOM   3057  CD  ARG   427      10.972  63.480  30.869  1.00                 C  
ATOM   3058  NE  ARG   427      11.919  64.374  31.532  1.00                 N  
ATOM   3059  CG  ARG   427      11.441  63.083  29.479  1.00                 C  
ATOM   3060  CZ  ARG   427      11.791  64.802  32.784  1.00                 C  
ATOM   3061  NH1 ARG   427      12.703  65.614  33.303  1.00                 N  
ATOM   3062  NH2 ARG   427      10.753  64.418  33.513  1.00                 N  
ATOM   3063  N   ALA   428       8.491  59.136  28.860  1.00                 N  
ATOM   3064  CA  ALA   428       7.354  58.474  28.220  1.00                 C  
ATOM   3065  C   ALA   428       6.160  58.331  29.161  1.00                 C  
ATOM   3066  O   ALA   428       5.090  57.769  28.791  1.00                 O  
ATOM   3067  CB  ALA   428       7.761  57.102  27.705  1.00                 C  
ATOM   3068  N   SER   429       6.232  58.920  30.360  1.00                 N  
ATOM   3069  CA  SER   429       5.182  58.849  31.338  1.00                 C  
ATOM   3070  C   SER   429       5.369  57.674  32.303  1.00                 C  
ATOM   3071  O   SER   429       6.230  56.828  32.093  1.00                 O  
ATOM   3072  CB  SER   429       3.819  58.735  30.653  1.00                 C  
ATOM   3073  OG  SER   429       3.558  57.401  30.254  1.00                 O  
ATOM   3074  N   GLN   430       4.574  57.641  33.347  1.00                 N  
ATOM   3075  CA  GLN   430       4.624  56.638  34.380  1.00                 C  
ATOM   3076  C   GLN   430       3.941  55.328  34.025  1.00                 C  
ATOM   3077  O   GLN   430       4.251  54.286  34.641  1.00                 O  
ATOM   3078  CB  GLN   430       3.997  57.167  35.672  1.00                 C  
ATOM   3079  CD  GLN   430       2.148  58.777  35.065  1.00                 C  
ATOM   3080  CG  GLN   430       2.497  57.396  35.585  1.00                 C  
ATOM   3081  OE1 GLN   430       2.764  59.269  34.120  1.00                 O  
ATOM   3082  NE2 GLN   430       1.155  59.407  35.683  1.00                 N  
ATOM   3083  N   ALA   431       4.595  54.245  34.348  1.00                 N  
ATOM   3084  CA  ALA   431       4.041  52.872  34.158  1.00                 C  
ATOM   3085  C   ALA   431       3.053  52.386  35.203  1.00                 C  
ATOM   3086  O   ALA   431       2.151  51.585  34.944  1.00                 O  
ATOM   3087  CB  ALA   431       5.166  51.850  34.097  1.00                 C  
ATOM   3088  N   TYR   432       3.238  52.898  36.432  1.00                 N  
ATOM   3089  CA  TYR   432       2.355  52.589  37.570  1.00                 C  
ATOM   3090  C   TYR   432       0.923  52.341  37.199  1.00                 C  
ATOM   3091  O   TYR   432       0.256  51.483  37.784  1.00                 O  
ATOM   3092  CB  TYR   432       2.392  53.720  38.600  1.00                 C  
ATOM   3093  CG  TYR   432       3.688  53.800  39.375  1.00                 C  
ATOM   3094  OH  TYR   432       7.259  54.012  41.495  1.00                 O  
ATOM   3095  CZ  TYR   432       6.076  53.942  40.795  1.00                 C  
ATOM   3096  CD1 TYR   432       4.871  53.312  38.835  1.00                 C  
ATOM   3097  CE1 TYR   432       6.060  53.381  39.537  1.00                 C  
ATOM   3098  CD2 TYR   432       3.723  54.362  40.645  1.00                 C  
ATOM   3099  CE2 TYR   432       4.903  54.439  41.361  1.00                 C  
ATOM   3100  N   SER   433       0.400  53.058  36.238  1.00                 N  
ATOM   3101  CA  SER   433      -0.901  53.070  35.657  1.00                 C  
ATOM   3102  C   SER   433      -1.026  53.144  34.154  1.00                 C  
ATOM   3103  O   SER   433      -2.113  53.222  33.574  1.00                 O  
ATOM   3104  CB  SER   433      -1.720  54.242  36.201  1.00                 C  
ATOM   3105  OG  SER   433      -1.117  55.482  35.873  1.00                 O  
ATOM   3106  N   ALA   434       0.125  53.119  33.517  1.00                 N  
ATOM   3107  CA  ALA   434       0.385  53.264  32.092  1.00                 C  
ATOM   3108  C   ALA   434       1.083  52.189  31.363  1.00                 C  
ATOM   3109  O   ALA   434       0.471  51.443  30.594  1.00                 O  
ATOM   3110  CB  ALA   434       1.197  54.523  31.827  1.00                 C  
ATOM   3111  N   SER   435       2.522  52.032  31.606  1.00                 N  
ATOM   3112  CA  SER   435       3.187  51.061  30.748  1.00                 C  
ATOM   3113  C   SER   435       3.518  51.685  29.390  1.00                 C  
ATOM   3114  O   SER   435       2.630  52.185  28.693  1.00                 O  
ATOM   3115  CB  SER   435       2.312  49.819  30.566  1.00                 C  
ATOM   3116  OG  SER   435       1.132  50.127  29.844  1.00                 O  
ATOM   3117  N   GLY   436       4.765  51.640  29.028  1.00                 N  
ATOM   3118  CA  GLY   436       5.310  52.087  27.803  1.00                 C  
ATOM   3119  C   GLY   436       6.277  50.977  27.304  1.00                 C  
ATOM   3120  O   GLY   436       7.191  50.553  27.953  1.00                 O  
ATOM   3121  N   LYS   437       6.023  50.544  26.063  1.00                 N  
ATOM   3122  CA  LYS   437       6.951  49.522  25.543  1.00                 C  
ATOM   3123  C   LYS   437       6.451  48.811  24.322  1.00                 C  
ATOM   3124  O   LYS   437       5.696  49.361  23.525  1.00                 O  
ATOM   3125  CB  LYS   437       7.259  48.480  26.620  1.00                 C  
ATOM   3126  CD  LYS   437       9.621  47.935  25.970  1.00                 C  
ATOM   3127  CE  LYS   437      10.597  46.828  25.605  1.00                 C  
ATOM   3128  CG  LYS   437       8.217  47.389  26.172  1.00                 C  
ATOM   3129  NZ  LYS   437      11.963  47.358  25.339  1.00                 N  
ATOM   3130  N   GLY   438       6.957  47.652  24.059  1.00                 N  
ATOM   3131  CA  GLY   438       6.673  46.889  22.872  1.00                 C  
ATOM   3132  C   GLY   438       7.891  46.005  22.596  1.00                 C  
ATOM   3133  O   GLY   438       8.959  46.172  23.153  1.00                 O  
ATOM   3134  N   MET   439       7.672  45.024  21.756  1.00                 N  
ATOM   3135  CA  MET   439       8.692  44.113  21.321  1.00                 C  
ATOM   3136  C   MET   439       8.200  43.388  20.066  1.00                 C  
ATOM   3137  O   MET   439       7.003  43.472  19.739  1.00                 O  
ATOM   3138  CB  MET   439       9.039  43.124  22.436  1.00                 C  
ATOM   3139  SD  MET   439       7.563  40.869  21.793  1.00                 S  
ATOM   3140  CE  MET   439       6.272  40.010  22.690  1.00                 C  
ATOM   3141  CG  MET   439       7.869  42.267  22.891  1.00                 C  
ATOM   3142  N   TYR   440       9.103  42.851  19.322  1.00                 N  
ATOM   3143  CA  TYR   440       8.865  42.059  18.155  1.00                 C  
ATOM   3144  C   TYR   440       8.662  40.606  18.618  1.00                 C  
ATOM   3145  O   TYR   440       9.514  40.003  19.220  1.00                 O  
ATOM   3146  CB  TYR   440      10.029  42.191  17.171  1.00                 C  
ATOM   3147  CG  TYR   440      10.149  43.561  16.543  1.00                 C  
ATOM   3148  OH  TYR   440      10.490  47.333  14.826  1.00                 O  
ATOM   3149  CZ  TYR   440      10.376  46.084  15.393  1.00                 C  
ATOM   3150  CD1 TYR   440      11.193  44.411  16.884  1.00                 C  
ATOM   3151  CE1 TYR   440      11.310  45.665  16.316  1.00                 C  
ATOM   3152  CD2 TYR   440       9.217  44.000  15.612  1.00                 C  
ATOM   3153  CE2 TYR   440       9.318  45.251  15.033  1.00                 C  
ATOM   3154  N   ASN   441       7.453  40.113  18.333  1.00                 N  
ATOM   3155  CA  ASN   441       7.208  38.696  18.533  1.00                 C  
ATOM   3156  C   ASN   441       8.150  37.918  17.584  1.00                 C  
ATOM   3157  O   ASN   441       8.811  38.462  16.691  1.00                 O  
ATOM   3158  CB  ASN   441       5.733  38.368  18.292  1.00                 C  
ATOM   3159  CG  ASN   441       5.353  36.990  18.796  1.00                 C  
ATOM   3160  OD1 ASN   441       5.453  36.002  18.067  1.00                 O  
ATOM   3161  ND2 ASN   441       4.915  36.919  20.047  1.00                 N  
ATOM   3162  N   LEU   442       8.215  36.592  17.810  1.00                 N  
ATOM   3163  CA  LEU   442       9.074  35.742  16.968  1.00                 C  
ATOM   3164  C   LEU   442       8.626  35.837  15.498  1.00                 C  
ATOM   3165  O   LEU   442       9.478  35.962  14.617  1.00                 O  
ATOM   3166  CB  LEU   442       9.034  34.292  17.454  1.00                 C  
ATOM   3167  CG  LEU   442       9.698  34.010  18.803  1.00                 C  
ATOM   3168  CD1 LEU   442       9.429  32.580  19.247  1.00                 C  
ATOM   3169  CD2 LEU   442      11.196  34.267  18.729  1.00                 C  
ATOM   3170  N   ALA   443       7.326  35.875  15.262  1.00                 N  
ATOM   3171  CA  ALA   443       6.802  36.004  13.906  1.00                 C  
ATOM   3172  C   ALA   443       7.056  37.383  13.313  1.00                 C  
ATOM   3173  O   ALA   443       7.413  37.475  12.120  1.00                 O  
ATOM   3174  CB  ALA   443       5.310  35.712  13.884  1.00                 C  
ATOM   3175  N   ASP   444       6.907  38.461  14.062  1.00                 N  
ATOM   3176  CA  ASP   444       7.245  39.801  13.618  1.00                 C  
ATOM   3177  C   ASP   444       8.703  39.855  13.121  1.00                 C  
ATOM   3178  O   ASP   444       9.009  40.485  12.100  1.00                 O  
ATOM   3179  CB  ASP   444       7.030  40.810  14.748  1.00                 C  
ATOM   3180  CG  ASP   444       5.562  41.047  15.045  1.00                 C  
ATOM   3181  OD1 ASP   444       4.716  40.647  14.218  1.00                 O  
ATOM   3182  OD2 ASP   444       5.258  41.632  16.106  1.00                 O  
ATOM   3183  N   PHE   445       9.585  39.250  13.928  1.00                 N  
ATOM   3184  CA  PHE   445      10.988  39.224  13.624  1.00                 C  
ATOM   3185  C   PHE   445      11.281  38.480  12.324  1.00                 C  
ATOM   3186  O   PHE   445      12.035  38.924  11.483  1.00                 O  
ATOM   3187  CB  PHE   445      11.773  38.581  14.769  1.00                 C  
ATOM   3188  CG  PHE   445      13.246  38.464  14.504  1.00                 C  
ATOM   3189  CZ  PHE   445      15.973  38.240  14.011  1.00                 C  
ATOM   3190  CD1 PHE   445      14.081  39.558  14.655  1.00                 C  
ATOM   3191  CE1 PHE   445      15.437  39.450  14.410  1.00                 C  
ATOM   3192  CD2 PHE   445      13.798  37.260  14.103  1.00                 C  
ATOM   3193  CE2 PHE   445      15.154  37.152  13.858  1.00                 C  
ATOM   3194  N   GLY   446      10.703  37.289  12.181  1.00                 N  
ATOM   3195  CA  GLY   446      10.810  36.501  10.958  1.00                 C  
ATOM   3196  C   GLY   446      10.263  37.340   9.800  1.00                 C  
ATOM   3197  O   GLY   446      10.920  37.391   8.761  1.00                 O  
ATOM   3198  N   THR   447       9.180  38.057   9.942  1.00                 N  
ATOM   3199  CA  THR   447       8.626  38.903   8.901  1.00                 C  
ATOM   3200  C   THR   447       9.628  39.948   8.431  1.00                 C  
ATOM   3201  O   THR   447       9.761  40.256   7.249  1.00                 O  
ATOM   3202  CB  THR   447       7.344  39.613   9.374  1.00                 C  
ATOM   3203  OG1 THR   447       6.342  38.638   9.688  1.00                 O  
ATOM   3204  CG2 THR   447       6.808  40.527   8.282  1.00                 C  
ATOM   3205  N   ILE   448      10.260  40.571   9.421  1.00                 N  
ATOM   3206  CA  ILE   448      11.272  41.598   9.126  1.00                 C  
ATOM   3207  C   ILE   448      12.449  41.046   8.357  1.00                 C  
ATOM   3208  O   ILE   448      12.936  41.672   7.400  1.00                 O  
ATOM   3209  CB  ILE   448      11.783  42.272  10.413  1.00                 C  
ATOM   3210  CD1 ILE   448      10.995  43.581  12.453  1.00                 C  
ATOM   3211  CG1 ILE   448      10.676  43.114  11.050  1.00                 C  
ATOM   3212  CG2 ILE   448      13.027  43.098  10.123  1.00                 C  
ATOM   3213  N   LEU   449      12.914  39.851   8.700  1.00                 N  
ATOM   3214  CA  LEU   449      14.031  39.221   8.026  1.00                 C  
ATOM   3215  C   LEU   449      13.682  38.868   6.576  1.00                 C  
ATOM   3216  O   LEU   449      14.533  39.081   5.700  1.00                 O  
ATOM   3217  CB  LEU   449      14.470  37.963   8.778  1.00                 C  
ATOM   3218  CG  LEU   449      15.539  38.155   9.855  1.00                 C  
ATOM   3219  CD1 LEU   449      15.082  39.170  10.891  1.00                 C  
ATOM   3220  CD2 LEU   449      15.874  36.831  10.523  1.00                 C  
ATOM   3221  N   THR   450      12.477  38.370   6.368  1.00                 N  
ATOM   3222  CA  THR   450      12.029  38.040   5.026  1.00                 C  
ATOM   3223  C   THR   450      11.940  39.305   4.170  1.00                 C  
ATOM   3224  O   THR   450      12.307  39.308   3.029  1.00                 O  
ATOM   3225  CB  THR   450      10.665  37.326   5.046  1.00                 C  
ATOM   3226  OG1 THR   450      10.779  36.091   5.763  1.00                 O  
ATOM   3227  CG2 THR   450      10.201  37.024   3.629  1.00                 C  
ATOM   3228  N   THR   451      11.429  40.363   4.781  1.00                 N  
ATOM   3229  CA  THR   451      11.315  41.659   4.125  1.00                 C  
ATOM   3230  C   THR   451      12.665  42.222   3.750  1.00                 C  
ATOM   3231  O   THR   451      12.861  42.708   2.584  1.00                 O  
ATOM   3232  CB  THR   451      10.578  42.678   5.013  1.00                 C  
ATOM   3233  OG1 THR   451       9.242  42.223   5.261  1.00                 O  
ATOM   3234  CG2 THR   451      10.511  44.034   4.326  1.00                 C  
ATOM   3235  N   ALA   452      13.656  42.184   4.612  1.00                 N  
ATOM   3236  CA  ALA   452      15.002  42.605   4.319  1.00                 C  
ATOM   3237  C   ALA   452      15.644  41.715   3.255  1.00                 C  
ATOM   3238  O   ALA   452      16.365  42.202   2.404  1.00                 O  
ATOM   3239  CB  ALA   452      15.847  42.597   5.584  1.00                 C  
ATOM   3240  N   LYS   453      15.471  40.404   3.313  1.00                 N  
ATOM   3241  CA  LYS   453      16.021  39.440   2.395  1.00                 C  
ATOM   3242  C   LYS   453      15.561  39.699   0.949  1.00                 C  
ATOM   3243  O   LYS   453      16.405  39.639   0.021  1.00                 O  
ATOM   3244  CB  LYS   453      15.633  38.020   2.813  1.00                 C  
ATOM   3245  CD  LYS   453      15.855  35.548   2.442  1.00                 C  
ATOM   3246  CE  LYS   453      16.418  34.459   1.543  1.00                 C  
ATOM   3247  CG  LYS   453      16.214  36.931   1.926  1.00                 C  
ATOM   3248  NZ  LYS   453      16.071  33.098   2.035  1.00                 N  
ATOM   3249  N   SER   454      14.330  40.043   0.737  1.00                 N  
ATOM   3250  CA  SER   454      13.769  40.379  -0.566  1.00                 C  
ATOM   3251  C   SER   454      14.433  41.640  -1.172  1.00                 C  
ATOM   3252  O   SER   454      14.514  41.838  -2.363  1.00                 O  
ATOM   3253  CB  SER   454      12.258  40.593  -0.460  1.00                 C  
ATOM   3254  OG  SER   454      11.959  41.739   0.319  1.00                 O  
ATOM   3255  N   LEU   455      14.916  42.489  -0.240  1.00                 N  
ATOM   3256  CA  LEU   455      15.569  43.728  -0.542  1.00                 C  
ATOM   3257  C   LEU   455      17.065  43.706  -0.533  1.00                 C  
ATOM   3258  O   LEU   455      17.792  44.736  -0.646  1.00                 O  
ATOM   3259  CB  LEU   455      15.125  44.819   0.434  1.00                 C  
ATOM   3260  CG  LEU   455      13.637  45.177   0.420  1.00                 C  
ATOM   3261  CD1 LEU   455      13.323  46.210   1.491  1.00                 C  
ATOM   3262  CD2 LEU   455      13.221  45.691  -0.950  1.00                 C  
ATOM   3263  N   SER   456      17.689  42.514  -0.485  1.00                 N  
ATOM   3264  CA  SER   456      19.107  42.311  -0.510  1.00                 C  
ATOM   3265  C   SER   456      19.824  42.867   0.732  1.00                 C  
ATOM   3266  O   SER   456      21.014  43.142   0.724  1.00                 O  
ATOM   3267  CB  SER   456      19.717  42.948  -1.760  1.00                 C  
ATOM   3268  OG  SER   456      19.189  42.365  -2.939  1.00                 O  
ATOM   3269  N   ILE   457      19.105  42.959   1.830  1.00                 N  
ATOM   3270  CA  ILE   457      19.611  43.480   3.091  1.00                 C  
ATOM   3271  C   ILE   457      19.814  42.357   4.116  1.00                 C  
ATOM   3272  O   ILE   457      18.917  41.542   4.342  1.00                 O  
ATOM   3273  CB  ILE   457      18.674  44.554   3.675  1.00                 C  
ATOM   3274  CD1 ILE   457      17.482  46.731   3.094  1.00                 C  
ATOM   3275  CG1 ILE   457      18.563  45.742   2.717  1.00                 C  
ATOM   3276  CG2 ILE   457      19.148  44.981   5.055  1.00                 C  
ATOM   3277  N   ASP   458      20.988  42.282   4.682  1.00                 N  
ATOM   3278  CA  ASP   458      21.423  41.398   5.697  1.00                 C  
ATOM   3279  C   ASP   458      21.104  42.016   7.103  1.00                 C  
ATOM   3280  O   ASP   458      21.539  43.095   7.425  1.00                 O  
ATOM   3281  CB  ASP   458      22.919  41.111   5.553  1.00                 C  
ATOM   3282  CG  ASP   458      23.418  40.098   6.564  1.00                 C  
ATOM   3283  OD1 ASP   458      22.656  39.763   7.495  1.00                 O  
ATOM   3284  OD2 ASP   458      24.571  39.638   6.425  1.00                 O  
ATOM   3285  N   VAL   459      20.378  41.250   7.854  1.00                 N  
ATOM   3286  CA  VAL   459      20.014  41.614   9.219  1.00                 C  
ATOM   3287  C   VAL   459      21.072  41.073  10.188  1.00                 C  
ATOM   3288  O   VAL   459      21.420  39.908  10.250  1.00                 O  
ATOM   3289  CB  VAL   459      18.615  41.088   9.589  1.00                 C  
ATOM   3290  CG1 VAL   459      18.282  41.430  11.033  1.00                 C  
ATOM   3291  CG2 VAL   459      17.565  41.657   8.647  1.00                 C  
ATOM   3292  N   VAL   460      21.672  42.026  10.917  1.00                 N  
ATOM   3293  CA  VAL   460      22.680  41.767  11.914  1.00                 C  
ATOM   3294  C   VAL   460      22.122  42.099  13.312  1.00                 C  
ATOM   3295  O   VAL   460      21.942  43.250  13.664  1.00                 O  
ATOM   3296  CB  VAL   460      23.965  42.570  11.639  1.00                 C  
ATOM   3297  CG1 VAL   460      25.011  42.283  12.706  1.00                 C  
ATOM   3298  CG2 VAL   460      24.509  42.247  10.255  1.00                 C  
ATOM   3299  N   PRO   461      21.764  41.081  14.069  1.00                 N  
ATOM   3300  CA  PRO   461      21.232  41.268  15.396  1.00                 C  
ATOM   3301  C   PRO   461      22.351  41.575  16.377  1.00                 C  
ATOM   3302  O   PRO   461      23.423  41.011  16.370  1.00                 O  
ATOM   3303  CB  PRO   461      20.548  39.936  15.712  1.00                 C  
ATOM   3304  CD  PRO   461      21.739  39.616  13.660  1.00                 C  
ATOM   3305  CG  PRO   461      21.317  38.926  14.927  1.00                 C  
ATOM   3306  N   TYR   462      22.099  42.575  17.243  1.00                 N  
ATOM   3307  CA  TYR   462      22.938  42.960  18.327  1.00                 C  
ATOM   3308  C   TYR   462      22.204  42.786  19.685  1.00                 C  
ATOM   3309  O   TYR   462      21.156  43.372  19.917  1.00                 O  
ATOM   3310  CB  TYR   462      23.400  44.409  18.158  1.00                 C  
ATOM   3311  CG  TYR   462      24.314  44.892  19.262  1.00                 C  
ATOM   3312  OH  TYR   462      26.831  46.207  22.299  1.00                 O  
ATOM   3313  CZ  TYR   462      25.998  45.773  21.294  1.00                 C  
ATOM   3314  CD1 TYR   462      24.990  43.989  20.072  1.00                 C  
ATOM   3315  CE1 TYR   462      25.827  44.422  21.083  1.00                 C  
ATOM   3316  CD2 TYR   462      24.498  46.250  19.488  1.00                 C  
ATOM   3317  CE2 TYR   462      25.332  46.701  20.494  1.00                 C  
ATOM   3318  N   VAL   463      22.842  41.964  20.511  1.00                 N  
ATOM   3319  CA  VAL   463      22.407  41.802  21.939  1.00                 C  
ATOM   3320  C   VAL   463      23.599  42.282  22.778  1.00                 C  
ATOM   3321  O   VAL   463      24.581  41.566  23.011  1.00                 O  
ATOM   3322  CB  VAL   463      22.003  40.348  22.244  1.00                 C  
ATOM   3323  CG1 VAL   463      21.553  40.212  23.691  1.00                 C  
ATOM   3324  CG2 VAL   463      20.905  39.890  21.296  1.00                 C  
ATOM   3325  N   ASN   464      23.599  43.575  23.136  1.00                 N  
ATOM   3326  CA  ASN   464      24.699  44.269  23.764  1.00                 C  
ATOM   3327  C   ASN   464      25.067  43.680  25.145  1.00                 C  
ATOM   3328  O   ASN   464      24.195  43.344  25.957  1.00                 O  
ATOM   3329  CB  ASN   464      24.381  45.759  23.906  1.00                 C  
ATOM   3330  CG  ASN   464      25.566  46.562  24.406  1.00                 C  
ATOM   3331  OD1 ASN   464      26.398  46.056  25.159  1.00                 O  
ATOM   3332  ND2 ASN   464      25.646  47.820  23.987  1.00                 N  
ATOM   3333  N   LEU   465      26.333  43.419  25.316  1.00                 N  
ATOM   3334  CA  LEU   465      26.934  42.883  26.521  1.00                 C  
ATOM   3335  C   LEU   465      28.428  43.115  26.496  1.00                 C  
ATOM   3336  O   LEU   465      28.997  43.291  25.409  1.00                 O  
ATOM   3337  CB  LEU   465      26.619  41.392  26.660  1.00                 C  
ATOM   3338  CG  LEU   465      27.086  40.491  25.515  1.00                 C  
ATOM   3339  CD1 LEU   465      28.556  40.135  25.677  1.00                 C  
ATOM   3340  CD2 LEU   465      26.241  39.229  25.445  1.00                 C  
ATOM   3341  N   ILE   466      29.070  43.114  27.663  1.00                 N  
ATOM   3342  CA  ILE   466      28.558  42.883  28.964  1.00                 C  
ATOM   3343  C   ILE   466      27.976  44.085  29.722  1.00                 C  
ATOM   3344  O   ILE   466      27.354  43.928  30.735  1.00                 O  
ATOM   3345  CB  ILE   466      29.624  42.268  29.889  1.00                 C  
ATOM   3346  CD1 ILE   466      28.967  39.898  29.220  1.00                 C  
ATOM   3347  CG1 ILE   466      30.082  40.912  29.348  1.00                 C  
ATOM   3348  CG2 ILE   466      29.098  42.162  31.312  1.00                 C  
ATOM   3349  N   GLY   467      28.150  45.287  29.206  1.00                 N  
ATOM   3350  CA  GLY   467      27.488  46.473  29.753  1.00                 C  
ATOM   3351  C   GLY   467      26.202  46.706  28.914  1.00                 C  
ATOM   3352  O   GLY   467      25.905  45.893  28.029  1.00                 O  
ATOM   3353  N   CYS   468      25.462  47.769  29.190  1.00                 N  
ATOM   3354  CA  CYS   468      24.240  48.032  28.450  1.00                 C  
ATOM   3355  C   CYS   468      23.305  46.813  28.441  1.00                 C  
ATOM   3356  O   CYS   468      22.618  46.542  27.447  1.00                 O  
ATOM   3357  CB  CYS   468      24.562  48.446  27.013  1.00                 C  
ATOM   3358  SG  CYS   468      25.564  49.945  26.874  1.00                 S  
ATOM   3359  N   LEU   469      23.204  46.138  29.593  1.00                 N  
ATOM   3360  CA  LEU   469      22.459  44.890  29.718  1.00                 C  
ATOM   3361  C   LEU   469      21.461  44.892  30.887  1.00                 C  
ATOM   3362  O   LEU   469      21.004  43.834  31.293  1.00                 O  
ATOM   3363  CB  LEU   469      23.417  43.709  29.887  1.00                 C  
ATOM   3364  CG  LEU   469      24.360  43.428  28.715  1.00                 C  
ATOM   3365  CD1 LEU   469      25.357  42.339  29.077  1.00                 C  
ATOM   3366  CD2 LEU   469      23.573  43.034  27.474  1.00                 C  
ATOM   3367  N   ARG   470      21.023  46.091  31.320  1.00                 N  
ATOM   3368  CA  ARG   470      20.087  46.144  32.449  1.00                 C  
ATOM   3369  C   ARG   470      18.780  45.441  32.186  1.00                 C  
ATOM   3370  O   ARG   470      18.288  44.761  33.102  1.00                 O  
ATOM   3371  CB  ARG   470      19.794  47.595  32.834  1.00                 C  
ATOM   3372  CD  ARG   470      18.595  49.208  34.338  1.00                 C  
ATOM   3373  NE  ARG   470      17.877  49.868  33.250  1.00                 N  
ATOM   3374  CG  ARG   470      18.871  47.745  34.033  1.00                 C  
ATOM   3375  CZ  ARG   470      16.568  49.762  33.047  1.00                 C  
ATOM   3376  NH1 ARG   470      16.001  50.399  32.031  1.00                 N  
ATOM   3377  NH2 ARG   470      15.829  49.019  33.859  1.00                 N  
ATOM   3378  N   SER   471      18.216  45.549  30.968  1.00                 N  
ATOM   3379  CA  SER   471      16.900  44.917  30.710  1.00                 C  
ATOM   3380  C   SER   471      17.019  43.413  30.938  1.00                 C  
ATOM   3381  O   SER   471      16.167  42.796  31.573  1.00                 O  
ATOM   3382  CB  SER   471      16.427  45.226  29.288  1.00                 C  
ATOM   3383  OG  SER   471      16.162  46.609  29.128  1.00                 O  
ATOM   3384  N   VAL   472      18.078  42.814  30.389  1.00                 N  
ATOM   3385  CA  VAL   472      18.319  41.385  30.537  1.00                 C  
ATOM   3386  C   VAL   472      18.573  41.043  32.012  1.00                 C  
ATOM   3387  O   VAL   472      18.011  40.061  32.510  1.00                 O  
ATOM   3388  CB  VAL   472      19.502  40.919  29.668  1.00                 C  
ATOM   3389  CG1 VAL   472      19.873  39.482  29.999  1.00                 C  
ATOM   3390  CG2 VAL   472      19.167  41.060  28.191  1.00                 C  
ATOM   3391  N   LYS   473      19.440  41.789  32.687  1.00                 N  
ATOM   3392  CA  LYS   473      19.783  41.486  34.080  1.00                 C  
ATOM   3393  C   LYS   473      18.567  41.565  34.966  1.00                 C  
ATOM   3394  O   LYS   473      18.285  40.599  35.748  1.00                 O  
ATOM   3395  CB  LYS   473      20.865  42.442  34.585  1.00                 C  
ATOM   3396  CD  LYS   473      20.736  42.773  37.070  1.00                 C  
ATOM   3397  CE  LYS   473      21.438  42.539  38.398  1.00                 C  
ATOM   3398  CG  LYS   473      21.451  42.059  35.935  1.00                 C  
ATOM   3399  NZ  LYS   473      20.715  43.184  39.529  1.00                 N  
ATOM   3400  N   LYS   474      17.768  42.612  34.887  1.00                 N  
ATOM   3401  CA  LYS   474      16.571  42.789  35.727  1.00                 C  
ATOM   3402  C   LYS   474      15.482  41.803  35.409  1.00                 C  
ATOM   3403  O   LYS   474      14.777  41.287  36.308  1.00                 O  
ATOM   3404  CB  LYS   474      16.019  44.209  35.581  1.00                 C  
ATOM   3405  CD  LYS   474      16.295  46.665  36.014  1.00                 C  
ATOM   3406  CE  LYS   474      17.171  47.739  36.640  1.00                 C  
ATOM   3407  CG  LYS   474      16.896  45.282  36.206  1.00                 C  
ATOM   3408  NZ  LYS   474      16.617  49.104  36.423  1.00                 N  
ATOM   3409  N   ALA   475      15.323  41.444  34.137  1.00                 N  
ATOM   3410  CA  ALA   475      14.370  40.441  33.707  1.00                 C  
ATOM   3411  C   ALA   475      14.716  39.048  34.262  1.00                 C  
ATOM   3412  O   ALA   475      13.852  38.296  34.727  1.00                 O  
ATOM   3413  CB  ALA   475      14.305  40.388  32.188  1.00                 C  
ATOM   3414  N   SER   476      16.008  38.723  34.221  1.00                 N  
ATOM   3415  CA  SER   476      16.500  37.462  34.764  1.00                 C  
ATOM   3416  C   SER   476      16.455  37.446  36.270  1.00                 C  
ATOM   3417  O   SER   476      16.386  36.334  36.853  1.00                 O  
ATOM   3418  CB  SER   476      17.929  37.195  34.288  1.00                 C  
ATOM   3419  OG  SER   476      18.838  38.123  34.854  1.00                 O  
ATOM   3420  N   HIS   477      16.454  38.595  36.938  1.00                 N  
ATOM   3421  CA  HIS   477      16.245  38.680  38.369  1.00                 C  
ATOM   3422  C   HIS   477      14.773  38.452  38.728  1.00                 C  
ATOM   3423  O   HIS   477      14.477  37.744  39.703  1.00                 O  
ATOM   3424  CB  HIS   477      16.710  40.038  38.899  1.00                 C  
ATOM   3425  CG  HIS   477      16.606  40.174  40.386  1.00                 C  
ATOM   3426  ND1 HIS   477      17.426  39.488  41.255  1.00                 N  
ATOM   3427  CE1 HIS   477      17.096  39.814  42.518  1.00                 C  
ATOM   3428  CD2 HIS   477      15.767  40.932  41.303  1.00                 C  
ATOM   3429  NE2 HIS   477      16.102  40.680  42.554  1.00                 N  
ATOM   3430  N   LEU   478      13.846  38.945  37.901  1.00                 N  
ATOM   3431  CA  LEU   478      12.415  38.693  38.079  1.00                 C  
ATOM   3432  C   LEU   478      12.140  37.188  37.867  1.00                 C  
ATOM   3433  O   LEU   478      11.374  36.578  38.590  1.00                 O  
ATOM   3434  CB  LEU   478      11.596  39.548  37.110  1.00                 C  
ATOM   3435  CG  LEU   478      10.075  39.416  37.209  1.00                 C  
ATOM   3436  CD1 LEU   478       9.592  39.795  38.601  1.00                 C  
ATOM   3437  CD2 LEU   478       9.391  40.278  36.159  1.00                 C  
ATOM   3438  N   ARG   479      12.839  36.595  36.909  1.00                 N  
ATOM   3439  CA  ARG   479      12.762  35.155  36.648  1.00                 C  
ATOM   3440  C   ARG   479      13.303  34.325  37.843  1.00                 C  
ATOM   3441  O   ARG   479      12.600  33.390  38.320  1.00                 O  
ATOM   3442  CB  ARG   479      13.537  34.798  35.378  1.00                 C  
ATOM   3443  CD  ARG   479      14.251  33.046  33.729  1.00                 C  
ATOM   3444  NE  ARG   479      14.195  31.635  33.353  1.00                 N  
ATOM   3445  CG  ARG   479      13.487  33.324  35.014  1.00                 C  
ATOM   3446  CZ  ARG   479      15.036  30.709  33.801  1.00                 C  
ATOM   3447  NH1 ARG   479      14.908  29.450  33.404  1.00                 N  
ATOM   3448  NH2 ARG   479      16.003  31.043  34.644  1.00                 N  
ATOM   3449  N   TYR   480      14.442  34.706  38.350  1.00                 N  
ATOM   3450  CA  TYR   480      15.028  34.071  39.511  1.00                 C  
ATOM   3451  C   TYR   480      14.060  34.087  40.669  1.00                 C  
ATOM   3452  O   TYR   480      13.747  33.087  41.270  1.00                 O  
ATOM   3453  CB  TYR   480      16.335  34.766  39.899  1.00                 C  
ATOM   3454  CG  TYR   480      16.987  34.195  41.138  1.00                 C  
ATOM   3455  OH  TYR   480      18.787  32.614  44.537  1.00                 O  
ATOM   3456  CZ  TYR   480      18.191  33.138  43.413  1.00                 C  
ATOM   3457  CD1 TYR   480      17.726  33.020  41.077  1.00                 C  
ATOM   3458  CE1 TYR   480      18.325  32.492  42.204  1.00                 C  
ATOM   3459  CD2 TYR   480      16.862  34.833  42.366  1.00                 C  
ATOM   3460  CE2 TYR   480      17.455  34.319  43.503  1.00                 C  
ATOM   3461  N   GLU   481      13.491  35.260  40.968  1.00                 N  
ATOM   3462  CA  GLU   481      12.578  35.415  42.080  1.00                 C  
ATOM   3463  C   GLU   481      11.330  34.565  41.968  1.00                 C  
ATOM   3464  O   GLU   481      10.872  33.932  42.934  1.00                 O  
ATOM   3465  CB  GLU   481      12.160  36.879  42.230  1.00                 C  
ATOM   3466  CD  GLU   481      10.859  38.606  43.536  1.00                 C  
ATOM   3467  CG  GLU   481      11.226  37.141  43.400  1.00                 C  
ATOM   3468  OE1 GLU   481      11.318  39.413  42.701  1.00                 O  
ATOM   3469  OE2 GLU   481      10.113  38.946  44.478  1.00                 O  
ATOM   3470  N   ARG   482      10.752  34.580  40.771  1.00                 N  
ATOM   3471  CA  ARG   482       9.540  33.836  40.482  1.00                 C  
ATOM   3472  C   ARG   482       9.735  32.328  40.698  1.00                 C  
ATOM   3473  O   ARG   482       8.900  31.641  41.295  1.00                 O  
ATOM   3474  CB  ARG   482       9.080  34.098  39.047  1.00                 C  
ATOM   3475  CD  ARG   482       7.456  33.596  37.200  1.00                 C  
ATOM   3476  NE  ARG   482       8.466  33.020  36.315  1.00                 N  
ATOM   3477  CG  ARG   482       7.795  33.381  38.666  1.00                 C  
ATOM   3478  CZ  ARG   482       8.565  31.725  36.037  1.00                 C  
ATOM   3479  NH1 ARG   482       9.516  31.292  35.220  1.00                 N  
ATOM   3480  NH2 ARG   482       7.712  30.864  36.576  1.00                 N  
ATOM   3481  N   LEU   483      10.810  31.805  40.119  1.00                 N  
ATOM   3482  CA  LEU   483      11.051  30.360  40.164  1.00                 C  
ATOM   3483  C   LEU   483      11.488  29.961  41.573  1.00                 C  
ATOM   3484  O   LEU   483      11.190  28.868  42.031  1.00                 O  
ATOM   3485  CB  LEU   483      12.105  29.960  39.130  1.00                 C  
ATOM   3486  CG  LEU   483      11.697  30.089  37.661  1.00                 C  
ATOM   3487  CD1 LEU   483      12.885  29.829  36.748  1.00                 C  
ATOM   3488  CD2 LEU   483      10.559  29.135  37.333  1.00                 C  
ATOM   3489  N   LYS   484      12.246  30.807  42.183  1.00                 N  
ATOM   3490  CA  LYS   484      12.688  30.587  43.534  1.00                 C  
ATOM   3491  C   LYS   484      11.488  30.502  44.473  1.00                 C  
ATOM   3492  O   LYS   484      11.467  29.658  45.404  1.00                 O  
ATOM   3493  CB  LYS   484      13.638  31.702  43.975  1.00                 C  
ATOM   3494  CD  LYS   484      15.222  32.599  45.703  1.00                 C  
ATOM   3495  CE  LYS   484      15.783  32.420  47.105  1.00                 C  
ATOM   3496  CG  LYS   484      14.213  31.512  45.369  1.00                 C  
ATOM   3497  NZ  LYS   484      16.773  33.478  47.446  1.00                 N  
ATOM   3498  N   SER   485      10.314  30.887  43.981  1.00                 N  
ATOM   3499  CA  SER   485       9.099  30.837  44.795  1.00                 C  
ATOM   3500  C   SER   485       8.690  29.405  45.097  1.00                 C  
ATOM   3501  O   SER   485       8.239  29.072  46.196  1.00                 O  
ATOM   3502  CB  SER   485       7.953  31.568  44.093  1.00                 C  
ATOM   3503  OG  SER   485       8.220  32.956  43.992  1.00                 O  
ATOM   3504  N   SER   486       8.848  28.533  44.105  1.00                 N  
ATOM   3505  CA  SER   486       8.460  27.134  44.236  1.00                 C  
ATOM   3506  C   SER   486       9.607  26.198  44.614  1.00                 C  
ATOM   3507  O   SER   486       9.431  24.987  44.774  1.00                 O  
ATOM   3508  CB  SER   486       7.833  26.628  42.935  1.00                 C  
ATOM   3509  OG  SER   486       6.636  27.326  42.641  1.00                 O  
ATOM   3510  N   ASN   487      10.804  26.755  44.763  1.00                 N  
ATOM   3511  CA  ASN   487      11.956  25.960  45.151  1.00                 C  
ATOM   3512  C   ASN   487      12.431  24.884  44.189  1.00                 C  
ATOM   3513  O   ASN   487      12.833  23.792  44.602  1.00                 O  
ATOM   3514  CB  ASN   487      11.706  25.275  46.496  1.00                 C  
ATOM   3515  CG  ASN   487      12.987  24.816  47.163  1.00                 C  
ATOM   3516  OD1 ASN   487      14.035  25.445  47.016  1.00                 O  
ATOM   3517  ND2 ASN   487      12.907  23.715  47.901  1.00                 N  
ATOM   3518  N   PRO   488      12.401  25.156  42.889  1.00                 N  
ATOM   3519  CA  PRO   488      12.861  24.160  41.923  1.00                 C  
ATOM   3520  C   PRO   488      14.138  24.610  41.231  1.00                 C  
ATOM   3521  O   PRO   488      14.523  25.782  41.259  1.00                 O  
ATOM   3522  CB  PRO   488      11.701  24.041  40.933  1.00                 C  
ATOM   3523  CD  PRO   488      11.186  25.912  42.334  1.00                 C  
ATOM   3524  CG  PRO   488      11.074  25.395  40.927  1.00                 C  
ATOM   3525  N   THR   489      14.811  23.660  40.594  1.00                 N  
ATOM   3526  CA  THR   489      16.010  23.973  39.846  1.00                 C  
ATOM   3527  C   THR   489      15.481  24.695  38.610  1.00                 C  
ATOM   3528  O   THR   489      14.524  24.258  37.966  1.00                 O  
ATOM   3529  CB  THR   489      16.817  22.703  39.515  1.00                 C  
ATOM   3530  OG1 THR   489      17.208  22.053  40.731  1.00                 O  
ATOM   3531  CG2 THR   489      18.069  23.058  38.728  1.00                 C  
ATOM   3532  N   GLU   490      16.189  25.772  38.237  1.00                 N  
ATOM   3533  CA  GLU   490      15.610  26.562  37.139  1.00                 C  
ATOM   3534  C   GLU   490      15.813  28.055  37.367  1.00                 C  
ATOM   3535  O   GLU   490      16.056  28.771  36.418  1.00                 O  
ATOM   3536  CB  GLU   490      14.119  26.253  36.985  1.00                 C  
ATOM   3537  CD  GLU   490      14.324  24.551  35.131  1.00                 C  
ATOM   3538  CG  GLU   490      13.823  24.833  36.533  1.00                 C  
ATOM   3539  OE1 GLU   490      14.523  25.518  34.366  1.00                 O  
ATOM   3540  OE2 GLU   490      14.517  23.363  34.796  1.00                 O  
ATOM   3541  N   ALA   491      15.642  28.514  38.604  1.00                 N  
ATOM   3542  CA  ALA   491      15.816  29.902  38.956  1.00                 C  
ATOM   3543  C   ALA   491      17.194  30.455  38.640  1.00                 C  
ATOM   3544  O   ALA   491      17.363  31.612  38.251  1.00                 O  
ATOM   3545  CB  ALA   491      15.540  30.112  40.437  1.00                 C  
ATOM   3546  N   GLU   492      18.230  29.650  38.858  1.00                 N  
ATOM   3547  CA  GLU   492      19.615  30.009  38.694  1.00                 C  
ATOM   3548  C   GLU   492      20.183  29.732  37.316  1.00                 C  
ATOM   3549  O   GLU   492      21.305  30.159  36.946  1.00                 O  
ATOM   3550  CB  GLU   492      20.483  29.279  39.721  1.00                 C  
ATOM   3551  CD  GLU   492      21.064  28.915  42.152  1.00                 C  
ATOM   3552  CG  GLU   492      20.209  29.680  41.162  1.00                 C  
ATOM   3553  OE1 GLU   492      21.801  28.003  41.721  1.00                 O  
ATOM   3554  OE2 GLU   492      20.998  29.226  43.360  1.00                 O  
ATOM   3555  N   ARG   493      19.441  29.019  36.496  1.00                 N  
ATOM   3556  CA  ARG   493      19.924  28.581  35.210  1.00                 C  
ATOM   3557  C   ARG   493      20.444  29.727  34.330  1.00                 C  
ATOM   3558  O   ARG   493      21.443  29.551  33.658  1.00                 O  
ATOM   3559  CB  ARG   493      18.825  27.835  34.450  1.00                 C  
ATOM   3560  CD  ARG   493      18.132  26.543  32.414  1.00                 C  
ATOM   3561  NE  ARG   493      17.660  25.384  33.169  1.00                 N  
ATOM   3562  CG  ARG   493      19.275  27.255  33.119  1.00                 C  
ATOM   3563  CZ  ARG   493      18.227  24.183  33.127  1.00                 C  
ATOM   3564  NH1 ARG   493      17.728  23.189  33.848  1.00                 N  
ATOM   3565  NH2 ARG   493      19.293  23.980  32.364  1.00                 N  
ATOM   3566  N   LEU   494      19.649  30.802  34.246  1.00                 N  
ATOM   3567  CA  LEU   494      19.995  31.917  33.364  1.00                 C  
ATOM   3568  C   LEU   494      20.238  33.187  34.133  1.00                 C  
ATOM   3569  O   LEU   494      20.159  34.281  33.557  1.00                 O  
ATOM   3570  CB  LEU   494      18.890  32.145  32.330  1.00                 C  
ATOM   3571  CG  LEU   494      18.632  30.999  31.350  1.00                 C  
ATOM   3572  CD1 LEU   494      17.418  31.297  30.483  1.00                 C  
ATOM   3573  CD2 LEU   494      19.855  30.749  30.481  1.00                 C  
ATOM   3574  N   HIS   495      20.553  33.099  35.406  1.00                 N  
ATOM   3575  CA  HIS   495      20.762  34.269  36.234  1.00                 C  
ATOM   3576  C   HIS   495      22.032  35.004  35.813  1.00                 C  
ATOM   3577  O   HIS   495      23.035  34.410  35.479  1.00                 O  
ATOM   3578  CB  HIS   495      20.840  33.874  37.710  1.00                 C  
ATOM   3579  CG  HIS   495      20.843  35.040  38.648  1.00                 C  
ATOM   3580  ND1 HIS   495      19.728  35.818  38.874  1.00                 N  
ATOM   3581  CE1 HIS   495      20.038  36.782  39.759  1.00                 C  
ATOM   3582  CD2 HIS   495      21.829  35.676  39.511  1.00                 C  
ATOM   3583  NE2 HIS   495      21.297  36.703  40.146  1.00                 N  
ATOM   3584  N   LEU   496      21.942  36.357  35.763  1.00                 N  
ATOM   3585  CA  LEU   496      23.032  37.176  35.253  1.00                 C  
ATOM   3586  C   LEU   496      23.762  38.018  36.294  1.00                 C  
ATOM   3587  O   LEU   496      24.619  38.812  35.956  1.00                 O  
ATOM   3588  CB  LEU   496      22.526  38.122  34.162  1.00                 C  
ATOM   3589  CG  LEU   496      21.947  37.462  32.908  1.00                 C  
ATOM   3590  CD1 LEU   496      21.391  38.511  31.957  1.00                 C  
ATOM   3591  CD2 LEU   496      23.001  36.619  32.208  1.00                 C  
ATOM   3592  N   MET   497      23.468  37.730  37.535  1.00                 N  
ATOM   3593  CA  MET   497      23.986  38.347  38.718  1.00                 C  
ATOM   3594  C   MET   497      24.698  37.346  39.654  1.00                 C  
ATOM   3595  O   MET   497      24.170  36.287  39.955  1.00                 O  
ATOM   3596  CB  MET   497      22.867  39.047  39.491  1.00                 C  
ATOM   3597  SD  MET   497      22.014  40.699  41.545  1.00                 S  
ATOM   3598  CE  MET   497      21.097  39.370  42.319  1.00                 C  
ATOM   3599  CG  MET   497      23.337  39.777  40.739  1.00                 C  
ATOM   3600  N   SER   498      25.836  37.758  40.136  1.00                 N  
ATOM   3601  CA  SER   498      26.553  37.114  41.228  1.00                 C  
ATOM   3602  C   SER   498      26.023  37.783  42.534  1.00                 C  
ATOM   3603  O   SER   498      26.277  38.941  42.811  1.00                 O  
ATOM   3604  CB  SER   498      28.064  37.276  41.046  1.00                 C  
ATOM   3605  OG  SER   498      28.457  38.625  41.222  1.00                 O  
ATOM   3606  N   SER   499      26.507  37.341  43.706  1.00                 N  
ATOM   3607  CA  SER   499      26.036  37.910  44.977  1.00                 C  
ATOM   3608  C   SER   499      26.264  39.417  45.056  1.00                 C  
ATOM   3609  O   SER   499      27.256  39.945  44.546  1.00                 O  
ATOM   3610  CB  SER   499      26.728  37.227  46.159  1.00                 C  
ATOM   3611  OG  SER   499      26.341  37.819  47.387  1.00                 O  
ATOM   3612  N   GLU   500      25.340  40.145  45.702  1.00                 N  
ATOM   3613  CA  GLU   500      25.481  41.600  45.821  1.00                 C  
ATOM   3614  C   GLU   500      26.571  42.049  46.786  1.00                 C  
ATOM   3615  O   GLU   500      26.846  41.401  47.799  1.00                 O  
ATOM   3616  CB  GLU   500      24.159  42.232  46.262  1.00                 C  
ATOM   3617  CD  GLU   500      21.764  42.791  45.688  1.00                 C  
ATOM   3618  CG  GLU   500      23.044  42.119  45.235  1.00                 C  
ATOM   3619  OE1 GLU   500      21.696  43.208  46.864  1.00                 O  
ATOM   3620  OE2 GLU   500      20.828  42.902  44.868  1.00                 O  
ATOM   3621  N   PRO   501      27.211  43.173  46.482  1.00                 N  
ATOM   3622  CA  PRO   501      28.190  43.759  47.387  1.00                 C  
ATOM   3623  C   PRO   501      27.293  44.385  48.459  1.00                 C  
ATOM   3624  O   PRO   501      26.108  44.643  48.231  1.00                 O  
ATOM   3625  CB  PRO   501      28.953  44.755  46.512  1.00                 C  
ATOM   3626  CD  PRO   501      27.100  44.013  45.192  1.00                 C  
ATOM   3627  CG  PRO   501      27.952  45.211  45.504  1.00                 C  
ATOM   3628  N   THR   502      27.840  44.640  49.643  1.00                 N  
ATOM   3629  CA  THR   502      27.028  45.212  50.726  1.00                 C  
ATOM   3630  C   THR   502      27.639  46.464  51.375  1.00                 C  
ATOM   3631  O   THR   502      28.851  46.695  51.350  1.00                 O  
ATOM   3632  CB  THR   502      26.772  44.183  51.843  1.00                 C  
ATOM   3633  OG1 THR   502      28.017  43.806  52.444  1.00                 O  
ATOM   3634  CG2 THR   502      26.107  42.937  51.278  1.00                 C  
ATOM   3635  N   ILE   503      26.770  47.284  51.968  1.00                 N  
ATOM   3636  CA  ILE   503      27.146  48.517  52.663  1.00                 C  
ATOM   3637  C   ILE   503      27.949  49.447  51.779  1.00                 C  
ATOM   3638  O   ILE   503      28.875  50.129  52.226  1.00                 O  
ATOM   3639  CB  ILE   503      27.944  48.221  53.947  1.00                 C  
ATOM   3640  CD1 ILE   503      25.812  47.867  55.299  1.00                 C  
ATOM   3641  CG1 ILE   503      27.145  47.297  54.869  1.00                 C  
ATOM   3642  CG2 ILE   503      28.335  49.516  54.642  1.00                 C  
ATOM   3643  N   PRO   504      27.604  49.489  50.495  1.00                 N  
ATOM   3644  CA  PRO   504      28.353  50.295  49.544  1.00                 C  
ATOM   3645  C   PRO   504      28.226  51.803  49.687  1.00                 C  
ATOM   3646  O   PRO   504      27.168  52.339  50.028  1.00                 O  
ATOM   3647  CB  PRO   504      27.798  49.872  48.182  1.00                 C  
ATOM   3648  CD  PRO   504      26.490  48.748  49.842  1.00                 C  
ATOM   3649  CG  PRO   504      26.423  49.375  48.477  1.00                 C  
ATOM   3650  N   GLU   505      29.326  52.513  49.422  1.00                 N  
ATOM   3651  CA  GLU   505      29.301  53.969  49.462  1.00                 C  
ATOM   3652  C   GLU   505      28.970  54.449  48.056  1.00                 C  
ATOM   3653  O   GLU   505      28.095  55.290  47.834  1.00                 O  
ATOM   3654  CB  GLU   505      30.641  54.514  49.959  1.00                 C  
ATOM   3655  CD  GLU   505      32.287  54.722  51.864  1.00                 C  
ATOM   3656  CG  GLU   505      30.929  54.216  51.422  1.00                 C  
ATOM   3657  OE1 GLU   505      33.077  55.142  50.992  1.00                 O  
ATOM   3658  OE2 GLU   505      32.562  54.700  53.082  1.00                 O  
ATOM   3659  N   THR   506      29.692  53.897  47.083  1.00                 N  
ATOM   3660  CA  THR   506      29.523  54.267  45.677  1.00                 C  
ATOM   3661  C   THR   506      29.795  53.028  44.848  1.00                 C  
ATOM   3662  O   THR   506      30.869  52.425  44.925  1.00                 O  
ATOM   3663  CB  THR   506      30.458  55.425  45.282  1.00                 C  
ATOM   3664  OG1 THR   506      30.188  56.564  46.108  1.00                 O  
ATOM   3665  CG2 THR   506      30.238  55.815  43.828  1.00                 C  
ATOM   3666  N   ASP   507      28.823  52.618  44.033  1.00                 N  
ATOM   3667  CA  ASP   507      28.998  51.432  43.220  1.00                 C  
ATOM   3668  C   ASP   507      29.205  51.797  41.751  1.00                 C  
ATOM   3669  O   ASP   507      28.904  52.908  41.308  1.00                 O  
ATOM   3670  CB  ASP   507      27.793  50.500  43.365  1.00                 C  
ATOM   3671  CG  ASP   507      26.513  51.118  42.838  1.00                 C  
ATOM   3672  OD1 ASP   507      26.597  52.130  42.110  1.00                 O  
ATOM   3673  OD2 ASP   507      25.425  50.590  43.153  1.00                 O  
ATOM   3674  N   LEU   508      29.689  50.764  40.939  1.00                 N  
ATOM   3675  CA  LEU   508      30.099  51.201  39.606  1.00                 C  
ATOM   3676  C   LEU   508      28.957  51.948  38.935  1.00                 C  
ATOM   3677  O   LEU   508      27.800  51.586  39.111  1.00                 O  
ATOM   3678  CB  LEU   508      30.536  50.003  38.760  1.00                 C  
ATOM   3679  CG  LEU   508      31.234  50.326  37.438  1.00                 C  
ATOM   3680  CD1 LEU   508      31.970  49.105  36.907  1.00                 C  
ATOM   3681  CD2 LEU   508      30.233  50.829  36.409  1.00                 C  
ATOM   3682  N   PRO   509      29.306  53.009  38.240  1.00                 N  
ATOM   3683  CA  PRO   509      28.333  53.874  37.561  1.00                 C  
ATOM   3684  C   PRO   509      28.565  53.843  36.067  1.00                 C  
ATOM   3685  O   PRO   509      29.652  54.005  35.565  1.00                 O  
ATOM   3686  CB  PRO   509      28.595  55.261  38.152  1.00                 C  
ATOM   3687  CD  PRO   509      30.330  53.832  38.975  1.00                 C  
ATOM   3688  CG  PRO   509      30.037  55.239  38.532  1.00                 C  
ATOM   3689  N   ALA   510      27.498  53.504  35.344  1.00                 N  
ATOM   3690  CA  ALA   510      27.536  53.450  33.887  1.00                 C  
ATOM   3691  C   ALA   510      27.407  54.822  33.268  1.00                 C  
ATOM   3692  O   ALA   510      27.059  55.848  33.926  1.00                 O  
ATOM   3693  CB  ALA   510      26.433  52.545  33.361  1.00                 C  
ATOM   3694  N   GLY   511      27.640  54.931  31.944  1.00                 N  
ATOM   3695  CA  GLY   511      27.544  56.205  31.215  1.00                 C  
ATOM   3696  C   GLY   511      26.214  56.914  31.373  1.00                 C  
ATOM   3697  O   GLY   511      26.127  58.129  31.484  1.00                 O  
ATOM   3698  N   SER   512      25.284  56.264  32.070  1.00                 N  
ATOM   3699  CA  SER   512      23.948  56.800  32.342  1.00                 C  
ATOM   3700  C   SER   512      23.195  55.852  33.281  1.00                 C  
ATOM   3701  O   SER   512      22.322  56.253  34.056  1.00                 O  
ATOM   3702  CB  SER   512      23.176  57.002  31.037  1.00                 C  
ATOM   3703  OG  SER   512      22.948  55.766  30.382  1.00                 O  
ATOM   3704  N   CYS   513      23.541  54.570  33.209  1.00                 N  
ATOM   3705  CA  CYS   513      22.918  53.525  34.014  1.00                 C  
ATOM   3706  C   CYS   513      23.739  53.089  35.232  1.00                 C  
ATOM   3707  O   CYS   513      24.929  52.777  35.138  1.00                 O  
ATOM   3708  CB  CYS   513      22.634  52.288  33.160  1.00                 C  
ATOM   3709  SG  CYS   513      21.875  50.916  34.060  1.00                 S  
ATOM   3710  N   ASN   514      23.096  53.065  36.397  1.00                 N  
ATOM   3711  CA  ASN   514      23.749  52.660  37.636  1.00                 C  
ATOM   3712  C   ASN   514      23.480  51.182  37.962  1.00                 C  
ATOM   3713  O   ASN   514      22.351  50.691  37.875  1.00                 O  
ATOM   3714  CB  ASN   514      23.298  53.551  38.795  1.00                 C  
ATOM   3715  CG  ASN   514      23.756  54.987  38.639  1.00                 C  
ATOM   3716  OD1 ASN   514      24.916  55.248  38.319  1.00                 O  
ATOM   3717  ND2 ASN   514      22.844  55.926  38.863  1.00                 N  
ATOM   3718  N   SER   515      24.534  50.460  38.344  1.00                 N  
ATOM   3719  CA  SER   515      24.462  49.035  38.708  1.00                 C  
ATOM   3720  C   SER   515      23.570  48.150  37.820  1.00                 C  
ATOM   3721  O   SER   515      22.968  48.609  36.846  1.00                 O  
ATOM   3722  CB  SER   515      23.971  48.874  40.148  1.00                 C  
ATOM   3723  OG  SER   515      23.925  47.508  40.522  1.00                 O  
ATOM   3724  N   ASP   516      23.536  46.763  38.140  1.00                 N  
ATOM   3725  CA  ASP   516      22.600  45.951  37.402  1.00                 C  
ATOM   3726  C   ASP   516      22.633  46.158  35.906  1.00                 C  
ATOM   3727  O   ASP   516      22.069  45.371  35.144  1.00                 O  
ATOM   3728  CB  ASP   516      21.172  46.204  37.888  1.00                 C  
ATOM   3729  CG  ASP   516      20.942  45.712  39.303  1.00                 C  
ATOM   3730  OD1 ASP   516      21.763  44.909  39.794  1.00                 O  
ATOM   3731  OD2 ASP   516      19.940  46.128  39.922  1.00                 O  
ATOM   3732  N   CYS   517      23.344  47.163  35.425  1.00                 N  
ATOM   3733  CA  CYS   517      23.510  47.411  34.009  1.00                 C  
ATOM   3734  C   CYS   517      24.546  46.475  33.412  1.00                 C  
ATOM   3735  O   CYS   517      24.691  46.302  32.214  1.00                 O  
ATOM   3736  CB  CYS   517      23.911  48.867  33.763  1.00                 C  
ATOM   3737  SG  CYS   517      22.640  50.076  34.205  1.00                 S  
ATOM   3738  N   MET   518      25.379  45.825  34.239  1.00                 N  
ATOM   3739  CA  MET   518      26.477  44.988  33.808  1.00                 C  
ATOM   3740  C   MET   518      26.217  43.502  34.028  1.00                 C  
ATOM   3741  O   MET   518      26.234  43.072  35.193  1.00                 O  
ATOM   3742  CB  MET   518      27.767  45.381  34.532  1.00                 C  
ATOM   3743  SD  MET   518      29.733  47.235  35.142  1.00                 S  
ATOM   3744  CE  MET   518      29.057  47.501  36.779  1.00                 C  
ATOM   3745  CG  MET   518      28.244  46.791  34.226  1.00                 C  
ATOM   3746  N   LEU   519      25.977  42.736  32.986  1.00                 N  
ATOM   3747  CA  LEU   519      25.844  41.269  33.136  1.00                 C  
ATOM   3748  C   LEU   519      27.209  40.716  33.579  1.00                 C  
ATOM   3749  O   LEU   519      28.250  41.255  33.207  1.00                 O  
ATOM   3750  CB  LEU   519      25.372  40.637  31.825  1.00                 C  
ATOM   3751  CG  LEU   519      23.859  40.591  31.601  1.00                 C  
ATOM   3752  CD1 LEU   519      23.269  41.992  31.627  1.00                 C  
ATOM   3753  CD2 LEU   519      23.531  39.903  30.285  1.00                 C  
ATOM   3754  N   ASP   520      27.210  39.721  34.449  1.00                 N  
ATOM   3755  CA  ASP   520      28.478  39.165  34.992  1.00                 C  
ATOM   3756  C   ASP   520      29.057  38.145  34.024  1.00                 C  
ATOM   3757  O   ASP   520      28.480  37.096  33.753  1.00                 O  
ATOM   3758  CB  ASP   520      28.241  38.532  36.365  1.00                 C  
ATOM   3759  CG  ASP   520      27.935  39.561  37.435  1.00                 C  
ATOM   3760  OD1 ASP   520      28.152  40.764  37.182  1.00                 O  
ATOM   3761  OD2 ASP   520      27.477  39.163  38.527  1.00                 O  
ATOM   3762  N   PRO   521      30.229  38.449  33.476  1.00                 N  
ATOM   3763  CA  PRO   521      30.859  37.666  32.434  1.00                 C  
ATOM   3764  C   PRO   521      31.558  36.412  32.975  1.00                 C  
ATOM   3765  O   PRO   521      32.103  35.648  32.213  1.00                 O  
ATOM   3766  CB  PRO   521      31.873  38.627  31.810  1.00                 C  
ATOM   3767  CD  PRO   521      31.075  39.720  33.785  1.00                 C  
ATOM   3768  CG  PRO   521      32.299  39.505  32.939  1.00                 C  
ATOM   3769  N   CYS   522      31.579  36.277  34.283  1.00                 N  
ATOM   3770  CA  CYS   522      32.262  35.164  34.912  1.00                 C  
ATOM   3771  C   CYS   522      31.397  33.997  35.272  1.00                 C  
ATOM   3772  O   CYS   522      31.922  32.949  35.682  1.00                 O  
ATOM   3773  CB  CYS   522      32.975  35.623  36.185  1.00                 C  
ATOM   3774  SG  CYS   522      31.868  36.170  37.506  1.00                 S  
ATOM   3775  N   ASN   523      30.096  34.140  35.215  1.00                 N  
ATOM   3776  CA  ASN   523      29.152  33.116  35.568  1.00                 C  
ATOM   3777  C   ASN   523      28.920  32.107  34.439  1.00                 C  
ATOM   3778  O   ASN   523      28.725  32.457  33.282  1.00                 O  
ATOM   3779  CB  ASN   523      27.818  33.738  35.986  1.00                 C  
ATOM   3780  CG  ASN   523      27.918  34.512  37.285  1.00                 C  
ATOM   3781  OD1 ASN   523      28.825  34.286  38.086  1.00                 O  
ATOM   3782  ND2 ASN   523      26.982  35.430  37.499  1.00                 N  
ATOM   3783  N   PRO   524      28.759  30.830  34.825  1.00                 N  
ATOM   3784  CA  PRO   524      28.386  29.837  33.809  1.00                 C  
ATOM   3785  C   PRO   524      26.941  30.080  33.334  1.00                 C  
ATOM   3786  O   PRO   524      26.655  29.806  32.206  1.00                 O  
ATOM   3787  CB  PRO   524      28.532  28.496  34.531  1.00                 C  
ATOM   3788  CD  PRO   524      29.022  30.207  36.132  1.00                 C  
ATOM   3789  CG  PRO   524      28.422  28.837  35.979  1.00                 C  
ATOM   3790  N   ALA   525      26.125  30.615  34.232  1.00                 N  
ATOM   3791  CA  ALA   525      24.748  30.944  33.874  1.00                 C  
ATOM   3792  C   ALA   525      24.680  32.016  32.787  1.00                 C  
ATOM   3793  O   ALA   525      23.770  32.013  31.980  1.00                 O  
ATOM   3794  CB  ALA   525      23.978  31.409  35.100  1.00                 C  
ATOM   3795  N   THR   526      25.618  32.926  32.789  1.00                 N  
ATOM   3796  CA  THR   526      25.688  34.000  31.796  1.00                 C  
ATOM   3797  C   THR   526      26.001  33.388  30.433  1.00                 C  
ATOM   3798  O   THR   526      25.433  33.790  29.438  1.00                 O  
ATOM   3799  CB  THR   526      26.747  35.052  32.176  1.00                 C  
ATOM   3800  OG1 THR   526      26.402  35.649  33.432  1.00                 O  
ATOM   3801  CG2 THR   526      26.814  36.145  31.121  1.00                 C  
ATOM   3802  N   LEU   527      26.906  32.418  30.400  1.00                 N  
ATOM   3803  CA  LEU   527      27.208  31.720  29.157  1.00                 C  
ATOM   3804  C   LEU   527      26.041  30.909  28.674  1.00                 C  
ATOM   3805  O   LEU   527      25.789  30.874  27.451  1.00                 O  
ATOM   3806  CB  LEU   527      28.428  30.813  29.334  1.00                 C  
ATOM   3807  CG  LEU   527      29.770  31.516  29.547  1.00                 C  
ATOM   3808  CD1 LEU   527      30.858  30.507  29.881  1.00                 C  
ATOM   3809  CD2 LEU   527      30.155  32.322  28.316  1.00                 C  
ATOM   3810  N   ASN   528      25.273  30.304  29.574  1.00                 N  
ATOM   3811  CA  ASN   528      24.071  29.590  29.242  1.00                 C  
ATOM   3812  C   ASN   528      23.054  30.543  28.593  1.00                 C  
ATOM   3813  O   ASN   528      22.372  30.176  27.663  1.00                 O  
ATOM   3814  CB  ASN   528      23.485  28.919  30.486  1.00                 C  
ATOM   3815  CG  ASN   528      24.288  27.713  30.930  1.00                 C  
ATOM   3816  OD1 ASN   528      25.057  27.146  30.153  1.00                 O  
ATOM   3817  ND2 ASN   528      24.112  27.315  32.185  1.00                 N  
ATOM   3818  N   PHE   529      22.933  31.711  29.209  1.00                 N  
ATOM   3819  CA  PHE   529      21.998  32.709  28.663  1.00                 C  
ATOM   3820  C   PHE   529      22.352  33.118  27.246  1.00                 C  
ATOM   3821  O   PHE   529      21.475  33.146  26.355  1.00                 O  
ATOM   3822  CB  PHE   529      21.959  33.951  29.555  1.00                 C  
ATOM   3823  CG  PHE   529      21.069  35.043  29.035  1.00                 C  
ATOM   3824  CZ  PHE   529      19.426  37.068  28.071  1.00                 C  
ATOM   3825  CD1 PHE   529      19.697  34.978  29.206  1.00                 C  
ATOM   3826  CE1 PHE   529      18.877  35.983  28.727  1.00                 C  
ATOM   3827  CD2 PHE   529      21.603  36.136  28.376  1.00                 C  
ATOM   3828  CE2 PHE   529      20.783  37.141  27.897  1.00                 C  
ATOM   3829  N   ALA   530      23.604  33.411  26.976  1.00                 N  
ATOM   3830  CA  ALA   530      24.096  33.850  25.670  1.00                 C  
ATOM   3831  C   ALA   530      23.846  32.796  24.615  1.00                 C  
ATOM   3832  O   ALA   530      23.313  32.972  23.536  1.00                 O  
ATOM   3833  CB  ALA   530      25.580  34.177  25.745  1.00                 C  
ATOM   3834  N   GLN   531      24.224  31.559  25.026  1.00                 N  
ATOM   3835  CA  GLN   531      24.021  30.398  24.146  1.00                 C  
ATOM   3836  C   GLN   531      22.593  30.202  23.766  1.00                 C  
ATOM   3837  O   GLN   531      22.235  29.931  22.604  1.00                 O  
ATOM   3838  CB  GLN   531      24.542  29.123  24.812  1.00                 C  
ATOM   3839  CD  GLN   531      25.374  27.987  22.715  1.00                 C  
ATOM   3840  CG  GLN   531      24.471  27.888  23.929  1.00                 C  
ATOM   3841  OE1 GLN   531      26.573  28.234  22.840  1.00                 O  
ATOM   3842  NE2 GLN   531      24.798  27.795  21.534  1.00                 N  
ATOM   3843  N   ASP   532      21.659  30.343  24.718  1.00                 N  
ATOM   3844  CA  ASP   532      20.237  30.186  24.500  1.00                 C  
ATOM   3845  C   ASP   532      19.703  31.232  23.556  1.00                 C  
ATOM   3846  O   ASP   532      18.911  30.989  22.671  1.00                 O  
ATOM   3847  CB  ASP   532      19.481  30.251  25.829  1.00                 C  
ATOM   3848  CG  ASP   532      19.697  29.017  26.683  1.00                 C  
ATOM   3849  OD1 ASP   532      20.197  28.005  26.149  1.00                 O  
ATOM   3850  OD2 ASP   532      19.367  29.063  27.887  1.00                 O  
ATOM   3851  N   VAL   533      20.159  32.468  23.804  1.00                 N  
ATOM   3852  CA  VAL   533      19.711  33.617  22.999  1.00                 C  
ATOM   3853  C   VAL   533      20.260  33.526  21.571  1.00                 C  
ATOM   3854  O   VAL   533      19.460  33.709  20.644  1.00                 O  
ATOM   3855  CB  VAL   533      20.131  34.953  23.640  1.00                 C  
ATOM   3856  CG1 VAL   533      19.815  36.113  22.708  1.00                 C  
ATOM   3857  CG2 VAL   533      19.440  35.140  24.982  1.00                 C  
ATOM   3858  N   LEU   534      21.509  33.184  21.403  1.00                 N  
ATOM   3859  CA  LEU   534      22.058  32.941  20.090  1.00                 C  
ATOM   3860  C   LEU   534      21.287  31.834  19.396  1.00                 C  
ATOM   3861  O   LEU   534      20.816  32.042  18.278  1.00                 O  
ATOM   3862  CB  LEU   534      23.542  32.582  20.188  1.00                 C  
ATOM   3863  CG  LEU   534      24.248  32.253  18.871  1.00                 C  
ATOM   3864  CD1 LEU   534      24.217  33.449  17.931  1.00                 C  
ATOM   3865  CD2 LEU   534      25.683  31.817  19.125  1.00                 C  
ATOM   3866  N   ASP   535      21.074  30.711  20.038  1.00                 N  
ATOM   3867  CA  ASP   535      20.330  29.610  19.471  1.00                 C  
ATOM   3868  C   ASP   535      18.969  29.934  18.962  1.00                 C  
ATOM   3869  O   ASP   535      18.497  29.545  17.878  1.00                 O  
ATOM   3870  CB  ASP   535      20.178  28.483  20.494  1.00                 C  
ATOM   3871  CG  ASP   535      21.481  27.751  20.752  1.00                 C  
ATOM   3872  OD1 ASP   535      22.429  27.929  19.959  1.00                 O  
ATOM   3873  OD2 ASP   535      21.553  26.999  21.747  1.00                 O  
ATOM   3874  N   THR   536      18.184  30.628  19.807  1.00                 N  
ATOM   3875  CA  THR   536      16.833  30.992  19.456  1.00                 C  
ATOM   3876  C   THR   536      16.777  31.981  18.324  1.00                 C  
ATOM   3877  O   THR   536      15.886  31.872  17.457  1.00                 O  
ATOM   3878  CB  THR   536      16.076  31.582  20.661  1.00                 C  
ATOM   3879  OG1 THR   536      16.002  30.606  21.707  1.00                 O  
ATOM   3880  CG2 THR   536      14.663  31.976  20.261  1.00                 C  
ATOM   3881  N   PHE   537      17.666  32.991  18.321  1.00                 N  
ATOM   3882  CA  PHE   537      17.639  33.976  17.214  1.00                 C  
ATOM   3883  C   PHE   537      18.166  33.328  15.930  1.00                 C  
ATOM   3884  O   PHE   537      17.589  33.570  14.878  1.00                 O  
ATOM   3885  CB  PHE   537      18.464  35.212  17.577  1.00                 C  
ATOM   3886  CG  PHE   537      17.809  36.101  18.595  1.00                 C  
ATOM   3887  CZ  PHE   537      16.602  37.749  20.480  1.00                 C  
ATOM   3888  CD1 PHE   537      16.454  35.995  18.858  1.00                 C  
ATOM   3889  CE1 PHE   537      15.851  36.813  19.794  1.00                 C  
ATOM   3890  CD2 PHE   537      18.547  37.043  19.289  1.00                 C  
ATOM   3891  CE2 PHE   537      17.944  37.861  20.226  1.00                 C  
ATOM   3892  N   ASN   538      19.147  32.468  15.983  1.00                 N  
ATOM   3893  CA  ASN   538      19.654  31.754  14.800  1.00                 C  
ATOM   3894  C   ASN   538      18.545  30.892  14.169  1.00                 C  
ATOM   3895  O   ASN   538      18.432  30.908  12.949  1.00                 O  
ATOM   3896  CB  ASN   538      20.866  30.897  15.170  1.00                 C  
ATOM   3897  CG  ASN   538      21.518  30.256  13.961  1.00                 C  
ATOM   3898  OD1 ASN   538      22.024  30.947  13.077  1.00                 O  
ATOM   3899  ND2 ASN   538      21.506  28.929  13.918  1.00                 N  
ATOM   3900  N   ASP   539      17.693  30.270  14.973  1.00                 N  
ATOM   3901  CA  ASP   539      16.555  29.503  14.487  1.00                 C  
ATOM   3902  C   ASP   539      15.535  30.321  13.754  1.00                 C  
ATOM   3903  O   ASP   539      15.022  29.951  12.692  1.00                 O  
ATOM   3904  CB  ASP   539      15.859  28.785  15.645  1.00                 C  
ATOM   3905  CG  ASP   539      16.674  27.627  16.186  1.00                 C  
ATOM   3906  OD1 ASP   539      17.633  27.206  15.506  1.00                 O  
ATOM   3907  OD2 ASP   539      16.354  27.140  17.291  1.00                 O  
ATOM   3908  N   LEU   540      15.205  31.533  14.227  1.00                 N  
ATOM   3909  CA  LEU   540      14.311  32.422  13.527  1.00                 C  
ATOM   3910  C   LEU   540      14.857  32.801  12.150  1.00                 C  
ATOM   3911  O   LEU   540      14.098  32.921  11.189  1.00                 O  
ATOM   3912  CB  LEU   540      14.059  33.687  14.351  1.00                 C  
ATOM   3913  CG  LEU   540      13.238  33.510  15.630  1.00                 C  
ATOM   3914  CD1 LEU   540      13.219  34.798  16.438  1.00                 C  
ATOM   3915  CD2 LEU   540      11.820  33.070  15.302  1.00                 C  
ATOM   3916  N   TYR   541      16.142  33.130  12.085  1.00                 N  
ATOM   3917  CA  TYR   541      16.778  33.495  10.850  1.00                 C  
ATOM   3918  C   TYR   541      16.738  32.300   9.856  1.00                 C  
ATOM   3919  O   TYR   541      16.523  32.529   8.696  1.00                 O  
ATOM   3920  CB  TYR   541      18.220  33.940  11.101  1.00                 C  
ATOM   3921  CG  TYR   541      18.337  35.299  11.754  1.00                 C  
ATOM   3922  OH  TYR   541      18.659  39.029  13.564  1.00                 O  
ATOM   3923  CZ  TYR   541      18.553  37.795  12.963  1.00                 C  
ATOM   3924  CD1 TYR   541      18.380  35.422  13.137  1.00                 C  
ATOM   3925  CE1 TYR   541      18.487  36.660  13.742  1.00                 C  
ATOM   3926  CD2 TYR   541      18.404  36.454  10.985  1.00                 C  
ATOM   3927  CE2 TYR   541      18.511  37.700  11.573  1.00                 C  
ATOM   3928  N   SER   542      16.968  31.106  10.353  1.00                 N  
ATOM   3929  CA  SER   542      16.879  29.909   9.485  1.00                 C  
ATOM   3930  C   SER   542      15.489  29.757   8.937  1.00                 C  
ATOM   3931  O   SER   542      15.293  29.525   7.739  1.00                 O  
ATOM   3932  CB  SER   542      17.287  28.654  10.259  1.00                 C  
ATOM   3933  OG  SER   542      18.658  28.697  10.615  1.00                 O  
ATOM   3934  N   ILE   543      14.469  29.952   9.781  1.00                 N  
ATOM   3935  CA  ILE   543      13.105  29.893   9.354  1.00                 C  
ATOM   3936  C   ILE   543      12.773  30.954   8.347  1.00                 C  
ATOM   3937  O   ILE   543      11.949  30.695   7.469  1.00                 O  
ATOM   3938  CB  ILE   543      12.135  30.008  10.545  1.00                 C  
ATOM   3939  CD1 ILE   543      11.528  28.910  12.764  1.00                 C  
ATOM   3940  CG1 ILE   543      12.229  28.764  11.431  1.00                 C  
ATOM   3941  CG2 ILE   543      10.716  30.249  10.055  1.00                 C  
ATOM   3942  N   SER   544      13.327  32.139   8.464  1.00                 N  
ATOM   3943  CA  SER   544      13.102  33.251   7.586  1.00                 C  
ATOM   3944  C   SER   544      13.835  33.106   6.249  1.00                 C  
ATOM   3945  O   SER   544      13.581  33.887   5.321  1.00                 O  
ATOM   3946  CB  SER   544      13.530  34.558   8.256  1.00                 C  
ATOM   3947  OG  SER   544      14.935  34.603   8.435  1.00                 O  
ATOM   3948  N   GLY   545      14.802  32.212   6.169  1.00                 N  
ATOM   3949  CA  GLY   545      15.553  31.972   4.956  1.00                 C  
ATOM   3950  C   GLY   545      16.789  32.808   4.817  1.00                 C  
ATOM   3951  O   GLY   545      17.373  32.906   3.729  1.00                 O  
ATOM   3952  N   VAL   546      17.230  33.451   5.887  1.00                 N  
ATOM   3953  CA  VAL   546      18.454  34.223   5.911  1.00                 C  
ATOM   3954  C   VAL   546      19.248  33.891   7.172  1.00                 C  
ATOM   3955  O   VAL   546      19.203  34.588   8.163  1.00                 O  
ATOM   3956  CB  VAL   546      18.170  35.735   5.834  1.00                 C  
ATOM   3957  CG1 VAL   546      17.569  36.096   4.484  1.00                 C  
ATOM   3958  CG2 VAL   546      17.244  36.161   6.964  1.00                 C  
ATOM   3959  N   PRO   547      19.908  32.756   7.198  1.00                 N  
ATOM   3960  CA  PRO   547      20.712  32.302   8.325  1.00                 C  
ATOM   3961  C   PRO   547      21.686  33.386   8.743  1.00                 C  
ATOM   3962  O   PRO   547      22.233  34.065   7.842  1.00                 O  
ATOM   3963  CB  PRO   547      21.432  31.062   7.790  1.00                 C  
ATOM   3964  CD  PRO   547      19.936  31.718   6.041  1.00                 C  
ATOM   3965  CG  PRO   547      20.518  30.522   6.742  1.00                 C  
ATOM   3966  N   PHE   548      21.895  33.596  10.020  1.00                 N  
ATOM   3967  CA  PHE   548      22.786  34.643  10.507  1.00                 C  
ATOM   3968  C   PHE   548      24.194  34.473   9.941  1.00                 C  
ATOM   3969  O   PHE   548      24.781  33.398  10.016  1.00                 O  
ATOM   3970  CB  PHE   548      22.830  34.640  12.036  1.00                 C  
ATOM   3971  CG  PHE   548      21.576  35.159  12.680  1.00                 C  
ATOM   3972  CZ  PHE   548      19.255  36.124  13.866  1.00                 C  
ATOM   3973  CD1 PHE   548      20.991  34.481  13.735  1.00                 C  
ATOM   3974  CE1 PHE   548      19.837  34.958  14.327  1.00                 C  
ATOM   3975  CD2 PHE   548      20.981  36.325  12.231  1.00                 C  
ATOM   3976  CE2 PHE   548      19.827  36.802  12.823  1.00                 C  
ATOM   3977  N   THR   549      24.775  35.558   9.455  1.00                 N  
ATOM   3978  CA  THR   549      26.127  35.627   8.991  1.00                 C  
ATOM   3979  C   THR   549      27.025  36.376   9.976  1.00                 C  
ATOM   3980  O   THR   549      28.169  35.989  10.124  1.00                 O  
ATOM   3981  CB  THR   549      26.216  36.307   7.612  1.00                 C  
ATOM   3982  OG1 THR   549      25.720  37.648   7.704  1.00                 O  
ATOM   3983  CG2 THR   549      25.384  35.549   6.589  1.00                 C  
ATOM   3984  N   THR   550      26.483  37.367  10.670  1.00                 N  
ATOM   3985  CA  THR   550      27.221  38.130  11.663  1.00                 C  
ATOM   3986  C   THR   550      26.418  38.231  12.968  1.00                 C  
ATOM   3987  O   THR   550      25.260  38.593  12.929  1.00                 O  
ATOM   3988  CB  THR   550      27.561  39.542  11.151  1.00                 C  
ATOM   3989  OG1 THR   550      28.355  39.444   9.962  1.00                 O  
ATOM   3990  CG2 THR   550      28.350  40.313  12.199  1.00                 C  
ATOM   3991  N   PHE   551      27.061  37.870  14.067  1.00                 N  
ATOM   3992  CA  PHE   551      26.527  38.083  15.392  1.00                 C  
ATOM   3993  C   PHE   551      27.225  39.360  15.962  1.00                 C  
ATOM   3994  O   PHE   551      28.435  39.429  15.970  1.00                 O  
ATOM   3995  CB  PHE   551      26.762  36.851  16.269  1.00                 C  
ATOM   3996  CG  PHE   551      26.238  36.995  17.669  1.00                 C  
ATOM   3997  CZ  PHE   551      25.274  37.263  20.263  1.00                 C  
ATOM   3998  CD1 PHE   551      24.895  36.804  17.944  1.00                 C  
ATOM   3999  CE1 PHE   551      24.413  36.936  19.232  1.00                 C  
ATOM   4000  CD2 PHE   551      27.087  37.322  18.711  1.00                 C  
ATOM   4001  CE2 PHE   551      26.605  37.454  19.999  1.00                 C  
ATOM   4002  N   ASN   552      26.396  40.305  16.431  1.00                 N  
ATOM   4003  CA  ASN   552      27.000  41.497  17.051  1.00                 C  
ATOM   4004  C   ASN   552      26.912  41.397  18.574  1.00                 C  
ATOM   4005  O   ASN   552      25.837  41.380  19.143  1.00                 O  
ATOM   4006  CB  ASN   552      26.321  42.769  16.540  1.00                 C  
ATOM   4007  CG  ASN   552      26.976  44.031  17.066  1.00                 C  
ATOM   4008  OD1 ASN   552      27.749  43.988  18.023  1.00                 O  
ATOM   4009  ND2 ASN   552      26.668  45.161  16.441  1.00                 N  
ATOM   4010  N   ALA   553      28.089  41.310  19.185  1.00                 N  
ATOM   4011  CA  ALA   553      28.247  41.149  20.645  1.00                 C  
ATOM   4012  C   ALA   553      28.047  42.404  21.445  1.00                 C  
ATOM   4013  O   ALA   553      27.847  42.353  22.660  1.00                 O  
ATOM   4014  CB  ALA   553      29.626  40.597  20.971  1.00                 C  
ATOM   4015  N   GLY   554      28.125  43.573  20.818  1.00                 N  
ATOM   4016  CA  GLY   554      28.096  44.865  21.482  1.00                 C  
ATOM   4017  C   GLY   554      29.509  45.201  21.968  1.00                 C  
ATOM   4018  O   GLY   554      30.470  45.408  21.234  1.00                 O  
ATOM   4019  N   GLY   555      29.691  45.225  23.269  1.00                 N  
ATOM   4020  CA  GLY   555      30.939  45.447  23.953  1.00                 C  
ATOM   4021  C   GLY   555      31.242  46.864  24.372  1.00                 C  
ATOM   4022  O   GLY   555      32.326  47.118  24.971  1.00                 O  
ATOM   4023  N   ASP   556      30.379  47.849  24.122  1.00                 N  
ATOM   4024  CA  ASP   556      30.655  49.237  24.400  1.00                 C  
ATOM   4025  C   ASP   556      30.495  49.624  25.871  1.00                 C  
ATOM   4026  O   ASP   556      29.628  49.122  26.591  1.00                 O  
ATOM   4027  CB  ASP   556      29.750  50.142  23.561  1.00                 C  
ATOM   4028  CG  ASP   556      28.280  49.948  23.875  1.00                 C  
ATOM   4029  OD1 ASP   556      27.971  49.316  24.907  1.00                 O  
ATOM   4030  OD2 ASP   556      27.437  50.428  23.088  1.00                 O  
ATOM   4031  N   GLY   557      31.328  50.581  26.280  1.00                 N  
ATOM   4032  CA  GLY   557      31.249  51.280  27.547  1.00                 C  
ATOM   4033  C   GLY   557      31.155  50.442  28.808  1.00                 C  
ATOM   4034  O   GLY   557      30.438  50.787  29.766  1.00                 O  
ATOM   4035  N   PHE   558      31.987  49.393  28.866  1.00                 N  
ATOM   4036  CA  PHE   558      31.986  48.508  30.051  1.00                 C  
ATOM   4037  C   PHE   558      33.035  49.035  31.037  1.00                 C  
ATOM   4038  O   PHE   558      34.167  48.535  31.112  1.00                 O  
ATOM   4039  CB  PHE   558      32.271  47.062  29.640  1.00                 C  
ATOM   4040  CG  PHE   558      32.130  46.074  30.763  1.00                 C  
ATOM   4041  CZ  PHE   558      31.877  44.245  32.841  1.00                 C  
ATOM   4042  CD1 PHE   558      30.880  45.698  31.221  1.00                 C  
ATOM   4043  CE1 PHE   558      30.751  44.789  32.254  1.00                 C  
ATOM   4044  CD2 PHE   558      33.249  45.521  31.361  1.00                 C  
ATOM   4045  CE2 PHE   558      33.120  44.612  32.393  1.00                 C  
ATOM   4046  N   THR   559      32.708  50.085  31.727  1.00                 N  
ATOM   4047  CA  THR   559      33.567  50.786  32.657  1.00                 C  
ATOM   4048  C   THR   559      32.761  51.597  33.679  1.00                 C  
ATOM   4049  O   THR   559      31.553  51.801  33.499  1.00                 O  
ATOM   4050  CB  THR   559      34.540  51.729  31.925  1.00                 C  
ATOM   4051  OG1 THR   559      35.524  52.214  32.848  1.00                 O  
ATOM   4052  CG2 THR   559      33.792  52.918  31.342  1.00                 C  
ATOM   4053  N   LYS   560      33.454  52.031  34.706  1.00                 N  
ATOM   4054  CA  LYS   560      32.919  52.928  35.733  1.00                 C  
ATOM   4055  C   LYS   560      33.325  54.366  35.392  1.00                 C  
ATOM   4056  O   LYS   560      34.486  54.774  35.398  1.00                 O  
ATOM   4057  CB  LYS   560      33.426  52.520  37.118  1.00                 C  
ATOM   4058  CD  LYS   560      32.901  50.066  37.164  1.00                 C  
ATOM   4059  CE  LYS   560      32.017  48.985  37.764  1.00                 C  
ATOM   4060  CG  LYS   560      32.607  51.424  37.780  1.00                 C  
ATOM   4061  NZ  LYS   560      32.140  48.927  39.247  1.00                 N  
ATOM   4062  N   TYR   561      34.571  54.769  35.726  1.00                 N  
ATOM   4063  CA  TYR   561      35.632  54.006  36.400  1.00                 C  
ATOM   4064  C   TYR   561      35.377  53.908  37.898  1.00                 C  
ATOM   4065  O   TYR   561      34.943  54.858  38.556  1.00                 O  
ATOM   4066  CB  TYR   561      36.998  54.646  36.143  1.00                 C  
ATOM   4067  CG  TYR   561      37.475  54.519  34.714  1.00                 C  
ATOM   4068  OH  TYR   561      38.780  54.185  30.780  1.00                 O  
ATOM   4069  CZ  TYR   561      38.349  54.294  32.082  1.00                 C  
ATOM   4070  CD1 TYR   561      37.241  55.533  33.794  1.00                 C  
ATOM   4071  CE1 TYR   561      37.673  55.426  32.485  1.00                 C  
ATOM   4072  CD2 TYR   561      38.157  53.386  34.290  1.00                 C  
ATOM   4073  CE2 TYR   561      38.596  53.261  32.985  1.00                 C  
ATOM   4074  N   PHE   562      35.653  52.735  38.446  1.00                 N  
ATOM   4075  CA  PHE   562      35.445  52.495  39.853  1.00                 C  
ATOM   4076  C   PHE   562      35.680  51.018  40.052  1.00                 C  
ATOM   4077  O   PHE   562      36.205  50.330  39.173  1.00                 O  
ATOM   4078  CB  PHE   562      34.041  52.938  40.270  1.00                 C  
ATOM   4079  CG  PHE   562      33.764  52.771  41.737  1.00                 C  
ATOM   4080  CZ  PHE   562      33.250  52.456  44.451  1.00                 C  
ATOM   4081  CD1 PHE   562      33.796  53.861  42.591  1.00                 C  
ATOM   4082  CE1 PHE   562      33.541  53.707  43.940  1.00                 C  
ATOM   4083  CD2 PHE   562      33.472  51.526  42.264  1.00                 C  
ATOM   4084  CE2 PHE   562      33.217  51.373  43.613  1.00                 C  
ATOM   4085  N   GLY   563      35.304  50.488  41.202  1.00                 N  
ATOM   4086  CA  GLY   563      35.523  49.070  41.456  1.00                 C  
ATOM   4087  C   GLY   563      34.201  48.344  41.517  1.00                 C  
ATOM   4088  O   GLY   563      33.121  48.940  41.535  1.00                 O  
ATOM   4089  N   GLN   564      34.283  47.020  41.550  1.00                 N  
ATOM   4090  CA  GLN   564      33.114  46.152  41.619  1.00                 C  
ATOM   4091  C   GLN   564      33.361  45.157  42.742  1.00                 C  
ATOM   4092  O   GLN   564      34.466  45.049  43.281  1.00                 O  
ATOM   4093  CB  GLN   564      32.880  45.460  40.275  1.00                 C  
ATOM   4094  CD  GLN   564      33.749  43.877  38.508  1.00                 C  
ATOM   4095  CG  GLN   564      33.990  44.505  39.867  1.00                 C  
ATOM   4096  OE1 GLN   564      33.079  44.459  37.655  1.00                 O  
ATOM   4097  NE2 GLN   564      34.295  42.684  38.303  1.00                 N  
ATOM   4098  N   PHE   565      32.325  44.408  43.116  1.00                 N  
ATOM   4099  CA  PHE   565      32.418  43.392  44.154  1.00                 C  
ATOM   4100  C   PHE   565      32.024  42.084  43.458  1.00                 C  
ATOM   4101  O   PHE   565      30.930  41.953  42.901  1.00                 O  
ATOM   4102  CB  PHE   565      31.513  43.748  45.335  1.00                 C  
ATOM   4103  CG  PHE   565      31.577  42.763  46.467  1.00                 C  
ATOM   4104  CZ  PHE   565      31.692  40.935  48.558  1.00                 C  
ATOM   4105  CD1 PHE   565      32.390  42.997  47.562  1.00                 C  
ATOM   4106  CE1 PHE   565      32.449  42.090  48.604  1.00                 C  
ATOM   4107  CD2 PHE   565      30.826  41.602  46.436  1.00                 C  
ATOM   4108  CE2 PHE   565      30.885  40.695  47.477  1.00                 C  
ATOM   4109  N   SER   566      32.908  41.103  43.481  1.00                 N  
ATOM   4110  CA  SER   566      32.647  39.863  42.787  1.00                 C  
ATOM   4111  C   SER   566      33.511  38.745  43.289  1.00                 C  
ATOM   4112  O   SER   566      34.743  38.819  43.309  1.00                 O  
ATOM   4113  CB  SER   566      32.857  40.037  41.282  1.00                 C  
ATOM   4114  OG  SER   566      32.635  38.820  40.591  1.00                 O  
ATOM   4115  N   SER   567      32.766  37.665  43.723  1.00                 N  
ATOM   4116  CA  SER   567      33.567  36.519  44.174  1.00                 C  
ATOM   4117  C   SER   567      33.880  35.578  43.031  1.00                 C  
ATOM   4118  O   SER   567      34.997  35.119  42.853  1.00                 O  
ATOM   4119  CB  SER   567      32.840  35.762  45.287  1.00                 C  
ATOM   4120  OG  SER   567      32.713  36.562  46.450  1.00                 O  
ATOM   4121  N   CYS   568      32.885  35.349  42.153  1.00                 N  
ATOM   4122  CA  CYS   568      33.106  34.517  40.967  1.00                 C  
ATOM   4123  C   CYS   568      34.156  35.104  40.046  1.00                 C  
ATOM   4124  O   CYS   568      35.028  34.364  39.528  1.00                 O  
ATOM   4125  CB  CYS   568      31.799  34.325  40.196  1.00                 C  
ATOM   4126  SG  CYS   568      31.923  33.206  38.782  1.00                 S  
ATOM   4127  N   THR   569      34.162  36.423  39.764  1.00                 N  
ATOM   4128  CA  THR   569      35.195  36.996  38.926  1.00                 C  
ATOM   4129  C   THR   569      36.587  36.973  39.557  1.00                 C  
ATOM   4130  O   THR   569      37.599  36.817  38.847  1.00                 O  
ATOM   4131  CB  THR   569      34.872  38.454  38.549  1.00                 C  
ATOM   4132  OG1 THR   569      33.644  38.499  37.811  1.00                 O  
ATOM   4133  CG2 THR   569      35.980  39.039  37.686  1.00                 C  
ATOM   4134  N   ALA   570      36.653  37.164  40.824  1.00                 N  
ATOM   4135  CA  ALA   570      37.935  37.050  41.578  1.00                 C  
ATOM   4136  C   ALA   570      38.551  35.656  41.441  1.00                 C  
ATOM   4137  O   ALA   570      39.737  35.517  41.115  1.00                 O  
ATOM   4138  CB  ALA   570      37.716  37.374  43.048  1.00                 C  
ATOM   4139  N   LYS   571      37.738  34.590  41.561  1.00                 N  
ATOM   4140  CA  LYS   571      38.333  33.239  41.426  1.00                 C  
ATOM   4141  C   LYS   571      38.754  32.980  40.037  1.00                 C  
ATOM   4142  O   LYS   571      39.702  32.238  39.731  1.00                 O  
ATOM   4143  CB  LYS   571      37.340  32.168  41.882  1.00                 C  
ATOM   4144  CD  LYS   571      36.091  31.072  43.762  1.00                 C  
ATOM   4145  CE  LYS   571      35.847  31.049  45.263  1.00                 C  
ATOM   4146  CG  LYS   571      37.080  32.160  43.380  1.00                 C  
ATOM   4147  NZ  LYS   571      34.842  30.021  45.647  1.00                 N  
ATOM   4148  N   GLY   572      38.144  33.613  39.038  1.00                 N  
ATOM   4149  CA  GLY   572      38.532  33.449  37.627  1.00                 C  
ATOM   4150  C   GLY   572      39.895  34.089  37.398  1.00                 C  
ATOM   4151  O   GLY   572      40.709  33.638  36.620  1.00                 O  
ATOM   4152  N   PHE   573      40.103  35.196  38.135  1.00                 N  
ATOM   4153  CA  PHE   573      41.394  35.912  37.981  1.00                 C  
ATOM   4154  C   PHE   573      42.477  35.058  38.624  1.00                 C  
ATOM   4155  O   PHE   573      43.552  34.877  38.006  1.00                 O  
ATOM   4156  CB  PHE   573      41.314  37.303  38.613  1.00                 C  
ATOM   4157  CG  PHE   573      42.567  38.115  38.451  1.00                 C  
ATOM   4158  CZ  PHE   573      44.887  39.618  38.159  1.00                 C  
ATOM   4159  CD1 PHE   573      42.892  38.677  37.229  1.00                 C  
ATOM   4160  CE1 PHE   573      44.045  39.425  37.080  1.00                 C  
ATOM   4161  CD2 PHE   573      43.421  38.318  39.521  1.00                 C  
ATOM   4162  CE2 PHE   573      44.574  39.065  39.372  1.00                 C  
ATOM   4163  N   ASP   574      42.195  34.384  39.733  1.00                 N  
ATOM   4164  CA  ASP   574      43.134  33.493  40.400  1.00                 C  
ATOM   4165  C   ASP   574      43.448  32.217  39.676  1.00                 C  
ATOM   4166  O   ASP   574      44.619  31.790  39.693  1.00                 O  
ATOM   4167  CB  ASP   574      42.621  33.119  41.792  1.00                 C  
ATOM   4168  CG  ASP   574      42.688  34.277  42.768  1.00                 C  
ATOM   4169  OD1 ASP   574      43.372  35.275  42.460  1.00                 O  
ATOM   4170  OD2 ASP   574      42.056  34.186  43.842  1.00                 O  
ATOM   4171  N   GLN   575      42.539  31.570  38.964  1.00                 N  
ATOM   4172  CA  GLN   575      42.886  30.326  38.233  1.00                 C  
ATOM   4173  C   GLN   575      43.668  30.577  36.953  1.00                 C  
ATOM   4174  O   GLN   575      43.863  29.717  36.072  1.00                 O  
ATOM   4175  CB  GLN   575      41.622  29.534  37.893  1.00                 C  
ATOM   4176  CD  GLN   575      39.634  28.221  38.733  1.00                 C  
ATOM   4177  CG  GLN   575      40.912  28.949  39.103  1.00                 C  
ATOM   4178  OE1 GLN   575      38.986  28.551  37.739  1.00                 O  
ATOM   4179  NE2 GLN   575      39.268  27.227  39.534  1.00                 N  
ATOM   4180  N   ALA   576      43.033  30.315  35.828  1.00                 N  
ATOM   4181  CA  ALA   576      43.703  30.518  34.524  1.00                 C  
ATOM   4182  C   ALA   576      42.766  31.163  33.516  1.00                 C  
ATOM   4183  O   ALA   576      41.589  30.808  33.402  1.00                 O  
ATOM   4184  CB  ALA   576      44.220  29.194  33.982  1.00                 C  
ATOM   4185  N   GLY   577      43.285  32.139  32.759  1.00                 N  
ATOM   4186  CA  GLY   577      42.438  32.775  31.725  1.00                 C  
ATOM   4187  C   GLY   577      43.339  33.120  30.522  1.00                 C  
ATOM   4188  O   GLY   577      44.441  33.662  30.644  1.00                 O  
ATOM   4189  N   ALA   578      42.830  32.782  29.342  1.00                 N  
ATOM   4190  CA  ALA   578      43.692  33.092  28.148  1.00                 C  
ATOM   4191  C   ALA   578      43.361  34.432  27.533  1.00                 C  
ATOM   4192  O   ALA   578      44.086  34.867  26.635  1.00                 O  
ATOM   4193  CB  ALA   578      43.552  32.003  27.096  1.00                 C  
ATOM   4194  N   MET   579      42.333  35.149  27.916  1.00                 N  
ATOM   4195  CA  MET   579      42.035  36.453  27.277  1.00                 C  
ATOM   4196  C   MET   579      41.172  37.305  28.163  1.00                 C  
ATOM   4197  O   MET   579      40.774  36.899  29.258  1.00                 O  
ATOM   4198  CB  MET   579      41.353  36.243  25.924  1.00                 C  
ATOM   4199  SD  MET   579      43.658  36.392  24.394  1.00                 S  
ATOM   4200  CE  MET   579      42.916  37.668  23.380  1.00                 C  
ATOM   4201  CG  MET   579      42.195  35.477  24.916  1.00                 C  
ATOM   4202  N   ARG   580      40.856  38.509  27.717  1.00                 N  
ATOM   4203  CA  ARG   580      40.021  39.400  28.526  1.00                 C  
ATOM   4204  C   ARG   580      38.908  40.052  27.739  1.00                 C  
ATOM   4205  O   ARG   580      38.910  41.272  27.554  1.00                 O  
ATOM   4206  CB  ARG   580      40.875  40.491  29.175  1.00                 C  
ATOM   4207  CD  ARG   580      41.113  39.413  31.429  1.00                 C  
ATOM   4208  NE  ARG   580      40.221  40.398  32.037  1.00                 N  
ATOM   4209  CG  ARG   580      41.847  39.977  30.224  1.00                 C  
ATOM   4210  CZ  ARG   580      40.605  41.299  32.935  1.00                 C  
ATOM   4211  NH1 ARG   580      39.724  42.156  33.433  1.00                 N  
ATOM   4212  NH2 ARG   580      41.869  41.342  33.333  1.00                 N  
ATOM   4213  N   TYR   581      37.868  39.336  27.184  1.00                 N  
ATOM   4214  CA  TYR   581      37.842  37.918  27.466  1.00                 C  
ATOM   4215  C   TYR   581      36.483  37.319  27.142  1.00                 C  
ATOM   4216  O   TYR   581      36.318  36.274  26.549  1.00                 O  
ATOM   4217  CB  TYR   581      38.195  37.657  28.932  1.00                 C  
ATOM   4218  CG  TYR   581      37.199  38.232  29.913  1.00                 C  
ATOM   4219  OH  TYR   581      34.453  39.801  32.613  1.00                 O  
ATOM   4220  CZ  TYR   581      35.362  39.283  31.720  1.00                 C  
ATOM   4221  CD1 TYR   581      36.125  37.475  30.363  1.00                 C  
ATOM   4222  CE1 TYR   581      35.210  37.993  31.261  1.00                 C  
ATOM   4223  CD2 TYR   581      37.337  39.531  30.387  1.00                 C  
ATOM   4224  CE2 TYR   581      36.432  40.065  31.284  1.00                 C  
ATOM   4225  N   LEU   582      35.449  38.069  27.571  1.00                 N  
ATOM   4226  CA  LEU   582      34.081  37.682  27.354  1.00                 C  
ATOM   4227  C   LEU   582      33.739  37.667  25.871  1.00                 C  
ATOM   4228  O   LEU   582      33.034  36.791  25.411  1.00                 O  
ATOM   4229  CB  LEU   582      33.133  38.624  28.099  1.00                 C  
ATOM   4230  CG  LEU   582      31.639  38.321  27.972  1.00                 C  
ATOM   4231  CD1 LEU   582      31.322  36.937  28.518  1.00                 C  
ATOM   4232  CD2 LEU   582      30.814  39.376  28.694  1.00                 C  
ATOM   4233  N   LEU   583      34.262  38.627  25.106  1.00                 N  
ATOM   4234  CA  LEU   583      34.088  38.684  23.657  1.00                 C  
ATOM   4235  C   LEU   583      34.718  37.422  22.990  1.00                 C  
ATOM   4236  O   LEU   583      34.097  36.887  22.082  1.00                 O  
ATOM   4237  CB  LEU   583      34.714  39.961  23.092  1.00                 C  
ATOM   4238  CG  LEU   583      34.592  40.164  21.580  1.00                 C  
ATOM   4239  CD1 LEU   583      33.132  40.228  21.162  1.00                 C  
ATOM   4240  CD2 LEU   583      35.323  41.426  21.147  1.00                 C  
ATOM   4241  N   LYS   584      35.900  37.033  23.405  1.00                 N  
ATOM   4242  CA  LYS   584      36.524  35.806  22.940  1.00                 C  
ATOM   4243  C   LYS   584      35.686  34.569  23.226  1.00                 C  
ATOM   4244  O   LYS   584      35.489  33.724  22.350  1.00                 O  
ATOM   4245  CB  LYS   584      37.905  35.633  23.576  1.00                 C  
ATOM   4246  CD  LYS   584      40.044  34.328  23.716  1.00                 C  
ATOM   4247  CE  LYS   584      40.785  33.081  23.263  1.00                 C  
ATOM   4248  CG  LYS   584      38.654  34.396  23.106  1.00                 C  
ATOM   4249  NZ  LYS   584      42.149  32.999  23.855  1.00                 N  
ATOM   4250  N   GLU   585      35.107  34.452  24.408  1.00                 N  
ATOM   4251  CA  GLU   585      34.232  33.381  24.816  1.00                 C  
ATOM   4252  C   GLU   585      32.948  33.338  24.050  1.00                 C  
ATOM   4253  O   GLU   585      32.488  32.300  23.601  1.00                 O  
ATOM   4254  CB  GLU   585      33.913  33.489  26.309  1.00                 C  
ATOM   4255  CD  GLU   585      34.759  33.378  28.686  1.00                 C  
ATOM   4256  CG  GLU   585      35.097  33.203  27.218  1.00                 C  
ATOM   4257  OE1 GLU   585      33.667  33.904  28.985  1.00                 O  
ATOM   4258  OE2 GLU   585      35.587  32.989  29.536  1.00                 O  
ATOM   4259  N   LEU   586      32.333  34.519  23.832  1.00                 N  
ATOM   4260  CA  LEU   586      31.144  34.606  22.997  1.00                 C  
ATOM   4261  C   LEU   586      31.461  34.229  21.557  1.00                 C  
ATOM   4262  O   LEU   586      30.642  33.547  20.946  1.00                 O  
ATOM   4263  CB  LEU   586      30.551  36.015  23.055  1.00                 C  
ATOM   4264  CG  LEU   586      29.281  36.250  22.234  1.00                 C  
ATOM   4265  CD1 LEU   586      28.160  35.336  22.704  1.00                 C  
ATOM   4266  CD2 LEU   586      28.847  37.705  22.320  1.00                 C  
ATOM   4267  N   SER   587      32.625  34.542  21.025  1.00                 N  
ATOM   4268  CA  SER   587      32.951  34.147  19.650  1.00                 C  
ATOM   4269  C   SER   587      32.910  32.633  19.488  1.00                 C  
ATOM   4270  O   SER   587      32.523  32.091  18.431  1.00                 O  
ATOM   4271  CB  SER   587      34.329  34.680  19.252  1.00                 C  
ATOM   4272  OG  SER   587      35.354  34.062  20.011  1.00                 O  
ATOM   4273  N   GLU   588      33.305  31.923  20.545  1.00                 N  
ATOM   4274  CA  GLU   588      33.235  30.439  20.508  1.00                 C  
ATOM   4275  C   GLU   588      31.827  29.932  20.426  1.00                 C  
ATOM   4276  O   GLU   588      31.514  28.979  19.708  1.00                 O  
ATOM   4277  CB  GLU   588      33.917  29.840  21.739  1.00                 C  
ATOM   4278  CD  GLU   588      34.768  27.737  20.627  1.00                 C  
ATOM   4279  CG  GLU   588      33.942  28.320  21.757  1.00                 C  
ATOM   4280  OE1 GLU   588      35.612  28.470  20.069  1.00                 O  
ATOM   4281  OE2 GLU   588      34.572  26.548  20.300  1.00                 O  
ATOM   4282  N   ARG   589      30.909  30.547  21.149  1.00                 N  
ATOM   4283  CA  ARG   589      29.503  30.217  21.101  1.00                 C  
ATOM   4284  C   ARG   589      28.905  30.585  19.763  1.00                 C  
ATOM   4285  O   ARG   589      28.034  29.896  19.235  1.00                 O  
ATOM   4286  CB  ARG   589      28.748  30.925  22.228  1.00                 C  
ATOM   4287  CD  ARG   589      28.265  31.125  24.683  1.00                 C  
ATOM   4288  NE  ARG   589      28.590  30.656  26.027  1.00                 N  
ATOM   4289  CG  ARG   589      29.049  30.380  23.614  1.00                 C  
ATOM   4290  CZ  ARG   589      28.019  29.608  26.611  1.00                 C  
ATOM   4291  NH1 ARG   589      28.378  29.254  27.838  1.00                 N  
ATOM   4292  NH2 ARG   589      27.089  28.915  25.967  1.00                 N  
ATOM   4293  N   ALA   590      29.372  31.694  19.186  1.00                 N  
ATOM   4294  CA  ALA   590      28.900  32.146  17.883  1.00                 C  
ATOM   4295  C   ALA   590      29.314  31.103  16.832  1.00                 C  
ATOM   4296  O   ALA   590      28.470  30.640  16.074  1.00                 O  
ATOM   4297  CB  ALA   590      29.465  33.521  17.562  1.00                 C  
ATOM   4298  N   LYS   591      30.571  30.730  16.903  1.00                 N  
ATOM   4299  CA  LYS   591      31.113  29.732  15.977  1.00                 C  
ATOM   4300  C   LYS   591      30.392  28.406  16.105  1.00                 C  
ATOM   4301  O   LYS   591      30.080  27.719  15.097  1.00                 O  
ATOM   4302  CB  LYS   591      32.611  29.535  16.218  1.00                 C  
ATOM   4303  CD  LYS   591      34.771  28.478  15.499  1.00                 C  
ATOM   4304  CE  LYS   591      35.435  27.517  14.526  1.00                 C  
ATOM   4305  CG  LYS   591      33.275  28.572  15.247  1.00                 C  
ATOM   4306  NZ  LYS   591      36.896  27.391  14.781  1.00                 N  
ATOM   4307  N   ALA   592      30.012  27.821  14.978  1.00                 N  
ATOM   4308  CA  ALA   592      29.250  26.565  14.951  1.00                 C  
ATOM   4309  C   ALA   592      27.818  26.828  15.391  1.00                 C  
ATOM   4310  O   ALA   592      26.919  25.993  15.260  1.00                 O  
ATOM   4311  CB  ALA   592      29.911  25.525  15.843  1.00                 C  
ATOM   4312  N   ASN   593      27.610  28.021  15.924  1.00                 N  
ATOM   4313  CA  ASN   593      26.246  28.464  16.247  1.00                 C  
ATOM   4314  C   ASN   593      26.181  29.878  15.805  1.00                 C  
ATOM   4315  O   ASN   593      25.535  30.736  16.414  1.00                 O  
ATOM   4316  CB  ASN   593      25.958  28.270  17.737  1.00                 C  
ATOM   4317  CG  ASN   593      25.920  26.808  18.138  1.00                 C  
ATOM   4318  OD1 ASN   593      24.936  26.112  17.887  1.00                 O  
ATOM   4319  ND2 ASN   593      26.993  26.339  18.763  1.00                 N  
ATOM   4320  N   GLY   594      26.881  30.152  14.689  1.00                 N  
ATOM   4321  CA  GLY   594      26.961  31.485  14.129  1.00                 C  
ATOM   4322  C   GLY   594      28.355  31.797  13.657  1.00                 C  
ATOM   4323  O   GLY   594      29.335  31.131  14.004  1.00                 O  
ATOM   4324  N   ALA   595      28.454  32.831  12.848  1.00                 N  
ATOM   4325  CA  ALA   595      29.714  33.196  12.214  1.00                 C  
ATOM   4326  C   ALA   595      30.159  34.667  12.415  1.00                 C  
ATOM   4327  O   ALA   595      29.553  35.432  13.170  1.00                 O  
ATOM   4328  CB  ALA   595      29.651  32.931  10.718  1.00                 C  
ATOM   4329  N   LYS   596      31.301  35.016  11.707  1.00                 N  
ATOM   4330  CA  LYS   596      31.685  36.409  11.789  1.00                 C  
ATOM   4331  C   LYS   596      31.010  37.017  13.062  1.00                 C  
ATOM   4332  O   LYS   596      29.848  36.785  13.281  1.00                 O  
ATOM   4333  CB  LYS   596      31.275  37.154  10.517  1.00                 C  
ATOM   4334  CD  LYS   596      31.607  37.526   8.057  1.00                 C  
ATOM   4335  CE  LYS   596      32.306  37.039   6.798  1.00                 C  
ATOM   4336  CG  LYS   596      32.020  36.707   9.269  1.00                 C  
ATOM   4337  NZ  LYS   596      33.780  37.233   6.871  1.00                 N  
ATOM   4338  N   LEU   597      31.814  37.688  13.810  1.00                 N  
ATOM   4339  CA  LEU   597      31.344  38.417  14.973  1.00                 C  
ATOM   4340  C   LEU   597      31.721  39.900  14.769  1.00                 C  
ATOM   4341  O   LEU   597      32.730  40.206  14.160  1.00                 O  
ATOM   4342  CB  LEU   597      31.955  37.838  16.251  1.00                 C  
ATOM   4343  CG  LEU   597      31.464  38.439  17.569  1.00                 C  
ATOM   4344  CD1 LEU   597      31.656  37.456  18.713  1.00                 C  
ATOM   4345  CD2 LEU   597      32.185  39.745  17.867  1.00                 C  
ATOM   4346  N   ARG   598      30.861  40.775  15.279  1.00                 N  
ATOM   4347  CA  ARG   598      31.139  42.212  15.205  1.00                 C  
ATOM   4348  C   ARG   598      30.936  42.801  16.621  1.00                 C  
ATOM   4349  O   ARG   598      30.220  42.236  17.414  1.00                 O  
ATOM   4350  CB  ARG   598      30.231  42.881  14.172  1.00                 C  
ATOM   4351  CD  ARG   598      27.903  43.370  13.370  1.00                 C  
ATOM   4352  NE  ARG   598      28.016  44.827  13.353  1.00                 N  
ATOM   4353  CG  ARG   598      28.746  42.746  14.470  1.00                 C  
ATOM   4354  CZ  ARG   598      27.388  45.614  12.486  1.00                 C  
ATOM   4355  NH1 ARG   598      27.552  46.929  12.546  1.00                 N  
ATOM   4356  NH2 ARG   598      26.598  45.086  11.562  1.00                 N  
ATOM   4357  N   VAL   599      31.657  43.893  16.904  1.00                 N  
ATOM   4358  CA  VAL   599      31.563  44.569  18.184  1.00                 C  
ATOM   4359  C   VAL   599      31.939  46.043  18.060  1.00                 C  
ATOM   4360  O   VAL   599      32.609  46.469  17.121  1.00                 O  
ATOM   4361  CB  VAL   599      32.452  43.894  19.245  1.00                 C  
ATOM   4362  CG1 VAL   599      32.000  42.462  19.487  1.00                 C  
ATOM   4363  CG2 VAL   599      33.911  43.931  18.819  1.00                 C  
ATOM   4364  N   ASN   600      31.564  46.796  19.080  1.00                 N  
ATOM   4365  CA  ASN   600      32.038  48.191  19.225  1.00                 C  
ATOM   4366  C   ASN   600      33.490  48.043  19.639  1.00                 C  
ATOM   4367  O   ASN   600      33.788  47.149  20.472  1.00                 O  
ATOM   4368  CB  ASN   600      31.169  48.951  20.229  1.00                 C  
ATOM   4369  CG  ASN   600      29.759  49.182  19.721  1.00                 C  
ATOM   4370  OD1 ASN   600      29.526  49.239  18.514  1.00                 O  
ATOM   4371  ND2 ASN   600      28.814  49.317  20.644  1.00                 N  
ATOM   4372  N   GLU   601      34.412  48.781  19.078  1.00                 N  
ATOM   4373  CA  GLU   601      35.822  48.507  19.249  1.00                 C  
ATOM   4374  C   GLU   601      36.317  48.528  20.659  1.00                 C  
ATOM   4375  O   GLU   601      37.215  47.715  20.996  1.00                 O  
ATOM   4376  CB  GLU   601      36.662  49.504  18.448  1.00                 C  
ATOM   4377  CD  GLU   601      38.876  49.710  19.647  1.00                 C  
ATOM   4378  CG  GLU   601      38.148  49.185  18.425  1.00                 C  
ATOM   4379  OE1 GLU   601      38.377  50.672  20.267  1.00                 O  
ATOM   4380  OE2 GLU   601      39.945  49.159  19.984  1.00                 O  
ATOM   4381  N   GLU   602      35.785  49.352  21.525  1.00                 N  
ATOM   4382  CA  GLU   602      36.293  49.401  22.928  1.00                 C  
ATOM   4383  C   GLU   602      36.098  48.107  23.644  1.00                 C  
ATOM   4384  O   GLU   602      36.885  47.713  24.533  1.00                 O  
ATOM   4385  CB  GLU   602      35.606  50.524  23.708  1.00                 C  
ATOM   4386  CD  GLU   602      33.296  50.823  22.730  1.00                 C  
ATOM   4387  CG  GLU   602      34.113  50.320  23.904  1.00                 C  
ATOM   4388  OE1 GLU   602      33.792  50.748  21.587  1.00                 O  
ATOM   4389  OE2 GLU   602      32.160  51.292  22.954  1.00                 O  
ATOM   4390  N   ALA   603      35.152  47.266  23.231  1.00                 N  
ATOM   4391  CA  ALA   603      34.920  45.984  23.890  1.00                 C  
ATOM   4392  C   ALA   603      35.997  44.951  23.637  1.00                 C  
ATOM   4393  O   ALA   603      36.117  44.020  24.431  1.00                 O  
ATOM   4394  CB  ALA   603      33.583  45.400  23.459  1.00                 C  
ATOM   4395  N   VAL   604      36.776  45.117  22.571  1.00                 N  
ATOM   4396  CA  VAL   604      37.813  44.211  22.150  1.00                 C  
ATOM   4397  C   VAL   604      39.217  44.763  22.237  1.00                 C  
ATOM   4398  O   VAL   604      40.198  44.220  21.686  1.00                 O  
ATOM   4399  CB  VAL   604      37.591  43.731  20.704  1.00                 C  
ATOM   4400  CG1 VAL   604      36.282  42.964  20.592  1.00                 C  
ATOM   4401  CG2 VAL   604      37.604  44.911  19.743  1.00                 C  
ATOM   4402  N   ILE   605      39.369  45.900  22.892  1.00                 N  
ATOM   4403  CA  ILE   605      40.637  46.586  22.954  1.00                 C  
ATOM   4404  C   ILE   605      41.721  45.757  23.630  1.00                 C  
ATOM   4405  O   ILE   605      42.904  46.012  23.292  1.00                 O  
ATOM   4406  CB  ILE   605      40.513  47.937  23.683  1.00                 C  
ATOM   4407  CD1 ILE   605      41.596  50.237  23.864  1.00                 C  
ATOM   4408  CG1 ILE   605      41.751  48.798  23.424  1.00                 C  
ATOM   4409  CG2 ILE   605      40.273  47.720  25.169  1.00                 C  
ATOM   4410  N   ASP   606      41.435  44.866  24.529  1.00                 N  
ATOM   4411  CA  ASP   606      42.471  44.086  25.198  1.00                 C  
ATOM   4412  C   ASP   606      42.767  42.760  24.540  1.00                 C  
ATOM   4413  O   ASP   606      43.657  42.020  25.002  1.00                 O  
ATOM   4414  CB  ASP   606      42.089  43.827  26.657  1.00                 C  
ATOM   4415  CG  ASP   606      42.084  45.093  27.491  1.00                 C  
ATOM   4416  OD1 ASP   606      42.822  46.038  27.141  1.00                 O  
ATOM   4417  OD2 ASP   606      41.343  45.140  28.495  1.00                 O  
ATOM   4418  N   PRO   607      42.061  42.390  23.483  1.00                 N  
ATOM   4419  CA  PRO   607      42.403  41.163  22.728  1.00                 C  
ATOM   4420  C   PRO   607      43.668  41.436  21.911  1.00                 C  
ATOM   4421  O   PRO   607      43.921  42.547  21.426  1.00                 O  
ATOM   4422  CB  PRO   607      41.175  40.915  21.849  1.00                 C  
ATOM   4423  CD  PRO   607      40.727  42.890  23.125  1.00                 C  
ATOM   4424  CG  PRO   607      40.080  41.679  22.514  1.00                 C  
ATOM   4425  N   THR   608      44.466  40.373  21.734  1.00                 N  
ATOM   4426  CA  THR   608      45.725  40.471  21.001  1.00                 C  
ATOM   4427  C   THR   608      45.512  40.962  19.567  1.00                 C  
ATOM   4428  O   THR   608      46.208  41.897  19.114  1.00                 O  
ATOM   4429  CB  THR   608      46.463  39.120  20.963  1.00                 C  
ATOM   4430  OG1 THR   608      46.794  38.716  22.298  1.00                 O  
ATOM   4431  CG2 THR   608      47.748  39.237  20.158  1.00                 C  
ATOM   4432  N   SER   609      44.607  40.268  18.903  1.00                 N  
ATOM   4433  CA  SER   609      44.357  40.545  17.473  1.00                 C  
ATOM   4434  C   SER   609      43.145  39.774  17.035  1.00                 C  
ATOM   4435  O   SER   609      42.635  39.014  17.878  1.00                 O  
ATOM   4436  CB  SER   609      45.583  40.178  16.634  1.00                 C  
ATOM   4437  OG  SER   609      45.786  38.776  16.613  1.00                 O  
ATOM   4438  N   GLY   610      42.733  39.825  15.775  1.00                 N  
ATOM   4439  CA  GLY   610      41.596  39.032  15.324  1.00                 C  
ATOM   4440  C   GLY   610      41.841  37.541  15.494  1.00                 C  
ATOM   4441  O   GLY   610      40.909  36.737  15.532  1.00                 O  
ATOM   4442  N   THR   611      43.110  37.134  15.599  1.00                 N  
ATOM   4443  CA  THR   611      43.493  35.769  15.829  1.00                 C  
ATOM   4444  C   THR   611      43.002  35.210  17.166  1.00                 C  
ATOM   4445  O   THR   611      42.949  33.989  17.318  1.00                 O  
ATOM   4446  CB  THR   611      45.022  35.595  15.775  1.00                 C  
ATOM   4447  OG1 THR   611      45.636  36.428  16.766  1.00                 O  
ATOM   4448  CG2 THR   611      45.555  35.994  14.407  1.00                 C  
ATOM   4449  N   CYS   612      42.641  36.017  18.139  1.00                 N  
ATOM   4450  CA  CYS   612      42.165  35.574  19.422  1.00                 C  
ATOM   4451  C   CYS   612      40.730  35.117  19.395  1.00                 C  
ATOM   4452  O   CYS   612      40.216  34.598  20.383  1.00                 O  
ATOM   4453  CB  CYS   612      42.314  36.686  20.462  1.00                 C  
ATOM   4454  SG  CYS   612      41.228  38.108  20.196  1.00                 S  
ATOM   4455  N   LEU   613      40.030  35.224  18.283  1.00                 N  
ATOM   4456  CA  LEU   613      38.623  34.862  18.180  1.00                 C  
ATOM   4457  C   LEU   613      38.388  33.608  17.368  1.00                 C  
ATOM   4458  O   LEU   613      39.170  33.312  16.456  1.00                 O  
ATOM   4459  CB  LEU   613      37.818  36.009  17.566  1.00                 C  
ATOM   4460  CG  LEU   613      37.867  37.346  18.309  1.00                 C  
ATOM   4461  CD1 LEU   613      37.102  38.415  17.544  1.00                 C  
ATOM   4462  CD2 LEU   613      37.308  37.199  19.716  1.00                 C  
ATOM   4463  N   SER   660      37.324  32.899  17.665  1.00                 N  
ATOM   4464  CA  SER   660      36.947  31.642  17.065  1.00                 C  
ATOM   4465  C   SER   660      36.360  31.785  15.678  1.00                 C  
ATOM   4466  O   SER   660      36.435  30.851  14.857  1.00                 O  
ATOM   4467  CB  SER   660      35.940  30.906  17.951  1.00                 C  
ATOM   4468  OG  SER   660      36.523  30.538  19.189  1.00                 O  
ATOM   4469  N   VAL   661      35.794  32.933  15.350  1.00                 N  
ATOM   4470  CA  VAL   661      35.248  33.182  14.000  1.00                 C  
ATOM   4471  C   VAL   661      36.389  33.590  13.096  1.00                 C  
ATOM   4472  O   VAL   661      37.432  34.122  13.518  1.00                 O  
ATOM   4473  CB  VAL   661      34.143  34.254  14.027  1.00                 C  
ATOM   4474  CG1 VAL   661      32.989  33.808  14.912  1.00                 C  
ATOM   4475  CG2 VAL   661      34.704  35.585  14.506  1.00                 C  
ATOM   4476  N   GLN   662      36.311  33.272  11.807  1.00                 N  
ATOM   4477  CA  GLN   662      37.390  33.586  10.875  1.00                 C  
ATOM   4478  C   GLN   662      37.390  35.071  10.487  1.00                 C  
ATOM   4479  O   GLN   662      38.331  35.590   9.901  1.00                 O  
ATOM   4480  CB  GLN   662      37.280  32.722   9.617  1.00                 C  
ATOM   4481  CD  GLN   662      38.786  30.879  10.462  1.00                 C  
ATOM   4482  CG  GLN   662      37.435  31.232   9.872  1.00                 C  
ATOM   4483  OE1 GLN   662      39.827  31.173   9.874  1.00                 O  
ATOM   4484  NE2 GLN   662      38.773  30.246  11.629  1.00                 N  
ATOM   4485  N   ASP   663      36.244  35.725  10.755  1.00                 N  
ATOM   4486  CA  ASP   663      36.070  37.124  10.527  1.00                 C  
ATOM   4487  C   ASP   663      35.579  37.844  11.835  1.00                 C  
ATOM   4488  O   ASP   663      34.726  37.354  12.513  1.00                 O  
ATOM   4489  CB  ASP   663      35.078  37.362   9.386  1.00                 C  
ATOM   4490  CG  ASP   663      34.974  38.824   9.000  1.00                 C  
ATOM   4491  OD1 ASP   663      35.422  39.681   9.791  1.00                 O  
ATOM   4492  OD2 ASP   663      34.445  39.113   7.906  1.00                 O  
ATOM   4493  N   PRO   664      36.249  38.977  12.111  1.00                 N  
ATOM   4494  CA  PRO   664      35.853  39.815  13.232  1.00                 C  
ATOM   4495  C   PRO   664      35.800  41.272  12.777  1.00                 C  
ATOM   4496  O   PRO   664      36.760  41.798  12.279  1.00                 O  
ATOM   4497  CB  PRO   664      36.942  39.572  14.278  1.00                 C  
ATOM   4498  CD  PRO   664      37.660  38.460  12.284  1.00                 C  
ATOM   4499  CG  PRO   664      38.154  39.222  13.482  1.00                 C  
ATOM   4500  N   LEU   665      34.613  41.873  12.862  1.00                 N  
ATOM   4501  CA  LEU   665      34.429  43.256  12.532  1.00                 C  
ATOM   4502  C   LEU   665      34.383  44.150  13.767  1.00                 C  
ATOM   4503  O   LEU   665      34.046  43.711  14.856  1.00                 O  
ATOM   4504  CB  LEU   665      33.146  43.447  11.721  1.00                 C  
ATOM   4505  CG  LEU   665      33.221  43.081  10.237  1.00                 C  
ATOM   4506  CD1 LEU   665      33.463  41.590  10.062  1.00                 C  
ATOM   4507  CD2 LEU   665      31.949  43.499   9.515  1.00                 C  
ATOM   4508  N   ARG   666      34.808  45.407  13.617  1.00                 N  
ATOM   4509  CA  ARG   666      34.645  46.410  14.639  1.00                 C  
ATOM   4510  C   ARG   666      33.919  47.669  14.072  1.00                 C  
ATOM   4511  O   ARG   666      34.302  48.203  13.061  1.00                 O  
ATOM   4512  CB  ARG   666      36.002  46.802  15.226  1.00                 C  
ATOM   4513  CD  ARG   666      38.035  46.142  16.542  1.00                 C  
ATOM   4514  NE  ARG   666      38.735  45.066  17.239  1.00                 N  
ATOM   4515  CG  ARG   666      36.707  45.677  15.966  1.00                 C  
ATOM   4516  CZ  ARG   666      39.942  45.190  17.783  1.00                 C  
ATOM   4517  NH1 ARG   666      40.501  44.156  18.397  1.00                 N  
ATOM   4518  NH2 ARG   666      40.587  46.346  17.710  1.00                 N  
ATOM   4519  N   ASN   667      32.924  48.096  14.831  1.00                 N  
ATOM   4520  CA  ASN   667      32.300  49.414  14.597  1.00                 C  
ATOM   4521  C   ASN   667      33.264  50.415  15.290  1.00                 C  
ATOM   4522  O   ASN   667      33.406  50.422  16.503  1.00                 O  
ATOM   4523  CB  ASN   667      30.870  49.434  15.141  1.00                 C  
ATOM   4524  CG  ASN   667      29.946  48.500  14.385  1.00                 C  
ATOM   4525  OD1 ASN   667      29.906  48.512  13.155  1.00                 O  
ATOM   4526  ND2 ASN   667      29.198  47.687  15.121  1.00                 N  
ATOM   4527  N   PHE   668      33.979  51.162  14.492  1.00                 N  
ATOM   4528  CA  PHE   668      34.980  52.093  14.973  1.00                 C  
ATOM   4529  C   PHE   668      34.326  53.441  15.244  1.00                 C  
ATOM   4530  O   PHE   668      33.816  54.083  14.335  1.00                 O  
ATOM   4531  CB  PHE   668      36.117  52.228  13.958  1.00                 C  
ATOM   4532  CG  PHE   668      37.229  53.131  14.411  1.00                 C  
ATOM   4533  CZ  PHE   668      39.284  54.807  15.245  1.00                 C  
ATOM   4534  CD1 PHE   668      38.152  52.700  15.348  1.00                 C  
ATOM   4535  CE1 PHE   668      39.175  53.531  15.764  1.00                 C  
ATOM   4536  CD2 PHE   668      37.351  54.411  13.901  1.00                 C  
ATOM   4537  CE2 PHE   668      38.374  55.242  14.317  1.00                 C  
ATOM   4538  N   ASN   669      34.197  53.784  16.519  1.00                 N  
ATOM   4539  CA  ASN   669      33.419  54.939  16.944  1.00                 C  
ATOM   4540  C   ASN   669      34.216  55.947  17.760  1.00                 C  
ATOM   4541  O   ASN   669      33.568  56.712  18.508  1.00                 O  
ATOM   4542  CB  ASN   669      32.196  54.495  17.749  1.00                 C  
ATOM   4543  CG  ASN   669      32.572  53.797  19.041  1.00                 C  
ATOM   4544  OD1 ASN   669      33.748  53.716  19.395  1.00                 O  
ATOM   4545  ND2 ASN   669      31.570  53.290  19.751  1.00                 N  
ATOM   4546  N   GLY   670      35.510  56.044  17.515  1.00                 N  
ATOM   4547  CA  GLY   670      36.301  57.123  18.119  1.00                 C  
ATOM   4548  C   GLY   670      36.042  58.378  17.250  1.00                 C  
ATOM   4549  O   GLY   670      35.692  58.223  16.095  1.00                 O  
ATOM   4550  N   ALA   671      36.168  59.580  17.830  1.00                 N  
ATOM   4551  CA  ALA   671      35.992  60.778  17.011  1.00                 C  
ATOM   4552  C   ALA   671      37.321  61.093  16.344  1.00                 C  
ATOM   4553  O   ALA   671      38.380  60.645  16.852  1.00                 O  
ATOM   4554  CB  ALA   671      35.502  61.937  17.865  1.00                 C  
ATOM   4555  N   LYS   672      37.306  61.793  15.220  1.00                 N  
ATOM   4556  CA  LYS   672      38.584  62.092  14.559  1.00                 C  
ATOM   4557  C   LYS   672      39.141  63.466  14.930  1.00                 C  
ATOM   4558  O   LYS   672      40.084  63.601  15.714  1.00                 O  
ATOM   4559  CB  LYS   672      38.434  62.008  13.039  1.00                 C  
ATOM   4560  CD  LYS   672      37.336  59.770  12.745  1.00                 C  
ATOM   4561  CE  LYS   672      37.515  58.339  12.265  1.00                 C  
ATOM   4562  CG  LYS   672      38.579  60.603  12.477  1.00                 C  
ATOM   4563  NZ  LYS   672      37.887  58.280  10.824  1.00                 N  
ATOM   4564  N   LYS   673      38.546  64.502  14.358  1.00                 N  
ATOM   4565  CA  LYS   673      39.038  65.864  14.513  1.00                 C  
ATOM   4566  C   LYS   673      39.111  66.384  15.943  1.00                 C  
ATOM   4567  O   LYS   673      38.109  66.767  16.554  1.00                 O  
ATOM   4568  CB  LYS   673      38.174  66.840  13.712  1.00                 C  
ATOM   4569  CD  LYS   673      37.818  69.174  12.860  1.00                 C  
ATOM   4570  CE  LYS   673      38.386  70.582  12.792  1.00                 C  
ATOM   4571  CG  LYS   673      38.668  68.277  13.744  1.00                 C  
ATOM   4572  NZ  LYS   673      38.302  71.279  14.104  1.00                 N  
ATOM   4573  N   GLY   674      40.329  66.399  16.495  1.00                 N  
ATOM   4574  CA  GLY   674      40.493  66.836  17.868  1.00                 C  
ATOM   4575  C   GLY   674      40.395  65.654  18.861  1.00                 C  
ATOM   4576  O   GLY   674      40.415  65.849  20.079  1.00                 O  
ATOM   4577  N   LEU   675      40.287  64.410  18.365  1.00                 N  
ATOM   4578  CA  LEU   675      40.174  63.254  19.261  1.00                 C  
ATOM   4579  C   LEU   675      41.336  62.283  18.976  1.00                 C  
ATOM   4580  O   LEU   675      41.991  61.775  19.891  1.00                 O  
ATOM   4581  CB  LEU   675      38.820  62.565  19.079  1.00                 C  
ATOM   4582  CG  LEU   675      37.584  63.398  19.427  1.00                 C  
ATOM   4583  CD1 LEU   675      36.311  62.629  19.108  1.00                 C  
ATOM   4584  CD2 LEU   675      37.604  63.803  20.893  1.00                 C  
ATOM   4585  N   ALA   676      41.612  62.090  17.625  1.00                 N  
ATOM   4586  CA  ALA   676      42.749  61.178  17.342  1.00                 C  
ATOM   4587  C   ALA   676      42.351  59.929  16.574  1.00                 C  
ATOM   4588  O   ALA   676      43.213  59.108  16.223  1.00                 O  
ATOM   4589  CB  ALA   676      43.429  60.760  18.637  1.00                 C  
ATOM   4590  N   PRO   677      41.065  59.769  16.257  1.00                 N  
ATOM   4591  CA  PRO   677      40.522  58.666  15.557  1.00                 C  
ATOM   4592  C   PRO   677      41.157  58.410  14.200  1.00                 C  
ATOM   4593  O   PRO   677      41.222  57.273  13.765  1.00                 O  
ATOM   4594  CB  PRO   677      39.045  59.027  15.386  1.00                 C  
ATOM   4595  CD  PRO   677      40.002  60.781  16.703  1.00                 C  
ATOM   4596  CG  PRO   677      38.756  59.962  16.512  1.00                 C  
ATOM   4597  N   TRP   678      41.636  59.446  13.524  1.00                 N  
ATOM   4598  CA  TRP   678      42.317  59.379  12.282  1.00                 C  
ATOM   4599  C   TRP   678      43.629  58.567  12.341  1.00                 C  
ATOM   4600  O   TRP   678      44.129  58.140  11.295  1.00                 O  
ATOM   4601  CB  TRP   678      42.631  60.785  11.767  1.00                 C  
ATOM   4602  CG  TRP   678      41.418  61.550  11.335  1.00                 C  
ATOM   4603  CD1 TRP   678      40.336  61.060  10.663  1.00                 C  
ATOM   4604  NE1 TRP   678      39.422  62.062  10.441  1.00                 N  
ATOM   4605  CD2 TRP   678      41.164  62.945  11.544  1.00                 C  
ATOM   4606  CE2 TRP   678      39.910  63.229  10.974  1.00                 C  
ATOM   4607  CH2 TRP   678      40.066  65.499  11.606  1.00                 C  
ATOM   4608  CZ2 TRP   678      39.350  64.505  10.999  1.00                 C  
ATOM   4609  CE3 TRP   678      41.874  63.980  12.159  1.00                 C  
ATOM   4610  CZ3 TRP   678      41.315  65.244  12.181  1.00                 C  
ATOM   4611  N   GLY   679      44.192  58.368  13.540  1.00                 N  
ATOM   4612  CA  GLY   679      45.395  57.572  13.698  1.00                 C  
ATOM   4613  C   GLY   679      45.144  56.245  14.401  1.00                 C  
ATOM   4614  O   GLY   679      45.830  55.233  14.188  1.00                 O  
ATOM   4615  N   ARG   680      44.158  56.230  15.295  1.00                 N  
ATOM   4616  CA  ARG   680      43.866  55.008  16.046  1.00                 C  
ATOM   4617  C   ARG   680      43.138  53.981  15.211  1.00                 C  
ATOM   4618  O   ARG   680      43.287  52.753  15.509  1.00                 O  
ATOM   4619  CB  ARG   680      43.038  55.330  17.292  1.00                 C  
ATOM   4620  CD  ARG   680      42.852  56.566  19.468  1.00                 C  
ATOM   4621  NE  ARG   680      41.774  57.446  19.026  1.00                 N  
ATOM   4622  CG  ARG   680      43.771  56.171  18.324  1.00                 C  
ATOM   4623  CZ  ARG   680      40.733  57.788  19.778  1.00                 C  
ATOM   4624  NH1 ARG   680      39.800  58.595  19.291  1.00                 N  
ATOM   4625  NH2 ARG   680      40.627  57.323  21.015  1.00                 N  
ATOM   4626  N   ALA   681      42.436  54.371  14.165  1.00                 N  
ATOM   4627  CA  ALA   681      41.766  53.408  13.279  1.00                 C  
ATOM   4628  C   ALA   681      42.723  52.451  12.586  1.00                 C  
ATOM   4629  O   ALA   681      42.379  51.242  12.428  1.00                 O  
ATOM   4630  CB  ALA   681      40.952  54.138  12.222  1.00                 C  
ATOM   4631  N   TYR   682      43.918  52.856  12.216  1.00                 N  
ATOM   4632  CA  TYR   682      44.880  52.057  11.501  1.00                 C  
ATOM   4633  C   TYR   682      45.211  50.793  12.286  1.00                 C  
ATOM   4634  O   TYR   682      45.268  49.741  11.689  1.00                 O  
ATOM   4635  CB  TYR   682      46.151  52.865  11.228  1.00                 C  
ATOM   4636  CG  TYR   682      45.987  53.921  10.159  1.00                 C  
ATOM   4637  OH  TYR   682      45.523  56.820   7.215  1.00                 O  
ATOM   4638  CZ  TYR   682      45.678  55.861   8.189  1.00                 C  
ATOM   4639  CD1 TYR   682      44.797  54.040   9.452  1.00                 C  
ATOM   4640  CE1 TYR   682      44.639  55.002   8.473  1.00                 C  
ATOM   4641  CD2 TYR   682      47.024  54.796   9.859  1.00                 C  
ATOM   4642  CE2 TYR   682      46.883  55.764   8.883  1.00                 C  
ATOM   4643  N   SER   683      45.393  50.953  13.575  1.00                 N  
ATOM   4644  CA  SER   683      45.700  49.851  14.476  1.00                 C  
ATOM   4645  C   SER   683      44.690  48.702  14.420  1.00                 C  
ATOM   4646  O   SER   683      45.099  47.510  14.438  1.00                 O  
ATOM   4647  CB  SER   683      45.790  50.349  15.920  1.00                 C  
ATOM   4648  OG  SER   683      46.890  51.226  16.089  1.00                 O  
ATOM   4649  N   CYS   684      43.386  48.981  14.287  1.00                 N  
ATOM   4650  CA  CYS   684      42.391  47.942  14.171  1.00                 C  
ATOM   4651  C   CYS   684      42.540  47.185  12.858  1.00                 C  
ATOM   4652  O   CYS   684      42.553  45.955  12.883  1.00                 O  
ATOM   4653  CB  CYS   684      40.984  48.533  14.280  1.00                 C  
ATOM   4654  SG  CYS   684      40.555  49.140  15.929  1.00                 S  
ATOM   4655  N   ALA   685      42.666  47.887  11.730  1.00                 N  
ATOM   4656  CA  ALA   685      42.808  47.267  10.440  1.00                 C  
ATOM   4657  C   ALA   685      44.093  46.427  10.401  1.00                 C  
ATOM   4658  O   ALA   685      44.113  45.318   9.870  1.00                 O  
ATOM   4659  CB  ALA   685      42.819  48.321   9.344  1.00                 C  
ATOM   4660  N   ASN   686      45.164  46.925  10.996  1.00                 N  
ATOM   4661  CA  ASN   686      46.423  46.219  10.971  1.00                 C  
ATOM   4662  C   ASN   686      46.470  45.040  11.920  1.00                 C  
ATOM   4663  O   ASN   686      47.341  44.178  11.761  1.00                 O  
ATOM   4664  CB  ASN   686      47.578  47.171  11.287  1.00                 C  
ATOM   4665  CG  ASN   686      47.842  48.159  10.168  1.00                 C  
ATOM   4666  OD1 ASN   686      47.515  47.901   9.010  1.00                 O  
ATOM   4667  ND2 ASN   686      48.435  49.296  10.512  1.00                 N  
ATOM   4668  N   ALA   687      45.540  44.879  12.830  1.00                 N  
ATOM   4669  CA  ALA   687      45.445  43.755  13.736  1.00                 C  
ATOM   4670  C   ALA   687      44.493  42.666  13.197  1.00                 C  
ATOM   4671  O   ALA   687      44.139  41.707  13.882  1.00                 O  
ATOM   4672  CB  ALA   687      44.976  44.217  15.107  1.00                 C  
ATOM   4673  N   GLY   688      44.039  42.865  11.965  1.00                 N  
ATOM   4674  CA  GLY   688      43.187  41.916  11.296  1.00                 C  
ATOM   4675  C   GLY   688      41.708  42.117  11.363  1.00                 C  
ATOM   4676  O   GLY   688      40.962  41.297  10.764  1.00                 O  
ATOM   4677  N   PHE   689      41.202  43.118  12.044  1.00                 N  
ATOM   4678  CA  PHE   689      39.769  43.383  12.137  1.00                 C  
ATOM   4679  C   PHE   689      39.236  44.075  10.894  1.00                 C  
ATOM   4680  O   PHE   689      39.948  44.853  10.243  1.00                 O  
ATOM   4681  CB  PHE   689      39.460  44.234  13.370  1.00                 C  
ATOM   4682  CG  PHE   689      39.626  43.501  14.670  1.00                 C  
ATOM   4683  CZ  PHE   689      39.927  42.140  17.075  1.00                 C  
ATOM   4684  CD1 PHE   689      40.757  43.685  15.447  1.00                 C  
ATOM   4685  CE1 PHE   689      40.910  43.010  16.643  1.00                 C  
ATOM   4686  CD2 PHE   689      38.652  42.626  15.117  1.00                 C  
ATOM   4687  CE2 PHE   689      38.805  41.951  16.313  1.00                 C  
ATOM   4688  N   LYS   690      37.972  43.803  10.573  1.00                 N  
ATOM   4689  CA  LYS   690      37.283  44.471   9.444  1.00                 C  
ATOM   4690  C   LYS   690      36.693  45.779  10.003  1.00                 C  
ATOM   4691  O   LYS   690      35.848  45.717  10.906  1.00                 O  
ATOM   4692  CB  LYS   690      36.213  43.553   8.850  1.00                 C  
ATOM   4693  CD  LYS   690      37.713  42.375   7.218  1.00                 C  
ATOM   4694  CE  LYS   690      38.168  41.028   6.682  1.00                 C  
ATOM   4695  CG  LYS   690      36.742  42.209   8.376  1.00                 C  
ATOM   4696  NZ  LYS   690      39.131  41.175   5.555  1.00                 N  
ATOM   4697  N   VAL   691      37.268  46.899   9.549  1.00                 N  
ATOM   4698  CA  VAL   691      36.822  48.175  10.158  1.00                 C  
ATOM   4699  C   VAL   691      35.582  48.714   9.495  1.00                 C  
ATOM   4700  O   VAL   691      35.535  48.992   8.293  1.00                 O  
ATOM   4701  CB  VAL   691      37.931  49.243  10.107  1.00                 C  
ATOM   4702  CG1 VAL   691      37.425  50.563  10.667  1.00                 C  
ATOM   4703  CG2 VAL   691      39.159  48.772  10.869  1.00                 C  
ATOM   4704  N   ILE   692      34.513  48.837  10.266  1.00                 N  
ATOM   4705  CA  ILE   692      33.260  49.434   9.869  1.00                 C  
ATOM   4706  C   ILE   692      33.273  50.864  10.472  1.00                 C  
ATOM   4707  O   ILE   692      33.119  51.064  11.693  1.00                 O  
ATOM   4708  CB  ILE   692      32.059  48.594  10.343  1.00                 C  
ATOM   4709  CD1 ILE   692      32.274  47.021   8.349  1.00                 C  
ATOM   4710  CG1 ILE   692      32.192  47.151   9.854  1.00                 C  
ATOM   4711  CG2 ILE   692      30.753  49.229   9.890  1.00                 C  
ATOM   4712  N   LEU   693      33.580  51.825   9.644  1.00                 N  
ATOM   4713  CA  LEU   693      33.685  53.242  10.020  1.00                 C  
ATOM   4714  C   LEU   693      32.367  53.775  10.529  1.00                 C  
ATOM   4715  O   LEU   693      31.345  53.707   9.817  1.00                 O  
ATOM   4716  CB  LEU   693      34.162  54.078   8.831  1.00                 C  
ATOM   4717  CG  LEU   693      34.384  55.569   9.095  1.00                 C  
ATOM   4718  CD1 LEU   693      35.531  55.776  10.072  1.00                 C  
ATOM   4719  CD2 LEU   693      34.655  56.311   7.796  1.00                 C  
ATOM   4720  N   ASN   694      32.311  54.182  11.808  1.00                 N  
ATOM   4721  CA  ASN   694      31.063  54.587  12.447  1.00                 C  
ATOM   4722  C   ASN   694      31.198  55.879  13.269  1.00                 C  
ATOM   4723  O   ASN   694      30.507  56.041  14.220  1.00                 O  
ATOM   4724  CB  ASN   694      30.530  53.465  13.341  1.00                 C  
ATOM   4725  CG  ASN   694      29.072  53.656  13.708  1.00                 C  
ATOM   4726  OD1 ASN   694      28.281  54.157  12.909  1.00                 O  
ATOM   4727  ND2 ASN   694      28.711  53.257  14.922  1.00                 N  
ATOM   4728  N   PRO   695      32.152  56.722  12.880  1.00                 N  
ATOM   4729  CA  PRO   695      32.540  57.903  13.619  1.00                 C  
ATOM   4730  C   PRO   695      31.368  58.808  13.998  1.00                 C  
ATOM   4731  O   PRO   695      30.710  59.300  13.124  1.00                 O  
ATOM   4732  CB  PRO   695      33.492  58.636  12.672  1.00                 C  
ATOM   4733  CD  PRO   695      32.660  56.727  11.492  1.00                 C  
ATOM   4734  CG  PRO   695      33.117  58.147  11.313  1.00                 C  
ATOM   4735  N   THR   696      31.212  59.075  15.282  1.00                 N  
ATOM   4736  CA  THR   696      30.140  59.854  15.824  1.00                 C  
ATOM   4737  C   THR   696      30.098  61.285  15.308  1.00                 C  
ATOM   4738  O   THR   696      29.055  61.922  15.251  1.00                 O  
ATOM   4739  CB  THR   696      30.203  59.908  17.362  1.00                 C  
ATOM   4740  OG1 THR   696      31.452  60.479  17.772  1.00                 O  
ATOM   4741  CG2 THR   696      30.092  58.509  17.949  1.00                 C  
ATOM   4742  N   ASN   697      31.295  61.814  15.008  1.00                 N  
ATOM   4743  CA  ASN   697      31.387  63.163  14.511  1.00                 C  
ATOM   4744  C   ASN   697      30.870  63.319  13.103  1.00                 C  
ATOM   4745  O   ASN   697      30.759  64.495  12.629  1.00                 O  
ATOM   4746  CB  ASN   697      32.832  63.662  14.579  1.00                 C  
ATOM   4747  CG  ASN   697      33.762  62.878  13.674  1.00                 C  
ATOM   4748  OD1 ASN   697      33.521  61.706  13.385  1.00                 O  
ATOM   4749  ND2 ASN   697      34.831  63.525  13.224  1.00                 N  
ATOM   4750  N   PHE   698      30.536  62.315  12.330  1.00                 N  
ATOM   4751  CA  PHE   698      29.981  62.432  11.026  1.00                 C  
ATOM   4752  C   PHE   698      28.732  61.602  10.766  1.00                 C  
ATOM   4753  O   PHE   698      27.848  62.049  10.013  1.00                 O  
ATOM   4754  CB  PHE   698      31.018  62.053   9.966  1.00                 C  
ATOM   4755  CG  PHE   698      32.240  62.925   9.975  1.00                 C  
ATOM   4756  CZ  PHE   698      34.500  64.544   9.989  1.00                 C  
ATOM   4757  CD1 PHE   698      33.447  62.445  10.454  1.00                 C  
ATOM   4758  CE1 PHE   698      34.572  63.247  10.462  1.00                 C  
ATOM   4759  CD2 PHE   698      32.184  64.225   9.506  1.00                 C  
ATOM   4760  CE2 PHE   698      33.309  65.028   9.514  1.00                 C  
ATOM   4761  N   PHE   699      28.649  60.382  11.273  1.00                 N  
ATOM   4762  CA  PHE   699      27.612  59.452  10.906  1.00                 C  
ATOM   4763  C   PHE   699      26.767  58.985  12.048  1.00                 C  
ATOM   4764  O   PHE   699      26.066  57.953  11.946  1.00                 O  
ATOM   4765  CB  PHE   699      28.212  58.223  10.220  1.00                 C  
ATOM   4766  CG  PHE   699      28.892  58.528   8.916  1.00                 C  
ATOM   4767  CZ  PHE   699      30.153  59.087   6.502  1.00                 C  
ATOM   4768  CD1 PHE   699      28.725  59.758   8.303  1.00                 C  
ATOM   4769  CE1 PHE   699      29.350  60.039   7.103  1.00                 C  
ATOM   4770  CD2 PHE   699      29.698  57.586   8.302  1.00                 C  
ATOM   4771  CE2 PHE   699      30.324  57.867   7.102  1.00                 C  
ATOM   4772  N   HIS   700      26.707  59.720  13.147  1.00                 N  
ATOM   4773  CA  HIS   700      25.699  59.503  14.190  1.00                 C  
ATOM   4774  C   HIS   700      24.508  60.419  13.833  1.00                 C  
ATOM   4775  O   HIS   700      24.604  61.630  13.828  1.00                 O  
ATOM   4776  CB  HIS   700      26.284  59.805  15.571  1.00                 C  
ATOM   4777  CG  HIS   700      25.349  59.506  16.702  1.00                 C  
ATOM   4778  ND1 HIS   700      25.557  59.969  17.983  1.00                 N  
ATOM   4779  CE1 HIS   700      24.556  59.539  18.772  1.00                 C  
ATOM   4780  CD2 HIS   700      24.108  58.759  16.853  1.00                 C  
ATOM   4781  NE2 HIS   700      23.683  58.813  18.100  1.00                 N  
ATOM   4782  N   LEU   701      23.386  59.788  13.537  1.00                 N  
ATOM   4783  CA  LEU   701      22.152  60.381  13.163  1.00                 C  
ATOM   4784  C   LEU   701      21.254  60.759  14.339  1.00                 C  
ATOM   4785  O   LEU   701      20.173  61.292  14.116  1.00                 O  
ATOM   4786  CB  LEU   701      21.367  59.448  12.239  1.00                 C  
ATOM   4787  CG  LEU   701      21.690  59.542  10.746  1.00                 C  
ATOM   4788  CD1 LEU   701      23.178  59.342  10.505  1.00                 C  
ATOM   4789  CD2 LEU   701      20.884  58.523   9.956  1.00                 C  
ATOM   4790  N   ASP   702      21.710  60.593  15.560  1.00                 N  
ATOM   4791  CA  ASP   702      21.011  61.104  16.736  1.00                 C  
ATOM   4792  C   ASP   702      21.524  62.516  17.100  1.00                 C  
ATOM   4793  O   ASP   702      21.109  63.071  18.112  1.00                 O  
ATOM   4794  CB  ASP   702      21.187  60.151  17.920  1.00                 C  
ATOM   4795  CG  ASP   702      20.154  60.375  19.007  1.00                 C  
ATOM   4796  OD1 ASP   702      18.966  60.560  18.668  1.00                 O  
ATOM   4797  OD2 ASP   702      20.532  60.366  20.197  1.00                 O  
ATOM   4798  N   ASN   703      22.460  63.034  16.330  1.00                 N  
ATOM   4799  CA  ASN   703      23.063  64.360  16.493  1.00                 C  
ATOM   4800  C   ASN   703      22.326  65.363  15.595  1.00                 C  
ATOM   4801  O   ASN   703      21.554  64.983  14.673  1.00                 O  
ATOM   4802  CB  ASN   703      24.559  64.311  16.176  1.00                 C  
ATOM   4803  CG  ASN   703      25.344  63.505  17.192  1.00                 C  
ATOM   4804  OD1 ASN   703      25.177  63.679  18.400  1.00                 O  
ATOM   4805  ND2 ASN   703      26.204  62.618  16.706  1.00                 N  
ATOM   4806  N   ALA   704      22.384  66.659  15.911  1.00                 N  
ATOM   4807  CA  ALA   704      21.554  67.647  15.271  1.00                 C  
ATOM   4808  C   ALA   704      21.995  67.942  13.825  1.00                 C  
ATOM   4809  O   ALA   704      23.117  67.755  13.498  1.00                 O  
ATOM   4810  CB  ALA   704      21.555  68.940  16.072  1.00                 C  
ATOM   4811  N   TYR   705      21.008  68.384  13.051  1.00                 N  
ATOM   4812  CA  TYR   705      21.222  68.795  11.667  1.00                 C  
ATOM   4813  C   TYR   705      21.914  70.158  11.590  1.00                 C  
ATOM   4814  O   TYR   705      22.656  70.407  10.683  1.00                 O  
ATOM   4815  CB  TYR   705      19.893  68.841  10.910  1.00                 C  
ATOM   4816  CG  TYR   705      19.303  67.479  10.624  1.00                 C  
ATOM   4817  OH  TYR   705      17.675  63.732   9.851  1.00                 O  
ATOM   4818  CZ  TYR   705      18.215  64.972  10.105  1.00                 C  
ATOM   4819  CD1 TYR   705      18.518  66.831  11.569  1.00                 C  
ATOM   4820  CE1 TYR   705      17.975  65.585  11.315  1.00                 C  
ATOM   4821  CD2 TYR   705      19.534  66.845   9.409  1.00                 C  
ATOM   4822  CE2 TYR   705      18.999  65.600   9.139  1.00                 C  
ATOM   4823  N   GLU   706      21.639  71.000  12.624  1.00                 N  
ATOM   4824  CA  GLU   706      22.210  72.336  12.648  1.00                 C  
ATOM   4825  C   GLU   706      22.282  72.893  14.061  1.00                 C  
ATOM   4826  O   GLU   706      21.602  72.439  14.968  1.00                 O  
ATOM   4827  CB  GLU   706      21.398  73.282  11.761  1.00                 C  
ATOM   4828  CD  GLU   706      19.164  74.352  11.268  1.00                 C  
ATOM   4829  CG  GLU   706      19.964  73.487  12.222  1.00                 C  
ATOM   4830  OE1 GLU   706      19.731  75.327  10.731  1.00                 O  
ATOM   4831  OE2 GLU   706      17.969  74.054  11.056  1.00                 O  
ATOM   4832  N   LEU   707      23.144  73.920  14.164  1.00                 N  
ATOM   4833  CA  LEU   707      23.362  74.587  15.451  1.00                 C  
ATOM   4834  C   LEU   707      22.268  75.618  15.680  1.00                 C  
ATOM   4835  O   LEU   707      22.260  76.735  15.216  1.00                 O  
ATOM   4836  CB  LEU   707      24.745  75.240  15.489  1.00                 C  
ATOM   4837  CG  LEU   707      25.120  75.960  16.785  1.00                 C  
ATOM   4838  CD1 LEU   707      25.182  74.980  17.947  1.00                 C  
ATOM   4839  CD2 LEU   707      26.448  76.685  16.633  1.00                 C  
ATOM   4840  N   ASP   708      21.228  75.156  16.356  1.00                 N  
ATOM   4841  CA  ASP   708      20.021  75.852  16.671  1.00                 C  
ATOM   4842  C   ASP   708      19.362  75.159  17.850  1.00                 C  
ATOM   4843  O   ASP   708      19.053  73.949  17.808  1.00                 O  
ATOM   4844  CB  ASP   708      19.094  75.894  15.455  1.00                 C  
ATOM   4845  CG  ASP   708      17.866  76.752  15.688  1.00                 C  
ATOM   4846  OD1 ASP   708      17.258  76.636  16.773  1.00                 O  
ATOM   4847  OD2 ASP   708      17.511  77.539  14.786  1.00                 O  
ATOM   4848  N   PHE   709      19.091  75.878  18.910  1.00                 N  
ATOM   4849  CA  PHE   709      18.552  75.313  20.152  1.00                 C  
ATOM   4850  C   PHE   709      17.221  74.668  20.028  1.00                 C  
ATOM   4851  O   PHE   709      16.803  73.910  20.924  1.00                 O  
ATOM   4852  CB  PHE   709      18.451  76.392  21.232  1.00                 C  
ATOM   4853  CG  PHE   709      17.434  77.457  20.932  1.00                 C  
ATOM   4854  CZ  PHE   709      15.558  79.430  20.374  1.00                 C  
ATOM   4855  CD1 PHE   709      16.092  77.245  21.193  1.00                 C  
ATOM   4856  CE1 PHE   709      15.157  78.225  20.916  1.00                 C  
ATOM   4857  CD2 PHE   709      17.821  78.669  20.388  1.00                 C  
ATOM   4858  CE2 PHE   709      16.885  79.648  20.112  1.00                 C  
ATOM   4859  N   GLY   710      16.489  74.860  18.953  1.00                 N  
ATOM   4860  CA  GLY   710      15.221  74.221  18.715  1.00                 C  
ATOM   4861  C   GLY   710      15.322  72.927  17.873  1.00                 C  
ATOM   4862  O   GLY   710      14.290  72.309  17.609  1.00                 O  
ATOM   4863  N   GLU   711      16.507  72.509  17.524  1.00                 N  
ATOM   4864  CA  GLU   711      16.733  71.269  16.835  1.00                 C  
ATOM   4865  C   GLU   711      16.802  70.085  17.837  1.00                 C  
ATOM   4866  O   GLU   711      17.138  70.221  18.994  1.00                 O  
ATOM   4867  CB  GLU   711      18.020  71.341  16.011  1.00                 C  
ATOM   4868  CD  GLU   711      17.003  72.017  13.801  1.00                 C  
ATOM   4869  CG  GLU   711      17.987  72.374  14.897  1.00                 C  
ATOM   4870  OE1 GLU   711      16.692  70.817  13.649  1.00                 O  
ATOM   4871  OE2 GLU   711      16.542  72.938  13.094  1.00                 O  
ATOM   4872  N   LEU   712      16.461  68.928  17.276  1.00                 N  
ATOM   4873  CA  LEU   712      16.498  67.662  17.997  1.00                 C  
ATOM   4874  C   LEU   712      17.862  67.027  17.938  1.00                 C  
ATOM   4875  O   LEU   712      18.550  67.088  16.902  1.00                 O  
ATOM   4876  CB  LEU   712      15.453  66.695  17.436  1.00                 C  
ATOM   4877  CG  LEU   712      15.245  65.395  18.216  1.00                 C  
ATOM   4878  CD1 LEU   712      13.910  64.761  17.857  1.00                 C  
ATOM   4879  CD2 LEU   712      16.382  64.421  17.949  1.00                 C  
ATOM   4880  N   GLY   713      18.267  66.356  19.024  1.00                 N  
ATOM   4881  CA  GLY   713      19.370  65.508  19.115  1.00                 C  
ATOM   4882  C   GLY   713      20.301  65.653  20.293  1.00                 C  
ATOM   4883  O   GLY   713      20.364  66.697  20.946  1.00                 O  
ATOM   4884  N   THR   714      21.079  64.594  20.530  1.00                 N  
ATOM   4885  CA  THR   714      22.236  64.653  21.414  1.00                 C  
ATOM   4886  C   THR   714      23.403  65.259  20.599  1.00                 C  
ATOM   4887  O   THR   714      23.230  65.515  19.413  1.00                 O  
ATOM   4888  CB  THR   714      22.596  63.261  21.967  1.00                 C  
ATOM   4889  OG1 THR   714      22.978  62.400  20.887  1.00                 O  
ATOM   4890  CG2 THR   714      21.401  62.646  22.680  1.00                 C  
ATOM   4891  N   PHE   715      24.514  65.593  21.231  1.00                 N  
ATOM   4892  CA  PHE   715      25.555  66.364  20.550  1.00                 C  
ATOM   4893  C   PHE   715      26.906  66.227  21.187  1.00                 C  
ATOM   4894  O   PHE   715      27.784  67.110  21.144  1.00                 O  
ATOM   4895  CB  PHE   715      25.178  67.846  20.500  1.00                 C  
ATOM   4896  CG  PHE   715      24.993  68.470  21.854  1.00                 C  
ATOM   4897  CZ  PHE   715      24.644  69.620  24.360  1.00                 C  
ATOM   4898  CD1 PHE   715      25.870  69.437  22.313  1.00                 C  
ATOM   4899  CE1 PHE   715      25.700  70.010  23.559  1.00                 C  
ATOM   4900  CD2 PHE   715      23.941  68.090  22.669  1.00                 C  
ATOM   4901  CE2 PHE   715      23.770  68.664  23.914  1.00                 C  
ATOM   4902  N   ASN   716      27.176  65.076  21.841  1.00                 N  
ATOM   4903  CA  ASN   716      28.453  64.926  22.517  1.00                 C  
ATOM   4904  C   ASN   716      29.623  64.802  21.560  1.00                 C  
ATOM   4905  O   ASN   716      30.756  65.208  21.867  1.00                 O  
ATOM   4906  CB  ASN   716      28.426  63.714  23.451  1.00                 C  
ATOM   4907  CG  ASN   716      27.596  63.957  24.696  1.00                 C  
ATOM   4908  OD1 ASN   716      27.368  65.101  25.088  1.00                 O  
ATOM   4909  ND2 ASN   716      27.142  62.878  25.323  1.00                 N  
ATOM   4910  N   LYS   717      29.427  64.220  20.385  1.00                 N  
ATOM   4911  CA  LYS   717      30.496  63.953  19.454  1.00                 C  
ATOM   4912  C   LYS   717      30.797  65.069  18.479  1.00                 C  
ATOM   4913  O   LYS   717      31.884  65.187  17.937  1.00                 O  
ATOM   4914  CB  LYS   717      30.197  62.691  18.642  1.00                 C  
ATOM   4915  CD  LYS   717      31.387  61.106  20.182  1.00                 C  
ATOM   4916  CE  LYS   717      31.300  59.788  20.935  1.00                 C  
ATOM   4917  CG  LYS   717      30.078  61.428  19.480  1.00                 C  
ATOM   4918  NZ  LYS   717      32.571  59.467  21.640  1.00                 N  
ATOM   4919  N   ASP   718      29.793  65.892  18.224  1.00                 N  
ATOM   4920  CA  ASP   718      29.843  67.061  17.350  1.00                 C  
ATOM   4921  C   ASP   718      28.582  67.898  17.562  1.00                 C  
ATOM   4922  O   ASP   718      27.570  67.359  18.057  1.00                 O  
ATOM   4923  CB  ASP   718      29.982  66.631  15.888  1.00                 C  
ATOM   4924  CG  ASP   718      30.517  67.740  15.003  1.00                 C  
ATOM   4925  OD1 ASP   718      30.768  68.847  15.524  1.00                 O  
ATOM   4926  OD2 ASP   718      30.685  67.502  13.789  1.00                 O  
ATOM   4927  N   GLY   719      28.608  69.184  17.190  1.00                 N  
ATOM   4928  CA  GLY   719      27.437  70.031  17.382  1.00                 C  
ATOM   4929  C   GLY   719      26.364  69.905  16.303  1.00                 C  
ATOM   4930  O   GLY   719      25.192  70.180  16.487  1.00                 O  
ATOM   4931  N   PHE   720      26.157  70.988  15.570  1.00                 N  
ATOM   4932  CA  PHE   720      25.158  71.031  14.531  1.00                 C  
ATOM   4933  C   PHE   720      25.544  70.431  13.199  1.00                 C  
ATOM   4934  O   PHE   720      24.824  69.612  12.623  1.00                 O  
ATOM   4935  CB  PHE   720      24.723  72.474  14.265  1.00                 C  
ATOM   4936  CG  PHE   720      25.778  73.313  13.605  1.00                 C  
ATOM   4937  CZ  PHE   720      27.734  74.869  12.388  1.00                 C
[truncated: 145,724 more chars]
