# Supplementary material for: Comparative Single-Cell Transcriptomics Reveals Novel Genes Involved in Bivalve Embryonic Shell Formation and Questions Ontogenetic Homology of Molluscan Shell Types
Source: Front Cell Dev Biol. 2022 Jun 9;10:883755. doi: 10.3389/fcell.2022.883755 (PMC9261976; doi:10.3389/fcell.2022.883755)
Supplement: Supplementary file 1 [file DataSheet1.ZIP › Supplementary_File1/s_f_1/e49a838a0a42122f.final.pdb]

ATOM      1  N   GLN   325      -5.877  23.404  12.658  1.00                 N  
ATOM      2  CA  GLN   325      -6.258  22.045  12.302  1.00                 C  
ATOM      3  C   GLN   325      -5.279  21.460  11.289  1.00                 C  
ATOM      4  O   GLN   325      -5.296  20.258  11.018  1.00                 O  
ATOM      5  CB  GLN   325      -7.682  22.017  11.743  1.00                 C  
ATOM      6  CD  GLN   325      -8.056  24.173  10.482  1.00                 C  
ATOM      7  CG  GLN   325      -7.828  22.678  10.382  1.00                 C  
ATOM      8  OE1 GLN   325      -7.540  24.831  11.386  1.00                 O  
ATOM      9  NE2 GLN   325      -8.833  24.715   9.551  1.00                 N  
ATOM     10  N   ASN   326      -4.428  22.314  10.729  1.00                 N  
ATOM     11  CA  ASN   326      -3.444  21.864   9.756  1.00                 C  
ATOM     12  C   ASN   326      -2.143  21.512  10.469  1.00                 C  
ATOM     13  O   ASN   326      -1.398  20.641  10.019  1.00                 O  
ATOM     14  CB  ASN   326      -3.223  22.933   8.684  1.00                 C  
ATOM     15  CG  ASN   326      -4.418  23.092   7.764  1.00                 C  
ATOM     16  OD1 ASN   326      -5.214  22.168   7.601  1.00                 O  
ATOM     17  ND2 ASN   326      -4.545  24.268   7.160  1.00                 N  
ATOM     18  N   LYS   327      -1.877  22.187  11.584  1.00                 N  
ATOM     19  CA  LYS   327      -0.665  21.933  12.356  1.00                 C  
ATOM     20  C   LYS   327      -0.768  20.577  13.041  1.00                 C  
ATOM     21  O   LYS   327       0.219  19.852  13.158  1.00                 O  
ATOM     22  CB  LYS   327      -0.440  23.046  13.382  1.00                 C  
ATOM     23  CD  LYS   327       0.149  25.441  13.845  1.00                 C  
ATOM     24  CE  LYS   327       0.546  26.776  13.235  1.00                 C  
ATOM     25  CG  LYS   327      -0.046  24.381  12.773  1.00                 C  
ATOM     26  NZ  LYS   327       0.699  27.835  14.271  1.00                 N  
ATOM     27  N   ASN   328      -1.971  20.244  13.495  1.00                 N  
ATOM     28  CA  ASN   328      -2.215  18.970  14.160  1.00                 C  
ATOM     29  C   ASN   328      -1.983  17.812  13.193  1.00                 C  
ATOM     30  O   ASN   328      -1.296  16.840  13.514  1.00                 O  
ATOM     31  CB  ASN   328      -3.632  18.929  14.736  1.00                 C  
ATOM     32  CG  ASN   328      -3.788  19.804  15.963  1.00                 C  
ATOM     33  OD1 ASN   328      -2.803  20.184  16.596  1.00                 O  
ATOM     34  ND2 ASN   328      -5.030  20.129  16.303  1.00                 N  
ATOM     35  N   ALA   329      -2.570  17.926  12.009  1.00                 N  
ATOM     36  CA  ALA   329      -2.443  16.902  10.984  1.00                 C  
ATOM     37  C   ALA   329      -0.978  16.684  10.629  1.00                 C  
ATOM     38  O   ALA   329      -0.569  15.573  10.292  1.00                 O  
ATOM     39  CB  ALA   329      -3.239  17.288   9.747  1.00                 C  
ATOM     40  N   ALA   330      -0.192  17.752  10.707  1.00                 N  
ATOM     41  CA  ALA   330       1.232  17.682  10.401  1.00                 C  
ATOM     42  C   ALA   330       1.969  16.982  11.537  1.00                 C  
ATOM     43  O   ALA   330       2.860  16.162  11.305  1.00                 O  
ATOM     44  CB  ALA   330       1.794  19.076  10.169  1.00                 C  
ATOM     45  N   THR   331       1.587  17.315  12.766  1.00                 N  
ATOM     46  CA  THR   331       2.191  16.724  13.952  1.00                 C  
ATOM     47  C   THR   331       1.889  15.233  14.011  1.00                 C  
ATOM     48  O   THR   331       2.808  14.411  13.999  1.00                 O  
ATOM     49  CB  THR   331       1.695  17.409  15.239  1.00                 C  
ATOM     50  OG1 THR   331       2.067  18.792  15.222  1.00                 O  
ATOM     51  CG2 THR   331       2.315  16.754  16.464  1.00                 C  
ATOM     52  N   ARG   332       0.606  14.884  14.076  1.00                 N  
ATOM     53  CA  ARG   332       0.206  13.478  14.121  1.00                 C  
ATOM     54  C   ARG   332       0.976  12.673  13.072  1.00                 C  
ATOM     55  O   ARG   332       1.425  11.562  13.341  1.00                 O  
ATOM     56  CB  ARG   332      -1.302  13.343  13.900  1.00                 C  
ATOM     57  CD  ARG   332      -3.324  11.858  13.805  1.00                 C  
ATOM     58  NE  ARG   332      -3.827  10.487  13.824  1.00                 N  
ATOM     59  CG  ARG   332      -1.814  11.913  13.974  1.00                 C  
ATOM     60  CZ  ARG   332      -5.110  10.161  13.711  1.00                 C  
ATOM     61  NH1 ARG   332      -5.475   8.886  13.739  1.00                 N  
ATOM     62  NH2 ARG   332      -6.026  11.109  13.570  1.00                 N  
ATOM     63  N   TYR   333       1.125  13.246  11.881  1.00                 N  
ATOM     64  CA  TYR   333       1.860  12.599  10.804  1.00                 C  
ATOM     65  C   TYR   333       3.260  12.244  11.298  1.00                 C  
ATOM     66  O   TYR   333       3.640  11.069  11.324  1.00                 O  
ATOM     67  CB  TYR   333       1.922  13.509   9.575  1.00                 C  
ATOM     68  CG  TYR   333       2.704  12.926   8.420  1.00                 C  
ATOM     69  OH  TYR   333       4.840  11.312   5.238  1.00                 O  
ATOM     70  CZ  TYR   333       4.134  11.847   6.292  1.00                 C  
ATOM     71  CD1 TYR   333       2.135  11.971   7.587  1.00                 C  
ATOM     72  CE1 TYR   333       2.842  11.432   6.528  1.00                 C  
ATOM     73  CD2 TYR   333       4.007  13.332   8.166  1.00                 C  
ATOM     74  CE2 TYR   333       4.729  12.804   7.112  1.00                 C  
ATOM     75  N   ARG   334       4.018  13.270  11.693  1.00                 N  
ATOM     76  CA  ARG   334       5.376  13.100  12.205  1.00                 C  
ATOM     77  C   ARG   334       5.447  12.081  13.346  1.00                 C  
ATOM     78  O   ARG   334       6.263  11.164  13.303  1.00                 O  
ATOM     79  CB  ARG   334       5.939  14.439  12.685  1.00                 C  
ATOM     80  CD  ARG   334       7.864  15.726  13.654  1.00                 C  
ATOM     81  NE  ARG   334       9.215  15.660  14.207  1.00                 N  
ATOM     82  CG  ARG   334       7.363  14.361  13.212  1.00                 C  
ATOM     83  CZ  ARG   334       9.881  16.710  14.677  1.00                 C  
ATOM     84  NH1 ARG   334      11.106  16.555  15.161  1.00                 N  
ATOM     85  NH2 ARG   334       9.321  17.911  14.663  1.00                 N  
ATOM     86  N   VAL   335       4.602  12.240  14.364  1.00                 N  
ATOM     87  CA  VAL   335       4.590  11.304  15.494  1.00                 C  
ATOM     88  C   VAL   335       4.435   9.860  15.014  1.00                 C  
ATOM     89  O   VAL   335       5.036   8.938  15.561  1.00                 O  
ATOM     90  CB  VAL   335       3.470  11.642  16.495  1.00                 C  
ATOM     91  CG1 VAL   335       3.336  10.542  17.537  1.00                 C  
ATOM     92  CG2 VAL   335       3.738  12.983  17.162  1.00                 C  
ATOM     93  N   LYS   336       3.617   9.672  13.990  1.00                 N  
ATOM     94  CA  LYS   336       3.401   8.349  13.447  1.00                 C  
ATOM     95  C   LYS   336       4.644   7.963  12.677  1.00                 C  
ATOM     96  O   LYS   336       5.216   6.901  12.898  1.00                 O  
ATOM     97  CB  LYS   336       2.152   8.330  12.564  1.00                 C  
ATOM     98  CD  LYS   336       1.518   5.946  13.028  1.00                 C  
ATOM     99  CE  LYS   336       0.897   4.695  12.427  1.00                 C  
ATOM    100  CG  LYS   336       1.843   6.972  11.955  1.00                 C  
ATOM    101  NZ  LYS   336       1.837   3.995  11.509  1.00                 N  
ATOM    102  N   LYS   337       5.073   8.846  11.784  1.00                 N  
ATOM    103  CA  LYS   337       6.248   8.597  10.962  1.00                 C  
ATOM    104  C   LYS   337       7.492   8.298  11.798  1.00                 C  
ATOM    105  O   LYS   337       8.377   7.550  11.371  1.00                 O  
ATOM    106  CB  LYS   337       6.526   9.793  10.049  1.00                 C  
ATOM    107  CD  LYS   337       7.845  10.766   8.148  1.00                 C  
ATOM    108  CE  LYS   337       9.024  10.570   7.209  1.00                 C  
ATOM    109  CG  LYS   337       7.694   9.588   9.097  1.00                 C  
ATOM    110  NZ  LYS   337       9.187  11.719   6.275  1.00                 N  
ATOM    111  N   ARG   338       7.548   8.882  12.990  1.00                 N  
ATOM    112  CA  ARG   338       8.677   8.701  13.893  1.00                 C  
ATOM    113  C   ARG   338       8.640   7.308  14.529  1.00                 C  
ATOM    114  O   ARG   338       9.617   6.549  14.475  1.00                 O  
ATOM    115  CB  ARG   338       8.675   9.781  14.976  1.00                 C  
ATOM    116  CD  ARG   338       9.755  10.764  17.018  1.00                 C  
ATOM    117  NE  ARG   338       8.568  10.612  17.856  1.00                 N  
ATOM    118  CG  ARG   338       9.839   9.686  15.950  1.00                 C  
ATOM    119  CZ  ARG   338       8.461   9.734  18.848  1.00                 C  
ATOM    120  NH1 ARG   338       7.343   9.667  19.557  1.00                 N  
ATOM    121  NH2 ARG   338       9.474   8.925  19.129  1.00                 N  
ATOM    122  N   VAL   339       7.499   6.974  15.120  1.00                 N  
ATOM    123  CA  VAL   339       7.332   5.687  15.761  1.00                 C  
ATOM    124  C   VAL   339       7.580   4.553  14.779  1.00                 C  
ATOM    125  O   VAL   339       7.916   3.444  15.183  1.00                 O  
ATOM    126  CB  VAL   339       5.930   5.543  16.382  1.00                 C  
ATOM    127  CG1 VAL   339       4.879   5.389  15.293  1.00                 C  
ATOM    128  CG2 VAL   339       5.890   4.361  17.338  1.00                 C  
ATOM    129  N   GLU   340       7.416   4.827  13.492  1.00                 N  
ATOM    130  CA  GLU   340       7.633   3.807  12.476  1.00                 C  
ATOM    131  C   GLU   340       9.110   3.514  12.247  1.00                 C  
ATOM    132  O   GLU   340       9.503   2.352  12.122  1.00                 O  
ATOM    133  CB  GLU   340       6.990   4.224  11.152  1.00                 C  
ATOM    134  CD  GLU   340       4.869   4.708   9.867  1.00                 C  
ATOM    135  CG  GLU   340       5.470   4.232  11.176  1.00                 C  
ATOM    136  OE1 GLU   340       5.629   5.211   9.013  1.00                 O  
ATOM    137  OE2 GLU   340       3.639   4.577   9.697  1.00                 O  
ATOM    138  N   LYS   341       9.933   4.556  12.186  1.00                 N  
ATOM    139  CA  LYS   341      11.361   4.349  11.995  1.00                 C  
ATOM    140  C   LYS   341      11.911   3.654  13.236  1.00                 C  
ATOM    141  O   LYS   341      12.710   2.730  13.134  1.00                 O  
ATOM    142  CB  LYS   341      12.066   5.682  11.736  1.00                 C  
ATOM    143  CD  LYS   341      12.466   7.627  10.200  1.00                 C  
ATOM    144  CE  LYS   341      12.145   8.245   8.849  1.00                 C  
ATOM    145  CG  LYS   341      11.743   6.302  10.386  1.00                 C  
ATOM    146  NZ  LYS   341      12.812   9.565   8.670  1.00                 N  
ATOM    147  N   GLU   342      11.471   4.096  14.410  1.00                 N  
ATOM    148  CA  GLU   342      11.937   3.503  15.652  1.00                 C  
ATOM    149  C   GLU   342      11.674   1.999  15.681  1.00                 C  
ATOM    150  O   GLU   342      12.542   1.223  16.078  1.00                 O  
ATOM    151  CB  GLU   342      11.265   4.175  16.852  1.00                 C  
ATOM    152  CD  GLU   342      10.982   6.261  18.247  1.00                 C  
ATOM    153  CG  GLU   342      11.724   5.602  17.100  1.00                 C  
ATOM    154  OE1 GLU   342       9.986   5.677  18.723  1.00                 O  
ATOM    155  OE2 GLU   342      11.398   7.360  18.670  1.00                 O  
ATOM    156  N   THR   343      10.488   1.585  15.245  1.00                 N  
ATOM    157  CA  THR   343      10.143   0.168  15.235  1.00                 C  
ATOM    158  C   THR   343      11.051  -0.604  14.296  1.00                 C  
ATOM    159  O   THR   343      11.489  -1.702  14.620  1.00                 O  
ATOM    160  CB  THR   343       8.675  -0.053  14.826  1.00                 C  
ATOM    161  OG1 THR   343       7.811   0.581  15.778  1.00                 O  
ATOM    162  CG2 THR   343       8.350  -1.538  14.788  1.00                 C  
ATOM    163  N   LEU   344      11.318  -0.018  13.133  1.00                 N  
ATOM    164  CA  LEU   344      12.154  -0.627  12.115  1.00                 C  
ATOM    165  C   LEU   344      13.601  -0.694  12.604  1.00                 C  
ATOM    166  O   LEU   344      14.262  -1.733  12.491  1.00                 O  
ATOM    167  CB  LEU   344      12.060   0.157  10.805  1.00                 C  
ATOM    168  CG  LEU   344      12.904  -0.364   9.640  1.00                 C  
ATOM    169  CD1 LEU   344      12.500  -1.785   9.277  1.00                 C  
ATOM    170  CD2 LEU   344      12.774   0.549   8.431  1.00                 C  
ATOM    171  N   GLN   345      14.093   0.405  13.164  1.00                 N  
ATOM    172  CA  GLN   345      15.454   0.423  13.671  1.00                 C  
ATOM    173  C   GLN   345      15.547  -0.615  14.773  1.00                 C  
ATOM    174  O   GLN   345      16.505  -1.385  14.834  1.00                 O  
ATOM    175  CB  GLN   345      15.821   1.822  14.171  1.00                 C  
ATOM    176  CD  GLN   345      16.228   4.249  13.603  1.00                 C  
ATOM    177  CG  GLN   345      15.979   2.854  13.066  1.00                 C  
ATOM    178  OE1 GLN   345      15.785   4.590  14.700  1.00                 O  
ATOM    179  NE2 GLN   345      16.939   5.062  12.830  1.00                 N  
ATOM    180  N   GLU   346      14.531  -0.641  15.629  1.00                 N  
ATOM    181  CA  GLU   346      14.523  -1.578  16.733  1.00                 C  
ATOM    182  C   GLU   346      14.517  -3.004  16.256  1.00                 C  
ATOM    183  O   GLU   346      15.255  -3.840  16.769  1.00                 O  
ATOM    184  CB  GLU   346      13.313  -1.331  17.636  1.00                 C  
ATOM    185  CD  GLU   346      12.050  -1.956  19.733  1.00                 C  
ATOM    186  CG  GLU   346      13.244  -2.250  18.845  1.00                 C  
ATOM    187  OE1 GLU   346      11.264  -1.048  19.390  1.00                 O  
ATOM    188  OE2 GLU   346      11.901  -2.633  20.771  1.00                 O  
ATOM    189  N   GLN   347      13.679  -3.297  15.273  1.00                 N  
ATOM    190  CA  GLN   347      13.616  -4.645  14.744  1.00                 C  
ATOM    191  C   GLN   347      15.002  -5.025  14.238  1.00                 C  
ATOM    192  O   GLN   347      15.503  -6.115  14.517  1.00                 O  
ATOM    193  CB  GLN   347      12.567  -4.737  13.634  1.00                 C  
ATOM    194  CD  GLN   347      10.129  -4.599  12.989  1.00                 C  
ATOM    195  CG  GLN   347      11.133  -4.618  14.125  1.00                 C  
ATOM    196  OE1 GLN   347      10.487  -4.367  11.834  1.00                 O  
ATOM    197  NE2 GLN   347       8.865  -4.844  13.314  1.00                 N  
ATOM    198  N   GLU   348      15.614  -4.107  13.497  1.00                 N  
ATOM    199  CA  GLU   348      16.930  -4.331  12.935  1.00                 C  
ATOM    200  C   GLU   348      17.955  -4.586  14.036  1.00                 C  
ATOM    201  O   GLU   348      18.733  -5.545  13.961  1.00                 O  
ATOM    202  CB  GLU   348      17.358  -3.136  12.081  1.00                 C  
ATOM    203  CD  GLU   348      19.093  -2.112  10.557  1.00                 C  
ATOM    204  CG  GLU   348      18.717  -3.301  11.420  1.00                 C  
ATOM    205  OE1 GLU   348      18.301  -1.149  10.494  1.00                 O  
ATOM    206  OE2 GLU   348      20.181  -2.144   9.944  1.00                 O  
ATOM    207  N   VAL   349      17.957  -3.739  15.059  1.00                 N  
ATOM    208  CA  VAL   349      18.904  -3.899  16.150  1.00                 C  
ATOM    209  C   VAL   349      18.744  -5.216  16.893  1.00                 C  
ATOM    210  O   VAL   349      19.734  -5.864  17.206  1.00                 O  
ATOM    211  CB  VAL   349      18.796  -2.746  17.165  1.00                 C  
ATOM    212  CG1 VAL   349      19.638  -3.040  18.397  1.00                 C  
ATOM    213  CG2 VAL   349      19.220  -1.432  16.526  1.00                 C  
ATOM    214  N   ARG   350      17.511  -5.617  17.182  1.00                 N  
ATOM    215  CA  ARG   350      17.291  -6.877  17.882  1.00                 C  
ATOM    216  C   ARG   350      17.741  -8.036  17.005  1.00                 C  
ATOM    217  O   ARG   350      18.334  -8.998  17.497  1.00                 O  
ATOM    218  CB  ARG   350      15.818  -7.026  18.267  1.00                 C  
ATOM    219  CD  ARG   350      13.898  -6.288  19.706  1.00                 C  
ATOM    220  NE  ARG   350      13.433  -5.348  20.723  1.00                 N  
ATOM    221  CG  ARG   350      15.367  -6.085  19.373  1.00                 C  
ATOM    222  CZ  ARG   350      13.559  -5.540  22.032  1.00                 C  
ATOM    223  NH1 ARG   350      13.105  -4.630  22.883  1.00                 N  
ATOM    224  NH2 ARG   350      14.138  -6.643  22.487  1.00                 N  
ATOM    225  N   LEU   351      17.457  -7.952  15.707  1.00                 N  
ATOM    226  CA  LEU   351      17.851  -9.012  14.794  1.00                 C  
ATOM    227  C   LEU   351      19.359  -9.051  14.756  1.00                 C  
ATOM    228  O   LEU   351      19.959 -10.105  14.571  1.00                 O  
ATOM    229  CB  LEU   351      17.252  -8.774  13.406  1.00                 C  
ATOM    230  CG  LEU   351      15.732  -8.901  13.293  1.00                 C  
ATOM    231  CD1 LEU   351      15.260  -8.493  11.906  1.00                 C  
ATOM    232  CD2 LEU   351      15.287 -10.322  13.606  1.00                 C  
ATOM    233  N   ALA   352      19.975  -7.891  14.936  1.00                 N  
ATOM    234  CA  ALA   352      21.420  -7.811  14.918  1.00                 C  
ATOM    235  C   ALA   352      22.012  -8.458  16.171  1.00                 C  
ATOM    236  O   ALA   352      23.070  -9.087  16.098  1.00                 O  
ATOM    237  CB  ALA   352      21.869  -6.362  14.807  1.00                 C  
ATOM    238  N   GLY   353      21.336  -8.321  17.315  1.00                 N  
ATOM    239  CA  GLY   353      21.817  -8.917  18.566  1.00                 C  
ATOM    240  C   GLY   353      21.613 -10.430  18.555  1.00                 C  
ATOM    241  O   GLY   353      22.427 -11.186  19.091  1.00                 O  
ATOM    242  N   ARG   354      20.524 -10.877  17.940  1.00                 N  
ATOM    243  CA  ARG   354      20.255 -12.303  17.864  1.00                 C  
ATOM    244  C   ARG   354      21.335 -12.929  17.018  1.00                 C  
ATOM    245  O   ARG   354      21.872 -13.979  17.362  1.00                 O  
ATOM    246  CB  ARG   354      18.860 -12.555  17.287  1.00                 C  
ATOM    247  CD  ARG   354      17.585 -12.724  19.442  1.00                 C  
ATOM    248  NE  ARG   354      18.586 -12.305  20.420  1.00                 N  
ATOM    249  CG  ARG   354      17.729 -11.980  18.124  1.00                 C  
ATOM    250  CZ  ARG   354      18.544 -11.156  21.087  1.00                 C  
ATOM    251  NH1 ARG   354      19.499 -10.860  21.958  1.00                 N  
ATOM    252  NH2 ARG   354      17.546 -10.307  20.883  1.00                 N  
ATOM    253  N   ASN   355      21.668 -12.271  15.918  1.00                 N  
ATOM    254  CA  ASN   355      22.686 -12.791  15.036  1.00                 C  
ATOM    255  C   ASN   355      24.043 -12.912  15.714  1.00                 C  
ATOM    256  O   ASN   355      24.752 -13.902  15.518  1.00                 O  
ATOM    257  CB  ASN   355      22.808 -11.918  13.785  1.00                 C  
ATOM    258  CG  ASN   355      21.643 -12.099  12.833  1.00                 C  
ATOM    259  OD1 ASN   355      20.927 -13.099  12.895  1.00                 O  
ATOM    260  ND2 ASN   355      21.448 -11.129  11.947  1.00                 N  
ATOM    261  N   LYS   356      24.406 -11.925  16.530  1.00                 N  
ATOM    262  CA  LYS   356      25.692 -11.975  17.217  1.00                 C  
ATOM    263  C   LYS   356      25.690 -13.154  18.195  1.00                 C  
ATOM    264  O   LYS   356      26.691 -13.851  18.355  1.00                 O  
ATOM    265  CB  LYS   356      25.964 -10.655  17.942  1.00                 C  
ATOM    266  CD  LYS   356      26.496  -8.207  17.799  1.00                 C  
ATOM    267  CE  LYS   356      26.781  -7.037  16.871  1.00                 C  
ATOM    268  CG  LYS   356      26.247  -9.485  17.014  1.00                 C  
ATOM    269  NZ  LYS   356      26.985  -5.768  17.624  1.00                 N  
ATOM    270  N   GLU   357      24.553 -13.387  18.835  1.00                 N  
ATOM    271  CA  GLU   357      24.451 -14.494  19.766  1.00                 C  
ATOM    272  C   GLU   357      24.685 -15.814  19.031  1.00                 C  
ATOM    273  O   GLU   357      25.340 -16.718  19.547  1.00                 O  
ATOM    274  CB  GLU   357      23.084 -14.491  20.454  1.00                 C  
ATOM    275  CD  GLU   357      21.498 -13.336  22.044  1.00                 C  
ATOM    276  CG  GLU   357      22.888 -13.352  21.440  1.00                 C  
ATOM    277  OE1 GLU   357      20.631 -14.092  21.557  1.00                 O  
ATOM    278  OE2 GLU   357      21.275 -12.568  23.004  1.00                 O  
ATOM    279  N   LEU   358      24.149 -15.926  17.823  1.00                 N  
ATOM    280  CA  LEU   358      24.318 -17.144  17.056  1.00                 C  
ATOM    281  C   LEU   358      25.779 -17.346  16.707  1.00                 C  
ATOM    282  O   LEU   358      26.298 -18.464  16.806  1.00                 O  
ATOM    283  CB  LEU   358      23.464 -17.101  15.787  1.00                 C  
ATOM    284  CG  LEU   358      21.949 -17.174  15.987  1.00                 C  
ATOM    285  CD1 LEU   358      21.221 -16.940  14.672  1.00                 C  
ATOM    286  CD2 LEU   358      21.549 -18.516  16.581  1.00                 C  
ATOM    287  N   ARG   359      26.450 -16.269  16.307  1.00                 N  
ATOM    288  CA  ARG   359      27.860 -16.374  15.956  1.00                 C  
ATOM    289  C   ARG   359      28.648 -16.890  17.145  1.00                 C  
ATOM    290  O   ARG   359      29.643 -17.596  16.975  1.00                 O  
ATOM    291  CB  ARG   359      28.399 -15.019  15.494  1.00                 C  
ATOM    292  CD  ARG   359      28.409 -13.198  13.766  1.00                 C  
ATOM    293  NE  ARG   359      27.932 -12.763  12.456  1.00                 N  
ATOM    294  CG  ARG   359      27.874 -14.571  14.139  1.00                 C  
ATOM    295  CZ  ARG   359      28.125 -11.546  11.957  1.00                 C  
ATOM    296  NH1 ARG   359      27.654 -11.240  10.756  1.00                 N  
ATOM    297  NH2 ARG   359      28.787 -10.638  12.661  1.00                 N  
ATOM    298  N   GLU   360      28.190 -16.558  18.350  1.00                 N  
ATOM    299  CA  GLU   360      28.855 -17.023  19.557  1.00                 C  
ATOM    300  C   GLU   360      28.636 -18.520  19.734  1.00                 C  
ATOM    301  O   GLU   360      29.593 -19.255  19.941  1.00                 O  
ATOM    302  CB  GLU   360      28.345 -16.257  20.779  1.00                 C  
ATOM    303  CD  GLU   360      28.541 -15.817  23.259  1.00                 C  
ATOM    304  CG  GLU   360      29.027 -16.640  22.082  1.00                 C  
ATOM    305  OE1 GLU   360      27.665 -14.951  23.056  1.00                 O  
ATOM    306  OE2 GLU   360      29.038 -16.038  24.383  1.00                 O  
ATOM    307  N   LYS   361      27.384 -18.969  19.651  1.00                 N  
ATOM    308  CA  LYS   361      27.086 -20.388  19.783  1.00                 C  
ATOM    309  C   LYS   361      27.921 -21.163  18.776  1.00                 C  
ATOM    310  O   LYS   361      28.542 -22.180  19.116  1.00                 O  
ATOM    311  CB  LYS   361      25.591 -20.643  19.577  1.00                 C  
ATOM    312  CD  LYS   361      23.685 -22.275  19.549  1.00                 C  
ATOM    313  CE  LYS   361      23.283 -23.737  19.654  1.00                 C  
ATOM    314  CG  LYS   361      25.185 -22.100  19.724  1.00                 C  
ATOM    315  NZ  LYS   361      21.816 -23.924  19.485  1.00                 N  
ATOM    316  N   VAL   362      27.939 -20.675  17.538  1.00                 N  
ATOM    317  CA  VAL   362      28.696 -21.323  16.471  1.00                 C  
ATOM    318  C   VAL   362      30.165 -21.471  16.845  1.00                 C  
ATOM    319  O   VAL   362      30.684 -22.574  16.861  1.00                 O  
ATOM    320  CB  VAL   362      28.575 -20.551  15.144  1.00                 C  
ATOM    321  CG1 VAL   362      29.528 -21.123  14.106  1.00                 C  
ATOM    322  CG2 VAL   362      27.142 -20.588  14.635  1.00                 C  
ATOM    323  N   ASP   363      30.839 -20.369  17.145  1.00                 N  
ATOM    324  CA  ASP   363      32.252 -20.439  17.514  1.00                 C  
ATOM    325  C   ASP   363      32.464 -21.397  18.679  1.00                 C  
ATOM    326  O   ASP   363      33.265 -22.327  18.598  1.00                 O  
ATOM    327  CB  ASP   363      32.782 -19.049  17.871  1.00                 C  
ATOM    328  CG  ASP   363      32.924 -18.150  16.658  1.00                 C  
ATOM    329  OD1 ASP   363      32.874 -18.671  15.524  1.00                 O  
ATOM    330  OD2 ASP   363      33.085 -16.925  16.842  1.00                 O  
ATOM    331  N   SER   364      31.730 -21.148  19.757  1.00                 N  
ATOM    332  CA  SER   364      31.794 -21.950  20.964  1.00                 C  
ATOM    333  C   SER   364      31.683 -23.457  20.669  1.00                 C  
ATOM    334  O   SER   364      32.512 -24.255  21.122  1.00                 O  
ATOM    335  CB  SER   364      30.690 -21.539  21.940  1.00                 C  
ATOM    336  OG  SER   364      30.893 -20.219  22.413  1.00                 O  
ATOM    337  N   ILE   365      30.659 -23.834  19.903  1.00                 N  
ATOM    338  CA  ILE   365      30.426 -25.228  19.535  1.00                 C  
ATOM    339  C   ILE   365      31.603 -25.785  18.745  1.00                 C  
ATOM    340  O   ILE   365      31.993 -26.946  18.898  1.00                 O  
ATOM    341  CB  ILE   365      29.126 -25.388  18.725  1.00                 C  
ATOM    342  CD1 ILE   365      26.616 -24.958  18.836  1.00                 C  
ATOM    343  CG1 ILE   365      27.909 -25.101  19.607  1.00                 C  
ATOM    344  CG2 ILE   365      29.057 -26.772  18.097  1.00                 C  
ATOM    345  N   GLN   366      32.158 -24.937  17.889  1.00                 N  
ATOM    346  CA  GLN   366      33.280 -25.317  17.062  1.00                 C  
ATOM    347  C   GLN   366      34.503 -25.546  17.936  1.00                 C  
ATOM    348  O   GLN   366      35.273 -26.486  17.706  1.00                 O  
ATOM    349  CB  GLN   366      33.556 -24.244  16.007  1.00                 C  
ATOM    350  CD  GLN   366      32.750 -23.010  13.956  1.00                 C  
ATOM    351  CG  GLN   366      32.483 -24.136  14.936  1.00                 C  
ATOM    352  OE1 GLN   366      33.421 -22.032  14.286  1.00                 O  
ATOM    353  NE2 GLN   366      32.224 -23.146  12.744  1.00                 N  
ATOM    354  N   ARG   367      34.695 -24.698  18.941  1.00                 N  
ATOM    355  CA  ARG   367      35.838 -24.875  19.827  1.00                 C  
ATOM    356  C   ARG   367      35.662 -26.199  20.582  1.00                 C  
ATOM    357  O   ARG   367      36.598 -26.993  20.708  1.00                 O  
ATOM    358  CB  ARG   367      35.959 -23.691  20.788  1.00                 C  
ATOM    359  CD  ARG   367      36.804 -21.358  21.164  1.00                 C  
ATOM    360  NE  ARG   367      35.672 -20.968  22.002  1.00                 N  
ATOM    361  CG  ARG   367      36.414 -22.400  20.128  1.00                 C  
ATOM    362  CZ  ARG   367      34.819 -19.995  21.700  1.00                 C  
ATOM    363  NH1 ARG   367      33.819 -19.712  22.523  1.00                 N  
ATOM    364  NH2 ARG   367      34.968 -19.308  20.575  1.00                 N  
ATOM    365  N   GLU   368      34.446 -26.443  21.054  1.00                 N  
ATOM    366  CA  GLU   368      34.153 -27.657  21.802  1.00                 C  
ATOM    367  C   GLU   368      34.461 -28.891  20.957  1.00                 C  
ATOM    368  O   GLU   368      35.132 -29.819  21.404  1.00                 O  
ATOM    369  CB  GLU   368      32.691 -27.669  22.253  1.00                 C  
ATOM    370  CD  GLU   368      30.859 -28.850  23.529  1.00                 C  
ATOM    371  CG  GLU   368      32.305 -28.888  23.074  1.00                 C  
ATOM    372  OE1 GLU   368      30.152 -27.880  23.182  1.00                 O  
ATOM    373  OE2 GLU   368      30.433 -29.790  24.233  1.00                 O  
ATOM    374  N   ILE   369      33.965 -28.879  19.727  1.00                 N  
ATOM    375  CA  ILE   369      34.163 -29.962  18.778  1.00                 C  
ATOM    376  C   ILE   369      35.635 -30.238  18.530  1.00                 C  
ATOM    377  O   ILE   369      36.063 -31.384  18.525  1.00                 O  
ATOM    378  CB  ILE   369      33.465 -29.672  17.436  1.00                 C  
ATOM    379  CD1 ILE   369      31.188 -29.127  16.428  1.00                 C  
ATOM    380  CG1 ILE   369      31.945 -29.688  17.611  1.00                 C  
ATOM    381  CG2 ILE   369      33.924 -30.657  16.373  1.00                 C  
ATOM    382  N   LYS   370      36.412 -29.182  18.326  1.00                 N  
ATOM    383  CA  LYS   370      37.839 -29.333  18.068  1.00                 C  
ATOM    384  C   LYS   370      38.555 -29.917  19.282  1.00                 C  
ATOM    385  O   LYS   370      39.489 -30.705  19.140  1.00                 O  
ATOM    386  CB  LYS   370      38.460 -27.988  17.687  1.00                 C  
ATOM    387  CD  LYS   370      38.683 -26.133  16.010  1.00                 C  
ATOM    388  CE  LYS   370      38.258 -25.619  14.644  1.00                 C  
ATOM    389  CG  LYS   370      38.047 -27.480  16.315  1.00                 C  
ATOM    390  NZ  LYS   370      38.840 -24.280  14.350  1.00                 N  
ATOM    391  N   TYR   371      38.102 -29.524  20.471  1.00                 N  
ATOM    392  CA  TYR   371      38.683 -29.998  21.721  1.00                 C  
ATOM    393  C   TYR   371      38.532 -31.506  21.821  1.00                 C  
ATOM    394  O   TYR   371      39.478 -32.221  22.126  1.00                 O  
ATOM    395  CB  TYR   371      38.022 -29.307  22.915  1.00                 C  
ATOM    396  CG  TYR   371      38.532 -29.781  24.257  1.00                 C  
ATOM    397  OH  TYR   371      39.948 -31.077  27.946  1.00                 O  
ATOM    398  CZ  TYR   371      39.478 -30.649  26.725  1.00                 C  
ATOM    399  CD1 TYR   371      39.740 -29.319  24.763  1.00                 C  
ATOM    400  CE1 TYR   371      40.214 -29.747  25.988  1.00                 C  
ATOM    401  CD2 TYR   371      37.804 -30.690  25.014  1.00                 C  
ATOM    402  CE2 TYR   371      38.262 -31.130  26.241  1.00                 C  
ATOM    403  N   MET   372      37.327 -31.992  21.569  1.00                 N  
ATOM    404  CA  MET   372      37.081 -33.417  21.621  1.00                 C  
ATOM    405  C   MET   372      37.858 -34.150  20.536  1.00                 C  
ATOM    406  O   MET   372      38.455 -35.187  20.789  1.00                 O  
ATOM    407  CB  MET   372      35.585 -33.708  21.482  1.00                 C  
ATOM    408  SD  MET   372      33.049 -33.857  22.588  1.00                 S  
ATOM    409  CE  MET   372      32.397 -32.768  21.325  1.00                 C  
ATOM    410  CG  MET   372      34.756 -33.284  22.683  1.00                 C  
ATOM    411  N   LYS   373      37.850 -33.615  19.325  1.00                 N  
ATOM    412  CA  LYS   373      38.584 -34.264  18.253  1.00                 C  
ATOM    413  C   LYS   373      40.028 -34.431  18.693  1.00                 C  
ATOM    414  O   LYS   373      40.587 -35.525  18.618  1.00                 O  
ATOM    415  CB  LYS   373      38.481 -33.448  16.963  1.00                 C  
ATOM    416  CD  LYS   373      39.025 -33.230  14.522  1.00                 C  
ATOM    417  CE  LYS   373      39.781 -33.827  13.347  1.00                 C  
ATOM    418  CG  LYS   373      39.209 -34.064  15.779  1.00                 C  
ATOM    419  NZ  LYS   373      39.609 -33.019  12.108  1.00                 N  
ATOM    420  N   GLU   374      40.622 -33.344  19.173  1.00                 N  
ATOM    421  CA  GLU   374      41.998 -33.378  19.632  1.00                 C  
ATOM    422  C   GLU   374      42.177 -34.431  20.705  1.00                 C  
ATOM    423  O   GLU   374      43.130 -35.192  20.687  1.00                 O  
ATOM    424  CB  GLU   374      42.421 -32.005  20.158  1.00                 C  
ATOM    425  CD  GLU   374      42.917 -29.582  19.645  1.00                 C  
ATOM    426  CG  GLU   374      42.573 -30.946  19.079  1.00                 C  
ATOM    427  OE1 GLU   374      42.852 -29.419  20.881  1.00                 O  
ATOM    428  OE2 GLU   374      43.252 -28.677  18.852  1.00                 O  
ATOM    429  N   LEU   375      41.253 -34.482  21.646  1.00                 N  
ATOM    430  CA  LEU   375      41.372 -35.446  22.713  1.00                 C  
ATOM    431  C   LEU   375      41.537 -36.845  22.131  1.00                 C  
ATOM    432  O   LEU   375      42.404 -37.614  22.557  1.00                 O  
ATOM    433  CB  LEU   375      40.150 -35.382  23.632  1.00                 C  
ATOM    434  CG  LEU   375      40.125 -36.374  24.796  1.00                 C  
ATOM    435  CD1 LEU   375      41.297 -36.133  25.734  1.00                 C  
ATOM    436  CD2 LEU   375      38.811 -36.278  25.556  1.00                 C  
ATOM    437  N   MET   376      40.712 -37.157  21.137  1.00                 N  
ATOM    438  CA  MET   376      40.743 -38.450  20.466  1.00                 C  
ATOM    439  C   MET   376      42.056 -38.735  19.732  1.00                 C  
ATOM    440  O   MET   376      42.618 -39.818  19.862  1.00                 O  
ATOM    441  CB  MET   376      39.591 -38.562  19.466  1.00                 C  
ATOM    442  SD  MET   376      38.244 -39.932  17.469  1.00                 S  
ATOM    443  CE  MET   376      38.895 -38.803  16.239  1.00                 C  
ATOM    444  CG  MET   376      39.554 -39.879  18.707  1.00                 C  
ATOM    445  N   ASN   377      42.523 -37.767  18.948  1.00                 N  
ATOM    446  CA  ASN   377      43.748 -37.911  18.173  1.00                 C  
ATOM    447  C   ASN   377      44.971 -38.072  19.058  1.00                 C  
ATOM    448  O   ASN   377      45.930 -38.755  18.700  1.00                 O  
ATOM    449  CB  ASN   377      43.933 -36.716  17.236  1.00                 C  
ATOM    450  CG  ASN   377      42.982 -36.748  16.056  1.00                 C  
ATOM    451  OD1 ASN   377      42.437 -37.798  15.714  1.00                 O  
ATOM    452  ND2 ASN   377      42.781 -35.596  15.427  1.00                 N  
ATOM    453  N   GLU   378      44.933 -37.443  20.221  1.00                 N  
ATOM    454  CA  GLU   378      46.041 -37.501  21.156  1.00                 C  
ATOM    455  C   GLU   378      46.351 -38.921  21.621  1.00                 C  
ATOM    456  O   GLU   378      47.514 -39.255  21.870  1.00                 O  
ATOM    457  CB  GLU   378      45.758 -36.624  22.377  1.00                 C  
ATOM    458  CD  GLU   378      45.440 -34.298  23.309  1.00                 C  
ATOM    459  CG  GLU   378      45.770 -35.132  22.087  1.00                 C  
ATOM    460  OE1 GLU   378      44.839 -34.845  24.257  1.00                 O  
ATOM    461  OE2 GLU   378      45.784 -33.097  23.318  1.00                 O  
ATOM    462  N   ILE   379      45.317 -39.754  21.726  1.00                 N  
ATOM    463  CA  ILE   379      45.492 -41.138  22.161  1.00                 C  
ATOM    464  C   ILE   379      46.559 -41.828  21.311  1.00                 C  
ATOM    465  O   ILE   379      46.612 -41.531  20.096  1.00                 O  
ATOM    466  CB  ILE   379      44.168 -41.921  22.097  1.00                 C  
ATOM    467  CD1 ILE   379      41.746 -41.868  22.891  1.00                 C  
ATOM    468  CG1 ILE   379      43.145 -41.320  23.064  1.00                 C  
ATOM    469  CG2 ILE   379      44.408 -43.398  22.373  1.00                 C  
TER
