# Supplementary material for: Comparative Single-Cell Transcriptomics Reveals Novel Genes Involved in Bivalve Embryonic Shell Formation and Questions Ontogenetic Homology of Molluscan Shell Types
Source: Front Cell Dev Biol. 2022 Jun 9;10:883755. doi: 10.3389/fcell.2022.883755 (PMC9261976; doi:10.3389/fcell.2022.883755)
Supplement: Supplementary file 1 [file DataSheet1.ZIP › Supplementary_File1/s_f_1/e52298cd5028e556.final.pdb]

ATOM      1  N   SER     3     -38.564 105.046  -2.837  1.00                 N  
ATOM      2  CA  SER     3     -38.134 105.594  -1.554  1.00                 C  
ATOM      3  C   SER     3     -36.896 106.474  -1.743  1.00                 C  
ATOM      4  O   SER     3     -36.797 107.561  -1.171  1.00                 O  
ATOM      5  CB  SER     3     -37.846 104.467  -0.560  1.00                 C  
ATOM      6  OG  SER     3     -39.030 103.762  -0.231  1.00                 O  
ATOM      7  N   ILE     4     -35.961 106.001  -2.559  1.00                 N  
ATOM      8  CA  ILE     4     -34.762 106.768  -2.877  1.00                 C  
ATOM      9  C   ILE     4     -35.132 108.074  -3.565  1.00                 C  
ATOM     10  O   ILE     4     -34.623 109.139  -3.205  1.00                 O  
ATOM     11  CB  ILE     4     -33.792 105.959  -3.758  1.00                 C  
ATOM     12  CD1 ILE     4     -32.483 103.773  -3.829  1.00                 C  
ATOM     13  CG1 ILE     4     -33.207 104.786  -2.970  1.00                 C  
ATOM     14  CG2 ILE     4     -32.704 106.862  -4.320  1.00                 C  
ATOM     15  N   LEU     5     -36.024 107.992  -4.549  1.00                 N  
ATOM     16  CA  LEU     5     -36.476 109.171  -5.269  1.00                 C  
ATOM     17  C   LEU     5     -37.111 110.182  -4.328  1.00                 C  
ATOM     18  O   LEU     5     -36.856 111.385  -4.438  1.00                 O  
ATOM     19  CB  LEU     5     -37.469 108.781  -6.366  1.00                 C  
ATOM     20  CG  LEU     5     -36.898 108.003  -7.553  1.00                 C  
ATOM     21  CD1 LEU     5     -38.013 107.526  -8.470  1.00                 C  
ATOM     22  CD2 LEU     5     -35.905 108.856  -8.327  1.00                 C  
ATOM     23  N   GLU     6     -37.945 109.699  -3.411  1.00                 N  
ATOM     24  CA  GLU     6     -38.626 110.587  -2.479  1.00                 C  
ATOM     25  C   GLU     6     -37.614 111.284  -1.573  1.00                 C  
ATOM     26  O   GLU     6     -37.729 112.477  -1.313  1.00                 O  
ATOM     27  CB  GLU     6     -39.645 109.808  -1.644  1.00                 C  
ATOM     28  CD  GLU     6     -41.806 108.503  -1.588  1.00                 C  
ATOM     29  CG  GLU     6     -40.858 109.335  -2.428  1.00                 C  
ATOM     30  OE1 GLU     6     -41.430 108.136  -0.455  1.00                 O  
ATOM     31  OE2 GLU     6     -42.926 108.217  -2.062  1.00                 O  
ATOM     32  N   ILE     7     -36.628 110.537  -1.093  1.00                 N  
ATOM     33  CA  ILE     7     -35.619 111.104  -0.210  1.00                 C  
ATOM     34  C   ILE     7     -34.776 112.124  -0.961  1.00                 C  
ATOM     35  O   ILE     7     -34.440 113.173  -0.422  1.00                 O  
ATOM     36  CB  ILE     7     -34.721 110.010   0.397  1.00                 C  
ATOM     37  CD1 ILE     7     -34.798 107.874   1.786  1.00                 C  
ATOM     38  CG1 ILE     7     -35.527 109.127   1.351  1.00                 C  
ATOM     39  CG2 ILE     7     -33.514 110.631   1.082  1.00                 C  
ATOM     40  N   GLY     8     -34.451 111.821  -2.213  1.00                 N  
ATOM     41  CA  GLY     8     -33.679 112.742  -3.037  1.00                 C  
ATOM     42  C   GLY     8     -34.441 114.042  -3.268  1.00                 C  
ATOM     43  O   GLY     8     -33.855 115.129  -3.274  1.00                 O  
ATOM     44  N   GLU     9     -35.753 113.925  -3.444  1.00                 N  
ATOM     45  CA  GLU     9     -36.597 115.089  -3.662  1.00                 C  
ATOM     46  C   GLU     9     -36.607 115.963  -2.416  1.00                 C  
ATOM     47  O   GLU     9     -36.518 117.186  -2.504  1.00                 O  
ATOM     48  CB  GLU     9     -38.018 114.659  -4.033  1.00                 C  
ATOM     49  CD  GLU     9     -39.541 113.542  -5.710  1.00                 C  
ATOM     50  CG  GLU     9     -38.132 114.009  -5.402  1.00                 C  
ATOM     51  OE1 GLU     9     -40.384 113.550  -4.788  1.00                 O  
ATOM     52  OE2 GLU     9     -39.802 113.169  -6.873  1.00                 O  
ATOM     53  N   GLY    10     -36.708 115.328  -1.254  1.00                 N  
ATOM     54  CA  GLY    10     -36.747 116.052   0.007  1.00                 C  
ATOM     55  C   GLY    10     -35.400 116.689   0.310  1.00                 C  
ATOM     56  O   GLY    10     -35.328 117.778   0.878  1.00                 O  
ATOM     57  N   GLY    11     -34.332 116.004  -0.078  1.00                 N  
ATOM     58  CA  GLY    11     -32.985 116.515   0.112  1.00                 C  
ATOM     59  C   GLY    11     -32.770 117.759  -0.744  1.00                 C  
ATOM     60  O   GLY    11     -32.171 118.742  -0.299  1.00                 O  
ATOM     61  N   ILE    12     -33.260 117.714  -1.977  1.00                 N  
ATOM     62  CA  ILE    12     -33.175 118.861  -2.866  1.00                 C  
ATOM     63  C   ILE    12     -33.956 120.043  -2.301  1.00                 C  
ATOM     64  O   ILE    12     -33.536 121.189  -2.423  1.00                 O  
ATOM     65  CB  ILE    12     -33.684 118.519  -4.279  1.00                 C  
ATOM     66  CD1 ILE    12     -33.296 116.928  -6.232  1.00                 C  
ATOM     67  CG1 ILE    12     -32.735 117.535  -4.964  1.00                 C  
ATOM     68  CG2 ILE    12     -33.874 119.787  -5.097  1.00                 C  
ATOM     69  N   ASP    13     -35.089 119.760  -1.671  1.00                 N  
ATOM     70  CA  ASP    13     -35.925 120.821  -1.130  1.00                 C  
ATOM     71  C   ASP    13     -35.328 121.437   0.126  1.00                 C  
ATOM     72  O   ASP    13     -35.459 122.638   0.355  1.00                 O  
ATOM     73  CB  ASP    13     -37.328 120.294  -0.824  1.00                 C  
ATOM     74  CG  ASP    13     -38.128 120.004  -2.078  1.00                 C  
ATOM     75  OD1 ASP    13     -37.714 120.458  -3.165  1.00                 O  
ATOM     76  OD2 ASP    13     -39.170 119.322  -1.974  1.00                 O  
ATOM     77  N   PRO    14     -34.678 120.620   0.943  1.00                 N  
ATOM     78  CA  PRO    14     -34.018 121.136   2.131  1.00                 C  
ATOM     79  C   PRO    14     -32.849 122.024   1.722  1.00                 C  
ATOM     80  O   PRO    14     -32.573 123.030   2.374  1.00                 O  
ATOM     81  CB  PRO    14     -33.557 119.880   2.873  1.00                 C  
ATOM     82  CD  PRO    14     -34.799 119.093   0.985  1.00                 C  
ATOM     83  CG  PRO    14     -34.505 118.816   2.433  1.00                 C  
ATOM     84  N   GLN    15     -32.180 121.663   0.630  1.00                 N  
ATOM     85  CA  GLN    15     -31.113 122.495   0.090  1.00                 C  
ATOM     86  C   GLN    15     -31.663 123.844  -0.370  1.00                 C  
ATOM     87  O   GLN    15     -31.028 124.883  -0.174  1.00                 O  
ATOM     88  CB  GLN    15     -30.413 121.783  -1.069  1.00                 C  
ATOM     89  CD  GLN    15     -28.991 119.839  -1.829  1.00                 C  
ATOM     90  CG  GLN    15     -29.574 120.587  -0.647  1.00                 C  
ATOM     91  OE1 GLN    15     -29.569 119.827  -2.916  1.00                 O  
ATOM     92  NE2 GLN    15     -27.840 119.210  -1.620  1.00                 N  
ATOM     93  N   ALA    16     -32.845 123.830  -0.976  1.00                 N  
ATOM     94  CA  ALA    16     -33.486 125.070  -1.401  1.00                 C  
ATOM     95  C   ALA    16     -33.797 125.948  -0.195  1.00                 C  
ATOM     96  O   ALA    16     -33.574 127.165  -0.221  1.00                 O  
ATOM     97  CB  ALA    16     -34.755 124.770  -2.183  1.00                 C  
ATOM     98  N   GLU    17     -34.306 125.324   0.861  1.00                 N  
ATOM     99  CA  GLU    17     -34.643 126.038   2.087  1.00                 C  
ATOM    100  C   GLU    17     -33.395 126.653   2.705  1.00                 C  
ATOM    101  O   GLU    17     -33.425 127.782   3.196  1.00                 O  
ATOM    102  CB  GLU    17     -35.325 125.099   3.084  1.00                 C  
ATOM    103  CD  GLU    17     -37.342 123.688   3.649  1.00                 C  
ATOM    104  CG  GLU    17     -36.728 124.677   2.679  1.00                 C  
ATOM    105  OE1 GLU    17     -36.611 123.187   4.529  1.00                 O  
ATOM    106  OE2 GLU    17     -38.555 123.413   3.530  1.00                 O  
ATOM    107  N   VAL    18     -32.301 125.901   2.679  1.00                 N  
ATOM    108  CA  VAL    18     -31.016 126.394   3.164  1.00                 C  
ATOM    109  C   VAL    18     -30.624 127.672   2.422  1.00                 C  
ATOM    110  O   VAL    18     -30.292 128.684   3.043  1.00                 O  
ATOM    111  CB  VAL    18     -29.911 125.332   3.015  1.00                 C  
ATOM    112  CG1 VAL    18     -28.548 125.934   3.321  1.00                 C  
ATOM    113  CG2 VAL    18     -30.188 124.143   3.923  1.00                 C  
ATOM    114  N   ARG    19     -30.680 127.627   1.097  1.00                 N  
ATOM    115  CA  ARG    19     -30.302 128.777   0.291  1.00                 C  
ATOM    116  C   ARG    19     -31.265 129.944   0.505  1.00                 C  
ATOM    117  O   ARG    19     -30.856 131.105   0.462  1.00                 O  
ATOM    118  CB  ARG    19     -30.257 128.401  -1.191  1.00                 C  
ATOM    119  CD  ARG    19     -29.154 127.103  -3.035  1.00                 C  
ATOM    120  NE  ARG    19     -28.045 126.231  -3.413  1.00                 N  
ATOM    121  CG  ARG    19     -29.109 127.476  -1.562  1.00                 C  
ATOM    122  CZ  ARG    19     -27.914 125.664  -4.608  1.00                 C  
ATOM    123  NH1 ARG    19     -26.871 124.885  -4.862  1.00                 N  
ATOM    124  NH2 ARG    19     -28.826 125.877  -5.546  1.00                 N  
ATOM    125  N   LYS    20     -32.536 129.638   0.741  1.00                 N  
ATOM    126  CA  LYS    20     -33.521 130.678   1.008  1.00                 C  
ATOM    127  C   LYS    20     -33.247 131.330   2.360  1.00                 C  
ATOM    128  O   LYS    20     -33.354 132.543   2.500  1.00                 O  
ATOM    129  CB  LYS    20     -34.936 130.098   0.968  1.00                 C  
ATOM    130  CD  LYS    20     -36.809 129.117  -0.385  1.00                 C  
ATOM    131  CE  LYS    20     -37.276 128.716  -1.775  1.00                 C  
ATOM    132  CG  LYS    20     -35.403 129.695  -0.421  1.00                 C  
ATOM    133  NZ  LYS    20     -38.635 128.109  -1.749  1.00                 N  
ATOM    134  N   LEU    21     -32.900 130.524   3.356  1.00                 N  
ATOM    135  CA  LEU    21     -32.585 131.057   4.676  1.00                 C  
ATOM    136  C   LEU    21     -31.316 131.900   4.617  1.00                 C  
ATOM    137  O   LEU    21     -31.205 132.923   5.293  1.00                 O  
ATOM    138  CB  LEU    21     -32.428 129.921   5.689  1.00                 C  
ATOM    139  CG  LEU    21     -33.699 129.146   6.041  1.00                 C  
ATOM    140  CD1 LEU    21     -33.371 127.945   6.915  1.00                 C  
ATOM    141  CD2 LEU    21     -34.704 130.049   6.737  1.00                 C  
ATOM    142  N   GLN    22     -30.357 131.469   3.804  1.00                 N  
ATOM    143  CA  GLN    22     -29.133 132.228   3.615  1.00                 C  
ATOM    144  C   GLN    22     -29.449 133.576   2.973  1.00                 C  
ATOM    145  O   GLN    22     -28.886 134.603   3.352  1.00                 O  
ATOM    146  CB  GLN    22     -28.141 131.440   2.757  1.00                 C  
ATOM    147  CD  GLN    22     -26.661 129.405   2.536  1.00                 C  
ATOM    148  CG  GLN    22     -27.548 130.225   3.452  1.00                 C  
ATOM    149  OE1 GLN    22     -26.863 129.377   1.322  1.00                 O  
ATOM    150  NE2 GLN    22     -25.673 128.734   3.116  1.00                 N  
ATOM    151  N   ASP    23     -30.367 133.568   2.014  1.00                 N  
ATOM    152  CA  ASP    23     -30.788 134.797   1.352  1.00                 C  
ATOM    153  C   ASP    23     -31.409 135.762   2.356  1.00                 C  
ATOM    154  O   ASP    23     -31.086 136.953   2.360  1.00                 O  
ATOM    155  CB  ASP    23     -31.779 134.488   0.228  1.00                 C  
ATOM    156  CG  ASP    23     -31.120 133.821  -0.963  1.00                 C  
ATOM    157  OD1 ASP    23     -29.873 133.839  -1.039  1.00                 O  
ATOM    158  OD2 ASP    23     -31.850 133.279  -1.820  1.00                 O  
ATOM    159  N   LEU    24     -32.304 135.254   3.201  1.00                 N  
ATOM    160  CA  LEU    24     -32.963 136.100   4.198  1.00                 C  
ATOM    161  C   LEU    24     -31.930 136.686   5.147  1.00                 C  
ATOM    162  O   LEU    24     -31.939 137.885   5.430  1.00                 O  
ATOM    163  CB  LEU    24     -34.013 135.299   4.970  1.00                 C  
ATOM    164  CG  LEU    24     -34.754 136.047   6.081  1.00                 C  
ATOM    165  CD1 LEU    24     -35.531 137.224   5.511  1.00                 C  
ATOM    166  CD2 LEU    24     -35.689 135.109   6.829  1.00                 C  
ATOM    167  N   VAL    25     -31.043 135.826   5.634  1.00                 N  
ATOM    168  CA  VAL    25     -29.986 136.236   6.549  1.00                 C  
ATOM    169  C   VAL    25     -29.135 137.357   5.968  1.00                 C  
ATOM    170  O   VAL    25     -28.932 138.388   6.611  1.00                 O  
ATOM    171  CB  VAL    25     -29.078 135.052   6.929  1.00                 C  
ATOM    172  CG1 VAL    25     -27.864 135.539   7.705  1.00                 C  
ATOM    173  CG2 VAL    25     -29.854 134.024   7.739  1.00                 C  
ATOM    174  N   LYS    26     -28.625 137.142   4.757  1.00                 N  
ATOM    175  CA  LYS    26     -27.754 138.112   4.101  1.00                 C  
ATOM    176  C   LYS    26     -28.501 139.410   3.803  1.00                 C  
ATOM    177  O   LYS    26     -27.945 140.502   3.941  1.00                 O  
ATOM    178  CB  LYS    26     -27.180 137.528   2.809  1.00                 C  
ATOM    179  CD  LYS    26     -25.639 135.884   1.704  1.00                 C  
ATOM    180  CE  LYS    26     -24.621 134.775   1.922  1.00                 C  
ATOM    181  CG  LYS    26     -26.152 136.430   3.027  1.00                 C  
ATOM    182  NZ  LYS    26     -24.142 134.201   0.635  1.00                 N  
ATOM    183  N   LYS    27     -29.758 139.285   3.392  1.00                 N  
ATOM    184  CA  LYS    27     -30.591 140.452   3.145  1.00                 C  
ATOM    185  C   LYS    27     -30.695 141.293   4.415  1.00                 C  
ATOM    186  O   LYS    27     -30.509 142.503   4.379  1.00                 O  
ATOM    187  CB  LYS    27     -31.979 140.027   2.661  1.00                 C  
ATOM    188  CD  LYS    27     -34.254 140.696   1.840  1.00                 C  
ATOM    189  CE  LYS    27     -35.201 141.854   1.572  1.00                 C  
ATOM    190  CG  LYS    27     -32.914 141.187   2.361  1.00                 C  
ATOM    191  NZ  LYS    27     -36.519 141.387   1.061  1.00                 N  
ATOM    192  N   LEU    28     -30.969 140.643   5.544  1.00                 N  
ATOM    193  CA  LEU    28     -31.148 141.362   6.802  1.00                 C  
ATOM    194  C   LEU    28     -29.840 142.005   7.261  1.00                 C  
ATOM    195  O   LEU    28     -29.835 143.140   7.741  1.00                 O  
ATOM    196  CB  LEU    28     -31.679 140.422   7.886  1.00                 C  
ATOM    197  CG  LEU    28     -33.108 139.908   7.698  1.00                 C  
ATOM    198  CD1 LEU    28     -33.443 138.856   8.743  1.00                 C  
ATOM    199  CD2 LEU    28     -34.104 141.056   7.763  1.00                 C  
ATOM    200  N   GLU    29     -28.732 141.287   7.091  1.00                 N  
ATOM    201  CA  GLU    29     -27.418 141.790   7.488  1.00                 C  
ATOM    202  C   GLU    29     -27.060 143.092   6.784  1.00                 C  
ATOM    203  O   GLU    29     -26.509 144.005   7.395  1.00                 O  
ATOM    204  CB  GLU    29     -26.337 140.745   7.206  1.00                 C  
ATOM    205  CD  GLU    29     -25.359 138.483   7.759  1.00                 C  
ATOM    206  CG  GLU    29     -26.395 139.530   8.117  1.00                 C  
ATOM    207  OE1 GLU    29     -24.725 138.615   6.691  1.00                 O  
ATOM    208  OE2 GLU    29     -25.181 137.529   8.546  1.00                 O  
ATOM    209  N   THR    30     -27.368 143.164   5.495  1.00                 N  
ATOM    210  CA  THR    30     -27.061 144.342   4.699  1.00                 C  
ATOM    211  C   THR    30     -27.890 145.541   5.158  1.00                 C  
ATOM    212  O   THR    30     -27.470 146.685   5.015  1.00                 O  
ATOM    213  CB  THR    30     -27.308 144.090   3.200  1.00                 C  
ATOM    214  OG1 THR    30     -28.653 143.638   3.003  1.00                 O  
ATOM    215  CG2 THR    30     -26.356 143.026   2.675  1.00                 C  
TER
