# Supplementary material for: Comparative Single-Cell Transcriptomics Reveals Novel Genes Involved in Bivalve Embryonic Shell Formation and Questions Ontogenetic Homology of Molluscan Shell Types
Source: Front Cell Dev Biol. 2022 Jun 9;10:883755. doi: 10.3389/fcell.2022.883755 (PMC9261976; doi:10.3389/fcell.2022.883755)
Supplement: Supplementary file 1 [file DataSheet1.ZIP › Supplementary_File1/s_f_1/e6551e14fb34903d.final.pdb]

ATOM      1  N   LEU   372     -10.649  33.362  81.025  1.00                 N  
ATOM      2  CA  LEU   372     -10.350  31.963  80.740  1.00                 C  
ATOM      3  C   LEU   372      -9.441  31.808  79.523  1.00                 C  
ATOM      4  O   LEU   372      -9.211  32.764  78.778  1.00                 O  
ATOM      5  CB  LEU   372     -11.642  31.173  80.519  1.00                 C  
ATOM      6  CG  LEU   372     -12.594  31.083  81.714  1.00                 C  
ATOM      7  CD1 LEU   372     -13.883  30.378  81.321  1.00                 C  
ATOM      8  CD2 LEU   372     -11.930  30.363  82.877  1.00                 C  
ATOM      9  N   VAL   373      -8.929  30.599  79.329  1.00                 N  
ATOM     10  CA  VAL   373      -8.063  30.315  78.200  1.00                 C  
ATOM     11  C   VAL   373      -8.916  30.149  76.924  1.00                 C  
ATOM     12  O   VAL   373     -10.154  30.137  76.995  1.00                 O  
ATOM     13  CB  VAL   373      -7.207  29.059  78.447  1.00                 C  
ATOM     14  CG1 VAL   373      -6.312  29.256  79.662  1.00                 C  
ATOM     15  CG2 VAL   373      -8.093  27.837  78.626  1.00                 C  
ATOM     16  N   GLY   374      -8.236  30.038  75.780  1.00                 N  
ATOM     17  CA  GLY   374      -8.852  29.921  74.456  1.00                 C  
ATOM     18  C   GLY   374     -10.058  29.035  74.212  1.00                 C  
ATOM     19  O   GLY   374     -10.892  29.337  73.351  1.00                 O  
ATOM     20  N   ASP   375     -10.127  27.922  74.934  1.00                 N  
ATOM     21  CA  ASP   375     -11.244  27.014  74.797  1.00                 C  
ATOM     22  C   ASP   375     -12.227  27.166  75.948  1.00                 C  
ATOM     23  O   ASP   375     -13.088  26.307  76.144  1.00                 O  
ATOM     24  CB  ASP   375     -10.752  25.567  74.719  1.00                 C  
ATOM     25  CG  ASP   375     -10.047  25.122  75.985  1.00                 C  
ATOM     26  OD1 ASP   375      -9.891  25.956  76.902  1.00                 O  
ATOM     27  OD2 ASP   375      -9.652  23.940  76.061  1.00                 O  
ATOM     28  N   CYS   376     -12.049  28.233  76.728  1.00                 N  
ATOM     29  CA  CYS   376     -12.893  28.577  77.890  1.00                 C  
ATOM     30  C   CYS   376     -13.069  27.473  78.907  1.00                 C  
ATOM     31  O   CYS   376     -14.026  27.516  79.659  1.00                 O  
ATOM     32  CB  CYS   376     -14.284  29.017  77.430  1.00                 C  
ATOM     33  SG  CYS   376     -14.291  30.466  76.349  1.00                 S  
ATOM     34  N   SER   377     -12.167  26.496  78.946  1.00                 N  
ATOM     35  CA  SER   377     -12.310  25.378  79.870  1.00                 C  
ATOM     36  C   SER   377     -11.707  25.622  81.235  1.00                 C  
ATOM     37  O   SER   377     -11.929  24.847  82.162  1.00                 O  
ATOM     38  CB  SER   377     -11.680  24.113  79.283  1.00                 C  
ATOM     39  OG  SER   377     -10.274  24.250  79.168  1.00                 O  
ATOM     40  N   ARG   378     -10.864  26.638  81.339  1.00                 N  
ATOM     41  CA  ARG   378     -10.221  26.951  82.604  1.00                 C  
ATOM     42  C   ARG   378      -9.518  28.273  82.431  1.00                 C  
ATOM     43  O   ARG   378      -9.603  28.870  81.354  1.00                 O  
ATOM     44  CB  ARG   378      -9.257  25.833  83.006  1.00                 C  
ATOM     45  CD  ARG   378      -7.165  24.536  82.516  1.00                 C  
ATOM     46  NE  ARG   378      -6.381  24.999  83.659  1.00                 N  
ATOM     47  CG  ARG   378      -8.127  25.602  82.017  1.00                 C  
ATOM     48  CZ  ARG   378      -5.643  24.206  84.429  1.00                 C  
ATOM     49  NH1 ARG   378      -4.963  24.716  85.447  1.00                 N  
ATOM     50  NH2 ARG   378      -5.587  22.905  84.179  1.00                 N  
ATOM     51  N   THR   379      -8.913  28.772  83.506  1.00                 N  
ATOM     52  CA  THR   379      -8.210  30.038  83.449  1.00                 C  
ATOM     53  C   THR   379      -6.735  29.850  83.183  1.00                 C  
ATOM     54  O   THR   379      -6.219  28.738  83.162  1.00                 O  
ATOM     55  CB  THR   379      -8.386  30.840  84.752  1.00                 C  
ATOM     56  OG1 THR   379      -7.779  30.131  85.839  1.00                 O  
ATOM     57  CG2 THR   379      -9.862  31.036  85.062  1.00                 C  
ATOM     58  N   TYR   380      -6.048  30.950  82.956  1.00                 N  
ATOM     59  CA  TYR   380      -4.619  30.883  82.700  1.00                 C  
ATOM     60  C   TYR   380      -3.859  30.400  83.920  1.00                 C  
ATOM     61  O   TYR   380      -4.169  30.803  85.042  1.00                 O  
ATOM     62  CB  TYR   380      -4.088  32.250  82.263  1.00                 C  
ATOM     63  CG  TYR   380      -4.541  32.671  80.884  1.00                 C  
ATOM     64  OH  TYR   380      -5.801  33.835  77.096  1.00                 O  
ATOM     65  CZ  TYR   380      -5.383  33.449  78.349  1.00                 C  
ATOM     66  CD1 TYR   380      -5.733  33.361  80.706  1.00                 C  
ATOM     67  CE1 TYR   380      -6.156  33.750  79.449  1.00                 C  
ATOM     68  CD2 TYR   380      -3.776  32.376  79.763  1.00                 C  
ATOM     69  CE2 TYR   380      -4.182  32.757  78.498  1.00                 C  
ATOM     70  N   CYS   381      -2.870  29.541  83.703  1.00                 N  
ATOM     71  CA  CYS   381      -2.070  29.025  84.787  1.00                 C  
ATOM     72  C   CYS   381      -1.122  30.045  85.399  1.00                 C  
ATOM     73  O   CYS   381      -0.995  30.122  86.611  1.00                 O  
ATOM     74  CB  CYS   381      -1.250  27.820  84.321  1.00                 C  
ATOM     75  SG  CYS   381      -2.229  26.340  83.975  1.00                 S  
ATOM     76  N   LEU   382      -0.457  30.836  84.565  1.00                 N  
ATOM     77  CA  LEU   382       0.512  31.802  85.050  1.00                 C  
ATOM     78  C   LEU   382      -0.044  33.173  85.343  1.00                 C  
ATOM     79  O   LEU   382      -1.096  33.565  84.853  1.00                 O  
ATOM     80  CB  LEU   382       1.656  31.963  84.047  1.00                 C  
ATOM     81  CG  LEU   382       2.467  30.703  83.736  1.00                 C  
ATOM     82  CD1 LEU   382       3.509  30.985  82.664  1.00                 C  
ATOM     83  CD2 LEU   382       3.134  30.168  84.994  1.00                 C  
ATOM     84  N   PRO   383       0.708  33.929  86.121  1.00                 N  
ATOM     85  CA  PRO   383       0.316  35.293  86.416  1.00                 C  
ATOM     86  C   PRO   383       0.792  36.090  85.217  1.00                 C  
ATOM     87  O   PRO   383       1.868  35.827  84.682  1.00                 O  
ATOM     88  CB  PRO   383       1.051  35.616  87.718  1.00                 C  
ATOM     89  CD  PRO   383       1.903  33.503  86.983  1.00                 C  
ATOM     90  CG  PRO   383       2.290  34.786  87.664  1.00                 C  
ATOM     91  N   THR   384       0.040  37.117  84.856  1.00                 N  
ATOM     92  CA  THR   384       0.376  37.921  83.701  1.00                 C  
ATOM     93  C   THR   384       0.627  39.407  83.953  1.00                 C  
ATOM     94  O   THR   384       0.016  40.032  84.831  1.00                 O  
ATOM     95  CB  THR   384      -0.720  37.844  82.622  1.00                 C  
ATOM     96  OG1 THR   384      -1.951  38.355  83.149  1.00                 O  
ATOM     97  CG2 THR   384      -0.938  36.403  82.186  1.00                 C  
ATOM     98  N   PHE   385       1.507  39.982  83.147  1.00                 N  
ATOM     99  CA  PHE   385       1.817  41.387  83.255  1.00                 C  
ATOM    100  C   PHE   385       1.189  42.078  82.076  1.00                 C  
ATOM    101  O   PHE   385       0.939  41.442  81.056  1.00                 O  
ATOM    102  CB  PHE   385       3.331  41.599  83.306  1.00                 C  
ATOM    103  CG  PHE   385       3.982  41.035  84.537  1.00                 C  
ATOM    104  CZ  PHE   385       5.184  39.997  86.817  1.00                 C  
ATOM    105  CD1 PHE   385       4.379  39.710  84.582  1.00                 C  
ATOM    106  CE1 PHE   385       4.977  39.191  85.714  1.00                 C  
ATOM    107  CD2 PHE   385       4.196  41.829  85.649  1.00                 C  
ATOM    108  CE2 PHE   385       4.794  41.310  86.782  1.00                 C  
ATOM    109  N   LYS   386       0.941  43.378  82.210  1.00                 N  
ATOM    110  CA  LYS   386       0.350  44.152  81.127  1.00                 C  
ATOM    111  C   LYS   386       1.394  44.259  80.030  1.00                 C  
ATOM    112  O   LYS   386       2.600  44.197  80.294  1.00                 O  
ATOM    113  CB  LYS   386      -0.099  45.525  81.632  1.00                 C  
ATOM    114  CD  LYS   386      -1.671  46.872  83.052  1.00                 C  
ATOM    115  CE  LYS   386      -2.818  46.822  84.047  1.00                 C  
ATOM    116  CG  LYS   386      -1.251  45.475  82.622  1.00                 C  
ATOM    117  NZ  LYS   386      -3.231  48.183  84.488  1.00                 N  
ATOM    118  N   GLY   387       0.910  44.363  78.797  1.00                 N  
ATOM    119  CA  GLY   387       1.778  44.485  77.650  1.00                 C  
ATOM    120  C   GLY   387       1.081  45.387  76.661  1.00                 C  
ATOM    121  O   GLY   387      -0.075  45.760  76.867  1.00                 O  
ATOM    122  N   LYS   388       1.766  45.662  75.559  1.00                 N  
ATOM    123  CA  LYS   388       1.276  46.535  74.498  1.00                 C  
ATOM    124  C   LYS   388      -0.030  46.089  73.846  1.00                 C  
ATOM    125  O   LYS   388      -0.878  46.905  73.526  1.00                 O  
ATOM    126  CB  LYS   388       2.327  46.680  73.396  1.00                 C  
ATOM    127  CD  LYS   388       4.552  47.585  72.668  1.00                 C  
ATOM    128  CE  LYS   388       5.775  48.390  73.079  1.00                 C  
ATOM    129  CG  LYS   388       3.543  47.498  73.801  1.00                 C  
ATOM    130  NZ  LYS   388       6.792  48.448  71.993  1.00                 N  
ATOM    131  N   HIS   389      -0.176  44.797  73.611  1.00                 N  
ATOM    132  CA  HIS   389      -1.381  44.299  72.980  1.00                 C  
ATOM    133  C   HIS   389      -2.275  43.743  74.051  1.00                 C  
ATOM    134  O   HIS   389      -2.116  42.605  74.473  1.00                 O  
ATOM    135  CB  HIS   389      -1.037  43.243  71.927  1.00                 C  
ATOM    136  CG  HIS   389      -0.218  43.769  70.790  1.00                 C  
ATOM    137  ND1 HIS   389      -0.742  44.580  69.807  1.00                 N  
ATOM    138  CE1 HIS   389       0.229  44.888  68.929  1.00                 C  
ATOM    139  CD2 HIS   389       1.170  43.649  70.368  1.00                 C  
ATOM    140  NE2 HIS   389       1.379  44.333  69.259  1.00                 N  
ATOM    141  N   GLU   390      -3.255  44.542  74.447  1.00                 N  
ATOM    142  CA  GLU   390      -4.178  44.165  75.509  1.00                 C  
ATOM    143  C   GLU   390      -5.007  42.903  75.241  1.00                 C  
ATOM    144  O   GLU   390      -5.641  42.382  76.153  1.00                 O  
ATOM    145  CB  GLU   390      -5.151  45.308  75.804  1.00                 C  
ATOM    146  CD  GLU   390      -5.499  46.591  73.656  1.00                 C  
ATOM    147  CG  GLU   390      -6.100  45.627  74.660  1.00                 C  
ATOM    148  OE1 GLU   390      -4.268  46.802  73.699  1.00                 O  
ATOM    149  OE2 GLU   390      -6.258  47.135  72.827  1.00                 O  
ATOM    150  N   ASP   391      -5.007  42.399  74.011  1.00                 N  
ATOM    151  CA  ASP   391      -5.771  41.187  73.695  1.00                 C  
ATOM    152  C   ASP   391      -4.945  39.894  73.919  1.00                 C  
ATOM    153  O   ASP   391      -5.446  38.783  73.716  1.00                 O  
ATOM    154  CB  ASP   391      -6.268  41.229  72.248  1.00                 C  
ATOM    155  CG  ASP   391      -5.134  41.222  71.243  1.00                 C  
ATOM    156  OD1 ASP   391      -3.961  41.170  71.670  1.00                 O  
ATOM    157  OD2 ASP   391      -5.417  41.269  70.027  1.00                 O  
ATOM    158  N   LEU   392      -3.675  40.054  74.297  1.00                 N  
ATOM    159  CA  LEU   392      -2.758  38.934  74.524  1.00                 C  
ATOM    160  C   LEU   392      -2.261  38.838  75.974  1.00                 C  
ATOM    161  O   LEU   392      -2.235  39.832  76.691  1.00                 O  
ATOM    162  CB  LEU   392      -1.548  39.035  73.592  1.00                 C  
ATOM    163  CG  LEU   392      -1.847  39.043  72.092  1.00                 C  
ATOM    164  CD1 LEU   392      -0.576  39.280  71.292  1.00                 C  
ATOM    165  CD2 LEU   392      -2.505  37.739  71.667  1.00                 C  
ATOM    166  N   LYS   393      -1.837  37.644  76.385  1.00                 N  
ATOM    167  CA  LYS   393      -1.313  37.424  77.725  1.00                 C  
ATOM    168  C   LYS   393       0.211  37.468  77.712  1.00                 C  
ATOM    169  O   LYS   393       0.852  36.766  76.929  1.00                 O  
ATOM    170  CB  LYS   393      -1.806  36.086  78.280  1.00                 C  
ATOM    171  CD  LYS   393      -3.902  36.974  79.336  1.00                 C  
ATOM    172  CE  LYS   393      -5.398  36.771  79.511  1.00                 C  
ATOM    173  CG  LYS   393      -3.319  35.966  78.359  1.00                 C  
ATOM    174  NZ  LYS   393      -5.975  37.719  80.503  1.00                 N  
ATOM    175  N   ALA   394       0.785  38.310  78.567  1.00                 N  
ATOM    176  CA  ALA   394       2.236  38.471  78.686  1.00                 C  
ATOM    177  C   ALA   394       2.737  37.913  80.017  1.00                 C  
ATOM    178  O   ALA   394       2.004  37.902  80.994  1.00                 O  
ATOM    179  CB  ALA   394       2.620  39.937  78.551  1.00                 C  
ATOM    180  N   ILE   395       3.934  37.354  80.034  1.00                 N  
ATOM    181  CA  ILE   395       4.501  36.881  81.284  1.00                 C  
ATOM    182  C   ILE   395       5.880  37.486  81.382  1.00                 C  
ATOM    183  O   ILE   395       6.511  37.785  80.367  1.00                 O  
ATOM    184  CB  ILE   395       4.529  35.342  81.345  1.00                 C  
ATOM    185  CD1 ILE   395       5.638  33.290  80.316  1.00                 C  
ATOM    186  CG1 ILE   395       5.392  34.780  80.214  1.00                 C  
ATOM    187  CG2 ILE   395       3.115  34.782  81.311  1.00                 C  
ATOM    188  N   SER   396       6.340  37.668  82.608  1.00                 N  
ATOM    189  CA  SER   396       7.638  38.251  82.859  1.00                 C  
ATOM    190  C   SER   396       8.705  37.190  82.861  1.00                 C  
ATOM    191  O   SER   396       8.416  35.980  82.830  1.00                 O  
ATOM    192  CB  SER   396       7.638  39.007  84.189  1.00                 C  
ATOM    193  OG  SER   396       7.512  38.115  85.283  1.00                 O  
ATOM    194  N   GLY   397       9.974  37.631  82.828  1.00                 N  
ATOM    195  CA  GLY   397      11.085  36.681  82.852  1.00                 C  
ATOM    196  C   GLY   397      11.134  35.906  84.193  1.00                 C  
ATOM    197  O   GLY   397      11.519  34.738  84.216  1.00                 O  
ATOM    198  N   GLU   398      10.681  36.527  85.284  1.00                 N  
ATOM    199  CA  GLU   398      10.634  35.875  86.602  1.00                 C  
ATOM    200  C   GLU   398       9.643  34.703  86.578  1.00                 C  
ATOM    201  O   GLU   398       9.953  33.607  87.050  1.00                 O  
ATOM    202  CB  GLU   398      10.248  36.884  87.685  1.00                 C  
ATOM    203  CD  GLU   398       9.903  37.349  90.144  1.00                 C  
ATOM    204  CG  GLU   398      10.228  36.308  89.092  1.00                 C  
ATOM    205  OE1 GLU   398       9.686  38.522  89.772  1.00                 O  
ATOM    206  OE2 GLU   398       9.866  36.994  91.341  1.00                 O  
ATOM    207  N   THR   399       8.452  34.927  86.021  1.00                 N  
ATOM    208  CA  THR   399       7.463  33.850  85.901  1.00                 C  
ATOM    209  C   THR   399       8.060  32.764  85.011  1.00                 C  
ATOM    210  O   THR   399       8.064  31.587  85.364  1.00                 O  
ATOM    211  CB  THR   399       6.131  34.368  85.328  1.00                 C  
ATOM    212  OG1 THR   399       5.572  35.343  86.217  1.00                 O  
ATOM    213  CG2 THR   399       5.138  33.227  85.172  1.00                 C  
ATOM    214  N   LEU   400       8.635  33.184  83.886  1.00                 N  
ATOM    215  CA  LEU   400       9.268  32.261  82.941  1.00                 C  
ATOM    216  C   LEU   400      10.325  31.389  83.610  1.00                 C  
ATOM    217  O   LEU   400      10.417  30.200  83.342  1.00                 O  
ATOM    218  CB  LEU   400       9.901  33.032  81.781  1.00                 C  
ATOM    219  CG  LEU   400      10.600  32.193  80.710  1.00                 C  
ATOM    220  CD1 LEU   400       9.615  31.247  80.040  1.00                 C  
ATOM    221  CD2 LEU   400      11.263  33.087  79.674  1.00                 C  
ATOM    222  N   SER   401      11.165  32.003  84.432  1.00                 N  
ATOM    223  CA  SER   401      12.221  31.287  85.151  1.00                 C  
ATOM    224  C   SER   401      11.653  30.296  86.166  1.00                 C  
ATOM    225  O   SER   401      12.161  29.170  86.312  1.00                 O  
ATOM    226  CB  SER   401      13.149  32.274  85.862  1.00                 C  
ATOM    227  OG  SER   401      12.459  32.982  86.878  1.00                 O  
ATOM    228  N   HIS   402      10.536  30.659  86.791  1.00                 N  
ATOM    229  CA  HIS   402       9.920  29.754  87.764  1.00                 C  
ATOM    230  C   HIS   402       9.385  28.460  87.142  1.00                 C  
ATOM    231  O   HIS   402       9.514  27.373  87.737  1.00                 O  
ATOM    232  CB  HIS   402       8.777  30.456  88.500  1.00                 C  
ATOM    233  CG  HIS   402       9.232  31.530  89.438  1.00                 C  
ATOM    234  ND1 HIS   402       8.353  32.340  90.124  1.00                 N  
ATOM    235  CE1 HIS   402       9.054  33.202  90.883  1.00                 C  
ATOM    236  CD2 HIS   402      10.519  32.032  89.896  1.00                 C  
ATOM    237  NE2 HIS   402      10.354  33.022  90.751  1.00                 N  
ATOM    238  N   ILE   403       8.834  28.567  85.923  1.00                 N  
ATOM    239  CA  ILE   403       8.284  27.416  85.190  1.00                 C  
ATOM    240  C   ILE   403       9.438  26.477  84.886  1.00                 C  
ATOM    241  O   ILE   403       9.340  25.249  85.057  1.00                 O  
ATOM    242  CB  ILE   403       7.553  27.860  83.909  1.00                 C  
ATOM    243  CD1 ILE   403       5.650  29.342  83.085  1.00                 C  
ATOM    244  CG1 ILE   403       6.279  28.630  84.262  1.00                 C  
ATOM    245  CG2 ILE   403       7.262  26.661  83.020  1.00                 C  
ATOM    246  N   LEU   404      10.537  27.100  84.471  1.00                 N  
ATOM    247  CA  LEU   404      11.761  26.412  84.144  1.00                 C  
ATOM    248  C   LEU   404      12.356  25.776  85.394  1.00                 C  
ATOM    249  O   LEU   404      13.066  24.773  85.294  1.00                 O  
ATOM    250  CB  LEU   404      12.762  27.375  83.502  1.00                 C  
ATOM    251  CG  LEU   404      12.397  27.905  82.114  1.00                 C  
ATOM    252  CD1 LEU   404      13.394  28.961  81.662  1.00                 C  
ATOM    253  CD2 LEU   404      12.335  26.770  81.103  1.00                 C  
ATOM    254  N   GLU   405      12.098  26.372  86.558  1.00                 N  
ATOM    255  CA  GLU   405      12.567  25.803  87.829  1.00                 C  
ATOM    256  C   GLU   405      11.701  24.596  88.197  1.00                 C  
ATOM    257  O   GLU   405      11.956  23.918  89.183  1.00                 O  
ATOM    258  CB  GLU   405      12.532  26.860  88.935  1.00                 C  
ATOM    259  CD  GLU   405      13.427  29.046  89.830  1.00                 C  
ATOM    260  CG  GLU   405      13.506  28.008  88.727  1.00                 C  
ATOM    261  OE1 GLU   405      12.565  28.900  90.721  1.00                 O  
ATOM    262  OE2 GLU   405      14.228  30.004  89.802  1.00                 O  
ATOM    263  N   GLY   406      10.635  24.368  87.438  1.00                 N  
ATOM    264  CA  GLY   406       9.790  23.208  87.666  1.00                 C  
ATOM    265  C   GLY   406       8.563  23.445  88.506  1.00                 C  
ATOM    266  O   GLY   406       7.838  22.505  88.849  1.00                 O  
ATOM    267  N   ARG   407       8.258  24.713  88.723  1.00                 N  
ATOM    268  CA  ARG   407       7.135  25.104  89.547  1.00                 C  
ATOM    269  C   ARG   407       5.796  24.452  89.256  1.00                 C  
ATOM    270  O   ARG   407       5.041  24.156  90.185  1.00                 O  
ATOM    271  CB  ARG   407       6.912  26.616  89.467  1.00                 C  
ATOM    272  CD  ARG   407       5.623  28.631  90.226  1.00                 C  
ATOM    273  NE  ARG   407       4.522  29.132  91.045  1.00                 N  
ATOM    274  CG  ARG   407       5.792  27.126  90.359  1.00                 C  
ATOM    275  CZ  ARG   407       4.642  29.488  92.320  1.00                 C  
ATOM    276  NH1 ARG   407       3.585  29.933  92.986  1.00                 N  
ATOM    277  NH2 ARG   407       5.818  29.399  92.926  1.00                 N  
ATOM    278  N   TYR   408       5.499  24.211  87.975  1.00                 N  
ATOM    279  CA  TYR   408       4.211  23.638  87.578  1.00                 C  
ATOM    280  C   TYR   408       4.350  22.320  86.862  1.00                 C  
ATOM    281  O   TYR   408       3.430  21.881  86.178  1.00                 O  
ATOM    282  CB  TYR   408       3.443  24.614  86.684  1.00                 C  
ATOM    283  CG  TYR   408       3.090  25.918  87.363  1.00                 C  
ATOM    284  OH  TYR   408       2.131  29.511  89.225  1.00                 O  
ATOM    285  CZ  TYR   408       2.447  28.321  88.609  1.00                 C  
ATOM    286  CD1 TYR   408       3.914  27.029  87.242  1.00                 C  
ATOM    287  CE1 TYR   408       3.599  28.225  87.859  1.00                 C  
ATOM    288  CD2 TYR   408       1.933  26.033  88.124  1.00                 C  
ATOM    289  CE2 TYR   408       1.602  27.221  88.748  1.00                 C  
ATOM    290  N   TYR   409       5.474  21.655  87.082  1.00                 N  
ATOM    291  CA  TYR   409       5.759  20.377  86.438  1.00                 C  
ATOM    292  C   TYR   409       4.626  19.377  86.499  1.00                 C  
ATOM    293  O   TYR   409       4.451  18.550  85.603  1.00                 O  
ATOM    294  CB  TYR   409       7.001  19.731  87.056  1.00                 C  
ATOM    295  CG  TYR   409       7.370  18.400  86.440  1.00                 C  
ATOM    296  OH  TYR   409       8.390  14.748  84.733  1.00                 O  
ATOM    297  CZ  TYR   409       8.052  15.956  85.299  1.00                 C  
ATOM    298  CD1 TYR   409       8.034  18.340  85.221  1.00                 C  
ATOM    299  CE1 TYR   409       8.375  17.128  84.651  1.00                 C  
ATOM    300  CD2 TYR   409       7.052  17.208  87.079  1.00                 C  
ATOM    301  CE2 TYR   409       7.385  15.988  86.523  1.00                 C  
ATOM    302  N   GLU   410       3.850  19.448  87.563  1.00                 N  
ATOM    303  CA  GLU   410       2.763  18.506  87.749  1.00                 C  
ATOM    304  C   GLU   410       1.497  18.871  86.974  1.00                 C  
ATOM    305  O   GLU   410       0.690  18.016  86.660  1.00                 O  
ATOM    306  CB  GLU   410       2.411  18.380  89.233  1.00                 C  
ATOM    307  CD  GLU   410       3.121  17.639  91.541  1.00                 C  
ATOM    308  CG  GLU   410       3.493  17.722  90.073  1.00                 C  
ATOM    309  OE1 GLU   410       2.090  18.229  91.926  1.00                 O  
ATOM    310  OE2 GLU   410       3.859  16.983  92.305  1.00                 O  
ATOM    311  N   ASP   411       1.326  20.153  86.683  1.00                 N  
ATOM    312  CA  ASP   411       0.166  20.620  85.950  1.00                 C  
ATOM    313  C   ASP   411       0.341  20.729  84.410  1.00                 C  
ATOM    314  O   ASP   411      -0.663  20.784  83.683  1.00                 O  
ATOM    315  CB  ASP   411      -0.275  21.992  86.463  1.00                 C  
ATOM    316  CG  ASP   411      -0.789  21.944  87.888  1.00                 C  
ATOM    317  OD1 ASP   411      -1.220  20.858  88.328  1.00                 O  
ATOM    318  OD2 ASP   411      -0.761  22.994  88.565  1.00                 O  
ATOM    319  N   ILE   412       1.590  20.770  83.931  1.00                 N  
ATOM    320  CA  ILE   412       1.897  20.917  82.503  1.00                 C  
ATOM    321  C   ILE   412       2.317  19.637  81.769  1.00                 C  
ATOM    322  O   ILE   412       3.244  18.948  82.182  1.00                 O  
ATOM    323  CB  ILE   412       3.008  21.957  82.269  1.00                 C  
ATOM    324  CD1 ILE   412       3.678  24.355  82.814  1.00                 C  
ATOM    325  CG1 ILE   412       2.563  23.334  82.764  1.00                 C  
ATOM    326  CG2 ILE   412       3.411  21.985  80.802  1.00                 C  
ATOM    327  N   GLU   413       1.628  19.350  80.663  1.00                 N  
ATOM    328  CA  GLU   413       1.895  18.188  79.803  1.00                 C  
ATOM    329  C   GLU   413       3.036  18.507  78.833  1.00                 C  
ATOM    330  O   GLU   413       3.919  17.681  78.569  1.00                 O  
ATOM    331  CB  GLU   413       0.632  17.785  79.039  1.00                 C  
ATOM    332  CD  GLU   413       1.083  15.301  78.969  1.00                 C  
ATOM    333  CG  GLU   413       0.802  16.554  78.164  1.00                 C  
ATOM    334  OE1 GLU   413       0.792  15.298  80.184  1.00                 O  
ATOM    335  OE2 GLU   413       1.593  14.322  78.385  1.00                 O  
ATOM    336  N   GLN   414       3.033  19.726  78.303  1.00                 N  
ATOM    337  CA  GLN   414       4.037  20.151  77.346  1.00                 C  
ATOM    338  C   GLN   414       4.150  21.656  77.430  1.00                 C  
ATOM    339  O   GLN   414       3.143  22.371  77.483  1.00                 O  
ATOM    340  CB  GLN   414       3.664  19.687  75.937  1.00                 C  
ATOM    341  CD  GLN   414       4.322  19.503  73.505  1.00                 C  
ATOM    342  CG  GLN   414       4.707  20.012  74.880  1.00                 C  
ATOM    343  OE1 GLN   414       3.223  18.984  73.310  1.00                 O  
ATOM    344  NE2 GLN   414       5.227  19.652  72.545  1.00                 N  
ATOM    345  N   ALA   415       5.391  22.125  77.510  1.00                 N  
ATOM    346  CA  ALA   415       5.693  23.552  77.589  1.00                 C  
ATOM    347  C   ALA   415       6.511  23.841  76.319  1.00                 C  
ATOM    348  O   ALA   415       7.570  23.236  76.111  1.00                 O  
ATOM    349  CB  ALA   415       6.437  23.866  78.878  1.00                 C  
ATOM    350  N   ILE   416       5.992  24.700  75.442  1.00                 N  
ATOM    351  CA  ILE   416       6.694  24.999  74.201  1.00                 C  
ATOM    352  C   ILE   416       7.091  26.439  74.232  1.00                 C  
ATOM    353  O   ILE   416       6.284  27.297  74.560  1.00                 O  
ATOM    354  CB  ILE   416       5.826  24.677  72.970  1.00                 C  
ATOM    355  CD1 ILE   416       4.435  22.828  71.900  1.00                 C  
ATOM    356  CG1 ILE   416       5.469  23.190  72.944  1.00                 C  
ATOM    357  CG2 ILE   416       6.530  25.113  71.694  1.00                 C  
ATOM    358  N   ILE   417       8.368  26.693  73.999  1.00                 N  
ATOM    359  CA  ILE   417       8.867  28.056  73.955  1.00                 C  
ATOM    360  C   ILE   417       9.280  28.225  72.505  1.00                 C  
ATOM    361  O   ILE   417      10.102  27.462  71.986  1.00                 O  
ATOM    362  CB  ILE   417      10.010  28.272  74.965  1.00                 C  
ATOM    363  CD1 ILE   417      10.629  27.971  77.419  1.00                 C  
ATOM    364  CG1 ILE   417       9.521  28.000  76.389  1.00                 C  
ATOM    365  CG2 ILE   417      10.591  29.670  74.821  1.00                 C  
ATOM    366  N   VAL   418       8.647  29.188  71.856  1.00                 N  
ATOM    367  CA  VAL   418       8.871  29.487  70.447  1.00                 C  
ATOM    368  C   VAL   418       9.692  30.764  70.303  1.00                 C  
ATOM    369  O   VAL   418       9.199  31.871  70.559  1.00                 O  
ATOM    370  CB  VAL   418       7.542  29.618  69.680  1.00                 C  
ATOM    371  CG1 VAL   418       7.802  29.944  68.217  1.00                 C  
ATOM    372  CG2 VAL   418       6.725  28.342  69.808  1.00                 C  
ATOM    373  N   ASP   419      10.957  30.594  69.946  1.00                 N  
ATOM    374  CA  ASP   419      11.866  31.703  69.751  1.00                 C  
ATOM    375  C   ASP   419      11.741  32.109  68.267  1.00                 C  
ATOM    376  O   ASP   419      12.102  31.336  67.364  1.00                 O  
ATOM    377  CB  ASP   419      13.292  31.301  70.134  1.00                 C  
ATOM    378  CG  ASP   419      14.270  32.455  70.032  1.00                 C  
ATOM    379  OD1 ASP   419      14.120  33.281  69.108  1.00                 O  
ATOM    380  OD2 ASP   419      15.186  32.533  70.878  1.00                 O  
ATOM    381  N   CYS   420      11.251  33.323  68.030  1.00                 N  
ATOM    382  CA  CYS   420      11.015  33.828  66.677  1.00                 C  
ATOM    383  C   CYS   420      12.189  34.583  66.052  1.00                 C  
ATOM    384  O   CYS   420      12.032  35.174  64.992  1.00                 O  
ATOM    385  CB  CYS   420       9.797  34.753  66.655  1.00                 C  
ATOM    386  SG  CYS   420       8.235  33.941  67.068  1.00                 S  
ATOM    387  N   ARG   421      13.333  34.636  66.727  1.00                 N  
ATOM    388  CA  ARG   421      14.480  35.360  66.214  1.00                 C  
ATOM    389  C   ARG   421      15.181  34.670  65.033  1.00                 C  
ATOM    390  O   ARG   421      14.867  33.531  64.661  1.00                 O  
ATOM    391  CB  ARG   421      15.510  35.587  67.322  1.00                 C  
ATOM    392  CD  ARG   421      16.096  36.675  69.507  1.00                 C  
ATOM    393  NE  ARG   421      16.379  35.416  70.192  1.00                 N  
ATOM    394  CG  ARG   421      15.034  36.511  68.432  1.00                 C  
ATOM    395  CZ  ARG   421      17.279  35.278  71.160  1.00                 C  
ATOM    396  NH1 ARG   421      17.469  34.094  71.725  1.00                 N  
ATOM    397  NH2 ARG   421      17.988  36.325  71.561  1.00                 N  
ATOM    398  N   TYR   422      16.100  35.394  64.413  1.00                 N  
ATOM    399  CA  TYR   422      16.834  34.850  63.302  1.00                 C  
ATOM    400  C   TYR   422      17.643  33.723  63.852  1.00                 C  
ATOM    401  O   TYR   422      18.160  33.822  64.982  1.00                 O  
ATOM    402  CB  TYR   422      17.696  35.932  62.648  1.00                 C  
ATOM    403  CG  TYR   422      16.903  36.967  61.882  1.00                 C  
ATOM    404  OH  TYR   422      14.717  39.821  59.791  1.00                 O  
ATOM    405  CZ  TYR   422      15.441  38.875  60.482  1.00                 C  
ATOM    406  CD1 TYR   422      16.209  37.968  62.550  1.00                 C  
ATOM    407  CE1 TYR   422      15.481  38.918  61.859  1.00                 C  
ATOM    408  CD2 TYR   422      16.850  36.940  60.495  1.00                 C  
ATOM    409  CE2 TYR   422      16.128  37.881  59.787  1.00                 C  
ATOM    410  N   PRO   423      17.793  32.642  63.058  1.00                 N  
ATOM    411  CA  PRO   423      18.550  31.458  63.445  1.00                 C  
ATOM    412  C   PRO   423      19.921  31.802  63.993  1.00                 C  
ATOM    413  O   PRO   423      20.384  31.181  64.940  1.00                 O  
ATOM    414  CB  PRO   423      18.665  30.652  62.149  1.00                 C  
ATOM    415  CD  PRO   423      17.205  32.471  61.611  1.00                 C  
ATOM    416  CG  PRO   423      17.436  31.004  61.380  1.00                 C  
ATOM    417  N   TYR   424      20.566  32.809  63.434  1.00                 N  
ATOM    418  CA  TYR   424      21.897  33.152  63.915  1.00                 C  
ATOM    419  C   TYR   424      21.889  33.684  65.357  1.00                 C  
ATOM    420  O   TYR   424      22.833  33.441  66.119  1.00                 O  
ATOM    421  CB  TYR   424      22.546  34.191  62.999  1.00                 C  
ATOM    422  CG  TYR   424      23.952  34.572  63.405  1.00                 C  
ATOM    423  OH  TYR   424      27.824  35.605  64.514  1.00                 O  
ATOM    424  CZ  TYR   424      26.543  35.265  64.147  1.00                 C  
ATOM    425  CD1 TYR   424      25.024  33.733  63.129  1.00                 C  
ATOM    426  CE1 TYR   424      26.312  34.073  63.495  1.00                 C  
ATOM    427  CD2 TYR   424      24.203  35.770  64.062  1.00                 C  
ATOM    428  CE2 TYR   424      25.485  36.126  64.437  1.00                 C  
ATOM    429  N   GLU   425      20.839  34.429  65.706  1.00                 N  
ATOM    430  CA  GLU   425      20.692  34.978  67.051  1.00                 C  
ATOM    431  C   GLU   425      20.430  33.787  67.939  1.00                 C  
ATOM    432  O   GLU   425      21.163  33.506  68.883  1.00                 O  
ATOM    433  CB  GLU   425      19.567  36.015  67.087  1.00                 C  
ATOM    434  CD  GLU   425      18.721  38.272  66.334  1.00                 C  
ATOM    435  CG  GLU   425      19.883  37.299  66.339  1.00                 C  
ATOM    436  OE1 GLU   425      17.563  37.814  66.229  1.00                 O  
ATOM    437  OE2 GLU   425      18.967  39.493  66.435  1.00                 O  
ATOM    438  N   PHE   426      19.368  33.078  67.611  1.00                 N  
ATOM    439  CA  PHE   426      18.984  31.911  68.355  1.00                 C  
ATOM    440  C   PHE   426      20.156  30.974  68.664  1.00                 C  
ATOM    441  O   PHE   426      20.325  30.542  69.803  1.00                 O  
ATOM    442  CB  PHE   426      17.909  31.125  67.602  1.00                 C  
ATOM    443  CG  PHE   426      17.494  29.855  68.288  1.00                 C  
ATOM    444  CZ  PHE   426      16.731  27.501  69.553  1.00                 C  
ATOM    445  CD1 PHE   426      16.599  29.881  69.343  1.00                 C  
ATOM    446  CE1 PHE   426      16.218  28.713  69.974  1.00                 C  
ATOM    447  CD2 PHE   426      17.999  28.634  67.878  1.00                 C  
ATOM    448  CE2 PHE   426      17.617  27.465  68.509  1.00                 C  
ATOM    449  N   ASP   427      20.963  30.671  67.659  1.00                 N  
ATOM    450  CA  ASP   427      22.107  29.782  67.824  1.00                 C  
ATOM    451  C   ASP   427      23.105  30.311  68.847  1.00                 C  
ATOM    452  O   ASP   427      23.725  29.542  69.558  1.00                 O  
ATOM    453  CB  ASP   427      22.815  29.566  66.485  1.00                 C  
ATOM    454  CG  ASP   427      22.015  28.694  65.537  1.00                 C  
ATOM    455  OD1 ASP   427      21.056  28.040  65.998  1.00                 O  
ATOM    456  OD2 ASP   427      22.347  28.665  64.334  1.00                 O  
ATOM    457  N   GLY   428      23.243  31.627  68.927  1.00                 N  
ATOM    458  CA  GLY   428      24.191  32.227  69.856  1.00                 C  
ATOM    459  C   GLY   428      23.772  32.279  71.312  1.00                 C  
ATOM    460  O   GLY   428      24.521  32.742  72.161  1.00                 O  
ATOM    461  N   GLY   429      22.552  31.846  71.590  1.00                 N  
ATOM    462  CA  GLY   429      22.057  31.840  72.946  1.00                 C  
ATOM    463  C   GLY   429      20.561  31.973  72.939  1.00                 C  
ATOM    464  O   GLY   429      20.031  32.973  72.482  1.00                 O  
ATOM    465  N   HIS   430      19.868  30.950  73.403  1.00                 N  
ATOM    466  CA  HIS   430      18.407  30.976  73.473  1.00                 C  
ATOM    467  C   HIS   430      17.940  30.343  74.803  1.00                 C  
ATOM    468  O   HIS   430      18.678  29.566  75.403  1.00                 O  
ATOM    469  CB  HIS   430      17.800  30.241  72.276  1.00                 C  
ATOM    470  CG  HIS   430      18.149  28.786  72.221  1.00                 C  
ATOM    471  ND1 HIS   430      19.240  28.308  71.527  1.00                 N  
ATOM    472  CE1 HIS   430      19.292  26.971  71.662  1.00                 C  
ATOM    473  CD2 HIS   430      17.584  27.561  72.768  1.00                 C  
ATOM    474  NE2 HIS   430      18.302  26.516  72.405  1.00                 N  
ATOM    475  N   ILE   431      16.694  30.599  75.205  1.00                 N  
ATOM    476  CA  ILE   431      16.140  30.020  76.426  1.00                 C  
ATOM    477  C   ILE   431      16.218  28.513  76.265  1.00                 C  
ATOM    478  O   ILE   431      15.893  28.010  75.197  1.00                 O  
ATOM    479  CB  ILE   431      14.701  30.507  76.679  1.00                 C  
ATOM    480  CD1 ILE   431      13.297  32.616  76.963  1.00                 C  
ATOM    481  CG1 ILE   431      14.686  32.016  76.932  1.00                 C  
ATOM    482  CG2 ILE   431      14.071  29.734  77.828  1.00                 C  
ATOM    483  N   GLN   432      16.715  27.806  77.286  1.00                 N  
ATOM    484  CA  GLN   432      16.872  26.345  77.248  1.00                 C  
ATOM    485  C   GLN   432      15.533  25.684  76.912  1.00                 C  
ATOM    486  O   GLN   432      14.510  25.973  77.520  1.00                 O  
ATOM    487  CB  GLN   432      17.410  25.829  78.584  1.00                 C  
ATOM    488  CD  GLN   432      18.299  23.876  79.916  1.00                 C  
ATOM    489  CG  GLN   432      17.708  24.339  78.599  1.00                 C  
ATOM    490  OE1 GLN   432      18.336  24.629  80.890  1.00                 O  
ATOM    491  NE2 GLN   432      18.765  22.633  79.950  1.00                 N  
ATOM    492  N   GLY   433      15.576  24.815  75.913  1.00                 N  
ATOM    493  CA  GLY   433      14.370  24.143  75.474  1.00                 C  
ATOM    494  C   GLY   433      13.605  24.869  74.365  1.00                 C  
ATOM    495  O   GLY   433      12.728  24.270  73.732  1.00                 O  
ATOM    496  N   ALA   434      13.905  26.144  74.136  1.00                 N  
ATOM    497  CA  ALA   434      13.228  26.906  73.092  1.00                 C  
ATOM    498  C   ALA   434      13.505  26.352  71.678  1.00                 C  
ATOM    499  O   ALA   434      14.593  25.835  71.382  1.00                 O  
ATOM    500  CB  ALA   434      13.643  28.368  73.149  1.00                 C  
ATOM    501  N   LYS   435      12.482  26.456  70.834  1.00                 N  
ATOM    502  CA  LYS   435      12.492  26.026  69.446  1.00                 C  
ATOM    503  C   LYS   435      12.492  27.317  68.604  1.00                 C  
ATOM    504  O   LYS   435      11.765  28.262  68.922  1.00                 O  
ATOM    505  CB  LYS   435      11.289  25.127  69.155  1.00                 C  
ATOM    506  CD  LYS   435      10.088  22.961  69.564  1.00                 C  
ATOM    507  CE  LYS   435      10.071  21.668  70.362  1.00                 C  
ATOM    508  CG  LYS   435      11.299  23.811  69.915  1.00                 C  
ATOM    509  NZ  LYS   435       8.868  20.845  70.060  1.00                 N  
ATOM    510  N   ASN   436      13.354  27.381  67.588  1.00                 N  
ATOM    511  CA  ASN   436      13.466  28.548  66.687  1.00                 C  
ATOM    512  C   ASN   436      12.517  28.388  65.490  1.00                 C  
ATOM    513  O   ASN   436      12.694  27.489  64.668  1.00                 O  
ATOM    514  CB  ASN   436      14.913  28.730  66.223  1.00                 C  
ATOM    515  CG  ASN   436      15.094  29.954  65.347  1.00                 C  
ATOM    516  OD1 ASN   436      14.126  30.635  65.007  1.00                 O  
ATOM    517  ND2 ASN   436      16.338  30.237  64.979  1.00                 N  
ATOM    518  N   ILE   437      11.456  29.187  65.462  1.00                 N  
ATOM    519  CA  ILE   437      10.480  29.182  64.370  1.00                 C  
ATOM    520  C   ILE   437      10.333  30.634  63.982  1.00                 C  
ATOM    521  O   ILE   437       9.500  31.351  64.515  1.00                 O  
ATOM    522  CB  ILE   437       9.154  28.529  64.801  1.00                 C  
ATOM    523  CD1 ILE   437       8.179  26.449  65.908  1.00                 C  
ATOM    524  CG1 ILE   437       9.398  27.100  65.292  1.00                 C  
ATOM    525  CG2 ILE   437       8.144  28.573  63.665  1.00                 C  
ATOM    526  N   PHE   438      11.181  31.059  63.060  1.00                 N  
ATOM    527  CA  PHE   438      11.228  32.440  62.578  1.00                 C  
ATOM    528  C   PHE   438      10.160  32.839  61.545  1.00                 C  
ATOM    529  O   PHE   438       9.655  33.966  61.564  1.00                 O  
ATOM    530  CB  PHE   438      12.593  32.745  61.958  1.00                 C  
ATOM    531  CG  PHE   438      12.735  34.158  61.470  1.00                 C  
ATOM    532  CZ  PHE   438      12.997  36.772  60.559  1.00                 C  
ATOM    533  CD1 PHE   438      12.907  35.201  62.364  1.00                 C  
ATOM    534  CE1 PHE   438      13.038  36.501  61.914  1.00                 C  
ATOM    535  CD2 PHE   438      12.696  34.445  60.117  1.00                 C  
ATOM    536  CE2 PHE   438      12.826  35.746  59.667  1.00                 C  
ATOM    537  N   THR   439       9.807  31.901  60.664  1.00                 N  
ATOM    538  CA  THR   439       8.828  32.133  59.596  1.00                 C  
ATOM    539  C   THR   439       7.477  31.514  59.913  1.00                 C  
ATOM    540  O   THR   439       7.398  30.433  60.502  1.00                 O  
ATOM    541  CB  THR   439       9.323  31.580  58.247  1.00                 C  
ATOM    542  OG1 THR   439       9.516  30.164  58.349  1.00                 O  
ATOM    543  CG2 THR   439      10.646  32.224  57.860  1.00                 C  
ATOM    544  N   SER   440       6.422  32.141  59.420  1.00                 N  
ATOM    545  CA  SER   440       5.066  31.638  59.629  1.00                 C  
ATOM    546  C   SER   440       4.943  30.208  59.114  1.00                 C  
ATOM    547  O   SER   440       4.280  29.369  59.729  1.00                 O  
ATOM    548  CB  SER   440       4.046  32.545  58.938  1.00                 C  
ATOM    549  OG  SER   440       4.013  33.827  59.539  1.00                 O  
ATOM    550  N   GLU   441       5.608  29.932  57.995  1.00                 N  
ATOM    551  CA  GLU   441       5.584  28.606  57.389  1.00                 C  
ATOM    552  C   GLU   441       6.188  27.544  58.294  1.00                 C  
ATOM    553  O   GLU   441       5.757  26.396  58.276  1.00                 O  
ATOM    554  CB  GLU   441       6.326  28.615  56.051  1.00                 C  
ATOM    555  CD  GLU   441       6.404  29.416  53.657  1.00                 C  
ATOM    556  CG  GLU   441       5.618  29.391  54.953  1.00                 C  
ATOM    557  OE1 GLU   441       7.630  29.183  53.701  1.00                 O  
ATOM    558  OE2 GLU   441       5.794  29.670  52.597  1.00                 O  
ATOM    559  N   GLN   442       7.192  27.927  59.077  1.00                 N  
ATOM    560  CA  GLN   442       7.852  26.998  59.995  1.00                 C  
ATOM    561  C   GLN   442       6.941  26.710  61.167  1.00                 C  
ATOM    562  O   GLN   442       6.890  25.586  61.667  1.00                 O  
ATOM    563  CB  GLN   442       9.188  27.573  60.471  1.00                 C  
ATOM    564  CD  GLN   442      11.533  28.297  59.874  1.00                 C  
ATOM    565  CG  GLN   442      10.251  27.649  59.387  1.00                 C  
ATOM    566  OE1 GLN   442      11.513  29.395  60.430  1.00                 O  
ATOM    567  NE2 GLN   442      12.654  27.616  59.666  1.00                 N  
ATOM    568  N   ILE   443       6.238  27.752  61.604  1.00                 N  
ATOM    569  CA  ILE   443       5.293  27.672  62.707  1.00                 C  
ATOM    570  C   ILE   443       4.151  26.744  62.284  1.00                 C  
ATOM    571  O   ILE   443       3.706  25.872  63.047  1.00                 O  
ATOM    572  CB  ILE   443       4.772  29.065  63.106  1.00                 C  
ATOM    573  CD1 ILE   443       4.859  28.564  65.604  1.00                 C  
ATOM    574  CG1 ILE   443       4.007  28.990  64.429  1.00                 C  
ATOM    575  CG2 ILE   443       3.922  29.655  61.992  1.00                 C  
ATOM    576  N   MET   444       3.740  26.897  61.031  1.00                 N  
ATOM    577  CA  MET   444       2.683  26.084  60.438  1.00                 C  
ATOM    578  C   MET   444       3.104  24.613  60.516  1.00                 C  
ATOM    579  O   MET   444       2.439  23.790  61.147  1.00                 O  
ATOM    580  CB  MET   444       2.420  26.517  58.994  1.00                 C  
ATOM    581  SD  MET   444       1.106  26.209  56.575  1.00                 S  
ATOM    582  CE  MET   444       2.597  25.547  55.837  1.00                 C  
ATOM    583  CG  MET   444       1.331  25.719  58.296  1.00                 C  
ATOM    584  N   GLU   445       4.256  24.311  59.935  1.00                 N  
ATOM    585  CA  GLU   445       4.773  22.951  59.932  1.00                 C  
ATOM    586  C   GLU   445       4.985  22.340  61.310  1.00                 C  
ATOM    587  O   GLU   445       4.647  21.182  61.538  1.00                 O  
ATOM    588  CB  GLU   445       6.102  22.885  59.178  1.00                 C  
ATOM    589  CD  GLU   445       7.317  23.083  56.972  1.00                 C  
ATOM    590  CG  GLU   445       5.974  23.078  57.675  1.00                 C  
ATOM    591  OE1 GLU   445       8.352  23.127  57.668  1.00                 O  
ATOM    592  OE2 GLU   445       7.333  23.043  55.723  1.00                 O  
ATOM    593  N   GLU   446       5.509  23.138  62.237  1.00                 N  
ATOM    594  CA  GLU   446       5.825  22.658  63.582  1.00                 C  
ATOM    595  C   GLU   446       4.661  22.434  64.521  1.00                 C  
ATOM    596  O   GLU   446       4.373  21.310  64.915  1.00                 O  
ATOM    597  CB  GLU   446       6.782  23.623  64.284  1.00                 C  
ATOM    598  CD  GLU   446       8.030  21.914  65.663  1.00                 C  
ATOM    599  CG  GLU   446       7.198  23.181  65.678  1.00                 C  
ATOM    600  OE1 GLU   446       8.595  21.587  64.598  1.00                 O  
ATOM    601  OE2 GLU   446       8.118  21.248  66.716  1.00                 O  
ATOM    602  N   PHE   447       4.019  23.517  64.915  1.00                 N  
ATOM    603  CA  PHE   447       2.933  23.402  65.851  1.00                 C  
ATOM    604  C   PHE   447       1.657  22.870  65.231  1.00                 C  
ATOM    605  O   PHE   447       1.127  21.827  65.626  1.00                 O  
ATOM    606  CB  PHE   447       2.639  24.756  66.500  1.00                 C  
ATOM    607  CG  PHE   447       3.678  25.190  67.493  1.00                 C  
ATOM    608  CZ  PHE   447       5.599  26.001  69.332  1.00                 C  
ATOM    609  CD1 PHE   447       4.590  24.283  68.004  1.00                 C  
ATOM    610  CE1 PHE   447       5.547  24.683  68.918  1.00                 C  
ATOM    611  CD2 PHE   447       3.744  26.506  67.918  1.00                 C  
ATOM    612  CE2 PHE   447       4.700  26.905  68.832  1.00                 C  
ATOM    613  N   LEU   448       1.216  23.556  64.194  1.00                 N  
ATOM    614  CA  LEU   448      -0.034  23.214  63.563  1.00                 C  
ATOM    615  C   LEU   448      -0.104  21.923  62.762  1.00                 C  
ATOM    616  O   LEU   448      -1.194  21.378  62.597  1.00                 O  
ATOM    617  CB  LEU   448      -0.478  24.329  62.614  1.00                 C  
ATOM    618  CG  LEU   448      -1.822  24.126  61.912  1.00                 C  
ATOM    619  CD1 LEU   448      -2.946  23.999  62.929  1.00                 C  
ATOM    620  CD2 LEU   448      -2.105  25.271  60.951  1.00                 C  
ATOM    621  N   LYS   449       1.033  21.400  62.302  1.00                 N  
ATOM    622  CA  LYS   449       1.004  20.151  61.532  1.00                 C  
ATOM    623  C   LYS   449       0.959  18.906  62.398  1.00                 C  
ATOM    624  O   LYS   449       0.352  17.910  62.015  1.00                 O  
ATOM    625  CB  LYS   449       2.220  20.063  60.607  1.00                 C  
ATOM    626  CD  LYS   449       3.394  18.875  58.734  1.00                 C  
ATOM    627  CE  LYS   449       3.408  17.645  57.841  1.00                 C  
ATOM    628  CG  LYS   449       2.232  18.834  59.713  1.00                 C  
ATOM    629  NZ  LYS   449       4.541  17.672  56.876  1.00                 N  
ATOM    630  N   LYS   450       1.615  18.949  63.554  1.00                 N  
ATOM    631  CA  LYS   450       1.611  17.811  64.470  1.00                 C  
ATOM    632  C   LYS   450       0.925  18.201  65.790  1.00                 C  
ATOM    633  O   LYS   450       1.563  18.763  66.679  1.00                 O  
ATOM    634  CB  LYS   450       3.039  17.324  64.726  1.00                 C  
ATOM    635  CD  LYS   450       5.142  16.294  63.823  1.00                 C  
ATOM    636  CE  LYS   450       5.849  15.766  62.585  1.00                 C  
ATOM    637  CG  LYS   450       3.738  16.776  63.493  1.00                 C  
ATOM    638  NZ  LYS   450       7.217  15.268  62.898  1.00                 N  
ATOM    639  N   PRO   451      -0.407  17.982  65.899  1.00                 N  
ATOM    640  CA  PRO   451      -1.156  18.321  67.119  1.00                 C  
ATOM    641  C   PRO   451      -1.675  17.117  67.958  1.00                 C  
ATOM    642  O   PRO   451      -1.161  16.002  67.842  1.00                 O  
ATOM    643  CB  PRO   451      -2.347  19.134  66.608  1.00                 C  
ATOM    644  CD  PRO   451      -1.252  18.267  64.665  1.00                 C  
ATOM    645  CG  PRO   451      -2.600  18.604  65.237  1.00                 C  
ATOM    646  N   LEU   452      -2.680  17.369  68.805  1.00                 N  
ATOM    647  CA  LEU   452      -3.315  16.369  69.693  1.00                 C  
ATOM    648  C   LEU   452      -2.435  15.784  70.834  1.00                 C  
ATOM    649  O   LEU   452      -2.396  16.379  71.919  1.00                 O  
ATOM    650  CB  LEU   452      -3.835  15.183  68.879  1.00                 C  
ATOM    651  CG  LEU   452      -4.991  15.473  67.920  1.00                 C  
ATOM    652  CD1 LEU   452      -5.303  14.252  67.068  1.00                 C  
ATOM    653  CD2 LEU   452      -6.229  15.912  68.688  1.00                 C  
ATOM    654  N   VAL   453      -1.746  14.656  70.609  1.00                 N  
ATOM    655  CA  VAL   453      -0.875  14.011  71.626  1.00                 C  
ATOM    656  C   VAL   453      -1.658  13.655  72.927  1.00                 C  
ATOM    657  O   VAL   453      -2.866  13.922  73.011  1.00                 O  
ATOM    658  CB  VAL   453       0.328  14.902  71.986  1.00                 C  
ATOM    659  CG1 VAL   453       1.199  15.142  70.762  1.00                 C  
ATOM    660  CG2 VAL   453      -0.145  16.223  72.574  1.00                 C  
ATOM    661  N   PRO   454      -1.037  12.926  73.894  1.00                 N  
ATOM    662  CA  PRO   454      -1.828  12.628  75.104  1.00                 C  
ATOM    663  C   PRO   454      -2.142  13.875  75.941  1.00                 C  
ATOM    664  O   PRO   454      -1.373  14.269  76.823  1.00                 O  
ATOM    665  CB  PRO   454      -0.947  11.657  75.892  1.00                 C  
ATOM    666  CD  PRO   454       0.429  12.488  74.119  1.00                 C  
ATOM    667  CG  PRO   454       0.449  12.067  75.562  1.00                 C  
ATOM    668  N   CYS   455      -3.058  14.710  75.459  1.00                 N  
ATOM    669  CA  CYS   455      -3.437  15.909  76.194  1.00                 C  
ATOM    670  C   CYS   455      -4.619  15.649  77.126  1.00                 C  
ATOM    671  O   CYS   455      -5.609  15.009  76.760  1.00                 O  
ATOM    672  CB  CYS   455      -3.780  17.044  75.227  1.00                 C  
ATOM    673  SG  CYS   455      -4.250  18.594  76.031  1.00                 S  
ATOM    674  N   ASP   456      -4.522  16.151  78.356  1.00                 N  
ATOM    675  CA  ASP   456      -5.668  16.224  79.267  1.00                 C  
ATOM    676  C   ASP   456      -5.899  17.655  79.706  1.00                 C  
ATOM    677  O   ASP   456      -4.994  18.493  79.709  1.00                 O  
ATOM    678  CB  ASP   456      -5.446  15.319  80.481  1.00                 C  
ATOM    679  CG  ASP   456      -5.406  13.849  80.112  1.00                 C  
ATOM    680  OD1 ASP   456      -5.932  13.492  79.037  1.00                 O  
ATOM    681  OD2 ASP   456      -4.850  13.055  80.899  1.00                 O  
ATOM    682  N   LEU   457      -7.137  17.955  80.089  1.00                 N  
ATOM    683  CA  LEU   457      -7.490  19.281  80.574  1.00                 C  
ATOM    684  C   LEU   457      -6.640  19.706  81.775  1.00                 C  
ATOM    685  O   LEU   457      -6.235  20.865  81.905  1.00                 O  
ATOM    686  CB  LEU   457      -8.971  19.336  80.954  1.00                 C  
ATOM    687  CG  LEU   457      -9.971  19.250  79.799  1.00                 C  
ATOM    688  CD1 LEU   457     -11.393  19.133  80.326  1.00                 C  
ATOM    689  CD2 LEU   457      -9.843  20.460  78.886  1.00                 C  
ATOM    690  N   SER   458      -6.360  18.763  82.673  1.00                 N  
ATOM    691  CA  SER   458      -5.594  19.033  83.890  1.00                 C  
ATOM    692  C   SER   458      -4.094  18.919  83.654  1.00                 C  
ATOM    693  O   SER   458      -3.282  19.077  84.570  1.00                 O  
ATOM    694  CB  SER   458      -6.013  18.078  85.010  1.00                 C  
ATOM    695  OG  SER   458      -5.665  16.741  84.696  1.00                 O  
ATOM    696  N   LYS   459      -3.699  18.641  82.411  1.00                 N  
ATOM    697  CA  LYS   459      -2.281  18.464  82.077  1.00                 C  
ATOM    698  C   LYS   459      -1.952  19.380  80.904  1.00                 C  
ATOM    699  O   LYS   459      -1.703  18.964  79.769  1.00                 O  
ATOM    700  CB  LYS   459      -1.986  16.999  81.750  1.00                 C  
ATOM    701  CD  LYS   459      -1.890  14.614  82.525  1.00                 C  
ATOM    702  CE  LYS   459      -2.139  13.659  83.681  1.00                 C  
ATOM    703  CG  LYS   459      -2.275  16.038  82.891  1.00                 C  
ATOM    704  NZ  LYS   459      -3.592  13.501  83.967  1.00                 N  
ATOM    705  N   ARG   460      -2.023  20.604  81.184  1.00                 N  
ATOM    706  CA  ARG   460      -1.937  21.713  80.257  1.00                 C  
ATOM    707  C   ARG   460      -0.850  21.734  79.194  1.00                 C  
ATOM    708  O   ARG   460       0.301  21.387  79.456  1.00                 O  
ATOM    709  CB  ARG   460      -1.779  23.033  81.014  1.00                 C  
ATOM    710  CD  ARG   460      -4.214  23.629  81.151  1.00                 C  
ATOM    711  NE  ARG   460      -4.073  24.775  80.256  1.00                 N  
ATOM    712  CG  ARG   460      -2.941  23.362  81.938  1.00                 C  
ATOM    713  CZ  ARG   460      -4.970  25.121  79.338  1.00                 C  
ATOM    714  NH1 ARG   460      -4.758  26.180  78.569  1.00                 N  
ATOM    715  NH2 ARG   460      -6.078  24.407  79.192  1.00                 N  
ATOM    716  N   ILE   461      -1.229  22.192  77.996  1.00                 N  
ATOM    717  CA  ILE   461      -0.285  22.386  76.900  1.00                 C  
ATOM    718  C   ILE   461      -0.181  23.903  76.824  1.00                 C  
ATOM    719  O   ILE   461      -1.186  24.576  76.704  1.00                 O  
ATOM    720  CB  ILE   461      -0.777  21.713  75.605  1.00                 C  
ATOM    721  CD1 ILE   461      -1.632  19.501  74.669  1.00                 C  
ATOM    722  CG1 ILE   461      -0.943  20.207  75.816  1.00                 C  
ATOM    723  CG2 ILE   461       0.164  22.024  74.452  1.00                 C  
ATOM    724  N   VAL   462       1.030  24.425  77.011  1.00                 N  
ATOM    725  CA  VAL   462       1.295  25.849  77.006  1.00                 C  
ATOM    726  C   VAL   462       2.395  26.226  75.986  1.00                 C  
ATOM    727  O   VAL   462       3.379  25.501  75.810  1.00                 O  
ATOM    728  CB  VAL   462       1.701  26.353  78.404  1.00                 C  
ATOM    729  CG1 VAL   462       2.030  27.837  78.360  1.00                 C  
ATOM    730  CG2 VAL   462       0.594  26.078  79.411  1.00                 C  
ATOM    731  N   LEU   463       2.207  27.350  75.307  1.00                 N  
ATOM    732  CA  LEU   463       3.181  27.822  74.332  1.00                 C  
ATOM    733  C   LEU   463       3.503  29.261  74.673  1.00                 C  
ATOM    734  O   LEU   463       2.606  30.053  74.910  1.00                 O  
ATOM    735  CB  LEU   463       2.631  27.678  72.912  1.00                 C  
ATOM    736  CG  LEU   463       2.480  26.249  72.385  1.00                 C  
ATOM    737  CD1 LEU   463       1.203  25.613  72.912  1.00                 C  
ATOM    738  CD2 LEU   463       2.490  26.234  70.864  1.00                 C  
ATOM    739  N   VAL   464       4.792  29.587  74.728  1.00                 N  
ATOM    740  CA  VAL   464       5.234  30.940  75.012  1.00                 C  
ATOM    741  C   VAL   464       6.000  31.404  73.763  1.00                 C  
ATOM    742  O   VAL   464       6.816  30.654  73.221  1.00                 O  
ATOM    743  CB  VAL   464       6.094  30.997  76.288  1.00                 C  
ATOM    744  CG1 VAL   464       6.605  32.410  76.524  1.00                 C  
ATOM    745  CG2 VAL   464       5.298  30.507  77.489  1.00                 C  
ATOM    746  N   PHE   465       5.732  32.633  73.319  1.00                 N  
ATOM    747  CA  PHE   465       6.355  33.216  72.122  1.00                 C  
ATOM    748  C   PHE   465       7.186  34.441  72.470  1.00                 C  
ATOM    749  O   PHE   465       6.787  35.258  73.295  1.00                 O  
ATOM    750  CB  PHE   465       5.289  33.585  71.089  1.00                 C  
ATOM    751  CG  PHE   465       4.538  32.404  70.543  1.00                 C  
ATOM    752  CZ  PHE   465       3.155  30.218  69.528  1.00                 C  
ATOM    753  CD1 PHE   465       3.428  31.907  71.202  1.00                 C  
ATOM    754  CE1 PHE   465       2.738  30.820  70.700  1.00                 C  
ATOM    755  CD2 PHE   465       4.943  31.791  69.371  1.00                 C  
ATOM    756  CE2 PHE   465       4.253  30.704  68.869  1.00                 C  
ATOM    757  N   HIS   466       8.329  34.592  71.822  1.00                 N  
ATOM    758  CA  HIS   466       9.168  35.765  72.038  1.00                 C  
ATOM    759  C   HIS   466      10.089  35.998  70.844  1.00                 C  
ATOM    760  O   HIS   466      10.407  35.089  70.079  1.00                 O  
ATOM    761  CB  HIS   466       9.990  35.607  73.319  1.00                 C  
ATOM    762  CG  HIS   466      10.980  34.485  73.267  1.00                 C  
ATOM    763  ND1 HIS   466      12.176  34.578  72.589  1.00                 N  
ATOM    764  CE1 HIS   466      12.846  33.420  72.724  1.00                 C  
ATOM    765  CD2 HIS   466      11.047  33.134  73.806  1.00                 C  
ATOM    766  NE2 HIS   466      12.175  32.549  73.452  1.00                 N  
ATOM    767  N   CYS   467      10.552  37.221  70.708  1.00                 N  
ATOM    768  CA  CYS   467      11.473  37.518  69.651  1.00                 C  
ATOM    769  C   CYS   467      12.597  38.346  70.241  1.00                 C  
ATOM    770  O   CYS   467      13.158  37.987  71.275  1.00                 O  
ATOM    771  CB  CYS   467      10.762  38.249  68.511  1.00                 C  
ATOM    772  SG  CYS   467       9.779  39.673  69.035  1.00                 S  
ATOM    773  N   GLU   468      12.891  39.472  69.622  1.00                 N  
ATOM    774  CA  GLU   468      13.978  40.330  70.048  1.00                 C  
ATOM    775  C   GLU   468      13.706  41.024  71.399  1.00                 C  
ATOM    776  O   GLU   468      14.420  40.827  72.399  1.00                 O  
ATOM    777  CB  GLU   468      14.266  41.396  68.989  1.00                 C  
ATOM    778  CD  GLU   468      15.085  41.922  66.658  1.00                 C  
ATOM    779  CG  GLU   468      14.881  40.850  67.710  1.00                 C  
ATOM    780  OE1 GLU   468      15.635  42.991  66.998  1.00                 O  
ATOM    781  OE2 GLU   468      14.694  41.694  65.494  1.00                 O  
ATOM    782  N   PHE   469      12.651  41.826  71.403  1.00                 N  
ATOM    783  CA  PHE   469      12.217  42.569  72.578  1.00                 C  
ATOM    784  C   PHE   469      10.728  42.294  72.671  1.00                 C  
ATOM    785  O   PHE   469       9.960  43.120  73.176  1.00                 O  
ATOM    786  CB  PHE   469      12.557  44.053  72.429  1.00                 C  
ATOM    787  CG  PHE   469      14.030  44.331  72.336  1.00                 C  
ATOM    788  CZ  PHE   469      16.757  44.844  72.171  1.00                 C  
ATOM    789  CD1 PHE   469      14.611  44.669  71.126  1.00                 C  
ATOM    790  CE1 PHE   469      15.966  44.925  71.041  1.00                 C  
ATOM    791  CD2 PHE   469      14.836  44.255  73.459  1.00                 C  
ATOM    792  CE2 PHE   469      16.191  44.511  73.373  1.00                 C  
ATOM    793  N   SER   470      10.336  41.130  72.145  1.00                 N  
ATOM    794  CA  SER   470       8.946  40.679  72.093  1.00                 C  
ATOM    795  C   SER   470       7.947  41.755  71.694  1.00                 C  
ATOM    796  O   SER   470       6.912  41.989  72.337  1.00                 O  
ATOM    797  CB  SER   470       8.517  40.107  73.446  1.00                 C  
ATOM    798  OG  SER   470       7.343  39.324  73.319  1.00                 O  
ATOM    799  N   SER   471       8.296  42.396  70.587  1.00                 N  
ATOM    800  CA  SER   471       7.499  43.438  69.996  1.00                 C  
ATOM    801  C   SER   471       7.441  43.166  68.490  1.00                 C  
ATOM    802  O   SER   471       8.465  42.955  67.804  1.00                 O  
ATOM    803  CB  SER   471       8.094  44.812  70.311  1.00                 C  
ATOM    804  OG  SER   471       7.350  45.845  69.690  1.00                 O  
ATOM    805  N   GLU   472       6.199  42.928  68.083  1.00                 N  
ATOM    806  CA  GLU   472       5.776  42.628  66.726  1.00                 C  
ATOM    807  C   GLU   472       5.882  41.208  66.206  1.00                 C  
ATOM    808  O   GLU   472       4.853  40.544  66.107  1.00                 O  
ATOM    809  CB  GLU   472       6.548  43.486  65.722  1.00                 C  
ATOM    810  CD  GLU   472       7.038  45.792  64.814  1.00                 C  
ATOM    811  CG  GLU   472       6.230  44.970  65.800  1.00                 C  
ATOM    812  OE1 GLU   472       7.901  45.211  64.124  1.00                 O  
ATOM    813  OE2 GLU   472       6.808  47.017  64.733  1.00                 O  
ATOM    814  N   ARG   473       7.070  40.681  65.949  1.00                 N  
ATOM    815  CA  ARG   473       7.089  39.327  65.425  1.00                 C  
ATOM    816  C   ARG   473       6.488  38.311  66.422  1.00                 C  
ATOM    817  O   ARG   473       5.686  37.443  66.043  1.00                 O  
ATOM    818  CB  ARG   473       8.517  38.911  65.067  1.00                 C  
ATOM    819  CD  ARG   473      10.359  38.945  63.363  1.00                 C  
ATOM    820  NE  ARG   473      11.424  39.030  64.359  1.00                 N  
ATOM    821  CG  ARG   473       9.078  39.610  63.840  1.00                 C  
ATOM    822  CZ  ARG   473      12.276  40.046  64.457  1.00                 C  
ATOM    823  NH1 ARG   473      13.213  40.038  65.395  1.00                 N  
ATOM    824  NH2 ARG   473      12.189  41.068  63.616  1.00                 N  
ATOM    825  N   GLY   474       6.859  38.460  67.699  1.00                 N  
ATOM    826  CA  GLY   474       6.355  37.589  68.762  1.00                 C  
ATOM    827  C   GLY   474       4.837  37.623  68.842  1.00                 C  
ATOM    828  O   GLY   474       4.201  36.573  68.779  1.00                 O  
ATOM    829  N   PRO   475       4.224  38.812  69.015  1.00                 N  
ATOM    830  CA  PRO   475       2.765  38.951  69.090  1.00                 C  
ATOM    831  C   PRO   475       2.051  38.477  67.812  1.00                 C  
ATOM    832  O   PRO   475       0.959  37.910  67.857  1.00                 O  
ATOM    833  CB  PRO   475       2.547  40.450  69.308  1.00                 C  
ATOM    834  CD  PRO   475       4.919  40.137  69.368  1.00                 C  
ATOM    835  CG  PRO   475       3.791  40.913  69.988  1.00                 C  
ATOM    836  N   ARG   476       2.697  38.707  66.680  1.00                 N  
ATOM    837  CA  ARG   476       2.182  38.344  65.370  1.00                 C  
ATOM    838  C   ARG   476       2.088  36.832  65.253  1.00                 C  
ATOM    839  O   ARG   476       1.050  36.297  64.860  1.00                 O  
ATOM    840  CB  ARG   476       3.072  38.919  64.266  1.00                 C  
ATOM    841  CD  ARG   476       3.539  39.179  61.814  1.00                 C  
ATOM    842  NE  ARG   476       4.863  38.567  61.886  1.00                 N  
ATOM    843  CG  ARG   476       2.591  38.612  62.858  1.00                 C  
ATOM    844  CZ  ARG   476       5.160  37.371  61.389  1.00                 C  
ATOM    845  NH1 ARG   476       6.393  36.894  61.501  1.00                 N  
ATOM    846  NH2 ARG   476       4.225  36.654  60.780  1.00                 N  
ATOM    847  N   LEU   477       3.174  36.136  65.578  1.00                 N  
ATOM    848  CA  LEU   477       3.206  34.673  65.501  1.00                 C  
ATOM    849  C   LEU   477       2.178  34.056  66.445  1.00                 C  
ATOM    850  O   LEU   477       1.511  33.061  66.118  1.00                 O  
ATOM    851  CB  LEU   477       4.606  34.150  65.829  1.00                 C  
ATOM    852  CG  LEU   477       4.793  32.632  65.771  1.00                 C  
ATOM    853  CD1 LEU   477       4.498  32.107  64.375  1.00                 C  
ATOM    854  CD2 LEU   477       6.203  32.248  66.194  1.00                 C  
ATOM    855  N   SER   478       2.027  34.690  67.607  1.00                 N  
ATOM    856  CA  SER   478       1.086  34.243  68.620  1.00                 C  
ATOM    857  C   SER   478      -0.358  34.269  68.068  1.00                 C  
ATOM    858  O   SER   478      -1.097  33.277  68.179  1.00                 O  
ATOM    859  CB  SER   478       1.194  35.114  69.873  1.00                 C  
ATOM    860  OG  SER   478       0.265  34.704  70.861  1.00                 O  
ATOM    861  N   ARG   479      -0.731  35.385  67.430  1.00                 N  
ATOM    862  CA  ARG   479      -2.053  35.557  66.820  1.00                 C  
ATOM    863  C   ARG   479      -2.191  34.659  65.606  1.00                 C  
ATOM    864  O   ARG   479      -3.285  34.192  65.296  1.00                 O  
ATOM    865  CB  ARG   479      -2.279  37.020  66.434  1.00                 C  
ATOM    866  CD  ARG   479      -2.621  39.396  67.168  1.00                 C  
ATOM    867  NE  ARG   479      -2.810  40.306  68.295  1.00                 N  
ATOM    868  CG  ARG   479      -2.453  37.955  67.620  1.00                 C  
ATOM    869  CZ  ARG   479      -2.863  41.629  68.187  1.00                 C  
ATOM    870  NH1 ARG   479      -3.039  42.376  69.268  1.00                 N  
ATOM    871  NH2 ARG   479      -2.741  42.202  66.997  1.00                 N  
ATOM    872  N   PHE   480      -1.079  34.382  64.935  1.00                 N  
ATOM    873  CA  PHE   480      -1.123  33.499  63.781  1.00                 C  
ATOM    874  C   PHE   480      -1.500  32.102  64.217  1.00                 C  
ATOM    875  O   PHE   480      -2.394  31.494  63.625  1.00                 O  
ATOM    876  CB  PHE   480       0.225  33.496  63.057  1.00                 C  
ATOM    877  CG  PHE   480       0.264  32.599  61.853  1.00                 C  
ATOM    878  CZ  PHE   480       0.340  30.934  59.628  1.00                 C  
ATOM    879  CD1 PHE   480      -0.306  32.997  60.657  1.00                 C  
ATOM    880  CE1 PHE   480      -0.270  32.172  59.549  1.00                 C  
ATOM    881  CD2 PHE   480       0.871  31.357  61.916  1.00                 C  
ATOM    882  CE2 PHE   480       0.907  30.532  60.808  1.00                 C  
ATOM    883  N   LEU   481      -0.804  31.577  65.228  1.00                 N  
ATOM    884  CA  LEU   481      -1.091  30.227  65.727  1.00                 C  
ATOM    885  C   LEU   481      -2.556  30.056  66.166  1.00                 C  
ATOM    886  O   LEU   481      -3.197  29.041  65.867  1.00                 O  
ATOM    887  CB  LEU   481      -0.170  29.882  66.899  1.00                 C  
ATOM    888  CG  LEU   481      -0.346  28.491  67.513  1.00                 C  
ATOM    889  CD1 LEU   481      -0.081  27.409  66.477  1.00                 C  
ATOM    890  CD2 LEU   481       0.573  28.313  68.711  1.00                 C  
ATOM    891  N   ARG   482      -3.096  31.082  66.815  1.00                 N  
ATOM    892  CA  ARG   482      -4.470  31.050  67.279  1.00                 C  
ATOM    893  C   ARG   482      -5.453  30.994  66.114  1.00                 C  
ATOM    894  O   ARG   482      -6.358  30.165  66.111  1.00                 O  
ATOM    895  CB  ARG   482      -4.769  32.270  68.153  1.00                 C  
ATOM    896  CD  ARG   482      -6.422  33.557  69.535  1.00                 C  
ATOM    897  NE  ARG   482      -6.320  34.771  68.729  1.00                 N  
ATOM    898  CG  ARG   482      -6.183  32.303  68.709  1.00                 C  
ATOM    899  CZ  ARG   482      -7.279  35.216  67.924  1.00                 C  
ATOM    900  NH1 ARG   482      -7.098  36.331  67.230  1.00                 N  
ATOM    901  NH2 ARG   482      -8.418  34.546  67.816  1.00                 N  
ATOM    902  N   SER   483      -5.258  31.852  65.112  1.00                 N  
ATOM    903  CA  SER   483      -6.164  31.885  63.972  1.00                 C  
ATOM    904  C   SER   483      -6.192  30.587  63.216  1.00                 C  
ATOM    905  O   SER   483      -7.262  30.069  62.931  1.00                 O  
ATOM    906  CB  SER   483      -5.781  33.017  63.016  1.00                 C  
ATOM    907  OG  SER   483      -6.641  33.046  61.890  1.00                 O  
ATOM    908  N   GLN   484      -5.022  30.022  62.961  1.00                 N  
ATOM    909  CA  GLN   484      -4.923  28.738  62.267  1.00                 C  
ATOM    910  C   GLN   484      -5.523  27.598  63.086  1.00                 C  
ATOM    911  O   GLN   484      -6.079  26.647  62.526  1.00                 O  
ATOM    912  CB  GLN   484      -3.464  28.419  61.935  1.00                 C  
ATOM    913  CD  GLN   484      -3.543  29.291  59.566  1.00                 C  
ATOM    914  CG  GLN   484      -2.842  29.353  60.909  1.00                 C  
ATOM    915  OE1 GLN   484      -3.803  28.209  59.040  1.00                 O  
ATOM    916  NE2 GLN   484      -3.850  30.456  59.006  1.00                 N  
ATOM    917  N   ASP   485      -5.373  27.684  64.410  1.00                 N  
ATOM    918  CA  ASP   485      -5.888  26.672  65.332  1.00                 C  
ATOM    919  C   ASP   485      -7.405  26.746  65.324  1.00                 C  
ATOM    920  O   ASP   485      -8.093  25.724  65.307  1.00                 O  
ATOM    921  CB  ASP   485      -5.322  26.889  66.737  1.00                 C  
ATOM    922  CG  ASP   485      -3.849  26.542  66.831  1.00                 C  
ATOM    923  OD1 ASP   485      -3.333  25.883  65.904  1.00                 O  
ATOM    924  OD2 ASP   485      -3.211  26.928  67.833  1.00                 O  
ATOM    925  N   ARG   486      -7.914  27.965  65.374  1.00                 N  
ATOM    926  CA  ARG   486      -9.345  28.209  65.353  1.00                 C  
ATOM    927  C   ARG   486      -9.932  27.583  64.095  1.00                 C  
ATOM    928  O   ARG   486     -10.883  26.796  64.167  1.00                 O  
ATOM    929  CB  ARG   486      -9.634  29.710  65.413  1.00                 C  
ATOM    930  CD  ARG   486     -11.328  31.562  65.377  1.00                 C  
ATOM    931  NE  ARG   486     -10.832  32.144  64.131  1.00                 N  
ATOM    932  CG  ARG   486     -11.113  30.058  65.427  1.00                 C  
ATOM    933  CZ  ARG   486     -11.473  32.076  62.969  1.00                 C  
ATOM    934  NH1 ARG   486     -10.946  32.635  61.888  1.00                 N  
ATOM    935  NH2 ARG   486     -12.640  31.451  62.890  1.00                 N  
ATOM    936  N   MET   487      -9.312  27.903  62.958  1.00                 N  
ATOM    937  CA  MET   487      -9.751  27.425  61.649  1.00                 C  
ATOM    938  C   MET   487      -9.921  25.926  61.566  1.00                 C  
ATOM    939  O   MET   487     -10.958  25.456  61.094  1.00                 O  
ATOM    940  CB  MET   487      -8.768  27.862  60.561  1.00                 C  
ATOM    941  SD  MET   487      -7.907  27.846  57.928  1.00                 S  
ATOM    942  CE  MET   487      -6.571  26.734  58.360  1.00                 C  
ATOM    943  CG  MET   487      -9.140  27.395  59.164  1.00                 C  
ATOM    944  N   MET   488      -8.903  25.182  62.007  1.00                 N  
ATOM    945  CA  MET   488      -8.946  23.728  61.955  1.00                 C  
ATOM    946  C   MET   488      -9.658  23.044  63.108  1.00                 C  
ATOM    947  O   MET   488      -9.409  21.868  63.382  1.00                 O  
ATOM    948  CB  MET   488      -7.530  23.152  61.884  1.00                 C  
ATOM    949  SD  MET   488      -7.601  23.047  59.116  1.00                 S  
ATOM    950  CE  MET   488      -7.434  21.266  59.207  1.00                 C  
ATOM    951  CG  MET   488      -6.762  23.545  60.632  1.00                 C  
ATOM    952  N   ASN   489     -10.396  23.823  63.890  1.00                 N  
ATOM    953  CA  ASN   489     -11.110  23.255  65.016  1.00                 C  
ATOM    954  C   ASN   489     -12.502  22.817  64.612  1.00                 C  
ATOM    955  O   ASN   489     -13.061  23.275  63.612  1.00                 O  
ATOM    956  CB  ASN   489     -11.173  24.257  66.171  1.00                 C  
ATOM    957  CG  ASN   489     -11.966  25.500  65.821  1.00                 C  
ATOM    958  OD1 ASN   489     -12.774  25.492  64.892  1.00                 O  
ATOM    959  ND2 ASN   489     -11.737  26.575  66.566  1.00                 N  
ATOM    960  N   LYS   490     -13.092  21.912  65.391  1.00                 N  
ATOM    961  CA  LYS   490     -14.432  21.409  65.119  1.00                 C  
ATOM    962  C   LYS   490     -15.426  22.559  65.034  1.00                 C  
ATOM    963  O   LYS   490     -15.295  23.586  65.704  1.00                 O  
ATOM    964  CB  LYS   490     -14.860  20.413  66.198  1.00                 C  
ATOM    965  CD  LYS   490     -14.565  18.161  67.268  1.00                 C  
ATOM    966  CE  LYS   490     -13.765  16.869  67.272  1.00                 C  
ATOM    967  CG  LYS   490     -14.063  19.118  66.199  1.00                 C  
ATOM    968  NZ  LYS   490     -14.232  15.930  68.329  1.00                 N  
ATOM    969  N   ASP   491     -16.441  22.391  64.197  1.00                 N  
ATOM    970  CA  ASP   491     -17.454  23.418  63.997  1.00                 C  
ATOM    971  C   ASP   491     -18.080  23.923  65.298  1.00                 C  
ATOM    972  O   ASP   491     -18.448  23.154  66.190  1.00                 O  
ATOM    973  CB  ASP   491     -18.568  22.901  63.085  1.00                 C  
ATOM    974  CG  ASP   491     -18.114  22.735  61.648  1.00                 C  
ATOM    975  OD1 ASP   491     -17.008  23.211  61.315  1.00                 O  
ATOM    976  OD2 ASP   491     -18.864  22.129  60.854  1.00                 O  
ATOM    977  N   CYS   492     -18.202  25.240  65.408  1.00                 N  
ATOM    978  CA  CYS   492     -18.784  25.887  66.577  1.00                 C  
ATOM    979  C   CYS   492     -18.316  25.362  67.934  1.00                 C  
ATOM    980  O   CYS   492     -19.081  25.269  68.898  1.00                 O  
ATOM    981  CB  CYS   492     -20.310  25.779  66.545  1.00                 C  
ATOM    982  SG  CYS   492     -21.084  26.554  65.107  1.00                 S  
ATOM    983  N   TYR   493     -17.040  25.011  68.014  1.00                 N  
ATOM    984  CA  TYR   493     -16.453  24.516  69.249  1.00                 C  
ATOM    985  C   TYR   493     -15.158  25.269  69.549  1.00                 C  
ATOM    986  O   TYR   493     -14.168  25.158  68.821  1.00                 O  
ATOM    987  CB  TYR   493     -16.194  23.011  69.154  1.00                 C  
ATOM    988  CG  TYR   493     -15.636  22.404  70.421  1.00                 C  
ATOM    989  OH  TYR   493     -14.105  20.748  73.915  1.00                 O  
ATOM    990  CZ  TYR   493     -14.611  21.295  72.758  1.00                 C  
ATOM    991  CD1 TYR   493     -15.772  23.054  71.641  1.00                 C  
ATOM    992  CE1 TYR   493     -15.265  22.507  72.804  1.00                 C  
ATOM    993  CD2 TYR   493     -14.973  21.183  70.393  1.00                 C  
ATOM    994  CE2 TYR   493     -14.460  20.621  71.546  1.00                 C  
ATOM    995  N   PRO   494     -15.194  26.062  70.724  1.00                 N  
ATOM    996  CA  PRO   494     -13.940  26.792  70.917  1.00                 C  
ATOM    997  C   PRO   494     -12.707  25.890  71.122  1.00                 C  
ATOM    998  O   PRO   494     -11.722  26.326  71.727  1.00                 O  
ATOM    999  CB  PRO   494     -14.191  27.634  72.170  1.00                 C  
ATOM   1000  CD  PRO   494     -16.253  26.506  71.717  1.00                 C  
ATOM   1001  CG  PRO   494     -15.673  27.799  72.218  1.00                 C  
ATOM   1002  N   HIS   495     -12.749  24.658  70.619  1.00                 N  
ATOM   1003  CA  HIS   495     -11.625  23.725  70.787  1.00                 C  
ATOM   1004  C   HIS   495     -10.365  24.304  70.139  1.00                 C  
ATOM   1005  O   HIS   495     -10.455  24.970  69.120  1.00                 O  
ATOM   1006  CB  HIS   495     -11.966  22.361  70.184  1.00                 C  
ATOM   1007  CG  HIS   495     -10.958  21.297  70.488  1.00                 C  
ATOM   1008  ND1 HIS   495      -9.768  21.180  69.803  1.00                 N  
ATOM   1009  CE1 HIS   495      -9.078  20.138  70.299  1.00                 C  
ATOM   1010  CD2 HIS   495     -10.866  20.195  71.436  1.00                 C  
ATOM   1011  NE2 HIS   495      -9.730  19.542  71.278  1.00                 N  
ATOM   1012  N   LEU   496      -9.221  24.023  70.760  1.00                 N  
ATOM   1013  CA  LEU   496      -7.931  24.487  70.282  1.00                 C  
ATOM   1014  C   LEU   496      -6.918  23.461  70.683  1.00                 C  
ATOM   1015  O   LEU   496      -7.088  22.808  71.699  1.00                 O  
ATOM   1016  CB  LEU   496      -7.613  25.869  70.856  1.00                 C  
ATOM   1017  CG  LEU   496      -8.554  27.005  70.450  1.00                 C  
ATOM   1018  CD1 LEU   496      -8.248  28.266  71.243  1.00                 C  
ATOM   1019  CD2 LEU   496      -8.451  27.281  68.957  1.00                 C  
ATOM   1020  N   HIS   497      -5.884  23.271  69.879  1.00                 N  
ATOM   1021  CA  HIS   497      -4.847  22.325  70.246  1.00                 C  
ATOM   1022  C   HIS   497      -3.892  23.091  71.172  1.00                 C  
ATOM   1023  O   HIS   497      -3.214  22.520  72.013  1.00                 O  
ATOM   1024  CB  HIS   497      -4.154  21.778  68.996  1.00                 C  
ATOM   1025  CG  HIS   497      -5.031  20.910  68.150  1.00                 C  
ATOM   1026  ND1 HIS   497      -5.551  19.715  68.598  1.00                 N  
ATOM   1027  CE1 HIS   497      -6.294  19.167  67.620  1.00                 C  
ATOM   1028  CD2 HIS   497      -5.567  20.979  66.798  1.00                 C  
ATOM   1029  NE2 HIS   497      -6.308  19.920  66.537  1.00                 N  
ATOM   1030  N   TYR   498      -3.928  24.407  71.076  1.00                 N  
ATOM   1031  CA  TYR   498      -3.072  25.255  71.888  1.00                 C  
ATOM   1032  C   TYR   498      -3.939  26.316  72.503  1.00                 C  
ATOM   1033  O   TYR   498      -3.883  27.460  72.122  1.00                 O  
ATOM   1034  CB  TYR   498      -1.950  25.854  71.038  1.00                 C  
ATOM   1035  CG  TYR   498      -1.069  24.821  70.371  1.00                 C  
ATOM   1036  OH  TYR   498       1.351  21.989  68.523  1.00                 O  
ATOM   1037  CZ  TYR   498       0.550  22.926  69.136  1.00                 C  
ATOM   1038  CD1 TYR   498      -0.878  24.831  68.995  1.00                 C  
ATOM   1039  CE1 TYR   498      -0.075  23.891  68.377  1.00                 C  
ATOM   1040  CD2 TYR   498      -0.430  23.841  71.120  1.00                 C  
ATOM   1041  CE2 TYR   498       0.377  22.893  70.519  1.00                 C  
ATOM   1042  N   PRO   499      -4.750  25.940  73.500  1.00                 N  
ATOM   1043  CA  PRO   499      -5.648  26.887  74.158  1.00                 C  
ATOM   1044  C   PRO   499      -5.010  27.922  75.072  1.00                 C  
ATOM   1045  O   PRO   499      -5.654  28.878  75.471  1.00                 O  
ATOM   1046  CB  PRO   499      -6.578  26.000  74.987  1.00                 C  
ATOM   1047  CD  PRO   499      -4.928  24.543  74.047  1.00                 C  
ATOM   1048  CG  PRO   499      -5.774  24.774  75.268  1.00                 C  
ATOM   1049  N   GLU   500      -3.713  27.822  75.301  1.00                 N  
ATOM   1050  CA  GLU   500      -3.067  28.751  76.213  1.00                 C  
ATOM   1051  C   GLU   500      -1.744  29.210  75.626  1.00                 C  
ATOM   1052  O   GLU   500      -0.807  28.425  75.496  1.00                 O  
ATOM   1053  CB  GLU   500      -2.858  28.100  77.582  1.00                 C  
ATOM   1054  CD  GLU   500      -2.113  28.366  79.980  1.00                 C  
ATOM   1055  CG  GLU   500      -2.238  29.022  78.619  1.00                 C  
ATOM   1056  OE1 GLU   500      -2.476  27.178  80.103  1.00                 O  
ATOM   1057  OE2 GLU   500      -1.651  29.041  80.925  1.00                 O  
ATOM   1058  N   ILE   501      -1.671  30.499  75.305  1.00                 N  
ATOM   1059  CA  ILE   501      -0.487  31.081  74.694  1.00                 C  
ATOM   1060  C   ILE   501      -0.059  32.336  75.447  1.00                 C  
ATOM   1061  O   ILE   501      -0.904  33.091  75.910  1.00                 O  
ATOM   1062  CB  ILE   501      -0.722  31.408  73.207  1.00                 C  
ATOM   1063  CD1 ILE   501      -1.527  30.392  71.012  1.00                 C  
ATOM   1064  CG1 ILE   501      -1.062  30.135  72.429  1.00                 C  
ATOM   1065  CG2 ILE   501       0.486  32.124  72.622  1.00                 C  
ATOM   1066  N   TYR   502       1.245  32.574  75.541  1.00                 N  
ATOM   1067  CA  TYR   502       1.765  33.750  76.237  1.00                 C  
ATOM   1068  C   TYR   502       2.889  34.344  75.412  1.00                 C  
ATOM   1069  O   TYR   502       3.512  33.656  74.614  1.00                 O  
ATOM   1070  CB  TYR   502       2.242  33.374  77.641  1.00                 C  
ATOM   1071  CG  TYR   502       1.157  32.799  78.523  1.00                 C  
ATOM   1072  OH  TYR   502      -1.824  31.201  80.943  1.00                 O  
ATOM   1073  CZ  TYR   502      -0.838  31.731  80.143  1.00                 C  
ATOM   1074  CD1 TYR   502       0.919  31.431  78.558  1.00                 C  
ATOM   1075  CE1 TYR   502      -0.070  30.896  79.361  1.00                 C  
ATOM   1076  CD2 TYR   502       0.373  33.626  79.318  1.00                 C  
ATOM   1077  CE2 TYR   502      -0.621  33.109  80.127  1.00                 C  
ATOM   1078  N   LEU   503       3.171  35.613  75.640  1.00                 N  
ATOM   1079  CA  LEU   503       4.269  36.275  74.967  1.00                 C  
ATOM   1080  C   LEU   503       5.190  36.650  76.118  1.00                 C  
ATOM   1081  O   LEU   503       4.731  37.136  77.142  1.00                 O  
ATOM   1082  CB  LEU   503       3.758  37.464  74.151  1.00                 C  
ATOM   1083  CG  LEU   503       2.755  37.145  73.041  1.00                 C  
ATOM   1084  CD1 LEU   503       2.239  38.423  72.398  1.00                 C  
ATOM   1085  CD2 LEU   503       3.384  36.241  71.992  1.00                 C  
ATOM   1086  N   LEU   504       6.474  36.385  75.977  1.00                 N  
ATOM   1087  CA  LEU   504       7.422  36.734  77.013  1.00                 C  
ATOM   1088  C   LEU   504       7.752  38.217  76.954  1.00                 C  
ATOM   1089  O   LEU   504       8.454  38.690  76.060  1.00                 O  
ATOM   1090  CB  LEU   504       8.696  35.898  76.877  1.00                 C  
ATOM   1091  CG  LEU   504       9.789  36.154  77.917  1.00                 C  
ATOM   1092  CD1 LEU   504       9.304  35.783  79.310  1.00                 C  
ATOM   1093  CD2 LEU   504      11.051  35.378  77.573  1.00                 C  
ATOM   1094  N   GLU   505       7.260  38.963  77.928  1.00                 N  
ATOM   1095  CA  GLU   505       7.520  40.385  77.968  1.00                 C  
ATOM   1096  C   GLU   505       9.018  40.689  78.088  1.00                 C  
ATOM   1097  O   GLU   505       9.717  40.132  78.948  1.00                 O  
ATOM   1098  CB  GLU   505       6.768  41.035  79.131  1.00                 C  
ATOM   1099  CD  GLU   505       6.130  43.157  80.342  1.00                 C  
ATOM   1100  CG  GLU   505       6.915  42.546  79.199  1.00                 C  
ATOM   1101  OE1 GLU   505       5.512  42.394  81.114  1.00                 O  
ATOM   1102  OE2 GLU   505       6.132  44.400  80.467  1.00                 O  
ATOM   1103  N   GLY   506       9.505  41.539  77.171  1.00                 N  
ATOM   1104  CA  GLY   506      10.909  41.941  77.137  1.00                 C  
ATOM   1105  C   GLY   506      11.762  41.084  76.229  1.00                 C  
ATOM   1106  O   GLY   506      12.938  41.374  76.022  1.00                 O  
ATOM   1107  N   GLY   507      11.181  40.005  75.729  1.00                 N  
ATOM   1108  CA  GLY   507      11.906  39.111  74.852  1.00                 C  
ATOM   1109  C   GLY   507      13.121  38.448  75.456  1.00                 C  
ATOM   1110  O   GLY   507      13.229  38.284  76.666  1.00                 O  
ATOM   1111  N   TYR   508      14.061  38.068  74.607  1.00                 N  
ATOM   1112  CA  TYR   508      15.247  37.401  75.077  1.00                 C  
ATOM   1113  C   TYR   508      16.271  38.327  75.727  1.00                 C  
ATOM   1114  O   TYR   508      17.052  37.900  76.567  1.00                 O  
ATOM   1115  CB  TYR   508      15.932  36.654  73.931  1.00                 C  
ATOM   1116  CG  TYR   508      17.171  35.894  74.348  1.00                 C  
ATOM   1117  OH  TYR   508      20.568  33.793  75.502  1.00                 O  
ATOM   1118  CZ  TYR   508      19.445  34.489  75.119  1.00                 C  
ATOM   1119  CD1 TYR   508      17.069  34.672  74.999  1.00                 C  
ATOM   1120  CE1 TYR   508      18.196  33.970  75.384  1.00                 C  
ATOM   1121  CD2 TYR   508      18.437  36.402  74.089  1.00                 C  
ATOM   1122  CE2 TYR   508      19.575  35.715  74.467  1.00                 C  
ATOM   1123  N   LYS   509      16.272  39.594  75.348  1.00                 N  
ATOM   1124  CA  LYS   509      17.204  40.588  75.900  1.00                 C  
ATOM   1125  C   LYS   509      17.027  40.684  77.417  1.00                 C  
ATOM   1126  O   LYS   509      17.987  40.509  78.181  1.00                 O  
ATOM   1127  CB  LYS   509      16.984  41.952  75.242  1.00                 C  
ATOM   1128  CD  LYS   509      17.654  43.833  76.762  1.00                 C  
ATOM   1129  CE  LYS   509      18.637  44.972  76.981  1.00                 C  
ATOM   1130  CG  LYS   509      18.055  42.979  75.571  1.00                 C  
ATOM   1131  NZ  LYS   509      18.289  45.784  78.180  1.00                 N  
ATOM   1132  N   ALA   510      15.804  40.955  77.880  1.00                 N  
ATOM   1133  CA  ALA   510      15.487  41.071  79.305  1.00                 C  
ATOM   1134  C   ALA   510      15.740  39.754  80.024  1.00                 C  
ATOM   1135  O   ALA   510      16.451  39.724  81.034  1.00                 O  
ATOM   1136  CB  ALA   510      14.042  41.506  79.493  1.00                 C  
ATOM   1137  N   TYR   511      15.200  38.668  79.483  1.00                 N  
ATOM   1138  CA  TYR   511      15.382  37.361  80.096  1.00                 C  
ATOM   1139  C   TYR   511      16.845  37.037  80.294  1.00                 C  
ATOM   1140  O   TYR   511      17.218  36.515  81.334  1.00                 O  
ATOM   1141  CB  TYR   511      14.721  36.274  79.246  1.00                 C  
ATOM   1142  CG  TYR   511      14.887  34.877  79.801  1.00                 C  
ATOM   1143  OH  TYR   511      15.331  31.039  81.338  1.00                 O  
ATOM   1144  CZ  TYR   511      15.185  32.309  80.828  1.00                 C  
ATOM   1145  CD1 TYR   511      14.092  34.429  80.849  1.00                 C  
ATOM   1146  CE1 TYR   511      14.237  33.154  81.362  1.00                 C  
ATOM   1147  CD2 TYR   511      15.837  34.011  79.276  1.00                 C  
ATOM   1148  CE2 TYR   511      15.996  32.733  79.777  1.00                 C  
ATOM   1149  N   PHE   512      17.669  37.313  79.286  1.00                 N  
ATOM   1150  CA  PHE   512      19.108  37.032  79.362  1.00                 C  
ATOM   1151  C   PHE   512      19.806  37.800  80.506  1.00                 C  
ATOM   1152  O   PHE   512      20.544  37.214  81.304  1.00                 O  
ATOM   1153  CB  PHE   512      19.791  37.373  78.036  1.00                 C  
ATOM   1154  CG  PHE   512      21.279  37.167  78.050  1.00                 C  
ATOM   1155  CZ  PHE   512      24.033  36.792  78.078  1.00                 C  
ATOM   1156  CD1 PHE   512      21.818  35.900  77.909  1.00                 C  
ATOM   1157  CE1 PHE   512      23.187  35.710  77.922  1.00                 C  
ATOM   1158  CD2 PHE   512      22.139  38.239  78.206  1.00                 C  
ATOM   1159  CE2 PHE   512      23.508  38.050  78.219  1.00                 C  
ATOM   1160  N   GLU   513      19.596  39.110  80.560  1.00                 N  
ATOM   1161  CA  GLU   513      20.184  39.926  81.606  1.00                 C  
ATOM   1162  C   GLU   513      19.798  39.459  83.027  1.00                 C  
ATOM   1163  O   GLU   513      20.635  39.485  83.942  1.00                 O  
ATOM   1164  CB  GLU   513      19.777  41.391  81.435  1.00                 C  
ATOM   1165  CD  GLU   513      19.927  43.500  80.053  1.00                 C  
ATOM   1166  CG  GLU   513      20.412  42.075  80.235  1.00                 C  
ATOM   1167  OE1 GLU   513      18.727  43.754  80.292  1.00                 O  
ATOM   1168  OE2 GLU   513      20.746  44.363  79.673  1.00                 O  
ATOM   1169  N   THR   514      18.550  39.014  83.194  1.00                 N  
ATOM   1170  CA  THR   514      18.035  38.558  84.486  1.00                 C  
ATOM   1171  C   THR   514      18.204  37.068  84.780  1.00                 C  
ATOM   1172  O   THR   514      18.388  36.669  85.925  1.00                 O  
ATOM   1173  CB  THR   514      16.535  38.874  84.639  1.00                 C  
ATOM   1174  OG1 THR   514      15.796  38.205  83.610  1.00                 O  
ATOM   1175  CG2 THR   514      16.291  40.370  84.520  1.00                 C  
ATOM   1176  N   GLU   515      18.150  36.244  83.751  1.00                 N  
ATOM   1177  CA  GLU   515      18.224  34.810  83.944  1.00                 C  
ATOM   1178  C   GLU   515      19.196  34.137  83.016  1.00                 C  
ATOM   1179  O   GLU   515      18.870  33.107  82.393  1.00                 O  
ATOM   1180  CB  GLU   515      16.844  34.173  83.765  1.00                 C  
ATOM   1181  CD  GLU   515      16.140  34.222  86.190  1.00                 C  
ATOM   1182  CG  GLU   515      15.808  34.644  84.772  1.00                 C  
ATOM   1183  OE1 GLU   515      17.087  33.428  86.367  1.00                 O  
ATOM   1184  OE2 GLU   515      15.453  34.687  87.124  1.00                 O  
ATOM   1185  N   LYS   516      20.423  34.641  83.014  1.00                 N  
ATOM   1186  CA  LYS   516      21.451  34.087  82.164  1.00                 C  
ATOM   1187  C   LYS   516      21.665  32.585  82.329  1.00                 C  
ATOM   1188  O   LYS   516      21.913  31.887  81.353  1.00                 O  
ATOM   1189  CB  LYS   516      22.787  34.791  82.410  1.00                 C  
ATOM   1190  CD  LYS   516      25.198  35.082  81.777  1.00                 C  
ATOM   1191  CE  LYS   516      26.343  34.561  80.923  1.00                 C  
ATOM   1192  CG  LYS   516      23.921  34.296  81.527  1.00                 C  
ATOM   1193  NZ  LYS   516      27.601  35.322  81.158  1.00                 N  
ATOM   1194  N   HIS   517      21.520  32.070  83.547  1.00                 N  
ATOM   1195  CA  HIS   517      21.718  30.637  83.789  1.00                 C  
ATOM   1196  C   HIS   517      20.658  29.737  83.151  1.00                 C  
ATOM   1197  O   HIS   517      20.840  28.520  83.066  1.00                 O  
ATOM   1198  CB  HIS   517      21.754  30.347  85.291  1.00                 C  
ATOM   1199  CG  HIS   517      22.963  30.894  85.983  1.00                 C  
ATOM   1200  ND1 HIS   517      24.241  30.460  85.703  1.00                 N  
ATOM   1201  CE1 HIS   517      25.111  31.131  86.479  1.00                 C  
ATOM   1202  CD2 HIS   517      23.207  31.894  87.013  1.00                 C  
ATOM   1203  NE2 HIS   517      24.498  31.993  87.267  1.00                 N  
ATOM   1204  N   PHE   518      19.552  30.317  82.687  1.00                 N  
ATOM   1205  CA  PHE   518      18.510  29.492  82.067  1.00                 C  
ATOM   1206  C   PHE   518      18.619  29.466  80.524  1.00                 C  
ATOM   1207  O   PHE   518      17.816  28.827  79.823  1.00                 O  
ATOM   1208  CB  PHE   518      17.121  29.991  82.470  1.00                 C  
ATOM   1209  CG  PHE   518      16.821  29.835  83.933  1.00                 C  
ATOM   1210  CZ  PHE   518      16.265  29.538  86.640  1.00                 C  
ATOM   1211  CD1 PHE   518      16.862  30.926  84.783  1.00                 C  
ATOM   1212  CE1 PHE   518      16.586  30.782  86.130  1.00                 C  
ATOM   1213  CD2 PHE   518      16.498  28.596  84.459  1.00                 C  
ATOM   1214  CE2 PHE   518      16.222  28.452  85.806  1.00                 C  
ATOM   1215  N   CYS   519      19.651  30.130  80.022  1.00                 N  
ATOM   1216  CA  CYS   519      19.899  30.238  78.597  1.00                 C  
ATOM   1217  C   CYS   519      20.921  29.220  78.127  1.00                 C  
ATOM   1218  O   CYS   519      21.829  28.851  78.867  1.00                 O  
ATOM   1219  CB  CYS   519      20.372  31.649  78.241  1.00                 C  
ATOM   1220  SG  CYS   519      19.166  32.951  78.586  1.00                 S  
ATOM   1221  N   ASP   520      20.786  28.798  76.874  1.00                 N  
ATOM   1222  CA  ASP   520      21.681  27.832  76.254  1.00                 C  
ATOM   1223  C   ASP   520      22.120  28.236  74.825  1.00                 C  
ATOM   1224  O   ASP   520      21.292  28.319  73.914  1.00                 O  
ATOM   1225  CB  ASP   520      21.024  26.451  76.200  1.00                 C  
ATOM   1226  CG  ASP   520      21.943  25.392  75.623  1.00                 C  
ATOM   1227  OD1 ASP   520      22.935  25.762  74.961  1.00                 O  
ATOM   1228  OD2 ASP   520      21.671  24.191  75.834  1.00                 O  
ATOM   1229  N   PRO   521      23.398  28.612  74.641  1.00                 N  
ATOM   1230  CA  PRO   521      24.450  28.701  75.660  1.00                 C  
ATOM   1231  C   PRO   521      24.151  29.967  76.444  1.00                 C  
ATOM   1232  O   PRO   521      23.331  30.776  75.995  1.00                 O  
ATOM   1233  CB  PRO   521      25.746  28.767  74.849  1.00                 C  
ATOM   1234  CD  PRO   521      23.969  28.980  73.260  1.00                 C  
ATOM   1235  CG  PRO   521      25.359  29.453  73.582  1.00                 C  
ATOM   1236  N   PRO   522      24.768  30.143  77.637  1.00                 N  
ATOM   1237  CA  PRO   522      24.530  31.344  78.459  1.00                 C  
ATOM   1238  C   PRO   522      25.134  32.595  77.851  1.00                 C  
ATOM   1239  O   PRO   522      25.910  33.308  78.495  1.00                 O  
ATOM   1240  CB  PRO   522      25.193  31.014  79.798  1.00                 C  
ATOM   1241  CD  PRO   522      25.887  29.281  78.300  1.00                 C  
ATOM   1242  CG  PRO   522      26.352  30.147  79.437  1.00                 C  
ATOM   1243  N   MET   523      24.712  32.889  76.624  1.00                 N  
ATOM   1244  CA  MET   523      25.215  34.024  75.878  1.00                 C  
ATOM   1245  C   MET   523      24.106  34.678  75.090  1.00                 C  
ATOM   1246  O   MET   523      23.014  34.149  74.958  1.00                 O  
ATOM   1247  CB  MET   523      26.347  33.592  74.944  1.00                 C  
ATOM   1248  SD  MET   523      28.915  32.639  74.529  1.00                 S  
ATOM   1249  CE  MET   523      30.166  32.073  75.679  1.00                 C  
ATOM   1250  CG  MET   523      27.589  33.091  75.663  1.00                 C  
ATOM   1251  N   TYR   524      24.398  35.855  74.586  1.00                 N  
ATOM   1252  CA  TYR   524      23.444  36.609  73.822  1.00                 C  
ATOM   1253  C   TYR   524      24.177  37.097  72.573  1.00                 C  
ATOM   1254  O   TYR   524      25.207  37.782  72.669  1.00                 O  
ATOM   1255  CB  TYR   524      22.878  37.760  74.657  1.00                 C  
ATOM   1256  CG  TYR   524      21.845  38.592  73.932  1.00                 C  
ATOM   1257  OH  TYR   524      18.995  40.867  71.934  1.00                 O  
ATOM   1258  CZ  TYR   524      19.939  40.116  72.596  1.00                 C  
ATOM   1259  CD1 TYR   524      20.776  37.990  73.281  1.00                 C  
ATOM   1260  CE1 TYR   524      19.827  38.743  72.616  1.00                 C  
ATOM   1261  CD2 TYR   524      21.942  39.977  73.901  1.00                 C  
ATOM   1262  CE2 TYR   524      21.002  40.746  73.241  1.00                 C  
ATOM   1263  N   LYS   525      23.668  36.705  71.408  1.00                 N  
ATOM   1264  CA  LYS   525      24.267  37.096  70.138  1.00                 C  
ATOM   1265  C   LYS   525      23.246  37.819  69.267  1.00                 C  
ATOM   1266  O   LYS   525      22.530  37.179  68.492  1.00                 O  
ATOM   1267  CB  LYS   525      24.820  35.871  69.407  1.00                 C  
ATOM   1268  CD  LYS   525      27.127  35.887  70.395  1.00                 C  
ATOM   1269  CE  LYS   525      28.155  35.105  71.198  1.00                 C  
ATOM   1270  CG  LYS   525      25.850  35.086  70.203  1.00                 C  
ATOM   1271  NZ  LYS   525      29.354  35.928  71.517  1.00                 N  
ATOM   1272  N   PRO   526      23.091  39.146  69.445  1.00                 N  
ATOM   1273  CA  PRO   526      22.128  39.906  68.640  1.00                 C  
ATOM   1274  C   PRO   526      22.576  40.154  67.166  1.00                 C  
ATOM   1275  O   PRO   526      23.762  40.017  66.817  1.00                 O  
ATOM   1276  CB  PRO   526      21.996  41.238  69.381  1.00                 C  
ATOM   1277  CD  PRO   526      23.736  40.027  70.491  1.00                 C  
ATOM   1278  CG  PRO   526      23.302  41.406  70.083  1.00                 C  
ATOM   1279  N   MET   527      21.613  40.484  66.300  1.00                 N  
ATOM   1280  CA  MET   527      21.916  40.779  64.893  1.00                 C  
ATOM   1281  C   MET   527      22.452  42.196  64.812  1.00                 C  
ATOM   1282  O   MET   527      22.178  43.016  65.700  1.00                 O  
ATOM   1283  CB  MET   527      20.668  40.597  64.027  1.00                 C  
ATOM   1284  SD  MET   527      18.117  41.362  63.261  1.00                 S  
ATOM   1285  CE  MET   527      18.754  41.711  61.624  1.00                 C  
ATOM   1286  CG  MET   527      19.589  41.640  64.266  1.00                 C  
ATOM   1287  N   LEU   528      23.185  42.499  63.739  1.00                 N  
ATOM   1288  CA  LEU   528      23.729  43.843  63.558  1.00                 C  
ATOM   1289  C   LEU   528      22.673  44.727  62.959  1.00                 C  
ATOM   1290  O   LEU   528      21.682  44.247  62.424  1.00                 O  
ATOM   1291  CB  LEU   528      24.978  43.801  62.675  1.00                 C  
ATOM   1292  CG  LEU   528      26.161  42.993  63.212  1.00                 C  
ATOM   1293  CD1 LEU   528      27.289  42.949  62.193  1.00                 C  
ATOM   1294  CD2 LEU   528      26.658  43.575  64.526  1.00                 C  
ATOM   1295  N   HIS   529      22.825  46.028  63.150  1.00                 N  
ATOM   1296  CA  HIS   529      21.864  46.963  62.604  1.00                 C  
ATOM   1297  C   HIS   529      22.659  48.045  61.931  1.00                 C  
ATOM   1298  O   HIS   529      23.844  48.240  62.238  1.00                 O  
ATOM   1299  CB  HIS   529      20.955  47.504  63.709  1.00                 C  
ATOM   1300  CG  HIS   529      20.113  46.455  64.367  1.00                 C  
ATOM   1301  ND1 HIS   529      18.891  46.060  63.868  1.00                 N  
ATOM   1302  CE1 HIS   529      18.377  45.109  64.668  1.00                 C  
ATOM   1303  CD2 HIS   529      20.237  45.615  65.550  1.00                 C  
ATOM   1304  NE2 HIS   529      19.180  44.837  65.679  1.00                 N  
ATOM   1305  N   LYS   530      22.015  48.724  60.993  1.00                 N  
ATOM   1306  CA  LYS   530      22.670  49.778  60.239  1.00                 C  
ATOM   1307  C   LYS   530      22.824  51.084  61.007  1.00                 C  
ATOM   1308  O   LYS   530      21.846  51.634  61.522  1.00                 O  
ATOM   1309  CB  LYS   530      21.908  50.063  58.943  1.00                 C  
ATOM   1310  CD  LYS   530      21.142  49.262  56.692  1.00                 C  
ATOM   1311  CE  LYS   530      21.163  48.115  55.694  1.00                 C  
ATOM   1312  CG  LYS   530      21.922  48.914  57.949  1.00                 C  
ATOM   1313  NZ  LYS   530      20.391  48.436  54.462  1.00                 N  
ATOM   1314  N   ASP   531      24.070  51.539  61.118  1.00                 N  
ATOM   1315  CA  ASP   531      24.368  52.808  61.775  1.00                 C  
ATOM   1316  C   ASP   531      24.120  53.945  60.789  1.00                 C  
ATOM   1317  O   ASP   531      24.140  55.120  61.168  1.00                 O  
ATOM   1318  CB  ASP   531      25.810  52.821  62.286  1.00                 C  
ATOM   1319  CG  ASP   531      26.028  51.862  63.440  1.00                 C  
ATOM   1320  OD1 ASP   531      25.043  51.533  64.133  1.00                 O  
ATOM   1321  OD2 ASP   531      27.184  51.439  63.650  1.00                 O  
ATOM   1322  N   HIS   532      23.921  53.581  59.519  1.00                 N  
ATOM   1323  CA  HIS   532      23.629  54.541  58.453  1.00                 C  
ATOM   1324  C   HIS   532      22.175  54.998  58.611  1.00                 C  
ATOM   1325  O   HIS   532      21.223  54.203  58.628  1.00                 O  
ATOM   1326  CB  HIS   532      23.879  53.911  57.081  1.00                 C  
ATOM   1327  CG  HIS   532      23.740  54.871  55.941  1.00                 C  
ATOM   1328  ND1 HIS   532      22.529  55.415  55.570  1.00                 N  
ATOM   1329  CE1 HIS   532      22.722  56.235  54.521  1.00                 C  
ATOM   1330  CD2 HIS   532      24.647  55.478  54.978  1.00                 C  
ATOM   1331  NE2 HIS   532      23.990  56.277  54.161  1.00                 N  
ATOM   1332  N   ALA   533      22.058  56.286  58.893  1.00                 N  
ATOM   1333  CA  ALA   533      20.794  56.979  59.085  1.00                 C  
ATOM   1334  C   ALA   533      21.275  58.436  59.128  1.00                 C  
ATOM   1335  O   ALA   533      20.749  59.283  59.857  1.00                 O  
ATOM   1336  CB  ALA   533      20.102  56.480  60.344  1.00                 C  
ATOM   1337  N   GLU   534      22.332  58.672  58.347  1.00                 N  
ATOM   1338  CA  GLU   534      22.996  59.965  58.190  1.00                 C  
ATOM   1339  C   GLU   534      23.236  60.208  56.683  1.00                 C  
ATOM   1340  O   GLU   534      23.507  61.335  56.260  1.00                 O  
ATOM   1341  CB  GLU   534      24.306  59.994  58.980  1.00                 C  
ATOM   1342  CD  GLU   534      25.443  59.914  61.234  1.00                 C  
ATOM   1343  CG  GLU   534      24.128  59.844  60.482  1.00                 C  
ATOM   1344  OE1 GLU   534      26.500  59.996  60.575  1.00                 O  
ATOM   1345  OE2 GLU   534      25.415  59.887  62.483  1.00                 O  
TER
