# Supplementary material for: Comparative Single-Cell Transcriptomics Reveals Novel Genes Involved in Bivalve Embryonic Shell Formation and Questions Ontogenetic Homology of Molluscan Shell Types
Source: Front Cell Dev Biol. 2022 Jun 9;10:883755. doi: 10.3389/fcell.2022.883755 (PMC9261976; doi:10.3389/fcell.2022.883755)
Supplement: Supplementary file 1 [file DataSheet1.ZIP › Supplementary_File1/s_f_1/e7dceac94d6c7b9a.final.pdb]

SSBOND   1 CYS     76    CYS    236
ATOM      1  N   LYS    35      44.141  -6.513   2.022  1.00                 N  
ATOM      2  CA  LYS    35      43.166  -5.900   2.965  1.00                 C  
ATOM      3  C   LYS    35      43.485  -4.406   3.250  1.00                 C  
ATOM      4  O   LYS    35      44.020  -4.075   4.317  1.00                 O  
ATOM      5  CB  LYS    35      43.135  -6.676   4.283  1.00                 C  
ATOM      6  CD  LYS    35      42.076  -7.030   6.531  1.00                 C  
ATOM      7  CE  LYS    35      41.039  -6.528   7.523  1.00                 C  
ATOM      8  CG  LYS    35      42.095  -6.177   5.273  1.00                 C  
ATOM      9  NZ  LYS    35      41.012  -7.352   8.763  1.00                 N  
ATOM     10  N   GLY    36      43.167  -3.524   2.285  1.00                 N  
ATOM     11  CA  GLY    36      43.309  -2.032   2.430  1.00                 C  
ATOM     12  C   GLY    36      41.967  -1.298   2.768  1.00                 C  
ATOM     13  O   GLY    36      41.968  -0.128   3.201  1.00                 O  
ATOM     14  N   LEU    37      40.835  -1.994   2.602  1.00                 N  
ATOM     15  CA  LEU    37      39.439  -1.491   2.830  1.00                 C  
ATOM     16  C   LEU    37      38.992  -0.281   1.958  1.00                 C  
ATOM     17  O   LEU    37      37.853  -0.283   1.493  1.00                 O  
ATOM     18  CB  LEU    37      39.246  -1.091   4.294  1.00                 C  
ATOM     19  CG  LEU    37      39.296  -2.226   5.319  1.00                 C  
ATOM     20  CD1 LEU    37      39.243  -1.673   6.735  1.00                 C  
ATOM     21  CD2 LEU    37      38.156  -3.206   5.091  1.00                 C  
ATOM     22  N   ARG    38      39.873   0.722   1.764  1.00                 N  
ATOM     23  CA  ARG    38      39.683   1.875   0.852  1.00                 C  
ATOM     24  C   ARG    38      39.442   1.442  -0.593  1.00                 C  
ATOM     25  O   ARG    38      38.724   2.116  -1.330  1.00                 O  
ATOM     26  CB  ARG    38      40.895   2.807   0.907  1.00                 C  
ATOM     27  CD  ARG    38      42.246   4.486   2.194  1.00                 C  
ATOM     28  NE  ARG    38      42.444   5.160   3.475  1.00                 N  
ATOM     29  CG  ARG    38      41.032   3.571   2.214  1.00                 C  
ATOM     30  CZ  ARG    38      41.834   6.286   3.829  1.00                 C  
ATOM     31  NH1 ARG    38      42.077   6.826   5.016  1.00                 N  
ATOM     32  NH2 ARG    38      40.982   6.868   2.997  1.00                 N  
ATOM     33  N   VAL    39      40.064   0.332  -0.990  1.00                 N  
ATOM     34  CA  VAL    39      40.026  -0.143  -2.369  1.00                 C  
ATOM     35  C   VAL    39      39.210  -1.393  -2.681  1.00                 C  
ATOM     36  O   VAL    39      39.046  -1.771  -3.841  1.00                 O  
ATOM     37  CB  VAL    39      41.441  -0.425  -2.908  1.00                 C  
ATOM     38  CG1 VAL    39      42.280   0.844  -2.890  1.00                 C  
ATOM     39  CG2 VAL    39      42.111  -1.523  -2.097  1.00                 C  
ATOM     40  N   LEU    40      38.656  -2.037  -1.674  1.00                 N  
ATOM     41  CA  LEU    40      37.833  -3.213  -1.940  1.00                 C  
ATOM     42  C   LEU    40      36.554  -2.701  -2.587  1.00                 C  
ATOM     43  O   LEU    40      35.871  -3.366  -3.303  1.00                 O  
ATOM     44  CB  LEU    40      37.570  -3.987  -0.646  1.00                 C  
ATOM     45  CG  LEU    40      38.785  -4.650   0.005  1.00                 C  
ATOM     46  CD1 LEU    40      38.408  -5.263   1.345  1.00                 C  
ATOM     47  CD2 LEU    40      39.376  -5.709  -0.913  1.00                 C  
ATOM     48  N   THR    41      36.253  -1.468  -2.297  1.00                 N  
ATOM     49  CA  THR    41      35.258  -0.694  -3.009  1.00                 C  
ATOM     50  C   THR    41      35.596  -0.452  -4.528  1.00                 C  
ATOM     51  O   THR    41      34.759  -0.613  -5.421  1.00                 O  
ATOM     52  CB  THR    41      35.038   0.682  -2.354  1.00                 C  
ATOM     53  OG1 THR    41      34.546   0.506  -1.020  1.00                 O  
ATOM     54  CG2 THR    41      34.023   1.493  -3.144  1.00                 C  
ATOM     55  N   THR    42      36.822  -0.037  -4.809  1.00                 N  
ATOM     56  CA  THR    42      37.285   0.113  -6.180  1.00                 C  
ATOM     57  C   THR    42      37.318  -1.229  -6.886  1.00                 C  
ATOM     58  O   THR    42      36.990  -1.322  -8.034  1.00                 O  
ATOM     59  CB  THR    42      38.681   0.760  -6.237  1.00                 C  
ATOM     60  OG1 THR    42      38.625   2.075  -5.669  1.00                 O  
ATOM     61  CG2 THR    42      39.158   0.872  -7.676  1.00                 C  
ATOM     62  N   VAL    43      37.719  -2.271  -6.192  1.00                 N  
ATOM     63  CA  VAL    43      37.789  -3.604  -6.767  1.00                 C  
ATOM     64  C   VAL    43      36.443  -4.084  -7.328  1.00                 C  
ATOM     65  O   VAL    43      36.378  -4.847  -8.276  1.00                 O  
ATOM     66  CB  VAL    43      38.294  -4.635  -5.741  1.00                 C  
ATOM     67  CG1 VAL    43      38.171  -6.045  -6.298  1.00                 C  
ATOM     68  CG2 VAL    43      39.734  -4.337  -5.351  1.00                 C  
ATOM     69  N   VAL    44      35.375  -3.645  -6.679  1.00                 N  
ATOM     70  CA  VAL    44      33.994  -3.846  -7.095  1.00                 C  
ATOM     71  C   VAL    44      33.766  -3.362  -8.467  1.00                 C  
ATOM     72  O   VAL    44      33.025  -3.925  -9.254  1.00                 O  
ATOM     73  CB  VAL    44      33.009  -3.154  -6.135  1.00                 C  
ATOM     74  CG1 VAL    44      31.598  -3.191  -6.701  1.00                 C  
ATOM     75  CG2 VAL    44      33.053  -3.808  -4.763  1.00                 C  
ATOM     76  N   PHE    45      34.370  -2.223  -8.706  1.00                 N  
ATOM     77  CA  PHE    45      34.194  -1.520  -9.922  1.00                 C  
ATOM     78  C   PHE    45      34.933  -2.291 -10.963  1.00                 C  
ATOM     79  O   PHE    45      34.363  -2.672 -11.962  1.00                 O  
ATOM     80  CB  PHE    45      34.698  -0.082  -9.787  1.00                 C  
ATOM     81  CG  PHE    45      33.804   0.798  -8.960  1.00                 C  
ATOM     82  CZ  PHE    45      32.146   2.427  -7.436  1.00                 C  
ATOM     83  CD1 PHE    45      34.170   1.173  -7.679  1.00                 C  
ATOM     84  CE1 PHE    45      33.348   1.982  -6.919  1.00                 C  
ATOM     85  CD2 PHE    45      32.598   1.252  -9.464  1.00                 C  
ATOM     86  CE2 PHE    45      31.776   2.062  -8.703  1.00                 C  
ATOM     87  N   ILE    46      36.186  -2.583 -10.673  1.00                 N  
ATOM     88  CA  ILE    46      37.061  -3.227 -11.622  1.00                 C  
ATOM     89  C   ILE    46      36.404  -4.525 -12.127  1.00                 C  
ATOM     90  O   ILE    46      36.363  -4.778 -13.329  1.00                 O  
ATOM     91  CB  ILE    46      38.443  -3.518 -11.008  1.00                 C  
ATOM     92  CD1 ILE    46      39.445  -1.337 -11.866  1.00                 C  
ATOM     93  CG1 ILE    46      39.160  -2.211 -10.665  1.00                 C  
ATOM     94  CG2 ILE    46      39.269  -4.388 -11.943  1.00                 C  
ATOM     95  N   VAL    47      35.857  -5.313 -11.213  1.00                 N  
ATOM     96  CA  VAL    47      35.195  -6.557 -11.567  1.00                 C  
ATOM     97  C   VAL    47      33.937  -6.242 -12.341  1.00                 C  
ATOM     98  O   VAL    47      33.629  -6.879 -13.308  1.00                 O  
ATOM     99  CB  VAL    47      34.876  -7.402 -10.319  1.00                 C  
ATOM    100  CG1 VAL    47      34.030  -8.608 -10.695  1.00                 C  
ATOM    101  CG2 VAL    47      36.159  -7.840  -9.630  1.00                 C  
ATOM    102  N   GLY    48      33.213  -5.241 -11.894  1.00                 N  
ATOM    103  CA  GLY    48      31.944  -4.884 -12.482  1.00                 C  
ATOM    104  C   GLY    48      32.008  -4.242 -13.852  1.00                 C  
ATOM    105  O   GLY    48      31.224  -4.618 -14.732  1.00                 O  
ATOM    106  N   VAL    49      32.899  -3.254 -14.008  1.00                 N  
ATOM    107  CA  VAL    49      33.195  -2.641 -15.302  1.00                 C  
ATOM    108  C   VAL    49      33.426  -3.753 -16.373  1.00                 C  
ATOM    109  O   VAL    49      32.857  -3.719 -17.461  1.00                 O  
ATOM    110  CB  VAL    49      34.419  -1.710 -15.219  1.00                 C  
ATOM    111  CG1 VAL    49      34.840  -1.258 -16.609  1.00                 C  
ATOM    112  CG2 VAL    49      34.116  -0.511 -14.334  1.00                 C  
ATOM    113  N   ILE    50      34.203  -4.770 -16.042  1.00                 N  
ATOM    114  CA  ILE    50      34.599  -5.798 -17.013  1.00                 C  
ATOM    115  C   ILE    50      33.564  -6.918 -17.240  1.00                 C  
ATOM    116  O   ILE    50      33.153  -7.180 -18.354  1.00                 O  
ATOM    117  CB  ILE    50      35.928  -6.467 -16.616  1.00                 C  
ATOM    118  CD1 ILE    50      38.366  -5.949 -16.078  1.00                 C  
ATOM    119  CG1 ILE    50      37.079  -5.463 -16.708  1.00                 C  
ATOM    120  CG2 ILE    50      36.181  -7.698 -17.473  1.00                 C  
ATOM    121  N   ALA    51      33.188  -7.577 -16.150  1.00                 N  
ATOM    122  CA  ALA    51      32.284  -8.734 -16.127  1.00                 C  
ATOM    123  C   ALA    51      30.934  -8.248 -16.659  1.00                 C  
ATOM    124  O   ALA    51      30.586  -7.074 -16.449  1.00                 O  
ATOM    125  CB  ALA    51      32.184  -9.301 -14.719  1.00                 C  
ATOM    126  N   GLY    52      30.185  -9.099 -17.367  1.00                 N  
ATOM    127  CA  GLY    52      28.842  -8.671 -17.773  1.00                 C  
ATOM    128  C   GLY    52      28.029  -9.655 -18.576  1.00                 C  
ATOM    129  O   GLY    52      27.485 -10.592 -17.981  1.00                 O  
ATOM    130  N   THR    53      27.906  -9.377 -19.897  1.00                 N  
ATOM    131  CA  THR    53      27.288 -10.257 -20.944  1.00                 C  
ATOM    132  C   THR    53      28.303 -11.051 -21.833  1.00                 C  
ATOM    133  O   THR    53      27.918 -11.895 -22.690  1.00                 O  
ATOM    134  CB  THR    53      26.386  -9.452 -21.898  1.00                 C  
ATOM    135  OG1 THR    53      27.167  -8.460 -22.575  1.00                 O  
ATOM    136  CG2 THR    53      25.280  -8.753 -21.122  1.00                 C  
ATOM    137  N   GLY    54      29.589 -10.868 -21.546  1.00                 N  
ATOM    138  CA  GLY    54      30.646 -11.459 -22.351  1.00                 C  
ATOM    139  C   GLY    54      30.625 -12.981 -22.388  1.00                 C  
ATOM    140  O   GLY    54      30.344 -13.564 -23.446  1.00                 O  
ATOM    141  N   PHE    55      30.922 -13.597 -21.228  1.00                 N  
ATOM    142  CA  PHE    55      30.904 -15.086 -21.049  1.00                 C  
ATOM    143  C   PHE    55      29.576 -15.721 -21.438  1.00                 C  
ATOM    144  O   PHE    55      29.548 -16.870 -21.851  1.00                 O  
ATOM    145  CB  PHE    55      31.225 -15.455 -19.599  1.00                 C  
ATOM    146  CG  PHE    55      30.107 -15.168 -18.639  1.00                 C  
ATOM    147  CZ  PHE    55      28.041 -14.629 -16.859  1.00                 C  
ATOM    148  CD1 PHE    55      29.135 -16.118 -18.380  1.00                 C  
ATOM    149  CE1 PHE    55      28.107 -15.853 -17.496  1.00                 C  
ATOM    150  CD2 PHE    55      30.028 -13.946 -17.993  1.00                 C  
ATOM    151  CE2 PHE    55      28.999 -13.682 -17.109  1.00                 C  
ATOM    152  N   LEU    56      28.495 -14.965 -21.334  1.00                 N  
ATOM    153  CA  LEU    56      27.192 -15.501 -21.606  1.00                 C  
ATOM    154  C   LEU    56      26.895 -15.776 -23.088  1.00                 C  
ATOM    155  O   LEU    56      25.998 -16.607 -23.391  1.00                 O  
ATOM    156  CB  LEU    56      26.105 -14.563 -21.076  1.00                 C  
ATOM    157  CG  LEU    56      26.022 -14.413 -19.556  1.00                 C  
ATOM    158  CD1 LEU    56      24.998 -13.354 -19.175  1.00                 C  
ATOM    159  CD2 LEU    56      25.676 -15.742 -18.902  1.00                 C  
ATOM    160  N   THR    57      27.649 -15.111 -23.986  1.00                 N  
ATOM    161  CA  THR    57      27.505 -15.266 -25.468  1.00                 C  
ATOM    162  C   THR    57      28.750 -15.545 -26.357  1.00                 C  
ATOM    163  O   THR    57      28.623 -16.019 -27.529  1.00                 O  
ATOM    164  CB  THR    57      26.862 -14.020 -26.106  1.00                 C  
ATOM    165  OG1 THR    57      27.707 -12.882 -25.895  1.00                 O  
ATOM    166  CG2 THR    57      25.505 -13.741 -25.479  1.00                 C  
ATOM    167  N   LEU    58      29.939 -15.240 -25.846  1.00                 N  
ATOM    168  CA  LEU    58      31.124 -15.393 -26.672  1.00                 C  
ATOM    169  C   LEU    58      31.624 -16.811 -26.952  1.00                 C  
ATOM    170  O   LEU    58      32.014 -17.015 -28.102  1.00                 O  
ATOM    171  CB  LEU    58      32.304 -14.634 -26.062  1.00                 C  
ATOM    172  CG  LEU    58      32.204 -13.108 -26.066  1.00                 C  
ATOM    173  CD1 LEU    58      33.351 -12.491 -25.280  1.00                 C  
ATOM    174  CD2 LEU    58      32.192 -12.574 -27.491  1.00                 C  
ATOM    175  N   PRO    59      31.594 -17.786 -25.963  1.00                 N  
ATOM    176  CA  PRO    59      32.029 -19.182 -26.273  1.00                 C  
ATOM    177  C   PRO    59      31.796 -19.646 -27.729  1.00                 C  
ATOM    178  O   PRO    59      32.746 -20.136 -28.325  1.00                 O  
ATOM    179  CB  PRO    59      31.201 -20.048 -25.321  1.00                 C  
ATOM    180  CD  PRO    59      30.647 -17.781 -24.787  1.00                 C  
ATOM    181  CG  PRO    59      30.869 -19.140 -24.184  1.00                 C  
ATOM    182  N   LYS    60      31.885 -18.191 -30.574  1.00                 N  
ATOM    183  CA  LYS    60      32.985 -17.716 -31.398  1.00                 C  
ATOM    184  C   LYS    60      34.320 -18.395 -31.069  1.00                 C  
ATOM    185  O   LYS    60      35.085 -18.716 -31.963  1.00                 O  
ATOM    186  CB  LYS    60      33.148 -16.202 -31.254  1.00                 C  
ATOM    187  CD  LYS    60      33.950 -15.729 -33.584  1.00                 C  
ATOM    188  CE  LYS    60      35.004 -15.031 -34.428  1.00                 C  
ATOM    189  CG  LYS    60      34.263 -15.613 -32.102  1.00                 C  
ATOM    190  NZ  LYS    60      34.742 -15.187 -35.885  1.00                 N  
ATOM    191  N   ALA    61      34.581 -18.558 -29.769  1.00                 N  
ATOM    192  CA  ALA    61      35.893 -18.960 -29.243  1.00                 C  
ATOM    193  C   ALA    61      36.130 -20.402 -29.621  1.00                 C  
ATOM    194  O   ALA    61      37.238 -20.748 -30.048  1.00                 O  
ATOM    195  CB  ALA    61      35.945 -18.758 -27.736  1.00                 C  
ATOM    196  N   ILE    62      35.090 -21.231 -29.485  1.00                 N  
ATOM    197  CA  ILE    62      35.183 -22.660 -29.804  1.00                 C  
ATOM    198  C   ILE    62      34.973 -22.926 -31.294  1.00                 C  
ATOM    199  O   ILE    62      35.596 -23.835 -31.856  1.00                 O  
ATOM    200  CB  ILE    62      34.172 -23.487 -28.989  1.00                 C  
ATOM    201  CD1 ILE    62      33.455 -24.016 -26.600  1.00                 C  
ATOM    202  CG1 ILE    62      34.534 -23.459 -27.503  1.00                 C  
ATOM    203  CG2 ILE    62      34.090 -24.908 -29.525  1.00                 C  
ATOM    204  N   ASP    63      34.201 -22.072 -31.959  1.00                 N  
ATOM    205  CA  ASP    63      34.113 -22.100 -33.426  1.00                 C  
ATOM    206  C   ASP    63      35.345 -21.626 -34.199  1.00                 C  
ATOM    207  O   ASP    63      35.321 -21.571 -35.435  1.00                 O  
ATOM    208  CB  ASP    63      32.932 -21.256 -33.908  1.00                 C  
ATOM    209  CG  ASP    63      32.564 -21.539 -35.351  1.00                 C  
ATOM    210  OD1 ASP    63      32.299 -22.715 -35.678  1.00                 O  
ATOM    211  OD2 ASP    63      32.541 -20.584 -36.156  1.00                 O  
ATOM    212  N   ASN    64      36.392 -21.238 -33.470  1.00                 N  
ATOM    213  CA  ASN    64      37.657 -20.783 -34.034  1.00                 C  
ATOM    214  C   ASN    64      38.806 -21.615 -33.503  1.00                 C  
ATOM    215  O   ASN    64      39.675 -21.988 -34.289  1.00                 O  
ATOM    216  CB  ASN    64      37.874 -19.298 -33.735  1.00                 C  
ATOM    217  CG  ASN    64      36.905 -18.406 -34.485  1.00                 C  
ATOM    218  OD1 ASN    64      36.611 -18.639 -35.658  1.00                 O  
ATOM    219  ND2 ASN    64      36.404 -17.378 -33.809  1.00                 N  
ATOM    220  N   ALA    65      38.836 -21.873 -32.190  1.00                 N  
ATOM    221  CA  ALA    65      39.823 -22.786 -31.611  1.00                 C  
ATOM    222  C   ALA    65      39.608 -24.233 -32.111  1.00                 C  
ATOM    223  O   ALA    65      40.585 -24.973 -32.294  1.00                 O  
ATOM    224  CB  ALA    65      39.758 -22.743 -30.092  1.00                 C  
ATOM    225  N   GLY    66      38.347 -24.634 -32.345  1.00                 N  
ATOM    226  CA  GLY    66      38.015 -25.963 -32.903  1.00                 C  
ATOM    227  C   GLY    66      38.378 -27.124 -32.014  1.00                 C  
ATOM    228  O   GLY    66      38.478 -28.256 -32.494  1.00                 O  
ATOM    229  N   TRP    67      38.535 -26.803 -30.719  1.00                 N  
ATOM    230  CA  TRP    67      39.038 -27.674 -29.629  1.00                 C  
ATOM    231  C   TRP    67      38.853 -26.951 -28.252  1.00                 C  
ATOM    232  O   TRP    67      39.084 -25.728 -28.145  1.00                 O  
ATOM    233  CB  TRP    67      40.507 -28.033 -29.864  1.00                 C  
ATOM    234  CG  TRP    67      41.415 -26.842 -29.911  1.00                 C  
ATOM    235  CD1 TRP    67      42.112 -26.302 -28.869  1.00                 C  
ATOM    236  NE1 TRP    67      42.837 -25.216 -29.295  1.00                 N  
ATOM    237  CD2 TRP    67      41.725 -26.043 -31.059  1.00                 C  
ATOM    238  CE2 TRP    67      42.615 -25.039 -30.639  1.00                 C  
ATOM    239  CH2 TRP    67      42.727 -24.138 -32.818  1.00                 C  
ATOM    240  CZ2 TRP    67      43.123 -24.078 -31.512  1.00                 C  
ATOM    241  CE3 TRP    67      41.336 -26.080 -32.402  1.00                 C  
ATOM    242  CZ3 TRP    67      41.843 -25.126 -33.263  1.00                 C  
ATOM    243  N   ILE    68      38.456 -27.688 -27.195  1.00                 N  
ATOM    244  CA  ILE    68      38.320 -27.038 -25.886  1.00                 C  
ATOM    245  C   ILE    68      39.611 -26.439 -25.325  1.00                 C  
ATOM    246  O   ILE    68      39.590 -25.299 -24.836  1.00                 O  
ATOM    247  CB  ILE    68      37.757 -28.008 -24.830  1.00                 C  
ATOM    248  CD1 ILE    68      35.767 -29.526 -24.348  1.00                 C  
ATOM    249  CG1 ILE    68      36.304 -28.361 -25.151  1.00                 C  
ATOM    250  CG2 ILE    68      37.902 -27.419 -23.435  1.00                 C  
ATOM    251  N   GLY    69      40.716 -27.186 -25.396  1.00                 N  
ATOM    252  CA  GLY    69      41.996 -26.734 -24.804  1.00                 C  
ATOM    253  C   GLY    69      42.564 -25.363 -25.248  1.00                 C  
ATOM    254  O   GLY    69      43.006 -24.542 -24.409  1.00                 O  
ATOM    255  N   PHE    70      42.552 -25.114 -26.563  1.00                 N  
ATOM    256  CA  PHE    70      43.091 -23.868 -27.160  1.00                 C  
ATOM    257  C   PHE    70      42.204 -22.686 -26.841  1.00                 C  
ATOM    258  O   PHE    70      42.705 -21.609 -26.525  1.00                 O  
ATOM    259  CB  PHE    70      43.240 -24.021 -28.675  1.00                 C  
ATOM    260  CG  PHE    70      43.833 -22.817 -29.350  1.00                 C  
ATOM    261  CZ  PHE    70      44.925 -20.588 -30.602  1.00                 C  
ATOM    262  CD1 PHE    70      45.183 -22.536 -29.234  1.00                 C  
ATOM    263  CE1 PHE    70      45.729 -21.428 -29.855  1.00                 C  
ATOM    264  CD2 PHE    70      43.042 -21.966 -30.101  1.00                 C  
ATOM    265  CE2 PHE    70      43.587 -20.859 -30.722  1.00                 C  
ATOM    266  N   LEU    71      40.892 -22.886 -26.928  1.00                 N  
ATOM    267  CA  LEU    71      39.942 -21.867 -26.488  1.00                 C  
ATOM    268  C   LEU    71      40.077 -21.442 -25.019  1.00                 C  
ATOM    269  O   LEU    71      39.938 -20.242 -24.708  1.00                 O  
ATOM    270  CB  LEU    71      38.505 -22.343 -26.710  1.00                 C  
ATOM    271  CG  LEU    71      37.405 -21.302 -26.491  1.00                 C  
ATOM    272  CD1 LEU    71      36.110 -21.739 -27.159  1.00                 C  
ATOM    273  CD2 LEU    71      37.179 -21.063 -25.006  1.00                 C  
ATOM    274  N   LEU    72      40.361 -22.404 -24.127  1.00                 N  
ATOM    275  CA  LEU    72      40.526 -22.108 -22.690  1.00                 C  
ATOM    276  C   LEU    72      41.787 -21.274 -22.399  1.00                 C  
ATOM    277  O   LEU    72      41.750 -20.405 -21.507  1.00                 O  
ATOM    278  CB  LEU    72      40.579 -23.404 -21.879  1.00                 C  
ATOM    279  CG  LEU    72      40.710 -23.250 -20.362  1.00                 C  
ATOM    280  CD1 LEU    72      39.539 -22.460 -19.799  1.00                 C  
ATOM    281  CD2 LEU    72      40.803 -24.610 -19.689  1.00                 C  
ATOM    282  N   ILE    73      42.889 -21.518 -23.119  1.00                 N  
ATOM    283  CA  ILE    73      44.077 -20.668 -22.945  1.00                 C  
ATOM    284  C   ILE    73      43.815 -19.204 -23.371  1.00                 C  
ATOM    285  O   ILE    73      44.344 -18.274 -22.731  1.00                 O  
ATOM    286  CB  ILE    73      45.283 -21.217 -23.729  1.00                 C  
ATOM    287  CD1 ILE    73      46.695 -23.312 -24.065  1.00                 C  
ATOM    288  CG1 ILE    73      45.679 -22.598 -23.202  1.00                 C  
ATOM    289  CG2 ILE    73      46.445 -20.236 -23.675  1.00                 C  
ATOM    290  N   LEU    74      42.742 -17.066 -20.715  1.00                 N  
ATOM    291  CA  LEU    74      43.854 -16.806 -19.783  1.00                 C  
ATOM    292  C   LEU    74      44.818 -15.741 -20.297  1.00                 C  
ATOM    293  O   LEU    74      45.246 -14.864 -19.542  1.00                 O  
ATOM    294  CB  LEU    74      44.631 -18.094 -19.503  1.00                 C  
ATOM    295  CG  LEU    74      45.697 -18.018 -18.409  1.00                 C  
ATOM    296  CD1 LEU    74      46.051 -19.409 -17.905  1.00                 C  
ATOM    297  CD2 LEU    74      46.942 -17.308 -18.920  1.00                 C  
ATOM    298  N   VAL    75      45.189 -15.844 -21.565  1.00                 N  
ATOM    299  CA  VAL    75      46.192 -14.945 -22.149  1.00                 C  
ATOM    300  C   VAL    75      45.654 -13.551 -22.401  1.00                 C  
ATOM    301  O   VAL    75      46.345 -12.579 -22.115  1.00                 O  
ATOM    302  CB  VAL    75      46.754 -15.507 -23.468  1.00                 C  
ATOM    303  CG1 VAL    75      47.655 -14.484 -24.142  1.00                 C  
ATOM    304  CG2 VAL    75      47.510 -16.803 -23.216  1.00                 C  
ATOM    305  N   CYS    76      44.439 -13.473 -22.946  1.00                 N  
ATOM    306  CA  CYS    76      43.692 -12.213 -23.045  1.00                 C  
ATOM    307  C   CYS    76      43.596 -11.488 -21.701  1.00                 C  
ATOM    308  O   CYS    76      43.817 -10.280 -21.633  1.00                 O  
ATOM    309  CB  CYS    76      42.284 -12.466 -23.589  1.00                 C  
ATOM    310  SG  CYS    76      41.287 -10.973 -23.802  1.00                 S  
ATOM    311  N   CYS    77      43.272 -12.238 -20.650  1.00                 N  
ATOM    312  CA  CYS    77      43.260 -11.737 -19.275  1.00                 C  
ATOM    313  C   CYS    77      44.619 -11.278 -18.762  1.00                 C  
ATOM    314  O   CYS    77      44.726 -10.258 -18.110  1.00                 O  
ATOM    315  CB  CYS    77      42.721 -12.805 -18.320  1.00                 C  
ATOM    316  SG  CYS    77      42.538 -12.252 -16.609  1.00                 S  
ATOM    317  N   PHE    78      45.666 -12.023 -19.089  1.00                 N  
ATOM    318  CA  PHE    78      47.040 -11.707 -18.667  1.00                 C  
ATOM    319  C   PHE    78      47.586 -10.477 -19.417  1.00                 C  
ATOM    320  O   PHE    78      48.443  -9.735 -18.915  1.00                 O  
ATOM    321  CB  PHE    78      47.960 -12.909 -18.893  1.00                 C  
ATOM    322  CG  PHE    78      47.736 -14.034 -17.924  1.00                 C  
ATOM    323  CZ  PHE    78      47.328 -16.119 -16.132  1.00                 C  
ATOM    324  CD1 PHE    78      46.534 -14.157 -17.249  1.00                 C  
ATOM    325  CE1 PHE    78      46.328 -15.193 -16.358  1.00                 C  
ATOM    326  CD2 PHE    78      48.727 -14.970 -17.687  1.00                 C  
ATOM    327  CE2 PHE    78      48.521 -16.005 -16.796  1.00                 C  
ATOM    328  N   LEU    79      47.027 -10.300 -20.615  1.00                 N  
ATOM    329  CA  LEU    79      47.251  -9.159 -21.497  1.00                 C  
ATOM    330  C   LEU    79      46.654  -7.877 -20.911  1.00                 C  
ATOM    331  O   LEU    79      47.252  -6.816 -20.981  1.00                 O  
ATOM    332  CB  LEU    79      46.657  -9.427 -22.881  1.00                 C  
ATOM    333  CG  LEU    79      47.342 -10.512 -23.714  1.00                 C  
ATOM    334  CD1 LEU    79      46.551 -10.795 -24.983  1.00                 C  
ATOM    335  CD2 LEU    79      48.766 -10.106 -24.059  1.00                 C  
ATOM    336  N   SER    80      45.453  -7.978 -20.374  1.00                 N  
ATOM    337  CA  SER    80      44.742  -6.809 -19.896  1.00                 C  
ATOM    338  C   SER    80      45.164  -6.479 -18.479  1.00                 C  
ATOM    339  O   SER    80      44.973  -5.348 -18.065  1.00                 O  
ATOM    340  CB  SER    80      43.230  -7.035 -19.966  1.00                 C  
ATOM    341  OG  SER    80      42.820  -8.029 -19.042  1.00                 O  
ATOM    342  N   ALA    81      45.724  -7.432 -17.727  1.00                 N  
ATOM    343  CA  ALA    81      46.276  -7.096 -16.406  1.00                 C  
ATOM    344  C   ALA    81      47.525  -6.290 -16.723  1.00                 C  
ATOM    345  O   ALA    81      47.839  -5.305 -16.022  1.00                 O  
ATOM    346  CB  ALA    81      46.547  -8.362 -15.607  1.00                 C  
ATOM    347  N   TYR    82      48.211  -6.712 -17.797  1.00                 N  
ATOM    348  CA  TYR    82      49.350  -5.975 -18.321  1.00                 C  
ATOM    349  C   TYR    82      48.883  -4.573 -18.790  1.00                 C  
ATOM    350  O   TYR    82      49.292  -3.558 -18.215  1.00                 O  
ATOM    351  CB  TYR    82      50.006  -6.747 -19.467  1.00                 C  
ATOM    352  CG  TYR    82      50.770  -7.973 -19.022  1.00                 C  
ATOM    353  OH  TYR    82      52.869 -11.341 -17.780  1.00                 O  
ATOM    354  CZ  TYR    82      52.175 -10.227 -18.193  1.00                 C  
ATOM    355  CD1 TYR    82      50.930  -8.260 -17.672  1.00                 C  
ATOM    356  CE1 TYR    82      51.627  -9.379 -17.256  1.00                 C  
ATOM    357  CD2 TYR    82      51.330  -8.840 -19.952  1.00                 C  
ATOM    358  CE2 TYR    82      52.030  -9.963 -19.554  1.00                 C  
ATOM    359  N   THR    83      47.962  -4.540 -19.766  1.00                 N  
ATOM    360  CA  THR    83      47.403  -3.291 -20.331  1.00                 C  
ATOM    361  C   THR    83      46.918  -2.306 -19.291  1.00                 C  
ATOM    362  O   THR    83      47.199  -1.111 -19.351  1.00                 O  
ATOM    363  CB  THR    83      46.230  -3.579 -21.286  1.00                 C  
ATOM    364  OG1 THR    83      46.691  -4.373 -22.387  1.00                 O  
ATOM    365  CG2 THR    83      45.655  -2.280 -21.830  1.00                 C  
ATOM    366  N   GLY    84      46.176  -2.833 -18.333  1.00                 N  
ATOM    367  CA  GLY    84      45.601  -2.049 -17.273  1.00                 C  
ATOM    368  C   GLY    84      46.618  -1.333 -16.421  1.00                 C  
ATOM    369  O   GLY    84      46.360  -0.234 -15.987  1.00                 O  
ATOM    370  N   HIS    85      47.765  -1.938 -16.149  1.00                 N  
ATOM    371  CA  HIS    85      48.763  -1.283 -15.289  1.00                 C  
ATOM    372  C   HIS    85      49.556  -0.234 -16.037  1.00                 C  
ATOM    373  O   HIS    85      49.959   0.759 -15.446  1.00                 O  
ATOM    374  CB  HIS    85      49.718  -2.319 -14.692  1.00                 C  
ATOM    375  CG  HIS    85      49.073  -3.232 -13.697  1.00                 C  
ATOM    376  ND1 HIS    85      49.464  -4.543 -13.527  1.00                 N  
ATOM    377  CE1 HIS    85      48.705  -5.105 -12.569  1.00                 C  
ATOM    378  CD2 HIS    85      47.999  -3.113 -12.721  1.00                 C  
ATOM    379  NE2 HIS    85      47.824  -4.253 -12.081  1.00                 N  
ATOM    380  N   VAL    86      49.765  -0.464 -17.331  1.00                 N  
ATOM    381  CA  VAL    86      50.457   0.512 -18.180  1.00                 C  
ATOM    382  C   VAL    86      49.586   1.755 -18.420  1.00                 C  
ATOM    383  O   VAL    86      50.049   2.887 -18.293  1.00                 O  
ATOM    384  CB  VAL    86      50.866  -0.105 -19.530  1.00                 C  
ATOM    385  CG1 VAL    86      49.640  -0.358 -20.394  1.00                 C  
ATOM    386  CG2 VAL    86      51.853   0.801 -20.252  1.00                 C  
ATOM    387  N   LEU    87      48.312   1.556 -18.695  1.00                 N  
ATOM    388  CA  LEU    87      47.428   2.686 -18.933  1.00                 C  
ATOM    389  C   LEU    87      47.128   3.527 -17.656  1.00                 C  
ATOM    390  O   LEU    87      46.548   4.597 -17.754  1.00                 O  
ATOM    391  CB  LEU    87      46.101   2.212 -19.530  1.00                 C  
ATOM    392  CG  LEU    87      46.168   1.602 -20.931  1.00                 C  
ATOM    393  CD1 LEU    87      44.810   1.054 -21.344  1.00                 C  
ATOM    394  CD2 LEU    87      46.653   2.629 -21.942  1.00                 C  
ATOM    395  N   GLY    88      47.513   3.065 -16.472  1.00                 N  
ATOM    396  CA  GLY    88      47.248   3.830 -15.274  1.00                 C  
ATOM    397  C   GLY    88      48.289   4.915 -15.032  1.00                 C  
ATOM    398  O   GLY    88      48.000   5.934 -14.429  1.00                 O  
ATOM    399  N   ASN    89      49.501   4.720 -15.509  1.00                 N  
ATOM    400  CA  ASN    89      50.504   5.779 -15.425  1.00                 C  
ATOM    401  C   ASN    89      50.036   7.038 -16.180  1.00                 C  
ATOM    402  O   ASN    89      50.054   8.140 -15.609  1.00                 O  
ATOM    403  CB  ASN    89      51.848   5.289 -15.968  1.00                 C  
ATOM    404  CG  ASN    89      52.950   6.317 -15.810  1.00                 C  
ATOM    405  OD1 ASN    89      53.463   6.848 -16.795  1.00                 O  
ATOM    406  ND2 ASN    89      53.318   6.602 -14.566  1.00                 N  
ATOM    407  N   CYS    90      49.616   6.879 -17.441  1.00                 N  
ATOM    408  CA  CYS    90      49.162   8.011 -18.234  1.00                 C  
ATOM    409  C   CYS    90      47.876   8.537 -17.667  1.00                 C  
ATOM    410  O   CYS    90      47.633   9.737 -17.732  1.00                 O  
ATOM    411  CB  CYS    90      48.988   7.604 -19.698  1.00                 C  
ATOM    412  SG  CYS    90      50.534   7.242 -20.562  1.00                 S  
ATOM    413  N   TRP    91      47.082   7.639 -17.090  1.00                 N  
ATOM    414  CA  TRP    91      45.887   8.026 -16.366  1.00                 C  
ATOM    415  C   TRP    91      46.066   8.872 -15.100  1.00                 C  
ATOM    416  O   TRP    91      45.137   9.618 -14.706  1.00                 O  
ATOM    417  CB  TRP    91      45.087   6.789 -15.952  1.00                 C  
ATOM    418  CG  TRP    91      44.418   6.096 -17.099  1.00                 C  
ATOM    419  CD1 TRP    91      44.473   4.765 -17.397  1.00                 C  
ATOM    420  NE1 TRP    91      43.733   4.500 -18.524  1.00                 N  
ATOM    421  CD2 TRP    91      43.593   6.699 -18.103  1.00                 C  
ATOM    422  CE2 TRP    91      43.183   5.674 -18.975  1.00                 C  
ATOM    423  CH2 TRP    91      41.955   7.201 -20.293  1.00                 C  
ATOM    424  CZ2 TRP    91      42.362   5.914 -20.076  1.00                 C  
ATOM    425  CE3 TRP    91      43.161   8.006 -18.349  1.00                 C  
ATOM    426  CZ3 TRP    91      42.347   8.239 -19.442  1.00                 C  
ATOM    427  N   THR    92      47.229   8.739 -14.453  1.00                 N  
ATOM    428  CA  THR    92      47.588   9.551 -13.288  1.00                 C  
ATOM    429  C   THR    92      48.318  10.810 -13.658  1.00                 C  
ATOM    430  O   THR    92      48.297  11.781 -12.932  1.00                 O  
ATOM    431  CB  THR    92      48.457   8.759 -12.294  1.00                 C  
ATOM    432  OG1 THR    92      49.671   8.350 -12.937  1.00                 O  
ATOM    433  CG2 THR    92      47.720   7.518 -11.813  1.00                 C  
ATOM    434  N   LEU    93      48.997  10.803 -14.785  1.00                 N  
ATOM    435  CA  LEU    93      49.588  12.036 -15.258  1.00                 C  
ATOM    436  C   LEU    93      48.467  12.969 -15.677  1.00                 C  
ATOM    437  O   LEU    93      48.532  14.151 -15.349  1.00                 O  
ATOM    438  CB  LEU    93      50.553  11.759 -16.413  1.00                 C  
ATOM    439  CG  LEU    93      51.833  11.000 -16.059  1.00                 C  
ATOM    440  CD1 LEU    93      52.611  10.642 -17.317  1.00                 C  
ATOM    441  CD2 LEU    93      52.701  11.819 -15.116  1.00                 C  
ATOM    442  N   ALA    94      47.445  12.430 -16.355  1.00                 N  
ATOM    443  CA  ALA    94      46.230  13.184 -16.755  1.00                 C  
ATOM    444  C   ALA    94      44.980  12.763 -15.968  1.00                 C  
ATOM    445  O   ALA    94      44.121  12.005 -16.486  1.00                 O  
ATOM    446  CB  ALA    94      45.965  13.012 -18.243  1.00                 C  
ATOM    447  N   GLN    95      44.863  13.265 -14.705  1.00                 N  
ATOM    448  CA  GLN    95      43.616  13.043 -13.955  1.00                 C  
ATOM    449  C   GLN    95      42.390  13.613 -14.660  1.00                 C  
ATOM    450  O   GLN    95      41.965  14.760 -14.405  1.00                 O  
ATOM    451  CB  GLN    95      43.717  13.652 -12.555  1.00                 C  
ATOM    452  CD  GLN    95      44.824  13.617 -10.285  1.00                 C  
ATOM    453  CG  GLN    95      44.754  12.989 -11.663  1.00                 C  
ATOM    454  OE1 GLN    95      44.717  14.835 -10.141  1.00                 O  
ATOM    455  NE2 GLN    95      45.003  12.785  -9.265  1.00                 N  
ATOM    456  N   GLU    96      41.820  12.803 -15.544  1.00                 N  
ATOM    457  CA  GLU    96      40.569  13.189 -16.076  1.00                 C  
ATOM    458  C   GLU    96      39.764  12.019 -16.543  1.00                 C  
ATOM    459  O   GLU    96      40.277  10.935 -16.914  1.00                 O  
ATOM    460  CB  GLU    96      40.759  14.170 -17.235  1.00                 C  
ATOM    461  CD  GLU    96      38.680  15.535 -16.793  1.00                 C  
ATOM    462  CG  GLU    96      39.460  14.718 -17.804  1.00                 C  
ATOM    463  OE1 GLU    96      37.942  14.933 -15.985  1.00                 O  
ATOM    464  OE2 GLU    96      38.807  16.777 -16.809  1.00                 O  
ATOM    465  N   ARG    97      38.475  12.350 -16.504  1.00                 N  
ATOM    466  CA  ARG    97      37.356  11.502 -16.757  1.00                 C  
ATOM    467  C   ARG    97      37.155  11.305 -18.222  1.00                 C  
ATOM    468  O   ARG    97      36.316  10.534 -18.602  1.00                 O  
ATOM    469  CB  ARG    97      36.090  12.083 -16.125  1.00                 C  
ATOM    470  CD  ARG    97      34.896  12.841 -14.052  1.00                 C  
ATOM    471  NE  ARG    97      34.871  14.257 -14.413  1.00                 N  
ATOM    472  CG  ARG    97      36.121  12.133 -14.606  1.00                 C  
ATOM    473  CZ  ARG    97      33.821  15.053 -14.242  1.00                 C  
ATOM    474  NH1 ARG    97      33.891  16.328 -14.600  1.00                 N  
ATOM    475  NH2 ARG    97      32.704  14.573 -13.713  1.00                 N  
ATOM    476  N   ASN    98      37.869  12.076 -19.037  1.00                 N  
ATOM    477  CA  ASN    98      37.761  12.054 -20.490  1.00                 C  
ATOM    478  C   ASN    98      38.454  10.858 -21.062  1.00                 C  
ATOM    479  O   ASN    98      37.875  10.246 -21.930  1.00                 O  
ATOM    480  CB  ASN    98      38.326  13.343 -21.089  1.00                 C  
ATOM    481  CG  ASN    98      37.428  14.541 -20.847  1.00                 C  
ATOM    482  OD1 ASN    98      36.235  14.391 -20.582  1.00                 O  
ATOM    483  ND2 ASN    98      38.000  15.736 -20.939  1.00                 N  
ATOM    484  N   PRO    99      39.666  10.550 -20.565  1.00                 N  
ATOM    485  CA  PRO    99      40.460   9.373 -20.938  1.00                 C  
ATOM    486  C   PRO    99      40.684   9.171 -22.437  1.00                 C  
ATOM    487  O   PRO    99      39.734   9.228 -23.220  1.00                 O  
ATOM    488  CB  PRO    99      39.660   8.195 -20.379  1.00                 C  
ATOM    489  CD  PRO    99      38.317  10.146 -20.039  1.00                 C  
ATOM    490  CG  PRO    99      38.249   8.679 -20.355  1.00                 C  
ATOM    491  N   ASP   100      41.936   8.969 -22.852  1.00                 N  
ATOM    492  CA  ASP   100      42.341   8.530 -24.231  1.00                 C  
ATOM    493  C   ASP   100      42.143   9.673 -25.209  1.00                 C  
ATOM    494  O   ASP   100      43.067  10.030 -25.936  1.00                 O  
ATOM    495  CB  ASP   100      41.537   7.301 -24.660  1.00                 C  
ATOM    496  CG  ASP   100      42.164   6.575 -25.834  1.00                 C  
ATOM    497  OD1 ASP   100      43.402   6.651 -25.987  1.00                 O  
ATOM    498  OD2 ASP   100      41.419   5.930 -26.600  1.00                 O  
ATOM    499  N   LEU   101      40.926  10.214 -25.232  1.00                 N  
ATOM    500  CA  LEU   101      40.622  11.450 -25.924  1.00                 C  
ATOM    501  C   LEU   101      41.612  12.516 -25.522  1.00                 C  
ATOM    502  O   LEU   101      41.964  13.378 -26.334  1.00                 O  
ATOM    503  CB  LEU   101      39.190  11.896 -25.621  1.00                 C  
ATOM    504  CG  LEU   101      38.109  11.407 -26.587  1.00                 C  
ATOM    505  CD1 LEU   101      38.163   9.894 -26.733  1.00                 C  
ATOM    506  CD2 LEU   101      36.730  11.843 -26.117  1.00                 C  
ATOM    507  N   ALA   112      42.068  12.451 -24.284  1.00                 N  
ATOM    508  CA  ALA   112      43.065  13.374 -23.811  1.00                 C  
ATOM    509  C   ALA   112      44.462  12.753 -23.705  1.00                 C  
ATOM    510  O   ALA   112      45.435  13.462 -23.912  1.00                 O  
ATOM    511  CB  ALA   112      42.668  13.933 -22.453  1.00                 C  
ATOM    512  N   ILE   113      44.600  11.464 -23.415  1.00                 N  
ATOM    513  CA  ILE   113      45.956  10.890 -23.354  1.00                 C  
ATOM    514  C   ILE   113      46.597  11.080 -24.727  1.00                 C  
ATOM    515  O   ILE   113      47.718  11.580 -24.845  1.00                 O  
ATOM    516  CB  ILE   113      45.923   9.408 -22.937  1.00                 C  
ATOM    517  CD1 ILE   113      46.253   9.940 -20.466  1.00                 C  
ATOM    518  CG1 ILE   113      45.390   9.266 -21.510  1.00                 C  
ATOM    519  CG2 ILE   113      47.300   8.780 -23.092  1.00                 C  
ATOM    520  N   GLY   114      45.817  10.752 -25.757  1.00                 N  
ATOM    521  CA  GLY   114      46.254  10.805 -27.159  1.00                 C  
ATOM    522  C   GLY   114      46.437  12.201 -27.759  1.00                 C  
ATOM    523  O   GLY   114      47.233  12.348 -28.674  1.00                 O  
ATOM    524  N   GLU   115      45.715  13.212 -27.285  1.00                 N  
ATOM    525  CA  GLU   115      45.994  14.594 -27.724  1.00                 C  
ATOM    526  C   GLU   115      47.278  15.066 -27.092  1.00                 C  
ATOM    527  O   GLU   115      48.065  15.766 -27.716  1.00                 O  
ATOM    528  CB  GLU   115      44.829  15.517 -27.360  1.00                 C  
ATOM    529  CD  GLU   115      43.783  17.808 -27.553  1.00                 C  
ATOM    530  CG  GLU   115      44.997  16.948 -27.844  1.00                 C  
ATOM    531  OE1 GLU   115      43.094  17.542 -26.545  1.00                 O  
ATOM    532  OE2 GLU   115      43.520  18.748 -28.332  1.00                 O  
ATOM    533  N   LEU   116      47.466  14.671 -25.841  1.00                 N  
ATOM    534  CA  LEU   116      48.565  15.140 -25.039  1.00                 C  
ATOM    535  C   LEU   116      49.903  14.569 -25.482  1.00                 C  
ATOM    536  O   LEU   116      50.893  15.257 -25.376  1.00                 O  
ATOM    537  CB  LEU   116      48.336  14.799 -23.565  1.00                 C  
ATOM    538  CG  LEU   116      47.190  15.535 -22.869  1.00                 C  
ATOM    539  CD1 LEU   116      46.978  14.994 -21.463  1.00                 C  
ATOM    540  CD2 LEU   116      47.459  17.031 -22.825  1.00                 C  
ATOM    541  N   ALA   117      49.966  13.365 -26.020  1.00                 N  
ATOM    542  CA  ALA   117      51.274  12.916 -26.576  1.00                 C  
ATOM    543  C   ALA   117      51.281  12.867 -28.104  1.00                 C  
ATOM    544  O   ALA   117      52.299  13.167 -28.706  1.00                 O  
ATOM    545  CB  ALA   117      51.640  11.545 -26.029  1.00                 C  
ATOM    546  N   TYR   118      50.153  12.538 -28.733  1.00                 N  
ATOM    547  CA  TYR   118      50.076  12.489 -30.203  1.00                 C  
ATOM    548  C   TYR   118      49.393  13.683 -30.916  1.00                 C  
ATOM    549  O   TYR   118      49.177  13.594 -32.115  1.00                 O  
ATOM    550  CB  TYR   118      49.343  11.226 -30.659  1.00                 C  
ATOM    551  CG  TYR   118      50.068   9.942 -30.323  1.00                 C  
ATOM    552  OH  TYR   118      52.046   6.405 -29.392  1.00                 O  
ATOM    553  CZ  TYR   118      51.393   7.576 -29.701  1.00                 C  
ATOM    554  CD1 TYR   118      49.418   8.914 -29.652  1.00                 C  
ATOM    555  CE1 TYR   118      50.073   7.737 -29.341  1.00                 C  
ATOM    556  CD2 TYR   118      51.398   9.762 -30.678  1.00                 C  
ATOM    557  CE2 TYR   118      52.069   8.592 -30.375  1.00                 C  
ATOM    558  N   GLY   119      49.065  14.776 -30.230  1.00                 N  
ATOM    559  CA  GLY   119      48.454  15.940 -30.881  1.00                 C  
ATOM    560  C   GLY   119      46.959  15.865 -31.176  1.00                 C  
ATOM    561  O   GLY   119      46.398  14.784 -31.342  1.00                 O  
ATOM    562  N   THR   120      46.343  17.046 -31.285  1.00                 N  
ATOM    563  CA  THR   120      44.862  17.239 -31.413  1.00                 C  
ATOM    564  C   THR   120      44.136  16.278 -32.371  1.00                 C  
ATOM    565  O   THR   120      42.974  15.924 -32.167  1.00                 O  
ATOM    566  CB  THR   120      44.517  18.667 -31.876  1.00                 C  
ATOM    567  OG1 THR   120      44.987  19.613 -30.908  1.00                 O  
ATOM    568  CG2 THR   120      43.012  18.829 -32.024  1.00                 C  
ATOM    569  N   PHE   121      44.790  15.899 -33.444  1.00                 N  
ATOM    570  CA  PHE   121      44.214  14.883 -34.315  1.00                 C  
ATOM    571  C   PHE   121      43.951  13.517 -33.608  1.00                 C  
ATOM    572  O   PHE   121      42.855  12.958 -33.748  1.00                 O  
ATOM    573  CB  PHE   121      45.119  14.638 -35.524  1.00                 C  
ATOM    574  CG  PHE   121      44.622  13.560 -36.445  1.00                 C  
ATOM    575  CZ  PHE   121      43.708  11.561 -38.145  1.00                 C  
ATOM    576  CD1 PHE   121      43.613  13.818 -37.355  1.00                 C  
ATOM    577  CE1 PHE   121      43.156  12.826 -38.202  1.00                 C  
ATOM    578  CD2 PHE   121      45.164  12.288 -36.400  1.00                 C  
ATOM    579  CE2 PHE   121      44.707  11.296 -37.247  1.00                 C  
ATOM    580  N   GLY   122      44.910  12.985 -32.844  1.00                 N  
ATOM    581  CA  GLY   122      44.725  11.649 -32.268  1.00                 C  
ATOM    582  C   GLY   122      43.884  11.682 -31.039  1.00                 C  
ATOM    583  O   GLY   122      43.307  10.675 -30.651  1.00                 O  
ATOM    584  N   ARG   123      43.816  12.848 -30.415  1.00                 N  
ATOM    585  CA  ARG   123      42.835  13.078 -29.376  1.00                 C  
ATOM    586  C   ARG   123      41.462  12.983 -30.017  1.00                 C  
ATOM    587  O   ARG   123      40.509  12.512 -29.383  1.00                 O  
ATOM    588  CB  ARG   123      43.066  14.437 -28.713  1.00                 C  
ATOM    589  CD  ARG   123      40.925  15.633 -28.175  1.00                 C  
ATOM    590  NE  ARG   123      39.932  15.946 -27.151  1.00                 N  
ATOM    591  CG  ARG   123      42.057  14.778 -27.628  1.00                 C  
ATOM    592  CZ  ARG   123      38.969  15.114 -26.765  1.00                 C  
ATOM    593  NH1 ARG   123      38.110  15.485 -25.826  1.00                 N  
ATOM    594  NH2 ARG   123      38.868  13.914 -27.319  1.00                 N  
ATOM    595  N   TYR   124      41.387  13.442 -31.281  1.00                 N  
ATOM    596  CA  TYR   124      40.176  13.413 -32.089  1.00                 C  
ATOM    597  C   TYR   124      39.859  12.030 -32.643  1.00                 C  
ATOM    598  O   TYR   124      38.802  11.476 -32.345  1.00                 O  
ATOM    599  CB  TYR   124      40.284  14.402 -33.251  1.00                 C  
ATOM    600  CG  TYR   124      39.067  14.427 -34.149  1.00                 C  
ATOM    601  OH  TYR   124      35.711  14.500 -36.603  1.00                 O  
ATOM    602  CZ  TYR   124      36.822  14.476 -35.792  1.00                 C  
ATOM    603  CD1 TYR   124      37.798  14.630 -33.621  1.00                 C  
ATOM    604  CE1 TYR   124      36.680  14.655 -34.433  1.00                 C  
ATOM    605  CD2 TYR   124      39.191  14.249 -35.521  1.00                 C  
ATOM    606  CE2 TYR   124      38.084  14.270 -36.348  1.00                 C  
ATOM    607  N   LEU   125      40.753  11.459 -33.438  1.00                 N  
ATOM    608  CA  LEU   125      40.448  10.175 -34.081  1.00                 C  
ATOM    609  C   LEU   125      39.980   9.091 -33.149  1.00                 C  
ATOM    610  O   LEU   125      39.224   8.189 -33.563  1.00                 O  
ATOM    611  CB  LEU   125      41.671   9.650 -34.837  1.00                 C  
ATOM    612  CG  LEU   125      41.490   8.326 -35.581  1.00                 C  
ATOM    613  CD1 LEU   125      40.407   8.448 -36.642  1.00                 C  
ATOM    614  CD2 LEU   125      42.801   7.882 -36.213  1.00                 C  
ATOM    615  N   VAL   126      40.479   9.167 -31.911  1.00                 N  
ATOM    616  CA  VAL   126      40.075   8.301 -30.790  1.00                 C  
ATOM    617  C   VAL   126      38.569   8.429 -30.570  1.00                 C  
ATOM    618  O   VAL   126      37.804   7.449 -30.670  1.00                 O  
ATOM    619  CB  VAL   126      40.846   8.648 -29.503  1.00                 C  
ATOM    620  CG1 VAL   126      40.273   7.887 -28.317  1.00                 C  
ATOM    621  CG2 VAL   126      42.327   8.343 -29.670  1.00                 C  
ATOM    622  N   SER   127      38.162   9.664 -30.318  1.00                 N  
ATOM    623  CA  SER   127      36.768   9.980 -30.074  1.00                 C  
ATOM    624  C   SER   127      35.865   9.803 -31.278  1.00                 C  
ATOM    625  O   SER   127      34.681   9.510 -31.154  1.00                 O  
ATOM    626  CB  SER   127      36.624  11.419 -29.574  1.00                 C  
ATOM    627  OG  SER   127      37.001  12.347 -30.577  1.00                 O  
ATOM    628  N   LEU   128      36.433  10.021 -32.450  1.00                 N  
ATOM    629  CA  LEU   128      35.686   9.915 -33.700  1.00                 C  
ATOM    630  C   LEU   128      35.248   8.464 -33.939  1.00                 C  
ATOM    631  O   LEU   128      34.121   8.161 -34.347  1.00                 O  
ATOM    632  CB  LEU   128      36.529  10.420 -34.873  1.00                 C  
ATOM    633  CG  LEU   128      35.858  10.403 -36.247  1.00                 C  
ATOM    634  CD1 LEU   128      34.603  11.263 -36.243  1.00                 C  
ATOM    635  CD2 LEU   128      36.822  10.880 -37.323  1.00                 C  
ATOM    636  N   SER   129      36.174   7.579 -33.684  1.00                 N  
ATOM    637  CA  SER   129      35.880   6.200 -33.779  1.00                 C  
ATOM    638  C   SER   129      35.019   5.757 -32.573  1.00                 C  
ATOM    639  O   SER   129      34.136   4.869 -32.688  1.00                 O  
ATOM    640  CB  SER   129      37.170   5.381 -33.851  1.00                 C  
ATOM    641  OG  SER   129      37.904   5.478 -32.643  1.00                 O  
ATOM    642  N   LEU   130      35.266   6.363 -31.415  1.00                 N  
ATOM    643  CA  LEU   130      34.475   6.014 -30.257  1.00                 C  
ATOM    644  C   LEU   130      33.011   6.323 -30.485  1.00                 C  
ATOM    645  O   LEU   130      32.122   5.612 -30.055  1.00                 O  
ATOM    646  CB  LEU   130      34.982   6.755 -29.018  1.00                 C  
ATOM    647  CG  LEU   130      36.352   6.329 -28.487  1.00                 C  
ATOM    648  CD1 LEU   130      36.812   7.260 -27.376  1.00                 C  
ATOM    649  CD2 LEU   130      36.312   4.892 -27.990  1.00                 C  
ATOM    650  N   ASN   131      32.782   7.394 -31.203  1.00                 N  
ATOM    651  CA  ASN   131      31.460   7.947 -31.351  1.00                 C  
ATOM    652  C   ASN   131      30.710   7.305 -32.509  1.00                 C  
ATOM    653  O   ASN   131      29.489   7.184 -32.444  1.00                 O  
ATOM    654  CB  ASN   131      31.532   9.464 -31.539  1.00                 C  
ATOM    655  CG  ASN   131      31.957  10.188 -30.277  1.00                 C  
ATOM    656  OD1 ASN   131      31.778   9.682 -29.169  1.00                 O  
ATOM    657  ND2 ASN   131      32.524  11.378 -30.441  1.00                 N  
ATOM    658  N   PHE   132      31.459   6.919 -33.556  1.00                 N  
ATOM    659  CA  PHE   132      30.934   6.442 -34.860  1.00                 C  
ATOM    660  C   PHE   132      30.988   4.920 -35.022  1.00                 C  
ATOM    661  O   PHE   132      30.130   4.336 -35.703  1.00                 O  
ATOM    662  CB  PHE   132      31.702   7.087 -36.015  1.00                 C  
ATOM    663  CG  PHE   132      31.202   6.687 -37.374  1.00                 C  
ATOM    664  CZ  PHE   132      30.281   5.944 -39.889  1.00                 C  
ATOM    665  CD1 PHE   132      30.020   7.207 -37.872  1.00                 C  
ATOM    666  CE1 PHE   132      29.559   6.839 -39.122  1.00                 C  
ATOM    667  CD2 PHE   132      31.913   5.792 -38.154  1.00                 C  
ATOM    668  CE2 PHE   132      31.453   5.425 -39.404  1.00                 C  
ATOM    669  N   THR   133      31.967   4.295 -34.359  1.00                 N  
ATOM    670  CA  THR   133      32.163   2.850 -34.423  1.00                 C  
ATOM    671  C   THR   133      31.980   2.155 -33.068  1.00                 C  
ATOM    672  O   THR   133      31.086   1.329 -32.909  1.00                 O  
ATOM    673  CB  THR   133      33.561   2.493 -34.962  1.00                 C  
ATOM    674  OG1 THR   133      33.715   3.022 -36.285  1.00                 O  
ATOM    675  CG2 THR   133      33.741   0.984 -35.017  1.00                 C  
ATOM    676  N   GLN   134      32.800   2.494 -32.094  1.00                 N  
ATOM    677  CA  GLN   134      32.824   1.720 -30.871  1.00                 C  
ATOM    678  C   GLN   134      31.511   1.739 -30.082  1.00                 C  
ATOM    679  O   GLN   134      30.911   0.698 -29.859  1.00                 O  
ATOM    680  CB  GLN   134      33.943   2.209 -29.950  1.00                 C  
ATOM    681  CD  GLN   134      34.565  -0.032 -28.963  1.00                 C  
ATOM    682  CG  GLN   134      34.108   1.386 -28.682  1.00                 C  
ATOM    683  OE1 GLN   134      35.234  -0.292 -29.963  1.00                 O  
ATOM    684  NE2 GLN   134      34.203  -0.955 -28.080  1.00                 N  
ATOM    685  N   PHE   135      31.060   2.903 -29.638  1.00                 N  
ATOM    686  CA  PHE   135      29.790   2.944 -28.911  1.00                 C  
ATOM    687  C   PHE   135      28.600   2.369 -29.751  1.00                 C  
ATOM    688  O   PHE   135      27.883   1.528 -29.195  1.00                 O  
ATOM    689  CB  PHE   135      29.463   4.376 -28.484  1.00                 C  
ATOM    690  CG  PHE   135      30.291   4.869 -27.332  1.00                 C  
ATOM    691  CZ  PHE   135      31.820   5.788 -25.200  1.00                 C  
ATOM    692  CD1 PHE   135      31.033   3.987 -26.566  1.00                 C  
ATOM    693  CE1 PHE   135      31.794   4.440 -25.506  1.00                 C  
ATOM    694  CD2 PHE   135      30.327   6.215 -27.012  1.00                 C  
ATOM    695  CE2 PHE   135      31.088   6.668 -25.952  1.00                 C  
ATOM    696  N   GLY   136      28.436   2.744 -31.077  1.00                 N  
ATOM    697  CA  GLY   136      27.260   2.296 -31.862  1.00                 C  
ATOM    698  C   GLY   136      27.173   0.795 -32.092  1.00                 C  
ATOM    699  O   GLY   136      26.078   0.224 -32.029  1.00                 O  
ATOM    700  N   GLY   137      28.319   0.175 -32.379  1.00                 N  
ATOM    701  CA  GLY   137      28.410  -1.292 -32.524  1.00                 C  
ATOM    702  C   GLY   137      28.292  -2.077 -31.182  1.00                 C  
ATOM    703  O   GLY   137      27.898  -3.246 -31.211  1.00                 O  
ATOM    704  N   ALA   138      28.645  -1.449 -30.042  1.00                 N  
ATOM    705  CA  ALA   138      28.533  -2.063 -28.705  1.00                 C  
ATOM    706  C   ALA   138      27.124  -2.072 -28.190  1.00                 C  
ATOM    707  O   ALA   138      26.765  -2.992 -27.479  1.00                 O  
ATOM    708  CB  ALA   138      29.427  -1.337 -27.712  1.00                 C  
ATOM    709  N   VAL   139      26.353  -1.029 -28.515  1.00                 N  
ATOM    710  CA  VAL   139      24.854  -1.017 -28.418  1.00                 C  
ATOM    711  C   VAL   139      24.279  -2.084 -29.348  1.00                 C  
ATOM    712  O   VAL   139      23.475  -2.915 -28.914  1.00                 O  
ATOM    713  CB  VAL   139      24.278   0.370 -28.757  1.00                 C  
ATOM    714  CG1 VAL   139      22.762   0.306 -28.864  1.00                 C  
ATOM    715  CG2 VAL   139      24.698   1.392 -27.711  1.00                 C  
ATOM    716  N   VAL   140      24.720  -2.027 -30.614  1.00                 N  
ATOM    717  CA  VAL   140      24.252  -2.877 -31.715  1.00                 C  
ATOM    718  C   VAL   140      24.420  -4.365 -31.435  1.00                 C  
ATOM    719  O   VAL   140      23.438  -5.107 -31.392  1.00                 O  
ATOM    720  CB  VAL   140      24.972  -2.540 -33.034  1.00                 C  
ATOM    721  CG1 VAL   140      26.429  -2.974 -32.971  1.00                 C  
ATOM    722  CG2 VAL   140      24.267  -3.198 -34.209  1.00                 C  
ATOM    723  N   LEU   141      25.670  -4.778 -31.244  1.00                 N  
ATOM    724  CA  LEU   141      26.013  -6.156 -30.915  1.00                 C  
ATOM    725  C   LEU   141      25.213  -6.703 -29.750  1.00                 C  
ATOM    726  O   LEU   141      24.622  -7.780 -29.819  1.00                 O  
ATOM    727  CB  LEU   141      27.505  -6.275 -30.597  1.00                 C  
ATOM    728  CG  LEU   141      28.045  -7.694 -30.404  1.00                 C  
ATOM    729  CD1 LEU   141      29.557  -7.721 -30.573  1.00                 C  
ATOM    730  CD2 LEU   141      27.656  -8.237 -29.038  1.00                 C  
ATOM    731  N   VAL   142      25.213  -5.955 -28.672  1.00                 N  
ATOM    732  CA  VAL   142      24.515  -6.376 -27.484  1.00                 C  
ATOM    733  C   VAL   142      23.004  -6.447 -27.666  1.00                 C  
ATOM    734  O   VAL   142      22.370  -7.365 -27.149  1.00                 O  
ATOM    735  CB  VAL   142      24.822  -5.451 -26.292  1.00                 C  
ATOM    736  CG1 VAL   142      23.942  -5.806 -25.102  1.00                 C  
ATOM    737  CG2 VAL   142      26.293  -5.537 -25.915  1.00                 C  
ATOM    738  N   LEU   143      22.423  -5.477 -28.369  1.00                 N  
ATOM    739  CA  LEU   143      20.971  -5.476 -28.648  1.00                 C  
ATOM    740  C   LEU   143      20.521  -6.665 -29.501  1.00                 C  
ATOM    741  O   LEU   143      19.418  -7.193 -29.309  1.00                 O  
ATOM    742  CB  LEU   143      20.561  -4.179 -29.348  1.00                 C  
ATOM    743  CG  LEU   143      20.624  -2.904 -28.504  1.00                 C  
ATOM    744  CD1 LEU   143      20.369  -1.676 -29.364  1.00                 C  
ATOM    745  CD2 LEU   143      19.623  -2.966 -27.360  1.00                 C  
ATOM    746  N   LEU   144      21.375  -7.032 -30.458  1.00                 N  
ATOM    747  CA  LEU   144      21.186  -8.188 -31.345  1.00                 C  
ATOM    748  C   LEU   144      21.186  -9.471 -30.527  1.00                 C  
ATOM    749  O   LEU   144      20.254 -10.261 -30.602  1.00                 O  
ATOM    750  CB  LEU   144      22.279  -8.227 -32.415  1.00                 C  
ATOM    751  CG  LEU   144      22.222  -7.131 -33.482  1.00                 C  
ATOM    752  CD1 LEU   144      23.468  -7.164 -34.353  1.00                 C  
ATOM    753  CD2 LEU   144      20.973  -7.279 -34.338  1.00                 C  
ATOM    754  N   ALA   145      22.241  -9.639 -29.741  1.00                 N  
ATOM    755  CA  ALA   145      22.425 -10.800 -28.882  1.00                 C  
ATOM    756  C   ALA   145      21.283 -10.964 -27.861  1.00                 C  
ATOM    757  O   ALA   145      20.866 -12.088 -27.556  1.00                 O  
ATOM    758  CB  ALA   145      23.752 -10.709 -28.145  1.00                 C  
ATOM    759  N   ALA   146      20.776  -9.834 -27.366  1.00                 N  
ATOM    760  CA  ALA   146      19.623  -9.784 -26.468  1.00                 C  
ATOM    761  C   ALA   146      18.429 -10.460 -27.131  1.00                 C  
ATOM    762  O   ALA   146      17.917 -11.465 -26.641  1.00                 O  
ATOM    763  CB  ALA   146      19.298  -8.344 -26.102  1.00                 C  
ATOM    764  N   GLU   147      18.013  -9.889 -28.257  1.00                 N  
ATOM    765  CA  GLU   147      16.897 -10.381 -29.053  1.00                 C  
ATOM    766  C   GLU   147      17.047 -11.853 -29.378  1.00                 C  
ATOM    767  O   GLU   147      16.076 -12.627 -29.347  1.00                 O  
ATOM    768  CB  GLU   147      16.766  -9.576 -30.348  1.00                 C  
ATOM    769  CD  GLU   147      17.780  -8.921 -32.566  1.00                 C  
ATOM    770  CG  GLU   147      17.919  -9.771 -31.319  1.00                 C  
ATOM    771  OE1 GLU   147      16.634  -8.588 -32.934  1.00                 O  
ATOM    772  OE2 GLU   147      18.818  -8.587 -33.176  1.00                 O  
ATOM    773  N   ASN   148      18.286 -12.203 -29.716  1.00                 N  
ATOM    774  CA  ASN   148      18.700 -13.567 -29.990  1.00                 C  
ATOM    775  C   ASN   148      18.318 -14.450 -28.796  1.00                 C  
ATOM    776  O   ASN   148      17.570 -15.421 -28.964  1.00                 O  
ATOM    777  CB  ASN   148      20.201 -13.623 -30.283  1.00                 C  
ATOM    778  CG  ASN   148      20.551 -13.053 -31.643  1.00                 C  
ATOM    779  OD1 ASN   148      19.689 -12.924 -32.513  1.00                 O  
ATOM    780  ND2 ASN   148      21.819 -12.708 -31.830  1.00                 N  
ATOM    781  N   ILE   149      18.779 -14.069 -27.600  1.00                 N  
ATOM    782  CA  ILE   149      18.437 -14.770 -26.360  1.00                 C  
ATOM    783  C   ILE   149      16.951 -14.703 -25.998  1.00                 C  
ATOM    784  O   ILE   149      16.398 -15.667 -25.469  1.00                 O  
ATOM    785  CB  ILE   149      19.249 -14.234 -25.166  1.00                 C  
ATOM    786  CD1 ILE   149      21.072 -15.991 -25.458  1.00                 C  
ATOM    787  CG1 ILE   149      20.739 -14.519 -25.364  1.00                 C  
ATOM    788  CG2 ILE   149      18.728 -14.819 -23.862  1.00                 C  
ATOM    789  N   VAL   150      16.311 -13.572 -26.282  1.00                 N  
ATOM    790  CA  VAL   150      14.874 -13.427 -26.072  1.00                 C  
ATOM    791  C   VAL   150      14.070 -14.469 -26.871  1.00                 C  
ATOM    792  O   VAL   150      13.142 -15.110 -26.334  1.00                 O  
ATOM    793  CB  VAL   150      14.389 -12.013 -26.444  1.00                 C  
ATOM    794  CG1 VAL   150      12.869 -11.950 -26.425  1.00                 C  
ATOM    795  CG2 VAL   150      14.981 -10.981 -25.497  1.00                 C  
ATOM    796  N   LYS   151      14.440 -14.634 -28.141  1.00                 N  
ATOM    797  CA  LYS   151      13.831 -15.649 -29.038  1.00                 C  
ATOM    798  C   LYS   151      14.182 -17.110 -28.644  1.00                 C  
ATOM    799  O   LYS   151      13.422 -18.060 -28.857  1.00                 O  
ATOM    800  CB  LYS   151      14.261 -15.411 -30.487  1.00                 C  
ATOM    801  CD  LYS   151      14.122 -17.539 -31.810  1.00                 C  
ATOM    802  CE  LYS   151      13.383 -18.284 -32.910  1.00                 C  
ATOM    803  CG  LYS   151      13.463 -16.203 -31.510  1.00                 C  
ATOM    804  NZ  LYS   151      13.946 -19.644 -33.134  1.00                 N  
ATOM    805  N   LEU   152      15.350 -17.279 -28.067  1.00                 N  
ATOM    806  CA  LEU   152      15.771 -18.561 -27.570  1.00                 C  
ATOM    807  C   LEU   152      14.912 -18.991 -26.363  1.00                 C  
ATOM    808  O   LEU   152      14.484 -20.135 -26.301  1.00                 O  
ATOM    809  CB  LEU   152      17.250 -18.525 -27.181  1.00                 C  
ATOM    810  CG  LEU   152      18.250 -18.373 -28.329  1.00                 C  
ATOM    811  CD1 LEU   152      19.660 -18.177 -27.792  1.00                 C  
ATOM    812  CD2 LEU   152      18.198 -19.582 -29.250  1.00                 C  
ATOM    813  N   LEU   153      14.672 -18.061 -25.423  1.00                 N  
ATOM    814  CA  LEU   153      13.935 -18.317 -24.163  1.00                 C  
ATOM    815  C   LEU   153      12.462 -18.410 -24.437  1.00                 C  
ATOM    816  O   LEU   153      11.880 -19.449 -24.271  1.00                 O  
ATOM    817  CB  LEU   153      14.225 -17.217 -23.140  1.00                 C  
ATOM    818  CG  LEU   153      13.524 -17.349 -21.786  1.00                 C  
ATOM    819  CD1 LEU   153      13.931 -18.640 -21.093  1.00                 C  
ATOM    820  CD2 LEU   153      13.836 -16.152 -20.901  1.00                 C  
ATOM    821  N   PRO   154      11.872 -17.317 -24.884  1.00                 N  
ATOM    822  CA  PRO   154      10.475 -17.283 -25.244  1.00                 C  
ATOM    823  C   PRO   154      10.582 -17.778 -26.664  1.00                 C  
ATOM    824  O   PRO   154      10.895 -17.020 -27.576  1.00                 O  
ATOM    825  CB  PRO   154      10.083 -15.815 -25.067  1.00                 C  
ATOM    826  CD  PRO   154      12.383 -15.970 -24.423  1.00                 C  
ATOM    827  CG  PRO   154      11.089 -15.272 -24.109  1.00                 C  
ATOM    828  N   GLU   155      10.426 -19.083 -26.830  1.00                 N  
ATOM    829  CA  GLU   155      10.752 -19.721 -28.102  1.00                 C  
ATOM    830  C   GLU   155       9.914 -19.084 -29.181  1.00                 C  
ATOM    831  O   GLU   155       8.713 -19.312 -29.252  1.00                 O  
ATOM    832  CB  GLU   155      10.512 -21.230 -28.021  1.00                 C  
ATOM    833  CD  GLU   155      10.698 -23.485 -29.145  1.00                 C  
ATOM    834  CG  GLU   155      10.913 -21.990 -29.276  1.00                 C  
ATOM    835  OE1 GLU   155      10.194 -23.922 -28.089  1.00                 O  
ATOM    836  OE2 GLU   155      11.032 -24.219 -30.098  1.00                 O  
ATOM    837  N   GLY   156      10.560 -18.243 -29.982  1.00                 N  
ATOM    838  CA  GLY   156       9.897 -17.453 -31.016  1.00                 C  
ATOM    839  C   GLY   156      10.651 -17.559 -32.341  1.00                 C  
ATOM    840  O   GLY   156      11.643 -18.285 -32.438  1.00                 O  
ATOM    841  N   SER   157      10.139 -16.882 -33.367  1.00                 N  
ATOM    842  CA  SER   157      10.729 -16.928 -34.700  1.00                 C  
ATOM    843  C   SER   157      12.128 -16.303 -34.729  1.00                 C  
ATOM    844  O   SER   157      12.397 -15.322 -34.039  1.00                 O  
ATOM    845  CB  SER   157       9.827 -16.216 -35.710  1.00                 C  
ATOM    846  OG  SER   157      10.421 -16.191 -36.996  1.00                 O  
ATOM    847  N   ASN   158      13.011 -16.876 -35.541  1.00                 N  
ATOM    848  CA  ASN   158      14.357 -16.346 -35.714  1.00                 C  
ATOM    849  C   ASN   158      14.393 -15.269 -36.807  1.00                 C  
ATOM    850  O   ASN   158      15.454 -14.750 -37.117  1.00                 O  
ATOM    851  CB  ASN   158      15.339 -17.474 -36.037  1.00                 C  
ATOM    852  CG  ASN   158      15.051 -18.133 -37.371  1.00                 C  
ATOM    853  OD1 ASN   158      14.197 -17.674 -38.130  1.00                 O  
ATOM    854  ND2 ASN   158      15.764 -19.215 -37.662  1.00                 N  
ATOM    855  N   PHE   159      13.239 -14.966 -37.408  1.00                 N  
ATOM    856  CA  PHE   159      13.035 -13.738 -38.193  1.00                 C  
ATOM    857  C   PHE   159      13.006 -12.510 -37.306  1.00                 C  
ATOM    858  O   PHE   159      13.612 -11.488 -37.651  1.00                 O  
ATOM    859  CB  PHE   159      11.738 -13.827 -39.000  1.00                 C  
ATOM    860  CG  PHE   159      11.484 -12.632 -39.873  1.00                 C  
ATOM    861  CZ  PHE   159      11.009 -10.417 -41.484  1.00                 C  
ATOM    862  CD1 PHE   159      12.208 -12.440 -41.037  1.00                 C  
ATOM    863  CE1 PHE   159      11.975 -11.340 -41.840  1.00                 C  
ATOM    864  CD2 PHE   159      10.521 -11.699 -39.531  1.00                 C  
ATOM    865  CE2 PHE   159      10.287 -10.599 -40.334  1.00                 C  
ATOM    866  N   ASN   160      12.269 -12.619 -36.188  1.00                 N  
ATOM    867  CA  ASN   160      11.992 -11.499 -35.262  1.00                 C  
ATOM    868  C   ASN   160      13.079 -11.367 -34.162  1.00                 C  
ATOM    869  O   ASN   160      12.833 -11.562 -32.975  1.00                 O  
ATOM    870  CB  ASN   160      10.613 -11.663 -34.620  1.00                 C  
ATOM    871  CG  ASN   160      10.162 -10.418 -33.882  1.00                 C  
ATOM    872  OD1 ASN   160      10.496  -9.299 -34.271  1.00                 O  
ATOM    873  ND2 ASN   160       9.401 -10.610 -32.811  1.00                 N  
ATOM    874  N   CYS   161      14.285 -11.053 -34.629  1.00                 N  
ATOM    875  CA  CYS   161      15.488 -10.812 -33.833  1.00                 C  
ATOM    876  C   CYS   161      15.893  -9.356 -34.018  1.00                 C  
ATOM    877  O   CYS   161      16.109  -8.627 -33.041  1.00                 O  
ATOM    878  CB  CYS   161      16.607 -11.768 -34.251  1.00                 C  
ATOM    879  SG  CYS   161      16.235 -13.517 -33.982  1.00                 S  
ATOM    880  N   CYS   162      16.009  -8.951 -35.283  1.00                 N  
ATOM    881  CA  CYS   162      16.341  -7.570 -35.642  1.00                 C  
ATOM    882  C   CYS   162      15.277  -6.538 -35.175  1.00                 C  
ATOM    883  O   CYS   162      15.639  -5.509 -34.595  1.00                 O  
ATOM    884  CB  CYS   162      16.525  -7.439 -37.155  1.00                 C  
ATOM    885  SG  CYS   162      18.011  -8.243 -37.799  1.00                 S  
ATOM    886  N   LEU   163      13.977  -6.821 -35.363  1.00                 N  
ATOM    887  CA  LEU   163      12.968  -5.888 -34.825  1.00                 C  
ATOM    888  C   LEU   163      13.048  -5.697 -33.311  1.00                 C  
ATOM    889  O   LEU   163      12.753  -4.613 -32.804  1.00                 O  
ATOM    890  CB  LEU   163      11.557  -6.360 -35.183  1.00                 C  
ATOM    891  CG  LEU   163      11.174  -6.290 -36.663  1.00                 C  
ATOM    892  CD1 LEU   163       9.819  -6.940 -36.899  1.00                 C  
ATOM    893  CD2 LEU   163      11.161  -4.848 -37.147  1.00                 C  
ATOM    894  N   VAL   164      13.433  -6.762 -32.617  1.00                 N  
ATOM    895  CA  VAL   164      13.609  -6.763 -31.171  1.00                 C  
ATOM    896  C   VAL   164      14.915  -6.053 -30.732  1.00                 C  
ATOM    897  O   VAL   164      14.938  -5.320 -29.729  1.00                 O  
ATOM    898  CB  VAL   164      13.601  -8.194 -30.602  1.00                 C  
ATOM    899  CG1 VAL   164      13.947  -8.181 -29.121  1.00                 C  
ATOM    900  CG2 VAL   164      12.248  -8.851 -30.831  1.00                 C  
ATOM    901  N   ALA   165      15.980  -6.272 -31.504  1.00                 N  
ATOM    902  CA  ALA   165      17.257  -5.543 -31.366  1.00                 C  
ATOM    903  C   ALA   165      17.144  -4.029 -31.640  1.00                 C  
ATOM    904  O   ALA   165      17.847  -3.205 -31.042  1.00                 O  
ATOM    905  CB  ALA   165      18.305  -6.129 -32.299  1.00                 C  
ATOM    906  N   LEU   166      16.285  -3.690 -32.596  1.00                 N  
ATOM    907  CA  LEU   166      15.938  -2.305 -32.905  1.00                 C  
ATOM    908  C   LEU   166      15.211  -1.738 -31.710  1.00                 C  
ATOM    909  O   LEU   166      15.584  -0.685 -31.198  1.00                 O  
ATOM    910  CB  LEU   166      15.089  -2.236 -34.176  1.00                 C  
ATOM    911  CG  LEU   166      14.638  -0.842 -34.615  1.00                 C  
ATOM    912  CD1 LEU   166      15.838   0.048 -34.897  1.00                 C  
ATOM    913  CD2 LEU   166      13.743  -0.928 -35.842  1.00                 C  
ATOM    914  N   THR   167      14.157  -2.432 -31.295  1.00                 N  
ATOM    915  CA  THR   167      13.266  -1.899 -30.285  1.00                 C  
ATOM    916  C   THR   167      13.912  -1.828 -28.892  1.00                 C  
ATOM    917  O   THR   167      13.598  -0.909 -28.134  1.00                 O  
ATOM    918  CB  THR   167      11.973  -2.729 -30.178  1.00                 C  
ATOM    919  OG1 THR   167      12.298  -4.082 -29.834  1.00                 O  
ATOM    920  CG2 THR   167      11.229  -2.730 -31.504  1.00                 C  
ATOM    921  N   VAL   168      14.834  -2.731 -28.561  1.00                 N  
ATOM    922  CA  VAL   168      15.569  -2.603 -27.288  1.00                 C  
ATOM    923  C   VAL   168      16.487  -1.361 -27.284  1.00                 C  
ATOM    924  O   VAL   168      16.408  -0.530 -26.374  1.00                 O  
ATOM    925  CB  VAL   168      16.405  -3.861 -26.990  1.00                 C  
ATOM    926  CG1 VAL   168      17.293  -3.636 -25.776  1.00                 C  
ATOM    927  CG2 VAL   168      15.500  -5.065 -26.777  1.00                 C  
ATOM    928  N   GLY   169      17.305  -1.226 -28.336  1.00                 N  
ATOM    929  CA  GLY   169      18.161  -0.037 -28.550  1.00                 C  
ATOM    930  C   GLY   169      17.361   1.265 -28.593  1.00                 C  
ATOM    931  O   GLY   169      17.730   2.218 -27.923  1.00                 O  
ATOM    932  N   CYS   170      16.271   1.296 -29.369  1.00                 N  
ATOM    933  CA  CYS   170      15.367   2.479 -29.434  1.00                 C  
ATOM    934  C   CYS   170      14.781   2.739 -28.049  1.00                 C  
ATOM    935  O   CYS   170      14.785   3.872 -27.606  1.00                 O  
ATOM    936  CB  CYS   170      14.261   2.252 -30.467  1.00                 C  
ATOM    937  SG  CYS   170      13.123   3.644 -30.661  1.00                 S  
ATOM    938  N   VAL   171      14.313   1.693 -27.365  1.00                 N  
ATOM    939  CA  VAL   171      13.717   1.840 -26.036  1.00                 C  
ATOM    940  C   VAL   171      14.741   2.415 -25.067  1.00                 C  
ATOM    941  O   VAL   171      14.495   3.460 -24.474  1.00                 O  
ATOM    942  CB  VAL   171      13.174   0.499 -25.509  1.00                 C  
ATOM    943  CG1 VAL   171      12.748   0.630 -24.055  1.00                 C  
ATOM    944  CG2 VAL   171      12.013   0.020 -26.367  1.00                 C  
ATOM    945  N   MET   172      15.884   1.743 -24.914  1.00                 N  
ATOM    946  CA  MET   172      16.915   2.183 -23.958  1.00                 C  
ATOM    947  C   MET   172      17.536   3.561 -24.259  1.00                 C  
ATOM    948  O   MET   172      17.927   4.264 -23.328  1.00                 O  
ATOM    949  CB  MET   172      18.050   1.160 -23.886  1.00                 C  
ATOM    950  SD  MET   172      17.111  -0.029 -21.566  1.00                 S  
ATOM    951  CE  MET   172      16.361  -1.635 -21.307  1.00                 C  
ATOM    952  CG  MET   172      17.645  -0.175 -23.282  1.00                 C  
ATOM    953  N   THR   173      17.598   3.972 -25.526  1.00                 N  
ATOM    954  CA  THR   173      18.056   5.337 -25.853  1.00                 C  
ATOM    955  C   THR   173      17.018   6.287 -25.296  1.00                 C  
ATOM    956  O   THR   173      17.365   7.111 -24.481  1.00                 O  
ATOM    957  CB  THR   173      18.244   5.521 -27.370  1.00                 C  
ATOM    958  OG1 THR   173      19.247   4.613 -27.844  1.00                 O  
ATOM    959  CG2 THR   173      18.687   6.942 -27.684  1.00                 C  
ATOM    960  N   PRO   174      15.750   6.122 -25.693  1.00                 N  
ATOM    961  CA  PRO   174      14.600   6.852 -25.126  1.00                 C  
ATOM    962  C   PRO   174      14.550   6.898 -23.599  1.00                 C  
ATOM    963  O   PRO   174      14.434   7.977 -22.992  1.00                 O  
ATOM    964  CB  PRO   174      13.382   6.096 -25.661  1.00                 C  
ATOM    965  CD  PRO   174      15.249   5.096 -26.776  1.00                 C  
ATOM    966  CG  PRO   174      13.829   5.548 -26.974  1.00                 C  
ATOM    967  N   PHE   175      14.678   5.739 -22.971  1.00                 N  
ATOM    968  CA  PHE   175      14.646   5.633 -21.510  1.00                 C  
ATOM    969  C   PHE   175      15.793   6.349 -20.852  1.00                 C  
ATOM    970  O   PHE   175      15.639   6.809 -19.746  1.00                 O  
ATOM    971  CB  PHE   175      14.654   4.165 -21.079  1.00                 C  
ATOM    972  CG  PHE   175      13.350   3.457 -21.313  1.00                 C  
ATOM    973  CZ  PHE   175      10.939   2.143 -21.741  1.00                 C  
ATOM    974  CD1 PHE   175      12.377   4.018 -22.122  1.00                 C  
ATOM    975  CE1 PHE   175      11.177   3.367 -22.337  1.00                 C  
ATOM    976  CD2 PHE   175      13.096   2.232 -20.723  1.00                 C  
ATOM    977  CE2 PHE   175      11.896   1.581 -20.938  1.00                 C  
ATOM    978  N   THR   176      16.943   6.402 -21.502  1.00                 N  
ATOM    979  CA  THR   176      18.055   7.188 -20.989  1.00                 C  
ATOM    980  C   THR   176      17.800   8.747 -21.026  1.00                 C  
ATOM    981  O   THR   176      18.353   9.517 -20.204  1.00                 O  
ATOM    982  CB  THR   176      19.354   6.901 -21.764  1.00                 C  
ATOM    983  OG1 THR   176      19.703   5.518 -21.623  1.00                 O  
ATOM    984  CG2 THR   176      20.496   7.748 -21.223  1.00                 C  
ATOM    985  N   TRP   177      16.956   9.205 -21.958  1.00                 N  
ATOM    986  CA  TRP   177      16.644  10.626 -22.073  1.00                 C  
ATOM    987  C   TRP   177      15.590  10.991 -21.099  1.00                 C  
ATOM    988  O   TRP   177      15.329  12.151 -20.948  1.00                 O  
ATOM    989  CB  TRP   177      16.205  10.964 -23.499  1.00                 C  
ATOM    990  CG  TRP   177      16.061  12.434 -23.749  1.00                 C  
ATOM    991  CD1 TRP   177      16.767  13.440 -23.155  1.00                 C  
ATOM    992  NE1 TRP   177      16.357  14.658 -23.639  1.00                 N  
ATOM    993  CD2 TRP   177      15.154  13.065 -24.662  1.00                 C  
ATOM    994  CE2 TRP   177      15.366  14.452 -24.567  1.00                 C  
ATOM    995  CH2 TRP   177      13.702  14.882 -26.185  1.00                 C  
ATOM    996  CZ2 TRP   177      14.644  15.372 -25.326  1.00                 C  
ATOM    997  CE3 TRP   177      14.183  12.591 -25.550  1.00                 C  
ATOM    998  CZ3 TRP   177      13.470  13.507 -26.300  1.00                 C  
ATOM    999  N   LEU   178      18.750   9.803 -15.385  1.00                 N  
ATOM   1000  CA  LEU   178      19.558   8.826 -14.633  1.00                 C  
ATOM   1001  C   LEU   178      18.872   8.275 -13.358  1.00                 C  
ATOM   1002  O   LEU   178      19.453   7.458 -12.616  1.00                 O  
ATOM   1003  CB  LEU   178      20.901   9.439 -14.229  1.00                 C  
ATOM   1004  CG  LEU   178      21.867   9.766 -15.369  1.00                 C  
ATOM   1005  CD1 LEU   178      23.091  10.499 -14.843  1.00                 C  
ATOM   1006  CD2 LEU   178      22.283   8.499 -16.101  1.00                 C  
ATOM   1007  N   GLY   179      17.632   8.689 -13.116  1.00                 N  
ATOM   1008  CA  GLY   179      16.725   7.896 -12.282  1.00                 C  
ATOM   1009  C   GLY   179      16.622   6.418 -12.788  1.00                 C  
ATOM   1010  O   GLY   179      17.068   5.469 -12.100  1.00                 O  
ATOM   1011  N   THR   180      16.097   6.269 -14.014  1.00                 N  
ATOM   1012  CA  THR   180      15.831   4.970 -14.685  1.00                 C  
ATOM   1013  C   THR   180      17.071   4.278 -15.248  1.00                 C  
ATOM   1014  O   THR   180      17.286   3.112 -14.992  1.00                 O  
ATOM   1015  CB  THR   180      14.827   5.127 -15.842  1.00                 C  
ATOM   1016  OG1 THR   180      13.578   5.612 -15.332  1.00                 O  
ATOM   1017  CG2 THR   180      14.586   3.790 -16.524  1.00                 C  
ATOM   1018  N   PRO   181      17.843   4.991 -16.068  1.00                 N  
ATOM   1019  CA  PRO   181      19.148   4.507 -16.554  1.00                 C  
ATOM   1020  C   PRO   181      19.942   3.811 -15.433  1.00                 C  
ATOM   1021  O   PRO   181      20.373   2.676 -15.598  1.00                 O  
ATOM   1022  CB  PRO   181      19.857   5.774 -17.036  1.00                 C  
ATOM   1023  CD  PRO   181      17.639   6.493 -16.495  1.00                 C  
ATOM   1024  CG  PRO   181      18.753   6.671 -17.488  1.00                 C  
ATOM   1025  N   LYS   182      20.104   4.497 -14.298  1.00                 N  
ATOM   1026  CA  LYS   182      20.828   3.967 -13.138  1.00                 C  
ATOM   1027  C   LYS   182      20.071   2.917 -12.344  1.00                 C  
ATOM   1028  O   LYS   182      20.689   2.062 -11.699  1.00                 O  
ATOM   1029  CB  LYS   182      21.213   5.099 -12.184  1.00                 C  
ATOM   1030  CD  LYS   182      22.625   7.124 -11.727  1.00                 C  
ATOM   1031  CE  LYS   182      23.714   8.040 -12.259  1.00                 C  
ATOM   1032  CG  LYS   182      22.288   6.028 -12.725  1.00                 C  
ATOM   1033  NZ  LYS   182      24.020   9.148 -11.312  1.00                 N  
ATOM   1034  N   GLU   183      18.741   2.999 -12.369  1.00                 N  
ATOM   1035  CA  GLU   183      17.866   1.980 -11.747  1.00                 C  
ATOM   1036  C   GLU   183      17.999   0.550 -12.373  1.00                 C  
ATOM   1037  O   GLU   183      17.869  -0.480 -11.695  1.00                 O  
ATOM   1038  CB  GLU   183      16.400   2.409 -11.831  1.00                 C  
ATOM   1039  CD  GLU   183      15.641   1.374  -9.656  1.00                 C  
ATOM   1040  CG  GLU   183      15.433   1.451 -11.156  1.00                 C  
ATOM   1041  OE1 GLU   183      16.232   2.317  -9.089  1.00                 O  
ATOM   1042  OE2 GLU   183      15.214   0.371  -9.047  1.00                 O  
ATOM   1043  N   PHE   184      18.225   0.533 -13.683  1.00                 N  
ATOM   1044  CA  PHE   184      18.512  -0.668 -14.458  1.00                 C  
ATOM   1045  C   PHE   184      19.892  -1.154 -14.062  1.00                 C  
ATOM   1046  O   PHE   184      20.064  -2.330 -13.816  1.00                 O  
ATOM   1047  CB  PHE   184      18.419  -0.374 -15.957  1.00                 C  
ATOM   1048  CG  PHE   184      17.013  -0.193 -16.453  1.00                 C  
ATOM   1049  CZ  PHE   184      14.414   0.145 -17.377  1.00                 C  
ATOM   1050  CD1 PHE   184      15.936  -0.607 -15.690  1.00                 C  
ATOM   1051  CE1 PHE   184      14.642  -0.441 -16.146  1.00                 C  
ATOM   1052  CD2 PHE   184      16.768   0.392 -17.683  1.00                 C  
ATOM   1053  CE2 PHE   184      15.474   0.558 -18.139  1.00                 C  
ATOM   1054  N   TRP   185      20.856  -0.239 -13.993  1.00                 N  
ATOM   1055  CA  TRP   185      22.234  -0.549 -13.598  1.00                 C  
ATOM   1056  C   TRP   185      22.478  -1.206 -12.244  1.00                 C  
ATOM   1057  O   TRP   185      23.362  -2.061 -12.144  1.00                 O  
ATOM   1058  CB  TRP   185      23.092   0.718 -13.608  1.00                 C  
ATOM   1059  CG  TRP   185      24.523   0.476 -13.235  1.00                 C  
ATOM   1060  CD1 TRP   185      25.542   0.131 -14.075  1.00                 C  
ATOM   1061  NE1 TRP   185      26.713  -0.005 -13.369  1.00                 N  
ATOM   1062  CD2 TRP   185      25.094   0.561 -11.923  1.00                 C  
ATOM   1063  CE2 TRP   185      26.461   0.255 -12.045  1.00                 C  
ATOM   1064  CH2 TRP   185      26.797   0.548  -9.726  1.00                 C  
ATOM   1065  CZ2 TRP   185      27.324   0.246 -10.950  1.00                 C  
ATOM   1066  CE3 TRP   185      24.581   0.867 -10.659  1.00                 C  
ATOM   1067  CZ3 TRP   185      25.440   0.856  -9.577  1.00                 C  
ATOM   1068  N   GLY   186      21.735  -0.808 -11.216  1.00                 N  
ATOM   1069  CA  GLY   186      21.942  -1.352  -9.876  1.00                 C  
ATOM   1070  C   GLY   186      21.535  -2.821  -9.805  1.00                 C  
ATOM   1071  O   GLY   186      22.338  -3.656  -9.375  1.00                 O  
ATOM   1072  N   ILE   187      20.320  -3.145 -10.264  1.00                 N  
ATOM   1073  CA  ILE   187      19.902  -4.574 -10.422  1.00                 C  
ATOM   1074  C   ILE   187      20.759  -5.375 -11.394  1.00                 C  
ATOM   1075  O   ILE   187      21.104  -6.528 -11.095  1.00                 O  
ATOM   1076  CB  ILE   187      18.435  -4.686 -10.876  1.00                 C  
ATOM   1077  CD1 ILE   187      16.063  -4.026 -10.215  1.00                 C  
ATOM   1078  CG1 ILE   187      17.495  -4.217  -9.764  1.00                 C  
ATOM   1079  CG2 ILE   187      18.122  -6.106 -11.322  1.00                 C  
ATOM   1080  N   ALA   188      21.057  -4.770 -12.554  1.00                 N  
ATOM   1081  CA  ALA   188      21.936  -5.363 -13.572  1.00                 C  
ATOM   1082  C   ALA   188      23.297  -5.805 -13.013  1.00                 C  
ATOM   1083  O   ALA   188      23.862  -6.763 -13.572  1.00                 O  
ATOM   1084  CB  ALA   188      22.164  -4.382 -14.712  1.00                 C  
ATOM   1085  N   ALA   189      23.800  -5.142 -11.940  1.00                 N  
ATOM   1086  CA  ALA   189      25.041  -5.560 -11.224  1.00                 C  
ATOM   1087  C   ALA   189      24.820  -6.591 -10.120  1.00                 C  
ATOM   1088  O   ALA   189      25.709  -7.412  -9.880  1.00                 O  
ATOM   1089  CB  ALA   189      25.734  -4.351 -10.615  1.00                 C  
ATOM   1090  N   ILE   190      23.670  -6.545  -9.448  1.00                 N  
ATOM   1091  CA  ILE   190      23.318  -7.572  -8.439  1.00                 C  
ATOM   1092  C   ILE   190      23.107  -8.972  -9.120  1.00                 C  
ATOM   1093  O   ILE   190      23.793  -9.972  -8.826  1.00                 O  
ATOM   1094  CB  ILE   190      22.059  -7.176  -7.646  1.00                 C  
ATOM   1095  CD1 ILE   190      21.096  -5.322  -6.185  1.00                 C  
ATOM   1096  CG1 ILE   190      22.339  -5.945  -6.781  1.00                 C  
ATOM   1097  CG2 ILE   190      21.560  -8.350  -6.817  1.00                 C  
ATOM   1098  N   ALA   191      22.212  -8.966 -10.109  1.00                 N  
ATOM   1099  CA  ALA   191      21.719 -10.154 -10.845  1.00                 C  
ATOM   1100  C   ALA   191      22.510 -10.429 -12.146  1.00                 C  
ATOM   1101  O   ALA   191      21.945 -10.897 -13.138  1.00                 O  
ATOM   1102  CB  ALA   191      20.244  -9.994 -11.182  1.00                 C  
ATOM   1103  N   THR   192      23.787 -10.063 -12.176  1.00                 N  
ATOM   1104  CA  THR   192      24.705 -10.592 -13.175  1.00                 C  
ATOM   1105  C   THR   192      25.668 -11.569 -12.525  1.00                 C  
ATOM   1106  O   THR   192      26.231 -12.384 -13.254  1.00                 O  
ATOM   1107  CB  THR   192      25.488  -9.466 -13.875  1.00                 C  
ATOM   1108  OG1 THR   192      26.275  -8.756 -12.910  1.00                 O  
ATOM   1109  CG2 THR   192      24.532  -8.486 -14.538  1.00                 C  
ATOM   1110  N   LEU   193      25.853 -11.510 -11.190  1.00                 N  
ATOM   1111  CA  LEU   193      26.757 -12.456 -10.487  1.00                 C  
ATOM   1112  C   LEU   193      26.119 -13.768 -10.030  1.00                 C  
ATOM   1113  O   LEU   193      26.810 -14.800  -9.858  1.00                 O  
ATOM   1114  CB  LEU   193      27.376 -11.791  -9.256  1.00                 C  
ATOM   1115  CG  LEU   193      28.285 -10.588  -9.520  1.00                 C  
ATOM   1116  CD1 LEU   193      28.744  -9.964  -8.211  1.00                 C  
ATOM   1117  CD2 LEU   193      29.484 -10.996 -10.361  1.00                 C  
ATOM   1118  N   ALA   194      24.803 -13.728  -9.863  1.00                 N  
ATOM   1119  CA  ALA   194      24.048 -14.903  -9.458  1.00                 C  
ATOM   1120  C   ALA   194      23.934 -15.962 -10.566  1.00                 C  
ATOM   1121  O   ALA   194      24.195 -17.114 -10.268  1.00                 O  
ATOM   1122  CB  ALA   194      22.651 -14.506  -9.007  1.00                 C  
ATOM   1123  N   THR   195      23.600 -15.595 -11.846  1.00                 N  
ATOM   1124  CA  THR   195      23.588 -16.638 -12.910  1.00                 C  
ATOM   1125  C   THR   195      24.936 -17.294 -13.153  1.00                 C  
ATOM   1126  O   THR   195      25.006 -18.379 -13.708  1.00                 O  
ATOM   1127  CB  THR   195      23.097 -16.068 -14.254  1.00                 C  
ATOM   1128  OG1 THR   195      22.825 -17.143 -15.161  1.00                 O  
ATOM   1129  CG2 THR   195      24.156 -15.167 -14.870  1.00                 C  
ATOM   1130  N   ALA   196      25.992 -16.625 -12.732  1.00                 N  
ATOM   1131  CA  ALA   196      27.313 -17.206 -12.752  1.00                 C  
ATOM   1132  C   ALA   196      27.637 -18.161 -11.619  1.00                 C  
ATOM   1133  O   ALA   196      27.950 -19.328 -11.861  1.00                 O  
ATOM   1134  CB  ALA   196      28.372 -16.115 -12.745  1.00                 C  
ATOM   1135  N   THR   197      27.553 -17.678 -10.387  1.00                 N  
ATOM   1136  CA  THR   197      27.859 -18.502  -9.212  1.00                 C  
ATOM   1137  C   THR   197      27.008 -19.794  -9.229  1.00                 C  
ATOM   1138  O   THR   197      27.417 -20.842  -8.727  1.00                 O  
ATOM   1139  CB  THR   197      27.613 -17.730  -7.902  1.00                 C  
ATOM   1140  OG1 THR   197      26.244 -17.312  -7.840  1.00                 O  
ATOM   1141  CG2 THR   197      28.502 -16.498  -7.835  1.00                 C  
ATOM   1142  N   ALA   198      25.824 -19.695  -9.838  1.00                 N  
ATOM   1143  CA  ALA   198      24.903 -20.816  -9.981  1.00                 C  
ATOM   1144  C   ALA   198      25.409 -21.722 -11.127  1.00                 C  
ATOM   1145  O   ALA   198      25.360 -22.941 -11.004  1.00                 O  
ATOM   1146  CB  ALA   198      23.493 -20.313 -10.248  1.00                 C  
ATOM   1147  N   SER   199      25.913 -21.136 -12.219  1.00                 N  
ATOM   1148  CA  SER   199      26.499 -21.922 -13.325  1.00                 C  
ATOM   1149  C   SER   199      27.812 -22.627 -12.969  1.00                 C  
ATOM   1150  O   SER   199      28.049 -23.746 -13.440  1.00                 O  
ATOM   1151  CB  SER   199      26.745 -21.031 -14.544  1.00                 C  
ATOM   1152  OG  SER   199      27.724 -20.045 -14.265  1.00                 O  
ATOM   1153  N   ILE   200      28.659 -21.987 -12.166  1.00                 N  
ATOM   1154  CA  ILE   200      29.973 -22.549 -11.857  1.00                 C  
ATOM   1155  C   ILE   200      29.774 -23.723 -10.902  1.00                 C  
ATOM   1156  O   ILE   200      30.291 -24.825 -11.162  1.00                 O  
ATOM   1157  CB  ILE   200      30.914 -21.487 -11.258  1.00                 C  
ATOM   1158  CD1 ILE   200      31.936 -19.200 -11.731  1.00                 C  
ATOM   1159  CG1 ILE   200      31.249 -20.421 -12.303  1.00                 C  
ATOM   1160  CG2 ILE   200      32.167 -22.142 -10.696  1.00                 C  
ATOM   1161  N   ILE   201      29.038 -23.474  -9.804  1.00                 N  
ATOM   1162  CA  ILE   201      28.742 -24.495  -8.762  1.00                 C  
ATOM   1163  C   ILE   201      28.373 -25.829  -9.450  1.00                 C  
ATOM   1164  O   ILE   201      29.067 -26.841  -9.329  1.00                 O  
ATOM   1165  CB  ILE   201      27.615 -24.031  -7.821  1.00                 C  
ATOM   1166  CD1 ILE   201      26.964 -22.148  -6.231  1.00                 C  
ATOM   1167  CG1 ILE   201      28.082 -22.847  -6.972  1.00                 C  
ATOM   1168  CG2 ILE   201      27.128 -25.188  -6.962  1.00                 C  
ATOM   1169  N   LEU   202      27.309 -25.753 -10.231  1.00                 N  
ATOM   1170  CA  LEU   202      26.683 -26.877 -10.867  1.00                 C  
ATOM   1171  C   LEU   202      27.452 -27.386 -12.079  1.00                 C  
ATOM   1172  O   LEU   202      27.547 -28.590 -12.289  1.00                 O  
ATOM   1173  CB  LEU   202      25.257 -26.524 -11.296  1.00                 C  
ATOM   1174  CG  LEU   202      24.253 -26.275 -10.169  1.00                 C  
ATOM   1175  CD1 LEU   202      22.928 -25.782 -10.730  1.00                 C  
ATOM   1176  CD2 LEU   202      24.042 -27.538  -9.347  1.00                 C  
ATOM   1177  N   PHE   203      27.958 -26.480 -12.908  1.00                 N  
ATOM   1178  CA  PHE   203      28.699 -26.867 -14.112  1.00                 C  
ATOM   1179  C   PHE   203      29.951 -27.688 -13.838  1.00                 C  
ATOM   1180  O   PHE   203      30.181 -28.720 -14.477  1.00                 O  
ATOM   1181  CB  PHE   203      29.101 -25.628 -14.915  1.00                 C  
ATOM   1182  CG  PHE   203      27.962 -24.993 -15.660  1.00                 C  
ATOM   1183  CZ  PHE   203      25.857 -23.812 -17.040  1.00                 C  
ATOM   1184  CD1 PHE   203      26.764 -25.667 -15.829  1.00                 C  
ATOM   1185  CE1 PHE   203      25.716 -25.083 -16.514  1.00                 C  
ATOM   1186  CD2 PHE   203      28.087 -23.722 -16.192  1.00                 C  
ATOM   1187  CE2 PHE   203      27.039 -23.138 -16.878  1.00                 C  
ATOM   1188  N   VAL   204      30.758 -27.204 -12.892  1.00                 N  
ATOM   1189  CA  VAL   204      31.927 -27.937 -12.391  1.00                 C  
ATOM   1190  C   VAL   204      31.530 -29.259 -11.724  1.00                 C  
ATOM   1191  O   VAL   204      32.319 -30.189 -11.724  1.00                 O  
ATOM   1192  CB  VAL   204      32.741 -27.089 -11.397  1.00                 C  
ATOM   1193  CG1 VAL   204      33.826 -27.930 -10.742  1.00                 C  
ATOM   1194  CG2 VAL   204      33.348 -25.882 -12.097  1.00                 C  
ATOM   1195  N   SER   205      30.329 -29.305 -11.139  1.00                 N  
ATOM   1196  CA  SER   205      29.751 -30.515 -10.539  1.00                 C  
ATOM   1197  C   SER   205      28.960 -31.376 -11.534  1.00                 C  
ATOM   1198  O   SER   205      28.242 -32.280 -11.117  1.00                 O  
ATOM   1199  CB  SER   205      28.835 -30.148  -9.370  1.00                 C  
ATOM   1200  OG  SER   205      27.713 -29.405  -9.814  1.00                 O  
ATOM   1201  N   VAL   206      29.076 -31.119 -12.836  1.00                 N  
ATOM   1202  CA  VAL   206      28.220 -31.816 -13.791  1.00                 C  
ATOM   1203  C   VAL   206      28.479 -33.315 -13.748  1.00                 C  
ATOM   1204  O   VAL   206      29.625 -33.737 -13.634  1.00                 O  
ATOM   1205  CB  VAL   206      28.423 -31.286 -15.223  1.00                 C  
ATOM   1206  CG1 VAL   206      27.644 -32.131 -16.219  1.00                 C  
ATOM   1207  CG2 VAL   206      28.006 -29.826 -15.315  1.00                 C  
ATOM   1208  N   MET   207      27.409 -34.115 -13.828  1.00                 N  
ATOM   1209  CA  MET   207      27.578 -35.571 -13.751  1.00                 C  
ATOM   1210  C   MET   207      28.566 -36.215 -14.749  1.00                 C  
ATOM   1211  O   MET   207      29.341 -37.074 -14.350  1.00                 O  
ATOM   1212  CB  MET   207      26.234 -36.277 -13.939  1.00                 C  
ATOM   1213  SD  MET   207      26.712 -38.230 -12.033  1.00                 S  
ATOM   1214  CE  MET   207      25.182 -37.843 -11.187  1.00                 C  
ATOM   1215  CG  MET   207      26.288 -37.781 -13.727  1.00                 C  
ATOM   1216  N   ILE   208      28.550 -35.834 -16.015  1.00                 N  
ATOM   1217  CA  ILE   208      29.515 -36.404 -16.964  1.00                 C  
ATOM   1218  C   ILE   208      30.580 -35.368 -17.021  1.00                 C  
ATOM   1219  O   ILE   208      30.326 -34.304 -17.572  1.00                 O  
ATOM   1220  CB  ILE   208      28.858 -36.709 -18.323  1.00                 C  
ATOM   1221  CD1 ILE   208      26.871 -37.895 -19.393  1.00                 C  
ATOM   1222  CG1 ILE   208      27.710 -37.706 -18.148  1.00                 C  
ATOM   1223  CG2 ILE   208      29.895 -37.207 -19.317  1.00                 C  
ATOM   1224  N   HIS   209      31.737 -35.628 -16.418  1.00                 N  
ATOM   1225  CA  HIS   209      32.677 -34.529 -16.232  1.00                 C  
ATOM   1226  C   HIS   209      33.954 -34.742 -15.455  1.00                 C  
ATOM   1227  O   HIS   209      34.192 -35.834 -14.917  1.00                 O  
ATOM   1228  CB  HIS   209      31.990 -33.347 -15.545  1.00                 C  
ATOM   1229  CG  HIS   209      31.503 -33.651 -14.163  1.00                 C  
ATOM   1230  ND1 HIS   209      31.611 -32.755 -13.122  1.00                 N  
ATOM   1231  CE1 HIS   209      31.090 -33.308 -12.012  1.00                 C  
ATOM   1232  CD2 HIS   209      30.856 -34.783 -13.516  1.00                 C  
ATOM   1233  NE2 HIS   209      30.635 -34.525 -12.241  1.00                 N  
ATOM   1234  N   SER   210      34.758 -33.661 -15.430  1.00                 N  
ATOM   1235  CA  SER   210      36.188 -33.657 -15.019  1.00                 C  
ATOM   1236  C   SER   210      37.216 -33.231 -16.113  1.00                 C  
ATOM   1237  O   SER   210      36.866 -32.676 -17.175  1.00                 O  
ATOM   1238  CB  SER   210      36.605 -35.041 -14.516  1.00                 C  
ATOM   1239  OG  SER   210      36.577 -35.994 -15.564  1.00                 O  
ATOM   1240  N   ALA   211      38.492 -33.556 -15.883  1.00                 N  
ATOM   1241  CA  ALA   211      39.635 -33.032 -16.716  1.00                 C  
ATOM   1242  C   ALA   211      39.590 -33.417 -18.227  1.00                 C  
ATOM   1243  O   ALA   211      40.099 -32.656 -19.076  1.00                 O  
ATOM   1244  CB  ALA   211      40.964 -33.510 -16.153  1.00                 C  
ATOM   1245  N   ASP   212      39.003 -34.603 -18.520  1.00                 N  
ATOM   1246  CA  ASP   212      38.714 -35.116 -19.885  1.00                 C  
ATOM   1247  C   ASP   212      37.754 -34.181 -20.645  1.00                 C  
ATOM   1248  O   ASP   212      37.782 -34.114 -21.868  1.00                 O  
ATOM   1249  CB  ASP   212      38.122 -36.525 -19.814  1.00                 C  
ATOM   1250  CG  ASP   212      39.145 -37.567 -19.406  1.00                 C  
ATOM   1251  OD1 ASP   212      40.355 -37.259 -19.446  1.00                 O  
ATOM   1252  OD2 ASP   212      38.737 -38.691 -19.045  1.00                 O  
ATOM   1253  N   VAL   213      36.933 -33.401 -19.956  1.00                 N  
ATOM   1254  CA  VAL   213      36.045 -32.525 -20.691  1.00                 C  
ATOM   1255  C   VAL   213      36.756 -31.292 -21.248  1.00                 C  
ATOM   1256  O   VAL   213      36.087 -30.313 -21.552  1.00                 O  
ATOM   1257  CB  VAL   213      34.860 -32.065 -19.822  1.00                 C  
ATOM   1258  CG1 VAL   213      34.040 -33.260 -19.363  1.00                 C  
ATOM   1259  CG2 VAL   213      35.355 -31.263 -18.628  1.00                 C  
ATOM   1260  N   ASN   214      38.082 -31.348 -21.423  1.00                 N  
ATOM   1261  CA  ASN   214      38.830 -30.291 -22.119  1.00                 C  
ATOM   1262  C   ASN   214      40.077 -30.803 -22.834  1.00                 C  
ATOM   1263  O   ASN   214      41.034 -30.045 -23.090  1.00                 O  
ATOM   1264  CB  ASN   214      39.224 -29.181 -21.142  1.00                 C  
ATOM   1265  CG  ASN   214      40.213 -29.652 -20.094  1.00                 C  
ATOM   1266  OD1 ASN   214      41.007 -30.560 -20.340  1.00                 O  
ATOM   1267  ND2 ASN   214      40.168 -29.034 -18.920  1.00                 N  
ATOM   1268  N   VAL   215      40.030 -32.079 -23.221  1.00                 N  
ATOM   1269  CA  VAL   215      41.253 -32.776 -23.665  1.00                 C  
ATOM   1270  C   VAL   215      41.761 -32.498 -25.079  1.00                 C  
ATOM   1271  O   VAL   215      42.989 -32.403 -25.243  1.00                 O  
ATOM   1272  CB  VAL   215      41.099 -34.305 -23.565  1.00                 C  
ATOM   1273  CG1 VAL   215      42.304 -35.003 -24.177  1.00                 C  
ATOM   1274  CG2 VAL   215      40.913 -34.728 -22.116  1.00                 C  
ATOM   1275  N   SER   216      40.873 -32.394 -26.099  1.00                 N  
ATOM   1276  CA  SER   216      41.492 -32.007 -27.381  1.00                 C  
ATOM   1277  C   SER   216      42.098 -30.582 -27.190  1.00                 C  
ATOM   1278  O   SER   216      41.348 -29.601 -26.952  1.00                 O  
ATOM   1279  CB  SER   216      40.459 -32.048 -28.509  1.00                 C  
ATOM   1280  OG  SER   216      41.018 -31.595 -29.730  1.00                 O  
ATOM   1281  N   ASP   217      43.436 -30.484 -27.184  1.00                 N  
ATOM   1282  CA  ASP   217      44.070 -29.197 -26.941  1.00                 C  
ATOM   1283  C   ASP   217      44.123 -28.363 -28.247  1.00                 C  
ATOM   1284  O   ASP   217      43.495 -27.317 -28.327  1.00                 O  
ATOM   1285  CB  ASP   217      45.478 -29.392 -26.374  1.00                 C  
ATOM   1286  CG  ASP   217      45.466 -29.916 -24.952  1.00                 C  
ATOM   1287  OD1 ASP   217      44.395 -29.870 -24.311  1.00                 O  
ATOM   1288  OD2 ASP   217      46.528 -30.373 -24.479  1.00                 O  
ATOM   1289  N   VAL   218      44.847 -28.814 -29.268  1.00                 N  
ATOM   1290  CA  VAL   218      44.853 -28.109 -30.558  1.00                 C  
ATOM   1291  C   VAL   218      44.548 -29.083 -31.688  1.00                 C  
ATOM   1292  O   VAL   218      45.214 -30.103 -31.862  1.00                 O  
ATOM   1293  CB  VAL   218      46.198 -27.403 -30.809  1.00                 C  
ATOM   1294  CG1 VAL   218      46.193 -26.712 -32.164  1.00                 C  
ATOM   1295  CG2 VAL   218      46.491 -26.404 -29.700  1.00                 C  
ATOM   1296  N   THR   219      43.542 -28.729 -32.470  1.00                 N  
ATOM   1297  CA  THR   219      43.014 -29.575 -33.519  1.00                 C  
ATOM   1298  C   THR   219      43.640 -29.136 -34.881  1.00                 C  
ATOM   1299  O   THR   219      44.121 -28.012 -35.005  1.00                 O  
ATOM   1300  CB  THR   219      41.477 -29.506 -33.580  1.00                 C  
ATOM   1301  OG1 THR   219      41.068 -28.173 -33.911  1.00                 O  
ATOM   1302  CG2 THR   219      40.873 -29.879 -32.235  1.00                 C  
ATOM   1303  N   HIS   220      43.670 -30.021 -35.882  1.00                 N  
ATOM   1304  CA  HIS   220      44.203 -29.680 -37.229  1.00                 C  
ATOM   1305  C   HIS   220      43.206 -28.977 -38.149  1.00                 C  
ATOM   1306  O   HIS   220      43.627 -28.204 -38.999  1.00                 O  
ATOM   1307  CB  HIS   220      44.704 -30.938 -37.941  1.00                 C  
ATOM   1308  CG  HIS   220      45.926 -31.538 -37.319  1.00                 C  
ATOM   1309  ND1 HIS   220      47.154 -30.914 -37.339  1.00                 N  
ATOM   1310  CE1 HIS   220      48.051 -31.692 -36.706  1.00                 C  
ATOM   1311  CD2 HIS   220      46.228 -32.767 -36.599  1.00                 C  
ATOM   1312  NE2 HIS   220      47.502 -32.805 -36.259  1.00                 N  
ATOM   1313  N   SER   221      41.911 -29.271 -38.005  1.00                 N  
ATOM   1314  CA  SER   221      40.835 -28.547 -38.718  1.00                 C  
ATOM   1315  C   SER   221      40.773 -27.022 -38.396  1.00                 C  
ATOM   1316  O   SER   221      40.275 -26.208 -39.195  1.00                 O  
ATOM   1317  CB  SER   221      39.472 -29.165 -38.401  1.00                 C  
ATOM   1318  OG  SER   221      39.122 -28.960 -37.043  1.00                 O  
ATOM   1319  N   ASP   222      41.281 -26.670 -37.218  1.00                 N  
ATOM   1320  CA  ASP   222      41.431 -25.312 -36.770  1.00                 C  
ATOM   1321  C   ASP   222      42.863 -25.180 -36.299  1.00                 C  
ATOM   1322  O   ASP   222      43.151 -25.499 -35.149  1.00                 O  
ATOM   1323  CB  ASP   222      40.416 -24.995 -35.670  1.00                 C  
ATOM   1324  CG  ASP   222      38.989 -24.973 -36.183  1.00                 C  
ATOM   1325  OD1 ASP   222      38.753 -24.377 -37.254  1.00                 O  
ATOM   1326  OD2 ASP   222      38.108 -25.551 -35.513  1.00                 O  
ATOM   1327  N   VAL   223      43.774 -24.755 -37.198  1.00                 N  
ATOM   1328  CA  VAL   223      45.181 -24.703 -36.823  1.00                 C  
ATOM   1329  C   VAL   223      45.553 -23.460 -35.973  1.00                 C  
ATOM   1330  O   VAL   223      45.085 -22.321 -36.231  1.00                 O  
ATOM   1331  CB  VAL   223      46.097 -24.735 -38.061  1.00                 C  
ATOM   1332  CG1 VAL   223      47.551 -24.564 -37.652  1.00                 C  
ATOM   1333  CG2 VAL   223      45.905 -26.033 -38.831  1.00                 C  
ATOM   1334  N   THR   224      46.463 -23.728 -35.029  1.00                 N  
ATOM   1335  CA  THR   224      46.763 -22.902 -33.816  1.00                 C  
ATOM   1336  C   THR   224      46.819 -21.353 -34.031  1.00                 C  
ATOM   1337  O   THR   224      46.176 -20.569 -33.305  1.00                 O  
ATOM   1338  CB  THR   224      48.105 -23.304 -33.177  1.00                 C  
ATOM   1339  OG1 THR   224      48.047 -24.672 -32.756  1.00                 O  
ATOM   1340  CG2 THR   224      48.400 -22.434 -31.965  1.00                 C  
ATOM   1341  N   VAL   225      47.583 -20.923 -35.034  1.00                 N  
ATOM   1342  CA  VAL   225      47.825 -19.486 -35.292  1.00                 C  
ATOM   1343  C   VAL   225      46.610 -18.693 -35.835  1.00                 C  
ATOM   1344  O   VAL   225      46.292 -17.649 -35.261  1.00                 O  
ATOM   1345  CB  VAL   225      48.987 -19.278 -36.281  1.00                 C  
ATOM   1346  CG1 VAL   225      49.097 -17.812 -36.672  1.00                 C  
ATOM   1347  CG2 VAL   225      50.294 -19.772 -35.679  1.00                 C  
ATOM   1348  N   THR   226      45.966 -19.172 -36.923  1.00                 N  
ATOM   1349  CA  THR   226      44.703 -18.577 -37.472  1.00                 C  
ATOM   1350  C   THR   226      43.599 -18.573 -36.418  1.00                 C  
ATOM   1351  O   THR   226      42.800 -17.618 -36.324  1.00                 O  
ATOM   1352  CB  THR   226      44.218 -19.336 -38.721  1.00                 C  
ATOM   1353  OG1 THR   226      45.206 -19.243 -39.754  1.00                 O  
ATOM   1354  CG2 THR   226      42.918 -18.738 -39.236  1.00                 C  
ATOM   1355  N   SER   227      43.573 -19.669 -35.654  1.00                 N  
ATOM   1356  CA  SER   227      42.619 -19.899 -34.578  1.00                 C  
ATOM   1357  C   SER   227      42.811 -18.956 -33.371  1.00                 C  
ATOM   1358  O   SER   227      41.864 -18.249 -33.020  1.00                 O  
ATOM   1359  CB  SER   227      42.702 -21.346 -34.089  1.00                 C  
ATOM   1360  OG  SER   227      42.284 -22.250 -35.098  1.00                 O  
ATOM   1361  N   PHE   228      44.013 -18.937 -32.771  1.00                 N  
ATOM   1362  CA  PHE   228      44.309 -18.141 -31.553  1.00                 C  
ATOM   1363  C   PHE   228      44.073 -16.623 -31.752  1.00                 C  
ATOM   1364  O   PHE   228      43.713 -15.900 -30.813  1.00                 O  
ATOM   1365  CB  PHE   228      45.753 -18.368 -31.102  1.00                 C  
ATOM   1366  CG  PHE   228      46.119 -17.632 -29.845  1.00                 C  
ATOM   1367  CZ  PHE   228      46.798 -16.266 -27.522  1.00                 C  
ATOM   1368  CD1 PHE   228      45.724 -18.109 -28.607  1.00                 C  
ATOM   1369  CE1 PHE   228      46.060 -17.432 -27.450  1.00                 C  
ATOM   1370  CD2 PHE   228      46.857 -16.464 -29.900  1.00                 C  
ATOM   1371  CE2 PHE   228      47.194 -15.787 -28.743  1.00                 C  
ATOM   1372  N   PHE   229      44.247 -16.166 -32.989  1.00                 N  
ATOM   1373  CA  PHE   229      43.892 -14.812 -33.399  1.00                 C  
ATOM   1374  C   PHE   229      42.405 -14.468 -33.450  1.00                 C  
ATOM   1375  O   PHE   229      42.032 -13.350 -33.107  1.00                 O  
ATOM   1376  CB  PHE   229      44.464 -14.504 -34.784  1.00                 C  
ATOM   1377  CG  PHE   229      45.950 -14.287 -34.792  1.00                 C  
ATOM   1378  CZ  PHE   229      48.701 -13.885 -34.812  1.00                 C  
ATOM   1379  CD1 PHE   229      46.630 -14.014 -33.618  1.00                 C  
ATOM   1380  CE1 PHE   229      47.998 -13.813 -33.624  1.00                 C  
ATOM   1381  CD2 PHE   229      46.668 -14.355 -35.972  1.00                 C  
ATOM   1382  CE2 PHE   229      48.036 -14.155 -35.979  1.00                 C  
ATOM   1383  N   THR   230      41.562 -15.394 -33.907  1.00                 N  
ATOM   1384  CA  THR   230      40.095 -15.244 -33.823  1.00                 C  
ATOM   1385  C   THR   230      39.571 -15.577 -32.406  1.00                 C  
ATOM   1386  O   THR   230      38.505 -15.093 -32.014  1.00                 O  
ATOM   1387  CB  THR   230      39.376 -16.138 -34.851  1.00                 C  
ATOM   1388  OG1 THR   230      39.677 -17.514 -34.584  1.00                 O  
ATOM   1389  CG2 THR   230      39.837 -15.804 -36.261  1.00                 C  
ATOM   1390  N   ALA   231      40.330 -16.386 -31.649  1.00                 N  
ATOM   1391  CA  ALA   231      40.016 -16.747 -30.251  1.00                 C  
ATOM   1392  C   ALA   231      40.270 -15.593 -29.306  1.00                 C  
ATOM   1393  O   ALA   231      39.367 -15.238 -28.552  1.00                 O  
ATOM   1394  CB  ALA   231      40.831 -17.957 -29.820  1.00                 C  
ATOM   1395  N   TYR   232      41.477 -15.007 -29.343  1.00                 N  
ATOM   1396  CA  TYR   232      41.855 -13.884 -28.420  1.00                 C  
ATOM   1397  C   TYR   232      40.922 -12.662 -28.555  1.00                 C  
ATOM   1398  O   TYR   232      40.433 -12.149 -27.563  1.00                 O  
ATOM   1399  CB  TYR   232      43.299 -13.445 -28.673  1.00                 C  
ATOM   1400  CG  TYR   232      43.744 -12.280 -27.818  1.00                 C  
ATOM   1401  OH  TYR   232      44.969  -9.085 -25.456  1.00                 O  
ATOM   1402  CZ  TYR   232      44.564 -10.141 -26.239  1.00                 C  
ATOM   1403  CD1 TYR   232      44.120 -12.471 -26.495  1.00                 C  
ATOM   1404  CE1 TYR   232      44.528 -11.412 -25.707  1.00                 C  
ATOM   1405  CD2 TYR   232      43.785 -10.992 -28.338  1.00                 C  
ATOM   1406  CE2 TYR   232      44.191  -9.921 -27.564  1.00                 C  
ATOM   1407  N   GLY   233      40.679 -12.235 -29.789  1.00                 N  
ATOM   1408  CA  GLY   233      39.702 -11.174 -30.131  1.00                 C  
ATOM   1409  C   GLY   233      38.185 -11.397 -29.746  1.00                 C  
ATOM   1410  O   GLY   233      37.339 -10.462 -29.738  1.00                 O  
ATOM   1411  N   THR   234      37.855 -12.651 -29.450  1.00                 N  
ATOM   1412  CA  THR   234      36.559 -13.030 -28.921  1.00                 C  
ATOM   1413  C   THR   234      36.551 -13.065 -27.369  1.00                 C  
ATOM   1414  O   THR   234      35.527 -12.762 -26.753  1.00                 O  
ATOM   1415  CB  THR   234      36.113 -14.405 -29.452  1.00                 C  
ATOM   1416  OG1 THR   234      36.002 -14.355 -30.880  1.00                 O  
ATOM   1417  CG2 THR   234      34.759 -14.786 -28.872  1.00                 C  
ATOM   1418  N   ILE   235      37.674 -13.448 -26.751  1.00                 N  
ATOM   1419  CA  ILE   235      37.827 -13.401 -25.288  1.00                 C  
ATOM   1420  C   ILE   235      38.090 -11.979 -24.799  1.00                 C  
ATOM   1421  O   ILE   235      37.715 -11.622 -23.674  1.00                 O  
ATOM   1422  CB  ILE   235      38.957 -14.331 -24.809  1.00                 C  
ATOM   1423  CD1 ILE   235      39.734 -16.758 -24.862  1.00                 C  
ATOM   1424  CG1 ILE   235      38.584 -15.794 -25.052  1.00                 C  
ATOM   1425  CG2 ILE   235      39.282 -14.065 -23.347  1.00                 C  
ATOM   1426  N   CYS   236      38.741 -11.175 -25.640  1.00                 N  
ATOM   1427  CA  CYS   236      38.999  -9.775 -25.327  1.00                 C  
ATOM   1428  C   CYS   236      37.740  -8.916 -25.336  1.00                 C  
ATOM   1429  O   CYS   236      37.741  -7.856 -24.728  1.00                 O  
ATOM   1430  CB  CYS   236      40.011  -9.184 -26.311  1.00                 C  
ATOM   1431  SG  CYS   236      41.676  -9.876 -26.176  1.00                 S  
ATOM   1432  N   PHE   237      36.674  -9.344 -25.999  1.00                 N  
ATOM   1433  CA  PHE   237      35.412  -8.633 -25.874  1.00                 C  
ATOM   1434  C   PHE   237      34.815  -8.795 -24.485  1.00                 C  
ATOM   1435  O   PHE   237      34.153  -7.906 -23.991  1.00                 O  
ATOM   1436  CB  PHE   237      34.416  -9.121 -26.928  1.00                 C  
ATOM   1437  CG  PHE   237      33.107  -8.384 -26.912  1.00                 C  
ATOM   1438  CZ  PHE   237      30.682  -7.025 -26.879  1.00                 C  
ATOM   1439  CD1 PHE   237      33.014  -7.098 -27.415  1.00                 C  
ATOM   1440  CE1 PHE   237      31.810  -6.420 -27.400  1.00                 C  
ATOM   1441  CD2 PHE   237      31.969  -8.976 -26.393  1.00                 C  
ATOM   1442  CE2 PHE   237      30.765  -8.297 -26.378  1.00                 C  
ATOM   1443  N   ALA   238      35.021  -9.939 -23.859  1.00                 N  
ATOM   1444  CA  ALA   238      34.513 -10.188 -22.508  1.00                 C  
ATOM   1445  C   ALA   238      35.309  -9.424 -21.490  1.00                 C  
ATOM   1446  O   ALA   238      34.737  -8.897 -20.530  1.00                 O  
ATOM   1447  CB  ALA   238      34.546 -11.676 -22.195  1.00                 C  
ATOM   1448  N   TYR   239      36.623  -9.354 -21.718  1.00                 N  
ATOM   1449  CA  TYR   239      37.499  -8.541 -20.885  1.00                 C  
ATOM   1450  C   TYR   239      37.365  -7.020 -21.111  1.00                 C  
ATOM   1451  O   TYR   239      38.109  -6.270 -20.483  1.00                 O  
ATOM   1452  CB  TYR   239      38.962  -8.931 -21.106  1.00                 C  
ATOM   1453  CG  TYR   239      39.318 -10.299 -20.570  1.00                 C  
ATOM   1454  OH  TYR   239      40.304 -14.067 -19.113  1.00                 O  
ATOM   1455  CZ  TYR   239      39.977 -12.820 -19.594  1.00                 C  
ATOM   1456  CD1 TYR   239      39.827 -11.281 -21.411  1.00                 C  
ATOM   1457  CE1 TYR   239      40.156 -12.535 -20.930  1.00                 C  
ATOM   1458  CD2 TYR   239      39.145 -10.605 -19.226  1.00                 C  
ATOM   1459  CE2 TYR   239      39.468 -11.853 -18.728  1.00                 C  
ATOM   1460  N   ASN   240      36.427  -6.567 -21.965  1.00                 N  
ATOM   1461  CA  ASN   240      36.315  -5.136 -22.376  1.00                 C  
ATOM   1462  C   ASN   240      35.839  -4.294 -21.206  1.00                 C  
ATOM   1463  O   ASN   240      35.264  -4.839 -20.245  1.00                 O  
ATOM   1464  CB  ASN   240      35.377  -4.995 -23.577  1.00                 C  
ATOM   1465  CG  ASN   240      35.498  -3.645 -24.255  1.00                 C  
ATOM   1466  OD1 ASN   240      36.170  -2.744 -23.751  1.00                 O  
ATOM   1467  ND2 ASN   240      34.845  -3.500 -25.402  1.00                 N  
ATOM   1468  N   GLY   241      36.128  -2.987 -21.328  1.00                 N  
ATOM   1469  CA  GLY   241      35.956  -1.999 -20.306  1.00                 C  
ATOM   1470  C   GLY   241      37.128  -1.909 -19.334  1.00                 C  
ATOM   1471  O   GLY   241      37.101  -1.103 -18.412  1.00                 O  
ATOM   1472  N   HIS   242      38.149  -2.745 -19.490  1.00                 N  
ATOM   1473  CA  HIS   242      39.335  -2.718 -18.601  1.00                 C  
ATOM   1474  C   HIS   242      40.101  -1.395 -18.735  1.00                 C  
ATOM   1475  O   HIS   242      40.890  -1.049 -17.854  1.00                 O  
ATOM   1476  CB  HIS   242      40.264  -3.894 -18.911  1.00                 C  
ATOM   1477  CG  HIS   242      40.932  -3.800 -20.247  1.00                 C  
ATOM   1478  ND1 HIS   242      40.308  -4.169 -21.419  1.00                 N  
ATOM   1479  CE1 HIS   242      41.154  -3.973 -22.446  1.00                 C  
ATOM   1480  CD2 HIS   242      42.237  -3.370 -20.727  1.00                 C  
ATOM   1481  NE2 HIS   242      42.313  -3.494 -22.038  1.00                 N  
ATOM   1482  N   SER   243      39.857  -0.713 -19.864  1.00                 N  
ATOM   1483  CA  SER   243      40.448   0.594 -20.252  1.00                 C  
ATOM   1484  C   SER   243      40.110   1.694 -19.256  1.00                 C  
ATOM   1485  O   SER   243      40.957   2.515 -18.946  1.00                 O  
ATOM   1486  CB  SER   243      39.973   1.004 -21.647  1.00                 C  
ATOM   1487  OG  SER   243      40.468   0.117 -22.636  1.00                 O  
ATOM   1488  N   CYS   244      38.895   1.650 -18.705  1.00                 N  
ATOM   1489  CA  CYS   244      38.389   2.584 -17.657  1.00                 C  
ATOM   1490  C   CYS   244      39.230   2.664 -16.402  1.00                 C  
ATOM   1491  O   CYS   244      38.783   3.202 -15.407  1.00                 O  
ATOM   1492  CB  CYS   244      36.966   2.204 -17.243  1.00                 C  
ATOM   1493  SG  CYS   244      35.723   2.443 -18.534  1.00                 S  
ATOM   1494  N   PHE   245      40.405   2.071 -16.407  1.00                 N  
ATOM   1495  CA  PHE   245      41.223   2.082 -15.257  1.00                 C  
ATOM   1496  C   PHE   245      41.992   3.411 -15.268  1.00                 C  
ATOM   1497  O   PHE   245      42.404   3.907 -14.206  1.00                 O  
ATOM   1498  CB  PHE   245      42.157   0.871 -15.253  1.00                 C  
ATOM   1499  CG  PHE   245      43.017   0.773 -14.025  1.00                 C  
ATOM   1500  CZ  PHE   245      44.614   0.594 -11.757  1.00                 C  
ATOM   1501  CD1 PHE   245      42.480   0.363 -12.817  1.00                 C  
ATOM   1502  CE1 PHE   245      43.271   0.274 -11.687  1.00                 C  
ATOM   1503  CD2 PHE   245      44.363   1.090 -14.078  1.00                 C  
ATOM   1504  CE2 PHE   245      45.154   1.000 -12.948  1.00                 C  
ATOM   1505  N   PRO   246      42.121   4.033 -16.436  1.00                 N  
ATOM   1506  CA  PRO   246      42.781   5.345 -16.525  1.00                 C  
ATOM   1507  C   PRO   246      42.030   6.466 -15.847  1.00                 C  
ATOM   1508  O   PRO   246      42.596   7.340 -15.185  1.00                 O  
ATOM   1509  CB  PRO   246      42.877   5.610 -18.029  1.00                 C  
ATOM   1510  CD  PRO   246      41.748   3.518 -17.753  1.00                 C  
ATOM   1511  CG  PRO   246      41.827   4.736 -18.630  1.00                 C  
ATOM   1512  N   THR   247      40.732   6.441 -16.028  1.00                 N  
ATOM   1513  CA  THR   247      39.875   7.431 -15.385  1.00                 C  
ATOM   1514  C   THR   247      39.780   7.155 -13.846  1.00                 C  
ATOM   1515  O   THR   247      39.658   8.074 -13.016  1.00                 O  
ATOM   1516  CB  THR   247      38.463   7.440 -16.000  1.00                 C  
ATOM   1517  OG1 THR   247      38.547   7.780 -17.390  1.00                 O  
ATOM   1518  CG2 THR   247      37.584   8.465 -15.301  1.00                 C  
ATOM   1519  N   PHE   248      39.911   5.879 -13.505  1.00                 N  
ATOM   1520  CA  PHE   248      39.926   5.385 -12.137  1.00                 C  
ATOM   1521  C   PHE   248      41.136   5.837 -11.417  1.00                 C  
ATOM   1522  O   PHE   248      41.077   6.226 -10.283  1.00                 O  
ATOM   1523  CB  PHE   248      39.846   3.857 -12.118  1.00                 C  
ATOM   1524  CG  PHE   248      38.489   3.317 -12.470  1.00                 C  
ATOM   1525  CZ  PHE   248      35.982   2.311 -13.124  1.00                 C  
ATOM   1526  CD1 PHE   248      37.376   4.139 -12.456  1.00                 C  
ATOM   1527  CE1 PHE   248      36.128   3.642 -12.780  1.00                 C  
ATOM   1528  CD2 PHE   248      38.327   1.987 -12.817  1.00                 C  
ATOM   1529  CE2 PHE   248      37.079   1.490 -13.141  1.00                 C  
ATOM   1530  N   GLN   249      42.261   5.709 -12.064  1.00                 N  
ATOM   1531  CA  GLN   249      43.473   6.158 -11.474  1.00                 C  
ATOM   1532  C   GLN   249      43.524   7.683 -11.477  1.00                 C  
ATOM   1533  O   GLN   249      44.236   8.290 -10.671  1.00                 O  
ATOM   1534  CB  GLN   249      44.678   5.577 -12.217  1.00                 C  
ATOM   1535  CD  GLN   249      46.162   5.296 -10.192  1.00                 C  
ATOM   1536  CG  GLN   249      46.017   5.900 -11.575  1.00                 C  
ATOM   1537  OE1 GLN   249      45.203   5.250  -9.421  1.00                 O  
ATOM   1538  NE2 GLN   249      47.364   4.830  -9.874  1.00                 N  
ATOM   1539  N   SER   250      42.803   8.301 -12.404  1.00                 N  
ATOM   1540  CA  SER   250      42.712   9.744 -12.443  1.00                 C  
ATOM   1541  C   SER   250      42.052  10.326 -11.200  1.00                 C  
ATOM   1542  O   SER   250      42.528  11.339 -10.560  1.00                 O  
ATOM   1543  CB  SER   250      41.939  10.199 -13.683  1.00                 C  
ATOM   1544  OG  SER   250      42.647   9.884 -14.869  1.00                 O  
ATOM   1545  N   ASP   251      40.951   9.652 -10.876  1.00                 N  
ATOM   1546  CA  ASP   251      40.110   9.946  -9.702  1.00                 C  
ATOM   1547  C   ASP   251      40.798   9.676  -8.338  1.00                 C  
ATOM   1548  O   ASP   251      40.460  10.271  -7.322  1.00                 O  
ATOM   1549  CB  ASP   251      38.814   9.135  -9.755  1.00                 C  
ATOM   1550  CG  ASP   251      37.864   9.624 -10.831  1.00                 C  
ATOM   1551  OD1 ASP   251      38.076  10.741 -11.348  1.00                 O  
ATOM   1552  OD2 ASP   251      36.909   8.889 -11.159  1.00                 O  
ATOM   1553  N   MET   252      41.759   8.770  -8.344  1.00                 N  
ATOM   1554  CA  MET   252      42.465   8.428  -7.158  1.00                 C  
ATOM   1555  C   MET   252      43.118   9.628  -6.561  1.00                 C  
ATOM   1556  O   MET   252      43.403  10.635  -7.212  1.00                 O  
ATOM   1557  CB  MET   252      43.510   7.349  -7.449  1.00                 C  
ATOM   1558  SD  MET   252      41.863   5.264  -6.664  1.00                 S  
ATOM   1559  CE  MET   252      43.074   4.784  -5.435  1.00                 C  
ATOM   1560  CG  MET   252      42.923   6.024  -7.909  1.00                 C  
ATOM   1561  N   LYS   253      43.383   9.420  -5.286  1.00                 N  
ATOM   1562  CA  LYS   253      43.670  10.423  -4.284  1.00                 C  
ATOM   1563  C   LYS   253      45.200  10.450  -4.008  1.00                 C  
ATOM   1564  O   LYS   253      45.933  11.401  -4.301  1.00                 O  
ATOM   1565  CB  LYS   253      42.885  10.139  -3.002  1.00                 C  
ATOM   1566  CD  LYS   253      40.669  10.052  -1.825  1.00                 C  
ATOM   1567  CE  LYS   253      39.169  10.258  -1.958  1.00                 C  
ATOM   1568  CG  LYS   253      41.384  10.343  -3.135  1.00                 C  
ATOM   1569  NZ  LYS   253      38.451   9.937  -0.694  1.00                 N  
ATOM   1570  N   GLU   254      45.647   9.326  -3.470  1.00                 N  
ATOM   1571  CA  GLU   254      46.996   9.025  -3.067  1.00                 C  
ATOM   1572  C   GLU   254      47.098   7.618  -3.675  1.00                 C  
ATOM   1573  O   GLU   254      46.820   6.616  -2.987  1.00                 O  
ATOM   1574  CB  GLU   254      47.136   9.127  -1.547  1.00                 C  
ATOM   1575  CD  GLU   254      47.062  10.588   0.512  1.00                 C  
ATOM   1576  CG  GLU   254      46.905  10.524  -0.994  1.00                 C  
ATOM   1577  OE1 GLU   254      47.256   9.523   1.135  1.00                 O  
ATOM   1578  OE2 GLU   254      46.990  11.703   1.070  1.00                 O  
ATOM   1579  N   PRO   255      47.379   7.550  -5.001  1.00                 N  
ATOM   1580  CA  PRO   255      47.039   6.323  -5.753  1.00                 C  
ATOM   1581  C   PRO   255      47.819   5.042  -5.375  1.00                 C  
ATOM   1582  O   PRO   255      47.224   4.174  -4.749  1.00                 O  
ATOM   1583  CB  PRO   255      47.345   6.684  -7.208  1.00                 C  
ATOM   1584  CD  PRO   255      47.697   8.699  -5.966  1.00                 C  
ATOM   1585  CG  PRO   255      47.174   8.165  -7.269  1.00                 C  
ATOM   1586  N   LYS   256      49.113   4.944  -5.701  1.00                 N  
ATOM   1587  CA  LYS   256      49.922   3.710  -5.508  1.00                 C  
ATOM   1588  C   LYS   256      49.673   2.785  -4.302  1.00                 C  
ATOM   1589  O   LYS   256      49.702   1.562  -4.446  1.00                 O  
ATOM   1590  CB  LYS   256      51.411   4.052  -5.433  1.00                 C  
ATOM   1591  CD  LYS   256      53.784   3.247  -5.292  1.00                 C  
ATOM   1592  CE  LYS   256      54.692   2.040  -5.116  1.00                 C  
ATOM   1593  CG  LYS   256      52.319   2.842  -5.284  1.00                 C  
ATOM   1594  NZ  LYS   256      56.131   2.422  -5.122  1.00                 N  
ATOM   1595  N   LYS   257      49.443   3.374  -3.124  1.00                 N  
ATOM   1596  CA  LYS   257      49.122   2.671  -1.840  1.00                 C  
ATOM   1597  C   LYS   257      48.524   1.240  -2.007  1.00                 C  
ATOM   1598  O   LYS   257      48.984   0.272  -1.397  1.00                 O  
ATOM   1599  CB  LYS   257      48.142   3.499  -1.006  1.00                 C  
ATOM   1600  CD  LYS   257      46.897   3.801   1.152  1.00                 C  
ATOM   1601  CE  LYS   257      46.557   3.188   2.501  1.00                 C  
ATOM   1602  CG  LYS   257      47.813   2.893   0.348  1.00                 C  
ATOM   1603  NZ  LYS   257      45.655   4.066   3.298  1.00                 N  
ATOM   1604  N   PHE   258      46.712   0.877  -5.444  1.00                 N  
ATOM   1605  CA  PHE   258      46.128   1.015  -6.773  1.00                 C  
ATOM   1606  C   PHE   258      46.533  -0.136  -7.676  1.00                 C  
ATOM   1607  O   PHE   258      45.676  -0.676  -8.354  1.00                 O  
ATOM   1608  CB  PHE   258      46.542   2.345  -7.405  1.00                 C  
ATOM   1609  CG  PHE   258      46.027   2.540  -8.802  1.00                 C  
ATOM   1610  CZ  PHE   258      45.078   2.897 -11.390  1.00                 C  
ATOM   1611  CD1 PHE   258      44.719   2.935  -9.024  1.00                 C  
ATOM   1612  CE1 PHE   258      44.244   3.113 -10.310  1.00                 C  
ATOM   1613  CD2 PHE   258      46.849   2.327  -9.894  1.00                 C  
ATOM   1614  CE2 PHE   258      46.374   2.506 -11.180  1.00                 C  
ATOM   1615  N   GLY   259      47.825  -0.531  -7.690  1.00                 N  
ATOM   1616  CA  GLY   259      48.171  -1.646  -8.578  1.00                 C  
ATOM   1617  C   GLY   259      47.516  -2.988  -8.161  1.00                 C  
ATOM   1618  O   GLY   259      47.079  -3.750  -9.049  1.00                 O  
ATOM   1619  N   LYS   260      47.413  -3.227  -6.841  1.00                 N  
ATOM   1620  CA  LYS   260      46.675  -4.387  -6.268  1.00                 C  
ATOM   1621  C   LYS   260      45.217  -4.458  -6.747  1.00                 C  
ATOM   1622  O   LYS   260      44.647  -5.532  -6.914  1.00                 O  
ATOM   1623  CB  LYS   260      46.701  -4.336  -4.739  1.00                 C  
ATOM   1624  CD  LYS   260      48.020  -4.541  -2.614  1.00                 C  
ATOM   1625  CE  LYS   260      49.386  -4.817  -2.007  1.00                 C  
ATOM   1626  CG  LYS   260      48.063  -4.627  -4.131  1.00                 C  
ATOM   1627  NZ  LYS   260      49.369  -4.694  -0.523  1.00                 N  
ATOM   1628  N   ALA   261      44.606  -3.299  -6.912  1.00                 N  
ATOM   1629  CA  ALA   261      43.238  -3.213  -7.386  1.00                 C  
ATOM   1630  C   ALA   261      43.088  -3.624  -8.861  1.00                 C  
ATOM   1631  O   ALA   261      42.011  -4.072  -9.255  1.00                 O  
ATOM   1632  CB  ALA   261      42.702  -1.801  -7.204  1.00                 C  
ATOM   1633  N   LEU   262      44.130  -3.462  -9.678  1.00                 N  
ATOM   1634  CA  LEU   262      44.067  -3.876 -11.109  1.00                 C  
ATOM   1635  C   LEU   262      44.487  -5.369 -11.247  1.00                 C  
ATOM   1636  O   LEU   262      43.863  -6.192 -11.936  1.00                 O  
ATOM   1637  CB  LEU   262      44.963  -2.979 -11.966  1.00                 C  
ATOM   1638  CG  LEU   262      44.838  -3.146 -13.482  1.00                 C  
ATOM   1639  CD1 LEU   262      45.413  -1.939 -14.205  1.00                 C  
ATOM   1640  CD2 LEU   262      45.532  -4.419 -13.942  1.00                 C  
ATOM   1641  N   PHE   263      45.571  -5.687 -10.574  1.00                 N  
ATOM   1642  CA  PHE   263      45.990  -7.048 -10.369  1.00                 C  
ATOM   1643  C   PHE   263      44.845  -7.893  -9.843  1.00                 C  
ATOM   1644  O   PHE   263      44.378  -8.757 -10.556  1.00                 O  
ATOM   1645  CB  PHE   263      47.175  -7.104  -9.403  1.00                 C  
ATOM   1646  CG  PHE   263      47.656  -8.497  -9.114  1.00                 C  
ATOM   1647  CZ  PHE   263      48.542 -11.076  -8.572  1.00                 C  
ATOM   1648  CD1 PHE   263      48.460  -9.169 -10.017  1.00                 C  
ATOM   1649  CE1 PHE   263      48.903 -10.451  -9.751  1.00                 C  
ATOM   1650  CD2 PHE   263      47.304  -9.136  -7.938  1.00                 C  
ATOM   1651  CE2 PHE   263      47.746 -10.418  -7.671  1.00                 C  
ATOM   1652  N   ILE   264      44.390  -7.619  -8.626  1.00                 N  
ATOM   1653  CA  ILE   264      43.329  -8.401  -7.977  1.00                 C  
ATOM   1654  C   ILE   264      42.046  -8.394  -8.779  1.00                 C  
ATOM   1655  O   ILE   264      41.440  -9.438  -9.045  1.00                 O  
ATOM   1656  CB  ILE   264      43.042  -7.890  -6.553  1.00                 C  
ATOM   1657  CD1 ILE   264      44.167  -7.445  -4.309  1.00                 C  
ATOM   1658  CG1 ILE   264      44.235  -8.168  -5.636  1.00                 C  
ATOM   1659  CG2 ILE   264      41.759  -8.504  -6.015  1.00                 C  
ATOM   1660  N   GLY   265      41.650  -7.201  -9.188  1.00                 N  
ATOM   1661  CA  GLY   265      40.435  -7.010  -9.951  1.00                 C  
ATOM   1662  C   GLY   265      40.325  -7.868 -11.188  1.00                 C  
ATOM   1663  O   GLY   265      39.427  -8.718 -11.276  1.00                 O  
ATOM   1664  N   TYR   266      41.256  -7.666 -12.120  1.00                 N  
ATOM   1665  CA  TYR   266      41.232  -8.364 -13.413  1.00                 C  
ATOM   1666  C   TYR   266      41.580  -9.838 -13.327  1.00                 C  
ATOM   1667  O   TYR   266      41.316 -10.581 -14.290  1.00                 O  
ATOM   1668  CB  TYR   266      42.192  -7.696 -14.400  1.00                 C  
ATOM   1669  CG  TYR   266      41.725  -6.344 -14.889  1.00                 C  
ATOM   1670  OH  TYR   266      40.435  -2.621 -16.217  1.00                 O  
ATOM   1671  CZ  TYR   266      40.862  -3.853 -15.779  1.00                 C  
ATOM   1672  CD1 TYR   266      41.086  -5.459 -14.030  1.00                 C  
ATOM   1673  CE1 TYR   266      40.655  -4.221 -14.468  1.00                 C  
ATOM   1674  CD2 TYR   266      41.925  -5.956 -16.208  1.00                 C  
ATOM   1675  CE2 TYR   266      41.501  -4.722 -16.663  1.00                 C  
ATOM   1676  N   LEU   267      42.196 -10.238 -12.202  1.00                 N  
ATOM   1677  CA  LEU   267      42.513 -11.644 -11.903  1.00                 C  
ATOM   1678  C   LEU   267      41.372 -12.364 -11.191  1.00                 C  
ATOM   1679  O   LEU   267      41.351 -13.594 -11.117  1.00                 O  
ATOM   1680  CB  LEU   267      43.780 -11.738 -11.050  1.00                 C  
ATOM   1681  CG  LEU   267      45.071 -11.230 -11.695  1.00                 C  
ATOM   1682  CD1 LEU   267      46.224 -11.284 -10.705  1.00                 C  
ATOM   1683  CD2 LEU   267      45.404 -12.039 -12.939  1.00                 C  
ATOM   1684  N   VAL   268      40.442 -11.591 -10.652  1.00                 N  
ATOM   1685  CA  VAL   268      39.185 -12.117 -10.177  1.00                 C  
ATOM   1686  C   VAL   268      38.287 -12.293 -11.374  1.00                 C  
ATOM   1687  O   VAL   268      37.583 -13.282 -11.458  1.00                 O  
ATOM   1688  CB  VAL   268      38.551 -11.195  -9.119  1.00                 C  
ATOM   1689  CG1 VAL   268      37.158 -11.683  -8.753  1.00                 C  
ATOM   1690  CG2 VAL   268      39.434 -11.118  -7.882  1.00                 C  
ATOM   1691  N   VAL   269      38.330 -11.348 -12.299  1.00                 N  
ATOM   1692  CA  VAL   269      37.663 -11.497 -13.596  1.00                 C  
ATOM   1693  C   VAL   269      38.240 -12.636 -14.428  1.00                 C  
ATOM   1694  O   VAL   269      37.487 -13.389 -15.060  1.00                 O  
ATOM   1695  CB  VAL   269      37.731 -10.197 -14.418  1.00                 C  
ATOM   1696  CG1 VAL   269      37.224 -10.434 -15.833  1.00                 C  
ATOM   1697  CG2 VAL   269      36.930  -9.095 -13.740  1.00                 C  
ATOM   1698  N   PHE   270      39.572 -12.719 -14.448  1.00                 N  
ATOM   1699  CA  PHE   270      40.286 -13.829 -15.068  1.00                 C  
ATOM   1700  C   PHE   270      39.794 -15.110 -14.454  1.00                 C  
ATOM   1701  O   PHE   270      39.360 -15.999 -15.172  1.00                 O  
ATOM   1702  CB  PHE   270      41.796 -13.663 -14.887  1.00                 C  
ATOM   1703  CG  PHE   270      42.604 -14.788 -15.467  1.00                 C  
ATOM   1704  CZ  PHE   270      44.101 -16.873 -16.534  1.00                 C  
ATOM   1705  CD1 PHE   270      42.457 -15.153 -16.794  1.00                 C  
ATOM   1706  CE1 PHE   270      43.201 -16.189 -17.327  1.00                 C  
ATOM   1707  CD2 PHE   270      43.510 -15.483 -14.685  1.00                 C  
ATOM   1708  CE2 PHE   270      44.253 -16.519 -15.219  1.00                 C  
ATOM   1709  N   VAL   271      39.890 -15.182 -13.122  1.00                 N  
ATOM   1710  CA  VAL   271      39.478 -16.347 -12.321  1.00                 C  
ATOM   1711  C   VAL   271      38.082 -16.818 -12.685  1.00                 C  
ATOM   1712  O   VAL   271      37.842 -18.009 -12.843  1.00                 O  
ATOM   1713  CB  VAL   271      39.537 -16.044 -10.812  1.00                 C  
ATOM   1714  CG1 VAL   271      38.906 -17.176 -10.016  1.00                 C  
ATOM   1715  CG2 VAL   271      40.974 -15.814 -10.371  1.00                 C  
ATOM   1716  N   MET   272      37.171 -15.866 -12.824  1.00                 N  
ATOM   1717  CA  MET   272      35.786 -16.172 -13.122  1.00                 C  
ATOM   1718  C   MET   272      35.599 -16.653 -14.544  1.00                 C  
ATOM   1719  O   MET   272      35.003 -17.718 -14.771  1.00                 O  
ATOM   1720  CB  MET   272      34.902 -14.947 -12.878  1.00                 C  
ATOM   1721  SD  MET   272      33.850 -13.028 -11.179  1.00                 S  
ATOM   1722  CE  MET   272      32.199 -13.537 -11.652  1.00                 C  
ATOM   1723  CG  MET   272      34.761 -14.566 -11.413  1.00                 C  
ATOM   1724  N   TYR   273      36.090 -15.862 -15.489  1.00                 N  
ATOM   1725  CA  TYR   273      35.990 -16.204 -16.910  1.00                 C  
ATOM   1726  C   TYR   273      36.579 -17.616 -17.308  1.00                 C  
ATOM   1727  O   TYR   273      36.024 -18.283 -18.200  1.00                 O  
ATOM   1728  CB  TYR   273      36.691 -15.147 -17.766  1.00                 C  
ATOM   1729  CG  TYR   273      36.601 -15.405 -19.253  1.00                 C  
ATOM   1730  OH  TYR   273      36.339 -16.110 -23.343  1.00                 O  
ATOM   1731  CZ  TYR   273      36.427 -15.877 -21.990  1.00                 C  
ATOM   1732  CD1 TYR   273      35.440 -15.112 -19.957  1.00                 C  
ATOM   1733  CE1 TYR   273      35.349 -15.344 -21.316  1.00                 C  
ATOM   1734  CD2 TYR   273      37.677 -15.942 -19.948  1.00                 C  
ATOM   1735  CE2 TYR   273      37.604 -16.182 -21.307  1.00                 C  
ATOM   1736  N   THR   274      37.652 -18.077 -16.632  1.00                 N  
ATOM   1737  CA  THR   274      38.220 -19.452 -16.809  1.00                 C  
ATOM   1738  C   THR   274      37.315 -20.483 -16.162  1.00                 C  
ATOM   1739  O   THR   274      36.942 -21.441 -16.814  1.00                 O  
ATOM   1740  CB  THR   274      39.638 -19.557 -16.217  1.00                 C  
ATOM   1741  OG1 THR   274      40.511 -18.646 -16.896  1.00                 O  
ATOM   1742  CG2 THR   274      40.182 -20.968 -16.385  1.00                 C  
ATOM   1743  N   PRO   275      36.954 -20.266 -14.892  1.00                 N  
ATOM   1744  CA  PRO   275      36.105 -21.192 -14.111  1.00                 C  
ATOM   1745  C   PRO   275      34.725 -21.436 -14.662  1.00                 C  
ATOM   1746  O   PRO   275      34.267 -22.565 -14.582  1.00                 O  
ATOM   1747  CB  PRO   275      35.995 -20.525 -12.738  1.00                 C  
ATOM   1748  CD  PRO   275      37.517 -19.163 -13.987  1.00                 C  
ATOM   1749  CG  PRO   275      37.242 -19.715 -12.616  1.00                 C  
ATOM   1750  N   SER   276      34.046 -20.417 -15.188  1.00                 N  
ATOM   1751  CA  SER   276      32.720 -20.665 -15.778  1.00                 C  
ATOM   1752  C   SER   276      32.847 -21.340 -17.149  1.00                 C  
ATOM   1753  O   SER   276      31.908 -22.016 -17.570  1.00                 O  
ATOM   1754  CB  SER   276      31.937 -19.357 -15.905  1.00                 C  
ATOM   1755  OG  SER   276      32.530 -18.498 -16.863  1.00                 O  
ATOM   1756  N   SER   277      33.996 -21.179 -17.827  1.00                 N  
ATOM   1757  CA  SER   277      34.284 -21.930 -19.090  1.00                 C  
ATOM   1758  C   SER   277      34.501 -23.466 -18.909  1.00                 C  
ATOM   1759  O   SER   277      33.982 -24.282 -19.667  1.00                 O  
ATOM   1760  CB  SER   277      35.522 -21.357 -19.784  1.00                 C  
ATOM   1761  OG  SER   277      35.286 -20.036 -20.238  1.00                 O  
ATOM   1762  N   SER   278      35.256 -23.837 -17.893  1.00                 N  
ATOM   1763  CA  SER   278      35.383 -25.226 -17.442  1.00                 C  
ATOM   1764  C   SER   278      33.995 -25.861 -17.203  1.00                 C  
ATOM   1765  O   SER   278      33.738 -26.983 -17.589  1.00                 O  
ATOM   1766  CB  SER   278      36.222 -25.300 -16.165  1.00                 C  
ATOM   1767  OG  SER   278      37.563 -24.913 -16.412  1.00                 O  
ATOM   1768  N   ALA   279      33.114 -25.102 -16.570  1.00                 N  
ATOM   1769  CA  ALA   279      31.714 -25.464 -16.388  1.00                 C  
ATOM   1770  C   ALA   279      30.960 -25.613 -17.689  1.00                 C  
ATOM   1771  O   ALA   279      30.130 -26.504 -17.810  1.00                 O  
ATOM   1772  CB  ALA   279      31.007 -24.431 -15.524  1.00                 C  
ATOM   1773  N   ALA   280      31.203 -24.724 -18.646  1.00                 N  
ATOM   1774  CA  ALA   280      30.571 -24.861 -19.970  1.00                 C  
ATOM   1775  C   ALA   280      31.080 -26.122 -20.697  1.00                 C  
ATOM   1776  O   ALA   280      30.326 -26.789 -21.423  1.00                 O  
ATOM   1777  CB  ALA   280      30.837 -23.624 -20.815  1.00                 C  
ATOM   1778  N   TYR   281      32.358 -26.438 -20.521  1.00                 N  
ATOM   1779  CA  TYR   281      32.958 -27.555 -21.235  1.00                 C  
ATOM   1780  C   TYR   281      32.696 -28.886 -20.534  1.00                 C  
ATOM   1781  O   TYR   281      32.861 -29.965 -21.124  1.00                 O  
ATOM   1782  CB  TYR   281      34.465 -27.344 -21.391  1.00                 C  
ATOM   1783  CG  TYR   281      34.832 -26.223 -22.337  1.00                 C  
ATOM   1784  OH  TYR   281      35.826 -23.141 -24.946  1.00                 O  
ATOM   1785  CZ  TYR   281      35.498 -24.161 -24.082  1.00                 C  
ATOM   1786  CD1 TYR   281      33.954 -25.817 -23.334  1.00                 C  
ATOM   1787  CE1 TYR   281      34.280 -24.793 -24.203  1.00                 C  
ATOM   1788  CD2 TYR   281      36.055 -25.573 -22.230  1.00                 C  
ATOM   1789  CE2 TYR   281      36.399 -24.548 -23.090  1.00                 C  
ATOM   1790  N   PHE   282      32.285 -28.798 -19.276  1.00                 N  
ATOM   1791  CA  PHE   282      31.847 -29.960 -18.537  1.00                 C  
ATOM   1792  C   PHE   282      30.475 -30.381 -18.984  1.00                 C  
ATOM   1793  O   PHE   282      30.147 -31.536 -18.852  1.00                 O  
ATOM   1794  CB  PHE   282      31.854 -29.673 -17.034  1.00                 C  
ATOM   1795  CG  PHE   282      33.232 -29.570 -16.443  1.00                 C  
ATOM   1796  CZ  PHE   282      35.777 -29.376 -15.345  1.00                 C  
ATOM   1797  CD1 PHE   282      34.331 -30.060 -17.126  1.00                 C  
ATOM   1798  CE1 PHE   282      35.599 -29.965 -16.582  1.00                 C  
ATOM   1799  CD2 PHE   282      33.427 -28.983 -15.206  1.00                 C  
ATOM   1800  CE2 PHE   282      34.694 -28.888 -14.662  1.00                 C  
ATOM   1801  N   ILE   283      29.665 -29.474 -19.502  1.00                 N  
ATOM   1802  CA  ILE   283      28.338 -29.839 -19.960  1.00                 C  
ATOM   1803  C   ILE   283      28.303 -30.103 -21.463  1.00                 C  
ATOM   1804  O   ILE   283      27.783 -31.148 -21.872  1.00                 O  
ATOM   1805  CB  ILE   283      27.302 -28.755 -19.609  1.00                 C  
ATOM   1806  CD1 ILE   283      26.354 -27.418 -17.656  1.00                 C  
ATOM   1807  CG1 ILE   283      27.168 -28.617 -18.091  1.00                 C  
ATOM   1808  CG2 ILE   283      25.967 -29.061 -20.270  1.00                 C  
ATOM   1809  N   TYR   284      28.827 -29.168 -22.273  1.00                 N  
ATOM   1810  CA  TYR   284      28.914 -29.323 -23.745  1.00                 C  
ATOM   1811  C   TYR   284      30.362 -29.414 -24.060  1.00                 C  
ATOM   1812  O   TYR   284      31.158 -29.624 -23.164  1.00                 O  
ATOM   1813  CB  TYR   284      28.226 -28.152 -24.449  1.00                 C  
ATOM   1814  CG  TYR   284      26.737 -28.075 -24.197  1.00                 C  
ATOM   1815  OH  TYR   284      22.643 -27.879 -23.498  1.00                 O  
ATOM   1816  CZ  TYR   284      23.997 -27.942 -23.730  1.00                 C  
ATOM   1817  CD1 TYR   284      26.078 -29.088 -23.512  1.00                 C  
ATOM   1818  CE1 TYR   284      24.718 -29.027 -23.278  1.00                 C  
ATOM   1819  CD2 TYR   284      25.995 -26.990 -24.646  1.00                 C  
ATOM   1820  CE2 TYR   284      24.634 -26.911 -24.421  1.00                 C  
ATOM   1821  N   GLY   285      30.710 -29.283 -25.329  1.00                 N  
ATOM   1822  CA  GLY   285      32.098 -29.153 -25.711  1.00                 C  
ATOM   1823  C   GLY   285      32.312 -28.355 -26.998  1.00                 C  
ATOM   1824  O   GLY   285      31.373 -27.834 -27.578  1.00                 O  
ATOM   1825  N   SER   286      33.564 -28.247 -27.424  1.00                 N  
ATOM   1826  CA  SER   286      33.972 -27.379 -28.544  1.00                 C  
ATOM   1827  C   SER   286      32.990 -27.206 -29.727  1.00                 C  
ATOM   1828  O   SER   286      32.530 -26.088 -30.004  1.00                 O  
ATOM   1829  CB  SER   286      35.288 -27.870 -29.150  1.00                 C  
ATOM   1830  OG  SER   286      35.128 -29.140 -29.757  1.00                 O  
ATOM   1831  N   ARG   287      32.673 -28.319 -30.395  1.00                 N  
ATOM   1832  CA  ARG   287      31.787 -28.324 -31.579  1.00                 C  
ATOM   1833  C   ARG   287      30.414 -27.808 -31.175  1.00                 C  
ATOM   1834  O   ARG   287      29.836 -26.948 -31.844  1.00                 O  
ATOM   1835  CB  ARG   287      31.696 -29.731 -32.174  1.00                 C  
ATOM   1836  CD  ARG   287      30.691 -31.261 -33.891  1.00                 C  
ATOM   1837  NE  ARG   287      30.005 -32.098 -32.909  1.00                 N  
ATOM   1838  CG  ARG   287      30.827 -29.823 -33.418  1.00                 C  
ATOM   1839  CZ  ARG   287      28.689 -32.102 -32.720  1.00                 C  
ATOM   1840  NH1 ARG   287      28.154 -32.897 -31.804  1.00                 N  
ATOM   1841  NH2 ARG   287      27.913 -31.312 -33.448  1.00                 N  
ATOM   1842  N   VAL   288      29.922 -28.360 -30.062  1.00                 N  
ATOM   1843  CA  VAL   288      28.601 -28.070 -29.501  1.00                 C  
ATOM   1844  C   VAL   288      28.453 -26.606 -29.050  1.00                 C  
ATOM   1845  O   VAL   288      27.424 -25.999 -29.338  1.00                 O  
ATOM   1846  CB  VAL   288      28.279 -28.992 -28.310  1.00                 C  
ATOM   1847  CG1 VAL   288      27.008 -28.534 -27.611  1.00                 C  
ATOM   1848  CG2 VAL   288      28.146 -30.434 -28.774  1.00                 C  
ATOM   1849  N   GLU   289      29.445 -26.045 -28.345  1.00                 N  
ATOM   1850  CA  GLU   289      29.386 -24.632 -27.931  1.00                 C  
ATOM   1851  C   GLU   289      29.279 -23.756 -29.176  1.00                 C  
ATOM   1852  O   GLU   289      28.260 -23.069 -29.362  1.00                 O  
ATOM   1853  CB  GLU   289      30.617 -24.266 -27.099  1.00                 C  
ATOM   1854  CD  GLU   289      29.523 -24.457 -24.830  1.00                 C  
ATOM   1855  CG  GLU   289      30.655 -24.918 -25.727  1.00                 C  
ATOM   1856  OE1 GLU   289      29.346 -23.229 -24.682  1.00                 O  
ATOM   1857  OE2 GLU   289      28.813 -25.322 -24.276  1.00                 O  
ATOM   1858  N   PRO   290      30.262 -23.860 -30.070  1.00                 N  
ATOM   1859  CA  PRO   290      30.195 -23.193 -31.387  1.00                 C  
ATOM   1860  C   PRO   290      28.846 -23.327 -32.178  1.00                 C  
ATOM   1861  O   PRO   290      28.548 -22.468 -33.034  1.00                 O  
ATOM   1862  CB  PRO   290      31.314 -23.854 -32.194  1.00                 C  
ATOM   1863  CD  PRO   290      31.477 -24.771 -29.989  1.00                 C  
ATOM   1864  CG  PRO   290      32.293 -24.316 -31.167  1.00                 C  
ATOM   1865  N   ASN   291      28.075 -24.396 -31.891  1.00                 N  
ATOM   1866  CA  ASN   291      26.768 -24.744 -32.514  1.00                 C  
ATOM   1867  C   ASN   291      25.586 -23.785 -32.416  1.00                 C  
ATOM   1868  O   ASN   291      25.042 -23.395 -33.453  1.00                 O  
ATOM   1869  CB  ASN   291      26.254 -26.078 -31.970  1.00                 C  
ATOM   1870  CG  ASN   291      25.011 -26.561 -32.692  1.00                 C  
ATOM   1871  OD1 ASN   291      24.556 -25.938 -33.651  1.00                 O  
ATOM   1872  ND2 ASN   291      24.457 -27.677 -32.231  1.00                 N  
ATOM   1873  N   ILE   292      23.769 -24.582 -21.718  1.00                 N  
ATOM   1874  CA  ILE   292      24.441 -25.126 -20.540  1.00                 C  
ATOM   1875  C   ILE   292      23.568 -24.895 -19.299  1.00                 C  
ATOM   1876  O   ILE   292      23.601 -25.657 -18.339  1.00                 O  
ATOM   1877  CB  ILE   292      25.836 -24.503 -20.348  1.00                 C  
ATOM   1878  CD1 ILE   292      27.023 -22.345 -19.690  1.00                 C  
ATOM   1879  CG1 ILE   292      25.718 -23.000 -20.088  1.00                 C  
ATOM   1880  CG2 ILE   292      26.723 -24.803 -21.547  1.00                 C  
ATOM   1881  N   LEU   293      22.758 -23.851 -19.344  1.00                 N  
ATOM   1882  CA  LEU   293      21.816 -23.566 -18.280  1.00                 C  
ATOM   1883  C   LEU   293      20.765 -24.633 -18.225  1.00                 C  
ATOM   1884  O   LEU   293      20.496 -25.187 -17.154  1.00                 O  
ATOM   1885  CB  LEU   293      21.178 -22.190 -18.483  1.00                 C  
ATOM   1886  CG  LEU   293      22.100 -20.982 -18.303  1.00                 C  
ATOM   1887  CD1 LEU   293      21.393 -19.700 -18.714  1.00                 C  
ATOM   1888  CD2 LEU   293      22.581 -20.883 -16.864  1.00                 C  
ATOM   1889  N   ASN   294      20.166 -24.881 -19.390  1.00                 N  
ATOM   1890  CA  ASN   294      19.077 -25.850 -19.554  1.00                 C  
ATOM   1891  C   ASN   294      19.460 -27.333 -19.314  1.00                 C  
ATOM   1892  O   ASN   294      18.580 -28.180 -19.102  1.00                 O  
ATOM   1893  CB  ASN   294      18.464 -25.736 -20.951  1.00                 C  
ATOM   1894  CG  ASN   294      17.640 -24.475 -21.124  1.00                 C  
ATOM   1895  OD1 ASN   294      16.509 -24.391 -20.644  1.00                 O  
ATOM   1896  ND2 ASN   294      18.204 -23.490 -21.813  1.00                 N  
ATOM   1897  N   THR   295      20.759 -27.627 -19.328  1.00                 N  
ATOM   1898  CA  THR   295      21.281 -28.928 -18.886  1.00                 C  
ATOM   1899  C   THR   295      21.490 -28.945 -17.358  1.00                 C  
ATOM   1900  O   THR   295      21.032 -29.882 -16.676  1.00                 O  
ATOM   1901  CB  THR   295      22.606 -29.273 -19.591  1.00                 C  
ATOM   1902  OG1 THR   295      22.393 -29.349 -21.006  1.00                 O  
ATOM   1903  CG2 THR   295      23.133 -30.616 -19.106  1.00                 C  
ATOM   1904  N   LEU   296      22.172 -27.911 -16.847  1.00                 N  
ATOM   1905  CA  LEU   296      22.477 -27.756 -15.419  1.00                 C  
ATOM   1906  C   LEU   296      21.253 -27.782 -14.513  1.00                 C  
ATOM   1907  O   LEU   296      21.294 -28.374 -13.430  1.00                 O  
ATOM   1908  CB  LEU   296      23.233 -26.449 -15.171  1.00                 C  
ATOM   1909  CG  LEU   296      23.634 -26.162 -13.723  1.00                 C  
ATOM   1910  CD1 LEU   296      24.553 -27.251 -13.193  1.00                 C  
ATOM   1911  CD2 LEU   296      24.305 -24.802 -13.611  1.00                 C  
ATOM   1912  N   PRO   297      20.174 -27.141 -14.963  1.00                 N  
ATOM   1913  CA  PRO   297      18.896 -27.075 -14.227  1.00                 C  
ATOM   1914  C   PRO   297      17.738 -27.509 -15.136  1.00                 C  
ATOM   1915  O   PRO   297      17.738 -27.269 -16.346  1.00                 O  
ATOM   1916  CB  PRO   297      18.780 -25.605 -13.817  1.00                 C  
ATOM   1917  CD  PRO   297      20.883 -25.816 -14.941  1.00                 C  
ATOM   1918  CG  PRO   297      20.187 -25.107 -13.813  1.00                 C  
ATOM   1919  N   THR   298      16.758 -28.180 -14.556  1.00                 N  
ATOM   1920  CA  THR   298      15.608 -28.583 -15.324  1.00                 C  
ATOM   1921  C   THR   298      14.458 -27.613 -14.998  1.00                 C  
ATOM   1922  O   THR   298      14.362 -27.050 -13.883  1.00                 O  
ATOM   1923  CB  THR   298      15.209 -30.039 -15.021  1.00                 C  
ATOM   1924  OG1 THR   298      14.863 -30.164 -13.636  1.00                 O  
ATOM   1925  CG2 THR   298      16.365 -30.982 -15.320  1.00                 C  
ATOM   1926  N   GLY   299      13.653 -27.350 -16.027  1.00                 N  
ATOM   1927  CA  GLY   299      12.442 -26.543 -15.911  1.00                 C  
ATOM   1928  C   GLY   299      12.689 -25.050 -15.799  1.00                 C  
ATOM   1929  O   GLY   299      13.539 -24.481 -16.497  1.00                 O  
ATOM   1930  N   ALA   300      11.936 -24.405 -14.911  1.00                 N  
ATOM   1931  CA  ALA   300      12.039 -22.951 -14.719  1.00                 C  
ATOM   1932  C   ALA   300      13.377 -22.531 -14.057  1.00                 C  
ATOM   1933  O   ALA   300      13.839 -21.401 -14.247  1.00                 O  
ATOM   1934  CB  ALA   300      10.879 -22.444 -13.876  1.00                 C  
ATOM   1935  N   THR   301      13.999 -23.452 -13.310  1.00                 N  
ATOM   1936  CA  THR   301      15.335 -23.250 -12.732  1.00                 C  
ATOM   1937  C   THR   301      16.336 -22.693 -13.735  1.00                 C  
ATOM   1938  O   THR   301      17.049 -21.734 -13.445  1.00                 O  
ATOM   1939  CB  THR   301      15.904 -24.559 -12.154  1.00                 C  
ATOM   1940  OG1 THR   301      15.053 -25.029 -11.100  1.00                 O  
ATOM   1941  CG2 THR   301      17.297 -24.331 -11.589  1.00                 C  
ATOM   1942  N   THR   302      16.342 -23.281 -14.928  1.00                 N  
ATOM   1943  CA  THR   302      17.197 -22.858 -16.031  1.00                 C  
ATOM   1944  C   THR   302      16.678 -21.629 -16.733  1.00                 C  
ATOM   1945  O   THR   302      17.447 -20.944 -17.367  1.00                 O  
ATOM   1946  CB  THR   302      17.370 -23.979 -17.073  1.00                 C  
ATOM   1947  OG1 THR   302      18.415 -23.627 -17.988  1.00                 O  
ATOM   1948  CG2 THR   302      16.082 -24.179 -17.858  1.00                 C  
ATOM   1949  N   THR   303      15.375 -21.391 -16.676  1.00                 N  
ATOM   1950  CA  THR   303      14.782 -20.151 -17.209  1.00                 C  
ATOM   1951  C   THR   303      15.166 -18.923 -16.374  1.00                 C  
ATOM   1952  O   THR   303      15.431 -17.861 -16.907  1.00                 O  
ATOM   1953  CB  THR   303      13.246 -20.244 -17.279  1.00                 C  
ATOM   1954  OG1 THR   303      12.869 -21.314 -18.155  1.00                 O  
ATOM   1955  CG2 THR   303      12.658 -18.948 -17.813  1.00                 C  
ATOM   1956  N   ILE   304      15.200 -19.100 -15.060  1.00                 N  
ATOM   1957  CA  ILE   304      15.670 -18.079 -14.109  1.00                 C  
ATOM   1958  C   ILE   304      17.123 -17.660 -14.300  1.00                 C  
ATOM   1959  O   ILE   304      17.531 -16.553 -13.928  1.00                 O  
ATOM   1960  CB  ILE   304      15.498 -18.544 -12.651  1.00                 C  
ATOM   1961  CD1 ILE   304      13.744 -19.347 -10.984  1.00                 C  
ATOM   1962  CG1 ILE   304      14.013 -18.639 -12.293  1.00                 C  
ATOM   1963  CG2 ILE   304      16.251 -17.621 -11.705  1.00                 C  
ATOM   1964  N   ILE   305      17.902 -18.581 -14.845  1.00                 N  
ATOM   1965  CA  ILE   305      19.271 -18.315 -15.262  1.00                 C  
ATOM   1966  C   ILE   305      19.303 -17.432 -16.548  1.00                 C  
ATOM   1967  O   ILE   305      20.065 -16.443 -16.590  1.00                 O  
ATOM   1968  CB  ILE   305      20.051 -19.621 -15.503  1.00                 C  
ATOM   1969  CD1 ILE   305      20.755 -21.790 -14.364  1.00                 C  
ATOM   1970  CG1 ILE   305      20.248 -20.375 -14.187  1.00                 C  
ATOM   1971  CG2 ILE   305      21.375 -19.330 -16.193  1.00                 C  
ATOM   1972  N   SER   306      18.487 -17.777 -17.567  1.00                 N  
ATOM   1973  CA  SER   306      18.410 -17.002 -18.842  1.00                 C  
ATOM   1974  C   SER   306      17.774 -15.597 -18.660  1.00                 C  
ATOM   1975  O   SER   306      18.140 -14.627 -19.346  1.00                 O  
ATOM   1976  CB  SER   306      17.615 -17.778 -19.894  1.00                 C  
ATOM   1977  OG  SER   306      16.258 -17.914 -19.509  1.00                 O  
ATOM   1978  N   LEU   307      16.854 -15.473 -17.713  1.00                 N  
ATOM   1979  CA  LEU   307      16.340 -14.166 -17.364  1.00                 C  
ATOM   1980  C   LEU   307      17.526 -13.358 -16.870  1.00                 C  
ATOM   1981  O   LEU   307      17.740 -12.248 -17.323  1.00                 O  
ATOM   1982  CB  LEU   307      15.234 -14.288 -16.314  1.00                 C  
ATOM   1983  CG  LEU   307      14.625 -12.976 -15.815  1.00                 C  
ATOM   1984  CD1 LEU   307      13.969 -12.218 -16.958  1.00                 C  
ATOM   1985  CD2 LEU   307      13.617 -13.239 -14.706  1.00                 C  
ATOM   1986  N   LEU   308      18.322 -13.957 -15.984  1.00                 N  
ATOM   1987  CA  LEU   308      19.576 -13.371 -15.499  1.00                 C  
ATOM   1988  C   LEU   308      20.548 -12.951 -16.584  1.00                 C  
ATOM   1989  O   LEU   308      21.295 -11.982 -16.434  1.00                 O  
ATOM   1990  CB  LEU   308      20.300 -14.348 -14.570  1.00                 C  
ATOM   1991  CG  LEU   308      19.633 -14.618 -13.219  1.00                 C  
ATOM   1992  CD1 LEU   308      20.360 -15.727 -12.474  1.00                 C  
ATOM   1993  CD2 LEU   308      19.593 -13.353 -12.376  1.00                 C  
ATOM   1994  N   MET   309      20.549 -13.691 -17.678  1.00                 N  
ATOM   1995  CA  MET   309      21.370 -13.354 -18.834  1.00                 C  
ATOM   1996  C   MET   309      20.778 -12.147 -19.615  1.00                 C  
ATOM   1997  O   MET   309      21.488 -11.165 -19.906  1.00                 O  
ATOM   1998  CB  MET   309      21.508 -14.561 -19.764  1.00                 C  
ATOM   1999  SD  MET   309      22.631 -15.804 -21.971  1.00                 S  
ATOM   2000  CE  MET   309      23.479 -16.929 -20.865  1.00                 C  
ATOM   2001  CG  MET   309      22.471 -14.348 -20.920  1.00                 C  
ATOM   2002  N   THR   310      19.486 -12.203 -19.938  1.00                 N  
ATOM   2003  CA  THR   310      18.822 -11.103 -20.653  1.00                 C  
ATOM   2004  C   THR   310      18.963  -9.763 -19.888  1.00                 C  
ATOM   2005  O   THR   310      19.157  -8.724 -20.482  1.00                 O  
ATOM   2006  CB  THR   310      17.328 -11.400 -20.883  1.00                 C  
ATOM   2007  OG1 THR   310      17.191 -12.570 -21.698  1.00                 O  
ATOM   2008  CG2 THR   310      16.656 -10.233 -21.591  1.00                 C  
ATOM   2009  N   ALA   311      18.861  -9.827 -18.566  1.00                 N  
ATOM   2010  CA  ALA   311      19.189  -8.727 -17.645  1.00                 C  
ATOM   2011  C   ALA   311      20.643  -8.260 -17.770  1.00                 C  
ATOM   2012  O   ALA   311      20.924  -7.076 -17.763  1.00                 O  
ATOM   2013  CB  ALA   311      18.919  -9.141 -16.207  1.00                 C  
ATOM   2014  N   HIS   312      21.566  -9.209 -17.813  1.00                 N  
ATOM   2015  CA  HIS   312      22.979  -8.898 -17.891  1.00                 C  
ATOM   2016  C   HIS   312      23.275  -8.171 -19.195  1.00                 C  
ATOM   2017  O   HIS   312      23.993  -7.159 -19.182  1.00                 O  
ATOM   2018  CB  HIS   312      23.816 -10.174 -17.778  1.00                 C  
ATOM   2019  CG  HIS   312      23.817 -10.777 -16.408  1.00                 C  
ATOM   2020  ND1 HIS   312      23.231 -10.161 -15.323  1.00                 N  
ATOM   2021  CE1 HIS   312      23.393 -10.938 -14.238  1.00                 C  
ATOM   2022  CD2 HIS   312      24.334 -12.000 -15.812  1.00                 C  
ATOM   2023  NE2 HIS   312      24.054 -12.043 -14.524  1.00                 N  
ATOM   2024  N   ILE   313      22.693  -8.669 -20.295  1.00                 N  
ATOM   2025  CA  ILE   313      22.795  -8.036 -21.639  1.00                 C  
ATOM   2026  C   ILE   313      22.216  -6.578 -21.668  1.00                 C  
ATOM   2027  O   ILE   313      22.907  -5.644 -22.065  1.00                 O  
ATOM   2028  CB  ILE   313      22.084  -8.878 -22.715  1.00                 C  
ATOM   2029  CD1 ILE   313      22.047 -11.207 -23.750  1.00                 C  
ATOM   2030  CG1 ILE   313      22.827 -10.197 -22.938  1.00                 C  
ATOM   2031  CG2 ILE   313      21.940  -8.083 -24.004  1.00                 C  
ATOM   2032  N   LEU   314      20.967  -6.428 -21.215  1.00                 N  
ATOM   2033  CA  LEU   314      20.206  -5.146 -21.087  1.00                 C  
ATOM   2034  C   LEU   314      20.912  -4.092 -20.232  1.00                 C  
ATOM   2035  O   LEU   314      20.825  -2.916 -20.504  1.00                 O  
ATOM   2036  CB  LEU   314      18.818  -5.403 -20.497  1.00                 C  
ATOM   2037  CG  LEU   314      17.831  -6.158 -21.391  1.00                 C  
ATOM   2038  CD1 LEU   314      16.565  -6.503 -20.622  1.00                 C  
ATOM   2039  CD2 LEU   314      17.492  -5.340 -22.628  1.00                 C  
ATOM   2040  N   SER   315      21.607  -4.536 -19.194  1.00                 N  
ATOM   2041  CA  SER   315      22.342  -3.650 -18.301  1.00                 C  
ATOM   2042  C   SER   315      23.583  -3.123 -18.947  1.00                 C  
ATOM   2043  O   SER   315      23.955  -1.972 -18.756  1.00                 O  
ATOM   2044  CB  SER   315      22.701  -4.375 -17.003  1.00                 C  
ATOM   2045  OG  SER   315      23.601  -5.443 -17.247  1.00                 O  
ATOM   2046  N   THR   316      24.228  -3.978 -19.724  1.00                 N  
ATOM   2047  CA  THR   316      25.298  -3.529 -20.612  1.00                 C  
ATOM   2048  C   THR   316      24.899  -2.512 -21.701  1.00                 C  
ATOM   2049  O   THR   316      25.551  -1.481 -21.793  1.00                 O  
ATOM   2050  CB  THR   316      25.960  -4.713 -21.341  1.00                 C  
ATOM   2051  OG1 THR   316      26.563  -5.591 -20.383  1.00                 O  
ATOM   2052  CG2 THR   316      27.040  -4.217 -22.291  1.00                 C  
ATOM   2053  N   ILE   317      23.867  -2.825 -22.512  1.00                 N  
ATOM   2054  CA  ILE   317      23.318  -1.955 -23.567  1.00                 C  
ATOM   2055  C   ILE   317      23.143  -0.555 -22.956  1.00                 C  
ATOM   2056  O   ILE   317      23.786   0.434 -23.384  1.00                 O  
ATOM   2057  CB  ILE   317      21.994  -2.511 -24.125  1.00                 C  
ATOM   2058  CD1 ILE   317      20.979  -4.573 -25.226  1.00                 C  
ATOM   2059  CG1 ILE   317      22.243  -3.811 -24.892  1.00                 C  
ATOM   2060  CG2 ILE   317      21.300  -1.467 -24.987  1.00                 C  
ATOM   2061  N   VAL   318      22.306  -0.512 -21.910  1.00                 N  
ATOM   2062  CA  VAL   318      21.957   0.701 -21.136  1.00                 C  
ATOM   2063  C   VAL   318      23.221   1.396 -20.596  1.00                 C  
ATOM   2064  O   VAL   318      23.465   2.546 -20.907  1.00                 O  
ATOM   2065  CB  VAL   318      21.005   0.373 -19.971  1.00                 C  
ATOM   2066  CG1 VAL   318      20.833   1.583 -19.066  1.00                 C  
ATOM   2067  CG2 VAL   318      19.658  -0.097 -20.500  1.00                 C  
ATOM   2068  N   ILE   319      24.054   0.659 -19.862  1.00                 N  
ATOM   2069  CA  ILE   319      25.337   1.169 -19.318  1.00                 C  
ATOM   2070  C   ILE   319      26.374   1.653 -20.324  1.00                 C  
ATOM   2071  O   ILE   319      27.291   2.415 -19.999  1.00                 O  
ATOM   2072  CB  ILE   319      26.038   0.114 -18.443  1.00                 C  
ATOM   2073  CD1 ILE   319      27.658  -0.131 -16.490  1.00                 C  
ATOM   2074  CG1 ILE   319      27.118   0.769 -17.580  1.00                 C  
ATOM   2075  CG2 ILE   319      26.603  -1.004 -19.306  1.00                 C  
ATOM   2076  N   GLY   320      26.234   1.182 -21.549  1.00                 N  
ATOM   2077  CA  GLY   320      27.060   1.633 -22.634  1.00                 C  
ATOM   2078  C   GLY   320      26.519   2.963 -23.103  1.00                 C  
ATOM   2079  O   GLY   320      27.304   3.907 -23.255  1.00                 O  
ATOM   2080  N   ILE   321      25.199   3.039 -23.319  1.00                 N  
ATOM   2081  CA  ILE   321      24.537   4.298 -23.702  1.00                 C  
ATOM   2082  C   ILE   321      24.945   5.417 -22.708  1.00                 C  
ATOM   2083  O   ILE   321      25.504   6.448 -23.097  1.00                 O  
ATOM   2084  CB  ILE   321      23.006   4.139 -23.748  1.00                 C  
ATOM   2085  CD1 ILE   321      21.154   2.773 -24.844  1.00                 C  
ATOM   2086  CG1 ILE   321      22.600   3.213 -24.897  1.00                 C  
ATOM   2087  CG2 ILE   321      22.332   5.499 -23.852  1.00                 C  
ATOM   2088  N   ASN   322      24.645   5.185 -21.433  1.00                 N  
ATOM   2089  CA  ASN   322      25.111   5.962 -20.274  1.00                 C  
ATOM   2090  C   ASN   322      26.495   6.648 -20.420  1.00                 C  
ATOM   2091  O   ASN   322      26.591   7.891 -20.295  1.00                 O  
ATOM   2092  CB  ASN   322      25.155   5.083 -19.022  1.00                 C  
ATOM   2093  CG  ASN   322      23.773   4.762 -18.487  1.00                 C  
ATOM   2094  OD1 ASN   322      22.801   5.448 -18.801  1.00                 O  
ATOM   2095  ND2 ASN   322      23.683   3.714 -17.676  1.00                 N  
ATOM   2096  N   PRO   323      27.533   5.840 -20.691  1.00                 N  
ATOM   2097  CA  PRO   323      28.929   6.306 -20.870  1.00                 C  
ATOM   2098  C   PRO   323      29.242   6.613 -22.319  1.00                 C  
ATOM   2099  O   PRO   323      30.349   7.025 -22.637  1.00                 O  
ATOM   2100  CB  PRO   323      29.777   5.140 -20.357  1.00                 C  
ATOM   2101  CD  PRO   323      27.491   4.497 -20.055  1.00                 C  
ATOM   2102  CG  PRO   323      28.863   4.384 -19.452  1.00                 C  
ATOM   2103  N   LEU   324      28.273   6.361 -23.186  1.00                 N  
ATOM   2104  CA  LEU   324      28.347   6.697 -24.597  1.00                 C  
ATOM   2105  C   LEU   324      28.070   8.134 -24.951  1.00                 C  
ATOM   2106  O   LEU   324      28.751   8.686 -25.793  1.00                 O  
ATOM   2107  CB  LEU   324      27.377   5.833 -25.405  1.00                 C  
ATOM   2108  CG  LEU   324      27.916   4.489 -25.900  1.00                 C  
ATOM   2109  CD1 LEU   324      28.391   3.638 -24.732  1.00                 C  
ATOM   2110  CD2 LEU   324      26.856   3.746 -26.699  1.00                 C  
ATOM   2111  N   SER   325      27.114   8.760 -24.279  1.00                 N  
ATOM   2112  CA  SER   325      26.744  10.148 -24.578  1.00                 C  
ATOM   2113  C   SER   325      27.859  11.173 -24.321  1.00                 C  
ATOM   2114  O   SER   325      27.772  12.296 -24.809  1.00                 O  
ATOM   2115  CB  SER   325      25.516  10.562 -23.765  1.00                 C  
ATOM   2116  OG  SER   325      25.813  10.611 -22.380  1.00                 O  
ATOM   2117  N   GLN   326      28.893  10.732 -23.597  1.00                 N  
ATOM   2118  CA  GLN   326      30.055  11.510 -23.166  1.00                 C  
ATOM   2119  C   GLN   326      30.958  11.909 -24.274  1.00                 C  
ATOM   2120  O   GLN   326      31.480  13.004 -24.253  1.00                 O  
ATOM   2121  CB  GLN   326      30.869  10.729 -22.133  1.00                 C  
ATOM   2122  CD  GLN   326      30.974   9.715 -19.822  1.00                 C  
ATOM   2123  CG  GLN   326      30.173  10.560 -20.792  1.00                 C  
ATOM   2124  OE1 GLN   326      31.779   8.878 -20.231  1.00                 O  
ATOM   2125  NE2 GLN   326      30.754   9.931 -18.530  1.00                 N  
ATOM   2126  N   GLU   327      31.131  11.025 -25.239  1.00                 N  
ATOM   2127  CA  GLU   327      32.071  11.252 -26.320  1.00                 C  
ATOM   2128  C   GLU   327      31.675  12.334 -27.302  1.00                 C  
ATOM   2129  O   GLU   327      32.448  13.260 -27.469  1.00                 O  
ATOM   2130  CB  GLU   327      32.300   9.962 -27.111  1.00                 C  
ATOM   2131  CD  GLU   327      34.471   9.307 -25.999  1.00                 C  
ATOM   2132  CG  GLU   327      33.055   8.889 -26.343  1.00                 C  
ATOM   2133  OE1 GLU   327      35.203   9.738 -26.915  1.00                 O  
ATOM   2134  OE2 GLU   327      34.849   9.203 -24.813  1.00                 O  
ATOM   2135  N   ILE   328      30.522  12.207 -28.006  1.00                 N  
ATOM   2136  CA  ILE   328      30.150  13.261 -28.995  1.00                 C  
ATOM   2137  C   ILE   328      30.155  14.681 -28.449  1.00                 C  
ATOM   2138  O   ILE   328      30.544  15.620 -29.120  1.00                 O  
ATOM   2139  CB  ILE   328      28.760  12.998 -29.604  1.00                 C  
ATOM   2140  CD1 ILE   328      27.423  11.253 -30.894  1.00                 C  
ATOM   2141  CG1 ILE   328      28.793  11.749 -30.488  1.00                 C  
ATOM   2142  CG2 ILE   328      28.274  14.220 -30.368  1.00                 C  
ATOM   2143  N   GLU   329      29.681  14.782 -27.225  1.00                 N  
ATOM   2144  CA  GLU   329      29.791  15.944 -26.378  1.00                 C  
ATOM   2145  C   GLU   329      31.218  16.476 -26.133  1.00                 C  
ATOM   2146  O   GLU   329      31.414  17.661 -26.157  1.00                 O  
ATOM   2147  CB  GLU   329      29.167  15.670 -25.008  1.00                 C  
ATOM   2148  CD  GLU   329      28.362  18.011 -24.509  1.00                 C  
ATOM   2149  CG  GLU   329      29.224  16.850 -24.053  1.00                 C  
ATOM   2150  OE1 GLU   329      27.809  17.937 -25.627  1.00                 O  
ATOM   2151  OE2 GLU   329      28.239  18.995 -23.749  1.00                 O  
ATOM   2152  N   HIS   330      32.194  15.635 -25.825  1.00                 N  
ATOM   2153  CA  HIS   330      33.590  16.098 -25.635  1.00                 C  
ATOM   2154  C   HIS   330      34.265  16.620 -26.938  1.00                 C  
ATOM   2155  O   HIS   330      35.271  17.343 -26.906  1.00                 O  
ATOM   2156  CB  HIS   330      34.453  14.975 -25.056  1.00                 C  
ATOM   2157  CG  HIS   330      34.121  14.627 -23.639  1.00                 C  
ATOM   2158  ND1 HIS   330      34.079  13.328 -23.181  1.00                 N  
ATOM   2159  CE1 HIS   330      33.755  13.334 -21.875  1.00                 C  
ATOM   2160  CD2 HIS   330      33.781  15.377 -22.438  1.00                 C  
ATOM   2161  NE2 HIS   330      33.574  14.560 -21.423  1.00                 N  
ATOM   2162  N   VAL   331      33.722  16.199 -28.074  1.00                 N  
ATOM   2163  CA  VAL   331      34.130  16.678 -29.390  1.00                 C  
ATOM   2164  C   VAL   331      33.340  17.934 -29.772  1.00                 C  
ATOM   2165  O   VAL   331      33.740  18.745 -30.602  1.00                 O  
ATOM   2166  CB  VAL   331      33.951  15.592 -30.467  1.00                 C  
ATOM   2167  CG1 VAL   331      34.786  14.366 -30.131  1.00                 C  
ATOM   2168  CG2 VAL   331      32.483  15.218 -30.607  1.00                 C  
ATOM   2169  N   LEU   332      32.154  18.015 -29.200  1.00                 N  
ATOM   2170  CA  LEU   332      31.360  19.207 -29.210  1.00                 C  
ATOM   2171  C   LEU   332      31.950  20.271 -28.221  1.00                 C  
ATOM   2172  O   LEU   332      31.710  21.458 -28.414  1.00                 O  
ATOM   2173  CB  LEU   332      29.909  18.887 -28.845  1.00                 C  
ATOM   2174  CG  LEU   332      28.929  20.062 -28.871  1.00                 C  
ATOM   2175  CD1 LEU   332      28.868  20.681 -30.259  1.00                 C  
ATOM   2176  CD2 LEU   332      27.543  19.616 -28.429  1.00                 C  
ATOM   2177  N   LYS   333      32.669  19.835 -27.162  1.00                 N  
ATOM   2178  CA  LYS   333      33.451  20.687 -26.222  1.00                 C  
ATOM   2179  C   LYS   333      34.486  21.406 -27.033  1.00                 C  
ATOM   2180  O   LYS   333      34.641  22.607 -26.900  1.00                 O  
ATOM   2181  CB  LYS   333      34.075  19.832 -25.117  1.00                 C  
ATOM   2182  CD  LYS   333      35.428  19.722 -23.006  1.00                 C  
ATOM   2183  CE  LYS   333      36.262  20.509 -22.007  1.00                 C  
ATOM   2184  CG  LYS   333      34.880  20.624 -24.099  1.00                 C  
ATOM   2185  NZ  LYS   333      36.806  19.637 -20.930  1.00                 N  
ATOM   2186  N   VAL   334      35.178  20.675 -27.896  1.00                 N  
ATOM   2187  CA  VAL   334      36.057  21.328 -28.841  1.00                 C  
ATOM   2188  C   VAL   334      35.310  21.646 -30.160  1.00                 C  
ATOM   2189  O   VAL   334      34.106  21.438 -30.329  1.00                 O  
ATOM   2190  CB  VAL   334      37.303  20.473 -29.137  1.00                 C  
ATOM   2191  CG1 VAL   334      38.106  20.244 -27.866  1.00                 C  
ATOM   2192  CG2 VAL   334      36.902  19.146 -29.764  1.00                 C  
ATOM   2193  N   PRO   335      36.046  22.262 -31.041  1.00                 N  
ATOM   2194  CA  PRO   335      35.665  22.430 -32.429  1.00                 C  
ATOM   2195  C   PRO   335      35.283  21.140 -33.259  1.00                 C  
ATOM   2196  O   PRO   335      34.484  21.178 -34.184  1.00                 O  
ATOM   2197  CB  PRO   335      36.894  23.072 -33.075  1.00                 C  
ATOM   2198  CD  PRO   335      37.388  22.978 -30.735  1.00                 C  
ATOM   2199  CG  PRO   335      37.549  23.825 -31.966  1.00                 C  
ATOM   2200  N   GLU   336      35.901  20.032 -32.908  1.00                 N  
ATOM   2201  CA  GLU   336      35.881  18.717 -33.566  1.00                 C  
ATOM   2202  C   GLU   336      34.646  18.144 -34.259  1.00                 C  
ATOM   2203  O   GLU   336      34.814  17.149 -34.935  1.00                 O  
ATOM   2204  CB  GLU   336      36.268  17.617 -32.576  1.00                 C  
ATOM   2205  CD  GLU   336      38.056  16.587 -31.119  1.00                 C  
ATOM   2206  CG  GLU   336      37.723  17.658 -32.139  1.00                 C  
ATOM   2207  OE1 GLU   336      37.119  15.923 -30.628  1.00                 O  
ATOM   2208  OE2 GLU   336      39.254  16.412 -30.811  1.00                 O  
ATOM   2209  N   ARG   337      33.426  18.651 -34.047  1.00                 N  
ATOM   2210  CA  ARG   337      32.259  18.096 -34.769  1.00                 C  
ATOM   2211  C   ARG   337      31.371  19.082 -35.442  1.00                 C  
ATOM   2212  O   ARG   337      30.924  20.006 -34.815  1.00                 O  
ATOM   2213  CB  ARG   337      31.385  17.272 -33.821  1.00                 C  
ATOM   2214  CD  ARG   337      29.395  15.776 -33.505  1.00                 C  
ATOM   2215  NE  ARG   337      30.164  14.667 -32.946  1.00                 N  
ATOM   2216  CG  ARG   337      30.208  16.589 -34.499  1.00                 C  
ATOM   2217  CZ  ARG   337      30.232  13.456 -33.489  1.00                 C  
ATOM   2218  NH1 ARG   337      30.957  12.509 -32.909  1.00                 N  
ATOM   2219  NH2 ARG   337      29.574  13.194 -34.610  1.00                 N  
ATOM   2220  N   PHE   338      31.043  18.834 -36.706  1.00                 N  
ATOM   2221  CA  PHE   338      30.262  19.673 -37.580  1.00                 C  
ATOM   2222  C   PHE   338      29.109  20.490 -37.025  1.00                 C  
ATOM   2223  O   PHE   338      28.941  21.635 -37.459  1.00                 O  
ATOM   2224  CB  PHE   338      29.652  18.845 -38.713  1.00                 C  
ATOM   2225  CG  PHE   338      28.806  19.646 -39.661  1.00                 C  
ATOM   2226  CZ  PHE   338      27.236  21.127 -41.413  1.00                 C  
ATOM   2227  CD1 PHE   338      29.391  20.420 -40.649  1.00                 C  
ATOM   2228  CE1 PHE   338      28.614  21.157 -41.521  1.00                 C  
ATOM   2229  CD2 PHE   338      27.426  19.627 -39.566  1.00                 C  
ATOM   2230  CE2 PHE   338      26.648  20.364 -40.439  1.00                 C  
ATOM   2231  N   THR   339      28.320  19.913 -36.120  1.00                 N  
ATOM   2232  CA  THR   339      27.224  20.656 -35.465  1.00                 C  
ATOM   2233  C   THR   339      27.504  20.832 -33.987  1.00                 C  
ATOM   2234  O   THR   339      26.613  20.651 -33.151  1.00                 O  
ATOM   2235  CB  THR   339      25.870  19.947 -35.653  1.00                 C  
ATOM   2236  OG1 THR   339      25.952  18.611 -35.142  1.00                 O  
ATOM   2237  CG2 THR   339      25.503  19.881 -37.128  1.00                 C  
ATOM   2238  N   TRP   340      28.747  21.190 -33.680  1.00                 N  
ATOM   2239  CA  TRP   340      29.221  21.277 -32.315  1.00                 C  
ATOM   2240  C   TRP   340      28.157  21.845 -31.328  1.00                 C  
ATOM   2241  O   TRP   340      27.990  21.259 -30.229  1.00                 O  
ATOM   2242  CB  TRP   340      30.480  22.144 -32.239  1.00                 C  
ATOM   2243  CG  TRP   340      30.234  23.587 -32.556  1.00                 C  
ATOM   2244  CD1 TRP   340      30.312  24.182 -33.782  1.00                 C  
ATOM   2245  NE1 TRP   340      30.019  25.520 -33.679  1.00                 N  
ATOM   2246  CD2 TRP   340      29.870  24.619 -31.631  1.00                 C  
ATOM   2247  CE2 TRP   340      29.744  25.811 -32.366  1.00                 C  
ATOM   2248  CH2 TRP   340      29.176  27.025 -30.422  1.00                 C  
ATOM   2249  CZ2 TRP   340      29.397  27.023 -31.770  1.00                 C  
ATOM   2250  CE3 TRP   340      29.638  24.650 -30.252  1.00                 C  
ATOM   2251  CZ3 TRP   340      29.293  25.853 -29.666  1.00                 C  
ATOM   2252  N   LYS   341      27.437  22.924 -31.727  1.00                 N  
ATOM   2253  CA  LYS   341      26.365  23.554 -30.887  1.00                 C  
ATOM   2254  C   LYS   341      25.185  22.639 -30.579  1.00                 C  
ATOM   2255  O   LYS   341      24.682  22.633 -29.445  1.00                 O  
ATOM   2256  CB  LYS   341      25.828  24.817 -31.563  1.00                 C  
ATOM   2257  CD  LYS   341      24.338  26.834 -31.447  1.00                 C  
ATOM   2258  CE  LYS   341      23.264  27.557 -30.650  1.00                 C  
ATOM   2259  CG  LYS   341      24.770  25.551 -30.755  1.00                 C  
ATOM   2260  NZ  LYS   341      22.830  28.815 -31.317  1.00                 N  
ATOM   2261  N   ARG   342      24.720  21.921 -31.599  1.00                 N  
ATOM   2262  CA  ARG   342      23.655  20.921 -31.428  1.00                 C  
ATOM   2263  C   ARG   342      24.116  19.711 -30.596  1.00                 C  
ATOM   2264  O   ARG   342      23.326  19.161 -29.816  1.00                 O  
ATOM   2265  CB  ARG   342      23.149  20.439 -32.789  1.00                 C  
ATOM   2266  CD  ARG   342      21.939  20.957 -34.926  1.00                 C  
ATOM   2267  NE  ARG   342      21.162  21.941 -35.675  1.00                 N  
ATOM   2268  CG  ARG   342      22.361  21.483 -33.564  1.00                 C  
ATOM   2269  CZ  ARG   342      20.780  21.786 -36.939  1.00                 C  
ATOM   2270  NH1 ARG   342      20.075  22.735 -37.540  1.00                 N  
ATOM   2271  NH2 ARG   342      21.103  20.683 -37.599  1.00                 N  
ATOM   2272  N   ILE   343      25.378  19.304 -30.780  1.00                 N  
ATOM   2273  CA  ILE   343      25.953  18.139 -30.077  1.00                 C  
ATOM   2274  C   ILE   343      26.192  18.408 -28.623  1.00                 C  
ATOM   2275  O   ILE   343      26.023  17.490 -27.803  1.00                 O  
ATOM   2276  CB  ILE   343      27.272  17.682 -30.728  1.00                 C  
ATOM   2277  CD1 ILE   343      26.047  16.235 -32.433  1.00                 C  
ATOM   2278  CG1 ILE   343      27.050  17.345 -32.204  1.00                 C  
ATOM   2279  CG2 ILE   343      27.865  16.509 -29.962  1.00                 C  
ATOM   2280  N   VAL   344      21.663  14.495 -25.319  1.00                 N  
ATOM   2281  CA  VAL   344      20.852  13.474 -25.940  1.00                 C  
ATOM   2282  C   VAL   344      21.111  13.425 -27.453  1.00                 C  
ATOM   2283  O   VAL   344      20.961  12.373 -28.085  1.00                 O  
ATOM   2284  CB  VAL   344      19.353  13.700 -25.668  1.00                 C  
ATOM   2285  CG1 VAL   344      18.844  14.899 -26.454  1.00                 C  
ATOM   2286  CG2 VAL   344      18.555  12.453 -26.014  1.00                 C  
ATOM   2287  N   SER   345      21.560  14.540 -28.013  1.00                 N  
ATOM   2288  CA  SER   345      21.756  14.641 -29.438  1.00                 C  
ATOM   2289  C   SER   345      22.916  13.803 -29.945  1.00                 C  
ATOM   2290  O   SER   345      22.814  13.218 -31.031  1.00                 O  
ATOM   2291  CB  SER   345      21.982  16.098 -29.846  1.00                 C  
ATOM   2292  OG  SER   345      23.187  16.601 -29.296  1.00                 O  
ATOM   2293  N   ARG   346      23.994  13.723 -29.162  1.00                 N  
ATOM   2294  CA  ARG   346      24.991  12.654 -29.344  1.00                 C  
ATOM   2295  C   ARG   346      24.462  11.194 -29.427  1.00                 C  
ATOM   2296  O   ARG   346      24.920  10.363 -30.240  1.00                 O  
ATOM   2297  CB  ARG   346      26.022  12.684 -28.214  1.00                 C  
ATOM   2298  CD  ARG   346      26.525  12.401 -25.771  1.00                 C  
ATOM   2299  NE  ARG   346      26.839  13.789 -25.440  1.00                 N  
ATOM   2300  CG  ARG   346      25.462  12.300 -26.853  1.00                 C  
ATOM   2301  CZ  ARG   346      27.800  14.157 -24.600  1.00                 C  
ATOM   2302  NH1 ARG   346      28.013  15.444 -24.359  1.00                 N  
ATOM   2303  NH2 ARG   346      28.547  13.238 -24.002  1.00                 N  
ATOM   2304  N   THR   347      23.508  10.866 -28.572  1.00                 N  
ATOM   2305  CA  THR   347      22.935   9.521 -28.534  1.00                 C  
ATOM   2306  C   THR   347      21.933   9.257 -29.640  1.00                 C  
ATOM   2307  O   THR   347      21.718   8.116 -30.016  1.00                 O  
ATOM   2308  CB  THR   347      22.242   9.240 -27.188  1.00                 C  
ATOM   2309  OG1 THR   347      21.183  10.185 -26.986  1.00                 O  
ATOM   2310  CG2 THR   347      23.234   9.370 -26.041  1.00                 C  
ATOM   2311  N   THR   348      21.295  10.303 -30.150  1.00                 N  
ATOM   2312  CA  THR   348      20.407  10.149 -31.301  1.00                 C  
ATOM   2313  C   THR   348      21.196   9.892 -32.584  1.00                 C  
ATOM   2314  O   THR   348      20.695   9.245 -33.502  1.00                 O  
ATOM   2315  CB  THR   348      19.514  11.389 -31.495  1.00                 C  
ATOM   2316  OG1 THR   348      20.335  12.545 -31.702  1.00                 O  
ATOM   2317  CG2 THR   348      18.650  11.620 -30.265  1.00                 C  
ATOM   2318  N   VAL   349      22.415  10.420 -32.649  1.00                 N  
ATOM   2319  CA  VAL   349      23.351  10.096 -33.731  1.00                 C  
ATOM   2320  C   VAL   349      23.860   8.675 -33.562  1.00                 C  
ATOM   2321  O   VAL   349      23.896   7.928 -34.521  1.00                 O  
ATOM   2322  CB  VAL   349      24.528  11.089 -33.776  1.00                 C  
ATOM   2323  CG1 VAL   349      25.574  10.629 -34.779  1.00                 C  
ATOM   2324  CG2 VAL   349      24.033  12.486 -34.118  1.00                 C  
ATOM   2325  N   MET   350      24.243   8.327 -32.338  1.00                 N  
ATOM   2326  CA  MET   350      24.720   6.985 -32.015  1.00                 C  
ATOM   2327  C   MET   350      23.656   5.888 -32.115  1.00                 C  
ATOM   2328  O   MET   350      24.000   4.736 -32.317  1.00                 O  
ATOM   2329  CB  MET   350      25.308   6.951 -30.603  1.00                 C  
ATOM   2330  SD  MET   350      27.402   7.437 -28.855  1.00                 S  
ATOM   2331  CE  MET   350      26.355   8.444 -27.807  1.00                 C  
ATOM   2332  CG  MET   350      26.626   7.696 -30.462  1.00                 C  
ATOM   2333  N   GLY   351      22.382   6.241 -31.946  1.00                 N  
ATOM   2334  CA  GLY   351      21.265   5.297 -32.138  1.00                 C  
ATOM   2335  C   GLY   351      21.092   4.991 -33.606  1.00                 C  
ATOM   2336  O   GLY   351      20.832   3.849 -33.966  1.00                 O  
ATOM   2337  N   ALA   352      21.230   6.008 -34.450  1.00                 N  
ATOM   2338  CA  ALA   352      21.128   5.829 -35.891  1.00                 C  
ATOM   2339  C   ALA   352      22.204   4.913 -36.449  1.00                 C  
ATOM   2340  O   ALA   352      21.912   3.926 -37.129  1.00                 O  
ATOM   2341  CB  ALA   352      21.199   7.173 -36.599  1.00                 C  
ATOM   2342  N   VAL   353      23.453   5.263 -36.175  1.00                 N  
ATOM   2343  CA  VAL   353      24.599   4.479 -36.633  1.00                 C  
ATOM   2344  C   VAL   353      24.694   3.099 -35.952  1.00                 C  
ATOM   2345  O   VAL   353      25.218   2.164 -36.553  1.00                 O  
ATOM   2346  CB  VAL   353      25.923   5.233 -36.411  1.00                 C  
ATOM   2347  CG1 VAL   353      27.108   4.331 -36.723  1.00                 C  
ATOM   2348  CG2 VAL   353      25.969   6.492 -37.262  1.00                 C  
ATOM   2349  N   LEU   354      24.131   2.949 -34.744  1.00                 N  
ATOM   2350  CA  LEU   354      23.923   1.612 -34.103  1.00                 C  
ATOM   2351  C   LEU   354      22.894   0.797 -34.865  1.00                 C  
ATOM   2352  O   LEU   354      23.125  -0.373 -35.129  1.00                 O  
ATOM   2353  CB  LEU   354      23.489   1.778 -32.645  1.00                 C  
ATOM   2354  CG  LEU   354      23.447   0.503 -31.801  1.00                 C  
ATOM   2355  CD1 LEU   354      23.441   0.841 -30.318  1.00                 C  
ATOM   2356  CD2 LEU   354      22.231  -0.338 -32.157  1.00                 C  
ATOM   2357  N   PHE   355      21.764   1.434 -35.201  1.00                 N  
ATOM   2358  CA  PHE   355      20.641   0.812 -35.967  1.00                 C  
ATOM   2359  C   PHE   355      21.050   0.345 -37.377  1.00                 C  
ATOM   2360  O   PHE   355      20.638  -0.729 -37.794  1.00                 O  
ATOM   2361  CB  PHE   355      19.470   1.789 -36.089  1.00                 C  
ATOM   2362  CG  PHE   355      18.686   1.957 -34.819  1.00                 C  
ATOM   2363  CZ  PHE   355      17.231   2.274 -32.472  1.00                 C  
ATOM   2364  CD1 PHE   355      18.919   1.135 -33.731  1.00                 C  
ATOM   2365  CE1 PHE   355      18.198   1.290 -32.562  1.00                 C  
ATOM   2366  CD2 PHE   355      17.715   2.937 -34.713  1.00                 C  
ATOM   2367  CE2 PHE   355      16.993   3.092 -33.545  1.00                 C  
ATOM   2368  N   VAL   356      21.854   1.146 -38.085  1.00                 N  
ATOM   2369  CA  VAL   356      22.482   0.724 -39.350  1.00                 C  
ATOM   2370  C   VAL   356      23.361  -0.496 -39.037  1.00                 C  
ATOM   2371  O   VAL   356      23.234  -1.518 -39.690  1.00                 O  
ATOM   2372  CB  VAL   356      23.293   1.868 -39.987  1.00                 C  
ATOM   2373  CG1 VAL   356      24.103   1.354 -41.167  1.00                 C  
ATOM   2374  CG2 VAL   356      22.371   2.997 -40.420  1.00                 C  
ATOM   2375  N   ALA   357      24.194  -0.413 -38.003  1.00                 N  
ATOM   2376  CA  ALA   357      25.011  -1.562 -37.579  1.00                 C  
ATOM   2377  C   ALA   357      24.274  -2.841 -37.145  1.00                 C  
ATOM   2378  O   ALA   357      24.870  -3.928 -37.209  1.00                 O  
ATOM   2379  CB  ALA   357      25.916  -1.170 -36.421  1.00                 C  
ATOM   2380  N   LEU   358      23.032  -2.729 -36.659  1.00                 N  
ATOM   2381  CA  LEU   358      22.246  -3.935 -36.298  1.00                 C  
ATOM   2382  C   LEU   358      21.649  -4.575 -37.562  1.00                 C  
ATOM   2383  O   LEU   358      21.505  -5.808 -37.660  1.00                 O  
ATOM   2384  CB  LEU   358      21.141  -3.576 -35.302  1.00                 C  
ATOM   2385  CG  LEU   358      19.975  -2.753 -35.852  1.00                 C  
ATOM   2386  CD1 LEU   358      18.952  -3.653 -36.528  1.00                 C  
ATOM   2387  CD2 LEU   358      19.317  -1.945 -34.744  1.00                 C  
ATOM   2388  N   SER   359      21.312  -3.723 -38.523  1.00                 N  
ATOM   2389  CA  SER   359      20.749  -4.164 -39.771  1.00                 C  
ATOM   2390  C   SER   359      21.839  -4.629 -40.719  1.00                 C  
ATOM   2391  O   SER   359      21.548  -5.396 -41.606  1.00                 O  
ATOM   2392  CB  SER   359      19.929  -3.044 -40.415  1.00                 C  
ATOM   2393  OG  SER   359      20.763  -1.975 -40.828  1.00                 O  
ATOM   2394  N   VAL   360      23.079  -4.171 -40.566  1.00                 N  
ATOM   2395  CA  VAL   360      24.150  -4.521 -41.518  1.00                 C  
ATOM   2396  C   VAL   360      25.143  -5.583 -41.017  1.00                 C  
ATOM   2397  O   VAL   360      25.712  -6.345 -41.812  1.00                 O  
ATOM   2398  CB  VAL   360      24.964  -3.281 -41.932  1.00                 C  
ATOM   2399  CG1 VAL   360      26.146  -3.686 -42.800  1.00                 C  
ATOM   2400  CG2 VAL   360      24.080  -2.282 -42.662  1.00                 C  
ATOM   2401  N   PRO   361      25.375  -5.622 -39.712  1.00                 N  
ATOM   2402  CA  PRO   361      26.338  -6.552 -39.139  1.00                 C  
ATOM   2403  C   PRO   361      25.663  -7.723 -38.493  1.00                 C  
ATOM   2404  O   PRO   361      24.432  -7.779 -38.397  1.00                 O  
ATOM   2405  CB  PRO   361      27.096  -5.712 -38.109  1.00                 C  
ATOM   2406  CD  PRO   361      25.510  -4.247 -39.142  1.00                 C  
ATOM   2407  CG  PRO   361      26.892  -4.302 -38.554  1.00                 C  
ATOM   2408  N   HIS   362      26.504  -8.654 -38.058  1.00                 N  
ATOM   2409  CA  HIS   362      26.108  -9.845 -37.323  1.00                 C  
ATOM   2410  C   HIS   362      26.912  -9.826 -36.043  1.00                 C  
ATOM   2411  O   HIS   362      28.122  -9.612 -36.088  1.00                 O  
ATOM   2412  CB  HIS   362      26.356 -11.100 -38.162  1.00                 C  
ATOM   2413  CG  HIS   362      25.552 -11.151 -39.424  1.00                 C  
ATOM   2414  ND1 HIS   362      24.254 -11.611 -39.462  1.00                 N  
ATOM   2415  CE1 HIS   362      23.799 -11.537 -40.725  1.00                 C  
ATOM   2416  CD2 HIS   362      25.786 -10.804 -40.819  1.00                 C  
ATOM   2417  NE2 HIS   362      24.713 -11.053 -41.545  1.00                 N  
ATOM   2418  N   PHE   363      26.255 -10.080 -34.913  1.00                 N  
ATOM   2419  CA  PHE   363      26.892 -10.009 -33.571  1.00                 C  
ATOM   2420  C   PHE   363      28.429 -10.265 -33.466  1.00                 C  
ATOM   2421  O   PHE   363      29.162  -9.432 -32.958  1.00                 O  
ATOM   2422  CB  PHE   363      26.231 -11.000 -32.611  1.00                 C  
ATOM   2423  CG  PHE   363      26.492 -12.440 -32.951  1.00                 C  
ATOM   2424  CZ  PHE   363      26.970 -15.104 -33.584  1.00                 C  
ATOM   2425  CD1 PHE   363      27.610 -13.090 -32.459  1.00                 C  
ATOM   2426  CE1 PHE   363      27.851 -14.415 -32.772  1.00                 C  
ATOM   2427  CD2 PHE   363      25.620 -13.143 -33.763  1.00                 C  
ATOM   2428  CE2 PHE   363      25.861 -14.468 -34.076  1.00                 C  
ATOM   2429  N   SER   364      28.914 -11.412 -33.919  1.00                 N  
ATOM   2430  CA  SER   364      30.350 -11.719 -33.775  1.00                 C  
ATOM   2431  C   SER   364      31.215 -10.816 -34.660  1.00                 C  
ATOM   2432  O   SER   364      32.281 -10.378 -34.245  1.00                 O  
ATOM   2433  CB  SER   364      30.621 -13.186 -34.113  1.00                 C  
ATOM   2434  OG  SER   364      30.346 -13.455 -35.477  1.00                 O  
ATOM   2435  N   SER   365      30.729 -10.561 -35.878  1.00                 N  
ATOM   2436  CA  SER   365      31.350  -9.639 -36.840  1.00                 C  
ATOM   2437  C   SER   365      31.548  -8.255 -36.201  1.00                 C  
ATOM   2438  O   SER   365      32.635  -7.673 -36.261  1.00                 O  
ATOM   2439  CB  SER   365      30.496  -9.529 -38.104  1.00                 C  
ATOM   2440  OG  SER   365      30.462 -10.759 -38.806  1.00                 O  
ATOM   2441  N   VAL   366      30.487  -7.768 -35.558  1.00                 N  
ATOM   2442  CA  VAL   366      30.509  -6.505 -34.799  1.00                 C  
ATOM   2443  C   VAL   366      31.474  -6.543 -33.565  1.00                 C  
ATOM   2444  O   VAL   366      32.384  -5.736 -33.492  1.00                 O  
ATOM   2445  CB  VAL   366      29.102  -6.116 -34.310  1.00                 C  
ATOM   2446  CG1 VAL   366      29.176  -4.928 -33.363  1.00                 C  
ATOM   2447  CG2 VAL   366      28.195  -5.804 -35.490  1.00                 C  
ATOM   2448  N   LEU   367      31.308  -7.499 -32.639  1.00                 N  
ATOM   2449  CA  LEU   367      32.203  -7.673 -31.446  1.00                 C  
ATOM   2450  C   LEU   367      33.673  -7.889 -31.762  1.00                 C  
ATOM   2451  O   LEU   367      34.538  -7.907 -30.881  1.00                 O  
ATOM   2452  CB  LEU   367      31.732  -8.850 -30.590  1.00                 C  
ATOM   2453  CG  LEU   367      31.855 -10.239 -31.220  1.00                 C  
ATOM   2454  CD1 LEU   367      33.275 -10.766 -31.087  1.00                 C  
ATOM   2455  CD2 LEU   367      30.869 -11.207 -30.585  1.00                 C  
ATOM   2456  N   ALA   368      33.923  -8.143 -33.035  1.00                 N  
ATOM   2457  CA  ALA   368      35.255  -8.243 -33.547  1.00                 C  
ATOM   2458  C   ALA   368      35.748  -6.845 -33.906  1.00                 C  
ATOM   2459  O   ALA   368      36.784  -6.429 -33.382  1.00                 O  
ATOM   2460  CB  ALA   368      35.292  -9.171 -34.752  1.00                 C  
ATOM   2461  N   LEU   369      35.007  -6.106 -34.743  1.00                 N  
ATOM   2462  CA  LEU   369      35.331  -4.671 -35.057  1.00                 C  
ATOM   2463  C   LEU   369      35.869  -3.970 -33.814  1.00                 C  
ATOM   2464  O   LEU   369      37.007  -3.496 -33.770  1.00                 O  
ATOM   2465  CB  LEU   369      34.093  -3.947 -35.590  1.00                 C  
ATOM   2466  CG  LEU   369      34.272  -2.468 -35.940  1.00                 C  
ATOM   2467  CD1 LEU   369      35.309  -2.297 -37.040  1.00                 C  
ATOM   2468  CD2 LEU   369      32.947  -1.852 -36.362  1.00                 C  
ATOM   2469  N   VAL   370      35.028  -4.048 -32.785  1.00                 N  
ATOM   2470  CA  VAL   370      35.202  -3.407 -31.485  1.00                 C  
ATOM   2471  C   VAL   370      36.569  -3.724 -30.841  1.00                 C  
ATOM   2472  O   VAL   370      37.309  -2.812 -30.498  1.00                 O  
ATOM   2473  CB  VAL   370      34.085  -3.808 -30.504  1.00                 C  
ATOM   2474  CG1 VAL   370      34.402  -3.309 -29.102  1.00                 C  
ATOM   2475  CG2 VAL   370      32.743  -3.268 -30.974  1.00                 C  
ATOM   2476  N   GLY   371      36.957  -4.982 -30.751  1.00                 N  
ATOM   2477  CA  GLY   371      38.287  -5.279 -30.202  1.00                 C  
ATOM   2478  C   GLY   371      39.445  -4.715 -31.102  1.00                 C  
ATOM   2479  O   GLY   371      40.359  -4.058 -30.608  1.00                 O  
ATOM   2480  N   GLY   372      39.371  -4.954 -32.416  1.00                 N  
ATOM   2481  CA  GLY   372      40.332  -4.428 -33.404  1.00                 C  
ATOM   2482  C   GLY   372      40.486  -2.936 -33.237  1.00                 C  
ATOM   2483  O   GLY   372      41.578  -2.455 -32.933  1.00                 O  
ATOM   2484  N   SER   373      39.365  -2.229 -33.415  1.00                 N  
ATOM   2485  CA  SER   373      39.276  -0.746 -33.417  1.00                 C  
ATOM   2486  C   SER   373      39.888  -0.137 -32.163  1.00                 C  
ATOM   2487  O   SER   373      40.830   0.650 -32.240  1.00                 O  
ATOM   2488  CB  SER   373      37.819  -0.297 -33.548  1.00                 C  
ATOM   2489  OG  SER   373      37.061  -0.690 -32.417  1.00                 O  
ATOM   2490  N   THR   374      39.371  -0.531 -31.011  1.00                 N  
ATOM   2491  CA  THR   374      39.798   0.068 -29.762  1.00                 C  
ATOM   2492  C   THR   374      41.285  -0.193 -29.488  1.00                 C  
ATOM   2493  O   THR   374      42.016   0.724 -29.072  1.00                 O  
ATOM   2494  CB  THR   374      38.968  -0.453 -28.574  1.00                 C  
ATOM   2495  OG1 THR   374      37.592  -0.099 -28.757  1.00                 O  
ATOM   2496  CG2 THR   374      39.459   0.162 -27.272  1.00                 C  
ATOM   2497  N   VAL   375      41.740  -1.407 -29.799  1.00                 N  
ATOM   2498  CA  VAL   375      43.119  -1.780 -29.528  1.00                 C  
ATOM   2499  C   VAL   375      44.106  -1.031 -30.429  1.00                 C  
ATOM   2500  O   VAL   375      45.280  -0.935 -30.068  1.00                 O  
ATOM   2501  CB  VAL   375      43.336  -3.296 -29.689  1.00                 C  
ATOM   2502  CG1 VAL   375      43.317  -3.684 -31.160  1.00                 C  
ATOM   2503  CG2 VAL   375      44.644  -3.719 -29.039  1.00                 C  
ATOM   2504  N   THR   376      43.626  -0.519 -31.580  1.00                 N  
ATOM   2505  CA  THR   376      44.418   0.304 -32.553  1.00                 C  
ATOM   2506  C   THR   376      44.821   1.584 -31.834  1.00                 C  
ATOM   2507  O   THR   376      45.942   2.054 -32.023  1.00                 O  
ATOM   2508  CB  THR   376      43.609   0.603 -33.829  1.00                 C  
ATOM   2509  OG1 THR   376      43.283  -0.626 -34.490  1.00                 O  
ATOM   2510  CG2 THR   376      44.419   1.468 -34.782  1.00                 C  
ATOM   2511  N   ILE   377      43.931   2.103 -30.980  1.00                 N  
ATOM   2512  CA  ILE   377      44.231   3.265 -30.156  1.00                 C  
ATOM   2513  C   ILE   377      44.749   2.951 -28.800  1.00                 C  
ATOM   2514  O   ILE   377      45.500   3.737 -28.242  1.00                 O  
ATOM   2515  CB  ILE   377      42.998   4.172 -29.989  1.00                 C  
ATOM   2516  CD1 ILE   377      43.564   5.457 -32.117  1.00                 C  
ATOM   2517  CG1 ILE   377      42.518   4.676 -31.351  1.00                 C  
ATOM   2518  CG2 ILE   377      43.304   5.318 -29.036  1.00                 C  
ATOM   2519  N   LEU   378      44.332   1.818 -28.260  1.00                 N  
ATOM   2520  CA  LEU   378      44.822   1.369 -26.954  1.00                 C  
ATOM   2521  C   LEU   378      46.325   1.126 -27.000  1.00                 C  
ATOM   2522  O   LEU   378      47.060   1.559 -26.121  1.00                 O  
ATOM   2523  CB  LEU   378      44.091   0.099 -26.515  1.00                 C  
ATOM   2524  CG  LEU   378      42.616   0.260 -26.142  1.00                 C  
ATOM   2525  CD1 LEU   378      41.964  -1.097 -25.925  1.00                 C  
ATOM   2526  CD2 LEU   378      42.467   1.123 -24.899  1.00                 C  
ATOM   2527  N   SER   379      46.786   0.442 -28.030  1.00                 N  
ATOM   2528  CA  SER   379      48.210   0.278 -28.204  1.00                 C  
ATOM   2529  C   SER   379      48.858   1.648 -28.073  1.00                 C  
ATOM   2530  O   SER   379      49.675   1.861 -27.183  1.00                 O  
ATOM   2531  CB  SER   379      48.514  -0.367 -29.558  1.00                 C  
ATOM   2532  OG  SER   379      48.127   0.482 -30.625  1.00                 O  
ATOM   2533  N   PHE   380      48.428   2.574 -28.927  1.00                 N  
ATOM   2534  CA  PHE   380      49.003   3.902 -29.011  1.00                 C  
ATOM   2535  C   PHE   380      49.180   4.429 -27.630  1.00                 C  
ATOM   2536  O   PHE   380      50.268   4.827 -27.293  1.00                 O  
ATOM   2537  CB  PHE   380      48.112   4.820 -29.850  1.00                 C  
ATOM   2538  CG  PHE   380      48.185   4.551 -31.326  1.00                 C  
ATOM   2539  CZ  PHE   380      48.327   4.052 -34.057  1.00                 C  
ATOM   2540  CD1 PHE   380      47.069   4.711 -32.130  1.00                 C  
ATOM   2541  CE1 PHE   380      47.137   4.464 -33.488  1.00                 C  
ATOM   2542  CD2 PHE   380      49.369   4.138 -31.912  1.00                 C  
ATOM   2543  CE2 PHE   380      49.436   3.890 -33.270  1.00                 C  
ATOM   2544  N   ILE   381      48.123   4.382 -26.826  1.00                 N  
ATOM   2545  CA  ILE   381      48.168   4.778 -25.405  1.00                 C  
ATOM   2546  C   ILE   381      49.326   4.164 -24.571  1.00                 C  
ATOM   2547  O   ILE   381      50.006   4.895 -23.849  1.00                 O  
ATOM   2548  CB  ILE   381      46.852   4.435 -24.682  1.00                 C  
ATOM   2549  CD1 ILE   381      44.339   4.849 -24.768  1.00                 C  
ATOM   2550  CG1 ILE   381      45.712   5.310 -25.205  1.00                 C  
ATOM   2551  CG2 ILE   381      47.023   4.567 -23.176  1.00                 C  
ATOM   2552  N   CYS   382      49.582   2.855 -24.682  1.00                 N  
ATOM   2553  CA  CYS   382      50.720   2.256 -23.948  1.00                 C  
ATOM   2554  C   CYS   382      52.040   2.755 -24.503  1.00                 C  
ATOM   2555  O   CYS   382      52.952   3.048 -23.738  1.00                 O  
ATOM   2556  CB  CYS   382      50.659   0.729 -24.018  1.00                 C  
ATOM   2557  SG  CYS   382      49.305  -0.009 -23.073  1.00                 S  
ATOM   2558  N   PRO   383      52.116   2.840 -25.837  1.00                 N  
ATOM   2559  CA  PRO   383      53.291   3.340 -26.568  1.00                 C  
ATOM   2560  C   PRO   383      53.572   4.753 -26.059  1.00                 C  
ATOM   2561  O   PRO   383      54.715   5.130 -25.766  1.00                 O  
ATOM   2562  CB  PRO   383      52.857   3.304 -28.035  1.00                 C  
ATOM   2563  CD  PRO   383      51.049   2.321 -26.813  1.00                 C  
ATOM   2564  CG  PRO   383      51.829   2.224 -28.094  1.00                 C  
ATOM   2565  N   PRO   384      52.480   5.499 -25.929  1.00                 N  
ATOM   2566  CA  PRO   384      52.459   6.827 -25.351  1.00                 C  
ATOM   2567  C   PRO   384      53.075   6.899 -23.964  1.00                 C  
ATOM   2568  O   PRO   384      53.782   7.850 -23.708  1.00                 O  
ATOM   2569  CB  PRO   384      50.972   7.182 -25.293  1.00                 C  
ATOM   2570  CD  PRO   384      51.059   5.107 -26.482  1.00                 C  
ATOM   2571  CG  PRO   384      50.366   6.439 -26.436  1.00                 C  
ATOM   2572  N   LEU   385      52.803   5.928 -23.081  1.00                 N  
ATOM   2573  CA  LEU   385      53.380   5.900 -21.696  1.00                 C  
ATOM   2574  C   LEU   385      54.915   5.856 -21.704  1.00                 C  
ATOM   2575  O   LEU   385      55.571   6.476 -20.844  1.00                 O  
ATOM   2576  CB  LEU   385      52.841   4.700 -20.915  1.00                 C  
ATOM   2577  CG  LEU   385      53.177   4.655 -19.423  1.00                 C  
ATOM   2578  CD1 LEU   385      52.242   3.706 -18.689  1.00                 C  
ATOM   2579  CD2 LEU   385      54.625   4.241 -19.210  1.00                 C  
ATOM   2580  N   PHE   386      55.456   5.146 -22.705  1.00                 N  
ATOM   2581  CA  PHE   386      56.906   4.929 -22.902  1.00                 C  
ATOM   2582  C   PHE   386      57.503   6.180 -23.591  1.00                 C  
ATOM   2583  O   PHE   386      58.632   6.591 -23.281  1.00                 O  
ATOM   2584  CB  PHE   386      57.151   3.665 -23.729  1.00                 C  
ATOM   2585  CG  PHE   386      58.605   3.354 -23.944  1.00                 C  
ATOM   2586  CZ  PHE   386      61.294   2.780 -24.348  1.00                 C  
ATOM   2587  CD1 PHE   386      59.375   2.833 -22.918  1.00                 C  
ATOM   2588  CE1 PHE   386      60.713   2.547 -23.116  1.00                 C  
ATOM   2589  CD2 PHE   386      59.202   3.582 -25.171  1.00                 C  
ATOM   2590  CE2 PHE   386      60.539   3.296 -25.369  1.00                 C  
ATOM   2591  N   TYR   387      56.730   6.764 -24.517  1.00                 N  
ATOM   2592  CA  TYR   387      56.997   8.097 -25.117  1.00                 C  
ATOM   2593  C   TYR   387      57.094   9.178 -24.026  1.00                 C  
ATOM   2594  O   TYR   387      58.074   9.907 -23.902  1.00                 O  
ATOM   2595  CB  TYR   387      55.905   8.459 -26.126  1.00                 C  
ATOM   2596  CG  TYR   387      56.081   9.822 -26.756  1.00                 C  
ATOM   2597  OH  TYR   387      56.577  13.564 -28.501  1.00                 O  
ATOM   2598  CZ  TYR   387      56.412  12.326 -27.923  1.00                 C  
ATOM   2599  CD1 TYR   387      56.990  10.016 -27.789  1.00                 C  
ATOM   2600  CE1 TYR   387      57.157  11.258 -28.371  1.00                 C  
ATOM   2601  CD2 TYR   387      55.338  10.910 -26.317  1.00                 C  
ATOM   2602  CE2 TYR   387      55.493  12.160 -26.888  1.00                 C  
ATOM   2603  N   LEU   388      56.035   9.256 -23.237  1.00                 N  
ATOM   2604  CA  LEU   388      55.902  10.184 -22.103  1.00                 C  
ATOM   2605  C   LEU   388      57.075  10.105 -21.106  1.00                 C  
ATOM   2606  O   LEU   388      57.474  11.122 -20.488  1.00                 O  
ATOM   2607  CB  LEU   388      54.596   9.926 -21.350  1.00                 C  
ATOM   2608  CG  LEU   388      53.305  10.288 -22.087  1.00                 C  
ATOM   2609  CD1 LEU   388      52.088   9.816 -21.306  1.00                 C  
ATOM   2610  CD2 LEU   388      53.228  11.788 -22.330  1.00                 C  
ATOM   2611  N   LYS   389      57.577   8.880 -20.941  1.00                 N  
ATOM   2612  CA  LYS   389      58.701   8.570 -20.076  1.00                 C  
ATOM   2613  C   LYS   389      59.986   9.200 -20.601  1.00                 C  
ATOM   2614  O   LYS   389      60.930   9.376 -19.841  1.00                 O  
ATOM   2615  CB  LYS   389      58.873   7.056 -19.944  1.00                 C  
ATOM   2616  CD  LYS   389      57.574   6.822 -17.809  1.00                 C  
ATOM   2617  CE  LYS   389      56.504   6.029 -17.076  1.00                 C  
ATOM   2618  CG  LYS   389      57.715   6.357 -19.249  1.00                 C  
ATOM   2619  NZ  LYS   389      56.341   6.487 -15.668  1.00                 N  
ATOM   2620  N   LEU   390      60.009   9.512 -21.896  1.00                 N  
ATOM   2621  CA  LEU   390      61.102  10.232 -22.545  1.00                 C  
ATOM   2622  C   LEU   390      60.772  11.671 -22.937  1.00                 C  
ATOM   2623  O   LEU   390      61.698  12.425 -23.104  1.00                 O  
ATOM   2624  CB  LEU   390      61.562   9.489 -23.801  1.00                 C  
ATOM   2625  CG  LEU   390      62.112   8.077 -23.590  1.00                 C  
ATOM   2626  CD1 LEU   390      62.451   7.428 -24.923  1.00                 C  
ATOM   2627  CD2 LEU   390      63.337   8.107 -22.689  1.00                 C  
ATOM   2628  N   CYS   391      59.499  12.052 -23.112  1.00                 N  
ATOM   2629  CA  CYS   391      59.154  13.459 -23.418  1.00                 C  
ATOM   2630  C   CYS   391      59.312  14.306 -22.143  1.00                 C  
ATOM   2631  O   CYS   391      60.170  15.183 -22.092  1.00                 O  
ATOM   2632  CB  CYS   391      57.730  13.554 -23.970  1.00                 C  
ATOM   2633  SG  CYS   391      57.224  15.222 -24.448  1.00                 S  
ATOM   2634  N   LYS   392      58.499  14.072 -21.111  1.00                 N  
ATOM   2635  CA  LYS   392      58.706  14.765 -19.825  1.00                 C  
ATOM   2636  C   LYS   392      58.905  13.701 -18.760  1.00                 C  
ATOM   2637  O   LYS   392      57.959  13.287 -18.087  1.00                 O  
ATOM   2638  CB  LYS   392      57.518  15.676 -19.510  1.00                 C  
ATOM   2639  CD  LYS   392      56.541  17.482 -18.066  1.00                 C  
ATOM   2640  CE  LYS   392      56.664  18.244 -16.757  1.00                 C  
ATOM   2641  CG  LYS   392      57.682  16.492 -18.238  1.00                 C  
ATOM   2642  NZ  LYS   392      57.927  19.031 -16.689  1.00                 N  
ATOM   2643  N   ALA   393      60.151  13.260 -18.579  1.00                 N  
ATOM   2644  CA  ALA   393      60.444  12.384 -17.456  1.00                 C  
ATOM   2645  C   ALA   393      60.573  13.197 -16.162  1.00                 C  
ATOM   2646  O   ALA   393      61.069  12.685 -15.157  1.00                 O  
ATOM   2647  CB  ALA   393      61.717  11.594 -17.718  1.00                 C  
ATOM   2648  N   SER   394      60.180  14.471 -16.210  1.00                 N  
ATOM   2649  CA  SER   394      60.084  15.311 -15.037  1.00                 C  
ATOM   2650  C   SER   394      58.619  15.730 -14.669  1.00                 C  
ATOM   2651  O   SER   394      58.368  16.415 -13.667  1.00                 O  
ATOM   2652  CB  SER   394      60.920  16.580 -15.217  1.00                 C  
ATOM   2653  OG  SER   394      60.427  17.369 -16.285  1.00                 O  
ATOM   2654  N   LYS   395      57.648  15.262 -15.450  1.00                 N  
ATOM   2655  CA  LYS   395      56.217  15.425 -15.148  1.00                 C  
ATOM   2656  C   LYS   395      55.946  14.707 -13.796  1.00                 C  
ATOM   2657  O   LYS   395      56.733  13.858 -13.371  1.00                 O  
ATOM   2658  CB  LYS   395      55.362  14.858 -16.283  1.00                 C  
ATOM   2659  CD  LYS   395      53.092  14.580 -17.317  1.00                 C  
ATOM   2660  CE  LYS   395      53.373  15.345 -18.600  1.00                 C  
ATOM   2661  CG  LYS   395      53.877  15.153 -16.148  1.00                 C  
ATOM   2662  NZ  LYS   395      52.550  14.846 -19.736  1.00                 N  
ATOM   2663  N   SER   396      54.872  15.029 -13.096  1.00                 N  
ATOM   2664  CA  SER   396      54.611  14.305 -11.856  1.00                 C  
ATOM   2665  C   SER   396      53.862  12.981 -12.107  1.00                 C  
ATOM   2666  O   SER   396      52.782  12.959 -12.724  1.00                 O  
ATOM   2667  CB  SER   396      53.807  15.174 -10.887  1.00                 C  
ATOM   2668  OG  SER   396      53.452  14.447  -9.724  1.00                 O  
ATOM   2669  N   THR   397      54.469  11.889 -11.630  1.00                 N  
ATOM   2670  CA  THR   397      53.914  10.524 -11.717  1.00                 C  
ATOM   2671  C   THR   397      53.420  10.023 -10.338  1.00                 C  
ATOM   2672  O   THR   397      54.237   9.571  -9.513  1.00                 O  
ATOM   2673  CB  THR   397      54.948   9.529 -12.275  1.00                 C  
ATOM   2674  OG1 THR   397      56.136   9.570 -11.475  1.00                 O  
ATOM   2675  CG2 THR   397      55.314   9.888 -13.707  1.00                 C  
ATOM   2676  N   SER   398      52.092  10.129 -10.068  1.00                 N  
ATOM   2677  CA  SER   398      51.554   9.631  -8.772  1.00                 C  
ATOM   2678  C   SER   398      51.614   8.092  -8.650  1.00                 C  
ATOM   2679  O   SER   398      51.885   7.545  -7.572  1.00                 O  
ATOM   2680  CB  SER   398      50.109  10.094  -8.579  1.00                 C  
ATOM   2681  OG  SER   398      50.038  11.502  -8.440  1.00                 O  
ATOM   2682  N   GLU   399      51.345   7.435  -9.776  1.00                 N  
ATOM   2683  CA  GLU   399      51.520   6.003  -9.956  1.00                 C  
ATOM   2684  C   GLU   399      52.453   5.828 -11.164  1.00                 C  
ATOM   2685  O   GLU   399      52.279   6.506 -12.189  1.00                 O  
ATOM   2686  CB  GLU   399      50.166   5.319 -10.156  1.00                 C  
ATOM   2687  CD  GLU   399      50.550   3.272 -11.585  1.00                 C  
ATOM   2688  CG  GLU   399      50.238   3.801 -10.199  1.00                 C  
ATOM   2689  OE1 GLU   399      49.875   3.694 -12.548  1.00                 O  
ATOM   2690  OE2 GLU   399      51.468   2.435 -11.709  1.00                 O  
ATOM   2691  N   LYS   400      53.428   4.919 -11.036  1.00                 N  
ATOM   2692  CA  LYS   400      54.396   4.590 -12.119  1.00                 C  
ATOM   2693  C   LYS   400      54.321   3.056 -12.355  1.00                 C  
ATOM   2694  O   LYS   400      54.367   2.303 -11.359  1.00                 O  
ATOM   2695  CB  LYS   400      55.805   5.045 -11.735  1.00                 C  
ATOM   2696  CD  LYS   400      58.221   5.290 -12.369  1.00                 C  
ATOM   2697  CE  LYS   400      59.274   5.012 -13.430  1.00                 C  
ATOM   2698  CG  LYS   400      56.855   4.785 -12.803  1.00                 C  
ATOM   2699  NZ  LYS   400      60.628   5.456 -12.997  1.00                 N  
ATOM   2700  N   TYR   401      54.203   2.627 -13.640  1.00                 N  
ATOM   2701  CA  TYR   401      53.996   1.196 -14.084  1.00                 C  
ATOM   2702  C   TYR   401      55.092   0.290 -13.548  1.00                 C  
ATOM   2703  O   TYR   401      56.270   0.512 -13.870  1.00                 O  
ATOM   2704  CB  TYR   401      53.946   1.111 -15.611  1.00                 C  
ATOM   2705  CG  TYR   401      53.712  -0.287 -16.139  1.00                 C  
ATOM   2706  OH  TYR   401      53.053  -4.128 -17.587  1.00                 O  
ATOM   2707  CZ  TYR   401      53.273  -2.857 -17.108  1.00                 C  
ATOM   2708  CD1 TYR   401      52.445  -0.855 -16.110  1.00                 C  
ATOM   2709  CE1 TYR   401      52.222  -2.132 -16.590  1.00                 C  
ATOM   2710  CD2 TYR   401      54.759  -1.033 -16.664  1.00                 C  
ATOM   2711  CE2 TYR   401      54.555  -2.311 -17.149  1.00                 C  
ATOM   2712  N   ILE   402      54.728  -0.742 -12.755  1.00                 N  
ATOM   2713  CA  ILE   402      55.814  -1.524 -12.131  1.00                 C  
ATOM   2714  C   ILE   402      56.453  -2.585 -13.083  1.00                 C  
ATOM   2715  O   ILE   402      55.782  -3.096 -13.999  1.00                 O  
ATOM   2716  CB  ILE   402      55.332  -2.243 -10.858  1.00                 C  
ATOM   2717  CD1 ILE   402      53.864  -4.164 -10.050  1.00                 C  
ATOM   2718  CG1 ILE   402      54.231  -3.250 -11.198  1.00                 C  
ATOM   2719  CG2 ILE   402      54.874  -1.233  -9.816  1.00                 C  
ATOM   2720  N   LEU   409      57.745  -2.878 -12.861  1.00                 N  
ATOM   2721  CA  LEU   409      58.540  -3.753 -13.737  1.00                 C  
ATOM   2722  C   LEU   409      58.593  -3.061 -15.087  1.00                 C  
ATOM   2723  O   LEU   409      58.068  -3.571 -16.095  1.00                 O  
ATOM   2724  CB  LEU   409      57.915  -5.147 -13.812  1.00                 C  
ATOM   2725  CG  LEU   409      57.752  -5.889 -12.483  1.00                 C  
ATOM   2726  CD1 LEU   409      57.056  -7.225 -12.695  1.00                 C  
ATOM   2727  CD2 LEU   409      59.102  -6.096 -11.814  1.00                 C  
ATOM   2728  N   LEU   410      59.232  -1.873 -15.055  1.00                 N  
ATOM   2729  CA  LEU   410      58.884  -0.733 -15.968  1.00                 C  
ATOM   2730  C   LEU   410      58.750  -1.094 -17.477  1.00                 C  
ATOM   2731  O   LEU   410      57.670  -0.933 -18.037  1.00                 O  
ATOM   2732  CB  LEU   410      59.923   0.384 -15.851  1.00                 C  
ATOM   2733  CG  LEU   410      59.710   1.605 -16.748  1.00                 C  
ATOM   2734  CD1 LEU   410      58.392   2.289 -16.420  1.00                 C  
ATOM   2735  CD2 LEU   410      60.865   2.585 -16.605  1.00                 C  
ATOM   2736  N   TYR   411      59.825  -1.529 -18.146  1.00                 N  
ATOM   2737  CA  TYR   411      59.621  -1.650 -19.600  1.00                 C  
ATOM   2738  C   TYR   411      58.850  -2.899 -19.945  1.00                 C  
ATOM   2739  O   TYR   411      58.066  -2.878 -20.880  1.00                 O  
ATOM   2740  CB  TYR   411      60.965  -1.648 -20.332  1.00                 C  
ATOM   2741  CG  TYR   411      61.678  -0.315 -20.298  1.00                 C  
ATOM   2742  OH  TYR   411      63.653   3.343 -20.200  1.00                 O  
ATOM   2743  CZ  TYR   411      62.998   2.133 -20.233  1.00                 C  
ATOM   2744  CD1 TYR   411      62.969  -0.211 -19.796  1.00                 C  
ATOM   2745  CE1 TYR   411      63.628   1.002 -19.761  1.00                 C  
ATOM   2746  CD2 TYR   411      61.058   0.835 -20.770  1.00                 C  
ATOM   2747  CE2 TYR   411      61.703   2.058 -20.743  1.00                 C  
ATOM   2748  N   GLU   412      59.033  -3.934 -19.124  1.00                 N  
ATOM   2749  CA  GLU   412      58.485  -5.273 -19.313  1.00                 C  
ATOM   2750  C   GLU   412      57.028  -5.206 -19.725  1.00                 C  
ATOM   2751  O   GLU   412      56.677  -5.457 -20.877  1.00                 O  
ATOM   2752  CB  GLU   412      58.636  -6.099 -18.034  1.00                 C  
ATOM   2753  CD  GLU   412      58.362  -8.335 -16.892  1.00                 C  
ATOM   2754  CG  GLU   412      58.142  -7.531 -18.158  1.00                 C  
ATOM   2755  OE1 GLU   412      58.883  -7.766 -15.910  1.00                 O  
ATOM   2756  OE2 GLU   412      58.015  -9.535 -16.882  1.00                 O  
ATOM   2757  N   ILE   413      56.202  -4.782 -18.789  1.00                 N  
ATOM   2758  CA  ILE   413      54.774  -4.991 -18.906  1.00                 C  
ATOM   2759  C   ILE   413      54.106  -4.115 -20.023  1.00                 C  
ATOM   2760  O   ILE   413      53.259  -4.597 -20.775  1.00                 O  
ATOM   2761  CB  ILE   413      54.053  -4.719 -17.573  1.00                 C  
ATOM   2762  CD1 ILE   413      54.281  -7.153 -16.850  1.00                 C  
ATOM   2763  CG1 ILE   413      54.527  -5.702 -16.500  1.00                 C  
ATOM   2764  CG2 ILE   413      52.545  -4.772 -17.763  1.00                 C  
ATOM   2765  N   ILE   414      54.524  -2.860 -20.198  1.00                 N  
ATOM   2766  CA  ILE   414      53.941  -2.031 -21.295  1.00                 C  
ATOM   2767  C   ILE   414      54.269  -2.528 -22.660  1.00                 C  
ATOM   2768  O   ILE   414      53.519  -2.356 -23.615  1.00                 O  
ATOM   2769  CB  ILE   414      54.391  -0.562 -21.192  1.00                 C  
ATOM   2770  CD1 ILE   414      56.402   0.974 -21.499  1.00                 C  
ATOM   2771  CG1 ILE   414      55.903  -0.451 -21.399  1.00                 C  
ATOM   2772  CG2 ILE   414      53.955   0.037 -19.863  1.00                 C  
ATOM   2773  N   PHE   415      55.453  -3.094 -22.722  1.00                 N  
ATOM   2774  CA  PHE   415      55.893  -3.780 -23.885  1.00                 C  
ATOM   2775  C   PHE   415      55.112  -5.093 -24.010  1.00                 C  
ATOM   2776  O   PHE   415      54.738  -5.453 -25.108  1.00                 O  
ATOM   2777  CB  PHE   415      57.400  -4.034 -23.819  1.00                 C  
ATOM   2778  CG  PHE   415      57.955  -4.709 -25.041  1.00                 C  
ATOM   2779  CZ  PHE   415      58.982  -5.965 -27.298  1.00                 C  
ATOM   2780  CD1 PHE   415      58.113  -4.010 -26.225  1.00                 C  
ATOM   2781  CE1 PHE   415      58.624  -4.631 -27.349  1.00                 C  
ATOM   2782  CD2 PHE   415      58.319  -6.044 -25.006  1.00                 C  
ATOM   2783  CE2 PHE   415      58.830  -6.665 -26.130  1.00                 C  
ATOM   2784  N   VAL   416      54.832  -5.794 -22.908  1.00                 N  
ATOM   2785  CA  VAL   416      53.985  -7.015 -22.953  1.00                 C  
ATOM   2786  C   VAL   416      52.648  -6.667 -23.596  1.00                 C  
ATOM   2787  O   VAL   416      52.176  -7.340 -24.507  1.00                 O  
ATOM   2788  CB  VAL   416      53.781  -7.613 -21.548  1.00                 C  
ATOM   2789  CG1 VAL   416      52.744  -8.724 -21.588  1.00                 C  
ATOM   2790  CG2 VAL   416      55.100  -8.129 -20.993  1.00                 C  
ATOM   2791  N   GLY   417      52.050  -5.596 -23.108  1.00                 N  
ATOM   2792  CA  GLY   417      50.746  -5.175 -23.575  1.00                 C  
ATOM   2793  C   GLY   417      50.783  -4.769 -25.031  1.00                 C  
ATOM   2794  O   GLY   417      49.809  -4.945 -25.769  1.00                 O  
ATOM   2795  N   LEU   418      51.915  -4.194 -25.420  1.00                 N  
ATOM   2796  CA  LEU   418      52.153  -3.770 -26.793  1.00                 C  
ATOM   2797  C   LEU   418      52.328  -5.029 -27.655  1.00                 C  
ATOM   2798  O   LEU   418      51.631  -5.214 -28.646  1.00                 O  
ATOM   2799  CB  LEU   418      53.379  -2.858 -26.867  1.00                 C  
ATOM   2800  CG  LEU   418      53.759  -2.344 -28.258  1.00                 C  
ATOM   2801  CD1 LEU   418      52.625  -1.527 -28.857  1.00                 C  
ATOM   2802  CD2 LEU   418      55.033  -1.516 -28.195  1.00                 C  
ATOM   2803  N   VAL   419      53.221  -5.906 -27.221  1.00                 N  
ATOM   2804  CA  VAL   419      53.503  -7.171 -27.869  1.00                 C  
ATOM   2805  C   VAL   419      52.173  -7.864 -28.166  1.00                 C  
ATOM   2806  O   VAL   419      51.926  -8.241 -29.301  1.00                 O  
ATOM   2807  CB  VAL   419      54.416  -8.058 -27.002  1.00                 C  
ATOM   2808  CG1 VAL   419      54.520  -9.455 -27.595  1.00                 C  
ATOM   2809  CG2 VAL   419      55.794  -7.430 -26.864  1.00                 C  
ATOM   2810  N   ALA   420      51.302  -7.992 -27.171  1.00                 N  
ATOM   2811  CA  ALA   420      50.011  -8.633 -27.389  1.00                 C  
ATOM   2812  C   ALA   420      49.065  -7.746 -28.152  1.00                 C  
ATOM   2813  O   ALA   420      48.282  -8.232 -28.944  1.00                 O  
ATOM   2814  CB  ALA   420      49.384  -9.028 -26.061  1.00                 C  
ATOM   2815  N   GLY   421      49.144  -6.442 -27.917  1.00                 N  
ATOM   2816  CA  GLY   421      48.316  -5.490 -28.642  1.00                 C  
ATOM   2817  C   GLY   421      48.551  -5.532 -30.136  1.00                 C  
ATOM   2818  O   GLY   421      47.625  -5.756 -30.936  1.00                 O  
ATOM   2819  N   ILE   422      49.807  -5.309 -30.491  1.00                 N  
ATOM   2820  CA  ILE   422      50.261  -5.402 -31.858  1.00                 C  
ATOM   2821  C   ILE   422      49.736  -6.692 -32.456  1.00                 C  
ATOM   2822  O   ILE   422      49.156  -6.701 -33.535  1.00                 O  
ATOM   2823  CB  ILE   422      51.797  -5.330 -31.949  1.00                 C  
ATOM   2824  CD1 ILE   422      53.784  -3.855 -31.337  1.00                 C  
ATOM   2825  CG1 ILE   422      52.289  -3.935 -31.559  1.00                 C  
ATOM   2826  CG2 ILE   422      52.267  -5.729 -33.339  1.00                 C  
ATOM   2827  N   ALA   423      49.931  -7.789 -31.739  1.00                 N  
ATOM   2828  CA  ALA   423      49.525  -9.114 -32.229  1.00                 C  
ATOM   2829  C   ALA   423      48.052  -9.193 -32.685  1.00                 C  
ATOM   2830  O   ALA   423      47.760  -9.883 -33.666  1.00                 O  
ATOM   2831  CB  ALA   423      49.756 -10.169 -31.158  1.00                 C  
ATOM   2832  N   THR   424      47.150  -8.446 -32.042  1.00                 N  
ATOM   2833  CA  THR   424      45.700  -8.509 -32.387  1.00                 C  
ATOM   2834  C   THR   424      45.461  -7.768 -33.701  1.00                 C  
ATOM   2835  O   THR   424      44.995  -8.333 -34.700  1.00                 O  
ATOM   2836  CB  THR   424      44.827  -7.911 -31.268  1.00                 C  
ATOM   2837  OG1 THR   424      45.008  -8.664 -30.063  1.00                 O  
ATOM   2838  CG2 THR   424      43.357  -7.960 -31.656  1.00                 C  
ATOM   2839  N   SER   425      45.803  -6.489 -33.687  1.00                 N  
ATOM   2840  CA  SER   425      45.617  -5.641 -34.865  1.00                 C  
ATOM   2841  C   SER   425      46.231  -6.200 -36.182  1.00                 C  
ATOM   2842  O   SER   425      45.719  -5.895 -37.257  1.00                 O  
ATOM   2843  CB  SER   425      46.207  -4.250 -34.623  1.00                 C  
ATOM   2844  OG  SER   425      47.616  -4.312 -34.481  1.00                 O  
ATOM   2845  N   TYR   426      47.280  -7.023 -36.084  1.00                 N  
ATOM   2846  CA  TYR   426      47.875  -7.708 -37.240  1.00                 C  
ATOM   2847  C   TYR   426      47.127  -8.976 -37.572  1.00                 C  
ATOM   2848  O   TYR   426      46.902  -9.252 -38.735  1.00                 O  
ATOM   2849  CB  TYR   426      49.348  -8.025 -36.975  1.00                 C  
ATOM   2850  CG  TYR   426      50.044  -8.711 -38.129  1.00                 C  
ATOM   2851  OH  TYR   426      51.959 -10.584 -41.309  1.00                 O  
ATOM   2852  CZ  TYR   426      51.326  -9.966 -40.256  1.00                 C  
ATOM   2853  CD1 TYR   426      50.465  -7.988 -39.237  1.00                 C  
ATOM   2854  CE1 TYR   426      51.102  -8.607 -40.296  1.00                 C  
ATOM   2855  CD2 TYR   426      50.278 -10.080 -38.105  1.00                 C  
ATOM   2856  CE2 TYR   426      50.914 -10.716 -39.155  1.00                 C  
ATOM   2857  N   SER   427      46.731  -9.729 -36.554  1.00                 N  
ATOM   2858  CA  SER   427      45.973 -10.973 -36.749  1.00                 C  
ATOM   2859  C   SER   427      44.524 -10.749 -37.194  1.00                 C  
ATOM   2860  O   SER   427      43.945 -11.610 -37.813  1.00                 O  
ATOM   2861  CB  SER   427      45.967 -11.804 -35.464  1.00                 C  
ATOM   2862  OG  SER   427      45.255 -11.143 -34.433  1.00                 O  
ATOM   2863  N   ALA   428      43.910  -9.626 -36.856  1.00                 N  
ATOM   2864  CA  ALA   428      42.554  -9.357 -37.353  1.00                 C  
ATOM   2865  C   ALA   428      42.646  -8.903 -38.791  1.00                 C  
ATOM   2866  O   ALA   428      41.793  -9.257 -39.602  1.00                 O  
ATOM   2867  CB  ALA   428      41.868  -8.314 -36.484  1.00                 C  
ATOM   2868  N   VAL   429      43.678  -8.110 -39.097  1.00                 N  
ATOM   2869  CA  VAL   429      43.914  -7.638 -40.456  1.00                 C  
ATOM   2870  C   VAL   429      43.913  -8.791 -41.373  1.00                 C  
ATOM   2871  O   VAL   429      43.157  -8.855 -42.347  1.00                 O  
ATOM   2872  CB  VAL   429      45.236  -6.855 -40.560  1.00                 C  
ATOM   2873  CG1 VAL   429      45.564  -6.555 -42.014  1.00                 C  
ATOM   2874  CG2 VAL   429      45.158  -5.569 -39.751  1.00                 C  
ATOM   2875  N   ALA   430      44.793  -9.705 -41.029  1.00                 N  
ATOM   2876  CA  ALA   430      45.065 -10.825 -41.882  1.00                 C  
ATOM   2877  C   ALA   430      43.912 -11.860 -41.873  1.00                 C  
ATOM   2878  O   ALA   430      43.782 -12.601 -42.840  1.00                 O  
ATOM   2879  CB  ALA   430      46.362 -11.504 -41.469  1.00                 C  
ATOM   2880  N   ASP   431      43.063 -11.901 -40.836  1.00                 N  
ATOM   2881  CA  ASP   431      41.914 -12.855 -40.792  1.00                 C  
ATOM   2882  C   ASP   431      40.678 -12.195 -41.425  1.00                 C  
ATOM   2883  O   ASP   431      40.149 -12.667 -42.440  1.00                 O  
ATOM   2884  CB  ASP   431      41.629 -13.285 -39.351  1.00                 C  
ATOM   2885  CG  ASP   431      42.748 -14.119 -38.760  1.00                 C  
ATOM   2886  OD1 ASP   431      43.581 -14.631 -39.537  1.00                 O  
ATOM   2887  OD2 ASP   431      42.792 -14.261 -37.520  1.00                 O  
TER
