# Supplementary material for: Comparative Single-Cell Transcriptomics Reveals Novel Genes Involved in Bivalve Embryonic Shell Formation and Questions Ontogenetic Homology of Molluscan Shell Types
Source: Front Cell Dev Biol. 2022 Jun 9;10:883755. doi: 10.3389/fcell.2022.883755 (PMC9261976; doi:10.3389/fcell.2022.883755)
Supplement: Supplementary file 1 [file DataSheet1.ZIP › Supplementary_File1/s_f_1/ecb2dec6c9b93c10.final.pdb]

ATOM      1  N   LYS     9     121.839 -10.657  26.262  1.00                 N  
ATOM      2  CA  LYS     9     120.838 -11.624  26.594  1.00                 C  
ATOM      3  C   LYS     9     120.592 -11.640  28.076  1.00                 C  
ATOM      4  O   LYS     9     121.079 -12.545  28.737  1.00                 O  
ATOM      5  CB  LYS     9     121.253 -13.014  26.107  1.00                 C  
ATOM      6  CD  LYS     9     120.096 -12.895  23.883  1.00                 C  
ATOM      7  CE  LYS     9     119.146 -14.062  24.097  1.00                 C  
ATOM      8  CG  LYS     9     121.418 -13.120  24.600  1.00                 C  
ATOM      9  NZ  LYS     9     117.883 -13.899  23.326  1.00                 N  
ATOM     10  N   ILE    10     119.833 -10.643  28.591  1.00                 N  
ATOM     11  CA  ILE    10     119.536 -10.269  29.949  1.00                 C  
ATOM     12  C   ILE    10     118.543  -9.210  29.700  1.00                 C  
ATOM     13  O   ILE    10     117.512  -9.124  30.343  1.00                 O  
ATOM     14  CB  ILE    10     120.806  -9.837  30.706  1.00                 C  
ATOM     15  CD1 ILE    10     120.188 -11.109  32.828  1.00                 C  
ATOM     16  CG1 ILE    10     120.533  -9.771  32.210  1.00                 C  
ATOM     17  CG2 ILE    10     121.324  -8.514  30.165  1.00                 C  
ATOM     18  N   THR    11     118.782  -8.421  28.640  1.00                 N  
ATOM     19  CA  THR    11     117.868  -7.519  28.027  1.00                 C  
ATOM     20  C   THR    11     116.609  -8.217  27.558  1.00                 C  
ATOM     21  O   THR    11     115.660  -7.599  27.083  1.00                 O  
ATOM     22  CB  THR    11     118.509  -6.792  26.830  1.00                 C  
ATOM     23  OG1 THR    11     118.931  -7.752  25.854  1.00                 O  
ATOM     24  CG2 THR    11     119.722  -5.992  27.281  1.00                 C  
ATOM     25  N   THR    12     116.588  -9.543  27.718  1.00                 N  
ATOM     26  CA  THR    12     115.550 -10.428  27.414  1.00                 C  
ATOM     27  C   THR    12     114.867 -10.733  28.676  1.00                 C  
ATOM     28  O   THR    12     113.662 -10.753  28.629  1.00                 O  
ATOM     29  CB  THR    12     116.077 -11.703  26.730  1.00                 C  
ATOM     30  OG1 THR    12     116.733 -11.355  25.504  1.00                 O  
ATOM     31  CG2 THR    12     114.931 -12.652  26.416  1.00                 C  
ATOM     32  N   ALA    13     115.586 -10.866  29.818  1.00                 N  
ATOM     33  CA  ALA    13     115.053 -10.956  31.166  1.00                 C  
ATOM     34  C   ALA    13     113.962  -9.944  31.299  1.00                 C  
ATOM     35  O   ALA    13     112.972 -10.192  31.950  1.00                 O  
ATOM     36  CB  ALA    13     116.157 -10.734  32.189  1.00                 C  
ATOM     37  N   LEU    14     114.103  -8.803  30.626  1.00                 N  
ATOM     38  CA  LEU    14     113.096  -7.821  30.407  1.00                 C  
ATOM     39  C   LEU    14     111.783  -8.355  30.042  1.00                 C  
ATOM     40  O   LEU    14     110.893  -8.304  30.875  1.00                 O  
ATOM     41  CB  LEU    14     113.530  -6.844  29.313  1.00                 C  
ATOM     42  CG  LEU    14     112.581  -5.676  29.032  1.00                 C  
ATOM     43  CD1 LEU    14     111.362  -6.149  28.255  1.00                 C  
ATOM     44  CD2 LEU    14     112.155  -5.006  30.329  1.00                 C  
ATOM     45  N   ARG    15     111.602  -8.853  28.815  1.00                 N  
ATOM     46  CA  ARG    15     110.329  -9.370  28.471  1.00                 C  
ATOM     47  C   ARG    15     110.265 -10.689  29.125  1.00                 C  
ATOM     48  O   ARG    15     109.218 -11.015  29.586  1.00                 O  
ATOM     49  CB  ARG    15     110.172  -9.439  26.951  1.00                 C  
ATOM     50  CD  ARG    15     108.657  -9.784  24.980  1.00                 C  
ATOM     51  NE  ARG    15     107.364 -10.278  24.512  1.00                 N  
ATOM     52  CG  ARG    15     108.798  -9.896  26.489  1.00                 C  
ATOM     53  CZ  ARG    15     106.989 -10.300  23.238  1.00                 C  
ATOM     54  NH1 ARG    15     105.793 -10.768  22.906  1.00                 N  
ATOM     55  NH2 ARG    15     107.810  -9.854  22.297  1.00                 N  
ATOM     56  N   SER    16     111.304 -11.490  29.326  1.00                 N  
ATOM     57  CA  SER    16     111.216 -12.757  30.020  1.00                 C  
ATOM     58  C   SER    16     110.540 -12.595  31.372  1.00                 C  
ATOM     59  O   SER    16     109.977 -13.532  31.931  1.00                 O  
ATOM     60  CB  SER    16     112.607 -13.368  30.198  1.00                 C  
ATOM     61  OG  SER    16     113.187 -13.692  28.946  1.00                 O  
ATOM     62  N   LEU    17     109.478 -11.786  31.407  1.00                 N  
ATOM     63  CA  LEU    17     108.704 -11.542  32.633  1.00                 C  
ATOM     64  C   LEU    17     107.255 -12.073  32.512  1.00                 C  
ATOM     65  O   LEU    17     106.328 -11.600  33.175  1.00                 O  
ATOM     66  CB  LEU    17     108.681 -10.048  32.964  1.00                 C  
ATOM     67  CG  LEU    17     110.032  -9.403  33.278  1.00                 C  
ATOM     68  CD1 LEU    17     109.886  -7.896  33.427  1.00                 C  
ATOM     69  CD2 LEU    17     110.634 -10.003  34.539  1.00                 C  
ATOM     70  N   ASN    18     107.067 -13.075  31.644  1.00                 N  
ATOM     71  CA  ASN    18     105.754 -13.686  31.415  1.00                 C  
ATOM     72  C   ASN    18     105.139 -14.302  32.663  1.00                 C  
ATOM     73  O   ASN    18     103.915 -14.372  32.804  1.00                 O  
ATOM     74  CB  ASN    18     105.842 -14.751  30.320  1.00                 C  
ATOM     75  CG  ASN    18     105.993 -14.152  28.936  1.00                 C  
ATOM     76  OD1 ASN    18     105.680 -12.981  28.718  1.00                 O  
ATOM     77  ND2 ASN    18     106.474 -14.955  27.994  1.00                 N  
ATOM     78  N   ASN    19     105.963 -14.761  33.594  1.00                 N  
ATOM     79  CA  ASN    19     105.418 -15.363  34.784  1.00                 C  
ATOM     80  C   ASN    19     105.205 -14.398  35.918  1.00                 C  
ATOM     81  O   ASN    19     104.794 -14.776  37.018  1.00                 O  
ATOM     82  CB  ASN    19     106.314 -16.506  35.265  1.00                 C  
ATOM     83  CG  ASN    19     106.281 -17.703  34.335  1.00                 C  
ATOM     84  OD1 ASN    19     105.291 -17.934  33.641  1.00                 O  
ATOM     85  ND2 ASN    19     107.366 -18.469  34.320  1.00                 N  
ATOM     86  N   SER    20     105.479 -13.126  35.680  1.00                 N  
ATOM     87  CA  SER    20     105.370 -12.108  36.718  1.00                 C  
ATOM     88  C   SER    20     103.984 -11.876  37.278  1.00                 C  
ATOM     89  O   SER    20     103.810 -11.355  38.383  1.00                 O  
ATOM     90  CB  SER    20     105.886 -10.762  36.205  1.00                 C  
ATOM     91  OG  SER    20     105.043 -10.246  35.190  1.00                 O  
ATOM     92  N   THR    21     102.964 -12.262  36.517  1.00                 N  
ATOM     93  CA  THR    21     101.593 -12.059  36.955  1.00                 C  
ATOM     94  C   THR    21     101.199 -12.917  38.143  1.00                 C  
ATOM     95  O   THR    21     100.815 -12.432  39.211  1.00                 O  
ATOM     96  CB  THR    21     100.591 -12.334  35.818  1.00                 C  
ATOM     97  OG1 THR    21     100.829 -11.424  34.737  1.00                 O  
ATOM     98  CG2 THR    21      99.164 -12.143  36.309  1.00                 C  
ATOM     99  N   ILE    22     101.298 -14.223  37.950  1.00                 N  
ATOM    100  CA  ILE    22     100.951 -15.191  38.970  1.00                 C  
ATOM    101  C   ILE    22     102.012 -15.244  40.067  1.00                 C  
ATOM    102  O   ILE    22     101.735 -15.588  41.219  1.00                 O  
ATOM    103  CB  ILE    22     100.751 -16.595  38.371  1.00                 C  
ATOM    104  CD1 ILE    22     102.012 -18.571  37.367  1.00                 C  
ATOM    105  CG1 ILE    22     102.065 -17.118  37.787  1.00                 C  
ATOM    106  CG2 ILE    22      99.637 -16.579  37.335  1.00                 C  
ATOM    107  N   ILE    23     103.193 -14.871  39.810  1.00                 N  
ATOM    108  CA  ILE    23     104.407 -14.974  40.630  1.00                 C  
ATOM    109  C   ILE    23     105.188 -13.679  40.505  1.00                 C  
ATOM    110  O   ILE    23     104.907 -12.877  39.617  1.00                 O  
ATOM    111  CB  ILE    23     105.265 -16.184  40.218  1.00                 C  
ATOM    112  CD1 ILE    23     105.159 -18.698  39.806  1.00                 C  
ATOM    113  CG1 ILE    23     104.477 -17.483  40.396  1.00                 C  
ATOM    114  CG2 ILE    23     106.571 -16.202  40.999  1.00                 C  
ATOM    115  N   ASN    24     106.169 -13.484  41.504  1.00                 N  
ATOM    116  CA  ASN    24     106.804 -12.176  41.577  1.00                 C  
ATOM    117  C   ASN    24     108.116 -11.885  42.278  1.00                 C  
ATOM    118  O   ASN    24     109.007 -11.330  41.719  1.00                 O  
ATOM    119  CB  ASN    24     105.854 -11.154  42.204  1.00                 C  
ATOM    120  CG  ASN    24     106.420  -9.747  42.189  1.00                 C  
ATOM    121  OD1 ASN    24     106.985  -9.284  43.180  1.00                 O  
ATOM    122  ND2 ASN    24     106.269  -9.062  41.061  1.00                 N  
ATOM    123  N   GLU    25     108.241 -11.917  43.602  1.00                 N  
ATOM    124  CA  GLU    25     109.354 -11.409  44.297  1.00                 C  
ATOM    125  C   GLU    25     110.481 -12.271  43.915  1.00                 C  
ATOM    126  O   GLU    25     111.582 -11.810  43.668  1.00                 O  
ATOM    127  CB  GLU    25     109.088 -11.403  45.804  1.00                 C  
ATOM    128  CD  GLU    25     108.445  -8.965  45.959  1.00                 C  
ATOM    129  CG  GLU    25     108.037 -10.397  46.244  1.00                 C  
ATOM    130  OE1 GLU    25     109.563  -8.575  46.358  1.00                 O  
ATOM    131  OE2 GLU    25     107.648  -8.233  45.337  1.00                 O  
ATOM    132  N   GLU    26     110.231 -13.567  43.858  1.00                 N  
ATOM    133  CA  GLU    26     111.189 -14.519  43.474  1.00                 C  
ATOM    134  C   GLU    26     111.646 -14.101  42.124  1.00                 C  
ATOM    135  O   GLU    26     112.842 -13.868  41.953  1.00                 O  
ATOM    136  CB  GLU    26     110.585 -15.925  43.493  1.00                 C  
ATOM    137  CD  GLU    26     110.940 -18.406  43.184  1.00                 C  
ATOM    138  CG  GLU    26     111.565 -17.026  43.124  1.00                 C  
ATOM    139  OE1 GLU    26     109.733 -18.499  43.492  1.00                 O  
ATOM    140  OE2 GLU    26     111.657 -19.395  42.922  1.00                 O  
ATOM    141  N   VAL    27     110.663 -13.893  41.193  1.00                 N  
ATOM    142  CA  VAL    27     110.801 -13.488  39.809  1.00                 C  
ATOM    143  C   VAL    27     111.864 -12.423  39.861  1.00                 C  
ATOM    144  O   VAL    27     112.836 -12.502  39.120  1.00                 O  
ATOM    145  CB  VAL    27     109.460 -13.004  39.226  1.00                 C  
ATOM    146  CG1 VAL    27     109.668 -12.389  37.851  1.00                 C  
ATOM    147  CG2 VAL    27     108.465 -14.151  39.156  1.00                 C  
ATOM    148  N   LEU    28     111.711 -11.468  40.810  1.00                 N  
ATOM    149  CA  LEU    28     112.532 -10.336  41.002  1.00                 C  
ATOM    150  C   LEU    28     113.878 -10.829  41.311  1.00                 C  
ATOM    151  O   LEU    28     114.672 -10.832  40.400  1.00                 O  
ATOM    152  CB  LEU    28     111.970  -9.449  42.115  1.00                 C  
ATOM    153  CG  LEU    28     112.763  -8.180  42.436  1.00                 C  
ATOM    154  CD1 LEU    28     112.834  -7.269  41.220  1.00                 C  
ATOM    155  CD2 LEU    28     112.144  -7.444  43.614  1.00                 C  
ATOM    156  N   ASP    29     114.188 -11.193  42.563  1.00                 N  
ATOM    157  CA  ASP    29     115.512 -11.510  43.041  1.00                 C  
ATOM    158  C   ASP    29     116.273 -12.335  42.082  1.00                 C  
ATOM    159  O   ASP    29     117.427 -12.029  41.859  1.00                 O  
ATOM    160  CB  ASP    29     115.437 -12.234  44.387  1.00                 C  
ATOM    161  CG  ASP    29     115.014 -11.318  45.518  1.00                 C  
ATOM    162  OD1 ASP    29     115.040 -10.085  45.325  1.00                 O  
ATOM    163  OD2 ASP    29     114.657 -11.834  46.598  1.00                 O  
ATOM    164  N   GLY    30     115.665 -13.369  41.485  1.00                 N  
ATOM    165  CA  GLY    30     116.269 -14.120  40.423  1.00                 C  
ATOM    166  C   GLY    30     116.730 -13.170  39.422  1.00                 C  
ATOM    167  O   GLY    30     117.904 -12.923  39.434  1.00                 O  
ATOM    168  N   MET    31     115.837 -12.594  38.612  1.00                 N  
ATOM    169  CA  MET    31     116.100 -11.545  37.675  1.00                 C  
ATOM    170  C   MET    31     117.178 -10.665  38.158  1.00                 C  
ATOM    171  O   MET    31     118.102 -10.487  37.403  1.00                 O  
ATOM    172  CB  MET    31     114.832 -10.730  37.413  1.00                 C  
ATOM    173  SD  MET    31     113.466  -8.752  36.036  1.00                 S  
ATOM    174  CE  MET    31     114.028  -7.537  34.846  1.00                 C  
ATOM    175  CG  MET    31     114.999  -9.640  36.367  1.00                 C  
ATOM    176  N   LEU    32     117.107 -10.142  39.393  1.00                 N  
ATOM    177  CA  LEU    32     118.163  -9.407  40.016  1.00                 C  
ATOM    178  C   LEU    32     119.380 -10.201  39.842  1.00                 C  
ATOM    179  O   LEU    32     120.107  -9.905  38.933  1.00                 O  
ATOM    180  CB  LEU    32     117.838  -9.146  41.488  1.00                 C  
ATOM    181  CG  LEU    32     118.886  -8.367  42.286  1.00                 C  
ATOM    182  CD1 LEU    32     119.094  -6.983  41.692  1.00                 C  
ATOM    183  CD2 LEU    32     118.479  -8.260  43.747  1.00                 C  
ATOM    184  N   LYS    33     119.651 -11.216  40.643  1.00                 N  
ATOM    185  CA  LYS    33     120.768 -12.096  40.482  1.00                 C  
ATOM    186  C   LYS    33     121.066 -12.436  39.059  1.00                 C  
ATOM    187  O   LYS    33     122.185 -12.293  38.674  1.00                 O  
ATOM    188  CB  LYS    33     120.543 -13.395  41.258  1.00                 C  
ATOM    189  CD  LYS    33     121.434 -15.617  42.011  1.00                 C  
ATOM    190  CE  LYS    33     122.575 -16.615  41.899  1.00                 C  
ATOM    191  CG  LYS    33     121.699 -14.378  41.172  1.00                 C  
ATOM    192  NZ  LYS    33     122.329 -17.835  42.716  1.00                 N  
ATOM    193  N   GLU    34     120.120 -12.842  38.235  1.00                 N  
ATOM    194  CA  GLU    34     120.232 -13.150  36.856  1.00                 C  
ATOM    195  C   GLU    34     120.914 -12.016  36.155  1.00                 C  
ATOM    196  O   GLU    34     122.021 -12.225  35.686  1.00                 O  
ATOM    197  CB  GLU    34     118.852 -13.422  36.254  1.00                 C  
ATOM    198  CD  GLU    34     117.504 -14.138  34.241  1.00                 C  
ATOM    199  CG  GLU    34     118.882 -13.818  34.787  1.00                 C  
ATOM    200  OE1 GLU    34     116.523 -14.029  35.006  1.00                 O  
ATOM    201  OE2 GLU    34     117.406 -14.497  33.049  1.00                 O  
ATOM    202  N   ILE    35     120.299 -10.819  36.080  1.00                 N  
ATOM    203  CA  ILE    35     120.843  -9.606  35.563  1.00                 C  
ATOM    204  C   ILE    35     122.182  -9.536  36.183  1.00                 C  
ATOM    205  O   ILE    35     123.169  -9.672  35.482  1.00                 O  
ATOM    206  CB  ILE    35     119.941  -8.400  35.886  1.00                 C  
ATOM    207  CD1 ILE    35     117.567  -7.522  35.588  1.00                 C  
ATOM    208  CG1 ILE    35     118.621  -8.501  35.119  1.00                 C  
ATOM    209  CG2 ILE    35     120.669  -7.097  35.593  1.00                 C  
ATOM    210  N   CYS    36     122.234  -9.481  37.514  1.00                 N  
ATOM    211  CA  CYS    36     123.366  -9.278  38.351  1.00                 C  
ATOM    212  C   CYS    36     124.490 -10.182  37.924  1.00                 C  
ATOM    213  O   CYS    36     125.636  -9.770  38.019  1.00                 O  
ATOM    214  CB  CYS    36     123.000  -9.525  39.816  1.00                 C  
ATOM    215  SG  CYS    36     121.881  -8.295  40.524  1.00                 S  
ATOM    216  N   LYS    37     124.209 -11.401  37.435  1.00                 N  
ATOM    217  CA  LYS    37     125.124 -12.398  37.033  1.00                 C  
ATOM    218  C   LYS    37     125.715 -11.869  35.795  1.00                 C  
ATOM    219  O   LYS    37     126.883 -11.510  35.831  1.00                 O  
ATOM    220  CB  LYS    37     124.409 -13.738  36.849  1.00                 C  
ATOM    221  CD  LYS    37     124.568 -16.195  36.363  1.00                 C  
ATOM    222  CE  LYS    37     125.483 -17.336  35.947  1.00                 C  
ATOM    223  CG  LYS    37     125.329 -14.883  36.454  1.00                 C  
ATOM    224  NZ  LYS    37     124.751 -18.629  35.853  1.00                 N  
ATOM    225  N   ALA    38     124.932 -11.763  34.711  1.00                 N  
ATOM    226  CA  ALA    38     125.373 -11.414  33.391  1.00                 C  
ATOM    227  C   ALA    38     126.286 -10.245  33.234  1.00                 C  
ATOM    228  O   ALA    38     126.882 -10.057  32.179  1.00                 O  
ATOM    229  CB  ALA    38     124.180 -11.141  32.488  1.00                 C  
ATOM    230  N   LEU    39     126.392  -9.437  34.285  1.00                 N  
ATOM    231  CA  LEU    39     127.235  -8.302  34.408  1.00                 C  
ATOM    232  C   LEU    39     128.678  -8.618  34.652  1.00                 C  
ATOM    233  O   LEU    39     129.484  -8.576  33.726  1.00                 O  
ATOM    234  CB  LEU    39     126.749  -7.394  35.539  1.00                 C  
ATOM    235  CG  LEU    39     125.406  -6.695  35.318  1.00                 C  
ATOM    236  CD1 LEU    39     124.969  -5.959  36.576  1.00                 C  
ATOM    237  CD2 LEU    39     125.487  -5.732  34.144  1.00                 C  
ATOM    238  N   LEU    40     129.023  -8.824  35.958  1.00                 N  
ATOM    239  CA  LEU    40     130.382  -8.794  36.801  1.00                 C  
ATOM    240  C   LEU    40     129.929  -9.890  36.951  1.00                 C  
ATOM    241  O   LEU    40     130.633 -10.026  35.804  1.00                 O  
ATOM    242  CB  LEU    40     130.345  -7.669  37.838  1.00                 C  
ATOM    243  CG  LEU    40     130.206  -6.247  37.290  1.00                 C  
ATOM    244  CD1 LEU    40     130.029  -5.249  38.425  1.00                 C  
ATOM    245  CD2 LEU    40     131.414  -5.877  36.443  1.00                 C  
ATOM    246  N   GLU    41     128.838  -9.405  38.106  1.00                 N  
ATOM    247  CA  GLU    41     128.453  -9.039  39.740  1.00                 C  
ATOM    248  C   GLU    41     129.337  -8.469  40.977  1.00                 C  
ATOM    249  O   GLU    41     130.541  -8.369  40.900  1.00                 O  
ATOM    250  CB  GLU    41     127.886 -10.272  40.446  1.00                 C  
ATOM    251  CD  GLU    41     129.061 -12.283  39.468  1.00                 C  
ATOM    252  CG  GLU    41     128.903 -11.379  40.675  1.00                 C  
ATOM    253  OE1 GLU    41     128.512 -11.947  38.398  1.00                 O  
ATOM    254  OE2 GLU    41     129.735 -13.327  39.592  1.00                 O  
ATOM    255  N   ALA    42     128.792  -8.067  42.198  1.00                 N  
ATOM    256  CA  ALA    42     129.472  -7.573  43.407  1.00                 C  
ATOM    257  C   ALA    42     130.494  -8.246  43.908  1.00                 C  
ATOM    258  O   ALA    42     130.213  -9.390  44.169  1.00                 O  
ATOM    259  CB  ALA    42     128.482  -7.435  44.553  1.00                 C  
ATOM    260  N   ASP    43     131.635  -7.520  44.054  1.00                 N  
ATOM    261  CA  ASP    43     132.738  -8.066  44.761  1.00                 C  
ATOM    262  C   ASP    43     133.624  -8.741  43.718  1.00                 C  
ATOM    263  O   ASP    43     134.743  -9.132  44.011  1.00                 O  
ATOM    264  CB  ASP    43     132.255  -9.037  45.840  1.00                 C  
ATOM    265  CG  ASP    43     131.426  -8.354  46.910  1.00                 C  
ATOM    266  OD1 ASP    43     131.757  -7.207  47.276  1.00                 O  
ATOM    267  OD2 ASP    43     130.444  -8.966  47.381  1.00                 O  
ATOM    268  N   VAL    44     133.203  -8.868  42.431  1.00                 N  
ATOM    269  CA  VAL    44     133.999  -9.615  41.491  1.00                 C  
ATOM    270  C   VAL    44     135.092  -8.742  40.906  1.00                 C  
ATOM    271  O   VAL    44     136.269  -9.070  41.042  1.00                 O  
ATOM    272  CB  VAL    44     133.134 -10.205  40.362  1.00                 C  
ATOM    273  CG1 VAL    44     134.011 -10.838  39.293  1.00                 C  
ATOM    274  CG2 VAL    44     132.151 -11.223  40.921  1.00                 C  
ATOM    275  N   ASN    45     134.753  -7.614  40.238  1.00                 N  
ATOM    276  CA  ASN    45     135.774  -6.788  39.621  1.00                 C  
ATOM    277  C   ASN    45     136.038  -5.572  40.471  1.00                 C  
ATOM    278  O   ASN    45     136.992  -4.837  40.226  1.00                 O  
ATOM    279  CB  ASN    45     135.358  -6.392  38.203  1.00                 C  
ATOM    280  CG  ASN    45     135.322  -7.575  37.255  1.00                 C  
ATOM    281  OD1 ASN    45     136.216  -8.421  37.268  1.00                 O  
ATOM    282  ND2 ASN    45     134.285  -7.637  36.427  1.00                 N  
ATOM    283  N   VAL    46     135.184  -5.340  41.479  1.00                 N  
ATOM    284  CA  VAL    46     135.078  -4.189  42.335  1.00                 C  
ATOM    285  C   VAL    46     133.836  -4.798  43.020  1.00                 C  
ATOM    286  O   VAL    46     133.737  -5.992  43.077  1.00                 O  
ATOM    287  CB  VAL    46     134.950  -2.889  41.519  1.00                 C  
ATOM    288  CG1 VAL    46     136.187  -2.675  40.660  1.00                 C  
ATOM    289  CG2 VAL    46     133.697  -2.922  40.657  1.00                 C  
ATOM    290  N   ARG    47     132.762  -4.231  43.541  1.00                 N  
ATOM    291  CA  ARG    47     132.715  -3.910  44.906  1.00                 C  
ATOM    292  C   ARG    47     131.408  -3.202  44.886  1.00                 C  
ATOM    293  O   ARG    47     130.545  -3.387  45.743  1.00                 O  
ATOM    294  CB  ARG    47     133.944  -3.092  45.307  1.00                 C  
ATOM    295  CD  ARG    47     134.076  -3.874  47.688  1.00                 C  
ATOM    296  NE  ARG    47     134.074  -3.487  49.097  1.00                 N  
ATOM    297  CG  ARG    47     133.960  -2.670  46.767  1.00                 C  
ATOM    298  CZ  ARG    47     132.974  -3.289  49.815  1.00                 C  
ATOM    299  NH1 ARG    47     133.069  -2.938  51.091  1.00                 N  
ATOM    300  NH2 ARG    47     131.781  -3.441  49.257  1.00                 N  
ATOM    301  N   LEU    48     131.287  -2.391  43.829  1.00                 N  
ATOM    302  CA  LEU    48     130.253  -1.501  43.506  1.00                 C  
ATOM    303  C   LEU    48     128.952  -2.151  43.705  1.00                 C  
ATOM    304  O   LEU    48     128.449  -2.064  44.798  1.00                 O  
ATOM    305  CB  LEU    48     130.398  -1.012  42.064  1.00                 C  
ATOM    306  CG  LEU    48     129.335  -0.028  41.571  1.00                 C  
ATOM    307  CD1 LEU    48     129.352   1.244  42.406  1.00                 C  
ATOM    308  CD2 LEU    48     129.546   0.301  40.101  1.00                 C  
ATOM    309  N   VAL    49     128.412  -2.784  42.650  1.00                 N  
ATOM    310  CA  VAL    49     127.264  -3.651  42.564  1.00                 C  
ATOM    311  C   VAL    49     126.509  -3.900  43.851  1.00                 C  
ATOM    312  O   VAL    49     125.354  -3.565  43.813  1.00                 O  
ATOM    313  CB  VAL    49     127.641  -5.032  41.997  1.00                 C  
ATOM    314  CG1 VAL    49     126.450  -5.976  42.058  1.00                 C  
ATOM    315  CG2 VAL    49     128.149  -4.902  40.569  1.00                 C  
ATOM    316  N   LYS    50     127.073  -4.467  44.958  1.00                 N  
ATOM    317  CA  LYS    50     126.565  -4.571  46.294  1.00                 C  
ATOM    318  C   LYS    50     125.772  -3.352  46.510  1.00                 C  
ATOM    319  O   LYS    50     124.594  -3.474  46.686  1.00                 O  
ATOM    320  CB  LYS    50     127.713  -4.723  47.294  1.00                 C  
ATOM    321  CD  LYS    50     128.448  -5.097  49.664  1.00                 C  
ATOM    322  CE  LYS    50     128.000  -5.229  51.111  1.00                 C  
ATOM    323  CG  LYS    50     127.263  -4.881  48.737  1.00                 C  
ATOM    324  NZ  LYS    50     129.151  -5.441  52.031  1.00                 N  
ATOM    325  N   GLN    51     126.374  -2.180  46.350  1.00                 N  
ATOM    326  CA  GLN    51     125.764  -0.886  46.338  1.00                 C  
ATOM    327  C   GLN    51     124.543  -0.839  45.475  1.00                 C  
ATOM    328  O   GLN    51     123.483  -0.573  45.986  1.00                 O  
ATOM    329  CB  GLN    51     126.762   0.172  45.864  1.00                 C  
ATOM    330  CD  GLN    51     125.961   2.066  47.331  1.00                 C  
ATOM    331  CG  GLN    51     126.229   1.595  45.915  1.00                 C  
ATOM    332  OE1 GLN    51     126.842   2.015  48.190  1.00                 O  
ATOM    333  NE2 GLN    51     124.741   2.527  47.579  1.00                 N  
ATOM    334  N   LEU    52     124.623  -1.054  44.163  1.00                 N  
ATOM    335  CA  LEU    52     123.452  -1.031  43.320  1.00                 C  
ATOM    336  C   LEU    52     122.417  -1.963  43.787  1.00                 C  
ATOM    337  O   LEU    52     121.389  -1.519  44.257  1.00                 O  
ATOM    338  CB  LEU    52     123.826  -1.364  41.874  1.00                 C  
ATOM    339  CG  LEU    52     122.690  -1.311  40.851  1.00                 C  
ATOM    340  CD1 LEU    52     121.764  -2.507  41.013  1.00                 C  
ATOM    341  CD2 LEU    52     121.906  -0.014  40.983  1.00                 C  
ATOM    342  N   ARG    53     122.710  -3.259  43.756  1.00                 N  
ATOM    343  CA  ARG    53     121.890  -4.331  44.221  1.00                 C  
ATOM    344  C   ARG    53     121.398  -4.068  45.614  1.00                 C  
ATOM    345  O   ARG    53     120.441  -4.673  46.069  1.00                 O  
ATOM    346  CB  ARG    53     122.659  -5.653  44.175  1.00                 C  
ATOM    347  CD  ARG    53     122.624  -8.152  44.402  1.00                 C  
ATOM    348  NE  ARG    53     121.863  -9.323  44.832  1.00                 N  
ATOM    349  CG  ARG    53     121.836  -6.865  44.580  1.00                 C  
ATOM    350  CZ  ARG    53     122.318 -10.571  44.776  1.00                 C  
ATOM    351  NH1 ARG    53     121.555 -11.573  45.190  1.00                 N  
ATOM    352  NH2 ARG    53     123.533 -10.813  44.306  1.00                 N  
ATOM    353  N   GLU    54     122.059  -3.212  46.372  1.00                 N  
ATOM    354  CA  GLU    54     121.594  -2.694  47.595  1.00                 C  
ATOM    355  C   GLU    54     120.567  -1.694  47.280  1.00                 C  
ATOM    356  O   GLU    54     119.431  -2.049  47.463  1.00                 O  
ATOM    357  CB  GLU    54     122.751  -2.099  48.400  1.00                 C  
ATOM    358  CD  GLU    54     121.867  -2.638  50.703  1.00                 C  
ATOM    359  CG  GLU    54     122.346  -1.553  49.759  1.00                 C  
ATOM    360  OE1 GLU    54     121.778  -3.806  50.270  1.00                 O  
ATOM    361  OE2 GLU    54     121.580  -2.320  51.877  1.00                 O  
ATOM    362  N   ASN    55     120.911  -0.457  46.866  1.00                 N  
ATOM    363  CA  ASN    55     120.062   0.668  46.611  1.00                 C  
ATOM    364  C   ASN    55     118.765   0.251  46.040  1.00                 C  
ATOM    365  O   ASN    55     117.723   0.724  46.479  1.00                 O  
ATOM    366  CB  ASN    55     120.758   1.665  45.682  1.00                 C  
ATOM    367  CG  ASN    55     121.867   2.431  46.374  1.00                 C  
ATOM    368  OD1 ASN    55     121.919   2.491  47.603  1.00                 O  
ATOM    369  ND2 ASN    55     122.760   3.019  45.587  1.00                 N  
ATOM    370  N   VAL    56     118.827  -0.662  45.056  1.00                 N  
ATOM    371  CA  VAL    56     117.700  -1.395  44.530  1.00                 C  
ATOM    372  C   VAL    56     116.755  -1.746  45.679  1.00                 C  
ATOM    373  O   VAL    56     115.736  -1.087  45.824  1.00                 O  
ATOM    374  CB  VAL    56     118.151  -2.663  43.782  1.00                 C  
ATOM    375  CG1 VAL    56     116.949  -3.518  43.409  1.00                 C  
ATOM    376  CG2 VAL    56     118.951  -2.294  42.542  1.00                 C  
ATOM    377  N   ARG    57     117.128  -2.698  46.552  1.00                 N  
ATOM    378  CA  ARG    57     116.482  -3.214  47.706  1.00                 C  
ATOM    379  C   ARG    57     116.023  -2.074  48.471  1.00                 C  
ATOM    380  O   ARG    57     114.809  -1.979  48.522  1.00                 O  
ATOM    381  CB  ARG    57     117.438  -4.104  48.502  1.00                 C  
ATOM    382  CD  ARG    57     117.841  -5.532  50.527  1.00                 C  
ATOM    383  NE  ARG    57     118.908  -4.683  51.052  1.00                 N  
ATOM    384  CG  ARG    57     116.816  -4.735  49.738  1.00                 C  
ATOM    385  CZ  ARG    57     118.792  -3.919  52.133  1.00                 C  
ATOM    386  NH1 ARG    57     119.816  -3.180  52.536  1.00                 N  
ATOM    387  NH2 ARG    57     117.651  -3.896  52.808  1.00                 N  
ATOM    388  N   SER    58     116.936  -1.212  48.984  1.00                 N  
ATOM    389  CA  SER    58     116.618  -0.056  49.788  1.00                 C  
ATOM    390  C   SER    58     115.257   0.449  49.475  1.00                 C  
ATOM    391  O   SER    58     114.350   0.292  50.287  1.00                 O  
ATOM    392  CB  SER    58     117.654   1.049  49.571  1.00                 C  
ATOM    393  OG  SER    58     118.928   0.654  50.049  1.00                 O  
ATOM    394  N   ILE    59     115.104   0.944  48.234  1.00                 N  
ATOM    395  CA  ILE    59     113.887   1.472  47.703  1.00                 C  
ATOM    396  C   ILE    59     112.699   0.642  48.072  1.00                 C  
ATOM    397  O   ILE    59     111.935   1.142  48.873  1.00                 O  
ATOM    398  CB  ILE    59     113.952   1.608  46.170  1.00                 C  
ATOM    399  CD1 ILE    59     115.299   2.694  44.298  1.00                 C  
ATOM    400  CG1 ILE    59     114.963   2.686  45.773  1.00                 C  
ATOM    401  CG2 ILE    59     112.570   1.890  45.602  1.00                 C  
ATOM    402  N   ILE    60     112.534  -0.596  47.550  1.00                 N  
ATOM    403  CA  ILE    60     111.461  -1.542  47.834  1.00                 C  
ATOM    404  C   ILE    60     110.816  -1.297  49.163  1.00                 C  
ATOM    405  O   ILE    60     109.662  -0.869  49.222  1.00                 O  
ATOM    406  CB  ILE    60     111.962  -2.997  47.780  1.00                 C  
ATOM    407  CD1 ILE    60     113.129  -4.675  46.255  1.00                 C  
ATOM    408  CG1 ILE    60     112.376  -3.366  46.354  1.00                 C  
ATOM    409  CG2 ILE    60     110.906  -3.945  48.326  1.00                 C  
ATOM    410  N   ASP    61     111.574  -1.513  50.255  1.00                 N  
ATOM    411  CA  ASP    61     111.109  -1.426  51.608  1.00                 C  
ATOM    412  C   ASP    61     111.022   0.029  52.032  1.00                 C  
ATOM    413  O   ASP    61     111.443   0.397  53.131  1.00                 O  
ATOM    414  CB  ASP    61     112.033  -2.208  52.543  1.00                 C  
ATOM    415  CG  ASP    61     111.964  -3.705  52.312  1.00                 C  
ATOM    416  OD1 ASP    61     110.991  -4.164  51.679  1.00                 O  
ATOM    417  OD2 ASP    61     112.885  -4.419  52.764  1.00                 O  
ATOM    418  N   PHE    62     110.471   0.903  51.158  1.00                 N  
ATOM    419  CA  PHE    62     110.340   2.319  51.308  1.00                 C  
ATOM    420  C   PHE    62     109.457   2.779  50.156  1.00                 C  
ATOM    421  O   PHE    62     109.377   3.958  49.851  1.00                 O  
ATOM    422  CB  PHE    62     111.716   2.988  51.306  1.00                 C  
ATOM    423  CG  PHE    62     111.668   4.475  51.507  1.00                 C  
ATOM    424  CZ  PHE    62     111.579   7.229  51.873  1.00                 C  
ATOM    425  CD1 PHE    62     111.484   5.012  52.770  1.00                 C  
ATOM    426  CE1 PHE    62     111.440   6.381  52.955  1.00                 C  
ATOM    427  CD2 PHE    62     111.805   5.338  50.435  1.00                 C  
ATOM    428  CE2 PHE    62     111.760   6.707  50.620  1.00                 C  
ATOM    429  N   ASP    63     108.728   1.922  49.419  1.00                 N  
ATOM    430  CA  ASP    63     108.001   2.520  48.326  1.00                 C  
ATOM    431  C   ASP    63     107.021   1.543  47.806  1.00                 C  
ATOM    432  O   ASP    63     106.928   0.412  48.286  1.00                 O  
ATOM    433  CB  ASP    63     108.964   2.975  47.228  1.00                 C  
ATOM    434  CG  ASP    63     108.388   4.087  46.372  1.00                 C  
ATOM    435  OD1 ASP    63     107.151   4.258  46.374  1.00                 O  
ATOM    436  OD2 ASP    63     109.175   4.787  45.700  1.00                 O  
ATOM    437  N   GLU    64     106.283   1.987  46.767  1.00                 N  
ATOM    438  CA  GLU    64     105.299   1.219  46.101  1.00                 C  
ATOM    439  C   GLU    64     105.001   2.018  44.871  1.00                 C  
ATOM    440  O   GLU    64     105.176   3.232  44.829  1.00                 O  
ATOM    441  CB  GLU    64     104.087   0.998  47.008  1.00                 C  
ATOM    442  CD  GLU    64     102.226   2.031  48.368  1.00                 C  
ATOM    443  CG  GLU    64     103.349   2.274  47.380  1.00                 C  
ATOM    444  OE1 GLU    64     101.960   0.853  48.687  1.00                 O  
ATOM    445  OE2 GLU    64     101.611   3.018  48.824  1.00                 O  
ATOM    446  N   MET    65     104.512   1.330  43.852  1.00                 N  
ATOM    447  CA  MET    65     104.150   1.939  42.619  1.00                 C  
ATOM    448  C   MET    65     102.922   2.707  42.934  1.00                 C  
ATOM    449  O   MET    65     101.987   2.113  43.464  1.00                 O  
ATOM    450  CB  MET    65     103.948   0.877  41.536  1.00                 C  
ATOM    451  SD  MET    65     105.271   2.230  39.512  1.00                 S  
ATOM    452  CE  MET    65     104.667   2.944  37.985  1.00                 C  
ATOM    453  CG  MET    65     103.773   1.444  40.136  1.00                 C  
ATOM    454  N   ALA    66     102.889   4.022  42.602  1.00                 N  
ATOM    455  CA  ALA    66     101.698   4.819  42.732  1.00                 C  
ATOM    456  C   ALA    66     100.632   3.962  42.177  1.00                 C  
ATOM    457  O   ALA    66     100.903   3.284  41.179  1.00                 O  
ATOM    458  CB  ALA    66     101.864   6.143  42.003  1.00                 C  
ATOM    459  N   GLY    67      99.467   3.880  42.874  1.00                 N  
ATOM    460  CA  GLY    67      98.397   3.005  42.505  1.00                 C  
ATOM    461  C   GLY    67      98.079   3.193  41.045  1.00                 C  
ATOM    462  O   GLY    67      98.616   4.049  40.342  1.00                 O  
ATOM    463  N   GLY    68      97.128   2.409  40.535  1.00                 N  
ATOM    464  CA  GLY    68      96.785   2.583  39.161  1.00                 C  
ATOM    465  C   GLY    68      97.968   2.266  38.324  1.00                 C  
ATOM    466  O   GLY    68      98.265   3.049  37.420  1.00                 O  
ATOM    467  N   LEU    69      98.672   1.137  38.625  1.00                 N  
ATOM    468  CA  LEU    69      99.761   0.730  37.795  1.00                 C  
ATOM    469  C   LEU    69     100.425  -0.483  38.383  1.00                 C  
ATOM    470  O   LEU    69     101.072  -0.417  39.416  1.00                 O  
ATOM    471  CB  LEU    69     100.766   1.872  37.631  1.00                 C  
ATOM    472  CG  LEU    69     101.898   1.640  36.628  1.00                 C  
ATOM    473  CD1 LEU    69     102.871   0.594  37.148  1.00                 C  
ATOM    474  CD2 LEU    69     101.341   1.220  35.277  1.00                 C  
ATOM    475  N   ASN    70     100.360  -1.610  37.659  1.00                 N  
ATOM    476  CA  ASN    70     101.020  -2.858  37.975  1.00                 C  
ATOM    477  C   ASN    70     102.452  -2.713  38.437  1.00                 C  
ATOM    478  O   ASN    70     103.293  -2.109  37.782  1.00                 O  
ATOM    479  CB  ASN    70     100.986  -3.802  36.771  1.00                 C  
ATOM    480  CG  ASN    70     101.520  -5.183  37.098  1.00                 C  
ATOM    481  OD1 ASN    70     102.402  -5.333  37.944  1.00                 O  
ATOM    482  ND2 ASN    70     100.986  -6.196  36.427  1.00                 N  
ATOM    483  N   LYS    71     102.751  -3.304  39.605  1.00                 N  
ATOM    484  CA  LYS    71     104.015  -3.204  40.259  1.00                 C  
ATOM    485  C   LYS    71     105.116  -3.578  39.368  1.00                 C  
ATOM    486  O   LYS    71     105.937  -2.718  39.113  1.00                 O  
ATOM    487  CB  LYS    71     104.041  -4.082  41.511  1.00                 C  
ATOM    488  CD  LYS    71     105.284  -4.869  43.545  1.00                 C  
ATOM    489  CE  LYS    71     106.556  -4.737  44.366  1.00                 C  
ATOM    490  CG  LYS    71     105.345  -4.015  42.290  1.00                 C  
ATOM    491  NZ  LYS    71     107.734  -5.316  43.663  1.00                 N  
ATOM    492  N   ARG    72     105.142  -4.849  38.913  1.00                 N  
ATOM    493  CA  ARG    72     106.090  -5.434  38.009  1.00                 C  
ATOM    494  C   ARG    72     106.751  -4.399  37.160  1.00                 C  
ATOM    495  O   ARG    72     107.959  -4.272  37.194  1.00                 O  
ATOM    496  CB  ARG    72     105.410  -6.477  37.120  1.00                 C  
ATOM    497  CD  ARG    72     107.452  -7.894  36.776  1.00                 C  
ATOM    498  NE  ARG    72     106.950  -9.057  37.503  1.00                 N  
ATOM    499  CG  ARG    72     106.334  -7.119  36.098  1.00                 C  
ATOM    500  CZ  ARG    72     107.682  -9.789  38.337  1.00                 C  
ATOM    501  NH1 ARG    72     107.140 -10.830  38.955  1.00                 N  
ATOM    502  NH2 ARG    72     108.953  -9.479  38.552  1.00                 N  
ATOM    503  N   ARG    73     105.947  -3.598  36.455  1.00                 N  
ATOM    504  CA  ARG    73     106.406  -2.488  35.672  1.00                 C  
ATOM    505  C   ARG    73     107.255  -1.591  36.516  1.00                 C  
ATOM    506  O   ARG    73     108.446  -1.729  36.367  1.00                 O  
ATOM    507  CB  ARG    73     105.220  -1.720  35.085  1.00                 C  
ATOM    508  CD  ARG    73     104.396   0.114  33.583  1.00                 C  
ATOM    509  NE  ARG    73     104.755   1.273  32.770  1.00                 N  
ATOM    510  CG  ARG    73     105.616  -0.548  34.201  1.00                 C  
ATOM    511  CZ  ARG    73     103.878   2.030  32.118  1.00                 C  
ATOM    512  NH1 ARG    73     104.297   3.065  31.403  1.00                 N  
ATOM    513  NH2 ARG    73     102.584   1.750  32.184  1.00                 N  
ATOM    514  N   MET    74     106.699  -0.727  37.396  1.00                 N  
ATOM    515  CA  MET    74     107.378   0.103  38.385  1.00                 C  
ATOM    516  C   MET    74     108.773  -0.307  38.724  1.00                 C  
ATOM    517  O   MET    74     109.691   0.472  38.479  1.00                 O  
ATOM    518  CB  MET    74     106.579   0.145  39.689  1.00                 C  
ATOM    519  SD  MET    74     106.139   1.167  42.226  1.00                 S  
ATOM    520  CE  MET    74     107.132   2.247  43.253  1.00                 C  
ATOM    521  CG  MET    74     107.164   1.066  40.747  1.00                 C  
ATOM    522  N   ILE    75     108.923  -1.543  39.264  1.00                 N  
ATOM    523  CA  ILE    75     110.153  -2.258  39.539  1.00                 C  
ATOM    524  C   ILE    75     111.168  -1.759  38.575  1.00                 C  
ATOM    525  O   ILE    75     112.154  -1.163  38.953  1.00                 O  
ATOM    526  CB  ILE    75     109.955  -3.782  39.437  1.00                 C  
ATOM    527  CD1 ILE    75     108.568  -5.703  40.378  1.00                 C  
ATOM    528  CG1 ILE    75     109.044  -4.278  40.561  1.00                 C  
ATOM    529  CG2 ILE    75     111.299  -4.495  39.439  1.00                 C  
ATOM    530  N   GLN    76     110.856  -1.871  37.295  1.00                 N  
ATOM    531  CA  GLN    76     111.606  -1.391  36.201  1.00                 C  
ATOM    532  C   GLN    76     112.088   0.012  36.226  1.00                 C  
ATOM    533  O   GLN    76     113.273   0.235  36.243  1.00                 O  
ATOM    534  CB  GLN    76     110.811  -1.536  34.902  1.00                 C  
ATOM    535  CD  GLN    76     109.755  -3.083  33.207  1.00                 C  
ATOM    536  CG  GLN    76     110.613  -2.974  34.452  1.00                 C  
ATOM    537  OE1 GLN    76     109.318  -2.074  32.653  1.00                 O  
ATOM    538  NE2 GLN    76     109.511  -4.310  32.763  1.00                 N  
ATOM    539  N   SER    77     111.195   0.997  36.164  1.00                 N  
ATOM    540  CA  SER    77     111.494   2.392  36.310  1.00                 C  
ATOM    541  C   SER    77     112.571   2.517  37.296  1.00                 C  
ATOM    542  O   SER    77     113.586   3.059  36.938  1.00                 O  
ATOM    543  CB  SER    77     110.243   3.167  36.730  1.00                 C  
ATOM    544  OG  SER    77     109.263   3.146  35.708  1.00                 O  
ATOM    545  N   SER    78     112.446   1.855  38.458  1.00                 N  
ATOM    546  CA  SER    78     113.498   1.714  39.424  1.00                 C  
ATOM    547  C   SER    78     114.755   0.991  39.008  1.00                 C  
ATOM    548  O   SER    78     115.818   1.547  39.231  1.00                 O  
ATOM    549  CB  SER    78     112.986   0.993  40.673  1.00                 C  
ATOM    550  OG  SER    78     114.021   0.827  41.626  1.00                 O  
ATOM    551  N   VAL    79     114.678  -0.256  38.494  1.00                 N  
ATOM    552  CA  VAL    79     115.774  -0.969  37.878  1.00                 C  
ATOM    553  C   VAL    79     116.428   0.044  36.991  1.00                 C  
ATOM    554  O   VAL    79     117.474   0.543  37.353  1.00                 O  
ATOM    555  CB  VAL    79     115.281  -2.216  37.121  1.00                 C  
ATOM    556  CG1 VAL    79     116.417  -2.837  36.321  1.00                 C  
ATOM    557  CG2 VAL    79     114.691  -3.229  38.090  1.00                 C  
ATOM    558  N   TYR    80     115.826   0.423  35.863  1.00                 N  
ATOM    559  CA  TYR    80     116.267   1.295  34.832  1.00                 C  
ATOM    560  C   TYR    80     116.878   2.438  35.506  1.00                 C  
ATOM    561  O   TYR    80     118.060   2.649  35.317  1.00                 O  
ATOM    562  CB  TYR    80     115.097   1.694  33.931  1.00                 C  
ATOM    563  CG  TYR    80     114.611   0.582  33.029  1.00                 C  
ATOM    564  OH  TYR    80     113.286  -2.486  30.555  1.00                 O  
ATOM    565  CZ  TYR    80     113.723  -1.470  31.373  1.00                 C  
ATOM    566  CD1 TYR    80     115.275  -0.637  32.982  1.00                 C  
ATOM    567  CE1 TYR    80     114.838  -1.659  32.160  1.00                 C  
ATOM    568  CD2 TYR    80     113.489   0.755  32.229  1.00                 C  
ATOM    569  CE2 TYR    80     113.037  -0.256  31.401  1.00                 C  
ATOM    570  N   LYS    81     116.066   2.728  36.376  1.00                 N  
ATOM    571  CA  LYS    81     116.431   4.024  37.053  1.00                 C  
ATOM    572  C   LYS    81     117.785   3.842  37.745  1.00                 C  
ATOM    573  O   LYS    81     118.646   4.742  37.608  1.00                 O  
ATOM    574  CB  LYS    81     115.343   4.434  38.047  1.00                 C  
ATOM    575  CD  LYS    81     114.480   6.115  39.699  1.00                 C  
ATOM    576  CE  LYS    81     114.773   7.407  40.444  1.00                 C  
ATOM    577  CG  LYS    81     115.621   5.744  38.766  1.00                 C  
ATOM    578  NZ  LYS    81     113.663   7.783  41.362  1.00                 N  
ATOM    579  N   GLU    82     117.966   2.741  38.470  1.00                 N  
ATOM    580  CA  GLU    82     119.286   2.520  39.159  1.00                 C  
ATOM    581  C   GLU    82     120.396   2.308  38.150  1.00                 C  
ATOM    582  O   GLU    82     121.540   2.678  38.401  1.00                 O  
ATOM    583  CB  GLU    82     119.201   1.323  40.108  1.00                 C  
ATOM    584  CD  GLU    82     118.803   2.669  42.208  1.00                 C  
ATOM    585  CG  GLU    82     118.305   1.550  41.315  1.00                 C  
ATOM    586  OE1 GLU    82     120.005   2.669  42.546  1.00                 O  
ATOM    587  OE2 GLU    82     117.990   3.546  42.571  1.00                 O  
ATOM    588  N   LEU    83     120.034   1.684  36.980  1.00                 N  
ATOM    589  CA  LEU    83     121.018   1.463  35.945  1.00                 C  
ATOM    590  C   LEU    83     121.717   2.727  35.442  1.00                 C  
ATOM    591  O   LEU    83     122.897   2.658  35.151  1.00                 O  
ATOM    592  CB  LEU    83     120.382   0.763  34.742  1.00                 C  
ATOM    593  CG  LEU    83     121.315   0.449  33.570  1.00                 C  
ATOM    594  CD1 LEU    83     122.439  -0.477  34.011  1.00                 C  
ATOM    595  CD2 LEU    83     120.539  -0.172  32.418  1.00                 C  
ATOM    596  N   VAL    84     120.989   3.806  35.352  1.00                 N  
ATOM    597  CA  VAL    84     121.548   5.102  34.901  1.00                 C  
ATOM    598  C   VAL    84     122.491   5.678  35.911  1.00                 C  
ATOM    599  O   VAL    84     123.462   6.320  35.465  1.00                 O  
ATOM    600  CB  VAL    84     120.435   6.122  34.598  1.00                 C  
ATOM    601  CG1 VAL    84     119.523   5.604  33.496  1.00                 C  
ATOM    602  CG2 VAL    84     119.636   6.428  35.855  1.00                 C  
ATOM    603  N   LYS    85     121.695   5.193  37.025  1.00                 N  
ATOM    604  CA  LYS    85     122.422   5.624  38.234  1.00                 C  
ATOM    605  C   LYS    85     123.786   5.024  38.358  1.00                 C  
ATOM    606  O   LYS    85     124.695   5.627  39.030  1.00                 O  
ATOM    607  CB  LYS    85     121.620   5.284  39.492  1.00                 C  
ATOM    608  CD  LYS    85     119.616   5.730  40.936  1.00                 C  
ATOM    609  CE  LYS    85     118.355   6.560  41.110  1.00                 C  
ATOM    610  CG  LYS    85     120.374   6.133  39.682  1.00                 C  
ATOM    611  NZ  LYS    85     117.580   6.146  42.313  1.00                 N  
ATOM    612  N   LEU    86     123.846   3.716  38.148  1.00                 N  
ATOM    613  CA  LEU    86     125.100   2.992  38.149  1.00                 C  
ATOM    614  C   LEU    86     125.780   3.300  36.815  1.00                 C  
ATOM    615  O   LEU    86     127.008   3.315  36.698  1.00                 O  
ATOM    616  CB  LEU    86     124.854   1.495  38.350  1.00                 C  
ATOM    617  CG  LEU    86     124.212   0.750  37.178  1.00                 C  
ATOM    618  CD1 LEU    86     125.262   0.351  36.154  1.00                 C  
ATOM    619  CD2 LEU    86     123.459  -0.476  37.669  1.00                 C  
ATOM    620  N   VAL    87     124.975   3.550  35.789  1.00                 N  
ATOM    621  CA  VAL    87     125.515   3.901  34.490  1.00                 C  
ATOM    622  C   VAL    87     125.588   5.424  34.323  1.00                 C  
ATOM    623  O   VAL    87     125.947   6.159  35.246  1.00                 O  
ATOM    624  CB  VAL    87     124.683   3.287  33.348  1.00                 C  
ATOM    625  CG1 VAL    87     125.203   3.757  31.998  1.00                 C  
ATOM    626  CG2 VAL    87     124.703   1.769  33.432  1.00                 C  
ATOM    627  N   ASP    88     125.246   5.914  33.134  1.00                 N  
ATOM    628  CA  ASP    88     125.290   7.339  32.826  1.00                 C  
ATOM    629  C   ASP    88     123.931   8.054  32.801  1.00                 C  
ATOM    630  O   ASP    88     122.991   7.649  32.112  1.00                 O  
ATOM    631  CB  ASP    88     125.962   7.574  31.472  1.00                 C  
ATOM    632  CG  ASP    88     126.127   9.046  31.151  1.00                 C  
ATOM    633  OD1 ASP    88     126.014   9.873  32.080  1.00                 O  
ATOM    634  OD2 ASP    88     126.369   9.374  29.970  1.00                 O  
ATOM    635  N   PRO    89     123.828   9.136  33.567  1.00                 N  
ATOM    636  CA  PRO    89     122.587   9.906  33.640  1.00                 C  
ATOM    637  C   PRO    89     122.752  11.334  33.142  1.00                 C  
ATOM    638  O   PRO    89     121.932  12.217  33.408  1.00                 O  
ATOM    639  CB  PRO    89     122.226   9.887  35.127  1.00                 C  
ATOM    640  CD  PRO    89     124.475   9.078  34.994  1.00                 C  
ATOM    641  CG  PRO    89     123.542   9.907  35.831  1.00                 C  
ATOM    642  N   GLY    90     123.826  11.575  32.407  1.00                 N  
ATOM    643  CA  GLY    90     124.109  12.893  31.877  1.00                 C  
ATOM    644  C   GLY    90     122.898  13.472  31.151  1.00                 C  
ATOM    645  O   GLY    90     122.277  12.840  30.293  1.00                 O  
ATOM    646  N   VAL    91     122.561  14.703  31.507  1.00                 N  
ATOM    647  CA  VAL    91     121.466  15.435  30.888  1.00                 C  
ATOM    648  C   VAL    91     121.738  16.920  31.093  1.00                 C  
ATOM    649  O   VAL    91     122.048  17.383  32.194  1.00                 O  
ATOM    650  CB  VAL    91     120.105  15.016  31.474  1.00                 C  
ATOM    651  CG1 VAL    91     120.052  15.316  32.964  1.00                 C  
ATOM    652  CG2 VAL    91     118.971  15.721  30.745  1.00                 C  
ATOM    653  N   LYS    92     121.721  17.700  29.981  1.00                 N  
ATOM    654  CA  LYS    92     121.785  19.148  30.069  1.00                 C  
ATOM    655  C   LYS    92     120.480  19.745  29.376  1.00                 C  
ATOM    656  O   LYS    92     120.404  19.608  28.183  1.00                 O  
ATOM    657  CB  LYS    92     123.064  19.669  29.410  1.00                 C  
ATOM    658  CD  LYS    92     124.460  19.625  31.495  1.00                 C  
ATOM    659  CE  LYS    92     124.814  21.101  31.574  1.00                 C  
ATOM    660  CG  LYS    92     124.344  19.161  30.052  1.00                 C  
ATOM    661  NZ  LYS    92     125.113  21.527  32.969  1.00                 N  
ATOM    662  N   ALA    93     123.588  20.232  28.750  1.00                 N  
ATOM    663  CA  ALA    93     124.686  20.593  27.888  1.00                 C  
ATOM    664  C   ALA    93     125.432  21.793  28.431  1.00                 C  
ATOM    665  O   ALA    93     124.897  22.566  29.224  1.00                 O  
ATOM    666  CB  ALA    93     124.183  20.880  26.481  1.00                 C  
ATOM    667  N   TRP    94     126.701  21.973  28.022  1.00                 N  
ATOM    668  CA  TRP    94     127.515  23.077  28.472  1.00                 C  
ATOM    669  C   TRP    94     126.884  24.425  28.150  1.00                 C  
ATOM    670  O   TRP    94     126.146  24.562  27.174  1.00                 O  
ATOM    671  CB  TRP    94     128.910  23.004  27.848  1.00                 C  
ATOM    672  CG  TRP    94     129.833  24.088  28.313  1.00                 C  
ATOM    673  CD1 TRP    94     130.074  25.280  27.694  1.00                 C  
ATOM    674  NE1 TRP    94     130.981  26.016  28.419  1.00                 N  
ATOM    675  CD2 TRP    94     130.639  24.079  29.498  1.00                 C  
ATOM    676  CE2 TRP    94     131.342  25.297  29.532  1.00                 C  
ATOM    677  CH2 TRP    94     132.399  24.703  31.558  1.00                 C  
ATOM    678  CZ2 TRP    94     132.226  25.621  30.560  1.00                 C  
ATOM    679  CE3 TRP    94     130.835  23.159  30.532  1.00                 C  
ATOM    680  CZ3 TRP    94     131.713  23.484  31.549  1.00                 C  
ATOM    681  N   GLN    95     127.146  25.439  28.999  1.00                 N  
ATOM    682  CA  GLN    95     126.646  26.776  28.781  1.00                 C  
ATOM    683  C   GLN    95     127.797  27.576  28.225  1.00                 C  
ATOM    684  O   GLN    95     128.805  27.784  28.923  1.00                 O  
ATOM    685  CB  GLN    95     126.098  27.362  30.084  1.00                 C  
ATOM    686  CD  GLN    95     124.337  28.856  29.060  1.00                 C  
ATOM    687  CG  GLN    95     125.562  28.778  29.950  1.00                 C  
ATOM    688  OE1 GLN    95     123.308  28.247  29.350  1.00                 O  
ATOM    689  NE2 GLN    95     124.446  29.607  27.970  1.00                 N  
ATOM    690  N   PRO    96     127.720  28.054  26.928  1.00                 N  
ATOM    691  CA  PRO    96     128.855  28.755  26.400  1.00                 C  
ATOM    692  C   PRO    96     128.684  30.248  26.582  1.00                 C  
ATOM    693  O   PRO    96     127.573  30.769  26.719  1.00                 O  
ATOM    694  CB  PRO    96     128.879  28.361  24.922  1.00                 C  
ATOM    695  CD  PRO    96     126.785  27.571  25.771  1.00                 C  
ATOM    696  CG  PRO    96     127.443  28.175  24.562  1.00                 C  
ATOM    697  N   THR    97     129.821  30.959  26.604  1.00                 N  
ATOM    698  CA  THR    97     129.840  32.389  26.760  1.00                 C  
ATOM    699  C   THR    97     130.526  32.986  25.545  1.00                 C  
ATOM    700  O   THR    97     130.744  32.304  24.549  1.00                 O  
ATOM    701  CB  THR    97     130.555  32.806  28.059  1.00                 C  
ATOM    702  OG1 THR    97     131.942  32.457  27.977  1.00                 O  
ATOM    703  CG2 THR    97     129.944  32.092  29.255  1.00                 C  
ATOM    704  N   LYS    98     130.879  34.285  25.599  1.00                 N  
ATOM    705  CA  LYS    98     131.552  34.932  24.512  1.00                 C  
ATOM    706  C   LYS    98     132.782  34.224  24.021  1.00                 C  
ATOM    707  O   LYS    98     132.972  34.019  22.819  1.00                 O  
ATOM    708  CB  LYS    98     131.949  36.358  24.900  1.00                 C  
ATOM    709  CD  LYS    98     132.976  38.548  24.232  1.00                 C  
ATOM    710  CE  LYS    98     133.711  39.308  23.140  1.00                 C  
ATOM    711  CG  LYS    98     132.648  37.130  23.793  1.00                 C  
ATOM    712  NZ  LYS    98     134.039  40.700  23.556  1.00                 N  
ATOM    713  N   ASN   101     133.639  33.851  24.963  1.00                 N  
ATOM    714  CA  ASN   101     134.843  33.213  24.670  1.00                 C  
ATOM    715  C   ASN   101     134.764  32.290  25.674  1.00                 C  
ATOM    716  O   ASN   101     134.554  31.873  26.759  1.00                 O  
ATOM    717  CB  ASN   101     136.000  34.214  24.696  1.00                 C  
ATOM    718  CG  ASN   101     137.285  33.634  24.138  1.00                 C  
ATOM    719  OD1 ASN   101     137.260  32.677  23.364  1.00                 O  
ATOM    720  ND2 ASN   101     138.413  34.214  24.530  1.00                 N  
ATOM    721  N   ASN   102     135.452  30.266  24.526  1.00                 N  
ATOM    722  CA  ASN   102     135.327  29.367  25.520  1.00                 C  
ATOM    723  C   ASN   102     136.576  28.655  25.149  1.00                 C  
ATOM    724  O   ASN   102     136.957  28.591  23.978  1.00                 O  
ATOM    725  CB  ASN   102     133.986  28.638  25.417  1.00                 C  
ATOM    726  CG  ASN   102     132.808  29.536  25.739  1.00                 C  
ATOM    727  OD1 ASN   102     132.564  29.863  26.900  1.00                 O  
ATOM    728  ND2 ASN   102     132.073  29.937  24.709  1.00                 N  
ATOM    729  N   VAL   103     137.259  28.083  26.146  1.00                 N  
ATOM    730  CA  VAL   103     138.435  27.286  25.897  1.00                 C  
ATOM    731  C   VAL   103     138.245  26.035  26.728  1.00                 C  
ATOM    732  O   VAL   103     138.134  26.097  27.950  1.00                 O  
ATOM    733  CB  VAL   103     139.722  28.054  26.249  1.00                 C  
ATOM    734  CG1 VAL   103     140.946  27.188  25.995  1.00                 C  
ATOM    735  CG2 VAL   103     139.806  29.347  25.453  1.00                 C  
ATOM    736  N   ILE   104     138.175  24.865  26.067  1.00                 N  
ATOM    737  CA  ILE   104     137.972  23.610  26.743  1.00                 C  
ATOM    738  C   ILE   104     139.125  22.650  26.512  1.00                 C  
ATOM    739  O   ILE   104     139.797  22.700  25.484  1.00                 O  
ATOM    740  CB  ILE   104     136.654  22.942  26.308  1.00                 C  
ATOM    741  CD1 ILE   104     134.154  23.369  26.060  1.00                 C  
ATOM    742  CG1 ILE   104     135.462  23.834  26.659  1.00                 C  
ATOM    743  CG2 ILE   104     136.529  21.559  26.929  1.00                 C  
ATOM    744  N   MET   105     139.355  21.739  27.482  1.00                 N  
ATOM    745  CA  MET   105     140.368  20.709  27.383  1.00                 C  
ATOM    746  C   MET   105     139.680  19.369  27.285  1.00                 C  
ATOM    747  O   MET   105     138.634  19.153  27.898  1.00                 O  
ATOM    748  CB  MET   105     141.311  20.768  28.586  1.00                 C  
ATOM    749  SD  MET   105     143.250  22.062  30.084  1.00                 S  
ATOM    750  CE  MET   105     144.458  20.835  29.593  1.00                 C  
ATOM    751  CG  MET   105     142.142  22.039  28.662  1.00                 C  
ATOM    752  N   PHE   106     140.255  18.430  26.509  1.00                 N  
ATOM    753  CA  PHE   106     139.754  17.080  26.424  1.00                 C  
ATOM    754  C   PHE   106     140.862  16.280  27.061  1.00                 C  
ATOM    755  O   PHE   106     142.000  16.338  26.612  1.00                 O  
ATOM    756  CB  PHE   106     139.457  16.709  24.970  1.00                 C  
ATOM    757  CG  PHE   106     138.343  17.507  24.356  1.00                 C  
ATOM    758  CZ  PHE   106     136.276  18.978  23.219  1.00                 C  
ATOM    759  CD1 PHE   106     138.426  18.886  24.267  1.00                 C  
ATOM    760  CE1 PHE   106     137.401  19.620  23.702  1.00                 C  
ATOM    761  CD2 PHE   106     137.210  16.880  23.868  1.00                 C  
ATOM    762  CE2 PHE   106     136.185  17.614  23.303  1.00                 C  
ATOM    763  N   VAL   107     140.562  15.538  28.149  1.00                 N  
ATOM    764  CA  VAL   107     141.583  14.814  28.872  1.00                 C  
ATOM    765  C   VAL   107     141.139  13.400  29.181  1.00                 C  
ATOM    766  O   VAL   107     139.953  13.072  29.143  1.00                 O  
ATOM    767  CB  VAL   107     141.968  15.534  30.178  1.00                 C  
ATOM    768  CG1 VAL   107     142.529  16.916  29.879  1.00                 C  
ATOM    769  CG2 VAL   107     140.767  15.632  31.106  1.00                 C  
ATOM    770  N   GLY   108     142.110  12.520  29.505  1.00                 N  
ATOM    771  CA  GLY   108     141.759  11.165  29.830  1.00                 C  
ATOM    772  C   GLY   108     142.842  10.170  29.516  1.00                 C  
ATOM    773  O   GLY   108     143.916  10.505  29.023  1.00                 O  
ATOM    774  N   LEU   109     142.555   8.896  29.814  1.00                 N  
ATOM    775  CA  LEU   109     143.452   7.796  29.592  1.00                 C  
ATOM    776  C   LEU   109     143.773   7.605  28.132  1.00                 C  
ATOM    777  O   LEU   109     143.038   8.039  27.244  1.00                 O  
ATOM    778  CB  LEU   109     142.863   6.502  30.157  1.00                 C  
ATOM    779  CG  LEU   109     143.732   5.249  30.030  1.00                 C  
ATOM    780  CD1 LEU   109     144.994   5.383  30.869  1.00                 C  
ATOM    781  CD2 LEU   109     142.952   4.010  30.441  1.00                 C  
ATOM    782  N   GLN   110     144.888   6.914  27.860  1.00                 N  
ATOM    783  CA  GLN   110     145.281   6.636  26.515  1.00                 C  
ATOM    784  C   GLN   110     144.216   5.814  25.817  1.00                 C  
ATOM    785  O   GLN   110     143.773   4.785  26.320  1.00                 O  
ATOM    786  CB  GLN   110     146.625   5.906  26.490  1.00                 C  
ATOM    787  CD  GLN   110     148.537   5.001  25.109  1.00                 C  
ATOM    788  CG  GLN   110     147.176   5.667  25.093  1.00                 C  
ATOM    789  OE1 GLN   110     149.010   4.558  26.156  1.00                 O  
ATOM    790  NE2 GLN   110     149.174   4.929  23.946  1.00                 N  
ATOM    791  N   GLY   111     143.768   6.290  24.637  1.00                 N  
ATOM    792  CA  GLY   111     142.801   5.559  23.851  1.00                 C  
ATOM    793  C   GLY   111     141.326   5.740  24.162  1.00                 C  
ATOM    794  O   GLY   111     140.491   5.080  23.543  1.00                 O  
ATOM    795  N   SER   112     140.965   6.652  25.084  1.00                 N  
ATOM    796  CA  SER   112     139.575   6.848  25.441  1.00                 C  
ATOM    797  C   SER   112     138.711   7.478  24.373  1.00                 C  
ATOM    798  O   SER   112     137.490   7.321  24.384  1.00                 O  
ATOM    799  CB  SER   112     139.461   7.712  26.699  1.00                 C  
ATOM    800  OG  SER   112     139.881   9.041  26.444  1.00                 O  
ATOM    801  N   GLY   113     139.323   8.221  23.429  1.00                 N  
ATOM    802  CA  GLY   113     138.567   8.828  22.351  1.00                 C  
ATOM    803  C   GLY   113     138.616  10.340  22.307  1.00                 C  
ATOM    804  O   GLY   113     137.772  10.986  21.697  1.00                 O  
ATOM    805  N   LYS   114     139.626  10.942  22.931  1.00                 N  
ATOM    806  CA  LYS   114     139.786  12.376  23.004  1.00                 C  
ATOM    807  C   LYS   114     139.879  13.119  21.670  1.00                 C  
ATOM    808  O   LYS   114     139.117  14.048  21.413  1.00                 O  
ATOM    809  CB  LYS   114     141.037  12.735  23.809  1.00                 C  
ATOM    810  CD  LYS   114     142.095  13.044  26.064  1.00                 C  
ATOM    811  CE  LYS   114     143.357  12.235  25.811  1.00                 C  
ATOM    812  CG  LYS   114     140.911  12.473  25.301  1.00                 C  
ATOM    813  NZ  LYS   114     144.487  12.686  26.669  1.00                 N  
ATOM    814  N   THR   115     140.804  12.719  20.783  1.00                 N  
ATOM    815  CA  THR   115     141.021  13.378  19.529  1.00                 C  
ATOM    816  C   THR   115     139.759  13.328  18.694  1.00                 C  
ATOM    817  O   THR   115     139.340  14.244  18.056  1.00                 O  
ATOM    818  CB  THR   115     142.191  12.745  18.754  1.00                 C  
ATOM    819  OG1 THR   115     143.400  12.882  19.512  1.00                 O  
ATOM    820  CG2 THR   115     142.378  13.437  17.412  1.00                 C  
ATOM    821  N   THR   116     139.080  12.192  18.618  1.00                 N  
ATOM    822  CA  THR   116     137.871  12.082  17.834  1.00                 C  
ATOM    823  C   THR   116     136.781  12.961  18.430  1.00                 C  
ATOM    824  O   THR   116     136.056  13.651  17.711  1.00                 O  
ATOM    825  CB  THR   116     137.383  10.624  17.750  1.00                 C  
ATOM    826  OG1 THR   116     138.384   9.818  17.115  1.00                 O  
ATOM    827  CG2 THR   116     136.101  10.537  16.938  1.00                 C  
ATOM    828  N   THR   117     136.653  12.951  19.767  1.00                 N  
ATOM    829  CA  THR   117     135.659  13.746  20.447  1.00                 C  
ATOM    830  C   THR   117     135.873  15.236  20.204  1.00                 C  
ATOM    831  O   THR   117     134.910  15.997  20.083  1.00                 O  
ATOM    832  CB  THR   117     135.661  13.476  21.963  1.00                 C  
ATOM    833  OG1 THR   117     135.334  12.102  22.207  1.00                 O  
ATOM    834  CG2 THR   117     134.631  14.351  22.661  1.00                 C  
ATOM    835  N   CYS   118     137.133  15.685  20.118  1.00                 N  
ATOM    836  CA  CYS   118     137.380  17.077  19.855  1.00                 C  
ATOM    837  C   CYS   118     136.833  17.494  18.530  1.00                 C  
ATOM    838  O   CYS   118     136.196  18.541  18.399  1.00                 O  
ATOM    839  CB  CYS   118     138.880  17.375  19.913  1.00                 C  
ATOM    840  SG  CYS   118     139.595  17.290  21.571  1.00                 S  
ATOM    841  N   THR   119     137.027  16.647  17.504  1.00                 N  
ATOM    842  CA  THR   119     136.522  16.903  16.184  1.00                 C  
ATOM    843  C   THR   119     135.005  16.872  16.178  1.00                 C  
ATOM    844  O   THR   119     134.353  17.672  15.504  1.00                 O  
ATOM    845  CB  THR   119     137.065  15.885  15.165  1.00                 C  
ATOM    846  OG1 THR   119     138.494  15.979  15.105  1.00                 O  
ATOM    847  CG2 THR   119     136.501  16.164  13.780  1.00                 C  
ATOM    848  N   LYS   120     134.407  15.939  16.935  1.00                 N  
ATOM    849  CA  LYS   120     132.968  15.852  17.027  1.00                 C  
ATOM    850  C   LYS   120     132.409  17.114  17.639  1.00                 C  
ATOM    851  O   LYS   120     131.429  17.674  17.152  1.00                 O  
ATOM    852  CB  LYS   120     132.557  14.628  17.847  1.00                 C  
ATOM    853  CD  LYS   120     132.395  12.130  18.027  1.00                 C  
ATOM    854  CE  LYS   120     132.659  10.802  17.336  1.00                 C  
ATOM    855  CG  LYS   120     132.807  13.301  17.150  1.00                 C  
ATOM    856  NZ  LYS   120     132.300   9.644  18.200  1.00                 N  
ATOM    857  N   ILE   121     133.029  17.605  18.720  1.00                 N  
ATOM    858  CA  ILE   121     132.577  18.811  19.360  1.00                 C  
ATOM    859  C   ILE   121     132.664  19.989  18.415  1.00                 C  
ATOM    860  O   ILE   121     131.755  20.817  18.344  1.00                 O  
ATOM    861  CB  ILE   121     133.379  19.105  20.641  1.00                 C  
ATOM    862  CD1 ILE   121     131.697  17.889  22.121  1.00                 C  
ATOM    863  CG1 ILE   121     133.140  18.010  21.683  1.00                 C  
ATOM    864  CG2 ILE   121     133.036  20.485  21.180  1.00                 C  
ATOM    865  N   ALA   122     133.757  20.072  17.648  1.00                 N  
ATOM    866  CA  ALA   122     133.941  21.144  16.708  1.00                 C  
ATOM    867  C   ALA   122     132.838  21.175  15.665  1.00                 C  
ATOM    868  O   ALA   122     132.285  22.233  15.354  1.00                 O  
ATOM    869  CB  ALA   122     135.293  21.022  16.023  1.00                 C  
ATOM    870  N   TYR   123     132.476  20.003  15.121  1.00                 N  
ATOM    871  CA  TYR   123     131.417  19.923  14.143  1.00                 C  
ATOM    872  C   TYR   123     130.079  20.275  14.757  1.00                 C  
ATOM    873  O   TYR   123     129.295  21.043  14.193  1.00                 O  
ATOM    874  CB  TYR   123     131.360  18.523  13.528  1.00                 C  
ATOM    875  CG  TYR   123     130.268  18.351  12.497  1.00                 C  
ATOM    876  OH  TYR   123     127.274  17.886   9.649  1.00                 O  
ATOM    877  CZ  TYR   123     128.264  18.039  10.593  1.00                 C  
ATOM    878  CD1 TYR   123     130.424  18.842  11.207  1.00                 C  
ATOM    879  CE1 TYR   123     129.431  18.690  10.258  1.00                 C  
ATOM    880  CD2 TYR   123     129.085  17.698  12.816  1.00                 C  
ATOM    881  CE2 TYR   123     128.081  17.536  11.880  1.00                 C  
ATOM    882  N   TYR   124     129.796  19.722  15.941  1.00                 N  
ATOM    883  CA  TYR   124     128.554  19.967  16.637  1.00                 C  
ATOM    884  C   TYR   124     128.314  21.447  16.864  1.00                 C  
ATOM    885  O   TYR   124     127.237  21.974  16.572  1.00                 O  
ATOM    886  CB  TYR   124     128.538  19.232  17.979  1.00                 C  
ATOM    887  CG  TYR   124     128.361  17.735  17.855  1.00                 C  
ATOM    888  OH  TYR   124     127.875  13.621  17.499  1.00                 O  
ATOM    889  CZ  TYR   124     128.036  14.982  17.619  1.00                 C  
ATOM    890  CD1 TYR   124     128.126  17.147  16.619  1.00                 C  
ATOM    891  CE1 TYR   124     127.964  15.780  16.497  1.00                 C  
ATOM    892  CD2 TYR   124     128.431  16.916  18.975  1.00                 C  
ATOM    893  CE2 TYR   124     128.272  15.547  18.871  1.00                 C  
ATOM    894  N   TYR   125     129.323  22.162  17.382  1.00                 N  
ATOM    895  CA  TYR   125     129.165  23.565  17.660  1.00                 C  
ATOM    896  C   TYR   125     129.250  24.462  16.438  1.00                 C  
ATOM    897  O   TYR   125     128.623  25.520  16.393  1.00                 O  
ATOM    898  CB  TYR   125     130.214  24.032  18.671  1.00                 C  
ATOM    899  CG  TYR   125     130.007  23.486  20.065  1.00                 C  
ATOM    900  OH  TYR   125     129.423  21.980  23.897  1.00                 O  
ATOM    901  CZ  TYR   125     129.618  22.478  22.629  1.00                 C  
ATOM    902  CD1 TYR   125     128.750  23.077  20.490  1.00                 C  
ATOM    903  CE1 TYR   125     128.551  22.576  21.762  1.00                 C  
ATOM    904  CD2 TYR   125     131.071  23.380  20.953  1.00                 C  
ATOM    905  CE2 TYR   125     130.891  22.881  22.229  1.00                 C  
ATOM    906  N   GLN   126     130.008  24.064  15.408  1.00                 N  
ATOM    907  CA  GLN   126     130.083  24.847  14.199  1.00                 C  
ATOM    908  C   GLN   126     128.707  24.932  13.612  1.00                 C  
ATOM    909  O   GLN   126     128.246  25.942  13.093  1.00                 O  
ATOM    910  CB  GLN   126     131.078  24.224  13.218  1.00                 C  
ATOM    911  CD  GLN   126     131.953  26.382  12.241  1.00                 C  
ATOM    912  CG  GLN   126     131.302  25.043  11.957  1.00                 C  
ATOM    913  OE1 GLN   126     133.010  26.450  12.869  1.00                 O  
ATOM    914  NE2 GLN   126     131.322  27.455  11.777  1.00                 N  
ATOM    915  N   LYS   127     128.000  23.844  13.686  1.00                 N  
ATOM    916  CA  LYS   127     126.661  23.843  13.192  1.00                 C  
ATOM    917  C   LYS   127     125.788  24.783  14.000  1.00                 C  
ATOM    918  O   LYS   127     124.794  25.319  13.505  1.00                 O  
ATOM    919  CB  LYS   127     126.081  22.427  13.219  1.00                 C  
ATOM    920  CD  LYS   127     124.211  20.874  12.594  1.00                 C  
ATOM    921  CE  LYS   127     122.804  20.768  12.030  1.00                 C  
ATOM    922  CG  LYS   127     124.681  22.319  12.637  1.00                 C  
ATOM    923  NZ  LYS   127     122.328  19.358  11.987  1.00                 N  
ATOM    924  N   LYS   128     126.151  25.011  15.269  1.00                 N  
ATOM    925  CA  LYS   128     125.412  25.900  16.127  1.00                 C  
ATOM    926  C   LYS   128     125.780  27.347  15.863  1.00                 C  
ATOM    927  O   LYS   128     125.211  28.261  16.465  1.00                 O  
ATOM    928  CB  LYS   128     125.660  25.555  17.597  1.00                 C  
ATOM    929  CD  LYS   128     125.390  23.926  19.487  1.00                 C  
ATOM    930  CE  LYS   128     124.847  22.569  19.906  1.00                 C  
ATOM    931  CG  LYS   128     125.113  24.201  18.018  1.00                 C  
ATOM    932  NZ  LYS   128     125.141  22.272  21.335  1.00                 N  
ATOM    933  N   GLY   129     126.747  27.581  14.960  1.00                 N  
ATOM    934  CA  GLY   129     127.135  28.921  14.591  1.00                 C  
ATOM    935  C   GLY   129     128.365  29.472  15.282  1.00                 C  
ATOM    936  O   GLY   129     128.676  30.657  15.145  1.00                 O  
ATOM    937  N   TRP   130     129.100  28.631  16.025  1.00                 N  
ATOM    938  CA  TRP   130     130.275  29.074  16.737  1.00                 C  
ATOM    939  C   TRP   130     131.545  29.019  15.913  1.00                 C  
ATOM    940  O   TRP   130     131.673  28.240  14.969  1.00                 O  
ATOM    941  CB  TRP   130     130.479  28.242  18.005  1.00                 C  
ATOM    942  CG  TRP   130     129.426  28.469  19.046  1.00                 C  
ATOM    943  CD1 TRP   130     128.259  27.776  19.196  1.00                 C  
ATOM    944  NE1 TRP   130     127.548  28.271  20.263  1.00                 N  
ATOM    945  CD2 TRP   130     129.444  29.457  20.084  1.00                 C  
ATOM    946  CE2 TRP   130     128.257  29.304  20.824  1.00                 C  
ATOM    947  CH2 TRP   130     128.851  31.080  22.262  1.00                 C  
ATOM    948  CZ2 TRP   130     127.949  30.112  21.917  1.00                 C  
ATOM    949  CE3 TRP   130     130.348  30.455  20.459  1.00                 C  
ATOM    950  CZ3 TRP   130     130.039  31.254  21.544  1.00                 C  
ATOM    951  N   LYS   131     132.521  29.873  16.275  1.00                 N  
ATOM    952  CA  LYS   131     133.816  29.879  15.637  1.00                 C  
ATOM    953  C   LYS   131     134.636  28.833  16.454  1.00                 C  
ATOM    954  O   LYS   131     134.992  29.233  17.582  1.00                 O  
ATOM    955  CB  LYS   131     134.415  31.287  15.653  1.00                 C  
ATOM    956  CD  LYS   131     133.371  32.074  13.511  1.00                 C  
ATOM    957  CE  LYS   131     132.535  33.156  12.846  1.00                 C  
ATOM    958  CG  LYS   131     133.538  32.342  14.998  1.00                 C  
ATOM    959  NZ  LYS   131     132.312  32.876  11.401  1.00                 N  
ATOM    960  N   THR   132     134.835  27.423  15.996  1.00                 N  
ATOM    961  CA  THR   132     135.806  26.567  16.689  1.00                 C  
ATOM    962  C   THR   132     137.235  26.552  16.148  1.00                 C  
ATOM    963  O   THR   132     137.495  26.759  14.961  1.00                 O  
ATOM    964  CB  THR   132     135.347  25.097  16.712  1.00                 C  
ATOM    965  OG1 THR   132     134.104  24.993  17.417  1.00                 O  
ATOM    966  CG2 THR   132     136.379  24.228  17.415  1.00                 C  
ATOM    967  N   CYS   133     138.182  26.282  17.068  1.00                 N  
ATOM    968  CA  CYS   133     139.579  26.137  16.769  1.00                 C  
ATOM    969  C   CYS   133     140.035  24.898  17.491  1.00                 C  
ATOM    970  O   CYS   133     139.888  24.773  18.705  1.00                 O  
ATOM    971  CB  CYS   133     140.351  27.387  17.196  1.00                 C  
ATOM    972  SG  CYS   133     142.119  27.338  16.820  1.00                 S  
ATOM    973  N   LEU   134     140.568  23.922  16.744  1.00                 N  
ATOM    974  CA  LEU   134     141.051  22.702  17.324  1.00                 C  
ATOM    975  C   LEU   134     142.523  22.885  17.602  1.00                 C  
ATOM    976  O   LEU   134     143.250  23.462  16.796  1.00                 O  
ATOM    977  CB  LEU   134     140.786  21.522  16.387  1.00                 C  
ATOM    978  CG  LEU   134     139.320  21.235  16.056  1.00                 C  
ATOM    979  CD1 LEU   134     139.209  20.102  15.047  1.00                 C  
ATOM    980  CD2 LEU   134     138.540  20.899  17.317  1.00                 C  
ATOM    981  N   ILE   135     142.991  22.422  18.774  1.00                 N  
ATOM    982  CA  ILE   135     144.381  22.551  19.145  1.00                 C  
ATOM    983  C   ILE   135     144.947  21.175  19.402  1.00                 C  
ATOM    984  O   ILE   135     144.602  20.518  20.381  1.00                 O  
ATOM    985  CB  ILE   135     144.555  23.460  20.376  1.00                 C  
ATOM    986  CD1 ILE   135     144.537  25.589  18.974  1.00                 C  
ATOM    987  CG1 ILE   135     143.915  24.827  20.123  1.00                 C  
ATOM    988  CG2 ILE   135     146.025  23.582  20.745  1.00                 C  
ATOM    989  N   CYS   136     145.846  20.719  18.516  1.00                 N  
ATOM    990  CA  CYS   136     146.474  19.436  18.665  1.00                 C  
ATOM    991  C   CYS   136     147.666  19.610  19.578  1.00                 C  
ATOM    992  O   CYS   136     148.687  20.054  19.150  1.00                 O  
ATOM    993  CB  CYS   136     146.878  18.876  17.300  1.00                 C  
ATOM    994  SG  CYS   136     147.620  17.228  17.359  1.00                 S  
ATOM    995  N   ALA   137     147.608  19.291  20.866  1.00                 N  
ATOM    996  CA  ALA   137     148.715  19.403  21.807  1.00                 C  
ATOM    997  C   ALA   137     149.130  18.059  22.382  1.00                 C  
ATOM    998  O   ALA   137     149.613  17.960  23.512  1.00                 O  
ATOM    999  CB  ALA   137     148.352  20.347  22.943  1.00                 C  
ATOM   1000  N   ASP   138     148.950  16.981  21.603  1.00                 N  
ATOM   1001  CA  ASP   138     149.352  15.661  21.990  1.00                 C  
ATOM   1002  C   ASP   138     150.657  15.423  21.272  1.00                 C  
ATOM   1003  O   ASP   138     150.786  14.811  20.240  1.00                 O  
ATOM   1004  CB  ASP   138     148.268  14.643  21.628  1.00                 C  
ATOM   1005  CG  ASP   138     148.587  13.249  22.131  1.00                 C  
ATOM   1006  OD1 ASP   138     149.715  13.040  22.626  1.00                 O  
ATOM   1007  OD2 ASP   138     147.710  12.366  22.030  1.00                 O  
ATOM   1008  N   THR   139     151.761  15.910  21.832  1.00                 N  
ATOM   1009  CA  THR   139     153.068  15.839  21.218  1.00                 C  
ATOM   1010  C   THR   139     153.785  14.510  21.285  1.00                 C  
ATOM   1011  O   THR   139     154.552  14.144  20.384  1.00                 O  
ATOM   1012  CB  THR   139     154.033  16.875  21.823  1.00                 C  
ATOM   1013  OG1 THR   139     154.183  16.630  23.227  1.00                 O  
ATOM   1014  CG2 THR   139     153.491  18.284  21.631  1.00                 C  
ATOM   1015  N   PHE   140     153.572  13.774  22.378  1.00                 N  
ATOM   1016  CA  PHE   140     154.211  12.506  22.572  1.00                 C  
ATOM   1017  C   PHE   140     153.999  11.657  21.332  1.00                 C  
ATOM   1018  O   PHE   140     154.949  11.167  20.721  1.00                 O  
ATOM   1019  CB  PHE   140     153.661  11.814  23.821  1.00                 C  
ATOM   1020  CG  PHE   140     154.239  10.449  24.062  1.00                 C  
ATOM   1021  CZ  PHE   140     155.302   7.919  24.505  1.00                 C  
ATOM   1022  CD1 PHE   140     155.484  10.302  24.647  1.00                 C  
ATOM   1023  CE1 PHE   140     156.016   9.046  24.869  1.00                 C  
ATOM   1024  CD2 PHE   140     153.537   9.312  23.703  1.00                 C  
ATOM   1025  CE2 PHE   140     154.069   8.055  23.925  1.00                 C  
ATOM   1026  N   ARG   141     152.732  11.502  20.920  1.00                 N  
ATOM   1027  CA  ARG   141     152.407  10.772  19.721  1.00                 C  
ATOM   1028  C   ARG   141     152.689  11.688  18.551  1.00                 C  
ATOM   1029  O   ARG   141     152.033  12.702  18.377  1.00                 O  
ATOM   1030  CB  ARG   141     150.949  10.309  19.754  1.00                 C  
ATOM   1031  CD  ARG   141     149.146   9.076  20.990  1.00                 C  
ATOM   1032  NE  ARG   141     148.453  10.275  21.455  1.00                 N  
ATOM   1033  CG  ARG   141     150.643   9.301  20.850  1.00                 C  
ATOM   1034  CZ  ARG   141     147.131  10.399  21.512  1.00                 C  
ATOM   1035  NH1 ARG   141     146.590  11.528  21.949  1.00                 N  
ATOM   1036  NH2 ARG   141     146.354   9.394  21.133  1.00                 N  
ATOM   1037  N   ALA   142     153.684  11.355  17.713  1.00                 N  
ATOM   1038  CA  ALA   142     154.038  12.176  16.577  1.00                 C  
ATOM   1039  C   ALA   142     152.954  12.203  15.513  1.00                 C  
ATOM   1040  O   ALA   142     152.646  13.242  14.921  1.00                 O  
ATOM   1041  CB  ALA   142     155.339  11.690  15.956  1.00                 C  
ATOM   1042  N   GLY   143     152.326  11.039  15.273  1.00                 N  
ATOM   1043  CA  GLY   143     151.272  10.916  14.283  1.00                 C  
ATOM   1044  C   GLY   143     150.010  11.639  14.664  1.00                 C  
ATOM   1045  O   GLY   143     149.127  11.940  13.893  1.00                 O  
ATOM   1046  N   ALA   144     149.941  12.060  15.851  1.00                 N  
ATOM   1047  CA  ALA   144     148.796  12.571  16.516  1.00                 C  
ATOM   1048  C   ALA   144     148.341  13.922  15.999  1.00                 C  
ATOM   1049  O   ALA   144     147.144  14.210  15.931  1.00                 O  
ATOM   1050  CB  ALA   144     149.057  12.684  18.010  1.00                 C  
ATOM   1051  N   PHE   145     149.284  14.775  15.586  1.00                 N  
ATOM   1052  CA  PHE   145     148.931  16.071  15.072  1.00                 C  
ATOM   1053  C   PHE   145     148.317  15.931  13.701  1.00                 C  
ATOM   1054  O   PHE   145     147.341  16.585  13.391  1.00                 O  
ATOM   1055  CB  PHE   145     150.160  16.981  15.024  1.00                 C  
ATOM   1056  CG  PHE   145     150.609  17.464  16.374  1.00                 C  
ATOM   1057  CZ  PHE   145     151.438  18.363  18.870  1.00                 C  
ATOM   1058  CD1 PHE   145     151.336  16.638  17.213  1.00                 C  
ATOM   1059  CE1 PHE   145     151.750  17.082  18.455  1.00                 C  
ATOM   1060  CD2 PHE   145     150.306  18.744  16.803  1.00                 C  
ATOM   1061  CE2 PHE   145     150.719  19.188  18.045  1.00                 C  
ATOM   1062  N   ASP   146     148.843  15.025  12.873  1.00                 N  
ATOM   1063  CA  ASP   146     148.319  14.783  11.554  1.00                 C  
ATOM   1064  C   ASP   146     146.902  14.283  11.692  1.00                 C  
ATOM   1065  O   ASP   146     146.012  14.656  10.929  1.00                 O  
ATOM   1066  CB  ASP   146     149.199  13.781  10.803  1.00                 C  
ATOM   1067  CG  ASP   146     150.533  14.372  10.392  1.00                 C  
ATOM   1068  OD1 ASP   146     150.673  15.612  10.437  1.00                 O  
ATOM   1069  OD2 ASP   146     151.439  13.595  10.024  1.00                 O  
ATOM   1070  N   GLN   147     146.659  13.425  12.692  1.00                 N  
ATOM   1071  CA  GLN   147     145.349  12.877  12.927  1.00                 C  
ATOM   1072  C   GLN   147     144.305  13.962  13.108  1.00                 C  
ATOM   1073  O   GLN   147     143.283  13.973  12.415  1.00                 O  
ATOM   1074  CB  GLN   147     145.362  11.966  14.156  1.00                 C  
ATOM   1075  CD  GLN   147     146.209   9.840  15.225  1.00                 C  
ATOM   1076  CG  GLN   147     146.120  10.664  13.956  1.00                 C  
ATOM   1077  OE1 GLN   147     145.984  10.348  16.323  1.00                 O  
ATOM   1078  NE2 GLN   147     146.537   8.562  15.077  1.00                 N  
ATOM   1079  N   LEU   148     144.540  14.908  14.031  1.00                 N  
ATOM   1080  CA  LEU   148     143.570  15.946  14.267  1.00                 C  
ATOM   1081  C   LEU   148     143.524  16.906  13.094  1.00                 C  
ATOM   1082  O   LEU   148     142.473  17.457  12.768  1.00                 O  
ATOM   1083  CB  LEU   148     143.893  16.698  15.560  1.00                 C  
ATOM   1084  CG  LEU   148     142.911  17.797  15.969  1.00                 C  
ATOM   1085  CD1 LEU   148     141.517  17.222  16.174  1.00                 C  
ATOM   1086  CD2 LEU   148     143.385  18.499  17.232  1.00                 C  
ATOM   1087  N   LYS   149     144.648  17.097  12.401  1.00                 N  
ATOM   1088  CA  LYS   149     144.698  17.955  11.244  1.00                 C  
ATOM   1089  C   LYS   149     143.734  17.438  10.201  1.00                 C  
ATOM   1090  O   LYS   149     142.948  18.186   9.620  1.00                 O  
ATOM   1091  CB  LYS   149     146.123  18.026  10.691  1.00                 C  
ATOM   1092  CD  LYS   149     147.718  18.989   9.009  1.00                 C  
ATOM   1093  CE  LYS   149     147.862  19.861   7.773  1.00                 C  
ATOM   1094  CG  LYS   149     146.272  18.926   9.475  1.00                 C  
ATOM   1095  NZ  LYS   149     149.274  19.932   7.304  1.00                 N  
ATOM   1096  N   GLN   150     143.756  16.119   9.961  1.00                 N  
ATOM   1097  CA  GLN   150     142.888  15.499   8.991  1.00                 C  
ATOM   1098  C   GLN   150     141.430  15.600   9.382  1.00                 C  
ATOM   1099  O   GLN   150     140.567  15.872   8.545  1.00                 O  
ATOM   1100  CB  GLN   150     143.264  14.029   8.798  1.00                 C  
ATOM   1101  CD  GLN   150     144.977  12.351   8.004  1.00                 C  
ATOM   1102  CG  GLN   150     144.601  13.816   8.107  1.00                 C  
ATOM   1103  OE1 GLN   150     144.539  11.530   8.810  1.00                 O  
ATOM   1104  NE2 GLN   150     145.792  12.018   7.010  1.00                 N  
ATOM   1105  N   ASN   151     141.122  15.391  10.669  1.00                 N  
ATOM   1106  CA  ASN   151     139.775  15.496  11.146  1.00                 C  
ATOM   1107  C   ASN   151     139.274  16.907  10.984  1.00                 C  
ATOM   1108  O   ASN   151     138.126  17.147  10.599  1.00                 O  
ATOM   1109  CB  ASN   151     139.686  15.044  12.605  1.00                 C  
ATOM   1110  CG  ASN   151     139.809  13.540  12.757  1.00                 C  
ATOM   1111  OD1 ASN   151     139.606  12.791  11.802  1.00                 O  
ATOM   1112  ND2 ASN   151     140.143  13.094  13.963  1.00                 N  
ATOM   1113  N   ALA   152     140.146  17.876  11.269  1.00                 N  
ATOM   1114  CA  ALA   152     139.815  19.266  11.119  1.00                 C  
ATOM   1115  C   ALA   152     139.380  19.559   9.706  1.00                 C  
ATOM   1116  O   ALA   152     138.384  20.235   9.479  1.00                 O  
ATOM   1117  CB  ALA   152     141.002  20.138  11.500  1.00                 C  
ATOM   1118  N   THR   153     140.121  19.033   8.718  1.00                 N  
ATOM   1119  CA  THR   153     139.809  19.221   7.321  1.00                 C  
ATOM   1120  C   THR   153     138.443  18.639   7.008  1.00                 C  
ATOM   1121  O   THR   153     137.634  19.245   6.299  1.00                 O  
ATOM   1122  CB  THR   153     140.874  18.578   6.413  1.00                 C  
ATOM   1123  OG1 THR   153     142.143  19.201   6.645  1.00                 O  
ATOM   1124  CG2 THR   153     140.504  18.757   4.949  1.00                 C  
ATOM   1125  N   LYS   154     138.165  17.444   7.543  1.00                 N  
ATOM   1126  CA  LYS   154     136.906  16.778   7.316  1.00                 C  
ATOM   1127  C   LYS   154     135.724  17.563   7.858  1.00                 C  
ATOM   1128  O   LYS   154     134.680  17.653   7.209  1.00                 O  
ATOM   1129  CB  LYS   154     136.917  15.383   7.945  1.00                 C  
ATOM   1130  CD  LYS   154     137.795  13.032   7.919  1.00                 C  
ATOM   1131  CE  LYS   154     138.707  12.041   7.214  1.00                 C  
ATOM   1132  CG  LYS   154     137.817  14.388   7.232  1.00                 C  
ATOM   1133  NZ  LYS   154     138.729  10.720   7.902  1.00                 N  
ATOM   1134  N   ALA   155     135.857  18.159   9.055  1.00                 N  
ATOM   1135  CA  ALA   155     134.762  18.913   9.630  1.00                 C  
ATOM   1136  C   ALA   155     134.830  20.415   9.285  1.00                 C  
ATOM   1137  O   ALA   155     133.898  21.137   9.687  1.00                 O  
ATOM   1138  CB  ALA   155     134.738  18.745  11.141  1.00                 C  
ATOM   1139  N   ARG   156     135.980  20.900   8.618  1.00                 N  
ATOM   1140  CA  ARG   156     136.290  22.293   8.260  1.00                 C  
ATOM   1141  C   ARG   156     136.504  23.205   9.454  1.00                 C  
ATOM   1142  O   ARG   156     136.128  24.382   9.461  1.00                 O  
ATOM   1143  CB  ARG   156     135.177  22.884   7.392  1.00                 C  
ATOM   1144  CD  ARG   156     135.915  21.662   5.327  1.00                 C  
ATOM   1145  NE  ARG   156     136.477  22.860   4.709  1.00                 N  
ATOM   1146  CG  ARG   156     134.746  21.988   6.242  1.00                 C  
ATOM   1147  CZ  ARG   156     137.658  22.903   4.101  1.00                 C  
ATOM   1148  NH1 ARG   156     138.088  24.038   3.567  1.00                 N  
ATOM   1149  NH2 ARG   156     138.407  21.811   4.028  1.00                 N  
ATOM   1150  N   ILE   157     137.136  22.655  10.499  1.00                 N  
ATOM   1151  CA  ILE   157     137.429  23.391  11.696  1.00                 C  
ATOM   1152  C   ILE   157     138.943  23.561  11.740  1.00                 C  
ATOM   1153  O   ILE   157     139.668  22.578  11.737  1.00                 O  
ATOM   1154  CB  ILE   157     136.883  22.676  12.946  1.00                 C  
ATOM   1155  CD1 ILE   157     134.563  23.684  12.631  1.00                 C  
ATOM   1156  CG1 ILE   157     135.381  22.423  12.802  1.00                 C  
ATOM   1157  CG2 ILE   157     137.206  23.474  14.200  1.00                 C  
ATOM   1158  N   PRO   158     139.456  24.794  11.722  1.00                 N  
ATOM   1159  CA  PRO   158     140.893  24.974  11.800  1.00                 C  
ATOM   1160  C   PRO   158     141.609  24.421  12.993  1.00                 C  
ATOM   1161  O   PRO   158     141.151  24.587  14.148  1.00                 O  
ATOM   1162  CB  PRO   158     141.077  26.493  11.788  1.00                 C  
ATOM   1163  CD  PRO   158     138.726  26.102  11.568  1.00                 C  
ATOM   1164  CG  PRO   158     139.840  27.014  11.136  1.00                 C  
ATOM   1165  N   PHE   159     142.884  24.026  12.600  1.00                 N  
ATOM   1166  CA  PHE   159     143.660  23.239  13.515  1.00                 C  
ATOM   1167  C   PHE   159     145.031  23.832  13.759  1.00                 C  
ATOM   1168  O   PHE   159     145.798  24.069  12.826  1.00                 O  
ATOM   1169  CB  PHE   159     143.808  21.807  12.998  1.00                 C  
ATOM   1170  CG  PHE   159     144.566  20.902  13.927  1.00                 C  
ATOM   1171  CZ  PHE   159     145.973  19.228  15.642  1.00                 C  
ATOM   1172  CD1 PHE   159     144.004  20.485  15.121  1.00                 C  
ATOM   1173  CE1 PHE   159     144.701  19.653  15.976  1.00                 C  
ATOM   1174  CD2 PHE   159     145.840  20.468  13.607  1.00                 C  
ATOM   1175  CE2 PHE   159     146.537  19.636  14.462  1.00                 C  
ATOM   1176  N   TYR   160     145.365  24.093  15.033  1.00                 N  
ATOM   1177  CA  TYR   160     146.658  24.606  15.392  1.00                 C  
ATOM   1178  C   TYR   160     147.433  23.455  15.982  1.00                 C  
ATOM   1179  O   TYR   160     146.985  22.805  16.923  1.00                 O  
ATOM   1180  CB  TYR   160     146.518  25.776  16.368  1.00                 C  
ATOM   1181  CG  TYR   160     147.836  26.393  16.777  1.00                 C  
ATOM   1182  OH  TYR   160     151.466  28.091  17.887  1.00                 O  
ATOM   1183  CZ  TYR   160     150.265  27.529  17.522  1.00                 C  
ATOM   1184  CD1 TYR   160     148.799  26.710  15.827  1.00                 C  
ATOM   1185  CE1 TYR   160     150.007  27.274  16.192  1.00                 C  
ATOM   1186  CD2 TYR   160     148.114  26.657  18.112  1.00                 C  
ATOM   1187  CE2 TYR   160     149.316  27.221  18.496  1.00                 C  
ATOM   1188  N   GLY   161     148.621  23.166  15.422  1.00                 N  
ATOM   1189  CA  GLY   161     149.433  22.049  15.920  1.00                 C  
ATOM   1190  C   GLY   161     150.489  22.691  16.881  1.00                 C  
ATOM   1191  O   GLY   161     151.422  23.281  16.255  1.00                 O  
ATOM   1192  N   SER   162     149.942  23.119  18.305  1.00                 N  
ATOM   1193  CA  SER   162     150.691  23.854  19.391  1.00                 C  
ATOM   1194  C   SER   162     151.914  23.037  19.800  1.00                 C  
ATOM   1195  O   SER   162     152.040  22.555  20.930  1.00                 O  
ATOM   1196  CB  SER   162     149.777  24.115  20.590  1.00                 C  
ATOM   1197  OG  SER   162     149.361  22.899  21.188  1.00                 O  
ATOM   1198  N   TYR   163     152.870  22.889  18.854  1.00                 N  
ATOM   1199  CA  TYR   163     154.006  22.009  19.035  1.00                 C  
ATOM   1200  C   TYR   163     155.249  22.715  19.550  1.00                 C  
ATOM   1201  O   TYR   163     156.338  22.137  19.621  1.00                 O  
ATOM   1202  CB  TYR   163     154.352  21.303  17.722  1.00                 C  
ATOM   1203  CG  TYR   163     154.668  22.248  16.584  1.00                 C  
ATOM   1204  OH  TYR   163     155.553  24.845  13.460  1.00                 O  
ATOM   1205  CZ  TYR   163     155.259  23.985  14.493  1.00                 C  
ATOM   1206  CD1 TYR   163     155.941  22.785  16.439  1.00                 C  
ATOM   1207  CE1 TYR   163     156.239  23.649  15.402  1.00                 C  
ATOM   1208  CD2 TYR   163     153.693  22.598  15.659  1.00                 C  
ATOM   1209  CE2 TYR   163     153.973  23.460  14.616  1.00                 C  
ATOM   1210  N   THR   164     155.111  23.991  19.942  1.00                 N  
ATOM   1211  CA  THR   164     156.105  24.652  20.742  1.00                 C  
ATOM   1212  C   THR   164     155.748  24.371  22.179  1.00                 C  
ATOM   1213  O   THR   164     155.060  25.146  22.847  1.00                 O  
ATOM   1214  CB  THR   164     156.155  26.162  20.446  1.00                 C  
ATOM   1215  OG1 THR   164     156.477  26.371  19.065  1.00                 O  
ATOM   1216  CG2 THR   164     157.217  26.838  21.300  1.00                 C  
ATOM   1217  N   GLU   165     156.230  23.219  22.677  1.00                 N  
ATOM   1218  CA  GLU   165     155.936  22.756  24.014  1.00                 C  
ATOM   1219  C   GLU   165     156.995  23.219  25.009  1.00                 C  
ATOM   1220  O   GLU   165     156.929  22.869  26.187  1.00                 O  
ATOM   1221  CB  GLU   165     155.827  21.230  24.041  1.00                 C  
ATOM   1222  CD  GLU   165     156.984  19.003  23.758  1.00                 C  
ATOM   1223  CG  GLU   165     157.145  20.510  23.803  1.00                 C  
ATOM   1224  OE1 GLU   165     155.836  18.524  23.868  1.00                 O  
ATOM   1225  OE2 GLU   165     158.007  18.301  23.611  1.00                 O  
ATOM   1226  N   ILE   166     157.995  24.023  24.580  1.00                 N  
ATOM   1227  CA  ILE   166     159.075  24.428  25.481  1.00                 C  
ATOM   1228  C   ILE   166     158.601  25.233  26.697  1.00                 C  
ATOM   1229  O   ILE   166     159.207  25.198  27.776  1.00                 O  
ATOM   1230  CB  ILE   166     160.146  25.253  24.743  1.00                 C  
ATOM   1231  CD1 ILE   166     162.095  24.079  25.893  1.00                 C  
ATOM   1232  CG1 ILE   166     161.401  25.393  25.608  1.00                 C  
ATOM   1233  CG2 ILE   166     159.586  26.607  24.334  1.00                 C  
ATOM   1234  N   ASP   167     157.494  25.984  26.522  1.00                 N  
ATOM   1235  CA  ASP   167     156.783  26.632  27.617  1.00                 C  
ATOM   1236  C   ASP   167     155.289  26.584  27.131  1.00                 C  
ATOM   1237  O   ASP   167     155.074  26.993  26.014  1.00                 O  
ATOM   1238  CB  ASP   167     157.330  28.042  27.851  1.00                 C  
ATOM   1239  CG  ASP   167     156.710  28.714  29.060  1.00                 C  
ATOM   1240  OD1 ASP   167     155.664  28.227  29.540  1.00                 O  
ATOM   1241  OD2 ASP   167     157.270  29.727  29.529  1.00                 O  
ATOM   1242  N   PRO   168     154.092  25.973  27.589  1.00                 N  
ATOM   1243  CA  PRO   168     152.655  26.362  27.682  1.00                 C  
ATOM   1244  C   PRO   168     152.428  27.792  27.329  1.00                 C  
ATOM   1245  O   PRO   168     151.435  28.136  26.685  1.00                 O  
ATOM   1246  CB  PRO   168     152.293  26.096  29.145  1.00                 C  
ATOM   1247  CD  PRO   168     154.542  25.316  28.892  1.00                 C  
ATOM   1248  CG  PRO   168     153.235  25.020  29.573  1.00                 C  
ATOM   1249  N   VAL   169     153.355  28.661  27.744  1.00                 N  
ATOM   1250  CA  VAL   169     153.302  30.071  27.455  1.00                 C  
ATOM   1251  C   VAL   169     153.323  30.332  25.958  1.00                 C  
ATOM   1252  O   VAL   169     152.629  31.220  25.461  1.00                 O  
ATOM   1253  CB  VAL   169     154.462  30.829  28.128  1.00                 C  
ATOM   1254  CG1 VAL   169     154.510  32.269  27.641  1.00                 C  
ATOM   1255  CG2 VAL   169     154.324  30.778  29.642  1.00                 C  
ATOM   1256  N   GLU   170     154.131  29.573  25.207  1.00                 N  
ATOM   1257  CA  GLU   170     154.215  29.745  23.775  1.00                 C  
ATOM   1258  C   GLU   170     152.903  29.303  23.150  1.00                 C  
ATOM   1259  O   GLU   170     152.374  29.958  22.249  1.00                 O  
ATOM   1260  CB  GLU   170     155.395  28.953  23.208  1.00                 C  
ATOM   1261  CD  GLU   170     156.998  30.901  23.084  1.00                 C  
ATOM   1262  CG  GLU   170     156.757  29.498  23.607  1.00                 C  
ATOM   1263  OE1 GLU   170     156.821  31.120  21.867  1.00                 O  
ATOM   1264  OE2 GLU   170     157.365  31.780  23.891  1.00                 O  
ATOM   1265  N   ILE   171     152.359  28.169  23.620  1.00                 N  
ATOM   1266  CA  ILE   171     151.098  27.651  23.131  1.00                 C  
ATOM   1267  C   ILE   171     150.021  28.707  23.312  1.00                 C  
ATOM   1268  O   ILE   171     149.236  28.989  22.401  1.00                 O  
ATOM   1269  CB  ILE   171     150.710  26.343  23.845  1.00                 C  
ATOM   1270  CD1 ILE   171     151.556  23.987  24.330  1.00                 C  
ATOM   1271  CG1 ILE   171     151.676  25.219  23.460  1.00                 C  
ATOM   1272  CG2 ILE   171     149.266  25.977  23.540  1.00                 C  
ATOM   1273  N   ALA   172     149.966  29.305  24.508  1.00                 N  
ATOM   1274  CA  ALA   172     148.996  30.331  24.811  1.00                 C  
ATOM   1275  C   ALA   172     149.133  31.473  23.827  1.00                 C  
ATOM   1276  O   ALA   172     148.147  31.976  23.288  1.00                 O  
ATOM   1277  CB  ALA   172     149.173  30.823  26.239  1.00                 C  
ATOM   1278  N   LYS   173     150.378  31.893  23.563  1.00                 N  
ATOM   1279  CA  LYS   173     150.655  32.975  22.650  1.00                 C  
ATOM   1280  C   LYS   173     150.105  32.717  21.262  1.00                 C  
ATOM   1281  O   LYS   173     149.411  33.526  20.668  1.00                 O  
ATOM   1282  CB  LYS   173     152.161  33.227  22.559  1.00                 C  
ATOM   1283  CD  LYS   173     154.262  34.052  23.658  1.00                 C  
ATOM   1284  CE  LYS   173     154.868  34.646  24.919  1.00                 C  
ATOM   1285  CG  LYS   173     152.763  33.848  23.809  1.00                 C  
ATOM   1286  NZ  LYS   173     156.343  34.812  24.801  1.00                 N  
ATOM   1287  N   GLU   174     150.408  31.566  20.679  1.00                 N  
ATOM   1288  CA  GLU   174     149.939  31.283  19.362  1.00                 C  
ATOM   1289  C   GLU   174     148.449  31.021  19.279  1.00                 C  
ATOM   1290  O   GLU   174     147.796  31.393  18.299  1.00                 O  
ATOM   1291  CB  GLU   174     150.676  30.076  18.779  1.00                 C  
ATOM   1292  CD  GLU   174     152.361  31.404  17.445  1.00                 C  
ATOM   1293  CG  GLU   174     152.147  30.327  18.490  1.00                 C  
ATOM   1294  OE1 GLU   174     151.708  31.337  16.382  1.00                 O  
ATOM   1295  OE2 GLU   174     153.181  32.314  17.688  1.00                 O  
ATOM   1296  N   GLY   175     147.867  30.392  20.312  1.00                 N  
ATOM   1297  CA  GLY   175     146.439  30.173  20.342  1.00                 C  
ATOM   1298  C   GLY   175     145.723  31.504  20.375  1.00                 C  
ATOM   1299  O   GLY   175     144.739  31.712  19.665  1.00                 O  
ATOM   1300  N   VAL   176     146.214  32.448  21.197  1.00                 N  
ATOM   1301  CA  VAL   176     145.621  33.763  21.313  1.00                 C  
ATOM   1302  C   VAL   176     145.644  34.483  19.977  1.00                 C  
ATOM   1303  O   VAL   176     144.647  35.071  19.546  1.00                 O  
ATOM   1304  CB  VAL   176     146.336  34.612  22.380  1.00                 C  
ATOM   1305  CG1 VAL   176     145.843  36.050  22.335  1.00                 C  
ATOM   1306  CG2 VAL   176     146.125  34.017  23.764  1.00                 C  
ATOM   1307  N   ASP   177     146.792  34.451  19.287  1.00                 N  
ATOM   1308  CA  ASP   177     146.962  35.117  18.027  1.00                 C  
ATOM   1309  C   ASP   177     146.036  34.557  16.969  1.00                 C  
ATOM   1310  O   ASP   177     145.386  35.307  16.235  1.00                 O  
ATOM   1311  CB  ASP   177     148.413  35.008  17.555  1.00                 C  
ATOM   1312  CG  ASP   177     149.359  35.863  18.376  1.00                 C  
ATOM   1313  OD1 ASP   177     148.872  36.736  19.124  1.00                 O  
ATOM   1314  OD2 ASP   177     150.587  35.659  18.270  1.00                 O  
ATOM   1315  N   LYS   178     145.947  33.223  16.872  1.00                 N  
ATOM   1316  CA  LYS   178     145.116  32.589  15.879  1.00                 C  
ATOM   1317  C   LYS   178     143.641  32.816  16.138  1.00                 C  
ATOM   1318  O   LYS   178     142.867  33.057  15.212  1.00                 O  
ATOM   1319  CB  LYS   178     145.399  31.087  15.823  1.00                 C  
ATOM   1320  CD  LYS   178     145.023  28.884  14.680  1.00                 C  
ATOM   1321  CE  LYS   178     144.235  28.143  13.612  1.00                 C  
ATOM   1322  CG  LYS   178     144.612  30.346  14.755  1.00                 C  
ATOM   1323  NZ  LYS   178     144.627  26.709  13.527  1.00                 N  
ATOM   1324  N   PHE   179     143.218  32.749  17.405  1.00                 N  
ATOM   1325  CA  PHE   179     141.835  32.967  17.749  1.00                 C  
ATOM   1326  C   PHE   179     141.410  34.370  17.416  1.00                 C  
ATOM   1327  O   PHE   179     140.286  34.608  16.974  1.00                 O  
ATOM   1328  CB  PHE   179     141.602  32.685  19.235  1.00                 C  
ATOM   1329  CG  PHE   179     141.595  31.224  19.581  1.00                 C  
ATOM   1330  CZ  PHE   179     141.582  28.521  20.228  1.00                 C  
ATOM   1331  CD1 PHE   179     141.603  30.262  18.586  1.00                 C  
ATOM   1332  CE1 PHE   179     141.597  28.917  18.904  1.00                 C  
ATOM   1333  CD2 PHE   179     141.579  30.811  20.901  1.00                 C  
ATOM   1334  CE2 PHE   179     141.573  29.466  21.219  1.00                 C  
ATOM   1335  N   LYS   180     142.312  35.345  17.605  1.00                 N  
ATOM   1336  CA  LYS   180     141.999  36.720  17.308  1.00                 C  
ATOM   1337  C   LYS   180     141.918  36.971  15.813  1.00                 C  
ATOM   1338  O   LYS   180     140.950  37.555  15.320  1.00                 O  
ATOM   1339  CB  LYS   180     143.039  37.653  17.931  1.00                 C  
ATOM   1340  CD  LYS   180     143.789  39.999  18.412  1.00                 C  
ATOM   1341  CE  LYS   180     143.523  41.476  18.171  1.00                 C  
ATOM   1342  CG  LYS   180     142.766  39.130  17.700  1.00                 C  
ATOM   1343  NZ  LYS   180     144.519  42.340  18.863  1.00                 N  
ATOM   1344  N   SER   181     142.935  36.542  15.052  1.00                 N  
ATOM   1345  CA  SER   181     142.961  36.762  13.623  1.00                 C  
ATOM   1346  C   SER   181     141.870  36.023  12.861  1.00                 C  
ATOM   1347  O   SER   181     141.442  36.467  11.791  1.00                 O  
ATOM   1348  CB  SER   181     144.317  36.356  13.043  1.00                 C  
ATOM   1349  OG  SER   181     144.527  34.960  13.165  1.00                 O  
ATOM   1350  N   GLU   182     141.391  34.887  13.402  1.00                 N  
ATOM   1351  CA  GLU   182     140.370  34.105  12.738  1.00                 C  
ATOM   1352  C   GLU   182     139.027  34.126  13.451  1.00                 C  
ATOM   1353  O   GLU   182     138.122  33.346  13.143  1.00                 O  
ATOM   1354  CB  GLU   182     140.823  32.651  12.586  1.00                 C  
ATOM   1355  CD  GLU   182     141.846  32.894  10.290  1.00                 C  
ATOM   1356  CG  GLU   182     142.066  32.475  11.730  1.00                 C  
ATOM   1357  OE1 GLU   182     140.736  32.659   9.766  1.00                 O  
ATOM   1358  OE2 GLU   182     142.782  33.457   9.685  1.00                 O  
ATOM   1359  N   ASN   183     138.861  35.048  14.411  1.00                 N  
ATOM   1360  CA  ASN   183     137.623  35.209  15.138  1.00                 C  
ATOM   1361  C   ASN   183     137.077  33.911  15.706  1.00                 C  
ATOM   1362  O   ASN   183     135.900  33.644  15.619  1.00                 O  
ATOM   1363  CB  ASN   183     136.560  35.857  14.249  1.00                 C  
ATOM   1364  CG  ASN   183     135.377  36.378  15.040  1.00                 C  
ATOM   1365  OD1 ASN   183     135.521  36.789  16.192  1.00                 O  
ATOM   1366  ND2 ASN   183     134.201  36.363  14.424  1.00                 N  
ATOM   1367  N   PHE   184     137.927  33.091  16.331  1.00                 N  
ATOM   1368  CA  PHE   184     137.530  31.856  16.950  1.00                 C  
ATOM   1369  C   PHE   184     136.894  32.129  18.288  1.00                 C  
ATOM   1370  O   PHE   184     137.388  32.975  19.025  1.00                 O  
ATOM   1371  CB  PHE   184     138.733  30.923  17.105  1.00                 C  
ATOM   1372  CG  PHE   184     139.236  30.361  15.806  1.00                 C  
ATOM   1373  CZ  PHE   184     140.159  29.319  13.401  1.00                 C  
ATOM   1374  CD1 PHE   184     140.570  30.476  15.456  1.00                 C  
ATOM   1375  CE1 PHE   184     141.032  29.959  14.260  1.00                 C  
ATOM   1376  CD2 PHE   184     138.375  29.718  14.935  1.00                 C  
ATOM   1377  CE2 PHE   184     138.837  29.201  13.739  1.00                 C  
ATOM   1378  N   GLU   185     135.799  31.435  18.652  1.00                 N  
ATOM   1379  CA  GLU   185     135.142  31.638  19.924  1.00                 C  
ATOM   1380  C   GLU   185     134.941  30.368  20.740  1.00                 C  
ATOM   1381  O   GLU   185     134.275  30.381  21.778  1.00                 O  
ATOM   1382  CB  GLU   185     133.777  32.299  19.723  1.00                 C  
ATOM   1383  CD  GLU   185     132.477  34.329  18.969  1.00                 C  
ATOM   1384  CG  GLU   185     133.845  33.697  19.130  1.00                 C  
ATOM   1385  OE1 GLU   185     131.471  33.653  19.269  1.00                 O  
ATOM   1386  OE2 GLU   185     132.411  35.502  18.544  1.00                 O  
ATOM   1387  N   ILE   186     135.502  29.232  20.282  1.00                 N  
ATOM   1388  CA  ILE   186     135.422  27.974  20.992  1.00                 C  
ATOM   1389  C   ILE   186     136.704  27.233  20.691  1.00                 C  
ATOM   1390  O   ILE   186     136.875  26.658  19.619  1.00                 O  
ATOM   1391  CB  ILE   186     134.171  27.174  20.584  1.00                 C  
ATOM   1392  CD1 ILE   186     132.679  28.383  22.260  1.00                 C  
ATOM   1393  CG1 ILE   186     132.908  28.006  20.813  1.00                 C  
ATOM   1394  CG2 ILE   186     134.120  25.849  21.328  1.00                 C  
ATOM   1395  N   ILE   187     137.644  27.229  21.643  1.00                 N  
ATOM   1396  CA  ILE   187     138.922  26.585  21.474  1.00                 C  
ATOM   1397  C   ILE   187     138.892  25.237  22.153  1.00                 C  
ATOM   1398  O   ILE   187     138.650  25.136  23.352  1.00                 O  
ATOM   1399  CB  ILE   187     140.069  27.453  22.025  1.00                 C  
ATOM   1400  CD1 ILE   187     139.182  29.825  21.734  1.00                 C  
ATOM   1401  CG1 ILE   187     140.157  28.772  21.255  1.00                 C  
ATOM   1402  CG2 ILE   187     141.382  26.686  21.989  1.00                 C  
ATOM   1403  N   ILE   188     139.152  24.161  21.387  1.00                 N  
ATOM   1404  CA  ILE   188     139.128  22.814  21.897  1.00                 C  
ATOM   1405  C   ILE   188     140.541  22.249  21.919  1.00                 C  
ATOM   1406  O   ILE   188     141.136  21.965  20.880  1.00                 O  
ATOM   1407  CB  ILE   188     138.196  21.912  21.066  1.00                 C  
ATOM   1408  CD1 ILE   188     135.832  21.761  20.123  1.00                 C  
ATOM   1409  CG1 ILE   188     136.768  22.462  21.084  1.00                 C  
ATOM   1410  CG2 ILE   188     138.257  20.478  21.567  1.00                 C  
ATOM   1411  N   VAL   189     141.095  22.060  23.130  1.00                 N  
ATOM   1412  CA  VAL   189     142.440  21.570  23.299  1.00                 C  
ATOM   1413  C   VAL   189     142.463  20.071  23.545  1.00                 C  
ATOM   1414  O   VAL   189     142.080  19.576  24.607  1.00                 O  
ATOM   1415  CB  VAL   189     143.163  22.291  24.452  1.00                 C  
ATOM   1416  CG1 VAL   189     144.571  21.743  24.623  1.00                 C  
ATOM   1417  CG2 VAL   189     143.197  23.791  24.204  1.00                 C  
ATOM   1418  N   ASP   190     142.947  19.333  22.533  1.00                 N  
ATOM   1419  CA  ASP   190     143.069  17.900  22.555  1.00                 C  
ATOM   1420  C   ASP   190     144.403  17.539  23.178  1.00                 C  
ATOM   1421  O   ASP   190     145.456  17.801  22.597  1.00                 O  
ATOM   1422  CB  ASP   190     142.939  17.329  21.141  1.00                 C  
ATOM   1423  CG  ASP   190     142.988  15.814  21.118  1.00                 C  
ATOM   1424  OD1 ASP   190     142.818  15.198  22.191  1.00                 O  
ATOM   1425  OD2 ASP   190     143.197  15.244  20.027  1.00                 O  
ATOM   1426  N   THR   191     144.393  16.931  24.387  1.00                 N  
ATOM   1427  CA  THR   191     145.625  16.576  25.061  1.00                 C  
ATOM   1428  C   THR   191     145.943  15.104  24.860  1.00                 C  
ATOM   1429  O   THR   191     145.073  14.286  24.545  1.00                 O  
ATOM   1430  CB  THR   191     145.554  16.888  26.567  1.00                 C  
ATOM   1431  OG1 THR   191     144.532  16.089  27.176  1.00                 O  
ATOM   1432  CG2 THR   191     145.223  18.355  26.793  1.00                 C  
ATOM   1433  N   SER   192     147.225  14.734  25.047  1.00                 N  
ATOM   1434  CA  SER   192     147.648  13.372  24.890  1.00                 C  
ATOM   1435  C   SER   192     147.070  12.507  25.990  1.00                 C  
ATOM   1436  O   SER   192     146.760  12.979  27.082  1.00                 O  
ATOM   1437  CB  SER   192     149.175  13.282  24.888  1.00                 C  
ATOM   1438  OG  SER   192     149.607  11.934  24.820  1.00                 O  
ATOM   1439  N   GLY   193     146.901  11.198  25.714  1.00                 N  
ATOM   1440  CA  GLY   193     146.396  10.308  26.726  1.00                 C  
ATOM   1441  C   GLY   193     147.468  10.119  27.762  1.00                 C  
ATOM   1442  O   GLY   193     148.655  10.132  27.444  1.00                 O  
ATOM   1443  N   ARG   194     147.080   9.941  29.037  1.00                 N  
ATOM   1444  CA  ARG   194     148.062   9.744  30.075  1.00                 C  
ATOM   1445  C   ARG   194     147.442   8.946  31.189  1.00                 C  
ATOM   1446  O   ARG   194     146.229   9.001  31.408  1.00                 O  
ATOM   1447  CB  ARG   194     148.584  11.090  30.581  1.00                 C  
ATOM   1448  CD  ARG   194     148.100  13.293  31.682  1.00                 C  
ATOM   1449  NE  ARG   194     147.075  14.175  32.235  1.00                 N  
ATOM   1450  CG  ARG   194     147.527  11.954  31.250  1.00                 C  
ATOM   1451  CZ  ARG   194     146.678  14.155  33.503  1.00                 C  
ATOM   1452  NH1 ARG   194     145.739  14.995  33.917  1.00                 N  
ATOM   1453  NH2 ARG   194     147.221  13.296  34.355  1.00                 N  
ATOM   1454  N   HIS   195     148.269   8.191  31.929  1.00                 N  
ATOM   1455  CA  HIS   195     147.794   7.419  33.052  1.00                 C  
ATOM   1456  C   HIS   195     147.533   8.362  34.145  1.00                 C  
ATOM   1457  O   HIS   195     148.335   9.233  34.221  1.00                 O  
ATOM   1458  CB  HIS   195     148.820   6.352  33.441  1.00                 C  
ATOM   1459  CG  HIS   195     148.318   5.374  34.457  1.00                 C  
ATOM   1460  ND1 HIS   195     148.239   5.671  35.801  1.00                 N  
ATOM   1461  CE1 HIS   195     147.754   4.602  36.457  1.00                 C  
ATOM   1462  CD2 HIS   195     147.820   4.006  34.425  1.00                 C  
ATOM   1463  NE2 HIS   195     147.501   3.600  35.638  1.00                 N  
ATOM   1464  N   LYS   196     146.494   8.165  34.975  1.00                 N  
ATOM   1465  CA  LYS   196     146.102   8.991  36.076  1.00                 C  
ATOM   1466  C   LYS   196     147.195   9.078  37.178  1.00                 C  
ATOM   1467  O   LYS   196     147.134   9.915  38.073  1.00                 O  
ATOM   1468  CB  LYS   196     144.801   8.476  36.695  1.00                 C  
ATOM   1469  CD  LYS   196     143.535   8.214  34.544  1.00                 C  
ATOM   1470  CE  LYS   196     142.362   8.711  33.715  1.00                 C  
ATOM   1471  CG  LYS   196     143.551   8.859  35.921  1.00                 C  
ATOM   1472  NZ  LYS   196     142.370   8.136  32.341  1.00                 N  
ATOM   1473  N   GLN   197     148.183   8.189  37.117  1.00                 N  
ATOM   1474  CA  GLN   197     149.217   8.076  38.106  1.00                 C  
ATOM   1475  C   GLN   197     150.456   8.529  37.459  1.00                 C  
ATOM   1476  O   GLN   197     151.463   8.589  37.879  1.00                 O  
ATOM   1477  CB  GLN   197     149.312   6.638  38.620  1.00                 C  
ATOM   1478  CD  GLN   197     147.698   6.940  40.539  1.00                 C  
ATOM   1479  CG  GLN   197     148.049   6.138  39.302  1.00                 C  
ATOM   1480  OE1 GLN   197     148.538   7.147  41.415  1.00                 O  
ATOM   1481  NE2 GLN   197     146.453   7.394  40.615  1.00                 N  
ATOM   1482  N   GLU   198     150.609   9.014  36.302  1.00                 N  
ATOM   1483  CA  GLU   198     151.873   9.461  35.727  1.00                 C  
ATOM   1484  C   GLU   198     152.154  10.860  36.235  1.00                 C  
ATOM   1485  O   GLU   198     151.697  11.847  35.707  1.00                 O  
ATOM   1486  CB  GLU   198     151.812   9.417  34.199  1.00                 C  
ATOM   1487  CD  GLU   198     151.632   8.011  32.108  1.00                 C  
ATOM   1488  CG  GLU   198     151.672   8.017  33.624  1.00                 C  
ATOM   1489  OE1 GLU   198     152.714   8.045  31.485  1.00                 O  
ATOM   1490  OE2 GLU   198     150.518   7.972  31.544  1.00                 O  
ATOM   1491  N   ASP   199     152.954  10.994  37.287  1.00                 N  
ATOM   1492  CA  ASP   199     153.240  12.270  37.901  1.00                 C  
ATOM   1493  C   ASP   199     153.743  13.356  36.960  1.00                 C  
ATOM   1494  O   ASP   199     153.210  14.462  36.955  1.00                 O  
ATOM   1495  CB  ASP   199     154.275  12.108  39.016  1.00                 C  
ATOM   1496  CG  ASP   199     153.713  11.405  40.235  1.00                 C  
ATOM   1497  OD1 ASP   199     152.474  11.282  40.332  1.00                 O  
ATOM   1498  OD2 ASP   199     154.512  10.977  41.095  1.00                 O  
ATOM   1499  N   SER   200     154.747  13.094  36.116  1.00                 N  
ATOM   1500  CA  SER   200     155.267  14.082  35.229  1.00                 C  
ATOM   1501  C   SER   200     154.212  14.622  34.275  1.00                 C  
ATOM   1502  O   SER   200     154.041  15.833  34.128  1.00                 O  
ATOM   1503  CB  SER   200     156.436  13.515  34.422  1.00                 C  
ATOM   1504  OG  SER   200     156.949  14.480  33.519  1.00                 O  
ATOM   1505  N   LEU   201     153.462  13.719  33.623  1.00                 N  
ATOM   1506  CA  LEU   201     152.446  14.104  32.668  1.00                 C  
ATOM   1507  C   LEU   201     151.213  14.716  33.296  1.00                 C  
ATOM   1508  O   LEU   201     150.572  15.593  32.717  1.00                 O  
ATOM   1509  CB  LEU   201     152.017  12.900  31.828  1.00                 C  
ATOM   1510  CG  LEU   201     153.064  12.338  30.863  1.00                 C  
ATOM   1511  CD1 LEU   201     152.561  11.061  30.208  1.00                 C  
ATOM   1512  CD2 LEU   201     153.426  13.368  29.805  1.00                 C  
ATOM   1513  N   PHE   202     150.826  14.264  34.494  1.00                 N  
ATOM   1514  CA  PHE   202     149.683  14.867  35.152  1.00                 C  
ATOM   1515  C   PHE   202     150.069  16.246  35.601  1.00                 C  
ATOM   1516  O   PHE   202     149.241  17.156  35.645  1.00                 O  
ATOM   1517  CB  PHE   202     149.223  14.002  36.327  1.00                 C  
ATOM   1518  CG  PHE   202     150.158  14.029  37.502  1.00                 C  
ATOM   1519  CZ  PHE   202     151.891  14.075  39.675  1.00                 C  
ATOM   1520  CD1 PHE   202     150.028  14.994  38.486  1.00                 C  
ATOM   1521  CE1 PHE   202     150.888  15.019  39.568  1.00                 C  
ATOM   1522  CD2 PHE   202     151.167  13.091  37.624  1.00                 C  
ATOM   1523  CE2 PHE   202     152.027  13.116  38.706  1.00                 C  
ATOM   1524  N   GLU   203     151.351  16.432  35.936  1.00                 N  
ATOM   1525  CA  GLU   203     151.840  17.720  36.341  1.00                 C  
ATOM   1526  C   GLU   203     151.873  18.649  35.152  1.00                 C  
ATOM   1527  O   GLU   203     151.613  19.845  35.267  1.00                 O  
ATOM   1528  CB  GLU   203     153.229  17.592  36.970  1.00                 C  
ATOM   1529  CD  GLU   203     152.994  19.489  38.622  1.00                 C  
ATOM   1530  CG  GLU   203     153.802  18.904  37.480  1.00                 C  
ATOM   1531  OE1 GLU   203     152.238  18.730  39.264  1.00                 O  
ATOM   1532  OE2 GLU   203     153.118  20.706  38.876  1.00                 O  
ATOM   1533  N   GLU   204     152.183  18.112  33.964  1.00                 N  
ATOM   1534  CA  GLU   204     152.218  18.915  32.768  1.00                 C  
ATOM   1535  C   GLU   204     150.827  19.390  32.420  1.00                 C  
ATOM   1536  O   GLU   204     150.631  20.516  31.962  1.00                 O  
ATOM   1537  CB  GLU   204     152.822  18.122  31.608  1.00                 C  
ATOM   1538  CD  GLU   204     154.858  16.998  30.621  1.00                 C  
ATOM   1539  CG  GLU   204     154.308  17.836  31.758  1.00                 C  
ATOM   1540  OE1 GLU   204     154.578  17.329  29.450  1.00                 O  
ATOM   1541  OE2 GLU   204     155.569  16.010  30.901  1.00                 O  
ATOM   1542  N   MET   205     149.821  18.528  32.643  1.00                 N  
ATOM   1543  CA  MET   205     148.453  18.858  32.353  1.00                 C  
ATOM   1544  C   MET   205     147.969  19.964  33.272  1.00                 C  
ATOM   1545  O   MET   205     147.223  20.863  32.892  1.00                 O  
ATOM   1546  CB  MET   205     147.563  17.621  32.490  1.00                 C  
ATOM   1547  SD  MET   205     145.959  18.314  30.339  1.00                 S  
ATOM   1548  CE  MET   205     146.285  16.747  29.535  1.00                 C  
ATOM   1549  CG  MET   205     146.119  17.847  32.073  1.00                 C  
ATOM   1550  N   LEU   206     148.363  19.912  34.545  1.00                 N  
ATOM   1551  CA  LEU   206     147.979  20.912  35.509  1.00                 C  
ATOM   1552  C   LEU   206     148.579  22.256  35.148  1.00                 C  
ATOM   1553  O   LEU   206     147.928  23.302  35.251  1.00                 O  
ATOM   1554  CB  LEU   206     148.413  20.495  36.916  1.00                 C  
ATOM   1555  CG  LEU   206     148.036  21.448  38.052  1.00                 C  
ATOM   1556  CD1 LEU   206     146.528  21.629  38.124  1.00                 C  
ATOM   1557  CD2 LEU   206     148.572  20.938  39.381  1.00                 C  
ATOM   1558  N   GLN   207     149.842  22.238  34.704  1.00                 N  
ATOM   1559  CA  GLN   207     150.554  23.374  34.301  1.00                 C  
ATOM   1560  C   GLN   207     149.900  24.054  33.072  1.00                 C  
ATOM   1561  O   GLN   207     149.729  25.270  32.922  1.00                 O  
ATOM   1562  CB  GLN   207     152.005  23.011  33.980  1.00                 C  
ATOM   1563  CD  GLN   207     154.233  22.179  34.831  1.00                 C  
ATOM   1564  CG  GLN   207     152.837  22.642  35.198  1.00                 C  
ATOM   1565  OE1 GLN   207     154.670  22.337  33.691  1.00                 O  
ATOM   1566  NE2 GLN   207     154.938  21.606  35.800  1.00                 N  
ATOM   1567  N   VAL   208     149.533  23.221  32.111  1.00                 N  
ATOM   1568  CA  VAL   208     148.914  23.708  30.903  1.00                 C  
ATOM   1569  C   VAL   208     147.614  24.402  31.273  1.00                 C  
ATOM   1570  O   VAL   208     147.253  25.441  30.721  1.00                 O  
ATOM   1571  CB  VAL   208     148.670  22.569  29.895  1.00                 C  
ATOM   1572  CG1 VAL   208     147.831  23.063  28.726  1.00                 C  
ATOM   1573  CG2 VAL   208     149.992  22.001  29.404  1.00                 C  
ATOM   1574  N   TYR   209     146.886  23.835  32.247  1.00                 N  
ATOM   1575  CA  TYR   209     145.630  24.381  32.685  1.00                 C  
ATOM   1576  C   TYR   209     145.792  25.737  33.335  1.00                 C  
ATOM   1577  O   TYR   209     145.012  26.658  33.085  1.00                 O  
ATOM   1578  CB  TYR   209     144.942  23.425  33.662  1.00                 C  
ATOM   1579  CG  TYR   209     143.590  23.906  34.139  1.00                 C  
ATOM   1580  OH  TYR   209     139.866  25.223  35.438  1.00                 O  
ATOM   1581  CZ  TYR   209     141.099  24.788  35.010  1.00                 C  
ATOM   1582  CD1 TYR   209     142.470  23.801  33.325  1.00                 C  
ATOM   1583  CE1 TYR   209     141.230  24.237  33.753  1.00                 C  
ATOM   1584  CD2 TYR   209     143.439  24.464  35.402  1.00                 C  
ATOM   1585  CE2 TYR   209     142.208  24.906  35.847  1.00                 C  
ATOM   1586  N   ASN   210     146.809  25.903  34.189  1.00                 N  
ATOM   1587  CA  ASN   210     147.005  27.172  34.844  1.00                 C  
ATOM   1588  C   ASN   210     147.373  28.273  33.857  1.00                 C  
ATOM   1589  O   ASN   210     146.994  29.435  34.028  1.00                 O  
ATOM   1590  CB  ASN   210     148.079  27.055  35.928  1.00                 C  
ATOM   1591  CG  ASN   210     147.594  26.301  37.150  1.00                 C  
ATOM   1592  OD1 ASN   210     146.391  26.205  37.395  1.00                 O  
ATOM   1593  ND2 ASN   210     148.530  25.762  37.922  1.00                 N  
ATOM   1594  N   ASN   211     148.089  27.914  32.776  1.00                 N  
ATOM   1595  CA  ASN   211     148.489  28.865  31.755  1.00                 C  
ATOM   1596  C   ASN   211     147.359  29.215  30.798  1.00                 C  
ATOM   1597  O   ASN   211     147.145  30.386  30.472  1.00                 O  
ATOM   1598  CB  ASN   211     149.686  28.332  30.965  1.00                 C  
ATOM   1599  CG  ASN   211     150.240  29.350  29.988  1.00                 C  
ATOM   1600  OD1 ASN   211     149.852  29.378  28.820  1.00                 O  
ATOM   1601  ND2 ASN   211     151.150  30.191  30.465  1.00                 N  
ATOM   1602  N   ILE   212     146.607  28.209  30.319  1.00                 N  
ATOM   1603  CA  ILE   212     145.536  28.438  29.367  1.00                 C  
ATOM   1604  C   ILE   212     144.218  28.918  29.949  1.00                 C  
ATOM   1605  O   ILE   212     143.443  29.631  29.396  1.00                 O  
ATOM   1606  CB  ILE   212     145.232  27.172  28.544  1.00                 C  
ATOM   1607  CD1 ILE   212     146.315  25.468  26.989  1.00                 C  
ATOM   1608  CG1 ILE   212     146.410  26.836  27.628  1.00                 C  
ATOM   1609  CG2 ILE   212     143.938  27.342  27.764  1.00                 C  
ATOM   1610  N   GLN   213     143.857  28.725  31.106  1.00                 N  
ATOM   1611  CA  GLN   213     142.693  29.305  31.736  1.00                 C  
ATOM   1612  C   GLN   213     141.450  28.726  31.064  1.00                 C  
ATOM   1613  O   GLN   213     140.654  29.461  30.472  1.00                 O  
ATOM   1614  CB  GLN   213     142.732  30.831  31.632  1.00                 C  
ATOM   1615  CD  GLN   213     143.761  31.369  33.875  1.00                 C  
ATOM   1616  CG  GLN   213     143.896  31.474  32.369  1.00                 C  
ATOM   1617  OE1 GLN   213     142.868  31.971  34.471  1.00                 O  
ATOM   1618  NE2 GLN   213     144.650  30.603  34.496  1.00                 N  
ATOM   1619  N   PRO   214     141.264  27.410  31.053  1.00                 N  
ATOM   1620  CA  PRO   214     140.151  26.732  30.411  1.00                 C  
ATOM   1621  C   PRO   214     138.904  26.777  31.278  1.00                 C  
ATOM   1622  O   PRO   214     138.960  26.833  32.508  1.00                 O  
ATOM   1623  CB  PRO   214     140.650  25.298  30.223  1.00                 C  
ATOM   1624  CD  PRO   214     142.417  26.513  31.286  1.00                 C  
ATOM   1625  CG  PRO   214     142.136  25.405  30.310  1.00                 C  
ATOM   1626  N   ASP   215     137.737  26.745  30.632  1.00                 N  
ATOM   1627  CA  ASP   215     136.494  26.832  31.348  1.00                 C  
ATOM   1628  C   ASP   215     136.051  25.469  31.673  1.00                 C  
ATOM   1629  O   ASP   215     135.767  25.080  32.807  1.00                 O  
ATOM   1630  CB  ASP   215     135.449  27.580  30.518  1.00                 C  
ATOM   1631  CG  ASP   215     135.768  29.055  30.372  1.00                 C  
ATOM   1632  OD1 ASP   215     136.627  29.555  31.128  1.00                 O  
ATOM   1633  OD2 ASP   215     135.158  29.711  29.501  1.00                 O  
ATOM   1634  N   ASN   216     136.144  24.690  30.650  1.00                 N  
ATOM   1635  CA  ASN   216     135.643  23.380  30.841  1.00                 C  
ATOM   1636  C   ASN   216     136.784  22.416  30.667  1.00                 C  
ATOM   1637  O   ASN   216     137.640  22.590  29.806  1.00                 O  
ATOM   1638  CB  ASN   216     134.493  23.100  29.872  1.00                 C  
ATOM   1639  CG  ASN   216     133.851  21.746  30.105  1.00                 C  
ATOM   1640  OD1 ASN   216     134.380  20.917  30.847  1.00                 O  
ATOM   1641  ND2 ASN   216     132.707  21.517  29.470  1.00                 N  
ATOM   1642  N   VAL   217     136.823  21.361  31.504  1.00                 N  
ATOM   1643  CA  VAL   217     137.833  20.336  31.415  1.00                 C  
ATOM   1644  C   VAL   217     137.017  19.071  31.352  1.00                 C  
ATOM   1645  O   VAL   217     136.409  18.656  32.334  1.00                 O  
ATOM   1646  CB  VAL   217     138.809  20.401  32.604  1.00                 C  
ATOM   1647  CG1 VAL   217     139.858  19.305  32.493  1.00                 C  
ATOM   1648  CG2 VAL   217     139.469  21.769  32.678  1.00                 C  
ATOM   1649  N   ILE   218     136.971  18.436  30.170  1.00                 N  
ATOM   1650  CA  ILE   218     136.163  17.260  29.976  1.00                 C  
ATOM   1651  C   ILE   218     136.959  15.974  30.018  1.00                 C  
ATOM   1652  O   ILE   218     137.907  15.770  29.262  1.00                 O  
ATOM   1653  CB  ILE   218     135.392  17.318  28.644  1.00                 C  
ATOM   1654  CD1 ILE   218     133.840  18.799  27.267  1.00                 C  
ATOM   1655  CG1 ILE   218     134.456  18.528  28.622  1.00                 C  
ATOM   1656  CG2 ILE   218     134.643  16.017  28.405  1.00                 C  
ATOM   1657  N   PHE   219     136.558  15.063  30.920  1.00                 N  
ATOM   1658  CA  PHE   219     137.173  13.770  31.021  1.00                 C  
ATOM   1659  C   PHE   219     136.464  12.880  30.033  1.00                 C  
ATOM   1660  O   PHE   219     135.256  12.660  30.125  1.00                 O  
ATOM   1661  CB  PHE   219     137.081  13.244  32.455  1.00                 C  
ATOM   1662  CG  PHE   219     137.738  11.907  32.653  1.00                 C  
ATOM   1663  CZ  PHE   219     138.946   9.431  33.019  1.00                 C  
ATOM   1664  CD1 PHE   219     139.115  11.802  32.737  1.00                 C  
ATOM   1665  CE1 PHE   219     139.719  10.573  32.920  1.00                 C  
ATOM   1666  CD2 PHE   219     136.978  10.755  32.755  1.00                 C  
ATOM   1667  CE2 PHE   219     137.582   9.526  32.937  1.00                 C  
ATOM   1668  N   VAL   220     137.207  12.369  29.036  1.00                 N  
ATOM   1669  CA  VAL   220     136.668  11.498  28.022  1.00                 C  
ATOM   1670  C   VAL   220     136.853  10.082  28.529  1.00                 C  
ATOM   1671  O   VAL   220     137.974   9.590  28.670  1.00                 O  
ATOM   1672  CB  VAL   220     137.352  11.725  26.661  1.00                 C  
ATOM   1673  CG1 VAL   220     136.792  10.770  25.618  1.00                 C  
ATOM   1674  CG2 VAL   220     137.181  13.169  26.213  1.00                 C  
ATOM   1675  N   MET   221     135.729   9.406  28.819  1.00                 N  
ATOM   1676  CA  MET   221     135.736   8.081  29.376  1.00                 C  
ATOM   1677  C   MET   221     135.131   7.049  28.449  1.00                 C  
ATOM   1678  O   MET   221     134.009   7.187  27.971  1.00                 O  
ATOM   1679  CB  MET   221     134.987   8.056  30.710  1.00                 C  
ATOM   1680  SD  MET   221     136.594   6.151  31.918  1.00                 S  
ATOM   1681  CE  MET   221     136.846   7.198  33.349  1.00                 C  
ATOM   1682  CG  MET   221     134.960   6.693  31.382  1.00                 C  
ATOM   1683  N   ASP   222     135.884   5.973  28.193  1.00                 N  
ATOM   1684  CA  ASP   222     135.444   4.889  27.347  1.00                 C  
ATOM   1685  C   ASP   222     134.358   4.126  28.070  1.00                 C  
ATOM   1686  O   ASP   222     134.459   3.808  29.247  1.00                 O  
ATOM   1687  CB  ASP   222     136.621   3.980  26.985  1.00                 C  
ATOM   1688  CG  ASP   222     136.240   2.905  25.987  1.00                 C  
ATOM   1689  OD1 ASP   222     135.285   2.149  26.263  1.00                 O  
ATOM   1690  OD2 ASP   222     136.897   2.818  24.928  1.00                 O  
ATOM   1691  N   ALA   223     133.246   3.830  27.386  1.00                 N  
ATOM   1692  CA  ALA   223     132.138   3.121  27.984  1.00                 C  
ATOM   1693  C   ALA   223     132.520   1.748  28.504  1.00                 C  
ATOM   1694  O   ALA   223     131.870   1.225  29.409  1.00                 O  
ATOM   1695  CB  ALA   223     131.001   2.974  26.984  1.00                 C  
ATOM   1696  N   SER   224     133.583   1.133  27.950  1.00                 N  
ATOM   1697  CA  SER   224     133.993  -0.185  28.376  1.00                 C  
ATOM   1698  C   SER   224     134.895  -0.179  29.598  1.00                 C  
ATOM   1699  O   SER   224     135.273  -1.241  30.102  1.00                 O  
ATOM   1700  CB  SER   224     134.712  -0.916  27.240  1.00                 C  
ATOM   1701  OG  SER   224     135.938  -0.281  26.921  1.00                 O  
ATOM   1702  N   ILE   225     135.264   1.012  30.099  1.00                 N  
ATOM   1703  CA  ILE   225     136.133   1.122  31.247  1.00                 C  
ATOM   1704  C   ILE   225     135.589   0.323  32.410  1.00                 C  
ATOM   1705  O   ILE   225     134.409   0.337  32.678  1.00                 O  
ATOM   1706  CB  ILE   225     136.334   2.591  31.664  1.00                 C  
ATOM   1707  CD1 ILE   225     138.859   2.483  31.999  1.00                 C  
ATOM   1708  CG1 ILE   225     137.507   2.713  32.639  1.00                 C  
ATOM   1709  CG2 ILE   225     135.050   3.159  32.249  1.00                 C  
ATOM   1710  N   GLY   226     136.479  -0.383  33.133  1.00                 N  
ATOM   1711  CA  GLY   226     136.071  -1.206  34.244  1.00                 C  
ATOM   1712  C   GLY   226     136.114  -0.561  35.614  1.00                 C  
ATOM   1713  O   GLY   226     135.891   0.629  35.789  1.00                 O  
ATOM   1714  N   GLN   227     136.416  -1.380  36.642  1.00                 N  
ATOM   1715  CA  GLN   227     136.453  -0.962  38.026  1.00                 C  
ATOM   1716  C   GLN   227     137.323   0.243  38.335  1.00                 C  
ATOM   1717  O   GLN   227     137.041   1.001  39.266  1.00                 O  
ATOM   1718  CB  GLN   227     136.928  -2.109  38.920  1.00                 C  
ATOM   1719  CD  GLN   227     138.559  -3.496  37.579  1.00                 C  
ATOM   1720  CG  GLN   227     138.382  -2.500  38.708  1.00                 C  
ATOM   1721  OE1 GLN   227     137.835  -3.456  36.584  1.00                 O  
ATOM   1722  NE2 GLN   227     139.526  -4.394  37.730  1.00                 N  
ATOM   1723  N   ALA   228     138.399   0.458  37.565  1.00                 N  
ATOM   1724  CA  ALA   228     139.289   1.573  37.808  1.00                 C  
ATOM   1725  C   ALA   228     138.739   2.924  37.388  1.00                 C  
ATOM   1726  O   ALA   228     139.385   3.950  37.602  1.00                 O  
ATOM   1727  CB  ALA   228     140.616   1.357  37.096  1.00                 C  
ATOM   1728  N   CYS   229     137.534   2.971  36.801  1.00                 N  
ATOM   1729  CA  CYS   229     136.951   4.226  36.391  1.00                 C  
ATOM   1730  C   CYS   229     136.884   5.187  37.563  1.00                 C  
ATOM   1731  O   CYS   229     137.109   6.388  37.421  1.00                 O  
ATOM   1732  CB  CYS   229     135.556   4.002  35.803  1.00                 C  
ATOM   1733  SG  CYS   229     134.780   5.492  35.134  1.00                 S  
ATOM   1734  N   GLU   230     136.589   4.643  38.752  1.00                 N  
ATOM   1735  CA  GLU   230     136.494   5.407  39.965  1.00                 C  
ATOM   1736  C   GLU   230     137.771   6.166  40.274  1.00                 C  
ATOM   1737  O   GLU   230     137.762   7.382  40.477  1.00                 O  
ATOM   1738  CB  GLU   230     136.147   4.497  41.145  1.00                 C  
ATOM   1739  CD  GLU   230     135.616   4.302  43.607  1.00                 C  
ATOM   1740  CG  GLU   230     135.991   5.230  42.468  1.00                 C  
ATOM   1741  OE1 GLU   230     134.988   3.256  43.339  1.00                 O  
ATOM   1742  OE2 GLU   230     135.951   4.620  44.767  1.00                 O  
ATOM   1743  N   SER   231     138.906   5.451  40.313  1.00                 N  
ATOM   1744  CA  SER   231     140.187   6.054  40.615  1.00                 C  
ATOM   1745  C   SER   231     140.663   6.994  39.530  1.00                 C  
ATOM   1746  O   SER   231     141.329   7.996  39.800  1.00                 O  
ATOM   1747  CB  SER   231     141.247   4.974  40.844  1.00                 C  
ATOM   1748  OG  SER   231     141.498   4.246  39.655  1.00                 O  
ATOM   1749  N   GLN   232     140.340   6.680  38.270  1.00                 N  
ATOM   1750  CA  GLN   232     140.719   7.509  37.156  1.00                 C  
ATOM   1751  C   GLN   232     140.006   8.844  37.235  1.00                 C  
ATOM   1752  O   GLN   232     140.623   9.904  37.132  1.00                 O  
ATOM   1753  CB  GLN   232     140.404   6.807  35.834  1.00                 C  
ATOM   1754  CD  GLN   232     140.878   4.872  34.281  1.00                 C  
ATOM   1755  CG  GLN   232     141.282   5.600  35.547  1.00                 C  
ATOM   1756  OE1 GLN   232     140.947   5.428  33.185  1.00                 O  
ATOM   1757  NE2 GLN   232     140.453   3.622  34.428  1.00                 N  
ATOM   1758  N   SER   233     138.684   8.826  37.446  1.00                 N  
ATOM   1759  CA  SER   233     137.916  10.048  37.525  1.00                 C  
ATOM   1760  C   SER   233     138.368  10.917  38.680  1.00                 C  
ATOM   1761  O   SER   233     138.534  12.129  38.544  1.00                 O  
ATOM   1762  CB  SER   233     136.425   9.736  37.664  1.00                 C  
ATOM   1763  OG  SER   233     136.152   9.084  38.892  1.00                 O  
ATOM   1764  N   LYS   234     138.591  10.304  39.849  1.00                 N  
ATOM   1765  CA  LYS   234     139.040  11.015  40.996  1.00                 C  
ATOM   1766  C   LYS   234     140.378  11.690  40.847  1.00                 C  
ATOM   1767  O   LYS   234     140.581  12.835  41.259  1.00                 O  
ATOM   1768  CB  LYS   234     139.116  10.084  42.208  1.00                 C  
ATOM   1769  CD  LYS   234     137.911   8.712  43.930  1.00                 C  
ATOM   1770  CE  LYS   234     136.557   8.265  44.455  1.00                 C  
ATOM   1771  CG  LYS   234     137.761   9.649  42.742  1.00                 C  
ATOM   1772  NZ  LYS   234     136.689   7.313  45.592  1.00                 N  
ATOM   1773  N   ALA   235     141.326  10.987  40.229  1.00                 N  
ATOM   1774  CA  ALA   235     142.659  11.509  40.045  1.00                 C  
ATOM   1775  C   ALA   235     142.657  12.676  39.092  1.00                 C  
ATOM   1776  O   ALA   235     143.293  13.682  39.347  1.00                 O  
ATOM   1777  CB  ALA   235     143.590  10.419  39.537  1.00                 C  
ATOM   1778  N   PHE   236     141.946  12.586  37.966  1.00                 N  
ATOM   1779  CA  PHE   236     141.909  13.690  37.037  1.00                 C  
ATOM   1780  C   PHE   236     141.210  14.878  37.664  1.00                 C  
ATOM   1781  O   PHE   236     141.628  16.019  37.490  1.00                 O  
ATOM   1782  CB  PHE   236     141.208  13.277  35.741  1.00                 C  
ATOM   1783  CG  PHE   236     142.029  12.367  34.872  1.00                 C  
ATOM   1784  CZ  PHE   236     143.549  10.688  33.260  1.00                 C  
ATOM   1785  CD1 PHE   236     142.138  11.019  35.165  1.00                 C  
ATOM   1786  CE1 PHE   236     142.893  10.181  34.366  1.00                 C  
ATOM   1787  CD2 PHE   236     142.692  12.859  33.762  1.00                 C  
ATOM   1788  CE2 PHE   236     143.447  12.022  32.962  1.00                 C  
ATOM   1789  N   LYS   237     140.145  14.620  38.436  1.00                 N  
ATOM   1790  CA  LYS   237     139.394  15.673  39.076  1.00                 C  
ATOM   1791  C   LYS   237     140.208  16.403  40.130  1.00                 C  
ATOM   1792  O   LYS   237     140.144  17.627  40.254  1.00                 O  
ATOM   1793  CB  LYS   237     138.121  15.112  39.714  1.00                 C  
ATOM   1794  CD  LYS   237     136.664  17.124  39.358  1.00                 C  
ATOM   1795  CE  LYS   237     135.702  18.105  40.010  1.00                 C  
ATOM   1796  CG  LYS   237     137.247  16.161  40.380  1.00                 C  
ATOM   1797  NZ  LYS   237     135.167  19.091  39.031  1.00                 N  
ATOM   1798  N   ALA   238     140.993  15.664  40.920  1.00                 N  
ATOM   1799  CA  ALA   238     141.764  16.288  41.968  1.00                 C  
ATOM   1800  C   ALA   238     142.986  17.006  41.436  1.00                 C  
ATOM   1801  O   ALA   238     143.447  17.998  42.003  1.00                 O  
ATOM   1802  CB  ALA   238     142.193  15.254  42.998  1.00                 C  
ATOM   1803  N   LYS   239     143.526  16.533  40.323  1.00                 N  
ATOM   1804  CA  LYS   239     144.618  17.245  39.863  1.00                 C  
ATOM   1805  C   LYS   239     144.456  18.292  38.797  1.00                 C  
ATOM   1806  O   LYS   239     145.198  19.274  38.802  1.00                 O  
ATOM   1807  CB  LYS   239     145.686  16.295  39.317  1.00                 C  
ATOM   1808  CD  LYS   239     146.911  16.024  41.490  1.00                 C  
ATOM   1809  CE  LYS   239     147.521  15.036  42.471  1.00                 C  
ATOM   1810  CG  LYS   239     146.221  15.308  40.341  1.00                 C  
ATOM   1811  NZ  LYS   239     148.181  15.723  43.615  1.00                 N  
ATOM   1812  N   VAL   240     143.400  18.206  37.957  1.00                 N  
ATOM   1813  CA  VAL   240     143.141  19.205  36.998  1.00                 C  
ATOM   1814  C   VAL   240     141.848  19.887  36.895  1.00                 C  
ATOM   1815  O   VAL   240     141.589  20.797  36.268  1.00                 O  
ATOM   1816  CB  VAL   240     143.377  18.688  35.567  1.00                 C  
ATOM   1817  CG1 VAL   240     143.047  19.769  34.549  1.00                 C  
ATOM   1818  CG2 VAL   240     144.814  18.217  35.401  1.00                 C  
ATOM   1819  N   ASP   241     141.308  20.186  37.815  1.00                 N  
ATOM   1820  CA  ASP   241     139.935  20.322  37.937  1.00                 C  
ATOM   1821  C   ASP   241     139.258  19.949  36.608  1.00                 C  
ATOM   1822  O   ASP   241     139.543  20.449  35.510  1.00                 O  
ATOM   1823  CB  ASP   241     139.573  21.750  38.351  1.00                 C  
ATOM   1824  CG  ASP   241     138.095  21.913  38.647  1.00                 C  
ATOM   1825  OD1 ASP   241     137.328  20.963  38.385  1.00                 O  
ATOM   1826  OD2 ASP   241     137.703  22.992  39.140  1.00                 O  
ATOM   1827  N   VAL   242     138.348  19.001  36.629  1.00                 N  
ATOM   1828  CA  VAL   242     137.698  18.476  35.452  1.00                 C  
ATOM   1829  C   VAL   242     136.198  18.525  35.712  1.00                 C  
ATOM   1830  O   VAL   242     135.741  18.021  36.729  1.00                 O  
ATOM   1831  CB  VAL   242     138.181  17.050  35.129  1.00                 C  
ATOM   1832  CG1 VAL   242     137.456  16.505  33.908  1.00                 C  
ATOM   1833  CG2 VAL   242     139.686  17.035  34.910  1.00                 C  
ATOM   1834  N   GLY   243     135.361  19.119  34.841  1.00                 N  
ATOM   1835  CA  GLY   243     133.906  19.191  35.011  1.00                 C  
ATOM   1836  C   GLY   243     133.415  19.002  33.651  1.00                 C  
ATOM   1837  O   GLY   243     133.871  19.163  32.603  1.00                 O  
ATOM   1838  N   SER   244     133.091  17.982  33.603  1.00                 N  
ATOM   1839  CA  SER   244     132.142  17.401  32.861  1.00                 C  
ATOM   1840  C   SER   244     132.784  16.220  32.192  1.00                 C  
ATOM   1841  O   SER   244     134.007  16.092  32.129  1.00                 O  
ATOM   1842  CB  SER   244     131.562  18.398  31.856  1.00                 C  
ATOM   1843  OG  SER   244     132.532  18.777  30.895  1.00                 O  
ATOM   1844  N   VAL   245     131.937  15.309  31.674  1.00                 N  
ATOM   1845  CA  VAL   245     132.436  14.113  31.044  1.00                 C  
ATOM   1846  C   VAL   245     131.791  13.801  29.710  1.00                 C  
ATOM   1847  O   VAL   245     130.683  14.236  29.407  1.00                 O  
ATOM   1848  CB  VAL   245     132.268  12.883  31.955  1.00                 C  
ATOM   1849  CG1 VAL   245     132.749  11.626  31.247  1.00                 C  
ATOM   1850  CG2 VAL   245     133.018  13.082  33.263  1.00                 C  
ATOM   1851  N   ILE   246     132.516  13.017  28.888  1.00                 N  
ATOM   1852  CA  ILE   246     132.033  12.544  27.615  1.00                 C  
ATOM   1853  C   ILE   246     132.185  11.047  27.704  1.00                 C  
ATOM   1854  O   ILE   246     133.261  10.541  28.013  1.00                 O  
ATOM   1855  CB  ILE   246     132.810  13.178  26.446  1.00                 C  
ATOM   1856  CD1 ILE   246     133.554  15.419  25.487  1.00                 C  
ATOM   1857  CG1 ILE   246     132.645  14.699  26.459  1.00                 C  
ATOM   1858  CG2 ILE   246     132.369  12.571  25.123  1.00                 C  
ATOM   1859  N   ILE   247     131.100  10.304  27.443  1.00                 N  
ATOM   1860  CA  ILE   247     131.126   8.863  27.497  1.00                 C  
ATOM   1861  C   ILE   247     131.189   8.367  26.072  1.00                 C  
ATOM   1862  O   ILE   247     130.246   8.518  25.300  1.00                 O  
ATOM   1863  CB  ILE   247     129.905   8.304  28.250  1.00                 C  
ATOM   1864  CD1 ILE   247     131.031   8.672  30.508  1.00                 C  
ATOM   1865  CG1 ILE   247     129.811   8.921  29.647  1.00                 C  
ATOM   1866  CG2 ILE   247     129.961   6.785  28.304  1.00                 C  
ATOM   1867  N   THR   248     132.316   7.759  25.672  1.00                 N  
ATOM   1868  CA  THR   248     132.493   7.318  24.308  1.00                 C  
ATOM   1869  C   THR   248     132.230   5.844  24.057  1.00                 C  
ATOM   1870  O   THR   248     132.119   5.033  24.971  1.00                 O  
ATOM   1871  CB  THR   248     133.917   7.611  23.800  1.00                 C  
ATOM   1872  OG1 THR   248     134.864   6.844  24.555  1.00                 O  
ATOM   1873  CG2 THR   248     134.247   9.087  23.962  1.00                 C  
ATOM   1874  N   LYS   249     132.136   5.498  22.755  1.00                 N  
ATOM   1875  CA  LYS   249     131.950   4.155  22.274  1.00                 C  
ATOM   1876  C   LYS   249     130.674   3.515  22.786  1.00                 C  
ATOM   1877  O   LYS   249     130.559   2.350  23.086  1.00                 O  
ATOM   1878  CB  LYS   249     133.141   3.277  22.663  1.00                 C  
ATOM   1879  CD  LYS   249     135.594   2.787  22.453  1.00                 C  
ATOM   1880  CE  LYS   249     136.927   3.268  21.903  1.00                 C  
ATOM   1881  CG  LYS   249     134.470   3.745  22.093  1.00                 C  
ATOM   1882  NZ  LYS   249     138.047   2.370  22.299  1.00                 N  
ATOM   1883  N   LEU   250     129.599   4.277  22.902  1.00                 N  
ATOM   1884  CA  LEU   250     128.342   3.753  23.363  1.00                 C  
ATOM   1885  C   LEU   250     127.669   2.949  22.272  1.00                 C  
ATOM   1886  O   LEU   250     126.716   2.221  22.478  1.00                 O  
ATOM   1887  CB  LEU   250     127.428   4.887  23.830  1.00                 C  
ATOM   1888  CG  LEU   250     127.903   5.684  25.047  1.00                 C  
ATOM   1889  CD1 LEU   250     126.968   6.852  25.323  1.00                 C  
ATOM   1890  CD2 LEU   250     128.005   4.786  26.271  1.00                 C  
ATOM   1891  N   ASP   251     128.198   2.973  21.050  1.00                 N  
ATOM   1892  CA  ASP   251     127.614   2.186  19.983  1.00                 C  
ATOM   1893  C   ASP   251     128.031   0.740  20.131  1.00                 C  
ATOM   1894  O   ASP   251     127.640  -0.141  19.368  1.00                 O  
ATOM   1895  CB  ASP   251     128.034   2.737  18.619  1.00                 C  
ATOM   1896  CG  ASP   251     129.524   2.608  18.372  1.00                 C  
ATOM   1897  OD1 ASP   251     130.224   2.046  19.240  1.00                 O  
ATOM   1898  OD2 ASP   251     129.992   3.068  17.309  1.00                 O  
ATOM   1899  N   GLY   252     128.849   0.448  21.162  1.00                 N  
ATOM   1900  CA  GLY   252     129.225  -0.909  21.463  1.00                 C  
ATOM   1901  C   GLY   252     128.216  -1.495  22.372  1.00                 C  
ATOM   1902  O   GLY   252     127.152  -0.915  22.553  1.00                 O  
ATOM   1903  N   HIS   253     128.506  -2.660  22.994  1.00                 N  
ATOM   1904  CA  HIS   253     127.529  -3.275  23.871  1.00                 C  
ATOM   1905  C   HIS   253     127.945  -3.264  25.328  1.00                 C  
ATOM   1906  O   HIS   253     127.369  -3.927  26.179  1.00                 O  
ATOM   1907  CB  HIS   253     127.258  -4.719  23.442  1.00                 C  
ATOM   1908  CG  HIS   253     126.661  -4.841  22.075  1.00                 C  
ATOM   1909  ND1 HIS   253     125.376  -4.436  21.785  1.00                 N  
ATOM   1910  CE1 HIS   253     125.126  -4.671  20.484  1.00                 C  
ATOM   1911  CD2 HIS   253     127.116  -5.335  20.784  1.00                 C  
ATOM   1912  NE2 HIS   253     126.166  -5.210  19.878  1.00                 N  
ATOM   1913  N   ALA   254     128.960  -2.470  25.682  1.00                 N  
ATOM   1914  CA  ALA   254     129.380  -2.367  27.061  1.00                 C  
ATOM   1915  C   ALA   254     128.247  -1.716  27.819  1.00                 C  
ATOM   1916  O   ALA   254     127.608  -0.792  27.321  1.00                 O  
ATOM   1917  CB  ALA   254     130.674  -1.575  27.163  1.00                 C  
ATOM   1918  N   LYS   255     127.965  -2.202  29.041  1.00                 N  
ATOM   1919  CA  LYS   255     126.917  -1.682  29.871  1.00                 C  
ATOM   1920  C   LYS   255     127.065  -0.236  30.266  1.00                 C  
ATOM   1921  O   LYS   255     126.079   0.488  30.453  1.00                 O  
ATOM   1922  CB  LYS   255     126.791  -2.506  31.154  1.00                 C  
ATOM   1923  CD  LYS   255     127.817  -3.268  33.314  1.00                 C  
ATOM   1924  CE  LYS   255     128.989  -3.113  34.270  1.00                 C  
ATOM   1925  CG  LYS   255     127.979  -2.377  32.093  1.00                 C  
ATOM   1926  NZ  LYS   255     128.866  -4.014  35.449  1.00                 N  
ATOM   1927  N   GLY   256     128.314   0.216  30.406  1.00                 N  
ATOM   1928  CA  GLY   256     128.579   1.600  30.727  1.00                 C  
ATOM   1929  C   GLY   256     128.541   2.001  32.187  1.00                 C  
ATOM   1930  O   GLY   256     128.353   3.181  32.505  1.00                 O  
ATOM   1931  N   GLY   257     128.746   1.052  33.108  1.00                 N  
ATOM   1932  CA  GLY   257     128.726   1.358  34.523  1.00                 C  
ATOM   1933  C   GLY   257     129.788   2.322  34.967  1.00                 C  
ATOM   1934  O   GLY   257     129.653   2.972  36.007  1.00                 O  
ATOM   1935  N   GLY   258     130.874   2.457  34.189  1.00                 N  
ATOM   1936  CA  GLY   258     131.931   3.384  34.514  1.00                 C  
ATOM   1937  C   GLY   258     131.397   4.791  34.672  1.00                 C  
ATOM   1938  O   GLY   258     131.938   5.600  35.428  1.00                 O  
ATOM   1939  N   ALA   259     130.305   5.111  33.960  1.00                 N  
ATOM   1940  CA  ALA   259     129.693   6.416  34.026  1.00                 C  
ATOM   1941  C   ALA   259     129.168   6.731  35.409  1.00                 C  
ATOM   1942  O   ALA   259     129.318   7.847  35.908  1.00                 O  
ATOM   1943  CB  ALA   259     128.561   6.523  33.015  1.00                 C  
ATOM   1944  N   LEU   260     128.547   5.743  36.065  1.00                 N  
ATOM   1945  CA  LEU   260     128.025   5.928  37.387  1.00                 C  
ATOM   1946  C   LEU   260     129.161   6.110  38.369  1.00                 C  
ATOM   1947  O   LEU   260     129.101   6.902  39.310  1.00                 O  
ATOM   1948  CB  LEU   260     127.148   4.740  37.788  1.00                 C  
ATOM   1949  CG  LEU   260     126.490   4.818  39.167  1.00                 C  
ATOM   1950  CD1 LEU   260     125.593   6.043  39.266  1.00                 C  
ATOM   1951  CD2 LEU   260     125.693   3.555  39.455  1.00                 C  
ATOM   1952  N   SER   261     130.248   5.366  38.172  1.00                 N  
ATOM   1953  CA  SER   261     131.398   5.470  39.034  1.00                 C  
ATOM   1954  C   SER   261     131.994   6.863  38.966  1.00                 C  
ATOM   1955  O   SER   261     132.298   7.477  39.988  1.00                 O  
ATOM   1956  CB  SER   261     132.448   4.424  38.655  1.00                 C  
ATOM   1957  OG  SER   261     133.595   4.530  39.481  1.00                 O  
ATOM   1958  N   ALA   262     132.148   7.397  37.744  1.00                 N  
ATOM   1959  CA  ALA   262     132.720   8.709  37.538  1.00                 C  
ATOM   1960  C   ALA   262     131.822   9.798  38.083  1.00                 C  
ATOM   1961  O   ALA   262     132.290  10.768  38.676  1.00                 O  
ATOM   1962  CB  ALA   262     132.983   8.946  36.059  1.00                 C  
ATOM   1963  N   VAL   263     130.503   9.651  37.896  1.00                 N  
ATOM   1964  CA  VAL   263     129.529  10.606  38.376  1.00                 C  
ATOM   1965  C   VAL   263     129.523  10.665  39.886  1.00                 C  
ATOM   1966  O   VAL   263     129.473  11.738  40.490  1.00                 O  
ATOM   1967  CB  VAL   263     128.115  10.277  37.862  1.00                 C  
ATOM   1968  CG1 VAL   263     127.082  11.160  38.544  1.00                 C  
ATOM   1969  CG2 VAL   263     128.046  10.439  36.351  1.00                 C  
ATOM   1970  N   ALA   264     129.571   9.491  40.529  1.00                 N  
ATOM   1971  CA  ALA   264     129.501   9.369  41.955  1.00                 C  
ATOM   1972  C   ALA   264     130.644  10.062  42.667  1.00                 C  
ATOM   1973  O   ALA   264     130.448  10.640  43.738  1.00                 O  
ATOM   1974  CB  ALA   264     129.478   7.903  42.361  1.00                 C  
ATOM   1975  N   ALA   265     131.862  10.039  42.096  1.00                 N  
ATOM   1976  CA  ALA   265     132.988  10.667  42.762  1.00                 C  
ATOM   1977  C   ALA   265     133.314  12.080  42.322  1.00                 C  
ATOM   1978  O   ALA   265     134.079  12.770  43.005  1.00                 O  
ATOM   1979  CB  ALA   265     134.245   9.830  42.581  1.00                 C  
ATOM   1980  N   THR   266     132.776  12.548  41.181  1.00                 N  
ATOM   1981  CA  THR   266     133.071  13.888  40.721  1.00                 C  
ATOM   1982  C   THR   266     131.882  14.815  40.874  1.00                 C  
ATOM   1983  O   THR   266     132.034  16.010  41.075  1.00                 O  
ATOM   1984  CB  THR   266     133.521  13.893  39.248  1.00                 C  
ATOM   1985  OG1 THR   266     132.472  13.371  38.423  1.00                 O  
ATOM   1986  CG2 THR   266     134.758  13.027  39.066  1.00                 C  
ATOM   1987  N   LYS   267     130.651  14.342  40.810  1.00                 N  
ATOM   1988  CA  LYS   267     129.533  15.232  40.831  1.00                 C  
ATOM   1989  C   LYS   267     129.621  16.252  39.776  1.00                 C  
ATOM   1990  O   LYS   267     129.421  17.425  40.053  1.00                 O  
ATOM   1991  CB  LYS   267     129.417  15.914  42.196  1.00                 C  
ATOM   1992  CD  LYS   267     129.010  15.702  44.663  1.00                 C  
ATOM   1993  CE  LYS   267     128.758  14.744  45.816  1.00                 C  
ATOM   1994  CG  LYS   267     129.182  14.955  43.351  1.00                 C  
ATOM   1995  NZ  LYS   267     128.610  15.461  47.112  1.00                 N  
ATOM   1996  N   SER   268     129.964  15.813  38.551  1.00                 N  
ATOM   1997  CA  SER   268     130.027  16.653  37.381  1.00                 C  
ATOM   1998  C   SER   268     129.180  15.943  36.328  1.00                 C  
ATOM   1999  O   SER   268     129.311  14.720  36.154  1.00                 O  
ATOM   2000  CB  SER   268     131.479  16.858  36.946  1.00                 C  
ATOM   2001  OG  SER   268     132.222  17.532  37.947  1.00                 O  
ATOM   2002  N   PRO   269     128.269  16.683  35.666  1.00                 N  
ATOM   2003  CA  PRO   269     127.334  16.058  34.766  1.00                 C  
ATOM   2004  C   PRO   269     128.069  15.580  33.488  1.00                 C  
ATOM   2005  O   PRO   269     129.006  16.245  33.041  1.00                 O  
ATOM   2006  CB  PRO   269     126.317  17.161  34.464  1.00                 C  
ATOM   2007  CD  PRO   269     128.042  18.166  35.784  1.00                 C  
ATOM   2008  CG  PRO   269     127.073  18.431  34.667  1.00                 C  
ATOM   2009  N   VAL   270     127.532  14.520  32.786  1.00                 N  
ATOM   2010  CA  VAL   270     127.994  13.762  31.628  1.00                 C  
ATOM   2011  C   VAL   270     127.365  14.510  30.499  1.00                 C  
ATOM   2012  O   VAL   270     126.206  14.431  30.218  1.00                 O  
ATOM   2013  CB  VAL   270     127.586  12.280  31.724  1.00                 C  
ATOM   2014  CG1 VAL   270     128.061  11.516  30.498  1.00                 C  
ATOM   2015  CG2 VAL   270     128.143  11.656  32.994  1.00                 C  
ATOM   2016  N   ILE   271     128.065  15.427  29.849  1.00                 N  
ATOM   2017  CA  ILE   271     127.482  16.238  28.800  1.00                 C  
ATOM   2018  C   ILE   271     127.078  15.468  27.557  1.00                 C  
ATOM   2019  O   ILE   271     125.940  15.592  27.088  1.00                 O  
ATOM   2020  CB  ILE   271     128.433  17.369  28.367  1.00                 C  
ATOM   2021  CD1 ILE   271     129.736  19.365  29.270  1.00                 C  
ATOM   2022  CG1 ILE   271     128.613  18.378  29.503  1.00                 C  
ATOM   2023  CG2 ILE   271     127.927  18.032  27.095  1.00                 C  
ATOM   2024  N   PHE   272     128.014  14.711  26.953  1.00                 N  
ATOM   2025  CA  PHE   272     127.788  14.066  25.719  1.00                 C  
ATOM   2026  C   PHE   272     128.069  12.588  25.653  1.00                 C  
ATOM   2027  O   PHE   272     128.794  12.029  26.475  1.00                 O  
ATOM   2028  CB  PHE   272     128.617  14.721  24.612  1.00                 C  
ATOM   2029  CG  PHE   272     128.292  16.171  24.389  1.00                 C  
ATOM   2030  CZ  PHE   272     127.685  18.851  23.975  1.00                 C  
ATOM   2031  CD1 PHE   272     129.246  17.150  24.606  1.00                 C  
ATOM   2032  CE1 PHE   272     128.948  18.483  24.401  1.00                 C  
ATOM   2033  CD2 PHE   272     127.033  16.555  23.963  1.00                 C  
ATOM   2034  CE2 PHE   272     126.735  17.889  23.758  1.00                 C  
ATOM   2035  N   ILE   273     127.466  11.922  24.646  1.00                 N  
ATOM   2036  CA  ILE   273     127.618  10.514  24.400  1.00                 C  
ATOM   2037  C   ILE   273     128.258  10.369  23.034  1.00                 C  
ATOM   2038  O   ILE   273     127.818  10.979  22.060  1.00                 O  
ATOM   2039  CB  ILE   273     126.269   9.777  24.489  1.00                 C  
ATOM   2040  CD1 ILE   273     124.242   9.435  25.996  1.00                 C  
ATOM   2041  CG1 ILE   273     125.667   9.932  25.886  1.00                 C  
ATOM   2042  CG2 ILE   273     126.434   8.315  24.102  1.00                 C  
ATOM   2043  N   GLY   274     129.339   9.572  22.941  1.00                 N  
ATOM   2044  CA  GLY   274     129.978   9.312  21.668  1.00                 C  
ATOM   2045  C   GLY   274     129.285   8.048  21.185  1.00                 C  
ATOM   2046  O   GLY   274     129.335   7.051  21.892  1.00                 O  
ATOM   2047  N   THR   275     128.533   8.000  20.046  1.00                 N  
ATOM   2048  CA  THR   275     127.942   6.751  19.587  1.00                 C  
ATOM   2049  C   THR   275     128.834   6.028  18.584  1.00                 C  
ATOM   2050  O   THR   275     129.476   5.031  18.920  1.00                 O  
ATOM   2051  CB  THR   275     126.561   6.982  18.947  1.00                 C  
ATOM   2052  OG1 THR   275     125.669   7.545  19.917  1.00                 O  
ATOM   2053  CG2 THR   275     125.975   5.667  18.454  1.00                 C  
ATOM   2054  N   GLY   276     128.918   6.516  17.340  1.00                 N  
ATOM   2055  CA  GLY   276     129.718   5.863  16.337  1.00                 C  
ATOM   2056  C   GLY   276     131.031   6.558  16.083  1.00                 C  
ATOM   2057  O   GLY   276     131.427   7.482  16.794  1.00                 O  
ATOM   2058  N   GLU   277     131.754   6.129  15.041  1.00                 N  
ATOM   2059  CA  GLU   277     133.039   6.679  14.691  1.00                 C  
ATOM   2060  C   GLU   277     132.909   7.832  13.716  1.00                 C  
ATOM   2061  O   GLU   277     133.896   8.492  13.380  1.00                 O  
ATOM   2062  CB  GLU   277     133.941   5.596  14.094  1.00                 C  
ATOM   2063  CD  GLU   277     135.211   3.442  14.445  1.00                 C  
ATOM   2064  CG  GLU   277     134.310   4.490  15.068  1.00                 C  
ATOM   2065  OE1 GLU   277     135.411   3.487  13.213  1.00                 O  
ATOM   2066  OE2 GLU   277     135.716   2.575  15.189  1.00                 O  
ATOM   2067  N   HIS   278     132.918   9.069  14.197  1.00                 N  
ATOM   2068  CA  HIS   278     132.748  10.219  13.311  1.00                 C  
ATOM   2069  C   HIS   278     131.310  10.558  13.005  1.00                 C  
ATOM   2070  O   HIS   278     131.041  11.364  12.110  1.00                 O  
ATOM   2071  CB  HIS   278     133.481   9.989  11.988  1.00                 C  
ATOM   2072  CG  HIS   278     134.944   9.714  12.148  1.00                 C  
ATOM   2073  ND1 HIS   278     135.821  10.635  12.678  1.00                 N  
ATOM   2074  CE1 HIS   278     137.057  10.105  12.693  1.00                 C  
ATOM   2075  CD2 HIS   278     135.827   8.592  11.862  1.00                 C  
ATOM   2076  NE2 HIS   278     137.068   8.879  12.206  1.00                 N  
ATOM   2077  N   ILE   279     130.332   9.984  13.705  1.00                 N  
ATOM   2078  CA  ILE   279     128.930  10.295  13.483  1.00                 C  
ATOM   2079  C   ILE   279     128.657  11.744  13.911  1.00                 C  
ATOM   2080  O   ILE   279     129.165  12.237  14.922  1.00                 O  
ATOM   2081  CB  ILE   279     128.009   9.318  14.237  1.00                 C  
ATOM   2082  CD1 ILE   279     127.965   7.676  12.288  1.00                 C  
ATOM   2083  CG1 ILE   279     128.247   7.884  13.760  1.00                 C  
ATOM   2084  CG2 ILE   279     126.553   9.733  14.084  1.00                 C  
ATOM   2085  N   ASP   280     127.833  12.437  13.118  1.00                 N  
ATOM   2086  CA  ASP   280     127.787  13.912  13.311  1.00                 C  
ATOM   2087  C   ASP   280     126.600  14.257  14.191  1.00                 C  
ATOM   2088  O   ASP   280     125.549  14.716  13.736  1.00                 O  
ATOM   2089  CB  ASP   280     127.702  14.627  11.961  1.00                 C  
ATOM   2090  CG  ASP   280     128.973  14.485  11.146  1.00                 C  
ATOM   2091  OD1 ASP   280     130.043  14.256  11.749  1.00                 O  
ATOM   2092  OD2 ASP   280     128.899  14.604   9.905  1.00                 O  
ATOM   2093  N   ASP   281     126.780  14.028  15.493  1.00                 N  
ATOM   2094  CA  ASP   281     125.690  14.104  16.463  1.00                 C  
ATOM   2095  C   ASP   281     126.185  14.759  17.745  1.00                 C  
ATOM   2096  O   ASP   281     127.236  14.413  18.292  1.00                 O  
ATOM   2097  CB  ASP   281     125.128  12.710  16.748  1.00                 C  
ATOM   2098  CG  ASP   281     124.421  12.111  15.548  1.00                 C  
ATOM   2099  OD1 ASP   281     124.154  12.856  14.582  1.00                 O  
ATOM   2100  OD2 ASP   281     124.133  10.896  15.574  1.00                 O  
ATOM   2101  N   PHE   282     125.419  15.729  18.242  1.00                 N  
ATOM   2102  CA  PHE   282     125.563  16.116  19.653  1.00                 C  
ATOM   2103  C   PHE   282     124.682  15.211  20.485  1.00                 C  
ATOM   2104  O   PHE   282     123.456  15.347  20.463  1.00                 O  
ATOM   2105  CB  PHE   282     125.197  17.589  19.845  1.00                 C  
ATOM   2106  CG  PHE   282     125.378  18.081  21.252  1.00                 C  
ATOM   2107  CZ  PHE   282     125.707  18.987  23.859  1.00                 C  
ATOM   2108  CD1 PHE   282     126.505  18.800  21.610  1.00                 C  
ATOM   2109  CE1 PHE   282     126.671  19.252  22.906  1.00                 C  
ATOM   2110  CD2 PHE   282     124.422  17.823  22.219  1.00                 C  
ATOM   2111  CE2 PHE   282     124.588  18.275  23.514  1.00                 C  
ATOM   2112  N   GLU   283     125.235  14.272  21.236  1.00                 N  
ATOM   2113  CA  GLU   283     124.430  13.401  22.094  1.00                 C  
ATOM   2114  C   GLU   283     125.100  13.179  23.431  1.00                 C  
ATOM   2115  O   GLU   283     126.187  12.597  23.487  1.00                 O  
ATOM   2116  CB  GLU   283     124.176  12.058  21.406  1.00                 C  
ATOM   2117  CD  GLU   283     123.113  10.810  19.485  1.00                 C  
ATOM   2118  CG  GLU   283     123.346  12.159  20.136  1.00                 C  
ATOM   2119  OE1 GLU   283     123.579   9.793  20.040  1.00                 O  
ATOM   2120  OE2 GLU   283     122.464  10.770  18.418  1.00                 O  
ATOM   2121  N   PRO   284     124.593  13.610  24.603  1.00                 N  
ATOM   2122  CA  PRO   284     123.270  14.249  24.591  1.00                 C  
ATOM   2123  C   PRO   284     122.034  13.562  25.174  1.00                 C  
ATOM   2124  O   PRO   284     121.223  14.192  25.887  1.00                 O  
ATOM   2125  CB  PRO   284     122.982  14.477  23.106  1.00                 C  
ATOM   2126  CD  PRO   284     125.011  13.212  23.215  1.00                 C  
ATOM   2127  CG  PRO   284     123.760  13.412  22.407  1.00                 C  
ATOM   2128  N   PHE   285     121.927  12.281  24.856  1.00                 N  
ATOM   2129  CA  PHE   285     120.825  11.429  25.317  1.00                 C  
ATOM   2130  C   PHE   285     120.784  11.278  26.839  1.00                 C  
ATOM   2131  O   PHE   285     119.701  11.319  27.462  1.00                 O  
ATOM   2132  CB  PHE   285     120.918  10.041  24.679  1.00                 C  
ATOM   2133  CG  PHE   285     120.512  10.011  23.233  1.00                 C  
ATOM   2134  CZ  PHE   285     119.763   9.947  20.557  1.00                 C  
ATOM   2135  CD1 PHE   285     119.929  11.117  22.639  1.00                 C  
ATOM   2136  CE1 PHE   285     119.556  11.088  21.309  1.00                 C  
ATOM   2137  CD2 PHE   285     120.713   8.876  22.467  1.00                 C  
ATOM   2138  CE2 PHE   285     120.339   8.848  21.137  1.00                 C  
ATOM   2139  N   LYS   286     121.972  11.111  27.398  1.00                 N  
ATOM   2140  CA  LYS   286     122.166  10.958  28.845  1.00                 C  
ATOM   2141  C   LYS   286     121.757   9.526  29.196  1.00                 C  
ATOM   2142  O   LYS   286     121.560   8.675  28.302  1.00                 O  
ATOM   2143  CB  LYS   286     121.348  12.001  29.609  1.00                 C  
ATOM   2144  CD  LYS   286     122.938  13.939  29.465  1.00                 C  
ATOM   2145  CE  LYS   286     123.195  15.300  28.840  1.00                 C  
ATOM   2146  CG  LYS   286     121.549  13.427  29.120  1.00                 C  
ATOM   2147  NZ  LYS   286     124.621  15.711  28.972  1.00                 N  
ATOM   2148  N   VAL   287     121.637   9.302  30.495  1.00                 N  
ATOM   2149  CA  VAL   287     121.243   8.002  31.053  1.00                 C  
ATOM   2150  C   VAL   287     119.921   7.396  30.578  1.00                 C  
ATOM   2151  O   VAL   287     119.637   6.202  30.813  1.00                 O  
ATOM   2152  CB  VAL   287     121.161   8.049  32.590  1.00                 C  
ATOM   2153  CG1 VAL   287     119.953   8.858  33.035  1.00                 C  
ATOM   2154  CG2 VAL   287     121.105   6.641  33.164  1.00                 C  
ATOM   2155  N   GLN   288     119.075   8.180  30.051  1.00                 N  
ATOM   2156  CA  GLN   288     117.755   7.786  29.550  1.00                 C  
ATOM   2157  C   GLN   288     117.890   6.641  28.543  1.00                 C  
ATOM   2158  O   GLN   288     117.127   5.679  28.555  1.00                 O  
ATOM   2159  CB  GLN   288     117.046   8.982  28.911  1.00                 C  
ATOM   2160  CD  GLN   288     114.958   9.892  27.819  1.00                 C  
ATOM   2161  CG  GLN   288     115.645   8.675  28.405  1.00                 C  
ATOM   2162  OE1 GLN   288     115.167  11.016  28.277  1.00                 O  
ATOM   2163  NE2 GLN   288     114.133   9.672  26.802  1.00                 N  
ATOM   2164  N   PRO   289     118.875   6.693  27.665  1.00                 N  
ATOM   2165  CA  PRO   289     118.916   5.805  26.486  1.00                 C  
ATOM   2166  C   PRO   289     119.444   4.473  26.971  1.00                 C  
ATOM   2167  O   PRO   289     118.874   3.439  26.634  1.00                 O  
ATOM   2168  CB  PRO   289     119.861   6.519  25.518  1.00                 C  
ATOM   2169  CD  PRO   289     119.622   7.991  27.390  1.00                 C  
ATOM   2170  CG  PRO   289     119.763   7.959  25.894  1.00                 C  
ATOM   2171  N   PHE   290     120.424   4.538  27.870  1.00                 N  
ATOM   2172  CA  PHE   290     120.911   3.302  28.568  1.00                 C  
ATOM   2173  C   PHE   290     119.794   2.668  29.392  1.00                 C  
ATOM   2174  O   PHE   290     119.688   1.418  29.446  1.00                 O  
ATOM   2175  CB  PHE   290     122.108   3.629  29.463  1.00                 C  
ATOM   2176  CG  PHE   290     123.384   3.864  28.706  1.00                 C  
ATOM   2177  CZ  PHE   290     125.746   4.293  27.304  1.00                 C  
ATOM   2178  CD1 PHE   290     123.967   5.119  28.677  1.00                 C  
ATOM   2179  CE1 PHE   290     125.141   5.335  27.980  1.00                 C  
ATOM   2180  CD2 PHE   290     124.001   2.831  28.023  1.00                 C  
ATOM   2181  CE2 PHE   290     125.175   3.047  27.327  1.00                 C  
ATOM   2182  N   VAL   291     118.954   3.325  30.099  1.00                 N  
ATOM   2183  CA  VAL   291     117.848   2.751  30.827  1.00                 C  
ATOM   2184  C   VAL   291     116.781   2.233  29.824  1.00                 C  
ATOM   2185  O   VAL   291     116.139   1.205  30.056  1.00                 O  
ATOM   2186  CB  VAL   291     117.228   3.767  31.804  1.00                 C  
ATOM   2187  CG1 VAL   291     118.261   4.227  32.821  1.00                 C  
ATOM   2188  CG2 VAL   291     116.656   4.955  31.046  1.00                 C  
ATOM   2189  N   SER   292     116.582   2.924  28.713  1.00                 N  
ATOM   2190  CA  SER   292     115.638   2.465  27.680  1.00                 C  
ATOM   2191  C   SER   292     116.158   1.192  27.023  1.00                 C  
ATOM   2192  O   SER   292     115.397   0.285  26.676  1.00                 O  
ATOM   2193  CB  SER   292     115.415   3.559  26.634  1.00                 C  
ATOM   2194  OG  SER   292     114.758   4.680  27.199  1.00                 O  
ATOM   2195  N   LYS   293     117.479   1.106  26.841  1.00                 N  
ATOM   2196  CA  LYS   293     118.094  -0.097  26.271  1.00                 C  
ATOM   2197  C   LYS   293     117.846  -1.334  27.151  1.00                 C  
ATOM   2198  O   LYS   293     117.530  -2.425  26.668  1.00                 O  
ATOM   2199  CB  LYS   293     119.598   0.109  26.080  1.00                 C  
ATOM   2200  CD  LYS   293     121.461   1.252  24.846  1.00                 C  
ATOM   2201  CE  LYS   293     121.817   2.235  23.743  1.00                 C  
ATOM   2202  CG  LYS   293     119.955   1.080  24.967  1.00                 C  
ATOM   2203  NZ  LYS   293     123.288   2.446  23.641  1.00                 N  
ATOM   2204  N   LEU   294     117.989  -1.163  28.456  1.00                 N  
ATOM   2205  CA  LEU   294     117.781  -2.260  29.401  1.00                 C  
ATOM   2206  C   LEU   294     116.383  -2.887  29.287  1.00                 C  
ATOM   2207  O   LEU   294     116.200  -4.104  29.381  1.00                 O  
ATOM   2208  CB  LEU   294     118.000  -1.779  30.837  1.00                 C  
ATOM   2209  CG  LEU   294     117.832  -2.829  31.937  1.00                 C  
ATOM   2210  CD1 LEU   294     118.825  -3.967  31.750  1.00                 C  
ATOM   2211  CD2 LEU   294     118.000  -2.200  33.311  1.00                 C  
ATOM   2212  N   LEU   295     115.381  -2.031  29.081  1.00                 N  
ATOM   2213  CA  LEU   295     113.973  -2.442  29.013  1.00                 C  
ATOM   2214  C   LEU   295     113.463  -2.722  27.564  1.00                 C  
ATOM   2215  O   LEU   295     112.262  -2.662  27.283  1.00                 O  
ATOM   2216  CB  LEU   295     113.073  -1.380  29.648  1.00                 C  
ATOM   2217  CG  LEU   295     113.290  -1.111  31.138  1.00                 C  
ATOM   2218  CD1 LEU   295     112.401   0.028  31.614  1.00                 C  
ATOM   2219  CD2 LEU   295     113.024  -2.366  31.955  1.00                 C  
ATOM   2220  N   GLY   296     114.372  -3.026  26.644  1.00                 N  
ATOM   2221  CA  GLY   296     114.043  -3.385  25.246  1.00                 C  
ATOM   2222  C   GLY   296     113.193  -2.317  24.532  1.00                 C  
ATOM   2223  O   GLY   296     112.628  -2.553  23.461  1.00                 O  
ATOM   2224  N   MET   297     113.051  -1.191  25.058  1.00                 N  
ATOM   2225  CA  MET   297     112.534   0.072  24.494  1.00                 C  
ATOM   2226  C   MET   297     113.633   0.829  23.793  1.00                 C  
ATOM   2227  O   MET   297     113.347   1.895  23.169  1.00                 O  
ATOM   2228  CB  MET   297     111.911   0.935  25.594  1.00                 C  
ATOM   2229  SD  MET   297     109.998   1.350  27.554  1.00                 S  
ATOM   2230  CE  MET   297     109.355   2.745  26.631  1.00                 C  
ATOM   2231  CG  MET   297     110.662   0.336  26.219  1.00                 C  
ATOM   2232  N   GLY   298     114.891   0.462  24.018  1.00                 N  
ATOM   2233  CA  GLY   298     116.002   1.108  23.323  1.00                 C  
ATOM   2234  C   GLY   298     116.074   0.594  21.876  1.00                 C  
ATOM   2235  O   GLY   298     115.611  -0.537  21.618  1.00                 O  
ATOM   2236  N   ASP   299     114.458   0.559  21.258  1.00                 N  
ATOM   2237  CA  ASP   299     113.974   0.874  19.893  1.00                 C  
ATOM   2238  C   ASP   299     112.709   1.643  19.974  1.00                 C  
ATOM   2239  O   ASP   299     111.947   1.616  18.962  1.00                 O  
ATOM   2240  CB  ASP   299     113.778  -0.410  19.084  1.00                 C  
ATOM   2241  CG  ASP   299     115.090  -1.091  18.746  1.00                 C  
ATOM   2242  OD1 ASP   299     116.147  -0.439  18.870  1.00                 O  
ATOM   2243  OD2 ASP   299     115.060  -2.277  18.357  1.00                 O  
ATOM   2244  N   ILE   300     112.205   2.107  21.355  1.00                 N  
ATOM   2245  CA  ILE   300     111.404   3.265  21.774  1.00                 C  
ATOM   2246  C   ILE   300     112.288   4.507  21.902  1.00                 C  
ATOM   2247  O   ILE   300     112.118   5.499  21.159  1.00                 O  
ATOM   2248  CB  ILE   300     110.671   2.994  23.101  1.00                 C  
ATOM   2249  CD1 ILE   300     108.569   2.164  21.922  1.00                 C  
ATOM   2250  CG1 ILE   300     109.657   1.861  22.929  1.00                 C  
ATOM   2251  CG2 ILE   300     110.017   4.266  23.618  1.00                 C  
ATOM   2252  N   GLU   301     113.215   4.416  22.843  1.00                 N  
ATOM   2253  CA  GLU   301     114.177   5.488  23.128  1.00                 C  
ATOM   2254  C   GLU   301     114.768   5.995  21.812  1.00                 C  
ATOM   2255  O   GLU   301     114.870   7.219  21.580  1.00                 O  
ATOM   2256  CB  GLU   301     115.275   4.987  24.069  1.00                 C  
ATOM   2257  CD  GLU   301     115.718   7.153  25.290  1.00                 C  
ATOM   2258  CG  GLU   301     116.304   6.042  24.440  1.00                 C  
ATOM   2259  OE1 GLU   301     114.635   6.945  25.875  1.00                 O  
ATOM   2260  OE2 GLU   301     116.343   8.232  25.370  1.00                 O  
ATOM   2261  N   GLY   302     115.139   5.034  20.980  1.00                 N  
ATOM   2262  CA  GLY   302     115.720   5.296  19.657  1.00                 C  
ATOM   2263  C   GLY   302     114.933   6.498  19.132  1.00                 C  
ATOM   2264  O   GLY   302     115.486   7.606  18.962  1.00                 O  
ATOM   2265  N   LEU   303     113.655   6.245  18.895  1.00                 N  
ATOM   2266  CA  LEU   303     112.715   7.258  18.398  1.00                 C  
ATOM   2267  C   LEU   303     112.397   8.484  19.256  1.00                 C  
ATOM   2268  O   LEU   303     112.218   9.606  18.737  1.00                 O  
ATOM   2269  CB  LEU   303     111.359   6.623  18.085  1.00                 C  
ATOM   2270  CG  LEU   303     110.357   7.500  17.332  1.00                 C  
ATOM   2271  CD1 LEU   303     109.246   6.653  16.730  1.00                 C  
ATOM   2272  CD2 LEU   303     109.773   8.561  18.253  1.00                 C  
ATOM   2273  N   ILE   304     113.899   8.839  19.730  1.00                 N  
ATOM   2274  CA  ILE   304     114.542  10.128  19.910  1.00                 C  
ATOM   2275  C   ILE   304     115.248  10.358  18.606  1.00                 C  
ATOM   2276  O   ILE   304     114.996  11.335  17.909  1.00                 O  
ATOM   2277  CB  ILE   304     115.478  10.126  21.133  1.00                 C  
ATOM   2278  CD1 ILE   304     115.510   9.697  23.645  1.00                 C  
ATOM   2279  CG1 ILE   304     114.668   9.995  22.424  1.00                 C  
ATOM   2280  CG2 ILE   304     116.353  11.370  21.136  1.00                 C  
ATOM   2281  N   ASP   305     116.113   9.409  18.274  1.00                 N  
ATOM   2282  CA  ASP   305     116.866   9.473  17.038  1.00                 C  
ATOM   2283  C   ASP   305     115.887   9.821  15.933  1.00                 C  
ATOM   2284  O   ASP   305     116.176  10.639  15.056  1.00                 O  
ATOM   2285  CB  ASP   305     117.582   8.146  16.777  1.00                 C  
ATOM   2286  CG  ASP   305     118.745   7.916  17.722  1.00                 C  
ATOM   2287  OD1 ASP   305     119.166   8.883  18.392  1.00                 O  
ATOM   2288  OD2 ASP   305     119.235   6.770  17.793  1.00                 O  
ATOM   2289  N   LYS   306     114.725   9.178  15.970  1.00                 N  
ATOM   2290  CA  LYS   306     113.719   9.468  14.975  1.00                 C  
ATOM   2291  C   LYS   306     113.591  10.974  15.001  1.00                 C  
ATOM   2292  O   LYS   306     114.050  11.671  14.100  1.00                 O  
ATOM   2293  CB  LYS   306     112.416   8.736  15.301  1.00                 C  
ATOM   2294  CD  LYS   306     111.643   8.362  12.943  1.00                 C  
ATOM   2295  CE  LYS   306     110.482   8.494  11.970  1.00                 C  
ATOM   2296  CG  LYS   306     111.303   8.971  14.293  1.00                 C  
ATOM   2297  NZ  LYS   306     110.826   7.966  10.621  1.00                 N  
ATOM   2298  N   VAL   307     113.005  11.490  16.072  1.00                 N  
ATOM   2299  CA  VAL   307     112.842  12.931  16.181  1.00                 C  
ATOM   2300  C   VAL   307     114.191  13.601  16.179  1.00                 C  
ATOM   2301  O   VAL   307     114.636  14.115  15.152  1.00                 O  
ATOM   2302  CB  VAL   307     112.052  13.316  17.446  1.00                 C  
ATOM   2303  CG1 VAL   307     112.060  14.824  17.640  1.00                 C  
ATOM   2304  CG2 VAL   307     110.627  12.792  17.364  1.00                 C  
ATOM   2305  N   ASN   308     114.831  13.593  17.344  1.00                 N  
ATOM   2306  CA  ASN   308     116.145  14.184  17.487  1.00                 C  
ATOM   2307  C   ASN   308     116.994  13.643  16.337  1.00                 C  
ATOM   2308  O   ASN   308     117.437  12.499  16.386  1.00                 O  
ATOM   2309  CB  ASN   308     116.729  13.865  18.865  1.00                 C  
ATOM   2310  CG  ASN   308     118.049  14.567  19.115  1.00                 C  
ATOM   2311  OD1 ASN   308     118.789  14.870  18.179  1.00                 O  
ATOM   2312  ND2 ASN   308     118.349  14.828  20.382  1.00                 N  
ATOM   2313  N   GLU   309     117.194  14.487  15.318  1.00                 N  
ATOM   2314  CA  GLU   309     117.963  14.212  14.087  1.00                 C  
ATOM   2315  C   GLU   309     117.008  14.253  12.897  1.00                 C  
ATOM   2316  O   GLU   309     117.351  13.839  11.790  1.00                 O  
ATOM   2317  CB  GLU   309     118.672  12.860  14.189  1.00                 C  
ATOM   2318  CD  GLU   309     118.955  12.025  11.822  1.00                 C  
ATOM   2319  CG  GLU   309     119.643  12.581  13.053  1.00                 C  
ATOM   2320  OE1 GLU   309     117.914  11.352  11.976  1.00                 O  
ATOM   2321  OE2 GLU   309     119.457  12.263  10.703  1.00                 O  
ATOM   2322  N   LEU   310     115.801  14.749  13.126  1.00                 N  
ATOM   2323  CA  LEU   310     114.850  14.825  12.045  1.00                 C  
ATOM   2324  C   LEU   310     114.451  16.220  11.726  1.00                 C  
ATOM   2325  O   LEU   310     114.149  16.563  10.584  1.00                 O  
ATOM   2326  CB  LEU   310     113.599  14.008  12.373  1.00                 C  
ATOM   2327  CG  LEU   310     112.510  13.973  11.299  1.00                 C  
ATOM   2328  CD1 LEU   310     113.045  13.367  10.011  1.00                 C  
ATOM   2329  CD2 LEU   310     111.298  13.195  11.787  1.00                 C  
ATOM   2330  N   LYS   311     114.463  17.029  12.764  1.00                 N  
ATOM   2331  CA  LYS   311     114.185  18.440  12.638  1.00                 C  
ATOM   2332  C   LYS   311     115.222  18.737  11.571  1.00                 C  
ATOM   2333  O   LYS   311     115.055  19.604  10.709  1.00                 O  
ATOM   2334  CB  LYS   311     114.350  19.141  13.988  1.00                 C  
ATOM   2335  CD  LYS   311     114.121  21.238  15.348  1.00                 C  
ATOM   2336  CE  LYS   311     113.822  22.728  15.316  1.00                 C  
ATOM   2337  CG  LYS   311     114.022  20.625  13.960  1.00                 C  
ATOM   2338  NZ  LYS   311     113.918  23.343  16.668  1.00                 N  
ATOM   2339  N   LEU   312     116.290  17.948  11.659  1.00                 N  
ATOM   2340  CA  LEU   312     117.412  18.002  10.750  1.00                 C  
ATOM   2341  C   LEU   312     116.818  18.337   9.394  1.00                 C  
ATOM   2342  O   LEU   312     117.262  19.269   8.721  1.00                 O  
ATOM   2343  CB  LEU   312     118.174  16.675  10.760  1.00                 C  
ATOM   2344  CG  LEU   312     119.384  16.582   9.829  1.00                 C  
ATOM   2345  CD1 LEU   312     120.435  17.615  10.208  1.00                 C  
ATOM   2346  CD2 LEU   312     119.982  15.183   9.862  1.00                 C  
ATOM   2347  N   ASP   313     115.786  17.596   9.006  1.00                 N  
ATOM   2348  CA  ASP   313     115.139  17.842   7.725  1.00                 C  
ATOM   2349  C   ASP   313     114.685  19.289   7.687  1.00                 C  
ATOM   2350  O   ASP   313     115.304  20.146   7.045  1.00                 O  
ATOM   2351  CB  ASP   313     113.966  16.880   7.524  1.00                 C  
ATOM   2352  CG  ASP   313     114.416  15.447   7.318  1.00                 C  
ATOM   2353  OD1 ASP   313     115.615  15.236   7.038  1.00                 O  
ATOM   2354  OD2 ASP   313     113.570  14.536   7.439  1.00                 O  
ATOM   2355  N   ASP   314     111.662  20.485   7.899  1.00                 N  
ATOM   2356  CA  ASP   314     113.126  20.465   7.787  1.00                 C  
ATOM   2357  C   ASP   314     113.570  22.010   7.532  1.00                 C  
ATOM   2358  O   ASP   314     112.726  22.754   7.024  1.00                 O  
ATOM   2359  CB  ASP   314     113.565  19.525   6.662  1.00                 C  
ATOM   2360  CG  ASP   314     113.072  19.977   5.301  1.00                 C  
ATOM   2361  OD1 ASP   314     112.385  21.017   5.233  1.00                 O  
ATOM   2362  OD2 ASP   314     113.374  19.290   4.302  1.00                 O  
ATOM   2363  N   ASN   315     115.604  22.205   7.739  1.00                 N  
ATOM   2364  CA  ASN   315     115.474  23.663   7.835  1.00                 C  
ATOM   2365  C   ASN   315     116.361  24.368   6.808  1.00                 C  
ATOM   2366  O   ASN   315     117.557  24.043   6.621  1.00                 O  
ATOM   2367  CB  ASN   315     115.809  24.139   9.250  1.00                 C  
ATOM   2368  CG  ASN   315     115.530  25.615   9.450  1.00                 C  
ATOM   2369  OD1 ASN   315     116.384  26.460   9.181  1.00                 O  
ATOM   2370  ND2 ASN   315     114.330  25.931   9.922  1.00                 N  
ATOM   2371  N   GLU   316     115.750  25.313   6.134  1.00                 N  
ATOM   2372  CA  GLU   316     116.352  26.115   5.065  1.00                 C  
ATOM   2373  C   GLU   316     116.792  25.249   3.881  1.00                 C  
ATOM   2374  O   GLU   316     117.581  25.810   3.056  1.00                 O  
ATOM   2375  CB  GLU   316     117.549  26.906   5.597  1.00                 C  
ATOM   2376  CD  GLU   316     118.403  28.674   7.186  1.00                 C  
ATOM   2377  CG  GLU   316     117.205  27.871   6.721  1.00                 C  
ATOM   2378  OE1 GLU   316     119.467  28.583   6.538  1.00                 O  
ATOM   2379  OE2 GLU   316     118.279  29.394   8.199  1.00                 O  
ATOM   2380  N   GLU   317     116.309  24.006   3.839  1.00                 N  
ATOM   2381  CA  GLU   317     116.764  23.113   2.734  1.00                 C  
ATOM   2382  C   GLU   317     118.258  22.866   2.819  1.00                 C  
ATOM   2383  O   GLU   317     118.942  22.772   1.760  1.00                 O  
ATOM   2384  CB  GLU   317     116.405  23.717   1.375  1.00                 C  
ATOM   2385  CD  GLU   317     114.591  24.455  -0.221  1.00                 C  
ATOM   2386  CG  GLU   317     114.913  23.914   1.158  1.00                 C  
ATOM   2387  OE1 GLU   317     115.538  24.721  -0.991  1.00                 O  
ATOM   2388  OE2 GLU   317     113.392  24.611  -0.533  1.00                 O  
ATOM   2389  N   LEU   318     118.795  22.765   4.027  1.00                 N  
ATOM   2390  CA  LEU   318     120.243  22.553   4.222  1.00                 C  
ATOM   2391  C   LEU   318     120.721  21.209   3.645  1.00                 C  
ATOM   2392  O   LEU   318     121.850  21.101   3.096  1.00                 O  
ATOM   2393  CB  LEU   318     120.599  22.624   5.708  1.00                 C  
ATOM   2394  CG  LEU   318     122.077  22.437   6.061  1.00                 C  
ATOM   2395  CD1 LEU   318     122.918  23.552   5.457  1.00                 C  
ATOM   2396  CD2 LEU   318     122.268  22.388   7.569  1.00                 C  
ATOM   2397  N   MET   319     119.513  20.230   3.898  1.00                 N  
ATOM   2398  CA  MET   319     119.510  18.833   3.467  1.00                 C  
ATOM   2399  C   MET   319     120.138  18.706   2.082  1.00                 C  
ATOM   2400  O   MET   319     120.134  17.568   1.636  1.00                 O  
ATOM   2401  CB  MET   319     118.085  18.276   3.463  1.00                 C  
ATOM   2402  SD  MET   319     118.333  17.128   5.972  1.00                 S  
ATOM   2403  CE  MET   319     119.310  18.323   6.882  1.00                 C  
ATOM   2404  CG  MET   319     117.441  18.209   4.839  1.00                 C  
ATOM   2405  N   LYS   320     120.625  19.729   1.419  1.00                 N  
ATOM   2406  CA  LYS   320     121.228  19.749   0.124  1.00                 C  
ATOM   2407  C   LYS   320     120.232  19.471  -0.959  1.00                 C  
ATOM   2408  O   LYS   320     120.624  18.911  -1.984  1.00                 O  
ATOM   2409  CB  LYS   320     122.369  18.732   0.048  1.00                 C  
ATOM   2410  CD  LYS   320     124.613  17.973   0.877  1.00                 C  
ATOM   2411  CE  LYS   320     125.700  18.177   1.920  1.00                 C  
ATOM   2412  CG  LYS   320     123.478  18.967   1.061  1.00                 C  
ATOM   2413  NZ  LYS   320     126.783  17.162   1.799  1.00                 N  
ATOM   2414  N   LYS   321     119.060  19.873  -0.604  1.00                 N  
ATOM   2415  CA  LYS   321     117.911  19.708  -1.522  1.00                 C  
ATOM   2416  C   LYS   321     117.691  18.291  -1.969  1.00                 C  
ATOM   2417  O   LYS   321     117.421  18.125  -3.145  1.00                 O  
ATOM   2418  CB  LYS   321     118.084  20.590  -2.761  1.00                 C  
ATOM   2419  CD  LYS   321     118.253  22.896  -3.735  1.00                 C  
ATOM   2420  CE  LYS   321     118.327  24.384  -3.433  1.00                 C  
ATOM   2421  CG  LYS   321     118.153  22.078  -2.459  1.00                 C  
ATOM   2422  NZ  LYS   321     118.454  25.197  -4.674  1.00                 N  
ATOM   2423  N   ILE   322     117.668  17.743  -2.100  1.00                 N  
ATOM   2424  CA  ILE   322     117.942  16.303  -1.785  1.00                 C  
ATOM   2425  C   ILE   322     117.346  15.870  -0.494  1.00                 C  
ATOM   2426  O   ILE   322     116.420  16.508   0.018  1.00                 O  
ATOM   2427  CB  ILE   322     119.453  16.009  -1.759  1.00                 C  
ATOM   2428  CD1 ILE   322     121.578  16.215  -3.151  1.00                 C  
ATOM   2429  CG1 ILE   322     120.066  16.239  -3.142  1.00                 C  
ATOM   2430  CG2 ILE   322     119.713  14.598  -1.252  1.00                 C  
ATOM   2431  N   LYS   323     117.821  14.756   0.088  1.00                 N  
ATOM   2432  CA  LYS   323     117.193  14.296   1.392  1.00                 C  
ATOM   2433  C   LYS   323     115.742  13.956   0.957  1.00                 C  
ATOM   2434  O   LYS   323     115.596  13.413  -0.144  1.00                 O  
ATOM   2435  CB  LYS   323     117.301  15.392   2.455  1.00                 C  
ATOM   2436  CD  LYS   323     119.218  14.328   3.677  1.00                 C  
ATOM   2437  CE  LYS   323     120.620  14.528   4.228  1.00                 C  
ATOM   2438  CG  LYS   323     118.706  15.589   3.001  1.00                 C  
ATOM   2439  NZ  LYS   323     120.678  15.646   5.209  1.00                 N  
ATOM   2440  N   GLN   324     114.777  14.282   1.817  1.00                 N  
ATOM   2441  CA  GLN   324     113.384  14.013   1.510  1.00                 C  
ATOM   2442  C   GLN   324     112.707  15.148   0.747  1.00                 C  
ATOM   2443  O   GLN   324     111.467  15.067   0.521  1.00                 O  
ATOM   2444  CB  GLN   324     112.596  13.737   2.792  1.00                 C  
ATOM   2445  CD  GLN   324     112.220  12.232   4.785  1.00                 C  
ATOM   2446  CG  GLN   324     112.990  12.450   3.498  1.00                 C  
ATOM   2447  OE1 GLN   324     111.482  13.108   5.234  1.00                 O  
ATOM   2448  NE2 GLN   324     112.391  11.059   5.384  1.00                 N  
ATOM   2449  N   GLY   325     112.718  16.372   0.847  1.00                 N  
ATOM   2450  CA  GLY   325     112.593  17.617   0.099  1.00                 C  
ATOM   2451  C   GLY   325     112.227  17.421  -1.377  1.00                 C  
ATOM   2452  O   GLY   325     111.253  16.754  -1.721  1.00                 O  
ATOM   2453  N   HIS   326     113.049  18.056  -2.216  1.00                 N  
ATOM   2454  CA  HIS   326     112.794  17.998  -3.656  1.00                 C  
ATOM   2455  C   HIS   326     112.948  16.574  -4.201  1.00                 C  
ATOM   2456  O   HIS   326     112.318  16.196  -5.189  1.00                 O  
ATOM   2457  CB  HIS   326     113.735  18.944  -4.405  1.00                 C  
ATOM   2458  CG  HIS   326     113.439  20.394  -4.180  1.00                 C  
ATOM   2459  ND1 HIS   326     112.321  21.014  -4.695  1.00                 N  
ATOM   2460  CE1 HIS   326     112.329  22.307  -4.326  1.00                 C  
ATOM   2461  CD2 HIS   326     114.088  21.488  -3.473  1.00                 C  
ATOM   2462  NE2 HIS   326     113.386  22.599  -3.593  1.00                 N  
ATOM   2463  N   PHE   327     113.808  15.816  -3.524  1.00                 N  
ATOM   2464  CA  PHE   327     114.064  14.439  -3.968  1.00                 C  
ATOM   2465  C   PHE   327     112.811  13.557  -3.810  1.00                 C  
ATOM   2466  O   PHE   327     112.609  12.607  -4.569  1.00                 O  
ATOM   2467  CB  PHE   327     115.231  13.832  -3.187  1.00                 C  
ATOM   2468  CG  PHE   327     115.604  12.447  -3.632  1.00                 C  
ATOM   2469  CZ  PHE   327     116.290   9.880  -4.450  1.00                 C  
ATOM   2470  CD1 PHE   327     116.291  12.246  -4.816  1.00                 C  
ATOM   2471  CE1 PHE   327     116.634  10.971  -5.225  1.00                 C  
ATOM   2472  CD2 PHE   327     115.267  11.345  -2.866  1.00                 C  
ATOM   2473  CE2 PHE   327     115.609  10.070  -3.276  1.00                 C  
ATOM   2474  N   THR   328     112.103  14.241  -2.950  1.00                 N  
ATOM   2475  CA  THR   328     110.761  13.909  -2.451  1.00                 C  
ATOM   2476  C   THR   328     109.670  13.754  -3.512  1.00                 C  
ATOM   2477  O   THR   328     108.524  13.361  -3.204  1.00                 O  
ATOM   2478  CB  THR   328     110.255  14.963  -1.449  1.00                 C  
ATOM   2479  OG1 THR   328     109.006  14.536  -0.891  1.00                 O  
ATOM   2480  CG2 THR   328     110.045  16.300  -2.143  1.00                 C  
ATOM   2481  N   LEU   329     109.858  12.797  -4.411  1.00                 N  
ATOM   2482  CA  LEU   329     108.934  12.570  -5.529  1.00                 C  
ATOM   2483  C   LEU   329     107.956  11.433  -5.272  1.00                 C  
ATOM   2484  O   LEU   329     108.167  10.557  -4.429  1.00                 O  
ATOM   2485  CB  LEU   329     109.710  12.279  -6.815  1.00                 C  
ATOM   2486  CG  LEU   329     110.687  13.363  -7.277  1.00                 C  
ATOM   2487  CD1 LEU   329     111.445  12.910  -8.516  1.00                 C  
ATOM   2488  CD2 LEU   329     109.952  14.666  -7.554  1.00                 C  
ATOM   2489  N   ARG   330     106.857  11.451  -6.021  1.00                 N  
ATOM   2490  CA  ARG   330     105.831  10.404  -5.983  1.00                 C  
ATOM   2491  C   ARG   330     106.437   9.009  -6.180  1.00                 C  
ATOM   2492  O   ARG   330     105.988   8.036  -5.568  1.00                 O  
ATOM   2493  CB  ARG   330     104.764  10.660  -7.050  1.00                 C  
ATOM   2494  CD  ARG   330     104.167  10.814  -9.483  1.00                 C  
ATOM   2495  NE  ARG   330     103.896  12.248  -9.561  1.00                 N  
ATOM   2496  CG  ARG   330     105.261  10.496  -8.477  1.00                 C  
ATOM   2497  CZ  ARG   330     102.921  12.785 -10.287  1.00                 C  
ATOM   2498  NH1 ARG   330     102.750  14.100 -10.297  1.00                 N  
ATOM   2499  NH2 ARG   330     102.120  12.006 -11.001  1.00                 N  
ATOM   2500  N   ASP   331     107.461   8.871  -7.026  1.00                 N  
ATOM   2501  CA  ASP   331     108.026   7.533  -7.304  1.00                 C  
ATOM   2502  C   ASP   331     108.954   7.033  -6.193  1.00                 C  
ATOM   2503  O   ASP   331     109.537   5.948  -6.269  1.00                 O  
ATOM   2504  CB  ASP   331     108.791   7.539  -8.629  1.00                 C  
ATOM   2505  CG  ASP   331     107.878   7.701  -9.828  1.00                 C  
ATOM   2506  OD1 ASP   331     106.686   7.343  -9.720  1.00                 O  
ATOM   2507  OD2 ASP   331     108.354   8.186 -10.876  1.00                 O  
ATOM   2508  N   MET   332     109.095   7.838  -5.141  1.00                 N  
ATOM   2509  CA  MET   332     109.621   7.372  -3.849  1.00                 C  
ATOM   2510  C   MET   332     110.959   7.937  -3.441  1.00                 C  
ATOM   2511  O   MET   332     111.423   7.782  -2.309  1.00                 O  
ATOM   2512  CB  MET   332     109.744   5.847  -3.839  1.00                 C  
ATOM   2513  SD  MET   332     107.338   5.497  -2.512  1.00                 S  
ATOM   2514  CE  MET   332     108.227   4.705  -1.174  1.00                 C  
ATOM   2515  CG  MET   332     108.413   5.116  -3.908  1.00                 C  
ATOM   2516  N   TYR   333     111.568   8.658  -4.477  1.00                 N  
ATOM   2517  CA  TYR   333     112.961   9.018  -4.202  1.00                 C  
ATOM   2518  C   TYR   333     113.112   9.361  -2.720  1.00                 C  
ATOM   2519  O   TYR   333     114.050   8.904  -2.058  1.00                 O  
ATOM   2520  CB  TYR   333     113.396  10.190  -5.084  1.00                 C  
ATOM   2521  CG  TYR   333     113.589   9.824  -6.538  1.00                 C  
ATOM   2522  OH  TYR   333     114.110   8.804 -10.536  1.00                 O  
ATOM   2523  CZ  TYR   333     113.939   9.143  -9.213  1.00                 C  
ATOM   2524  CD1 TYR   333     112.908   8.751  -7.098  1.00                 C  
ATOM   2525  CE1 TYR   333     113.078   8.408  -8.426  1.00                 C  
ATOM   2526  CD2 TYR   333     114.452  10.552  -7.346  1.00                 C  
ATOM   2527  CE2 TYR   333     114.635  10.225  -8.677  1.00                 C  
ATOM   2528  N   GLU   334     112.175  10.165  -2.226  1.00                 N  
ATOM   2529  CA  GLU   334     112.152  10.623  -0.840  1.00                 C  
ATOM   2530  C   GLU   334     111.936   9.502   0.170  1.00                 C  
ATOM   2531  O   GLU   334     112.592   9.475   1.211  1.00                 O  
ATOM   2532  CB  GLU   334     111.062  11.678  -0.642  1.00                 C  
ATOM   2533  CD  GLU   334     110.395  11.540   1.790  1.00                 C  
ATOM   2534  CG  GLU   334     111.092  12.355   0.718  1.00                 C  
ATOM   2535  OE1 GLU   334     109.485  10.757   1.443  1.00                 O  
ATOM   2536  OE2 GLU   334     110.757  11.684   2.976  1.00                 O  
ATOM   2537  N   GLN   335     111.035   8.577  -0.143  1.00                 N  
ATOM   2538  CA  GLN   335     110.781   7.444   0.732  1.00                 C  
ATOM   2539  C   GLN   335     112.051   6.608   0.840  1.00                 C  
ATOM   2540  O   GLN   335     112.379   6.097   1.915  1.00                 O  
ATOM   2541  CB  GLN   335     109.612   6.611   0.204  1.00                 C  
ATOM   2542  CD  GLN   335     107.831   7.594   1.700  1.00                 C  
ATOM   2543  CG  GLN   335     108.266   7.314   0.275  1.00                 C  
ATOM   2544  OE1 GLN   335     107.391   6.693   2.414  1.00                 O  
ATOM   2545  NE2 GLN   335     107.952   8.849   2.119  1.00                 N  
ATOM   2546  N   PHE   336     112.776   6.489  -0.271  1.00                 N  
ATOM   2547  CA  PHE   336     114.022   5.730  -0.274  1.00                 C  
ATOM   2548  C   PHE   336     115.063   6.397   0.627  1.00                 C  
ATOM   2549  O   PHE   336     115.858   5.714   1.268  1.00                 O  
ATOM   2550  CB  PHE   336     114.562   5.593  -1.699  1.00                 C  
ATOM   2551  CG  PHE   336     113.791   4.624  -2.549  1.00                 C  
ATOM   2552  CZ  PHE   336     112.363   2.828  -4.117  1.00                 C  
ATOM   2553  CD1 PHE   336     113.447   4.945  -3.851  1.00                 C  
ATOM   2554  CE1 PHE   336     112.737   4.054  -4.633  1.00                 C  
ATOM   2555  CD2 PHE   336     113.409   3.393  -2.048  1.00                 C  
ATOM   2556  CE2 PHE   336     112.699   2.502  -2.830  1.00                 C  
ATOM   2557  N   GLN   337     115.050   7.728   0.678  1.00                 N  
ATOM   2558  CA  GLN   337     115.998   8.454   1.520  1.00                 C  
ATOM   2559  C   GLN   337     115.714   8.186   2.990  1.00                 C  
ATOM   2560  O   GLN   337     116.633   7.905   3.753  1.00                 O  
ATOM   2561  CB  GLN   337     115.935   9.954   1.228  1.00                 C  
ATOM   2562  CD  GLN   337     118.386  10.450   1.582  1.00                 C  
ATOM   2563  CG  GLN   337     116.962  10.779   1.986  1.00                 C  
ATOM   2564  OE1 GLN   337     118.641  10.042   0.449  1.00                 O  
ATOM   2565  NE2 GLN   337     119.319  10.628   2.510  1.00                 N  
ATOM   2566  N   ASN   338     114.433   8.246   3.360  1.00                 N  
ATOM   2567  CA  ASN   338     113.991   8.012   4.735  1.00                 C  
ATOM   2568  C   ASN   338     114.241   6.591   5.210  1.00                 C  
ATOM   2569  O   ASN   338     114.556   6.370   6.380  1.00                 O  
ATOM   2570  CB  ASN   338     112.505   8.346   4.884  1.00                 C  
ATOM   2571  CG  ASN   338     112.031   8.262   6.322  1.00                 C  
ATOM   2572  OD1 ASN   338     112.492   9.012   7.182  1.00                 O  
ATOM   2573  ND2 ASN   338     111.106   7.347   6.586  1.00                 N  
ATOM   2574  N   ILE   339     114.084   5.632   4.307  1.00                 N  
ATOM   2575  CA  ILE   339     114.308   4.229   4.633  1.00                 C  
ATOM   2576  C   ILE   339     115.804   3.942   4.855  1.00                 C  
ATOM   2577  O   ILE   339     116.166   3.201   5.768  1.00                 O  
ATOM   2578  CB  ILE   339     113.755   3.300   3.537  1.00                 C  
ATOM   2579  CD1 ILE   339     111.619   2.717   2.273  1.00                 C  
ATOM   2580  CG1 ILE   339     112.228   3.379   3.490  1.00                 C  
ATOM   2581  CG2 ILE   339     114.242   1.875   3.751  1.00                 C  
ATOM   2582  N   MET   340     116.607   4.990   4.781  1.00                 N  
ATOM   2583  CA  MET   340     118.045   4.867   4.992  1.00                 C  
ATOM   2584  C   MET   340     118.530   5.452   6.305  1.00                 C  
ATOM   2585  O   MET   340     118.083   6.515   6.745  1.00                 O  
ATOM   2586  CB  MET   340     118.813   5.536   3.850  1.00                 C  
ATOM   2587  SD  MET   340     121.187   6.110   2.542  1.00                 S  
ATOM   2588  CE  MET   340     120.993   7.864   2.851  1.00                 C  
ATOM   2589  CG  MET   340     120.324   5.416   3.965  1.00                 C  
ATOM   2590  N   LYS   341     119.458   4.764   6.956  1.00                 N  
ATOM   2591  CA  LYS   341     119.987   5.203   8.240  1.00                 C  
ATOM   2592  C   LYS   341     121.254   4.456   8.586  1.00                 C  
ATOM   2593  O   LYS   341     121.501   3.330   8.147  1.00                 O  
ATOM   2594  CB  LYS   341     118.944   5.012   9.343  1.00                 C  
ATOM   2595  CD  LYS   341     119.190   7.268  10.414  1.00                 C  
ATOM   2596  CE  LYS   341     117.756   7.742  10.241  1.00                 C  
ATOM   2597  CG  LYS   341     119.253   5.765  10.627  1.00                 C  
ATOM   2598  NZ  LYS   341     117.670   9.224  10.125  1.00                 N  
ATOM   2599  N   MET   342     122.087   5.107   9.402  1.00                 N  
ATOM   2600  CA  MET   342     123.362   4.560   9.813  1.00                 C  
ATOM   2601  C   MET   342     123.528   4.476  11.320  1.00                 C  
ATOM   2602  O   MET   342     122.850   5.160  12.092  1.00                 O  
ATOM   2603  CB  MET   342     124.512   5.389   9.237  1.00                 C  
ATOM   2604  SD  MET   342     125.997   7.726   9.127  1.00                 S  
ATOM   2605  CE  MET   342     125.369   8.032   7.478  1.00                 C  
ATOM   2606  CG  MET   342     124.637   6.779   9.839  1.00                 C  
ATOM   2607  N   GLY   343     124.445   3.623  11.756  1.00                 N  
ATOM   2608  CA  GLY   343     124.781   3.517  13.173  1.00                 C  
ATOM   2609  C   GLY   343     123.706   2.741  13.893  1.00                 C  
ATOM   2610  O   GLY   343     123.365   1.616  13.518  1.00                 O  
ATOM   2611  N   PRO   344     123.136   3.325  14.957  1.00                 N  
ATOM   2612  CA  PRO   344     121.938   2.780  15.603  1.00                 C  
ATOM   2613  C   PRO   344     120.773   3.183  14.710  1.00                 C  
ATOM   2614  O   PRO   344     119.935   4.021  15.053  1.00                 O  
ATOM   2615  CB  PRO   344     121.922   3.449  16.979  1.00                 C  
ATOM   2616  CD  PRO   344     123.613   4.579  15.716  1.00                 C  
ATOM   2617  CG  PRO   344     122.543   4.787  16.750  1.00                 C  
ATOM   2618  N   PHE   345     120.754   2.473  13.505  1.00                 N  
ATOM   2619  CA  PHE   345     119.921   3.072  12.476  1.00                 C  
ATOM   2620  C   PHE   345     118.443   2.653  12.688  1.00                 C  
ATOM   2621  O   PHE   345     117.569   3.173  11.976  1.00                 O  
ATOM   2622  CB  PHE   345     120.408   2.661  11.085  1.00                 C  
ATOM   2623  CG  PHE   345     120.341   1.182  10.832  1.00                 C  
ATOM   2624  CZ  PHE   345     120.222  -1.556  10.368  1.00                 C  
ATOM   2625  CD1 PHE   345     119.286   0.633  10.124  1.00                 C  
ATOM   2626  CE1 PHE   345     119.224  -0.728   9.891  1.00                 C  
ATOM   2627  CD2 PHE   345     121.332   0.339  11.303  1.00                 C  
ATOM   2628  CE2 PHE   345     121.270  -1.022  11.070  1.00                 C  
ATOM   2629  N   GLY   346     118.247   1.721  13.602  1.00                 N  
ATOM   2630  CA  GLY   346     116.900   1.278  13.746  1.00                 C  
ATOM   2631  C   GLY   346     116.449   1.753  15.126  1.00                 C  
ATOM   2632  O   GLY   346     117.018   1.320  16.094  1.00                 O  
ATOM   2633  N   GLN   347     115.429   2.593  15.083  1.00                 N  
ATOM   2634  CA  GLN   347     114.725   3.226  16.162  1.00                 C  
ATOM   2635  C   GLN   347     113.839   2.246  16.886  1.00                 C  
ATOM   2636  O   GLN   347     113.767   2.325  18.128  1.00                 O  
ATOM   2637  CB  GLN   347     113.892   4.400  15.643  1.00                 C  
ATOM   2638  CD  GLN   347     115.172   5.364  13.691  1.00                 C  
ATOM   2639  CG  GLN   347     114.718   5.565  15.123  1.00                 C  
ATOM   2640  OE1 GLN   347     115.375   4.234  13.247  1.00                 O  
ATOM   2641  NE2 GLN   347     115.333   6.463  12.962  1.00                 N  
ATOM   2642  N   ILE   348     113.170   1.387  16.110  1.00                 N  
ATOM   2643  CA  ILE   348     112.286   0.384  16.737  1.00                 C  
ATOM   2644  C   ILE   348     111.988  -0.774  15.799  1.00                 C  
ATOM   2645  O   ILE   348     112.031  -0.658  14.589  1.00                 O  
ATOM   2646  CB  ILE   348     110.962   1.014  17.208  1.00                 C  
ATOM   2647  CD1 ILE   348     109.055   0.667  18.864  1.00                 C  
ATOM   2648  CG1 ILE   348     110.186   0.031  18.086  1.00                 C  
ATOM   2649  CG2 ILE   348     110.141   1.481  16.017  1.00                 C  
ATOM   2650  N   MET   349     111.613  -1.425  16.629  1.00                 N  
ATOM   2651  CA  MET   349     111.493  -2.631  15.784  1.00                 C  
ATOM   2652  C   MET   349     110.533  -2.264  14.639  1.00                 C  
ATOM   2653  O   MET   349     109.512  -1.670  14.923  1.00                 O  
ATOM   2654  CB  MET   349     110.995  -3.818  16.611  1.00                 C  
ATOM   2655  SD  MET   349     110.419  -6.515  16.872  1.00                 S  
ATOM   2656  CE  MET   349     111.849  -6.681  17.937  1.00                 C  
ATOM   2657  CG  MET   349     110.921  -5.125  15.840  1.00                 C  
ATOM   2658  N   ASN   350     110.953  -2.698  13.467  1.00                 N  
ATOM   2659  CA  ASN   350     110.174  -2.540  12.240  1.00                 C  
ATOM   2660  C   ASN   350     108.991  -3.515  12.228  1.00                 C  
ATOM   2661  O   ASN   350     109.199  -4.724  12.200  1.00                 O  
ATOM   2662  CB  ASN   350     111.063  -2.741  11.011  1.00                 C  
ATOM   2663  CG  ASN   350     110.326  -2.488   9.711  1.00                 C  
ATOM   2664  OD1 ASN   350     109.141  -2.155   9.713  1.00                 O  
ATOM   2665  ND2 ASN   350     111.027  -2.646   8.594  1.00                 N  
ATOM   2666  N   MET   351     107.770  -2.939  12.278  1.00                 N  
ATOM   2667  CA  MET   351     106.578  -3.765  12.499  1.00                 C  
ATOM   2668  C   MET   351     106.334  -4.678  11.305  1.00                 C  
ATOM   2669  O   MET   351     105.698  -5.732  11.439  1.00                 O  
ATOM   2670  CB  MET   351     105.355  -2.883  12.755  1.00                 C  
ATOM   2671  SD  MET   351     103.932  -1.127  14.359  1.00                 S  
ATOM   2672  CE  MET   351     103.964   0.065  13.022  1.00                 C  
ATOM   2673  CG  MET   351     105.443  -2.052  14.025  1.00                 C  
ATOM   2674  N   ILE   352     106.964  -4.558  10.655  1.00                 N  
ATOM   2675  CA  ILE   352     107.302  -4.452   9.355  1.00                 C  
ATOM   2676  C   ILE   352     106.088  -4.837   8.539  1.00                 C  
ATOM   2677  O   ILE   352     106.166  -4.599   7.401  1.00                 O  
ATOM   2678  CB  ILE   352     108.523  -5.328   9.016  1.00                 C  
ATOM   2679  CD1 ILE   352     110.463  -5.535   7.375  1.00                 C  
ATOM   2680  CG1 ILE   352     109.108  -4.926   7.661  1.00                 C  
ATOM   2681  CG2 ILE   352     108.149  -6.801   9.057  1.00                 C  
ATOM   2682  N   PRO   353     105.232  -5.736   8.983  1.00                 N  
ATOM   2683  CA  PRO   353     104.162  -6.280   8.162  1.00                 C  
ATOM   2684  C   PRO   353     104.517  -7.722   7.554  1.00                 C  
ATOM   2685  O   PRO   353     103.672  -8.295   6.855  1.00                 O  
ATOM   2686  CB  PRO   353     103.990  -5.247   7.046  1.00                 C  
ATOM   2687  CD  PRO   353     105.902  -4.562   8.312  1.00                 C  
ATOM   2688  CG  PRO   353     105.331  -4.604   6.923  1.00                 C  
ATOM   2689  N   GLY   354     105.773  -8.267   7.690  1.00                 N  
ATOM   2690  CA  GLY   354     106.239  -9.637   7.117  1.00                 C  
ATOM   2691  C   GLY   354     107.073 -10.578   8.048  1.00                 C  
ATOM   2692  O   GLY   354     107.743 -10.054   8.926  1.00                 O  
ATOM   2693  N   PHE   355     107.190 -11.471   7.863  1.00                 N  
ATOM   2694  CA  PHE   355     108.192 -12.530   7.971  1.00                 C  
ATOM   2695  C   PHE   355     108.033 -13.614   6.925  1.00                 C  
ATOM   2696  O   PHE   355     106.992 -14.271   6.789  1.00                 O  
ATOM   2697  CB  PHE   355     108.147 -13.171   9.360  1.00                 C  
ATOM   2698  CG  PHE   355     109.183 -14.238   9.569  1.00                 C  
ATOM   2699  CZ  PHE   355     111.095 -16.218   9.954  1.00                 C  
ATOM   2700  CD1 PHE   355     110.499 -13.903   9.833  1.00                 C  
ATOM   2701  CE1 PHE   355     111.452 -14.885  10.025  1.00                 C  
ATOM   2702  CD2 PHE   355     108.841 -15.577   9.501  1.00                 C  
ATOM   2703  CE2 PHE   355     109.794 -16.559   9.693  1.00                 C  
ATOM   2704  N   SER   356     109.153 -13.867   6.239  1.00                 N  
ATOM   2705  CA  SER   356     109.321 -14.864   5.202  1.00                 C  
ATOM   2706  C   SER   356     110.825 -15.037   4.963  1.00                 C  
ATOM   2707  O   SER   356     111.405 -14.341   4.097  1.00                 O  
ATOM   2708  CB  SER   356     108.585 -14.442   3.929  1.00                 C  
ATOM   2709  OG  SER   356     108.720 -15.421   2.913  1.00                 O  
ATOM   2710  N   SER   357     111.437 -15.825   5.791  1.00                 N  
ATOM   2711  CA  SER   357     112.889 -16.146   5.869  1.00                 C  
ATOM   2712  C   SER   357     113.582 -14.935   6.473  1.00                 C  
ATOM   2713  O   SER   357     114.227 -15.075   7.552  1.00                 O  
ATOM   2714  CB  SER   357     113.436 -16.494   4.483  1.00                 C  
ATOM   2715  OG  SER   357     112.787 -17.636   3.951  1.00                 O  
ATOM   2716  N   ASP   358     112.832 -14.330   6.349  1.00                 N  
ATOM   2717  CA  ASP   358     113.863 -13.236   6.381  1.00                 C  
ATOM   2718  C   ASP   358     115.196 -13.679   6.960  1.00                 C  
ATOM   2719  O   ASP   358     116.154 -12.891   7.007  1.00                 O  
ATOM   2720  CB  ASP   358     113.349 -12.039   7.184  1.00                 C  
ATOM   2721  CG  ASP   358     112.246 -11.287   6.467  1.00                 C  
ATOM   2722  OD1 ASP   358     112.073 -11.504   5.249  1.00                 O  
ATOM   2723  OD2 ASP   358     111.554 -10.480   7.123  1.00                 O  
ATOM   2724  N   PHE   359     115.207 -14.864   7.539  1.00                 N  
ATOM   2725  CA  PHE   359     116.479 -15.411   7.991  1.00                 C  
ATOM   2726  C   PHE   359     117.193 -14.535   9.027  1.00                 C  
ATOM   2727  O   PHE   359     118.407 -14.354   8.887  1.00                 O  
ATOM   2728  CB  PHE   359     117.419 -15.631   6.804  1.00                 C  
ATOM   2729  CG  PHE   359     116.863 -16.548   5.752  1.00                 C  
ATOM   2730  CZ  PHE   359     115.833 -18.249   3.810  1.00                 C  
ATOM   2731  CD1 PHE   359     116.847 -16.168   4.422  1.00                 C  
ATOM   2732  CE1 PHE   359     116.335 -17.012   3.454  1.00                 C  
ATOM   2733  CD2 PHE   359     116.356 -17.789   6.093  1.00                 C  
ATOM   2734  CE2 PHE   359     115.845 -18.633   5.125  1.00                 C  
ATOM   2735  N   LEU   360     116.390 -14.042  10.013  1.00                 N  
ATOM   2736  CA  LEU   360     116.947 -13.188  11.082  1.00                 C  
ATOM   2737  C   LEU   360     116.867 -11.689  10.764  1.00                 C  
ATOM   2738  O   LEU   360     116.834 -10.888  11.721  1.00                 O  
ATOM   2739  CB  LEU   360     118.405 -13.559  11.359  1.00                 C  
ATOM   2740  CG  LEU   360     119.110 -12.763  12.460  1.00                 C  
ATOM   2741  CD1 LEU   360     118.441 -12.999  13.805  1.00                 C  
ATOM   2742  CD2 LEU   360     120.584 -13.132  12.530  1.00                 C  
ATOM   2743  N   THR   361     117.194 -11.400   9.947  1.00                 N  
ATOM   2744  CA  THR   361     116.659 -10.227   9.207  1.00                 C  
ATOM   2745  C   THR   361     116.070  -9.253  10.215  1.00                 C  
ATOM   2746  O   THR   361     115.283  -8.370   9.874  1.00                 O  
ATOM   2747  CB  THR   361     115.602 -10.649   8.169  1.00                 C  
ATOM   2748  OG1 THR   361     115.276  -9.530   7.334  1.00                 O  
ATOM   2749  CG2 THR   361     114.335 -11.125   8.862  1.00                 C  
ATOM   2750  N   LYS   362     116.550  -9.522  11.424  1.00                 N  
ATOM   2751  CA  LYS   362     116.141  -8.709  12.572  1.00                 C  
ATOM   2752  C   LYS   362     116.773  -7.333  12.413  1.00                 C  
ATOM   2753  O   LYS   362     116.124  -6.297  12.625  1.00                 O  
ATOM   2754  CB  LYS   362     116.559  -9.381  13.881  1.00                 C  
ATOM   2755  CD  LYS   362     116.479  -9.405  16.390  1.00                 C  
ATOM   2756  CE  LYS   362     116.175  -8.595  17.639  1.00                 C  
ATOM   2757  CG  LYS   362     116.132  -8.628  15.130  1.00                 C  
ATOM   2758  NZ  LYS   362     114.718  -8.321  17.783  1.00                 N  
ATOM   2759  N   GLY   363     117.190  -7.004  11.193  1.00                 N  
ATOM   2760  CA  GLY   363     117.814  -5.712  10.918  1.00                 C  
ATOM   2761  C   GLY   363     118.940  -5.468  11.908  1.00                 C  
ATOM   2762  O   GLY   363     118.942  -4.513  12.689  1.00                 O  
ATOM   2763  N   GLY   364     119.923  -6.362  11.869  1.00                 N  
ATOM   2764  CA  GLY   364     121.061  -6.311  12.769  1.00                 C  
ATOM   2765  C   GLY   364     122.230  -5.477  12.264  1.00                 C  
ATOM   2766  O   GLY   364     123.067  -5.007  13.040  1.00                 O  
ATOM   2767  N   GLU   365     122.314  -5.277  10.952  1.00                 N  
ATOM   2768  CA  GLU   365     123.413  -4.500  10.384  1.00                 C  
ATOM   2769  C   GLU   365     122.932  -3.226   9.693  1.00                 C  
ATOM   2770  O   GLU   365     121.785  -3.118   9.250  1.00                 O  
ATOM   2771  CB  GLU   365     124.209  -5.346   9.389  1.00                 C  
ATOM   2772  CD  GLU   365     125.687  -7.357   8.996  1.00                 C  
ATOM   2773  CG  GLU   365     124.897  -6.551  10.009  1.00                 C  
ATOM   2774  OE1 GLU   365     125.611  -7.035   7.792  1.00                 O  
ATOM   2775  OE2 GLU   365     126.382  -8.309   9.407  1.00                 O  
ATOM   2776  N   GLN   366     123.820  -2.239   9.594  1.00                 N  
ATOM   2777  CA  GLN   366     123.491  -0.984   8.918  1.00                 C  
ATOM   2778  C   GLN   366     123.335  -1.297   7.429  1.00                 C  
ATOM   2779  O   GLN   366     122.772  -0.525   6.648  1.00                 O  
ATOM   2780  CB  GLN   366     124.576   0.064   9.176  1.00                 C  
ATOM   2781  CD  GLN   366     125.561  -0.443  11.445  1.00                 C  
ATOM   2782  CG  GLN   366     124.692   0.493  10.629  1.00                 C  
ATOM   2783  OE1 GLN   366     126.507  -1.037  10.927  1.00                 O  
ATOM   2784  NE2 GLN   366     125.243  -0.577  12.728  1.00                 N  
ATOM   2785  N   GLU   367     123.833  -2.356   7.077  1.00                 N  
ATOM   2786  CA  GLU   367     123.751  -2.989   5.635  1.00                 C  
ATOM   2787  C   GLU   367     122.470  -2.483   4.995  1.00                 C  
ATOM   2788  O   GLU   367     122.351  -2.430   3.774  1.00                 O  
ATOM   2789  CB  GLU   367     123.791  -4.516   5.717  1.00                 C  
ATOM   2790  CD  GLU   367     121.415  -5.355   5.540  1.00                 C  
ATOM   2791  CG  GLU   367     122.608  -5.130   6.448  1.00                 C  
ATOM   2792  OE1 GLU   367     121.623  -5.736   4.369  1.00                 O  
ATOM   2793  OE2 GLU   367     120.272  -5.149   5.999  1.00                 O  
ATOM   2794  N   SER   368     121.517  -2.115   5.842  1.00                 N  
ATOM   2795  CA  SER   368     120.223  -1.620   5.395  1.00                 C  
ATOM   2796  C   SER   368     120.328  -0.327   4.615  1.00                 C  
ATOM   2797  O   SER   368     119.561  -0.098   3.682  1.00                 O  
ATOM   2798  CB  SER   368     119.287  -1.413   6.588  1.00                 C  
ATOM   2799  OG  SER   368     118.967  -2.647   7.205  1.00                 O  
ATOM   2800  N   MET   369     121.255   0.534   5.021  1.00                 N  
ATOM   2801  CA  MET   369     121.436   1.803   4.334  1.00                 C  
ATOM   2802  C   MET   369     122.197   1.623   3.021  1.00                 C  
ATOM   2803  O   MET   369     121.951   2.351   2.060  1.00                 O  
ATOM   2804  CB  MET   369     122.174   2.798   5.232  1.00                 C  
ATOM   2805  SD  MET   369     124.480   3.677   6.492  1.00                 S  
ATOM   2806  CE  MET   369     126.145   3.017   6.504  1.00                 C  
ATOM   2807  CG  MET   369     123.646   2.477   5.436  1.00                 C  
ATOM   2808  N   ALA   370     123.110   0.650   2.976  1.00                 N  
ATOM   2809  CA  ALA   370     123.881   0.372   1.761  1.00                 C  
ATOM   2810  C   ALA   370     122.931  -0.101   0.648  1.00                 C  
ATOM   2811  O   ALA   370     123.207   0.077  -0.545  1.00                 O  
ATOM   2812  CB  ALA   370     124.954  -0.669   2.041  1.00                 C  
ATOM   2813  N   ARG   371     121.808  -0.690   1.061  1.00                 N  
ATOM   2814  CA  ARG   371     120.777  -1.182   0.153  1.00                 C  
ATOM   2815  C   ARG   371     120.036  -0.014  -0.481  1.00                 C  
ATOM   2816  O   ARG   371     119.883   0.036  -1.704  1.00                 O  
ATOM   2817  CB  ARG   371     119.802  -2.099   0.895  1.00                 C  
ATOM   2818  CD  ARG   371     119.309  -4.382   1.813  1.00                 C  
ATOM   2819  NE  ARG   371     118.916  -4.003   3.168  1.00                 N  
ATOM   2820  CG  ARG   371     120.379  -3.460   1.250  1.00                 C  
ATOM   2821  CZ  ARG   371     117.768  -3.407   3.473  1.00                 C  
ATOM   2822  NH1 ARG   371     117.496  -3.099   4.734  1.00                 N  
ATOM   2823  NH2 ARG   371     116.895  -3.121   2.517  1.00                 N  
ATOM   2824  N   LEU   372     119.586   0.927   0.344  1.00                 N  
ATOM   2825  CA  LEU   372     118.881   2.094  -0.167  1.00                 C  
ATOM   2826  C   LEU   372     119.759   2.851  -1.157  1.00                 C  
ATOM   2827  O   LEU   372     119.276   3.339  -2.177  1.00                 O  
ATOM   2828  CB  LEU   372     118.457   3.010   0.983  1.00                 C  
ATOM   2829  CG  LEU   372     117.360   2.476   1.906  1.00                 C  
ATOM   2830  CD1 LEU   372     117.166   3.397   3.100  1.00                 C  
ATOM   2831  CD2 LEU   372     116.052   2.310   1.147  1.00                 C  
ATOM   2832  N   LYS   373     121.056   2.922  -0.863  1.00                 N  
ATOM   2833  CA  LYS   373     121.999   3.627  -1.723  1.00                 C  
ATOM   2834  C   LYS   373     122.126   2.959  -3.083  1.00                 C  
ATOM   2835  O   LYS   373     122.290   3.644  -4.090  1.00                 O  
ATOM   2836  CB  LYS   373     123.374   3.710  -1.056  1.00                 C  
ATOM   2837  CD  LYS   373     124.813   4.663   0.765  1.00                 C  
ATOM   2838  CE  LYS   373     124.866   5.593   1.967  1.00                 C  
ATOM   2839  CG  LYS   373     123.425   4.638   0.146  1.00                 C  
ATOM   2840  NZ  LYS   373     126.209   5.594   2.610  1.00                 N  
ATOM   2841  N   LYS   374     122.072   1.629  -3.112  1.00                 N  
ATOM   2842  CA  LYS   374     122.174   0.902  -4.370  1.00                 C  
ATOM   2843  C   LYS   374     120.911   1.097  -5.206  1.00                 C  
ATOM   2844  O   LYS   374     120.973   1.132  -6.429  1.00                 O  
ATOM   2845  CB  LYS   374     122.417  -0.586  -4.111  1.00                 C  
ATOM   2846  CD  LYS   374     123.967  -2.394  -3.318  1.00                 C  
ATOM   2847  CE  LYS   374     125.350  -2.712  -2.775  1.00                 C  
ATOM   2848  CG  LYS   374     123.793  -0.902  -3.547  1.00                 C  
ATOM   2849  NZ  LYS   374     125.519  -4.165  -2.499  1.00                 N  
ATOM   2850  N   LEU   375     119.763   1.232  -4.542  1.00                 N  
ATOM   2851  CA  LEU   375     118.512   1.463  -5.246  1.00                 C  
ATOM   2852  C   LEU   375     118.512   2.874  -5.824  1.00                 C  
ATOM   2853  O   LEU   375     117.898   3.145  -6.860  1.00                 O  
ATOM   2854  CB  LEU   375     117.322   1.254  -4.307  1.00                 C  
ATOM   2855  CG  LEU   375     117.078  -0.180  -3.831  1.00                 C  
ATOM   2856  CD1 LEU   375     115.968  -0.220  -2.792  1.00                 C  
ATOM   2857  CD2 LEU   375     116.737  -1.085  -5.005  1.00                 C  
ATOM   2858  N   MET   376     119.186   3.774  -5.118  1.00                 N  
ATOM   2859  CA  MET   376     119.304   5.160  -5.534  1.00                 C  
ATOM   2860  C   MET   376     120.184   5.232  -6.767  1.00                 C  
ATOM   2861  O   MET   376     119.927   6.031  -7.662  1.00                 O  
ATOM   2862  CB  MET   376     119.871   6.014  -4.398  1.00                 C  
ATOM   2863  SD  MET   376     119.676   7.096  -1.855  1.00                 S  
ATOM   2864  CE  MET   376     119.730   8.747  -2.548  1.00                 C  
ATOM   2865  CG  MET   376     118.930   6.180  -3.217  1.00                 C  
ATOM   2866  N   THR   377     121.228   4.408  -6.820  1.00                 N  
ATOM   2867  CA  THR   377     122.117   4.409  -7.973  1.00                 C  
ATOM   2868  C   THR   377     121.390   3.871  -9.210  1.00                 C  
ATOM   2869  O   THR   377     121.720   4.232 -10.338  1.00                 O  
ATOM   2870  CB  THR   377     123.384   3.574  -7.710  1.00                 C  
ATOM   2871  OG1 THR   377     123.015   2.220  -7.418  1.00                 O  
ATOM   2872  CG2 THR   377     124.155   4.134  -6.524  1.00                 C  
ATOM   2873  N   ILE   378     120.400   3.008  -8.992  1.00                 N  
ATOM   2874  CA  ILE   378     119.628   2.456 -10.092  1.00                 C  
ATOM   2875  C   ILE   378     118.695   3.545 -10.626  1.00                 C  
ATOM   2876  O   ILE   378     118.544   3.697 -11.837  1.00                 O  
ATOM   2877  CB  ILE   378     118.838   1.208  -9.657  1.00                 C  
ATOM   2878  CD1 ILE   378     119.127  -1.111  -8.638  1.00                 C  
ATOM   2879  CG1 ILE   378     119.794   0.061  -9.324  1.00                 C  
ATOM   2880  CG2 ILE   378     117.831   0.815 -10.727  1.00                 C  
ATOM   2881  N   MET   379     118.099   4.321  -9.723  1.00                 N  
ATOM   2882  CA  MET   379     117.220   5.417 -10.131  1.00                 C  
ATOM   2883  C   MET   379     118.021   6.577 -10.732  1.00                 C  
ATOM   2884  O   MET   379     117.449   7.480 -11.345  1.00                 O  
ATOM   2885  CB  MET   379     116.394   5.912  -8.942  1.00                 C  
ATOM   2886  SD  MET   379     116.185   7.261  -6.531  1.00                 S  
ATOM   2887  CE  MET   379     115.816   5.741  -5.659  1.00                 C  
ATOM   2888  CG  MET   379     117.205   6.640  -7.883  1.00                 C  
ATOM   2889  N   ASP   380     119.341   6.553 -10.549  1.00                 N  
ATOM   2890  CA  ASP   380     120.228   7.581 -11.098  1.00                 C  
ATOM   2891  C   ASP   380     120.357   7.351 -12.608  1.00                 C  
ATOM   2892  O   ASP   380     120.801   8.238 -13.342  1.00                 O  
ATOM   2893  CB  ASP   380     121.591   7.539 -10.404  1.00                 C  
ATOM   2894  CG  ASP   380     121.530   8.025  -8.970  1.00                 C  
ATOM   2895  OD1 ASP   380     120.518   8.655  -8.599  1.00                 O  
ATOM   2896  OD2 ASP   380     122.495   7.775  -8.216  1.00                 O  
ATOM   2897  N   SER   381     120.033   6.132 -13.035  1.00                 N  
ATOM   2898  CA  SER   381     120.077   5.731 -14.440  1.00                 C  
ATOM   2899  C   SER   381     118.756   6.001 -15.148  1.00                 C  
ATOM   2900  O   SER   381     118.657   5.815 -16.352  1.00                 O  
ATOM   2901  CB  SER   381     120.434   4.248 -14.563  1.00                 C  
ATOM   2902  OG  SER   381     121.738   3.995 -14.069  1.00                 O  
ATOM   2903  N   MET   382     117.737   6.386 -14.383  1.00                 N  
ATOM   2904  CA  MET   382     116.427   6.698 -14.940  1.00                 C  
ATOM   2905  C   MET   382     116.424   8.159 -15.379  1.00                 C  
ATOM   2906  O   MET   382     117.338   8.905 -15.039  1.00                 O  
ATOM   2907  CB  MET   382     115.328   6.419 -13.913  1.00                 C  
ATOM   2908  SD  MET   382     113.840   4.659 -12.374  1.00                 S  
ATOM   2909  CE  MET   382     113.927   2.879 -12.198  1.00                 C  
ATOM   2910  CG  MET   382     115.177   4.951 -13.549  1.00                 C  
ATOM   2911  N   ASN   383     115.415   8.566 -16.144  1.00                 N  
ATOM   2912  CA  ASN   383     115.335   9.954 -16.595  1.00                 C  
ATOM   2913  C   ASN   383     114.137  10.647 -15.980  1.00                 C  
ATOM   2914  O   ASN   383     113.320  10.007 -15.315  1.00                 O  
ATOM   2915  CB  ASN   383     115.278  10.019 -18.123  1.00                 C  
ATOM   2916  CG  ASN   383     114.032   9.364 -18.687  1.00                 C  
ATOM   2917  OD1 ASN   383     113.028   9.216 -17.991  1.00                 O  
ATOM   2918  ND2 ASN   383     114.094   8.971 -19.954  1.00                 N  
ATOM   2919  N   ASP   384     114.020  11.948 -16.226  1.00                 N  
ATOM   2920  CA  ASP   384     112.942  12.746 -15.660  1.00                 C  
ATOM   2921  C   ASP   384     111.534  12.225 -15.932  1.00                 C  
ATOM   2922  O   ASP   384     110.680  12.267 -15.044  1.00                 O  
ATOM   2923  CB  ASP   384     113.015  14.186 -16.173  1.00                 C  
ATOM   2924  CG  ASP   384     114.181  14.956 -15.583  1.00                 C  
ATOM   2925  OD1 ASP   384     114.767  14.477 -14.589  1.00                 O  
ATOM   2926  OD2 ASP   384     114.508  16.037 -16.115  1.00                 O  
ATOM   2927  N   ASP   385     111.290  11.725 -17.139  1.00                 N  
ATOM   2928  CA  ASP   385     109.970  11.208 -17.497  1.00                 C  
ATOM   2929  C   ASP   385     109.605  10.045 -16.585  1.00                 C  
ATOM   2930  O   ASP   385     108.518  10.005 -16.002  1.00                 O  
ATOM   2931  CB  ASP   385     109.944  10.775 -18.964  1.00                 C  
ATOM   2932  CG  ASP   385     109.977  11.952 -19.920  1.00                 C  
ATOM   2933  OD1 ASP   385     109.750  13.093 -19.465  1.00                 O  
ATOM   2934  OD2 ASP   385     110.230  11.733 -21.123  1.00                 O  
ATOM   2935  N   GLU   386     110.542   9.120 -16.447  1.00                 N  
ATOM   2936  CA  GLU   386     110.353   7.949 -15.611  1.00                 C  
ATOM   2937  C   GLU   386     110.279   8.289 -14.118  1.00                 C  
ATOM   2938  O   GLU   386     109.479   7.707 -13.390  1.00                 O  
ATOM   2939  CB  GLU   386     111.480   6.940 -15.840  1.00                 C  
ATOM   2940  CD  GLU   386     112.614   5.329 -17.421  1.00                 C  
ATOM   2941  CG  GLU   386     111.450   6.276 -17.207  1.00                 C  
ATOM   2942  OE1 GLU   386     113.259   4.946 -16.422  1.00                 O  
ATOM   2943  OE2 GLU   386     112.882   4.969 -18.587  1.00                 O  
ATOM   2944  N   LEU   387     111.075   9.269 -13.689  1.00                 N  
ATOM   2945  CA  LEU   387     111.115   9.704 -12.289  1.00                 C  
ATOM   2946  C   LEU   387     109.909  10.499 -11.799  1.00                 C  
ATOM   2947  O   LEU   387     109.487  10.340 -10.653  1.00                 O  
ATOM   2948  CB  LEU   387     112.359  10.555 -12.028  1.00                 C  
ATOM   2949  CG  LEU   387     113.704   9.828 -12.091  1.00                 C  
ATOM   2950  CD1 LEU   387     114.855  10.817 -11.988  1.00                 C  
ATOM   2951  CD2 LEU   387     113.803   8.784 -10.990  1.00                 C  
ATOM   2952  N   ASP   388     109.363  11.361 -12.652  1.00                 N  
ATOM   2953  CA  ASP   388     108.219  12.188 -12.284  1.00                 C  
ATOM   2954  C   ASP   388     106.875  11.655 -12.752  1.00                 C  
ATOM   2955  O   ASP   388     105.841  12.304 -12.581  1.00                 O  
ATOM   2956  CB  ASP   388     108.386  13.607 -12.831  1.00                 C  
ATOM   2957  CG  ASP   388     109.543  14.347 -12.190  1.00                 C  
ATOM   2958  OD1 ASP   388     109.909  14.001 -11.047  1.00                 O  
ATOM   2959  OD2 ASP   388     110.085  15.271 -12.831  1.00                 O  
ATOM   2960  N   SER   389     106.903  10.467 -13.348  1.00                 N  
ATOM   2961  CA  SER   389     105.694   9.816 -13.841  1.00                 C  
ATOM   2962  C   SER   389     104.787   9.426 -12.668  1.00                 C  
ATOM   2963  O   SER   389     105.272   8.937 -11.637  1.00                 O  
ATOM   2964  CB  SER   389     106.051   8.585 -14.677  1.00                 C  
ATOM   2965  OG  SER   389     104.885   7.903 -15.103  1.00                 O  
ATOM   2966  N   LEU   390     103.479   9.629 -12.835  1.00                 N  
ATOM   2967  CA  LEU   390     102.496   9.291 -11.799  1.00                 C  
ATOM   2968  C   LEU   390     102.647   7.817 -11.405  1.00                 C  
ATOM   2969  O   LEU   390     102.433   7.441 -10.248  1.00                 O  
ATOM   2970  CB  LEU   390     101.077   9.580 -12.292  1.00                 C  
ATOM   2971  CG  LEU   390     100.714  11.054 -12.487  1.00                 C  
ATOM   2972  CD1 LEU   390      99.344  11.189 -13.134  1.00                 C  
ATOM   2973  CD2 LEU   390     100.747  11.795 -11.159  1.00                 C  
ATOM   2974  N   ASP   391     103.020   6.994 -12.383  1.00                 N  
ATOM   2975  CA  ASP   391     103.249   5.571 -12.159  1.00                 C  
ATOM   2976  C   ASP   391     104.490   5.157 -12.953  1.00                 C  
ATOM   2977  O   ASP   391     104.394   4.713 -14.098  1.00                 O  
ATOM   2978  CB  ASP   391     102.019   4.759 -12.570  1.00                 C  
ATOM   2979  CG  ASP   391     102.167   3.282 -12.262  1.00                 C  
ATOM   2980  OD1 ASP   391     103.255   2.877 -11.803  1.00                 O  
ATOM   2981  OD2 ASP   391     101.194   2.530 -12.480  1.00                 O  
ATOM   2982  N   GLY   392     105.651   5.305 -12.322  1.00                 N  
ATOM   2983  CA  GLY   392     106.906   4.958 -12.961  1.00                 C  
ATOM   2984  C   GLY   392     107.030   3.507 -13.371  1.00                 C  
ATOM   2985  O   GLY   392     107.752   3.198 -14.308  1.00                 O  
ATOM   2986  N   GLU   393     106.338   2.617 -12.665  1.00                 N  
ATOM   2987  CA  GLU   393     106.382   1.191 -12.984  1.00                 C  
ATOM   2988  C   GLU   393     105.694   0.934 -14.322  1.00                 C  
ATOM   2989  O   GLU   393     106.113   0.069 -15.092  1.00                 O  
ATOM   2990  CB  GLU   393     105.723   0.373 -11.872  1.00                 C  
ATOM   2991  CD  GLU   393     106.162   1.660  -9.743  1.00                 C  
ATOM   2992  CG  GLU   393     106.469   0.412 -10.548  1.00                 C  
ATOM   2993  OE1 GLU   393     105.768   2.677 -10.352  1.00                 O  
ATOM   2994  OE2 GLU   393     106.315   1.621  -8.504  1.00                 O  
ATOM   2995  N   ARG   394     104.658   1.724 -14.594  1.00                 N  
ATOM   2996  CA  ARG   394     103.882   1.618 -15.824  1.00                 C  
ATOM   2997  C   ARG   394     104.690   2.033 -17.057  1.00                 C  
ATOM   2998  O   ARG   394     104.560   1.424 -18.119  1.00                 O  
ATOM   2999  CB  ARG   394     102.615   2.471 -15.734  1.00                 C  
ATOM   3000  CD  ARG   394     101.214   1.001 -17.208  1.00                 C  
ATOM   3001  NE  ARG   394     100.334   0.932 -18.372  1.00                 N  
ATOM   3002  CG  ARG   394     101.735   2.409 -16.972  1.00                 C  
ATOM   3003  CZ  ARG   394      99.956  -0.200 -18.957  1.00                 C  
ATOM   3004  NH1 ARG   394      99.153  -0.166 -20.012  1.00                 N  
ATOM   3005  NH2 ARG   394     100.383  -1.364 -18.486  1.00                 N  
ATOM   3006  N   LEU   395     105.528   3.055 -16.900  1.00                 N  
ATOM   3007  CA  LEU   395     106.353   3.552 -17.996  1.00                 C  
ATOM   3008  C   LEU   395     107.317   2.488 -18.505  1.00                 C  
ATOM   3009  O   LEU   395     107.750   2.529 -19.657  1.00                 O  
ATOM   3010  CB  LEU   395     107.136   4.791 -17.558  1.00                 C  
ATOM   3011  CG  LEU   395     106.312   6.050 -17.277  1.00                 C  
ATOM   3012  CD1 LEU   395     107.192   7.151 -16.706  1.00                 C  
ATOM   3013  CD2 LEU   395     105.617   6.530 -18.542  1.00                 C  
ATOM   3014  N   PHE   396     107.630   1.519 -17.652  1.00                 N  
ATOM   3015  CA  PHE   396     108.538   0.438 -18.024  1.00                 C  
ATOM   3016  C   PHE   396     107.802  -0.807 -18.521  1.00                 C  
ATOM   3017  O   PHE   396     108.417  -1.695 -19.113  1.00                 O  
ATOM   3018  CB  PHE   396     109.430   0.057 -16.841  1.00                 C  
ATOM   3019  CG  PHE   396     110.374   1.146 -16.417  1.00                 C  
ATOM   3020  CZ  PHE   396     112.123   3.160 -15.639  1.00                 C  
ATOM   3021  CD1 PHE   396     110.126   1.892 -15.278  1.00                 C  
ATOM   3022  CE1 PHE   396     110.994   2.894 -14.888  1.00                 C  
ATOM   3023  CD2 PHE   396     111.509   1.425 -17.158  1.00                 C  
ATOM   3024  CE2 PHE   396     112.377   2.427 -16.768  1.00                 C  
ATOM   3025  N   SER   397     106.495  -0.869 -18.260  1.00                 N  
ATOM   3026  CA  SER   397     105.653  -1.985 -18.697  1.00                 C  
ATOM   3027  C   SER   397     105.335  -1.807 -20.182  1.00                 C  
ATOM   3028  O   SER   397     105.261  -2.778 -20.938  1.00                 O  
ATOM   3029  CB  SER   397     104.376  -2.053 -17.858  1.00                 C  
ATOM   3030  OG  SER   397     103.564  -0.911 -18.069  1.00                 O  
ATOM   3031  N   LYS   398     105.157  -0.550 -20.579  1.00                 N  
ATOM   3032  CA  LYS   398     104.849  -0.185 -21.952  1.00                 C  
ATOM   3033  C   LYS   398     106.108  -0.091 -22.817  1.00                 C  
ATOM   3034  O   LYS   398     106.057  -0.340 -24.023  1.00                 O  
ATOM   3035  CB  LYS   398     104.096   1.146 -21.996  1.00                 C  
ATOM   3036  CD  LYS   398     101.992   2.430 -21.521  1.00                 C  
ATOM   3037  CE  LYS   398     100.574   2.358 -20.979  1.00                 C  
ATOM   3038  CG  LYS   398     102.683   1.078 -21.439  1.00                 C  
ATOM   3039  NZ  LYS   398      99.899   3.685 -21.013  1.00                 N  
ATOM   3040  N   GLN   399     107.240   0.235 -22.199  1.00                 N  
ATOM   3041  CA  GLN   399     108.503   0.358 -22.923  1.00                 C  
ATOM   3042  C   GLN   399     109.620  -0.434 -22.231  1.00                 C  
ATOM   3043  O   GLN   399     110.572   0.148 -21.715  1.00                 O  
ATOM   3044  CB  GLN   399     108.906   1.828 -23.051  1.00                 C  
ATOM   3045  CD  GLN   399     108.425   4.091 -24.065  1.00                 C  
ATOM   3046  CG  GLN   399     107.946   2.665 -23.881  1.00                 C  
ATOM   3047  OE1 GLN   399     107.903   5.017 -23.444  1.00                 O  
ATOM   3048  NE2 GLN   399     109.424   4.273 -24.922  1.00                 N  
ATOM   3049  N   THR   400     109.538  -1.779 -22.249  1.00                 N  
ATOM   3050  CA  THR   400     110.551  -2.629 -21.611  1.00                 C  
ATOM   3051  C   THR   400     111.984  -2.427 -22.088  1.00                 C  
ATOM   3052  O   THR   400     112.918  -2.990 -21.514  1.00                 O  
ATOM   3053  CB  THR   400     110.230  -4.124 -21.794  1.00                 C  
ATOM   3054  OG1 THR   400     110.174  -4.436 -23.192  1.00                 O  
ATOM   3055  CG2 THR   400     108.886  -4.461 -21.166  1.00                 C  
ATOM   3056  N   GLY   401     112.158  -1.629 -23.137  1.00                 N  
ATOM   3057  CA  GLY   401     113.494  -1.353 -23.629  1.00                 C  
ATOM   3058  C   GLY   401     114.219  -0.494 -22.609  1.00                 C  
ATOM   3059  O   GLY   401     115.427  -0.639 -22.411  1.00                 O  
ATOM   3060  N   ARG   402     113.459   0.385 -21.951  1.00                 N  
ATOM   3061  CA  ARG   402     113.964   1.296 -20.912  1.00                 C  
ATOM   3062  C   ARG   402     114.603   0.555 -19.735  1.00                 C  
ATOM   3063  O   ARG   402     115.546   1.055 -19.110  1.00                 O  
ATOM   3064  CB  ARG   402     112.838   2.191 -20.391  1.00                 C  
ATOM   3065  CD  ARG   402     111.274   4.113 -20.793  1.00                 C  
ATOM   3066  NE  ARG   402     110.762   5.081 -21.760  1.00                 N  
ATOM   3067  CG  ARG   402     112.368   3.240 -21.386  1.00                 C  
ATOM   3068  CZ  ARG   402     111.322   6.261 -22.004  1.00                 C  
ATOM   3069  NH1 ARG   402     110.786   7.077 -22.901  1.00                 N  
ATOM   3070  NH2 ARG   402     112.418   6.623 -21.350  1.00                 N  
ATOM   3071  N   ALA   403     114.047  -0.608 -19.402  1.00                 N  
ATOM   3072  CA  ALA   403     114.556  -1.428 -18.309  1.00                 C  
ATOM   3073  C   ALA   403     115.999  -1.840 -18.592  1.00                 C  
ATOM   3074  O   ALA   403     116.865  -1.737 -17.723  1.00                 O  
ATOM   3075  CB  ALA   403     113.676  -2.653 -18.111  1.00                 C  
ATOM   3076  N   GLN   404     116.258  -2.232 -19.838  1.00                 N  
ATOM   3077  CA  GLN   404     117.582  -2.668 -20.278  1.00                 C  
ATOM   3078  C   GLN   404     118.654  -1.572 -20.132  1.00                 C  
ATOM   3079  O   GLN   404     119.784  -1.851 -19.719  1.00                 O  
ATOM   3080  CB  GLN   404     117.536  -3.132 -21.735  1.00                 C  
ATOM   3081  CD  GLN   404     116.663  -4.807 -23.413  1.00                 C  
ATOM   3082  CG  GLN   404     116.788  -4.438 -21.947  1.00                 C  
ATOM   3083  OE1 GLN   404     116.631  -3.935 -24.281  1.00                 O  
ATOM   3084  NE2 GLN   404     116.592  -6.103 -23.691  1.00                 N  
ATOM   3085  N   ARG   405     118.283  -0.333 -20.458  1.00                 N  
ATOM   3086  CA  ARG   405     119.190   0.821 -20.373  1.00                 C  
ATOM   3087  C   ARG   405     119.602   1.140 -18.921  1.00                 C  
ATOM   3088  O   ARG   405     120.793   1.281 -18.624  1.00                 O  
ATOM   3089  CB  ARG   405     118.544   2.058 -21.000  1.00                 C  
ATOM   3090  CD  ARG   405     118.710   4.493 -21.586  1.00                 C  
ATOM   3091  NE  ARG   405     117.533   4.875 -20.810  1.00                 N  
ATOM   3092  CG  ARG   405     119.426   3.296 -20.982  1.00                 C  
ATOM   3093  CZ  ARG   405     117.577   5.574 -19.680  1.00                 C  
ATOM   3094  NH1 ARG   405     116.455   5.875 -19.042  1.00                 N  
ATOM   3095  NH2 ARG   405     118.745   5.969 -19.191  1.00                 N  
ATOM   3096  N   VAL   406     118.595   1.257 -18.049  1.00                 N  
ATOM   3097  CA  VAL   406     118.772   1.541 -16.627  1.00                 C  
ATOM   3098  C   VAL   406     119.733   0.539 -16.005  1.00                 C  
ATOM   3099  O   VAL   406     120.628   0.919 -15.243  1.00                 O  
ATOM   3100  CB  VAL   406     117.427   1.526 -15.877  1.00                 C  
ATOM   3101  CG1 VAL   406     117.654   1.607 -14.375  1.00                 C  
ATOM   3102  CG2 VAL   406     116.541   2.668 -16.348  1.00                 C  
ATOM   3103  N   ALA   407     119.547  -0.734 -16.358  1.00                 N  
ATOM   3104  CA  ALA   407     120.382  -1.828 -15.865  1.00                 C  
ATOM   3105  C   ALA   407     121.812  -1.709 -16.358  1.00                 C  
ATOM   3106  O   ALA   407     122.752  -1.994 -15.617  1.00                 O  
ATOM   3107  CB  ALA   407     119.802  -3.169 -16.286  1.00                 C  
ATOM   3108  N   ARG   408     121.979  -1.295 -17.611  1.00                 N  
ATOM   3109  CA  ARG   408     123.308  -1.134 -18.190  1.00                 C  
ATOM   3110  C   ARG   408     124.099  -0.042 -17.474  1.00                 C  
ATOM   3111  O   ARG   408     125.253  -0.244 -17.088  1.00                 O  
ATOM   3112  CB  ARG   408     123.207  -0.811 -19.682  1.00                 C  
ATOM   3113  CD  ARG   408     124.378  -0.230 -21.825  1.00                 C  
ATOM   3114  NE  ARG   408     123.760   1.089 -21.937  1.00                 N  
ATOM   3115  CG  ARG   408     124.550  -0.657 -20.376  1.00                 C  
ATOM   3116  CZ  ARG   408     124.406   2.235 -21.742  1.00                 C  
ATOM   3117  NH1 ARG   408     123.762   3.387 -21.866  1.00                 N  
ATOM   3118  NH2 ARG   408     125.693   2.225 -21.424  1.00                 N  
ATOM   3119  N   GLY   409     123.464   1.120 -17.336  1.00                 N  
ATOM   3120  CA  GLY   409     124.080   2.270 -16.701  1.00                 C  
ATOM   3121  C   GLY   409     124.412   2.118 -15.229  1.00                 C  
ATOM   3122  O   GLY   409     125.420   2.647 -14.771  1.00                 O  
ATOM   3123  N   ALA   410     123.590   1.375 -14.497  1.00                 N  
ATOM   3124  CA  ALA   410     123.822   1.167 -13.075  1.00                 C  
ATOM   3125  C   ALA   410     124.626  -0.075 -12.690  1.00                 C  
ATOM   3126  O   ALA   410     124.790  -0.355 -11.503  1.00                 O  
ATOM   3127  CB  ALA   410     122.500   1.096 -12.327  1.00                 C  
ATOM   3128  N   GLY   411     125.156  -0.804 -13.671  1.00                 N  
ATOM   3129  CA  GLY   411     125.936  -2.003 -13.386  1.00                 C  
ATOM   3130  C   GLY   411     125.156  -3.093 -12.657  1.00                 C  
ATOM   3131  O   GLY   411     125.725  -3.940 -11.959  1.00                 O  
ATOM   3132  N   VAL   412     123.844  -3.084 -12.852  1.00                 N  
ATOM   3133  CA  VAL   412     122.933  -4.030 -12.228  1.00                 C  
ATOM   3134  C   VAL   412     122.271  -4.934 -13.303  1.00                 C  
ATOM   3135  O   VAL   412     122.421  -4.693 -14.510  1.00                 O  
ATOM   3136  CB  VAL   412     121.852  -3.310 -11.401  1.00                 C  
ATOM   3137  CG1 VAL   412     122.488  -2.497 -10.285  1.00                 C  
ATOM   3138  CG2 VAL   412     121.001  -2.421 -12.295  1.00                 C  
ATOM   3139  N   SER   413     121.576  -5.986 -12.875  1.00                 N  
ATOM   3140  CA  SER   413     120.920  -6.879 -13.831  1.00                 C  
ATOM   3141  C   SER   413     119.491  -6.437 -14.119  1.00                 C  
ATOM   3142  O   SER   413     118.901  -5.647 -13.375  1.00                 O  
ATOM   3143  CB  SER   413     120.924  -8.318 -13.310  1.00                 C  
ATOM   3144  OG  SER   413     120.085  -8.452 -12.176  1.00                 O  
ATOM   3145  N   VAL   414     118.929  -6.992 -15.187  1.00                 N  
ATOM   3146  CA  VAL   414     117.566  -6.683 -15.589  1.00                 C  
ATOM   3147  C   VAL   414     116.598  -6.995 -14.450  1.00                 C  
ATOM   3148  O   VAL   414     115.684  -6.217 -14.176  1.00                 O  
ATOM   3149  CB  VAL   414     117.163  -7.455 -16.859  1.00                 C  
ATOM   3150  CG1 VAL   414     115.678  -7.283 -17.139  1.00                 C  
ATOM   3151  CG2 VAL   414     117.990  -6.993 -18.049  1.00                 C  
ATOM   3152  N   ARG   415     116.803  -8.131 -13.786  1.00                 N  
ATOM   3153  CA  ARG   415     115.923  -8.521 -12.679  1.00                 C  
ATOM   3154  C   ARG   415     115.964  -7.502 -11.534  1.00                 C  
ATOM   3155  O   ARG   415     114.922  -7.163 -10.969  1.00                 O  
ATOM   3156  CB  ARG   415     116.306  -9.905 -12.152  1.00                 C  
ATOM   3157  CD  ARG   415     116.082 -12.393 -12.402  1.00                 C  
ATOM   3158  NE  ARG   415     117.451 -12.666 -11.973  1.00                 N  
ATOM   3159  CG  ARG   415     115.960 -11.046 -13.096  1.00                 C  
ATOM   3160  CZ  ARG   415     118.370 -13.250 -12.735  1.00                 C  
ATOM   3161  NH1 ARG   415     119.591 -13.458 -12.261  1.00                 N  
ATOM   3162  NH2 ARG   415     118.066 -13.624 -13.971  1.00                 N  
ATOM   3163  N   GLU   416     117.156  -6.982 -11.236  1.00                 N  
ATOM   3164  CA  GLU   416     117.321  -5.999 -10.164  1.00                 C  
ATOM   3165  C   GLU   416     116.470  -4.753 -10.364  1.00                 C  
ATOM   3166  O   GLU   416     115.927  -4.210  -9.406  1.00                 O  
ATOM   3167  CB  GLU   416     118.789  -5.586 -10.037  1.00                 C  
ATOM   3168  CD  GLU   416     121.150  -6.257  -9.443  1.00                 C  
ATOM   3169  CG  GLU   416     119.694  -6.675  -9.482  1.00                 C  
ATOM   3170  OE1 GLU   416     121.530  -5.511  -8.516  1.00                 O  
ATOM   3171  OE2 GLU   416     121.913  -6.676 -10.339  1.00                 O  
ATOM   3172  N   VAL   417     116.328  -4.328 -11.616  1.00                 N  
ATOM   3173  CA  VAL   417     115.522  -3.153 -11.944  1.00                 C  
ATOM   3174  C   VAL   417     114.027  -3.455 -11.811  1.00                 C  
ATOM   3175  O   VAL   417     113.251  -2.589 -11.394  1.00                 O  
ATOM   3176  CB  VAL   417     115.825  -2.639 -13.364  1.00                 C  
ATOM   3177  CG1 VAL   417     114.855  -1.532 -13.748  1.00                 C  
ATOM   3178  CG2 VAL   417     117.262  -2.149 -13.457  1.00                 C  
ATOM   3179  N   ASN   418     113.623  -4.672 -12.177  1.00                 N  
ATOM   3180  CA  ASN   418     112.215  -5.056 -12.074  1.00                 C  
ATOM   3181  C   ASN   418     111.866  -5.191 -10.591  1.00                 C  
ATOM   3182  O   ASN   418     110.743  -4.890 -10.184  1.00                 O  
ATOM   3183  CB  ASN   418     111.954  -6.348 -12.850  1.00                 C  
ATOM   3184  CG  ASN   418     111.969  -6.139 -14.352  1.00                 C  
ATOM   3185  OD1 ASN   418     111.771  -5.024 -14.835  1.00                 O  
ATOM   3186  ND2 ASN   418     112.204  -7.214 -15.096  1.00                 N  
ATOM   3187  N   GLU   419     112.850  -5.617  -9.793  1.00                 N  
ATOM   3188  CA  GLU   419     112.686  -5.768  -8.338  1.00                 C  
ATOM   3189  C   GLU   419     112.432  -4.403  -7.725  1.00                 C  
ATOM   3190  O   GLU   419     111.486  -4.228  -6.961  1.00                 O  
ATOM   3191  CB  GLU   419     113.922  -6.429  -7.725  1.00                 C  
ATOM   3192  CD  GLU   419     112.773  -7.653  -5.839  1.00                 C  
ATOM   3193  CG  GLU   419     113.833  -6.640  -6.223  1.00                 C  
ATOM   3194  OE1 GLU   419     112.360  -8.442  -6.715  1.00                 O  
ATOM   3195  OE2 GLU   419     112.355  -7.660  -4.662  1.00                 O  
ATOM   3196  N   LEU   420     113.282  -3.436  -8.078  1.00                 N  
ATOM   3197  CA  LEU   420     113.133  -2.068  -7.598  1.00                 C  
ATOM   3198  C   LEU   420     111.741  -1.580  -7.975  1.00                 C  
ATOM   3199  O   LEU   420     111.043  -0.979  -7.160  1.00                 O  
ATOM   3200  CB  LEU   420     114.224  -1.171  -8.188  1.00                 C  
ATOM   3201  CG  LEU   420     114.202   0.296  -7.756  1.00                 C  
ATOM   3202  CD1 LEU   420     114.371   0.416  -6.249  1.00                 C  
ATOM   3203  CD2 LEU   420     115.286   1.084  -8.474  1.00                 C  
ATOM   3204  N   LEU   421     111.340  -1.851  -9.209  1.00                 N  
ATOM   3205  CA  LEU   421     110.031  -1.424  -9.701  1.00                 C  
ATOM   3206  C   LEU   421     108.885  -2.053  -8.932  1.00                 C  
ATOM   3207  O   LEU   421     107.868  -1.397  -8.682  1.00                 O  
ATOM   3208  CB  LEU   421     109.883  -1.755 -11.187  1.00                 C  
ATOM   3209  CG  LEU   421     110.755  -0.949 -12.152  1.00                 C  
ATOM   3210  CD1 LEU   421     110.645  -1.499 -13.565  1.00                 C  
ATOM   3211  CD2 LEU   421     110.368   0.522 -12.125  1.00                 C  
ATOM   3212  N   THR   422     109.045  -3.324  -8.560  1.00                 N  
ATOM   3213  CA  THR   422     108.006  -4.017  -7.803  1.00                 C  
ATOM   3214  C   THR   422     107.947  -3.418  -6.397  1.00                 C  
ATOM   3215  O   THR   422     106.862  -3.111  -5.903  1.00                 O  
ATOM   3216  CB  THR   422     108.269  -5.533  -7.740  1.00                 C  
ATOM   3217  OG1 THR   422     108.271  -6.076  -9.067  1.00                 O  
ATOM   3218  CG2 THR   422     107.186  -6.229  -6.931  1.00                 C  
ATOM   3219  N   GLN   423     109.119  -3.198  -5.796  1.00                 N  
ATOM   3220  CA  GLN   423     109.213  -2.612  -4.453  1.00                 C  
ATOM   3221  C   GLN   423     108.587  -1.223  -4.458  1.00                 C  
ATOM   3222  O   GLN   423     107.818  -0.889  -3.560  1.00                 O  
ATOM   3223  CB  GLN   423     110.672  -2.552  -3.995  1.00                 C  
ATOM   3224  CD  GLN   423     112.758  -3.823  -3.354  1.00                 C  
ATOM   3225  CG  GLN   423     111.283  -3.910  -3.692  1.00                 C  
ATOM   3226  OE1 GLN   423     113.226  -2.812  -2.829  1.00                 O  
ATOM   3227  NE2 GLN   423     113.497  -4.885  -3.655  1.00                 N  
ATOM   3228  N   TYR   424     108.881  -0.438  -5.493  1.00                 N  
ATOM   3229  CA  TYR   424     108.317   0.901  -5.617  1.00                 C  
ATOM   3230  C   TYR   424     106.793   0.819  -5.668  1.00                 C  
ATOM   3231  O   TYR   424     106.096   1.695  -5.156  1.00                 O  
ATOM   3232  CB  TYR   424     108.865   1.600  -6.863  1.00                 C  
ATOM   3233  CG  TYR   424     110.305   2.040  -6.735  1.00                 C  
ATOM   3234  OH  TYR   424     114.268   3.245  -6.368  1.00                 O  
ATOM   3235  CZ  TYR   424     112.957   2.847  -6.491  1.00                 C  
ATOM   3236  CD1 TYR   424     110.993   1.885  -5.538  1.00                 C  
ATOM   3237  CE1 TYR   424     112.310   2.284  -5.412  1.00                 C  
ATOM   3238  CD2 TYR   424     110.973   2.609  -7.812  1.00                 C  
ATOM   3239  CE2 TYR   424     112.290   3.014  -7.705  1.00                 C  
ATOM   3240  N   LYS   425     106.291  -0.214  -6.339  1.00                 N  
ATOM   3241  CA  LYS   425     104.858  -0.423  -6.484  1.00                 C  
ATOM   3242  C   LYS   425     104.209  -0.633  -5.119  1.00                 C  
ATOM   3243  O   LYS   425     103.215   0.017  -4.799  1.00                 O  
ATOM   3244  CB  LYS   425     104.581  -1.619  -7.397  1.00                 C  
ATOM   3245  CD  LYS   425     102.901  -3.068  -8.572  1.00                 C  
ATOM   3246  CE  LYS   425     101.425  -3.372  -8.767  1.00                 C  
ATOM   3247  CG  LYS   425     103.104  -1.901  -7.619  1.00                 C  
ATOM   3248  NZ  LYS   425     101.211  -4.514  -9.699  1.00                 N  
ATOM   3249  N   LYS   426     104.800  -1.523  -4.329  1.00                 N  
ATOM   3250  CA  LYS   426     104.317  -1.848  -2.982  1.00                 C  
ATOM   3251  C   LYS   426     104.436  -0.637  -2.051  1.00                 C  
ATOM   3252  O   LYS   426     103.585  -0.429  -1.183  1.00                 O  
ATOM   3253  CB  LYS   426     105.093  -3.035  -2.406  1.00                 C  
ATOM   3254  CD  LYS   426     105.601  -5.492  -2.471  1.00                 C  
ATOM   3255  CE  LYS   426     105.296  -6.819  -3.146  1.00                 C  
ATOM   3256  CG  LYS   426     104.789  -4.361  -3.083  1.00                 C  
ATOM   3257  NZ  LYS   426     106.116  -7.928  -2.586  1.00                 N  
ATOM   3258  N   PHE   427     105.494   0.149  -2.246  1.00                 N  
ATOM   3259  CA  PHE   427     105.758   1.347  -1.445  1.00                 C  
ATOM   3260  C   PHE   427     104.679   2.391  -1.709  1.00                 C  
ATOM   3261  O   PHE   427     104.066   2.910  -0.779  1.00                 O  
ATOM   3262  CB  PHE   427     107.146   1.908  -1.761  1.00                 C  
ATOM   3263  CG  PHE   427     108.273   1.087  -1.202  1.00                 C  
ATOM   3264  CZ  PHE   427     110.363  -0.428  -0.170  1.00                 C  
ATOM   3265  CD1 PHE   427     108.039   0.143  -0.217  1.00                 C  
ATOM   3266  CE1 PHE   427     109.075  -0.612   0.297  1.00                 C  
ATOM   3267  CD2 PHE   427     109.567   1.260  -1.659  1.00                 C  
ATOM   3268  CE2 PHE   427     110.604   0.505  -1.144  1.00                 C  
ATOM   3269  N   ALA   428     104.442   2.670  -2.987  1.00                 N  
ATOM   3270  CA  ALA   428     103.446   3.646  -3.415  1.00                 C  
ATOM   3271  C   ALA   428     102.018   3.246  -3.045  1.00                 C  
ATOM   3272  O   ALA   428     101.164   4.112  -2.810  1.00                 O  
ATOM   3273  CB  ALA   428     103.528   3.863  -4.918  1.00                 C  
ATOM   3274  N   GLN   429     101.749   1.943  -3.015  1.00                 N  
ATOM   3275  CA  GLN   429     100.421   1.457  -2.659  1.00                 C  
ATOM   3276  C   GLN   429     100.094   1.903  -1.248  1.00                 C  
ATOM   3277  O   GLN   429      99.103   2.601  -1.029  1.00                 O  
ATOM   3278  CB  GLN   429     100.356  -0.066  -2.787  1.00                 C  
ATOM   3279  CD  GLN   429      97.945  -0.229  -3.523  1.00                 C  
ATOM   3280  CG  GLN   429      98.983  -0.655  -2.504  1.00                 C  
ATOM   3281  OE1 GLN   429      98.137  -0.400  -4.727  1.00                 O  
ATOM   3282  NE2 GLN   429      96.839   0.328  -3.043  1.00                 N  
ATOM   3283  N   MET   430     101.818   1.119   1.136  1.00                 N  
ATOM   3284  CA  MET   430     101.214   1.960   2.168  1.00                 C  
ATOM   3285  C   MET   430     100.982   3.365   1.594  1.00                 C  
ATOM   3286  O   MET   430      99.872   3.888   1.632  1.00                 O  
ATOM   3287  CB  MET   430     102.107   2.009   3.410  1.00                 C  
ATOM   3288  SD  MET   430     102.672   2.961   5.950  1.00                 S  
ATOM   3289  CE  MET   430     103.973   3.996   5.284  1.00                 C  
ATOM   3290  CG  MET   430     101.555   2.866   4.537  1.00                 C  
ATOM   3291  N   VAL   431     102.055   3.951   1.094  1.00                 N  
ATOM   3292  CA  VAL   431     101.978   5.311   0.554  1.00                 C  
ATOM   3293  C   VAL   431     100.678   5.477  -0.228  1.00                 C  
ATOM   3294  O   VAL   431     100.233   6.604  -0.487  1.00                 O  
ATOM   3295  CB  VAL   431     103.192   5.634  -0.337  1.00                 C  
ATOM   3296  CG1 VAL   431     103.039   7.010  -0.967  1.00                 C  
ATOM   3297  CG2 VAL   431     104.480   5.554   0.469  1.00                 C  
ATOM   3298  N   GLY   435      95.786   7.773   0.741  1.00                 N  
ATOM   3299  CA  GLY   435      95.349   7.525  -0.618  1.00                 C  
ATOM   3300  C   GLY   435      96.348   6.902  -1.538  1.00                 C  
ATOM   3301  O   GLY   435      95.998   6.445  -2.658  1.00                 O  
ATOM   3302  N   GLY   436      97.623   6.935  -1.104  1.00                 N  
ATOM   3303  CA  GLY   436      98.712   6.407  -1.975  1.00                 C  
ATOM   3304  C   GLY   436      99.421   7.610  -2.622  1.00                 C  
ATOM   3305  O   GLY   436      99.506   8.692  -1.975  1.00                 O  
ATOM   3306  N   ILE   437      99.915   7.484  -3.843  1.00                 N  
ATOM   3307  CA  ILE   437     100.638   8.622  -4.494  1.00                 C  
ATOM   3308  C   ILE   437      99.788   9.260  -5.558  1.00                 C  
ATOM   3309  O   ILE   437      99.175   8.497  -6.332  1.00                 O  
ATOM   3310  CB  ILE   437     101.980   8.167  -5.096  1.00                 C  
ATOM   3311  CD1 ILE   437     102.981   6.736  -6.953  1.00                 C  
ATOM   3312  CG1 ILE   437     101.753   7.064  -6.132  1.00                 C  
ATOM   3313  CG2 ILE   437     102.935   7.726  -3.998  1.00                 C  
ATOM   3314  N   LYS   438      99.394   9.528  -4.475  1.00                 N  
ATOM   3315  CA  LYS   438      99.059  10.899  -4.923  1.00                 C  
ATOM   3316  C   LYS   438      98.712  11.832  -3.839  1.00                 C  
ATOM   3317  O   LYS   438      99.132  12.989  -3.839  1.00                 O  
ATOM   3318  CB  LYS   438      97.895  10.869  -5.916  1.00                 C  
ATOM   3319  CD  LYS   438      98.594  12.804  -7.354  1.00                 C  
ATOM   3320  CE  LYS   438      98.158  14.115  -7.987  1.00                 C  
ATOM   3321  CG  LYS   438      97.506  12.235  -6.458  1.00                 C  
ATOM   3322  NZ  LYS   438      99.239  14.719  -8.814  1.00                 N  
ATOM   3323  N   GLY   439      97.954  11.342  -2.880  1.00                 N  
ATOM   3324  CA  GLY   439      97.560  12.341  -1.789  1.00                 C  
ATOM   3325  C   GLY   439      98.779  12.618  -0.893  1.00                 C  
ATOM   3326  O   GLY   439      98.913  13.738  -0.388  1.00                 O  
ATOM   3327  N   LEU   440      99.647  11.625  -0.764  1.00                 N  
ATOM   3328  CA  LEU   440     100.825  11.866   0.076  1.00                 C  
ATOM   3329  C   LEU   440     101.825  12.830  -0.631  1.00                 C  
ATOM   3330  O   LEU   440     102.423  13.689   0.027  1.00                 O  
ATOM   3331  CB  LEU   440     101.518  10.546   0.419  1.00                 C  
ATOM   3332  CG  LEU   440     102.746  10.640   1.326  1.00                 C  
ATOM   3333  CD1 LEU   440     102.382  11.272   2.660  1.00                 C  
ATOM   3334  CD2 LEU   440     103.362   9.266   1.542  1.00                 C  
ATOM   3335  N   PHE   441     101.915  12.671  -1.970  1.00                 N  
ATOM   3336  CA  PHE   441     102.778  13.592  -2.667  1.00                 C  
ATOM   3337  C   PHE   441     102.323  15.008  -2.635  1.00                 C  
ATOM   3338  O   PHE   441     103.089  15.931  -2.343  1.00                 O  
ATOM   3339  CB  PHE   441     102.938  13.174  -4.130  1.00                 C  
ATOM   3340  CG  PHE   441     103.869  14.054  -4.914  1.00                 C  
ATOM   3341  CZ  PHE   441     105.586  15.686  -6.367  1.00                 C  
ATOM   3342  CD1 PHE   441     105.238  13.975  -4.730  1.00                 C  
ATOM   3343  CE1 PHE   441     106.095  14.785  -5.451  1.00                 C  
ATOM   3344  CD2 PHE   441     103.376  14.961  -5.835  1.00                 C  
ATOM   3345  CE2 PHE   441     104.232  15.771  -6.556  1.00                 C  
ATOM   3346  N   LYS   442     101.031  15.134  -2.832  1.00                 N  
ATOM   3347  CA  LYS   442     100.377  16.481  -2.749  1.00                 C  
ATOM   3348  C   LYS   442     100.557  17.065  -1.397  1.00                 C  
ATOM   3349  O   LYS   442     100.764  18.276  -1.255  1.00                 O  
ATOM   3350  CB  LYS   442      98.889  16.376  -3.090  1.00                 C  
ATOM   3351  CD  LYS   442      97.124  16.131  -4.858  1.00                 C  
ATOM   3352  CE  LYS   442      96.355  14.984  -4.223  1.00                 C  
ATOM   3353  CG  LYS   442      98.609  16.039  -4.546  1.00                 C  
ATOM   3354  NZ  LYS   442      94.921  14.986  -4.626  1.00                 N  
ATOM   3355  N   GLY   443      99.731  17.230  -0.562  1.00                 N  
ATOM   3356  CA  GLY   443     100.209  17.225   0.827  1.00                 C  
ATOM   3357  C   GLY   443     101.727  17.069   0.735  1.00                 C  
ATOM   3358  O   GLY   443     102.494  17.859   1.329  1.00                 O  
ATOM   3359  N   GLY   444     102.122  16.051  -0.014  1.00                 N  
ATOM   3360  CA  GLY   444     103.535  15.726  -0.247  1.00                 C  
ATOM   3361  C   GLY   444     104.211  16.590  -1.312  1.00                 C  
ATOM   3362  O   GLY   444     105.455  16.588  -1.449  1.00                 O  
ATOM   3363  N   ASP   445     102.954  17.316  -3.410  1.00                 N  
ATOM   3364  CA  ASP   445     104.192  18.063  -3.461  1.00                 C  
ATOM   3365  C   ASP   445     104.116  19.378  -2.657  1.00                 C  
ATOM   3366  O   ASP   445     105.166  19.993  -2.444  1.00                 O  
ATOM   3367  CB  ASP   445     104.571  18.374  -4.910  1.00                 C  
ATOM   3368  CG  ASP   445     103.522  19.205  -5.622  1.00                 C  
ATOM   3369  OD1 ASP   445     102.360  18.753  -5.702  1.00                 O  
ATOM   3370  OD2 ASP   445     103.861  20.309  -6.098  1.00                 O  
ATOM   3371  N   MET   446     102.958  19.807  -2.317  1.00                 N  
ATOM   3372  CA  MET   446     102.722  21.064  -1.599  1.00                 C  
ATOM   3373  C   MET   446     102.947  20.987  -0.092  1.00                 C  
ATOM   3374  O   MET   446     102.878  21.992   0.595  1.00                 O  
ATOM   3375  CB  MET   446     101.296  21.561  -1.843  1.00                 C  
ATOM   3376  SD  MET   446      99.314  22.496  -3.539  1.00                 S  
ATOM   3377  CE  MET   446      99.298  24.052  -2.653  1.00                 C  
ATOM   3378  CG  MET   446     101.020  21.974  -3.280  1.00                 C  
ATOM   3379  N   SER   447     103.273  19.774   0.356  1.00                 N  
ATOM   3380  CA  SER   447     103.505  19.573   1.816  1.00                 C  
ATOM   3381  C   SER   447     104.406  18.354   2.019  1.00                 C  
ATOM   3382  O   SER   447     104.639  17.537   1.119  1.00                 O  
ATOM   3383  CB  SER   447     102.174  19.403   2.552  1.00                 C  
ATOM   3384  OG  SER   447     102.375  19.287   3.949  1.00                 O  
ATOM   3385  N   LYS   448     104.929  18.239   3.239  1.00                 N  
ATOM   3386  CA  LYS   448     105.822  17.086   3.548  1.00                 C  
ATOM   3387  C   LYS   448     106.937  17.472   4.512  1.00                 C  
ATOM   3388  O   LYS   448     107.310  16.574   5.351  1.00                 O  
ATOM   3389  CB  LYS   448     106.427  16.518   2.263  1.00                 C  
ATOM   3390  CD  LYS   448     106.552  14.109   2.956  1.00                 C  
ATOM   3391  CE  LYS   448     107.444  12.883   3.073  1.00                 C  
ATOM   3392  CG  LYS   448     107.338  15.321   2.482  1.00                 C  
ATOM   3393  NZ  LYS   448     106.703  11.705   3.600  1.00                 N  
ATOM   3394  N   ASN   449     107.779  18.080   4.215  1.00                 N  
ATOM   3395  CA  ASN   449     108.224  19.039   5.160  1.00                 C  
ATOM   3396  C   ASN   449     107.257  20.096   4.952  1.00                 C  
ATOM   3397  O   ASN   449     106.308  20.106   5.716  1.00                 O  
ATOM   3398  CB  ASN   449     109.686  19.408   4.901  1.00                 C  
ATOM   3399  CG  ASN   449     109.897  20.029   3.534  1.00                 C  
ATOM   3400  OD1 ASN   449     109.691  19.379   2.508  1.00                 O  
ATOM   3401  ND2 ASN   449     110.309  21.291   3.515  1.00                 N  
ATOM   3402  N   VAL   450     107.424  21.042   3.964  1.00                 N  
ATOM   3403  CA  VAL   450     106.495  22.252   3.833  1.00                 C  
ATOM   3404  C   VAL   450     105.009  21.941   4.090  1.00                 C  
ATOM   3405  O   VAL   450     104.331  22.728   4.735  1.00                 O  
ATOM   3406  CB  VAL   450     106.610  22.904   2.443  1.00                 C  
ATOM   3407  CG1 VAL   450     106.001  22.003   1.379  1.00                 C  
ATOM   3408  CG2 VAL   450     105.939  24.269   2.437  1.00                 C  
ATOM   3409  N   ASN   451     104.925  20.716   3.948  1.00                 N  
ATOM   3410  CA  ASN   451     103.608  20.281   4.337  1.00                 C  
ATOM   3411  C   ASN   451     103.436  19.712   5.852  1.00                 C  
ATOM   3412  O   ASN   451     102.361  19.694   6.528  1.00                 O  
ATOM   3413  CB  ASN   451     103.097  19.200   3.383  1.00                 C  
ATOM   3414  CG  ASN   451     101.597  19.002   3.476  1.00                 C  
ATOM   3415  OD1 ASN   451     100.834  19.968   3.500  1.00                 O  
ATOM   3416  ND2 ASN   451     101.169  17.746   3.528  1.00                 N  
ATOM   3417  N   PRO   452     104.445  19.745   6.483  1.00                 N  
ATOM   3418  CA  PRO   452     104.672  19.934   7.955  1.00                 C  
ATOM   3419  C   PRO   452     105.316  21.287   8.196  1.00                 C  
ATOM   3420  O   PRO   452     105.131  21.862   9.290  1.00                 O  
ATOM   3421  CB  PRO   452     105.596  18.776   8.339  1.00                 C  
ATOM   3422  CD  PRO   452     105.068  18.443   6.028  1.00                 C  
ATOM   3423  CG  PRO   452     105.313  17.720   7.323  1.00                 C  
ATOM   3424  N   THR   453     106.021  21.783   7.191  1.00                 N  
ATOM   3425  CA  THR   453     106.636  23.120   7.277  1.00                 C  
ATOM   3426  C   THR   453     105.487  24.055   7.298  1.00                 C  
ATOM   3427  O   THR   453     105.284  24.770   8.302  1.00                 O  
ATOM   3428  CB  THR   453     107.597  23.376   6.101  1.00                 C  
ATOM   3429  OG1 THR   453     108.662  22.417   6.133  1.00                 O  
ATOM   3430  CG2 THR   453     108.195  24.771   6.196  1.00                 C  
ATOM   3431  N   GLN   454     104.773  23.945   6.089  1.00                 N  
ATOM   3432  CA  GLN   454     103.482  24.738   6.115  1.00                 C  
ATOM   3433  C   GLN   454     103.043  24.756   7.528  1.00                 C  
ATOM   3434  O   GLN   454     102.952  25.838   8.148  1.00                 O  
ATOM   3435  CB  GLN   454     102.447  24.108   5.181  1.00                 C  
ATOM   3436  CD  GLN   454     101.360  26.253   4.409  1.00                 C  
ATOM   3437  CG  GLN   454     101.155  24.900   5.061  1.00                 C  
ATOM   3438  OE1 GLN   454     101.908  26.347   3.311  1.00                 O  
ATOM   3439  NE2 GLN   454     100.919  27.307   5.086  1.00                 N  
ATOM   3440  N   MET   455     102.752  23.567   8.036  1.00                 N  
ATOM   3441  CA  MET   455     102.243  23.400   9.453  1.00                 C  
ATOM   3442  C   MET   455     103.277  24.029  10.377  1.00                 C  
ATOM   3443  O   MET   455     102.881  24.669  11.375  1.00                 O  
ATOM   3444  CB  MET   455     102.010  21.921   9.768  1.00                 C  
ATOM   3445  SD  MET   455     100.699  19.527   9.290  1.00                 S  
ATOM   3446  CE  MET   455     100.188  19.489  11.007  1.00                 C  
ATOM   3447  CG  MET   455     100.841  21.304   9.016  1.00                 C  
ATOM   3448  N   ALA   456     104.546  23.853  10.045  1.00                 N  
ATOM   3449  CA  ALA   456     105.622  24.429  10.861  1.00                 C  
ATOM   3450  C   ALA   456     105.632  25.925  10.984  1.00                 C  
ATOM   3451  O   ALA   456     105.895  26.463  12.080  1.00                 O  
ATOM   3452  CB  ALA   456     106.980  24.010  10.320  1.00                 C  
ATOM   3453  N   LYS   457     105.427  26.400   9.710  1.00                 N  
ATOM   3454  CA  LYS   457     105.154  27.872   9.757  1.00                 C  
ATOM   3455  C   LYS   457     103.884  28.239  10.421  1.00                 C  
ATOM   3456  O   LYS   457     103.913  29.210  11.188  1.00                 O  
ATOM   3457  CB  LYS   457     105.143  28.460   8.345  1.00                 C  
ATOM   3458  CD  LYS   457     106.411  29.025   6.253  1.00                 C  
ATOM   3459  CE  LYS   457     107.762  28.992   5.557  1.00                 C  
ATOM   3460  CG  LYS   457     106.488  28.403   7.638  1.00                 C  
ATOM   3461  NZ  LYS   457     107.704  29.606   4.202  1.00                 N  
ATOM   3462  N   LEU   458     103.822  27.980  11.725  1.00                 N  
ATOM   3463  CA  LEU   458     102.655  28.264  12.548  1.00                 C  
ATOM   3464  C   LEU   458     103.082  29.042  13.800  1.00                 C  
ATOM   3465  O   LEU   458     104.199  28.892  14.304  1.00                 O  
ATOM   3466  CB  LEU   458     101.941  26.966  12.931  1.00                 C  
ATOM   3467  CG  LEU   458     100.713  27.109  13.833  1.00                 C  
ATOM   3468  CD1 LEU   458      99.595  27.841  13.108  1.00                 C  
ATOM   3469  CD2 LEU   458     100.233  25.746  14.306  1.00                 C  
ATOM   3470  N   ASN   459     102.195  29.884  14.315  1.00                 N  
ATOM   3471  CA  ASN   459     102.519  30.660  15.497  1.00                 C  
ATOM   3472  C   ASN   459     102.774  29.777  16.713  1.00                 C  
ATOM   3473  O   ASN   459     103.628  30.077  17.552  1.00                 O  
ATOM   3474  CB  ASN   459     101.404  31.663  15.802  1.00                 C  
ATOM   3475  CG  ASN   459     101.385  32.826  14.829  1.00                 C  
ATOM   3476  OD1 ASN   459     102.377  33.099  14.154  1.00                 O  
ATOM   3477  ND2 ASN   459     100.252  33.514  14.755  1.00                 N  
ATOM   3478  N   THR   460     102.043  28.670  16.839  1.00                 N  
ATOM   3479  CA  THR   460     102.262  27.778  17.972  1.00                 C  
ATOM   3480  C   THR   460     103.666  27.168  17.956  1.00                 C  
ATOM   3481  O   THR   460     104.220  26.805  18.997  1.00                 O  
ATOM   3482  CB  THR   460     101.224  26.641  18.004  1.00                 C  
ATOM   3483  OG1 THR   460     101.302  25.884  16.790  1.00                 O  
ATOM   3484  CG2 THR   460      99.818  27.207  18.135  1.00                 C  
ATOM   3485  N   GLN   461     104.263  27.045  16.774  1.00                 N  
ATOM   3486  CA  GLN   461     105.605  26.481  16.666  1.00                 C  
ATOM   3487  C   GLN   461     106.680  27.476  17.119  1.00                 C  
ATOM   3488  O   GLN   461     107.876  27.172  17.143  1.00                 O  
ATOM   3489  CB  GLN   461     105.886  26.038  15.229  1.00                 C  
ATOM   3490  CD  GLN   461     107.415  24.815  13.633  1.00                 C  
ATOM   3491  CG  GLN   461     107.207  25.306  15.052  1.00                 C  
ATOM   3492  OE1 GLN   461     106.621  24.030  13.115  1.00                 O  
ATOM   3493  NE2 GLN   461     108.487  25.278  12.999  1.00                 N  
ATOM   3494  N   MET   462     106.258  28.688  17.488  1.00                 N  
ATOM   3495  CA  MET   462     107.198  29.730  17.925  1.00                 C  
ATOM   3496  C   MET   462     107.597  29.578  19.383  1.00                 C  
ATOM   3497  O   MET   462     108.385  30.362  19.919  1.00                 O  
ATOM   3498  CB  MET   462     106.597  31.120  17.707  1.00                 C  
ATOM   3499  SD  MET   462     105.628  33.104  16.033  1.00                 S  
ATOM   3500  CE  MET   462     106.966  34.181  16.544  1.00                 C  
ATOM   3501  CG  MET   462     106.394  31.486  16.245  1.00                 C  
ATOM   3502  N   ALA   463     107.062  28.565  20.055  1.00                 N  
ATOM   3503  CA  ALA   463     107.401  28.368  21.460  1.00                 C  
ATOM   3504  C   ALA   463     108.909  28.424  21.702  1.00                 C  
ATOM   3505  O   ALA   463     109.447  29.414  22.206  1.00                 O  
ATOM   3506  CB  ALA   463     106.854  27.038  21.956  1.00                 C  
ATOM   3507  N   LYS   464     109.633  27.288  21.388  1.00                 N  
ATOM   3508  CA  LYS   464     111.044  27.411  21.546  1.00                 C  
ATOM   3509  C   LYS   464     111.694  26.248  20.648  1.00                 C  
ATOM   3510  O   LYS   464     110.950  25.546  19.967  1.00                 O  
ATOM   3511  CB  LYS   464     111.429  27.304  23.023  1.00                 C  
ATOM   3512  CD  LYS   464     111.465  25.941  25.130  1.00                 C  
ATOM   3513  CE  LYS   464     111.142  24.596  25.760  1.00                 C  
ATOM   3514  CG  LYS   464     111.097  25.962  23.655  1.00                 C  
ATOM   3515  NZ  LYS   464     111.512  24.554  27.201  1.00                 N  
ATOM   3516  N   MET   465     113.009  26.053  20.654  1.00                 N  
ATOM   3517  CA  MET   465     113.529  25.026  19.835  1.00                 C  
ATOM   3518  C   MET   465     113.155  23.579  20.171  1.00                 C  
ATOM   3519  O   MET   465     112.881  22.756  19.293  1.00                 O  
ATOM   3520  CB  MET   465     115.058  25.079  19.815  1.00                 C  
ATOM   3521  SD  MET   465     117.415  26.182  18.864  1.00                 S  
ATOM   3522  CE  MET   465     117.972  26.518  20.533  1.00                 C  
ATOM   3523  CG  MET   465     115.627  26.279  19.075  1.00                 C  
ATOM   3524  N   MET   466     113.126  23.282  21.464  1.00                 N  
ATOM   3525  CA  MET   466     112.661  21.983  21.955  1.00                 C  
ATOM   3526  C   MET   466     111.261  21.733  21.452  1.00                 C  
ATOM   3527  O   MET   466     110.885  20.619  21.092  1.00                 O  
ATOM   3528  CB  MET   466     112.713  21.938  23.483  1.00                 C  
ATOM   3529  SD  MET   466     114.140  22.033  25.856  1.00                 S  
ATOM   3530  CE  MET   466     113.467  20.434  26.300  1.00                 C  
ATOM   3531  CG  MET   466     114.120  21.924  24.057  1.00                 C  
ATOM   3532  N   ASP   467     110.463  22.798  21.432  1.00                 N  
ATOM   3533  CA  ASP   467     109.035  22.689  21.040  1.00                 C  
ATOM   3534  C   ASP   467     108.969  22.396  19.508  1.00                 C  
ATOM   3535  O   ASP   467     108.128  21.625  19.052  1.00                 O  
ATOM   3536  CB  ASP   467     108.281  23.970  21.401  1.00                 C  
ATOM   3537  CG  ASP   467     106.782  23.835  21.219  1.00                 C  
ATOM   3538  OD1 ASP   467     106.173  22.993  21.912  1.00                 O  
ATOM   3539  OD2 ASP   467     106.216  24.571  20.384  1.00                 O  
ATOM   3540  N   PRO   468     109.834  23.030  18.730  1.00                 N  
ATOM   3541  CA  PRO   468     109.771  22.855  17.327  1.00                 C  
ATOM   3542  C   PRO   468     110.225  21.411  16.918  1.00                 C  
ATOM   3543  O   PRO   468     109.669  20.829  15.997  1.00                 O  
ATOM   3544  CB  PRO   468     110.723  23.920  16.778  1.00                 C  
ATOM   3545  CD  PRO   468     110.657  24.272  19.145  1.00                 C  
ATOM   3546  CG  PRO   468     110.735  24.984  17.823  1.00                 C  
ATOM   3547  N   ARG   469     111.214  20.865  17.617  1.00                 N  
ATOM   3548  CA  ARG   469     111.627  19.523  17.365  1.00                 C  
ATOM   3549  C   ARG   469     110.532  18.539  17.681  1.00                 C  
ATOM   3550  O   ARG   469     110.301  17.553  16.977  1.00                 O  
ATOM   3551  CB  ARG   469     112.879  19.186  18.178  1.00                 C  
ATOM   3552  CD  ARG   469     114.712  17.555  18.704  1.00                 C  
ATOM   3553  NE  ARG   469     115.786  18.494  18.390  1.00                 N  
ATOM   3554  CG  ARG   469     113.466  17.817  17.874  1.00                 C  
ATOM   3555  CZ  ARG   469     116.609  18.369  17.354  1.00                 C  
ATOM   3556  NH1 ARG   469     117.557  19.273  17.148  1.00                 N  
ATOM   3557  NH2 ARG   469     116.483  17.341  16.527  1.00                 N  
ATOM   3558  N   VAL   470     109.803  18.829  18.760  1.00                 N  
ATOM   3559  CA  VAL   470     108.643  17.990  19.161  1.00                 C  
ATOM   3560  C   VAL   470     107.659  17.978  17.980  1.00                 C  
ATOM   3561  O   VAL   470     107.156  16.932  17.541  1.00                 O  
ATOM   3562  CB  VAL   470     107.985  18.515  20.451  1.00                 C  
ATOM   3563  CG1 VAL   470     106.682  17.780  20.722  1.00                 C  
ATOM   3564  CG2 VAL   470     108.936  18.374  21.629  1.00                 C  
ATOM   3565  N   LEU   471     107.356  19.177  17.500  1.00                 N  
ATOM   3566  CA  LEU   471     106.373  19.376  16.436  1.00                 C  
ATOM   3567  C   LEU   471     106.948  18.643  15.142  1.00                 C  
ATOM   3568  O   LEU   471     106.200  17.951  14.444  1.00                 O  
ATOM   3569  CB  LEU   471     106.130  20.869  16.203  1.00                 C  
ATOM   3570  CG  LEU   471     105.402  21.619  17.320  1.00                 C  
ATOM   3571  CD1 LEU   471     105.389  23.115  17.043  1.00                 C  
ATOM   3572  CD2 LEU   471     103.982  21.098  17.481  1.00                 C  
ATOM   3573  N   HIS   472     108.243  18.792  14.862  1.00                 N  
ATOM   3574  CA  HIS   472     108.781  18.168  13.720  1.00                 C  
ATOM   3575  C   HIS   472     108.706  16.624  13.766  1.00                 C  
ATOM   3576  O   HIS   472     108.495  15.942  12.758  1.00                 O  
ATOM   3577  CB  HIS   472     110.240  18.584  13.519  1.00                 C  
ATOM   3578  CG  HIS   472     110.409  20.009  13.095  1.00                 C  
ATOM   3579  ND1 HIS   472     110.419  21.056  13.991  1.00                 N  
ATOM   3580  CE1 HIS   472     110.587  22.208  13.317  1.00                 C  
ATOM   3581  CD2 HIS   472     110.591  20.700  11.827  1.00                 C  
ATOM   3582  NE2 HIS   472     110.691  22.002  12.018  1.00                 N  
ATOM   3583  N   GLN   473     108.838  16.082  14.966  1.00                 N  
ATOM   3584  CA  GLN   473     108.703  14.668  15.152  1.00                 C  
ATOM   3585  C   GLN   473     107.297  14.213  14.910  1.00                 C  
ATOM   3586  O   GLN   473     107.042  13.141  14.371  1.00                 O  
ATOM   3587  CB  GLN   473     109.143  14.269  16.562  1.00                 C  
ATOM   3588  CD  GLN   473     108.736  14.428  19.050  1.00                 C  
ATOM   3589  CG  GLN   473     108.228  14.776  17.665  1.00                 C  
ATOM   3590  OE1 GLN   473     109.568  15.139  19.613  1.00                 O  
ATOM   3591  NE2 GLN   473     108.235  13.329  19.603  1.00                 N  
ATOM   3592  N   MET   474     106.332  15.114  14.719  1.00                 N  
ATOM   3593  CA  MET   474     104.914  14.783  14.572  1.00                 C  
ATOM   3594  C   MET   474     104.539  14.623  13.112  1.00                 C  
ATOM   3595  O   MET   474     103.712  13.783  12.746  1.00                 O  
ATOM   3596  CB  MET   474     104.042  15.859  15.223  1.00                 C  
ATOM   3597  SD  MET   474     103.205  17.272  17.455  1.00                 S  
ATOM   3598  CE  MET   474     101.540  16.647  17.245  1.00                 C  
ATOM   3599  CG  MET   474     104.167  15.926  16.737  1.00                 C  
ATOM   3600  N   GLY   475     105.146  15.431  12.243  1.00                 N  
ATOM   3601  CA  GLY   475     104.906  15.342  10.808  1.00                 C  
ATOM   3602  C   GLY   475     105.304  13.988  10.240  1.00                 C  
ATOM   3603  O   GLY   475     106.467  13.576  10.239  1.00                 O  
ATOM   3604  N   GLY   476     104.293  13.292   9.746  1.00                 N  
ATOM   3605  CA  GLY   476     104.462  11.960   9.203  1.00                 C  
ATOM   3606  C   GLY   476     104.637  10.942  10.310  1.00                 C  
ATOM   3607  O   GLY   476     104.911   9.769  10.043  1.00                 O  
ATOM   3608  N   MET   477     104.491  11.327  11.569  1.00                 N  
ATOM   3609  CA  MET   477     104.621  10.262  12.545  1.00                 C  
ATOM   3610  C   MET   477     103.450   9.330  12.555  1.00                 C  
ATOM   3611  O   MET   477     102.363   9.636  13.051  1.00                 O  
ATOM   3612  CB  MET   477     104.809  10.841  13.948  1.00                 C  
ATOM   3613  SD  MET   477     106.510   8.833  14.813  1.00                 S  
ATOM   3614  CE  MET   477     107.751  10.049  15.247  1.00                 C  
ATOM   3615  CG  MET   477     105.000   9.793  15.032  1.00                 C  
ATOM   3616  N   GLN   478     103.668   8.163  11.994  1.00                 N  
ATOM   3617  CA  GLN   478     102.654   7.147  11.776  1.00                 C  
ATOM   3618  C   GLN   478     101.472   7.849  11.169  1.00                 C  
ATOM   3619  O   GLN   478     100.392   7.909  11.763  1.00                 O  
ATOM   3620  CB  GLN   478     102.308   6.445  13.090  1.00                 C  
ATOM   3621  CD  GLN   478     103.770   4.395  12.883  1.00                 C  
ATOM   3622  CG  GLN   478     103.453   5.642  13.686  1.00                 C  
ATOM   3623  OE1 GLN   478     102.988   3.445  12.861  1.00                 O  
ATOM   3624  NE2 GLN   478     104.921   4.396  12.221  1.00                 N  
ATOM   3625  N   GLY   479     101.630   8.404   9.972  1.00                 N  
ATOM   3626  CA  GLY   479     100.487   9.012   9.326  1.00                 C  
ATOM   3627  C   GLY   479      99.841  10.220   9.988  1.00                 C  
ATOM   3628  O   GLY   479      98.934  10.824   9.410  1.00                 O  
ATOM   3629  N   LEU   480     100.168  10.639  11.125  1.00                 N  
ATOM   3630  CA  LEU   480      99.663  11.774  11.909  1.00                 C  
ATOM   3631  C   LEU   480      99.565  12.975  10.968  1.00                 C  
ATOM   3632  O   LEU   480      98.576  13.739  10.999  1.00                 O  
ATOM   3633  CB  LEU   480     100.581  12.053  13.101  1.00                 C  
ATOM   3634  CG  LEU   480     100.170  13.207  14.018  1.00                 C  
ATOM   3635  CD1 LEU   480      98.829  12.920  14.675  1.00                 C  
ATOM   3636  CD2 LEU   480     101.235  13.459  15.075  1.00                 C  
ATOM   3637  N   GLN   481      98.364  12.369  10.278  1.00                 N  
ATOM   3638  CA  GLN   481      96.955  12.568   9.947  1.00                 C  
ATOM   3639  C   GLN   481      96.140  11.292  10.228  1.00                 C  
ATOM   3640  O   GLN   481      95.019  11.419  10.753  1.00                 O  
ATOM   3641  CB  GLN   481      96.802  12.981   8.482  1.00                 C  
ATOM   3642  CD  GLN   481      97.245  14.714   6.698  1.00                 C  
ATOM   3643  CG  GLN   481      97.305  14.382   8.176  1.00                 C  
ATOM   3644  OE1 GLN   481      96.396  14.198   5.971  1.00                 O  
ATOM   3645  NE2 GLN   481      98.148  15.577   6.249  1.00                 N  
ATOM   3646  N   ASN   482      96.686  10.103   9.942  1.00                 N  
ATOM   3647  CA  ASN   482      95.943   8.876  10.238  1.00                 C  
ATOM   3648  C   ASN   482      95.643   8.701  11.660  1.00                 C  
ATOM   3649  O   ASN   482      94.553   8.273  12.032  1.00                 O  
ATOM   3650  CB  ASN   482      96.706   7.651   9.729  1.00                 C  
ATOM   3651  CG  ASN   482      96.661   7.523   8.219  1.00                 C  
ATOM   3652  OD1 ASN   482      95.798   8.105   7.562  1.00                 O  
ATOM   3653  ND2 ASN   482      97.594   6.759   7.663  1.00                 N  
ATOM   3654  N   MET   483      96.583   9.100  12.501  1.00                 N  
ATOM   3655  CA  MET   483      96.360   9.065  13.977  1.00                 C  
ATOM   3656  C   MET   483      95.264   9.980  14.350  1.00                 C  
ATOM   3657  O   MET   483      94.364   9.606  15.118  1.00                 O  
ATOM   3658  CB  MET   483      97.644   9.434  14.722  1.00                 C  
ATOM   3659  SD  MET   483     100.302   8.946  15.334  1.00                 S  
ATOM   3660  CE  MET   483      99.875   9.010  17.072  1.00                 C  
ATOM   3661  CG  MET   483      98.743   8.389  14.620  1.00                 C  
ATOM   3662  N   MET   484      95.343  11.214  13.856  1.00                 N  
ATOM   3663  CA  MET   484      94.353  12.275  14.247  1.00                 C  
ATOM   3664  C   MET   484      92.961  11.893  13.747  1.00                 C  
ATOM   3665  O   MET   484      91.997  12.098  14.486  1.00                 O  
ATOM   3666  CB  MET   484      94.776  13.635  13.688  1.00                 C  
ATOM   3667  SD  MET   484      93.932  15.023  15.933  1.00                 S  
ATOM   3668  CE  MET   484      95.558  15.738  16.156  1.00                 C  
ATOM   3669  CG  MET   484      93.903  14.793  14.145  1.00                 C  
ATOM   3670  N   ARG   485      92.846  11.367  12.531  1.00                 N  
ATOM   3671  CA  ARG   485      91.530  11.031  12.030  1.00                 C  
ATOM   3672  C   ARG   485      90.995   9.780  12.701  1.00                 C  
ATOM   3673  O   ARG   485      89.796   9.675  12.930  1.00                 O  
ATOM   3674  CB  ARG   485      91.567  10.840  10.512  1.00                 C  
ATOM   3675  CD  ARG   485      91.521  11.919   8.247  1.00                 C  
ATOM   3676  NE  ARG   485      92.474  10.990   7.645  1.00                 N  
ATOM   3677  CG  ARG   485      91.785  12.124   9.730  1.00                 C  
ATOM   3678  CZ  ARG   485      93.657  11.347   7.155  1.00                 C  
ATOM   3679  NH1 ARG   485      94.458  10.433   6.626  1.00                 N  
ATOM   3680  NH2 ARG   485      94.035  12.618   7.194  1.00                 N  
ATOM   3681  N   GLN   486      91.874   8.853  13.054  1.00                 N  
ATOM   3682  CA  GLN   486      91.427   7.693  13.812  1.00                 C  
ATOM   3683  C   GLN   486      90.960   8.141  15.130  1.00                 C  
ATOM   3684  O   GLN   486      89.950   7.676  15.639  1.00                 O  
ATOM   3685  CB  GLN   486      92.557   6.669  13.940  1.00                 C  
ATOM   3686  CD  GLN   486      91.097   4.611  13.829  1.00                 C  
ATOM   3687  CG  GLN   486      92.144   5.372  14.617  1.00                 C  
ATOM   3688  OE1 GLN   486      91.286   4.317  12.648  1.00                 O  
ATOM   3689  NE2 GLN   486      89.986   4.289  14.481  1.00                 N  
ATOM   3690  N   PHE   487      91.684   9.091  15.698  1.00                 N  
ATOM   3691  CA  PHE   487      91.321   9.694  17.036  1.00                 C  
ATOM   3692  C   PHE   487      89.892  10.132  16.970  1.00                 C  
ATOM   3693  O   PHE   487      89.133   9.874  17.896  1.00                 O  
ATOM   3694  CB  PHE   487      92.257  10.857  17.371  1.00                 C  
ATOM   3695  CG  PHE   487      91.924  11.550  18.662  1.00                 C  
ATOM   3696  CZ  PHE   487      91.306  12.838  21.046  1.00                 C  
ATOM   3697  CD1 PHE   487      92.316  11.011  19.875  1.00                 C  
ATOM   3698  CE1 PHE   487      92.010  11.649  21.062  1.00                 C  
ATOM   3699  CD2 PHE   487      91.219  12.741  18.662  1.00                 C  
ATOM   3700  CE2 PHE   487      90.913  13.379  19.850  1.00                 C  
ATOM   3701  N   GLN   488      89.528  10.840  15.911  1.00                 N  
ATOM   3702  CA  GLN   488      88.164  11.403  15.821  1.00                 C  
ATOM   3703  C   GLN   488      87.149  10.279  15.558  1.00                 C  
ATOM   3704  O   GLN   488      86.100  10.293  16.185  1.00                 O  
ATOM   3705  CB  GLN   488      88.094  12.464  14.721  1.00                 C  
ATOM   3706  CD  GLN   488      88.699  14.417  16.203  1.00                 C  
ATOM   3707  CG  GLN   488      89.023  13.646  14.938  1.00                 C  
ATOM   3708  OE1 GLN   488      87.627  15.010  16.322  1.00                 O  
ATOM   3709  NE2 GLN   488      89.628  14.412  17.152  1.00                 N  
TER
